# Supplementary material for: Computer assisted diagnosis of Alzheimer’s disease using statistical likelihood-ratio test
Source: PLoS One. 2023 Feb 17;18(2):e0279574. doi: 10.1371/journal.pone.0279574 (PMC9937475; doi:10.1371/journal.pone.0279574)
Supplement: S1 File — (ZIP) [file pone.0279574.s001.zip]

Archive with 5,274 entries (4,734 files):
- ADNI_AD/14_12_19/
- ADNI_AD/14_12_19/S145058/
- ADNI_AD/14_12_19/S145058/stats/
- ADNI_AD/14_12_19/S145058/stats/aseg.stats
- ADNI_AD/14_12_19/S145058/stats/lh.aparc.a2009s.stats
- ADNI_AD/14_12_19/S145058/stats/lh.aparc.DKTatlas.stats
- ADNI_AD/14_12_19/S145058/stats/lh.aparc.pial.stats
- ADNI_AD/14_12_19/S145058/stats/lh.aparc.stats
- ADNI_AD/14_12_19/S145058/stats/lh.BA_exvivo.stats
- ADNI_AD/14_12_19/S145058/stats/lh.BA_exvivo.thresh.stats
- ADNI_AD/14_12_19/S145058/stats/lh.curv.stats
- ADNI_AD/14_12_19/S145058/stats/lh.w-g.pct.stats
- ADNI_AD/14_12_19/S145058/stats/rh.aparc.a2009s.stats
- ADNI_AD/14_12_19/S145058/stats/rh.aparc.DKTatlas.stats
- ADNI_AD/14_12_19/S145058/stats/rh.aparc.pial.stats
- ADNI_AD/14_12_19/S145058/stats/rh.aparc.stats
- ADNI_AD/14_12_19/S145058/stats/rh.BA_exvivo.stats
- ADNI_AD/14_12_19/S145058/stats/rh.BA_exvivo.thresh.stats
- ADNI_AD/14_12_19/S145058/stats/rh.curv.stats
- ADNI_AD/14_12_19/S145058/stats/rh.w-g.pct.stats
- ADNI_AD/14_12_19/S145058/stats/wmparc.stats
- ADNI_AD/14_12_19/S166968/
- ADNI_AD/14_12_19/S166968/stats/
- ADNI_AD/14_12_19/S166968/stats/aseg.stats
- ADNI_AD/14_12_19/S166968/stats/lh.aparc.a2009s.stats
- ADNI_AD/14_12_19/S166968/stats/lh.aparc.DKTatlas.stats
- ADNI_AD/14_12_19/S166968/stats/lh.aparc.pial.stats
- ADNI_AD/14_12_19/S166968/stats/lh.aparc.stats
- ADNI_AD/14_12_19/S166968/stats/lh.BA_exvivo.stats
- ADNI_AD/14_12_19/S166968/stats/lh.BA_exvivo.thresh.stats
- ADNI_AD/14_12_19/S166968/stats/lh.curv.stats
- ADNI_AD/14_12_19/S166968/stats/lh.w-g.pct.stats
- ADNI_AD/14_12_19/S166968/stats/rh.aparc.a2009s.stats
- ADNI_AD/14_12_19/S166968/stats/rh.aparc.DKTatlas.stats
- ADNI_AD/14_12_19/S166968/stats/rh.aparc.pial.stats
- ADNI_AD/14_12_19/S166968/stats/rh.aparc.stats
- ADNI_AD/14_12_19/S166968/stats/rh.BA_exvivo.stats
- ADNI_AD/14_12_19/S166968/stats/rh.BA_exvivo.thresh.stats
- ADNI_AD/14_12_19/S166968/stats/rh.curv.stats
- ADNI_AD/14_12_19/S166968/stats/rh.w-g.pct.stats
- ADNI_AD/14_12_19/S166968/stats/wmparc.stats
- ADNI_AD/14_12_19/S203720/
- ADNI_AD/14_12_19/S203720/stats/
- ADNI_AD/14_12_19/S203720/stats/aseg.stats
- ADNI_AD/14_12_19/S203720/stats/lh.aparc.a2009s.stats
- ADNI_AD/14_12_19/S203720/stats/lh.aparc.DKTatlas.stats
- ADNI_AD/14_12_19/S203720/stats/lh.aparc.pial.stats
- ADNI_AD/14_12_19/S203720/stats/lh.aparc.stats
- ADNI_AD/14_12_19/S203720/stats/lh.BA_exvivo.stats
- ADNI_AD/14_12_19/S203720/stats/lh.BA_exvivo.thresh.stats
- ADNI_AD/14_12_19/S203720/stats/lh.curv.stats
- ADNI_AD/14_12_19/S203720/stats/lh.w-g.pct.stats
- ADNI_AD/14_12_19/S203720/stats/rh.aparc.a2009s.stats
- ADNI_AD/14_12_19/S203720/stats/rh.aparc.DKTatlas.stats
- ADNI_AD/14_12_19/S203720/stats/rh.aparc.pial.stats
- ADNI_AD/14_12_19/S203720/stats/rh.aparc.stats
- ADNI_AD/14_12_19/S203720/stats/rh.BA_exvivo.stats
- ADNI_AD/14_12_19/S203720/stats/rh.BA_exvivo.thresh.stats
- ADNI_AD/14_12_19/S203720/stats/rh.curv.stats
- ADNI_AD/14_12_19/S203720/stats/rh.w-g.pct.stats
- ADNI_AD/14_12_19/S203720/stats/wmparc.stats
- ADNI_AD/14_12_19/S210751/
- ADNI_AD/14_12_19/S210751/stats/
- ADNI_AD/14_12_19/S210751/stats/aseg.stats
- ADNI_AD/14_12_19/S210751/stats/lh.aparc.a2009s.stats
- ADNI_AD/14_12_19/S210751/stats/lh.aparc.DKTatlas.stats
- ADNI_AD/14_12_19/S210751/stats/lh.aparc.pial.stats
- ADNI_AD/14_12_19/S210751/stats/lh.aparc.stats
- ADNI_AD/14_12_19/S210751/stats/lh.BA_exvivo.stats
- ADNI_AD/14_12_19/S210751/stats/lh.BA_exvivo.thresh.stats
- ADNI_AD/14_12_19/S210751/stats/lh.curv.stats
- ADNI_AD/14_12_19/S210751/stats/lh.w-g.pct.stats
- ADNI_AD/14_12_19/S210751/stats/rh.aparc.a2009s.stats
- ADNI_AD/14_12_19/S210751/stats/rh.aparc.DKTatlas.stats
- ADNI_AD/14_12_19/S210751/stats/rh.aparc.pial.stats
- ADNI_AD/14_12_19/S210751/stats/rh.aparc.stats
- ADNI_AD/14_12_19/S210751/stats/rh.BA_exvivo.stats
- ADNI_AD/14_12_19/S210751/stats/rh.BA_exvivo.thresh.stats
- ADNI_AD/14_12_19/S210751/stats/rh.curv.stats
- ADNI_AD/14_12_19/S210751/stats/rh.w-g.pct.stats
- ADNI_AD/14_12_19/S210751/stats/wmparc.stats
- ADNI_AD/14_12_19/S216400/
- ADNI_AD/14_12_19/S216400/stats/
- ADNI_AD/14_12_19/S216400/stats/aseg.stats
- ADNI_AD/14_12_19/S216400/stats/lh.aparc.a2009s.stats
- ADNI_AD/14_12_19/S216400/stats/lh.aparc.DKTatlas.stats
- ADNI_AD/14_12_19/S216400/stats/lh.aparc.pial.stats
- ADNI_AD/14_12_19/S216400/stats/lh.aparc.stats
- ADNI_AD/14_12_19/S216400/stats/lh.BA_exvivo.stats
- ADNI_AD/14_12_19/S216400/stats/lh.BA_exvivo.thresh.stats
- ADNI_AD/14_12_19/S216400/stats/lh.curv.stats
- ADNI_AD/14_12_19/S216400/stats/lh.w-g.pct.stats
- ADNI_AD/14_12_19/S216400/stats/rh.aparc.a2009s.stats
- ADNI_AD/14_12_19/S216400/stats/rh.aparc.DKTatlas.stats
- ADNI_AD/14_12_19/S216400/stats/rh.aparc.pial.stats
- ADNI_AD/14_12_19/S216400/stats/rh.aparc.stats
- ADNI_AD/14_12_19/S216400/stats/rh.BA_exvivo.stats
- ADNI_AD/14_12_19/S216400/stats/rh.BA_exvivo.thresh.stats
- ADNI_AD/14_12_19/S216400/stats/rh.curv.stats
- ADNI_AD/14_12_19/S216400/stats/rh.w-g.pct.stats
- ADNI_AD/14_12_19/S216400/stats/wmparc.stats
- ADNI_AD/14_12_19/S30918/
- ADNI_AD/14_12_19/S30918/stats/
- ADNI_AD/14_12_19/S30918/stats/aseg.stats
- ADNI_AD/14_12_19/S30918/stats/lh.aparc.a2009s.stats
- ADNI_AD/14_12_19/S30918/stats/lh.aparc.DKTatlas.stats
- ADNI_AD/14_12_19/S30918/stats/lh.aparc.pial.stats
- ADNI_AD/14_12_19/S30918/stats/lh.aparc.stats
- ADNI_AD/14_12_19/S30918/stats/lh.BA_exvivo.stats
- ADNI_AD/14_12_19/S30918/stats/lh.BA_exvivo.thresh.stats
- ADNI_AD/14_12_19/S30918/stats/lh.curv.stats
- ADNI_AD/14_12_19/S30918/stats/lh.w-g.pct.stats
- ADNI_AD/14_12_19/S30918/stats/rh.aparc.a2009s.stats
- ADNI_AD/14_12_19/S30918/stats/rh.aparc.DKTatlas.stats
- ADNI_AD/14_12_19/S30918/stats/rh.aparc.pial.stats
- ADNI_AD/14_12_19/S30918/stats/rh.aparc.stats
- ADNI_AD/14_12_19/S30918/stats/rh.BA_exvivo.stats
- ADNI_AD/14_12_19/S30918/stats/rh.BA_exvivo.thresh.stats
- ADNI_AD/14_12_19/S30918/stats/rh.curv.stats
- ADNI_AD/14_12_19/S30918/stats/rh.w-g.pct.stats
- ADNI_AD/14_12_19/S30918/stats/wmparc.stats
- ADNI_AD/14_12_19/S61000/
- ADNI_AD/14_12_19/S61000/stats/
- ADNI_AD/14_12_19/S61000/stats/aseg.stats
- ADNI_AD/14_12_19/S61000/stats/lh.aparc.a2009s.stats
- ADNI_AD/14_12_19/S61000/stats/lh.aparc.DKTatlas.stats
- ADNI_AD/14_12_19/S61000/stats/lh.aparc.pial.stats
- ADNI_AD/14_12_19/S61000/stats/lh.aparc.stats
- ADNI_AD/14_12_19/S61000/stats/lh.BA_exvivo.stats
- ADNI_AD/14_12_19/S61000/stats/lh.BA_exvivo.thresh.stats
- ADNI_AD/14_12_19/S61000/stats/lh.curv.stats
- ADNI_AD/14_12_19/S61000/stats/lh.w-g.pct.stats
- ADNI_AD/14_12_19/S61000/stats/rh.aparc.a2009s.stats
- ADNI_AD/14_12_19/S61000/stats/rh.aparc.DKTatlas.stats
- ADNI_AD/14_12_19/S61000/stats/rh.aparc.pial.stats
- ADNI_AD/14_12_19/S61000/stats/rh.aparc.stats
- ADNI_AD/14_12_19/S61000/stats/rh.BA_exvivo.stats
- ADNI_AD/14_12_19/S61000/stats/rh.BA_exvivo.thresh.stats
- ADNI_AD/14_12_19/S61000/stats/rh.curv.stats
- ADNI_AD/14_12_19/S61000/stats/rh.w-g.pct.stats
- ADNI_AD/14_12_19/S61000/stats/wmparc.stats
- ADNI_AD/14_12_19/S63090/
- ADNI_AD/14_12_19/S63090/stats/
- ADNI_AD/14_12_19/S63090/stats/aseg.stats
- ADNI_AD/14_12_19/S63090/stats/lh.aparc.a2009s.stats
- ADNI_AD/14_12_19/S63090/stats/lh.aparc.DKTatlas.stats
- ADNI_AD/14_12_19/S63090/stats/lh.aparc.pial.stats
- ADNI_AD/14_12_19/S63090/stats/lh.aparc.stats
- ADNI_AD/14_12_19/S63090/stats/lh.BA_exvivo.stats
- ADNI_AD/14_12_19/S63090/stats/lh.BA_exvivo.thresh.stats
- ADNI_AD/14_12_19/S63090/stats/lh.curv.stats
- ADNI_AD/14_12_19/S63090/stats/lh.w-g.pct.stats
- ADNI_AD/14_12_19/S63090/stats/rh.aparc.a2009s.stats
- ADNI_AD/14_12_19/S63090/stats/rh.aparc.DKTatlas.stats
- ADNI_AD/14_12_19/S63090/stats/rh.aparc.pial.stats
- ADNI_AD/14_12_19/S63090/stats/rh.aparc.stats
- ADNI_AD/14_12_19/S63090/stats/rh.BA_exvivo.stats
- ADNI_AD/14_12_19/S63090/stats/rh.BA_exvivo.thresh.stats
- ADNI_AD/14_12_19/S63090/stats/rh.curv.stats
- ADNI_AD/14_12_19/S63090/stats/rh.w-g.pct.stats
- ADNI_AD/14_12_19/S63090/stats/wmparc.stats
- ADNI_AD/14_12_19/S645034/
- ADNI_AD/14_12_19/S645034/stats/
- ADNI_AD/14_12_19/S645034/stats/aseg.stats
- ADNI_AD/14_12_19/S645034/stats/lh.aparc.a2009s.stats
- ADNI_AD/14_12_19/S645034/stats/lh.aparc.DKTatlas.stats
- ADNI_AD/14_12_19/S645034/stats/lh.aparc.pial.stats
- ADNI_AD/14_12_19/S645034/stats/lh.aparc.stats
- ADNI_AD/14_12_19/S645034/stats/lh.BA_exvivo.stats
- ADNI_AD/14_12_19/S645034/stats/lh.BA_exvivo.thresh.stats
- ADNI_AD/14_12_19/S645034/stats/lh.curv.stats
- ADNI_AD/14_12_19/S645034/stats/lh.w-g.pct.stats
- ADNI_AD/14_12_19/S645034/stats/rh.aparc.a2009s.stats
- ADNI_AD/14_12_19/S645034/stats/rh.aparc.DKTatlas.stats
- ADNI_AD/14_12_19/S645034/stats/rh.aparc.pial.stats
- ADNI_AD/14_12_19/S645034/stats/rh.aparc.stats
- ADNI_AD/14_12_19/S645034/stats/rh.BA_exvivo.stats
- ADNI_AD/14_12_19/S645034/stats/rh.BA_exvivo.thresh.stats
- ADNI_AD/14_12_19/S645034/stats/rh.curv.stats
- ADNI_AD/14_12_19/S645034/stats/rh.w-g.pct.stats
- ADNI_AD/14_12_19/S645034/stats/wmparc.stats
- ADNI_AD/14_12_19/S784889/
- ADNI_AD/14_12_19/S784889/stats/
- ADNI_AD/14_12_19/S784889/stats/aseg.stats
- ADNI_AD/14_12_19/S784889/stats/lh.aparc.a2009s.stats
- ADNI_AD/14_12_19/S784889/stats/lh.aparc.DKTatlas.stats
- ADNI_AD/14_12_19/S784889/stats/lh.aparc.pial.stats
- ADNI_AD/14_12_19/S784889/stats/lh.aparc.stats
- ADNI_AD/14_12_19/S784889/stats/lh.BA_exvivo.stats
- ADNI_AD/14_12_19/S784889/stats/lh.BA_exvivo.thresh.stats
- ADNI_AD/14_12_19/S784889/stats/lh.curv.stats
- ADNI_AD/14_12_19/S784889/stats/lh.w-g.pct.stats
- ADNI_AD/14_12_19/S784889/stats/rh.aparc.a2009s.stats
- ADNI_AD/14_12_19/S784889/stats/rh.aparc.DKTatlas.stats
- ADNI_AD/14_12_19/S784889/stats/rh.aparc.pial.stats
- ADNI_AD/14_12_19/S784889/stats/rh.aparc.stats
- ADNI_AD/14_12_19/S784889/stats/rh.BA_exvivo.stats
- ADNI_AD/14_12_19/S784889/stats/rh.BA_exvivo.thresh.stats
- ADNI_AD/14_12_19/S784889/stats/rh.curv.stats
- ADNI_AD/14_12_19/S784889/stats/rh.w-g.pct.stats
- ADNI_AD/14_12_19/S784889/stats/wmparc.stats
- ADNI_AD/14_12_19/S832126/
- ADNI_AD/14_12_19/S832126/stats/
- ADNI_AD/14_12_19/S832126/stats/aseg.stats
- ADNI_AD/14_12_19/S832126/stats/lh.aparc.a2009s.stats
- ADNI_AD/14_12_19/S832126/stats/lh.aparc.DKTatlas.stats
- ADNI_AD/14_12_19/S832126/stats/lh.aparc.pial.stats
- ADNI_AD/14_12_19/S832126/stats/lh.aparc.stats
- ADNI_AD/14_12_19/S832126/stats/lh.BA_exvivo.stats
- ADNI_AD/14_12_19/S832126/stats/lh.BA_exvivo.thresh.stats
- ADNI_AD/14_12_19/S832126/stats/lh.curv.stats
- ADNI_AD/14_12_19/S832126/stats/lh.w-g.pct.stats
- ADNI_AD/14_12_19/S832126/stats/rh.aparc.a2009s.stats
- ADNI_AD/14_12_19/S832126/stats/rh.aparc.DKTatlas.stats
- ADNI_AD/14_12_19/S832126/stats/rh.aparc.pial.stats
- ADNI_AD/14_12_19/S832126/stats/rh.aparc.stats
- ADNI_AD/14_12_19/S832126/stats/rh.BA_exvivo.stats
- ADNI_AD/14_12_19/S832126/stats/rh.BA_exvivo.thresh.stats
- ADNI_AD/14_12_19/S832126/stats/rh.curv.stats
- ADNI_AD/14_12_19/S832126/stats/rh.w-g.pct.stats
- ADNI_AD/14_12_19/S832126/stats/wmparc.stats
- ADNI_AD/14_12_19/S837147/
- ADNI_AD/14_12_19/S837147/stats/
- ADNI_AD/14_12_19/S837147/stats/aseg.stats
- ADNI_AD/14_12_19/S837147/stats/lh.aparc.a2009s.stats
- ADNI_AD/14_12_19/S837147/stats/lh.aparc.DKTatlas.stats
- ADNI_AD/14_12_19/S837147/stats/lh.aparc.pial.stats
- ADNI_AD/14_12_19/S837147/stats/lh.aparc.stats
- ADNI_AD/14_12_19/S837147/stats/lh.BA_exvivo.stats
- ADNI_AD/14_12_19/S837147/stats/lh.BA_exvivo.thresh.stats
- ADNI_AD/14_12_19/S837147/stats/lh.curv.stats
- ADNI_AD/14_12_19/S837147/stats/lh.w-g.pct.stats
- ADNI_AD/14_12_19/S837147/stats/rh.aparc.a2009s.stats
- ADNI_AD/14_12_19/S837147/stats/rh.aparc.DKTatlas.stats
- ADNI_AD/14_12_19/S837147/stats/rh.aparc.pial.stats
- ADNI_AD/14_12_19/S837147/stats/rh.aparc.stats
- ADNI_AD/14_12_19/S837147/stats/rh.BA_exvivo.stats
- ADNI_AD/14_12_19/S837147/stats/rh.BA_exvivo.thresh.stats
- ADNI_AD/14_12_19/S837147/stats/rh.curv.stats
- ADNI_AD/14_12_19/S837147/stats/rh.w-g.pct.stats
- ADNI_AD/14_12_19/S837147/stats/wmparc.stats
- ADNI_AD/14_12_19/S877448/
- ADNI_AD/14_12_19/S877448/stats/
- ADNI_AD/14_12_19/S877448/stats/aseg.stats
- ADNI_AD/14_12_19/S877448/stats/lh.aparc.a2009s.stats
- ADNI_AD/14_12_19/S877448/stats/lh.aparc.DKTatlas.stats
- ADNI_AD/14_12_19/S877448/stats/lh.aparc.pial.stats
- ADNI_AD/14_12_19/S877448/stats/lh.aparc.stats
- ADNI_AD/14_12_19/S877448/stats/lh.BA_exvivo.stats
- ADNI_AD/14_12_19/S877448/stats/lh.BA_exvivo.thresh.stats
- ADNI_AD/14_12_19/S877448/stats/lh.curv.stats
- ADNI_AD/14_12_19/S877448/stats/lh.w-g.pct.stats
- ADNI_AD/14_12_19/S877448/stats/rh.aparc.a2009s.stats
- ADNI_AD/14_12_19/S877448/stats/rh.aparc.DKTatlas.stats
- ADNI_AD/14_12_19/S877448/stats/rh.aparc.pial.stats
- ADNI_AD/14_12_19/S877448/stats/rh.aparc.stats
- ADNI_AD/14_12_19/S877448/stats/rh.BA_exvivo.stats
- ADNI_AD/14_12_19/S877448/stats/rh.BA_exvivo.thresh.stats
- ADNI_AD/14_12_19/S877448/stats/rh.curv.stats
- ADNI_AD/14_12_19/S877448/stats/rh.w-g.pct.stats
- ADNI_AD/14_12_19/S877448/stats/wmparc.stats
- ADNI_AD/14_12_19/S883151/
- ADNI_AD/14_12_19/S883151/stats/
- ADNI_AD/14_12_19/S883151/stats/aseg.stats
- ADNI_AD/14_12_19/S883151/stats/lh.aparc.a2009s.stats
- ADNI_AD/14_12_19/S883151/stats/lh.aparc.DKTatlas.stats
- ADNI_AD/14_12_19/S883151/stats/lh.aparc.pial.stats
- ADNI_AD/14_12_19/S883151/stats/lh.aparc.stats
- ADNI_AD/14_12_19/S883151/stats/lh.BA_exvivo.stats
- ADNI_AD/14_12_19/S883151/stats/lh.BA_exvivo.thresh.stats
- ADNI_AD/14_12_19/S883151/stats/lh.curv.stats
- ADNI_AD/14_12_19/S883151/stats/lh.w-g.pct.stats
- ADNI_AD/14_12_19/S883151/stats/rh.aparc.a2009s.stats
- ADNI_AD/14_12_19/S883151/stats/rh.aparc.DKTatlas.stats
- ADNI_AD/14_12_19/S883151/stats/rh.aparc.pial.stats
- ADNI_AD/14_12_19/S883151/stats/rh.aparc.stats
- ADNI_AD/14_12_19/S883151/stats/rh.BA_exvivo.stats
- ADNI_AD/14_12_19/S883151/stats/rh.BA_exvivo.thresh.stats
- ADNI_AD/14_12_19/S883151/stats/rh.curv.stats
- ADNI_AD/14_12_19/S883151/stats/rh.w-g.pct.stats
- ADNI_AD/14_12_19/S883151/stats/wmparc.stats
- ADNI_AD/14_12_19/S883939/
- ADNI_AD/14_12_19/S883939/stats/
- ADNI_AD/14_12_19/S883939/stats/aseg.stats
- ADNI_AD/14_12_19/S883939/stats/lh.aparc.a2009s.stats
- ADNI_AD/14_12_19/S883939/stats/lh.aparc.DKTatlas.stats
- ADNI_AD/14_12_19/S883939/stats/lh.aparc.pial.stats
- ADNI_AD/14_12_19/S883939/stats/lh.aparc.stats
- ADNI_AD/14_12_19/S883939/stats/lh.BA_exvivo.stats
- ADNI_AD/14_12_19/S883939/stats/lh.BA_exvivo.thresh.stats
- ADNI_AD/14_12_19/S883939/stats/lh.curv.stats
- ADNI_AD/14_12_19/S883939/stats/lh.w-g.pct.stats
- ADNI_AD/14_12_19/S883939/stats/rh.aparc.a2009s.stats
- ADNI_AD/14_12_19/S883939/stats/rh.aparc.DKTatlas.stats
- ADNI_AD/14_12_19/S883939/stats/rh.aparc.pial.stats
- ADNI_AD/14_12_19/S883939/stats/rh.aparc.stats
- ADNI_AD/14_12_19/S883939/stats/rh.BA_exvivo.stats
- ADNI_AD/14_12_19/S883939/stats/rh.BA_exvivo.thresh.stats
- ADNI_AD/14_12_19/S883939/stats/rh.curv.stats
- ADNI_AD/14_12_19/S883939/stats/rh.w-g.pct.stats
[truncated: 4,974 more entries]
