# Supplementary material for: Computer assisted diagnosis of Alzheimer’s disease using statistical likelihood-ratio test
Source: PLoS One. 2023 Feb 17;18(2):e0279574. doi: 10.1371/journal.pone.0279574 (PMC9937475; doi:10.1371/journal.pone.0279574)
Supplement: S1 File — (ZIP) [file pone.0279574.s001.zip › ADNI_AD/14_12_19/S145058/stats/aseg.stats]

# Title Segmentation Statistics 
# 
# generating_program mri_segstats
# cvs_version $Id: mri_segstats.c,v 1.121 2016/05/31 17:27:11 greve Exp $
# cmdline mri_segstats --seg mri/aseg.mgz --sum stats/aseg.stats --pv mri/norm.mgz --empty --brainmask mri/brainmask.mgz --brain-vol-from-seg --excludeid 0 --excl-ctxgmwm --supratent --subcortgray --in mri/norm.mgz --in-intensity-name norm --in-intensity-units MR --etiv --surf-wm-vol --surf-ctx-vol --totalgray --euler --ctab /scratch/jk27/xxz598/freesurfer/ASegStatsLUT.txt --subject S145058 
# sysname  Linux
# hostname gadi-cpu-clx-0619.gadi.nci.org.au
# machine  x86_64
# user     xxz598
# anatomy_type volume
# 
# SUBJECTS_DIR /scratch/jk27/xxz598/freesurfer/subjects
# subjectname S145058
# Measure BrainSeg, BrainSegVol, Brain Segmentation Volume, 1192505.000000, mm^3
# Measure BrainSegNotVent, BrainSegVolNotVent, Brain Segmentation Volume Without Ventricles, 1121552.000000, mm^3
# Measure BrainSegNotVentSurf, BrainSegVolNotVentSurf, Brain Segmentation Volume Without Ventricles from Surf, 1120846.243983, mm^3
# Measure VentricleChoroidVol, VentricleChoroidVol, Volume of ventricles and choroid plexus, 65148.000000, mm^3
# Measure lhCortex, lhCortexVol, Left hemisphere cortical gray matter volume, 221818.547535, mm^3
# Measure rhCortex, rhCortexVol, Right hemisphere cortical gray matter volume, 238432.485356, mm^3
# Measure Cortex, CortexVol, Total cortical gray matter volume, 460251.032891, mm^3
# Measure lhCerebralWhiteMatter, lhCerebralWhiteMatterVol, Left hemisphere cerebral white matter volume, 223403.035021, mm^3
# Measure rhCerebralWhiteMatter, rhCerebralWhiteMatterVol, Right hemisphere cerebral white matter volume, 236146.176071, mm^3
# Measure CerebralWhiteMatter, CerebralWhiteMatterVol, Total cerebral white matter volume, 459549.211092, mm^3
# Measure SubCortGray, SubCortGrayVol, Subcortical gray matter volume, 50852.000000, mm^3
# Measure TotalGray, TotalGrayVol, Total gray matter volume, 631313.032891, mm^3
# Measure SupraTentorial, SupraTentorialVol, Supratentorial volume, 1038906.243983, mm^3
# Measure SupraTentorialNotVent, SupraTentorialVolNotVent, Supratentorial volume, 973758.243983, mm^3
# Measure SupraTentorialNotVentVox, SupraTentorialVolNotVentVox, Supratentorial volume voxel count, 971158.000000, mm^3
# Measure Mask, MaskVol, Mask Volume, 1734996.000000, mm^3
# Measure BrainSegVol-to-eTIV, BrainSegVol-to-eTIV, Ratio of BrainSegVol to eTIV, 0.685876, unitless
# Measure MaskVol-to-eTIV, MaskVol-to-eTIV, Ratio of MaskVol to eTIV, 0.997892, unitless
# Measure lhSurfaceHoles, lhSurfaceHoles, Number of defect holes in lh surfaces prior to fixing, 28, unitless
# Measure rhSurfaceHoles, rhSurfaceHoles, Number of defect holes in rh surfaces prior to fixing, 39, unitless
# Measure SurfaceHoles, SurfaceHoles, Total number of defect holes in surfaces prior to fixing, 67, unitless
# Measure EstimatedTotalIntraCranialVol, eTIV, Estimated Total Intracranial Volume, 1738660.290806, mm^3
# SegVolFile mri/aseg.mgz 
# SegVolFileTimeStamp  2019/12/18 14:44:11 
# ColorTable /scratch/jk27/xxz598/freesurfer/ASegStatsLUT.txt 
# ColorTableTimeStamp 2017/01/19 09:00:02 
# InVolFile  mri/norm.mgz 
# InVolFileTimeStamp  2019/12/18 08:18:08 
# InVolFrame 0 
# PVVolFile  mri/norm.mgz 
# PVVolFileTimeStamp  2019/12/18 08:18:08 
# Excluding Cortical Gray and White Matter
# ExcludeSegId 0 2 3 41 42 
# VoxelVolume_mm3 1 
# TableCol  1 ColHeader Index 
# TableCol  1 FieldName Index 
# TableCol  1 Units     NA 
# TableCol  2 ColHeader SegId 
# TableCol  2 FieldName Segmentation Id
# TableCol  2 Units     NA
# TableCol  3 ColHeader NVoxels 
# TableCol  3 FieldName Number of Voxels
# TableCol  3 Units     unitless
# TableCol  4 ColHeader Volume_mm3
# TableCol  4 FieldName Volume
# TableCol  4 Units     mm^3
# TableCol  5 ColHeader StructName
# TableCol  5 FieldName Structure Name
# TableCol  5 Units     NA
# TableCol  6 ColHeader normMean 
# TableCol  6 FieldName Intensity normMean
# TableCol  6 Units     MR
# TableCol  7 ColHeader normStdDev
# TableCol  7 FieldName Itensity normStdDev
# TableCol  7 Units     MR
# TableCol  8 ColHeader normMin
# TableCol  8 FieldName Intensity normMin
# TableCol  8 Units     MR
# TableCol  9 ColHeader normMax
# TableCol  9 FieldName Intensity normMax
# TableCol  9 Units     MR
# TableCol 10 ColHeader normRange
# TableCol 10 FieldName Intensity normRange
# TableCol 10 Units     MR
# NRows 45 
# NTableCols 10 
# ColHeaders  Index SegId NVoxels Volume_mm3 StructName normMean normStdDev normMin normMax normRange  
  1   4     37677    37872.5  Left-Lateral-Ventricle            21.1484     9.8494     0.0000    84.0000    84.0000 
  2   5      1328     1303.3  Left-Inf-Lat-Vent                 32.2244    15.4637     0.0000    80.0000    80.0000 
  3   7     15242    15712.6  Left-Cerebellum-White-Matter      83.5169     7.8792    34.0000   111.0000    77.0000 
  4   8     59087    59304.8  Left-Cerebellum-Cortex            57.6694    13.8538     0.0000   100.0000   100.0000 
  5  10      6738     6587.1  Left-Thalamus-Proper              89.3721    10.6167    29.0000   119.0000    90.0000 
  6  11      3167     2941.3  Left-Caudate                      84.2179    12.1498    22.0000   113.0000    91.0000 
  7  12      3754     3679.0  Left-Putamen                      91.7720     7.5221    35.0000   114.0000    79.0000 
  8  13      1855     1860.6  Left-Pallidum                     98.8728     7.0115    55.0000   127.0000    72.0000 
  9  14      2503     2557.1  3rd-Ventricle                     27.7211    10.9032     3.0000    73.0000    70.0000 
 10  15      2067     2188.7  4th-Ventricle                     24.3483    11.0361     1.0000    69.0000    68.0000 
 11  16     23262    23316.3  Brain-Stem                        80.5236    10.5339    15.0000   115.0000   100.0000 
 12  17      3430     3274.3  Left-Hippocampus                  67.4035    10.9994    16.0000   102.0000    86.0000 
 13  18      1260     1211.4  Left-Amygdala                     69.9944     7.6735    27.0000    91.0000    64.0000 
 14  24      1235     1181.5  CSF                               42.4227    13.2341     8.0000   107.0000    99.0000 
 15  26       306      265.8  Left-Accumbens-area               82.7712     6.3844    52.0000    98.0000    46.0000 
 16  28      3920     3796.5  Left-VentralDC                    91.8089    11.3721    20.0000   122.0000   102.0000 
 17  30         2        4.7  Left-vessel                       63.0000     9.8995    56.0000    70.0000    14.0000 
 18  31       713      634.2  Left-choroid-plexus               47.0477    12.5454    15.0000    81.0000    66.0000 
 19  43     23789    23789.7  Right-Lateral-Ventricle           22.0868    10.5031     1.0000   103.0000   102.0000 
 20  44       832      858.3  Right-Inf-Lat-Vent                33.4700    15.0204     2.0000    80.0000    78.0000 
 21  46     14736    15279.0  Right-Cerebellum-White-Matter     82.3067     7.6791    25.0000   113.0000    88.0000 
 22  47     59565    59849.8  Right-Cerebellum-Cortex           56.3093    14.0366     0.0000   103.0000   103.0000 
 23  49      6959     6756.1  Right-Thalamus-Proper             88.0499    10.1123    23.0000   116.0000    93.0000 
 24  50      2989     2841.1  Right-Caudate                     80.7099    10.5971    44.0000   106.0000    62.0000 
 25  51      4148     4049.2  Right-Putamen                     89.4197     7.7828    55.0000   114.0000    59.0000 
 26  52      1782     1816.6  Right-Pallidum                    99.5937     5.9542    47.0000   116.0000    69.0000 
 27  53      4007     3847.3  Right-Hippocampus                 67.1375     9.6009    15.0000   102.0000    87.0000 
 28  54      1962     1887.8  Right-Amygdala                    68.0296     8.0819    33.0000   106.0000    73.0000 
 29  58       401      371.0  Right-Accumbens-area              80.1546     5.4227    61.0000    97.0000    36.0000 
 30  60      4204     4059.5  Right-VentralDC                   91.3442    12.1017    19.0000   126.0000   107.0000 
 31  62         4        6.7  Right-vessel                      62.0000     4.9666    57.0000    68.0000    11.0000 
 32  63       842      798.6  Right-choroid-plexus              47.5214    11.5414    14.0000    77.0000    63.0000 
 33  72         0        0.0  5th-Ventricle                      0.0000     0.0000     0.0000     0.0000     0.0000 
 34  77      3675     3395.2  WM-hypointensities                69.1143    12.3251    12.0000   108.0000    96.0000 
 35  78         0        0.0  Left-WM-hypointensities            0.0000     0.0000     0.0000     0.0000     0.0000 
 36  79         0        0.0  Right-WM-hypointensities           0.0000     0.0000     0.0000     0.0000     0.0000 
 37  80         0        0.0  non-WM-hypointensities             0.0000     0.0000     0.0000     0.0000     0.0000 
 38  81         0        0.0  Left-non-WM-hypointensities        0.0000     0.0000     0.0000     0.0000     0.0000 
 39  82         0        0.0  Right-non-WM-hypointensities       0.0000     0.0000     0.0000     0.0000     0.0000 
 40  85       229      242.3  Optic-Chiasm                      88.2096    19.1838    25.0000   115.0000    90.0000 
 41 251       884      804.6  CC_Posterior                      96.9943    16.9692    20.0000   119.0000    99.0000 
 42 252       489      422.0  CC_Mid_Posterior                  84.9284    21.0233    24.0000   118.0000    94.0000 
 43 253       445      389.6  CC_Central                        91.6966    20.9872    11.0000   118.0000   107.0000 
 44 254       396      349.7  CC_Mid_Anterior                   88.9975    25.0580     7.0000   122.0000   115.0000 
 45 255      1112     1046.0  CC_Anterior                       87.8651    22.7402    10.0000   124.0000   114.0000 
