# Supplementary material for: Computer assisted diagnosis of Alzheimer’s disease using statistical likelihood-ratio test
Source: PLoS One. 2023 Feb 17;18(2):e0279574. doi: 10.1371/journal.pone.0279574 (PMC9937475; doi:10.1371/journal.pone.0279574)
Supplement: S1 File — (ZIP) [file pone.0279574.s001.zip › ADNI_AD/14_12_19/S145058/stats/lh.aparc.a2009s.stats]

# Table of FreeSurfer cortical parcellation anatomical statistics 
# 
# CreationTime 2019/12/18-03:34:24-GMT
# generating_program mris_anatomical_stats
# cvs_version $Id: mris_anatomical_stats.c,v 1.79 2016/03/14 15:15:34 greve Exp $
# mrisurf.c-cvs_version $Id: mrisurf.c,v 1.781.2.6 2016/12/27 16:47:14 zkaufman Exp $
# cmdline mris_anatomical_stats -th3 -mgz -cortex ../label/lh.cortex.label -f ../stats/lh.aparc.a2009s.stats -b -a ../label/lh.aparc.a2009s.annot -c ../label/aparc.annot.a2009s.ctab S145058 lh white 
# sysname  Linux
# hostname gadi-cpu-clx-0619.gadi.nci.org.au
# machine  x86_64
# user     xxz598
# 
# SUBJECTS_DIR /scratch/jk27/xxz598/freesurfer/subjects
# anatomy_type surface
# subjectname S145058
# hemi lh
# AnnotationFile ../label/lh.aparc.a2009s.annot
# AnnotationFileTimeStamp 2019/12/18 14:34:09
# Measure Cortex, NumVert, Number of Vertices, 142978, unitless
# Measure Cortex, WhiteSurfArea, White Surface Total Area, 91159.4, mm^2
# Measure Cortex, MeanThickness, Mean Thickness, 2.1955, mm
# Measure BrainSeg, BrainSegVol, Brain Segmentation Volume, 1192505.000000, mm^3
# Measure BrainSegNotVent, BrainSegVolNotVent, Brain Segmentation Volume Without Ventricles, 1121552.000000, mm^3
# Measure BrainSegNotVentSurf, BrainSegVolNotVentSurf, Brain Segmentation Volume Without Ventricles from Surf, 1120846.243983, mm^3
# Measure Cortex, CortexVol Total cortical gray matter volume, 460251.032891, mm^3
# Measure SupraTentorial, SupraTentorialVol, Supratentorial volume, 1038906.243983, mm^3
# Measure SupraTentorialNotVent, SupraTentorialVolNotVent, Supratentorial volume, 973758.243983, mm^3
# Measure EstimatedTotalIntraCranialVol, eTIV, Estimated Total Intracranial Volume, 1738660.290806, mm^3
# NTableCols 10
# TableCol  1 ColHeader StructName
# TableCol  1 FieldName Structure Name
# TableCol  1 Units     NA
# TableCol  2 ColHeader NumVert
# TableCol  2 FieldName Number of Vertices
# TableCol  2 Units     unitless
# TableCol  3 ColHeader SurfArea
# TableCol  3 FieldName Surface Area
# TableCol  3 Units     mm^2
# TableCol  4 ColHeader GrayVol
# TableCol  4 FieldName Gray Matter Volume
# TableCol  4 Units     mm^3
# TableCol  5 ColHeader ThickAvg 
# TableCol  5 FieldName Average Thickness
# TableCol  5 Units     mm
# TableCol  6 ColHeader ThickStd
# TableCol  6 FieldName Thickness StdDev
# TableCol  6 Units     mm 
# TableCol  7 ColHeader MeanCurv
# TableCol  7 FieldName Integrated Rectified Mean Curvature
# TableCol  7 Units     mm^-1
# TableCol  8 ColHeader GausCurv 
# TableCol  8 FieldName Integrated Rectified Gaussian Curvature
# TableCol  8 Units     mm^-2
# TableCol  9 ColHeader  FoldInd
# TableCol  9 FieldName  Folding Index 
# TableCol  9 Units      unitless 
# TableCol 10 ColHeader CurvInd
# TableCol 10 FieldName Intrinsic Curvature Index
# TableCol 10 Units     unitless
# ColHeaders StructName NumVert SurfArea GrayVol ThickAvg ThickStd MeanCurv GausCurv FoldInd CurvInd
G&S_frontomargin                         1454   1002   2402  2.105 0.449     0.133     0.029       25     1.7
G&S_occipital_inf                        2539   1656   3994  2.130 0.473     0.127     0.028       29     3.0
G&S_paracentral                          1843   1009   2944  2.381 0.561     0.102     0.027       17     2.1
G&S_subcentral                           1796   1164   3095  2.289 0.438     0.120     0.029       22     2.1
G&S_transv_frontopol                      956    608   1561  2.001 0.425     0.144     0.035       23     1.4
G&S_cingul-Ant                           2782   1844   4315  2.202 0.590     0.126     0.032       40     3.5
G&S_cingul-Mid-Ant                       1387    950   2041  2.148 0.463     0.127     0.036       30     2.0
G&S_cingul-Mid-Post                      1578   1088   2550  2.139 0.484     0.141     0.037       24     2.4
G_cingul-Post-dorsal                      611    388   1360  2.577 0.492     0.172     0.063       17     1.6
G_cingul-Post-ventral                     480    259    784  2.530 0.857     0.132     0.047       10     1.0
G_cuneus                                 3004   1650   3893  1.916 0.455     0.139     0.038       52     4.5
G_front_inf-Opercular                    1285    822   2496  2.349 0.383     0.135     0.033       21     1.6
G_front_inf-Orbital                       456    282    979  2.505 0.449     0.140     0.037        9     0.6
G_front_inf-Triangul                     1096    685   2073  2.326 0.427     0.119     0.032       16     1.4
G_front_middle                           4890   2953   8128  2.173 0.427     0.138     0.038      106     7.2
G_front_sup                              8630   5254  14383  2.255 0.463     0.123     0.035      134    12.2
G_Ins_lg&S_cent_ins                       766    469   1331  2.821 0.663     0.109     0.043        9     1.2
G_insular_short                           794    487   1856  3.092 0.721     0.145     0.060       22     1.9
G_occipital_middle                       3067   1813   5771  2.386 0.534     0.140     0.035       59     4.2
G_occipital_sup                          1803    972   2567  2.145 0.498     0.116     0.030       22     2.1
G_oc-temp_lat-fusifor                    2697   1666   5377  2.484 0.586     0.145     0.048       74     5.1
G_oc-temp_med-Lingual                    3693   2084   5317  2.102 0.589     0.134     0.043       66     6.0
G_oc-temp_med-Parahip                    1375    821   2537  2.402 0.767     0.109     0.041       16     2.4
G_orbital                                2658   1658   5272  2.377 0.540     0.141     0.048       48     5.2
G_pariet_inf-Angular                     2384   1456   4498  2.369 0.432     0.131     0.033       43     3.3
G_pariet_inf-Supramar                    2661   1674   5145  2.414 0.455     0.125     0.031       43     3.0
G_parietal_sup                           2646   1582   4695  2.324 0.468     0.123     0.028       42     2.9
G_postcentral                            3092   1607   4383  2.130 0.661     0.102     0.027       37     3.2
G_precentral                             3743   1784   5709  2.559 0.448     0.102     0.032       41     4.9
G_precuneus                              2621   1733   5441  2.486 0.482     0.144     0.035       46     3.5
G_rectus                                 1053    620   2029  2.309 0.474     0.151     0.050       32     2.2
G_subcallosal                            1233    775   1348  1.725 1.112     0.140     0.068       32     2.7
G_temp_sup-G_T_transv                     762    336   1138  2.674 0.365     0.099     0.024        9     0.6
G_temp_sup-Lateral                       2310   1450   5224  2.684 0.486     0.129     0.038       37     3.4
G_temp_sup-Plan_polar                     862    584   1716  2.668 0.595     0.087     0.022        4     0.7
G_temp_sup-Plan_tempo                    1107    722   1801  2.320 0.416     0.078     0.016        5     0.7
G_temporal_inf                           2585   1644   5644  2.573 0.645     0.150     0.050       60     5.7
G_temporal_middle                        2835   1757   6002  2.526 0.514     0.142     0.044       63     4.8
Lat_Fis-ant-Horizont                      253    186    333  2.011 0.247     0.106     0.016        1     0.1
Lat_Fis-ant-Vertical                      464    329    713  2.084 0.362     0.130     0.021        7     0.4
Lat_Fis-post                             1259    836   1521  2.175 0.364     0.105     0.023        8     1.2
Pole_occipital                           2778   1580   3382  1.870 0.416     0.132     0.034       48     3.9
Pole_temporal                            1738   1167   4781  2.756 0.677     0.145     0.048       33     3.4
S_calcarine                              2615   1739   2873  1.811 0.571     0.118     0.026       22     2.9
S_central                                3566   2701   4756  1.962 0.579     0.102     0.022       16     3.6
S_cingul-Marginalis                      1050    727   1345  1.960 0.411     0.101     0.015        6     0.7
S_circular_insula_ant                     584    425    911  2.473 0.472     0.126     0.036        5     0.9
S_circular_insula_inf                    1592   1068   1864  2.040 0.469     0.087     0.016        7     1.1
S_circular_insula_sup                    1869   1329   2440  2.153 0.437     0.117     0.030       13     2.5
S_collat_transv_ant                       715    518   1009  2.127 0.484     0.121     0.023        6     0.7
S_collat_transv_post                      440    301    480  1.816 0.274     0.133     0.026        4     0.5
S_front_inf                              2090   1432   2696  1.948 0.385     0.118     0.026       22     2.1
S_front_middle                           1272    879   1480  1.787 0.347     0.135     0.026       14     1.5
S_front_sup                              3743   2514   4729  1.954 0.370     0.107     0.023       29     3.4
S_interm_prim-Jensen                      356    245    442  1.964 0.335     0.091     0.016        2     0.2
S_intrapariet&P_trans                    2790   1870   3392  2.002 0.310     0.106     0.019       19     2.2
S_oc_middle&Lunatus                      1125    766   1195  1.817 0.309     0.102     0.017        6     0.8
S_oc_sup&transversal                     1845   1215   2103  1.969 0.348     0.114     0.022       19     1.6
S_occipital_ant                           959    647   1293  2.172 0.394     0.116     0.024        9     0.9
S_oc-temp_lat                            1145    783   1512  2.192 0.362     0.119     0.030       10     1.5
S_oc-temp_med&Lingual                    2596   1934   3548  2.009 0.374     0.117     0.023       19     2.7
S_orbital_lateral                         363    262    475  1.950 0.289     0.115     0.017        3     0.3
S_orbital_med-olfact                      648    427    715  2.016 0.516     0.118     0.024        5     0.6
S_orbital-H_Shaped                       1393    954   2200  2.244 0.409     0.126     0.031       16     1.8
S_parieto_occipital                      2391   1557   3002  2.130 0.461     0.111     0.020       19     2.0
S_pericallosal                           1978   1212   1419  1.465 0.914     0.116     0.023       37     1.8
S_postcentral                            3424   2265   4194  1.958 0.367     0.109     0.021       29     2.9
S_precentral-inf-part                    1908   1298   2607  2.148 0.365     0.099     0.017       11     1.4
S_precentral-sup-part                    1513   1065   2053  2.168 0.391     0.090     0.015        5     1.1
S_suborbital                              735    503    811  1.767 0.386     0.120     0.023        7     0.7
S_subparietal                            1249    856   1716  2.103 0.363     0.134     0.027       16     1.5
S_temporal_inf                           1885   1363   2638  2.118 0.433     0.114     0.021       12     1.9
S_temporal_sup                           6681   4603   9506  2.143 0.434     0.112     0.024       59     6.6
S_temporal_transverse                     432    300    601  2.405 0.410     0.142     0.028        4     0.7
