# Supplementary material for: Computer assisted diagnosis of Alzheimer’s disease using statistical likelihood-ratio test
Source: PLoS One. 2023 Feb 17;18(2):e0279574. doi: 10.1371/journal.pone.0279574 (PMC9937475; doi:10.1371/journal.pone.0279574)
Supplement: S1 File — (ZIP) [file pone.0279574.s001.zip › ADNI_AD/14_12_19/S145058/stats/lh.aparc.DKTatlas.stats]

# Table of FreeSurfer cortical parcellation anatomical statistics 
# 
# CreationTime 2019/12/18-03:35:33-GMT
# generating_program mris_anatomical_stats
# cvs_version $Id: mris_anatomical_stats.c,v 1.79 2016/03/14 15:15:34 greve Exp $
# mrisurf.c-cvs_version $Id: mrisurf.c,v 1.781.2.6 2016/12/27 16:47:14 zkaufman Exp $
# cmdline mris_anatomical_stats -th3 -mgz -cortex ../label/lh.cortex.label -f ../stats/lh.aparc.DKTatlas.stats -b -a ../label/lh.aparc.DKTatlas.annot -c ../label/aparc.annot.DKTatlas.ctab S145058 lh white 
# sysname  Linux
# hostname gadi-cpu-clx-0619.gadi.nci.org.au
# machine  x86_64
# user     xxz598
# 
# SUBJECTS_DIR /scratch/jk27/xxz598/freesurfer/subjects
# anatomy_type surface
# subjectname S145058
# hemi lh
# AnnotationFile ../label/lh.aparc.DKTatlas.annot
# AnnotationFileTimeStamp 2019/12/18 14:35:20
# Measure Cortex, NumVert, Number of Vertices, 142978, unitless
# Measure Cortex, WhiteSurfArea, White Surface Total Area, 91159.4, mm^2
# Measure Cortex, MeanThickness, Mean Thickness, 2.1955, mm
# Measure BrainSeg, BrainSegVol, Brain Segmentation Volume, 1192505.000000, mm^3
# Measure BrainSegNotVent, BrainSegVolNotVent, Brain Segmentation Volume Without Ventricles, 1121552.000000, mm^3
# Measure BrainSegNotVentSurf, BrainSegVolNotVentSurf, Brain Segmentation Volume Without Ventricles from Surf, 1120846.243983, mm^3
# Measure Cortex, CortexVol Total cortical gray matter volume, 460251.032891, mm^3
# Measure SupraTentorial, SupraTentorialVol, Supratentorial volume, 1038906.243983, mm^3
# Measure SupraTentorialNotVent, SupraTentorialVolNotVent, Supratentorial volume, 973758.243983, mm^3
# Measure EstimatedTotalIntraCranialVol, eTIV, Estimated Total Intracranial Volume, 1738660.290806, mm^3
# NTableCols 10
# TableCol  1 ColHeader StructName
# TableCol  1 FieldName Structure Name
# TableCol  1 Units     NA
# TableCol  2 ColHeader NumVert
# TableCol  2 FieldName Number of Vertices
# TableCol  2 Units     unitless
# TableCol  3 ColHeader SurfArea
# TableCol  3 FieldName Surface Area
# TableCol  3 Units     mm^2
# TableCol  4 ColHeader GrayVol
# TableCol  4 FieldName Gray Matter Volume
# TableCol  4 Units     mm^3
# TableCol  5 ColHeader ThickAvg 
# TableCol  5 FieldName Average Thickness
# TableCol  5 Units     mm
# TableCol  6 ColHeader ThickStd
# TableCol  6 FieldName Thickness StdDev
# TableCol  6 Units     mm 
# TableCol  7 ColHeader MeanCurv
# TableCol  7 FieldName Integrated Rectified Mean Curvature
# TableCol  7 Units     mm^-1
# TableCol  8 ColHeader GausCurv 
# TableCol  8 FieldName Integrated Rectified Gaussian Curvature
# TableCol  8 Units     mm^-2
# TableCol  9 ColHeader  FoldInd
# TableCol  9 FieldName  Folding Index 
# TableCol  9 Units      unitless 
# TableCol 10 ColHeader CurvInd
# TableCol 10 FieldName Intrinsic Curvature Index
# TableCol 10 Units     unitless
# ColHeaders StructName NumVert SurfArea GrayVol ThickAvg ThickStd MeanCurv GausCurv FoldInd CurvInd
caudalanteriorcingulate                  1867   1210   2567  2.138 0.605     0.138     0.034       45     2.6
caudalmiddlefrontal                      3909   2447   5574  2.150 0.373     0.105     0.023       34     3.8
cuneus                                   3974   2304   5101  1.953 0.443     0.133     0.033       59     5.3
entorhinal                                569    336   1283  2.609 0.741     0.133     0.067        9     1.7
fusiform                                 5065   3417   8848  2.304 0.544     0.133     0.037       91     7.7
inferiorparietal                         7638   4940  12270  2.244 0.464     0.122     0.027      103     8.6
inferiortemporal                         4807   3178   9116  2.420 0.635     0.138     0.040       79     8.7
isthmuscingulate                         1856   1140   2552  2.106 0.826     0.131     0.040       34     3.2
lateraloccipital                        10167   6208  14112  2.027 0.469     0.127     0.030      137    12.2
lateralorbitofrontal                     4712   3066   7972  2.313 0.556     0.136     0.043       76     8.2
lingual                                  5350   3312   7416  2.056 0.554     0.130     0.036       79     7.5
medialorbitofrontal                      2502   1597   3563  1.915 0.775     0.132     0.036       48     3.4
middletemporal                           7188   4790  13287  2.360 0.528     0.129     0.034      106     9.8
parahippocampal                          1214    772   1811  2.095 0.603     0.085     0.022        9     1.2
paracentral                              2711   1596   4189  2.351 0.504     0.101     0.025       22     2.9
parsopercularis                          2262   1467   3758  2.241 0.371     0.128     0.028       32     2.5
parsorbitalis                            1113    717   2065  2.389 0.480     0.122     0.032       14     1.3
parstriangularis                         2191   1477   3453  2.154 0.402     0.119     0.027       24     2.3
pericalcarine                            2469   1559   2482  1.672 0.359     0.117     0.026       24     2.8
postcentral                              8382   5170  11367  2.002 0.569     0.106     0.025       80     8.3
posteriorcingulate                       2261   1507   3296  1.927 0.795     0.151     0.038       45     3.6
precentral                               8767   5366  13421  2.393 0.490     0.103     0.027       72    10.2
precuneus                                5698   3776   9615  2.317 0.507     0.129     0.029       75     6.6
rostralanteriorcingulate                 2399   1519   3522  2.143 0.817     0.130     0.044       49     3.7
rostralmiddlefrontal                     5713   3777   8726  2.014 0.448     0.141     0.036      111     8.3
superiorfrontal                         14514   9305  22211  2.110 0.450     0.120     0.030      202    17.8
superiorparietal                         6149   3818   9020  2.147 0.428     0.114     0.025       74     5.9
superiortemporal                         8509   5598  15475  2.456 0.568     0.110     0.028       91     9.6
supramarginal                            4904   3221   7861  2.255 0.421     0.116     0.025       56     4.8
transversetemporal                        959    446   1237  2.493 0.396     0.101     0.024       10     0.9
insula                                   3159   2125   5364  2.544 0.743     0.119     0.039       41     5.0
