# Supplementary material for: Computer assisted diagnosis of Alzheimer’s disease using statistical likelihood-ratio test
Source: PLoS One. 2023 Feb 17;18(2):e0279574. doi: 10.1371/journal.pone.0279574 (PMC9937475; doi:10.1371/journal.pone.0279574)
Supplement: S1 File — (ZIP) [file pone.0279574.s001.zip › ADNI_AD/14_12_19/S145058/stats/lh.aparc.pial.stats]

# Table of FreeSurfer cortical parcellation anatomical statistics 
# 
# CreationTime 2019/12/18-03:32:45-GMT
# generating_program mris_anatomical_stats
# cvs_version $Id: mris_anatomical_stats.c,v 1.79 2016/03/14 15:15:34 greve Exp $
# mrisurf.c-cvs_version $Id: mrisurf.c,v 1.781.2.6 2016/12/27 16:47:14 zkaufman Exp $
# cmdline mris_anatomical_stats -th3 -mgz -cortex ../label/lh.cortex.label -f ../stats/lh.aparc.pial.stats -b -a ../label/lh.aparc.annot -c ../label/aparc.annot.ctab S145058 lh pial 
# sysname  Linux
# hostname gadi-cpu-clx-0619.gadi.nci.org.au
# machine  x86_64
# user     xxz598
# 
# SUBJECTS_DIR /scratch/jk27/xxz598/freesurfer/subjects
# anatomy_type surface
# subjectname S145058
# hemi lh
# AnnotationFile ../label/lh.aparc.annot
# AnnotationFileTimeStamp 2019/12/18 14:07:45
# Measure Cortex, NumVert, Number of Vertices, 142933, unitless
# Measure Cortex, PialSurfArea, Pial Surface Total Area, 109624, mm^2
# Measure Cortex, MeanThickness, Mean Thickness, 2.19543, mm
# Measure BrainSeg, BrainSegVol, Brain Segmentation Volume, 1192505.000000, mm^3
# Measure BrainSegNotVent, BrainSegVolNotVent, Brain Segmentation Volume Without Ventricles, 1121552.000000, mm^3
# Measure BrainSegNotVentSurf, BrainSegVolNotVentSurf, Brain Segmentation Volume Without Ventricles from Surf, 1120846.243983, mm^3
# Measure Cortex, CortexVol Total cortical gray matter volume, 460251.032891, mm^3
# Measure SupraTentorial, SupraTentorialVol, Supratentorial volume, 1038906.243983, mm^3
# Measure SupraTentorialNotVent, SupraTentorialVolNotVent, Supratentorial volume, 973758.243983, mm^3
# Measure EstimatedTotalIntraCranialVol, eTIV, Estimated Total Intracranial Volume, 1738660.290806, mm^3
# NTableCols 10
# TableCol  1 ColHeader StructName
# TableCol  1 FieldName Structure Name
# TableCol  1 Units     NA
# TableCol  2 ColHeader NumVert
# TableCol  2 FieldName Number of Vertices
# TableCol  2 Units     unitless
# TableCol  3 ColHeader SurfArea
# TableCol  3 FieldName Surface Area
# TableCol  3 Units     mm^2
# TableCol  4 ColHeader GrayVol
# TableCol  4 FieldName Gray Matter Volume
# TableCol  4 Units     mm^3
# TableCol  5 ColHeader ThickAvg 
# TableCol  5 FieldName Average Thickness
# TableCol  5 Units     mm
# TableCol  6 ColHeader ThickStd
# TableCol  6 FieldName Thickness StdDev
# TableCol  6 Units     mm 
# TableCol  7 ColHeader MeanCurv
# TableCol  7 FieldName Integrated Rectified Mean Curvature
# TableCol  7 Units     mm^-1
# TableCol  8 ColHeader GausCurv 
# TableCol  8 FieldName Integrated Rectified Gaussian Curvature
# TableCol  8 Units     mm^-2
# TableCol  9 ColHeader  FoldInd
# TableCol  9 FieldName  Folding Index 
# TableCol  9 Units      unitless 
# TableCol 10 ColHeader CurvInd
# TableCol 10 FieldName Intrinsic Curvature Index
# TableCol 10 Units     unitless
# ColHeaders StructName NumVert SurfArea GrayVol ThickAvg ThickStd MeanCurv GausCurv FoldInd CurvInd
bankssts                                 1362    940   2130  2.192 0.433     0.117     0.025       16     1.3
caudalanteriorcingulate                  1251    936   1774  2.204 0.676     0.160     0.079       63     2.1
caudalmiddlefrontal                      3681   2546   5223  2.151 0.377     0.107     0.020       30     2.9
cuneus                                   3025   2203   3730  1.915 0.405     0.140     0.030       41     4.2
entorhinal                                588    622   1407  2.730 0.705     0.155     0.034        6     0.8
fusiform                                 5352   4624   9945  2.356 0.570     0.155     0.053      227     9.5
inferiorparietal                         7723   6010  12594  2.263 0.471     0.128     0.027       85     8.8
inferiortemporal                         4927   4040   8861  2.386 0.599     0.150     0.040       97     9.6
isthmuscingulate                         1918   1416   2606  2.095 0.840     0.150     0.052       51     4.1
lateraloccipital                        10131   7588  13894  2.011 0.458     0.129     0.028      138    11.6
lateralorbitofrontal                     4053   3072   6701  2.303 0.500     0.142     0.033       51     5.7
lingual                                  5260   3985   7336  2.061 0.550     0.130     0.033       66     7.8
medialorbitofrontal                      3022   2424   4505  2.092 0.563     0.149     0.032       43     4.3
middletemporal                           5526   4906  10417  2.381 0.531     0.144     0.030       68     6.8
parahippocampal                          1200    976   1784  2.083 0.617     0.109     0.024        7     1.3
paracentral                              2237   1607   3371  2.321 0.505     0.101     0.019       17     1.9
parsopercularis                          2375   1920   3953  2.240 0.393     0.134     0.024       23     2.3
parsorbitalis                            1150   1121   2300  2.376 0.493     0.173     0.035       13     1.9
parstriangularis                         1934   1550   3136  2.168 0.381     0.140     0.024       23     1.8
pericalcarine                            2500   1446   2518  1.672 0.361     0.104     0.023       27     2.3
postcentral                              7447   5580  10134  2.001 0.580     0.110     0.022       51     6.8
posteriorcingulate                       2071   1685   3043  1.921 0.805     0.171     0.051      110     5.0
precentral                               8910   6076  13608  2.390 0.494     0.097     0.017       61     6.6
precuneus                                5792   4347   9520  2.289 0.502     0.137     0.031       73     7.6
rostralanteriorcingulate                 1747   1381   2651  2.166 0.875     0.157     0.040       39     2.7
rostralmiddlefrontal                     8133   6700  12270  2.008 0.437     0.157     0.031      105    10.6
superiorfrontal                         13109  10284  20187  2.141 0.454     0.126     0.022      126    12.4
superiorparietal                         7961   5813  11789  2.150 0.457     0.122     0.025       82     8.5
superiortemporal                         6793   5237  11764  2.403 0.534     0.113     0.021       57     5.8
supramarginal                            5276   3962   8479  2.240 0.430     0.117     0.024       52     5.2
frontalpole                               463    491    821  2.138 0.468     0.195     0.034        7     0.7
temporalpole                              741    900   2065  2.865 0.632     0.186     0.033        7     1.1
transversetemporal                        944    558   1228  2.499 0.393     0.084     0.017        6     0.6
insula                                   4334   2678   6709  2.399 0.927     0.112     0.033       85     5.4
