# Supplementary material for: Computer assisted diagnosis of Alzheimer’s disease using statistical likelihood-ratio test
Source: PLoS One. 2023 Feb 17;18(2):e0279574. doi: 10.1371/journal.pone.0279574 (PMC9937475; doi:10.1371/journal.pone.0279574)
Supplement: S1 File — (ZIP) [file pone.0279574.s001.zip › ADNI_AD/14_12_19/S145058/stats/lh.aparc.stats]

# Table of FreeSurfer cortical parcellation anatomical statistics 
# 
# CreationTime 2019/12/18-03:32:20-GMT
# generating_program mris_anatomical_stats
# cvs_version $Id: mris_anatomical_stats.c,v 1.79 2016/03/14 15:15:34 greve Exp $
# mrisurf.c-cvs_version $Id: mrisurf.c,v 1.781.2.6 2016/12/27 16:47:14 zkaufman Exp $
# cmdline mris_anatomical_stats -th3 -mgz -cortex ../label/lh.cortex.label -f ../stats/lh.aparc.stats -b -a ../label/lh.aparc.annot -c ../label/aparc.annot.ctab S145058 lh white 
# sysname  Linux
# hostname gadi-cpu-clx-0619.gadi.nci.org.au
# machine  x86_64
# user     xxz598
# 
# SUBJECTS_DIR /scratch/jk27/xxz598/freesurfer/subjects
# anatomy_type surface
# subjectname S145058
# hemi lh
# AnnotationFile ../label/lh.aparc.annot
# AnnotationFileTimeStamp 2019/12/18 14:07:45
# Measure Cortex, NumVert, Number of Vertices, 142933, unitless
# Measure Cortex, WhiteSurfArea, White Surface Total Area, 91134.7, mm^2
# Measure Cortex, MeanThickness, Mean Thickness, 2.19543, mm
# Measure BrainSeg, BrainSegVol, Brain Segmentation Volume, 1192505.000000, mm^3
# Measure BrainSegNotVent, BrainSegVolNotVent, Brain Segmentation Volume Without Ventricles, 1121552.000000, mm^3
# Measure BrainSegNotVentSurf, BrainSegVolNotVentSurf, Brain Segmentation Volume Without Ventricles from Surf, 1120846.243983, mm^3
# Measure Cortex, CortexVol Total cortical gray matter volume, 460251.032891, mm^3
# Measure SupraTentorial, SupraTentorialVol, Supratentorial volume, 1038906.243983, mm^3
# Measure SupraTentorialNotVent, SupraTentorialVolNotVent, Supratentorial volume, 973758.243983, mm^3
# Measure EstimatedTotalIntraCranialVol, eTIV, Estimated Total Intracranial Volume, 1738660.290806, mm^3
# NTableCols 10
# TableCol  1 ColHeader StructName
# TableCol  1 FieldName Structure Name
# TableCol  1 Units     NA
# TableCol  2 ColHeader NumVert
# TableCol  2 FieldName Number of Vertices
# TableCol  2 Units     unitless
# TableCol  3 ColHeader SurfArea
# TableCol  3 FieldName Surface Area
# TableCol  3 Units     mm^2
# TableCol  4 ColHeader GrayVol
# TableCol  4 FieldName Gray Matter Volume
# TableCol  4 Units     mm^3
# TableCol  5 ColHeader ThickAvg 
# TableCol  5 FieldName Average Thickness
# TableCol  5 Units     mm
# TableCol  6 ColHeader ThickStd
# TableCol  6 FieldName Thickness StdDev
# TableCol  6 Units     mm 
# TableCol  7 ColHeader MeanCurv
# TableCol  7 FieldName Integrated Rectified Mean Curvature
# TableCol  7 Units     mm^-1
# TableCol  8 ColHeader GausCurv 
# TableCol  8 FieldName Integrated Rectified Gaussian Curvature
# TableCol  8 Units     mm^-2
# TableCol  9 ColHeader  FoldInd
# TableCol  9 FieldName  Folding Index 
# TableCol  9 Units      unitless 
# TableCol 10 ColHeader CurvInd
# TableCol 10 FieldName Intrinsic Curvature Index
# TableCol 10 Units     unitless
# ColHeaders StructName NumVert SurfArea GrayVol ThickAvg ThickStd MeanCurv GausCurv FoldInd CurvInd
bankssts                                 1362    969   2130  2.192 0.433     0.112     0.023       13     1.3
caudalanteriorcingulate                  1251    781   1774  2.204 0.676     0.144     0.039       37     2.1
caudalmiddlefrontal                      3681   2295   5223  2.151 0.377     0.104     0.022       32     3.3
cuneus                                   3025   1746   3730  1.915 0.405     0.139     0.036       48     4.4
entorhinal                                588    358   1407  2.730 0.705     0.130     0.061        8     1.5
fusiform                                 5352   3602   9945  2.356 0.570     0.133     0.038       98     8.4
inferiorparietal                         7723   4996  12594  2.263 0.471     0.121     0.028      102     8.6
inferiortemporal                         4927   3260   8861  2.386 0.599     0.138     0.039       80     8.6
isthmuscingulate                         1918   1167   2606  2.095 0.840     0.128     0.040       36     3.2
lateraloccipital                        10131   6210  13894  2.011 0.458     0.127     0.030      137    12.2
lateralorbitofrontal                     4053   2641   6701  2.303 0.500     0.133     0.039       58     6.6
lingual                                  5260   3248   7336  2.061 0.550     0.129     0.036       77     7.4
medialorbitofrontal                      3022   1918   4505  2.092 0.563     0.133     0.037       59     4.3
middletemporal                           5526   3648  10417  2.381 0.531     0.130     0.036       88     7.8
parahippocampal                          1200    761   1784  2.083 0.617     0.087     0.025        9     1.4
paracentral                              2237   1351   3371  2.321 0.505     0.097     0.021       15     2.0
parsopercularis                          2375   1556   3953  2.240 0.393     0.124     0.027       30     2.6
parsorbitalis                            1150    753   2300  2.376 0.493     0.139     0.038       17     1.8
parstriangularis                         1934   1304   3136  2.168 0.381     0.120     0.027       24     2.1
pericalcarine                            2500   1567   2518  1.672 0.361     0.118     0.027       26     2.9
postcentral                              7447   4553  10134  2.001 0.580     0.103     0.024       70     7.2
posteriorcingulate                       2071   1386   3043  1.921 0.805     0.154     0.039       44     3.4
precentral                               8910   5422  13608  2.390 0.494     0.102     0.027       73    10.1
precuneus                                5792   3874   9520  2.289 0.502     0.130     0.028       74     6.6
rostralanteriorcingulate                 1747   1076   2651  2.166 0.875     0.127     0.045       40     2.7
rostralmiddlefrontal                     8133   5385  12270  2.008 0.437     0.139     0.035      156    11.1
superiorfrontal                         13109   8420  20187  2.141 0.454     0.118     0.030      162    16.2
superiorparietal                         7961   4908  11789  2.150 0.457     0.116     0.025       93     7.9
superiortemporal                         6793   4426  11764  2.403 0.534     0.108     0.026       68     7.2
supramarginal                            5276   3476   8479  2.240 0.430     0.116     0.025       61     5.1
frontalpole                               463    283    821  2.138 0.468     0.153     0.043       12     0.8
temporalpole                              741    499   2065  2.865 0.632     0.128     0.038       12     1.1
transversetemporal                        944    443   1228  2.499 0.393     0.100     0.025       10     0.9
insula                                   4334   2852   6709  2.399 0.927     0.123     0.043       59     7.4
