# Supplementary material for: Computer assisted diagnosis of Alzheimer’s disease using statistical likelihood-ratio test
Source: PLoS One. 2023 Feb 17;18(2):e0279574. doi: 10.1371/journal.pone.0279574 (PMC9937475; doi:10.1371/journal.pone.0279574)
Supplement: S1 File — (ZIP) [file pone.0279574.s001.zip › ADNI_AD/14_12_19/S145058/stats/lh.BA_exvivo.thresh.stats]

# Table of FreeSurfer cortical parcellation anatomical statistics 
# 
# CreationTime 2019/12/18-03:54:25-GMT
# generating_program mris_anatomical_stats
# cvs_version $Id: mris_anatomical_stats.c,v 1.79 2016/03/14 15:15:34 greve Exp $
# mrisurf.c-cvs_version $Id: mrisurf.c,v 1.781.2.6 2016/12/27 16:47:14 zkaufman Exp $
# cmdline mris_anatomical_stats -th3 -mgz -f ../stats/lh.BA_exvivo.thresh.stats -b -a ./lh.BA_exvivo.thresh.annot -c ./BA_exvivo.thresh.ctab S145058 lh white 
# sysname  Linux
# hostname gadi-cpu-clx-0619.gadi.nci.org.au
# machine  x86_64
# user     xxz598
# 
# SUBJECTS_DIR /scratch/jk27/xxz598/freesurfer/subjects
# anatomy_type surface
# subjectname S145058
# hemi lh
# AnnotationFile ./lh.BA_exvivo.thresh.annot
# AnnotationFileTimeStamp 2019/12/18 14:54:09
# Measure Cortex, NumVert, Number of Vertices, 151169, unitless
# Measure Cortex, WhiteSurfArea, White Surface Total Area, 96615.2, mm^2
# Measure BrainSeg, BrainSegVol, Brain Segmentation Volume, 1192505.000000, mm^3
# Measure BrainSegNotVent, BrainSegVolNotVent, Brain Segmentation Volume Without Ventricles, 1121552.000000, mm^3
# Measure BrainSegNotVentSurf, BrainSegVolNotVentSurf, Brain Segmentation Volume Without Ventricles from Surf, 1120846.243983, mm^3
# Measure Cortex, CortexVol Total cortical gray matter volume, 460251.032891, mm^3
# Measure SupraTentorial, SupraTentorialVol, Supratentorial volume, 1038906.243983, mm^3
# Measure SupraTentorialNotVent, SupraTentorialVolNotVent, Supratentorial volume, 973758.243983, mm^3
# Measure EstimatedTotalIntraCranialVol, eTIV, Estimated Total Intracranial Volume, 1738660.290806, mm^3
# NTableCols 10
# TableCol  1 ColHeader StructName
# TableCol  1 FieldName Structure Name
# TableCol  1 Units     NA
# TableCol  2 ColHeader NumVert
# TableCol  2 FieldName Number of Vertices
# TableCol  2 Units     unitless
# TableCol  3 ColHeader SurfArea
# TableCol  3 FieldName Surface Area
# TableCol  3 Units     mm^2
# TableCol  4 ColHeader GrayVol
# TableCol  4 FieldName Gray Matter Volume
# TableCol  4 Units     mm^3
# TableCol  5 ColHeader ThickAvg 
# TableCol  5 FieldName Average Thickness
# TableCol  5 Units     mm
# TableCol  6 ColHeader ThickStd
# TableCol  6 FieldName Thickness StdDev
# TableCol  6 Units     mm 
# TableCol  7 ColHeader MeanCurv
# TableCol  7 FieldName Integrated Rectified Mean Curvature
# TableCol  7 Units     mm^-1
# TableCol  8 ColHeader GausCurv 
# TableCol  8 FieldName Integrated Rectified Gaussian Curvature
# TableCol  8 Units     mm^-2
# TableCol  9 ColHeader  FoldInd
# TableCol  9 FieldName  Folding Index 
# TableCol  9 Units      unitless 
# TableCol 10 ColHeader CurvInd
# TableCol 10 FieldName Intrinsic Curvature Index
# TableCol 10 Units     unitless
# ColHeaders StructName NumVert SurfArea GrayVol ThickAvg ThickStd MeanCurv GausCurv FoldInd CurvInd
BA1_exvivo                               1058    482   1616  2.264 0.818     0.112     0.037       17     1.4
BA2_exvivo                               1865   1160   2524  2.039 0.509     0.101     0.021       14     1.6
BA3a_exvivo                               992    797   1167  1.753 0.406     0.117     0.024        4     1.1
BA3b_exvivo                              1672   1134   1752  1.550 0.300     0.084     0.015        7     1.2
BA4a_exvivo                              1961   1045   3012  2.585 0.450     0.092     0.025       14     2.2
BA4p_exvivo                              1260    946   2192  2.510 0.455     0.117     0.033        9     1.9
BA6_exvivo                               6620   3652   9810  2.356 0.469     0.103     0.031       67     8.3
BA44_exvivo                              1525   1010   2518  2.178 0.362     0.125     0.027       21     1.6
BA45_exvivo                              1186    766   2161  2.242 0.448     0.130     0.034       18     1.7
V1_exvivo                                4725   2770   5368  1.761 0.449     0.123     0.033       71     6.4
V2_exvivo                                5101   2991   5931  1.878 0.437     0.141     0.039       80     8.0
MT_exvivo                                 670    450   1117  2.363 0.462     0.137     0.029        8     0.9
perirhinal_exvivo                         299    182    714  2.789 0.691     0.095     0.032        2     0.4
entorhinal_exvivo                         346    214    556  2.263 0.445     0.105     0.040        4     0.6
