# Supplementary material for: Computer assisted diagnosis of Alzheimer’s disease using statistical likelihood-ratio test
Source: PLoS One. 2023 Feb 17;18(2):e0279574. doi: 10.1371/journal.pone.0279574 (PMC9937475; doi:10.1371/journal.pone.0279574)
Supplement: S1 File — (ZIP) [file pone.0279574.s001.zip › ADNI_AD/14_12_19/S145058/stats/lh.curv.stats]

Raw <mean> +- <std> (using 'lh.curv'):                -0.04303 +- 0.1914 
       Raw Min:                                       -2.72310 at vertex 92733   
       Raw Max:                                        2.52882 at vertex 67383   
       Raw Curvature Calculation Type:                discrete
       Raw Mean Vertex Separation (Whole Surface):     0.83108 +- 0.24019 mm
       Raw Total Surface Area:                     87665.29688 mm^2
       Raw Total Number of Vertices:                    151169
       Raw Average Vertex Area (Whole Surface):        0.57992 mm^2
       Raw Natural Surface Integral:               -1463.36609
       Raw Rectified Surface Integral:             11358.51270
       Raw Positive Surface Integral:               4947.57324
       Raw Negative Surface Integral:               6410.93945
       Raw Mean Natural Surface Integral:             -0.00968 across 151169 (100.00%) vertices
       Raw Mean Rectified Surface Integral:            0.07514 across 151169 (100.00%) vertices
       Raw Mean Positive Surface Integral:             0.06834 across 72401 (47.89%) vertices
       Raw Mean Negative Surface Integral:             0.08139 across 78768 (52.11%) vertices
       Raw AreaNorm Natural Surface Integral:         -0.01669 across 87664.617188 (100.00%) mm^2
       Raw AreaNorm Rectified Surface Integral:        0.12957 across 87664.617188 (100.00%) mm^2
       Raw AreaNorm Positive Surface Integral:         0.10630 across 46544.523438 (53.09%) mm^2
       Raw AreaNorm Negative Surface Integral:         0.15591 across 41120.578125 (46.91%) mm^2

Raw <mean> +- <std> (using 'lh.sulc'):                 0.00000 +- 5.3223 
       Raw Min:                                      -13.91425 at vertex 129486  
       Raw Max:                                       16.25452 at vertex 63408   
       Raw Curvature Calculation Type:                discrete
       Raw Mean Vertex Separation (Whole Surface):     0.83108 +- 0.24019 mm
       Raw Total Surface Area:                     87665.29688 mm^2
       Raw Total Number of Vertices:                    151169
       Raw Average Vertex Area (Whole Surface):        0.57992 mm^2
       Raw Natural Surface Integral:               47443.20312
       Raw Rectified Surface Integral:            378108.65625
       Raw Positive Surface Integral:             212775.93750
       Raw Negative Surface Integral:             165332.73438
       Raw Mean Natural Surface Integral:              0.31384 across 151169 (100.00%) vertices
       Raw Mean Rectified Surface Integral:            2.50123 across 151169 (100.00%) vertices
       Raw Mean Positive Surface Integral:             3.00629 across 70777 (46.82%) vertices
       Raw Mean Negative Surface Integral:             2.05658 across 80392 (53.18%) vertices
       Raw AreaNorm Natural Surface Integral:          0.54119 across 87664.617188 (100.00%) mm^2
       Raw AreaNorm Rectified Surface Integral:        4.31313 across 87664.617188 (100.00%) mm^2
       Raw AreaNorm Positive Surface Integral:         4.77182 across 44590.101562 (50.86%) mm^2
       Raw AreaNorm Negative Surface Integral:         3.83825 across 43075.046875 (49.14%) mm^2

K <mean> +- <std> (using 'lh.smoothwm'):               0.37615 +- 13.4562 mm^-2
         K Min:                                      -36.18970 at vertex 105099  
         K Max:                                     2097.09082 at vertex 97092   
         K Curvature Calculation Type:                discrete
         K Mean Vertex Separation (Whole Surface):     0.83108 +- 0.24019 mm
         K Total Surface Area:                     87665.29688 mm^2
         K Total Number of Vertices:                    151169
         K Average Vertex Area (Whole Surface):        0.57992 mm^2
         K Natural Surface Integral:                  12.56641
         K Rectified Surface Integral:              6523.98486
         K Positive Surface Integral:               3268.27563
         K Negative Surface Integral:               3255.70923
         K Mean Natural Surface Integral:              0.00008 across 151169 (100.00%) vertices
         K Mean Rectified Surface Integral:            0.04316 across 151169 (100.00%) vertices
         K Mean Positive Surface Integral:             0.04971 across 65751 (43.50%) vertices
         K Mean Negative Surface Integral:             0.03812 across 85418 (56.50%) vertices
         K AreaNorm Natural Surface Integral:          0.00014 across 87664.617188 (100.00%) mm^2
         K AreaNorm Rectified Surface Integral:        0.07442 across 87664.617188 (100.00%) mm^2
         K AreaNorm Positive Surface Integral:         0.11390 across 28694.388672 (32.73%) mm^2
         K AreaNorm Negative Surface Integral:         0.05521 across 58970.593750 (67.27%) mm^2

H <mean> +- <std> (using 'lh.smoothwm'):              -0.07070 +- 1.0887 mm^-1
         H Min:                                      -66.57876 at vertex 150738  
         H Max:                                       64.56108 at vertex 93204   
         H Curvature Calculation Type:                discrete
         H Mean Vertex Separation (Whole Surface):     0.83108 +- 0.24019 mm
         H Total Surface Area:                     87665.29688 mm^2
         H Total Number of Vertices:                    151169
         H Average Vertex Area (Whole Surface):        0.57992 mm^2
         H Natural Surface Integral:               -1444.98853
         H Rectified Surface Integral:             15338.49316
         H Positive Surface Integral:               6946.75244
         H Negative Surface Integral:               8391.74121
         H Mean Natural Surface Integral:             -0.00956 across 151169 (100.00%) vertices
         H Mean Rectified Surface Integral:            0.10147 across 151169 (100.00%) vertices
         H Mean Positive Surface Integral:             0.08918 across 77899 (51.53%) vertices
         H Mean Negative Surface Integral:             0.11453 across 73270 (48.47%) vertices
         H AreaNorm Natural Surface Integral:         -0.01648 across 87664.617188 (100.00%) mm^2
         H AreaNorm Rectified Surface Integral:        0.17497 across 87664.617188 (100.00%) mm^2
         H AreaNorm Positive Surface Integral:         0.14059 across 49412.285156 (56.36%) mm^2
         H AreaNorm Negative Surface Integral:         0.21938 across 38252.675781 (43.63%) mm^2

k1 <mean> +- <std> (using 'lh.smoothwm'):             -0.15144 +- 1.9732 mm^-1
        k1 Min:                                     -132.22328 at vertex 150738  
        k1 Max:                                      116.81313 at vertex 104129  
        k1 Curvature Calculation Type:                discrete
        k1 Mean Vertex Separation (Whole Surface):     0.83108 +- 0.24019 mm
        k1 Total Surface Area:                     87665.29688 mm^2
        k1 Total Number of Vertices:                    151169
        k1 Average Vertex Area (Whole Surface):        0.57992 mm^2
        k1 Natural Surface Integral:               -3977.66772
        k1 Rectified Surface Integral:             34673.71875
        k1 Positive Surface Integral:              15348.02637
        k1 Negative Surface Integral:              19325.69336
        k1 Mean Natural Surface Integral:             -0.02631 across 151169 (100.00%) vertices
        k1 Mean Rectified Surface Integral:            0.22937 across 151169 (100.00%) vertices
        k1 Mean Positive Surface Integral:             0.19702 across 77899 (51.53%) vertices
        k1 Mean Negative Surface Integral:             0.26376 across 73270 (48.47%) vertices
        k1 AreaNorm Natural Surface Integral:         -0.04537 across 87664.617188 (100.00%) mm^2
        k1 AreaNorm Rectified Surface Integral:        0.39553 across 87664.617188 (100.00%) mm^2
        k1 AreaNorm Positive Surface Integral:         0.31061 across 49412.285156 (56.36%) mm^2
        k1 AreaNorm Negative Surface Integral:         0.50521 across 38252.675781 (43.63%) mm^2

k2 <mean> +- <std> (using 'lh.smoothwm'):              0.01003 +- 0.3044 mm^-1
        k2 Min:                                      -16.62206 at vertex 92733   
        k2 Max:                                       19.61002 at vertex 97092   
        k2 Curvature Calculation Type:                discrete
        k2 Mean Vertex Separation (Whole Surface):     0.83108 +- 0.24019 mm
        k2 Total Surface Area:                     87665.29688 mm^2
        k2 Total Number of Vertices:                    151169
        k2 Average Vertex Area (Whole Surface):        0.57992 mm^2
        k2 Natural Surface Integral:                1087.69067
        k2 Rectified Surface Integral:              9082.63184
        k2 Positive Surface Integral:               5085.16113
        k2 Negative Surface Integral:               3997.47046
        k2 Mean Natural Surface Integral:              0.00720 across 151169 (100.00%) vertices
        k2 Mean Rectified Surface Integral:            0.06008 across 151169 (100.00%) vertices
        k2 Mean Positive Surface Integral:             0.06133 across 82921 (54.85%) vertices
        k2 Mean Negative Surface Integral:             0.05857 across 68248 (45.15%) vertices
        k2 AreaNorm Natural Surface Integral:          0.01241 across 87664.617188 (100.00%) mm^2
        k2 AreaNorm Rectified Surface Integral:        0.10361 across 87664.617188 (100.00%) mm^2
        k2 AreaNorm Positive Surface Integral:         0.10744 across 47329.546875 (53.99%) mm^2
        k2 AreaNorm Negative Surface Integral:         0.09911 across 40335.648438 (46.01%) mm^2

S <mean> +- <std> (using 'lh.smoothwm'):               3.25720 +- 85.1623 mm^-2
         S Min:                                        0.00000 at vertex 162     
         S Max:                                    17236.81445 at vertex 150738  
         S Curvature Calculation Type:                discrete
         S Mean Vertex Separation (Whole Surface):     0.83108 +- 0.24019 mm
         S Total Surface Area:                     87665.29688 mm^2
         S Total Number of Vertices:                    151169
         S Average Vertex Area (Whole Surface):        0.57992 mm^2
         S Natural Surface Integral:               42674.34766
         S Rectified Surface Integral:             42674.34766
         S Positive Surface Integral:              42674.34766
         S Negative Surface Integral:                  0.00000
         S Mean Natural Surface Integral:              0.28230 across 151169 (100.00%) vertices
         S Mean Rectified Surface Integral:            0.28230 across 151169 (100.00%) vertices
         S Mean Positive Surface Integral:             0.28230 across 151169 (100.00%) vertices
         S Mean Negative Surface Integral:             0.00000 across 0 (00.00%) vertices
         S AreaNorm Natural Surface Integral:          0.48679 across 87664.617188 (100.00%) mm^2
         S AreaNorm Rectified Surface Integral:        0.48679 across 87664.617188 (100.00%) mm^2
         S AreaNorm Positive Surface Integral:         0.48679 across 87664.617188 (100.00%) mm^2
         S AreaNorm Negative Surface Integral:         0.00000 across 0.000000 (00.00%) mm^2

C <mean> +- <std> (using 'lh.smoothwm'):               0.51907 +- 1.3172 mm^-2
         C Min:                                        0.00030 at vertex 136467  
         C Max:                                       93.49831 at vertex 150738  
         C Curvature Calculation Type:                discrete
         C Mean Vertex Separation (Whole Surface):     0.83108 +- 0.24019 mm
         C Total Surface Area:                     87665.29688 mm^2
         C Total Number of Vertices:                    151169
         C Average Vertex Area (Whole Surface):        0.57992 mm^2
         C Natural Surface Integral:               25870.37500
         C Rectified Surface Integral:             25870.37500
         C Positive Surface Integral:              25870.37500
         C Negative Surface Integral:                  0.00000
         C Mean Natural Surface Integral:              0.17114 across 151169 (100.00%) vertices
         C Mean Rectified Surface Integral:            0.17114 across 151169 (100.00%) vertices
         C Mean Positive Surface Integral:             0.17114 across 151169 (100.00%) vertices
         C Mean Negative Surface Integral:             0.00000 across 0 (00.00%) vertices
         C AreaNorm Natural Surface Integral:          0.29511 across 87664.617188 (100.00%) mm^2
         C AreaNorm Rectified Surface Integral:        0.29511 across 87664.617188 (100.00%) mm^2
         C AreaNorm Positive Surface Integral:         0.29511 across 87664.617188 (100.00%) mm^2
         C AreaNorm Negative Surface Integral:         0.00000 across 0.000000 (00.00%) mm^2

BE <mean> +- <std> (using 'lh.smoothwm'):              4.00912 +- 103.9491 mm^-2
        BE Min:                                        0.00000 at vertex 136467  
        BE Max:                                    17483.86914 at vertex 150738  
        BE Curvature Calculation Type:                discrete
        BE Mean Vertex Separation (Whole Surface):     0.83108 +- 0.24019 mm
        BE Total Surface Area:                     87665.29688 mm^2
        BE Total Number of Vertices:                    151169
        BE Average Vertex Area (Whole Surface):        0.57992 mm^2
        BE Natural Surface Integral:               42697.40625
        BE Rectified Surface Integral:             42697.40625
        BE Positive Surface Integral:              42697.40625
        BE Negative Surface Integral:                  0.00000
        BE Mean Natural Surface Integral:              0.28245 across 151169 (100.00%) vertices
        BE Mean Rectified Surface Integral:            0.28245 across 151169 (100.00%) vertices
        BE Mean Positive Surface Integral:             0.28245 across 151169 (100.00%) vertices
        BE Mean Negative Surface Integral:             0.00000 across 0 (00.00%) vertices
        BE AreaNorm Natural Surface Integral:          0.48705 across 87664.617188 (100.00%) mm^2
        BE AreaNorm Rectified Surface Integral:        0.48705 across 87664.617188 (100.00%) mm^2
        BE AreaNorm Positive Surface Integral:         0.48705 across 87664.617188 (100.00%) mm^2
        BE AreaNorm Negative Surface Integral:         0.00000 across 0.000000 (00.00%) mm^2

FI <mean> +- <std> (using 'lh.smoothwm'):              3.45229 +- 92.4415 mm^-2
        FI Min:                                        0.00000 at vertex 162     
        FI Max:                                    17359.46875 at vertex 150738  
        FI Curvature Calculation Type:                discrete
        FI Mean Vertex Separation (Whole Surface):     0.83108 +- 0.24019 mm
        FI Total Surface Area:                     87665.29688 mm^2
        FI Total Number of Vertices:                    151169
        FI Average Vertex Area (Whole Surface):        0.57992 mm^2
        FI Natural Surface Integral:               34140.37109
        FI Rectified Surface Integral:             34140.37109
        FI Positive Surface Integral:              34140.37109
        FI Negative Surface Integral:                  0.00000
        FI Mean Natural Surface Integral:              0.22584 across 151169 (100.00%) vertices
        FI Mean Rectified Surface Integral:            0.22584 across 151169 (100.00%) vertices
        FI Mean Positive Surface Integral:             0.22584 across 151169 (100.00%) vertices
        FI Mean Negative Surface Integral:             0.00000 across 0 (00.00%) vertices
        FI AreaNorm Natural Surface Integral:          0.38944 across 87664.617188 (100.00%) mm^2
        FI AreaNorm Rectified Surface Integral:        0.38944 across 87664.617188 (100.00%) mm^2
        FI AreaNorm Positive Surface Integral:         0.38944 across 87664.617188 (100.00%) mm^2
        FI AreaNorm Negative Surface Integral:         0.00000 across 0.000000 (00.00%) mm^2

curv -- calculation type:                                discrete
curv -- Folding Index (FI):                            2716.80444
curv -- Intrinsic Curvature Index - positive (ICIp):    260.08112
curv -- Intrinsic Curvature Index - negative (ICIn):    259.08112
curv -- Intrinsic Curvature Index - natural  (ICIt):      1.00000

Mean across 10 curvatures: 1.1359e+00 +- 1.6168e+00
