# Supplementary material for: Computer assisted diagnosis of Alzheimer’s disease using statistical likelihood-ratio test
Source: PLoS One. 2023 Feb 17;18(2):e0279574. doi: 10.1371/journal.pone.0279574 (PMC9937475; doi:10.1371/journal.pone.0279574)
Supplement: S1 File — (ZIP) [file pone.0279574.s001.zip › ADNI_AD/14_12_19/S145058/stats/lh.w-g.pct.stats]

# Title Segmentation Statistics 
# 
# generating_program mri_segstats
# cvs_version $Id: mri_segstats.c,v 1.121 2016/05/31 17:27:11 greve Exp $
# cmdline mri_segstats --in /scratch/jk27/xxz598/freesurfer/subjects/S145058/surf/lh.w-g.pct.mgh --annot S145058 lh aparc --sum /scratch/jk27/xxz598/freesurfer/subjects/S145058/stats/lh.w-g.pct.stats --snr 
# sysname  Linux
# hostname gadi-cpu-clx-0619.gadi.nci.org.au
# machine  x86_64
# user     xxz598
# anatomy_type surface
# 
# SUBJECTS_DIR /scratch/jk27/xxz598/freesurfer/subjects
# subjectname S145058
# Annot S145058 lh aparc
# ColorTable /tmp/mri_segstats.tmp.S145058.lh.6.ctab 
# ColorTableTimeStamp 2019/12/18 14:36:25 
# InVolFile  /scratch/jk27/xxz598/freesurfer/subjects/S145058/surf/lh.w-g.pct.mgh 
# InVolFileTimeStamp  2019/12/18 14:36:24 
# InVolFrame 0 
# Only reporting non-empty segmentations
# VertexArea_mm2 0.639121 
# TableCol  1 ColHeader Index 
# TableCol  1 FieldName Index 
# TableCol  1 Units     NA 
# TableCol  2 ColHeader SegId 
# TableCol  2 FieldName Segmentation Id
# TableCol  2 Units     NA
# TableCol  3 ColHeader NVertices 
# TableCol  3 FieldName Number of Vertices
# TableCol  3 Units     unitless
# TableCol  4 ColHeader Area_mm2
# TableCol  4 FieldName Area
# TableCol  4 Units     mm^2
# TableCol  5 ColHeader StructName
# TableCol  5 FieldName Structure Name
# TableCol  5 Units     NA
# TableCol  6 ColHeader Mean 
# TableCol  6 FieldName Intensity Mean
# TableCol  6 Units     unknown
# TableCol  7 ColHeader StdDev
# TableCol  7 FieldName Itensity StdDev
# TableCol  7 Units     unknown
# TableCol  8 ColHeader Min
# TableCol  8 FieldName Intensity Min
# TableCol  8 Units     unknown
# TableCol  9 ColHeader Max
# TableCol  9 FieldName Intensity Max
# TableCol  9 Units     unknown
# TableCol 10 ColHeader Range
# TableCol 10 FieldName Intensity Range
# TableCol 10 Units     unknown
# TableCol 11 ColHeader SNR
# TableCol 11 FieldName Intensity SNR
# TableCol 11 Units     none
# NRows 35 
# NTableCols 11 
# ColHeaders  Index SegId NVertices Area_mm2 StructName Mean StdDev Min Max Range SNR  
  1 1000      8233     5477.7  unknown                            0.0950     1.6913     0.0000    68.4715    68.4715     0.0562 
  2 1001      1362      969.3  bankssts                          28.7238     6.3066     2.4922    49.1774    46.6852     4.5546 
  3 1002      1251      781.4  caudalanteriorcingulate           29.8972    10.5798    -8.8044    72.6498    81.4543     2.8259 
  4 1003      3681     2295.3  caudalmiddlefrontal               25.2557     6.1182   -25.4213    46.7708    72.1921     4.1279 
  5 1005      3025     1745.5  cuneus                            22.4007     7.1624    -4.5811    48.9268    53.5080     3.1275 
  6 1006       588      358.4  entorhinal                        19.7123     8.6475   -17.5312    46.1117    63.6429     2.2795 
  7 1007      5352     3601.5  fusiform                          25.7085     8.2527   -68.3543    51.5009   119.8552     3.1152 
  8 1008      7723     4996.3  inferiorparietal                  29.1973     6.5837   -12.1176    49.8687    61.9862     4.4348 
  9 1009      4927     3259.5  inferiortemporal                  27.1064     7.6108    -3.4508    55.0087    58.4595     3.5616 
 10 1010      1918     1167.4  isthmuscingulate                  25.4499     9.8993    -5.9831    66.4588    72.4419     2.5709 
 11 1011     10131     6210.5  lateraloccipital                  25.5409     7.1532   -45.9441    52.7191    98.6632     3.5706 
 12 1012      4053     2641.5  lateralorbitofrontal              25.9790     7.2887    -6.0013    51.5216    57.5229     3.5643 
 13 1013      5260     3248.2  lingual                           22.2299     9.1993   -96.2583    55.8160   152.0742     2.4165 
 14 1014      3022     1917.7  medialorbitofrontal               25.1316     8.8036   -27.1539    52.5824    79.7363     2.8547 
 15 1015      5526     3648.3  middletemporal                    26.6809     7.3379   -16.7372    51.1166    67.8538     3.6360 
 16 1016      1200      760.9  parahippocampal                   20.5704    12.5786   -82.0053    45.5363   127.5415     1.6353 
 17 1017      2237     1351.2  paracentral                       19.4119     7.7079    -4.7890    72.4908    77.2798     2.5185 
 18 1018      2375     1556.0  parsopercularis                   25.6735     5.9639    -4.9840    44.9563    49.9403     4.3048 
 19 1019      1150      752.9  parsorbitalis                     28.3396     6.5886     5.8609    49.3694    43.5085     4.3013 
 20 1020      1934     1304.3  parstriangularis                  27.3264     6.2344     7.1221    50.4808    43.3587     4.3831 
 21 1021      2500     1567.3  pericalcarine                     18.7254     7.1060   -28.2487    42.0027    70.2515     2.6352 
 22 1022      7447     4553.3  postcentral                       22.6508     6.8860   -24.5687    49.2065    73.7752     3.2894 
 23 1023      2071     1386.4  posteriorcingulate                26.3820     8.0979    -4.6490    48.6746    53.3236     3.2579 
 24 1024      8910     5422.0  precentral                        20.4404     7.1401   -11.0080    46.3259    57.3339     2.8628 
 25 1025      5792     3873.9  precuneus                         27.3123     6.4820    -0.4970    48.4870    48.9840     4.2136 
 26 1026      1747     1076.2  rostralanteriorcingulate          22.3009    16.8827   -98.6036    76.4312   175.0347     1.3209 
 27 1027      8133     5384.6  rostralmiddlefrontal              26.2317     8.1004   -15.4905    52.5640    68.0545     3.2383 
 28 1028     13109     8419.9  superiorfrontal                   24.9447     6.8488   -17.0618    49.7534    66.8152     3.6422 
 29 1029      7961     4908.1  superiorparietal                  27.0342     6.3770    -4.3201    51.7137    56.0338     4.2393 
 30 1030      6793     4426.4  superiortemporal                  26.2806     6.0371   -12.5425    45.7135    58.2560     4.3532 
 31 1031      5276     3476.0  supramarginal                     28.6401     6.0465    -9.2853    51.2579    60.5431     4.7366 
 32 1032       463      283.3  frontalpole                       25.9534     7.2344     2.0405    45.8313    43.7907     3.5875 
 33 1033       741      498.8  temporalpole                      24.8660     7.4888   -18.7152    50.8627    69.5779     3.3204 
 34 1034       944      442.7  transversetemporal                17.6836     6.3332    -2.8296    42.6532    45.4828     2.7922 
 35 1035      4334     2852.4  insula                            21.5340     9.7862  -102.6136    85.0572   187.6708     2.2004 
