# Supplementary material for: Computer assisted diagnosis of Alzheimer’s disease using statistical likelihood-ratio test
Source: PLoS One. 2023 Feb 17;18(2):e0279574. doi: 10.1371/journal.pone.0279574 (PMC9937475; doi:10.1371/journal.pone.0279574)
Supplement: S1 File — (ZIP) [file pone.0279574.s001.zip › ADNI_AD/14_12_19/S145058/stats/rh.aparc.a2009s.stats]

# Table of FreeSurfer cortical parcellation anatomical statistics 
# 
# CreationTime 2019/12/18-03:34:50-GMT
# generating_program mris_anatomical_stats
# cvs_version $Id: mris_anatomical_stats.c,v 1.79 2016/03/14 15:15:34 greve Exp $
# mrisurf.c-cvs_version $Id: mrisurf.c,v 1.781.2.6 2016/12/27 16:47:14 zkaufman Exp $
# cmdline mris_anatomical_stats -th3 -mgz -cortex ../label/rh.cortex.label -f ../stats/rh.aparc.a2009s.stats -b -a ../label/rh.aparc.a2009s.annot -c ../label/aparc.annot.a2009s.ctab S145058 rh white 
# sysname  Linux
# hostname gadi-cpu-clx-0619.gadi.nci.org.au
# machine  x86_64
# user     xxz598
# 
# SUBJECTS_DIR /scratch/jk27/xxz598/freesurfer/subjects
# anatomy_type surface
# subjectname S145058
# hemi rh
# AnnotationFile ../label/rh.aparc.a2009s.annot
# AnnotationFileTimeStamp 2019/12/18 14:34:19
# Measure Cortex, NumVert, Number of Vertices, 146058, unitless
# Measure Cortex, WhiteSurfArea, White Surface Total Area, 94274.4, mm^2
# Measure Cortex, MeanThickness, Mean Thickness, 2.30757, mm
# Measure BrainSeg, BrainSegVol, Brain Segmentation Volume, 1192505.000000, mm^3
# Measure BrainSegNotVent, BrainSegVolNotVent, Brain Segmentation Volume Without Ventricles, 1121552.000000, mm^3
# Measure BrainSegNotVentSurf, BrainSegVolNotVentSurf, Brain Segmentation Volume Without Ventricles from Surf, 1120846.243983, mm^3
# Measure Cortex, CortexVol Total cortical gray matter volume, 460251.032891, mm^3
# Measure SupraTentorial, SupraTentorialVol, Supratentorial volume, 1038906.243983, mm^3
# Measure SupraTentorialNotVent, SupraTentorialVolNotVent, Supratentorial volume, 973758.243983, mm^3
# Measure EstimatedTotalIntraCranialVol, eTIV, Estimated Total Intracranial Volume, 1738660.290806, mm^3
# NTableCols 10
# TableCol  1 ColHeader StructName
# TableCol  1 FieldName Structure Name
# TableCol  1 Units     NA
# TableCol  2 ColHeader NumVert
# TableCol  2 FieldName Number of Vertices
# TableCol  2 Units     unitless
# TableCol  3 ColHeader SurfArea
# TableCol  3 FieldName Surface Area
# TableCol  3 Units     mm^2
# TableCol  4 ColHeader GrayVol
# TableCol  4 FieldName Gray Matter Volume
# TableCol  4 Units     mm^3
# TableCol  5 ColHeader ThickAvg 
# TableCol  5 FieldName Average Thickness
# TableCol  5 Units     mm
# TableCol  6 ColHeader ThickStd
# TableCol  6 FieldName Thickness StdDev
# TableCol  6 Units     mm 
# TableCol  7 ColHeader MeanCurv
# TableCol  7 FieldName Integrated Rectified Mean Curvature
# TableCol  7 Units     mm^-1
# TableCol  8 ColHeader GausCurv 
# TableCol  8 FieldName Integrated Rectified Gaussian Curvature
# TableCol  8 Units     mm^-2
# TableCol  9 ColHeader  FoldInd
# TableCol  9 FieldName  Folding Index 
# TableCol  9 Units      unitless 
# TableCol 10 ColHeader CurvInd
# TableCol 10 FieldName Intrinsic Curvature Index
# TableCol 10 Units     unitless
# ColHeaders StructName NumVert SurfArea GrayVol ThickAvg ThickStd MeanCurv GausCurv FoldInd CurvInd
G&S_frontomargin                         1029    697   1853  2.316 0.471     0.143     0.033       17     1.5
G&S_occipital_inf                        1407    893   2714  2.650 0.508     0.139     0.038       22     2.0
G&S_paracentral                          1855   1008   2628  2.222 0.578     0.114     0.036       20     2.8
G&S_subcentral                           1735   1102   3117  2.430 0.429     0.122     0.032       22     1.9
G&S_transv_frontopol                     1106    775   2329  2.380 0.433     0.144     0.036       21     1.6
G&S_cingul-Ant                           2993   2042   4719  2.310 0.474     0.123     0.033       51     4.0
G&S_cingul-Mid-Ant                       1314    906   2317  2.369 0.479     0.125     0.031       19     1.6
G&S_cingul-Mid-Post                      1626   1099   2553  2.288 0.732     0.136     0.030       20     2.0
G_cingul-Post-dorsal                      673    430   1453  2.572 0.802     0.164     0.042       13     1.2
G_cingul-Post-ventral                     384    224    911  3.159 0.956     0.137     0.035        6     0.5
G_cuneus                                 3308   1884   4247  1.959 0.457     0.137     0.040       52     5.3
G_front_inf-Opercular                    1649   1050   3265  2.477 0.383     0.135     0.035       29     2.2
G_front_inf-Orbital                       463    271   1049  2.662 0.358     0.148     0.045       10     0.7
G_front_inf-Triangul                     1446    939   2635  2.244 0.389     0.154     0.042       31     2.6
G_front_middle                           5216   3339   9795  2.254 0.439     0.145     0.039      111     8.6
G_front_sup                              8747   5414  16455  2.478 0.542     0.130     0.039      148    13.7
G_Ins_lg&S_cent_ins                       632    434   1356  2.944 0.721     0.123     0.028        8     0.7
G_insular_short                           957    593   2095  2.908 0.724     0.165     0.073       29     2.9
G_occipital_middle                       3214   1986   5840  2.376 0.482     0.138     0.037       60     4.5
G_occipital_sup                          1887   1159   2906  2.135 0.442     0.127     0.031       23     2.4
G_oc-temp_lat-fusifor                    2605   1625   5874  2.741 0.688     0.149     0.058       66     6.0
G_oc-temp_med-Lingual                    4053   2369   6131  2.137 0.636     0.143     0.045       74     7.1
G_oc-temp_med-Parahip                    1515    948   3960  3.061 0.906     0.137     0.055       27     3.3
G_orbital                                3198   2114   6944  2.566 0.571     0.151     0.041       62     5.4
G_pariet_inf-Angular                     3736   2216   6865  2.427 0.506     0.131     0.030       66     4.6
G_pariet_inf-Supramar                    2800   1726   5087  2.481 0.425     0.133     0.034       48     3.4
G_parietal_sup                           2222   1349   3938  2.315 0.396     0.119     0.028       34     2.5
G_postcentral                            2507   1231   3226  2.064 0.497     0.092     0.024       25     2.4
G_precentral                             3522   1808   5869  2.529 0.385     0.100     0.033       38     4.8
G_precuneus                              2420   1488   4795  2.462 0.455     0.140     0.036       47     3.0
G_rectus                                  822    578   1912  2.402 0.487     0.160     0.041       21     1.4
G_subcallosal                             488    300    692  2.044 0.941     0.114     0.052       23     0.8
G_temp_sup-G_T_transv                     623    267    863  2.390 0.386     0.085     0.020        6     0.5
G_temp_sup-Lateral                       2149   1294   4583  2.694 0.450     0.124     0.035       32     3.0
G_temp_sup-Plan_polar                    1187    801   2388  2.883 0.698     0.087     0.018        5     1.0
G_temp_sup-Plan_tempo                    1234    777   2114  2.465 0.450     0.120     0.022       16     1.2
G_temporal_inf                           2883   1932   6710  2.696 0.610     0.153     0.055       61     6.4
G_temporal_middle                        3401   2178   7570  2.631 0.539     0.144     0.044       73     5.7
Lat_Fis-ant-Horizont                      455    333    589  2.016 0.324     0.115     0.016        3     0.3
Lat_Fis-ant-Vertical                      250    185    330  2.154 0.425     0.115     0.023        1     0.2
Lat_Fis-post                             1435    954   1877  2.369 0.380     0.110     0.023       12     1.3
Pole_occipital                           3941   2454   5845  2.046 0.523     0.141     0.038       61     6.0
Pole_temporal                            1970   1389   5803  3.006 0.738     0.159     0.058       36     4.4
S_calcarine                              2668   1862   3001  1.874 0.596     0.126     0.029       27     3.1
S_central                                3890   2834   4807  1.956 0.572     0.098     0.018       18     3.3
S_cingul-Marginalis                      1509   1033   1908  2.039 0.351     0.075     0.010        4     0.6
S_circular_insula_ant                     574    390    783  2.418 0.506     0.108     0.039        4     0.9
S_circular_insula_inf                    1317    914   1866  2.443 0.776     0.092     0.018        6     1.1
S_circular_insula_sup                    1568   1058   2099  2.332 0.381     0.109     0.036       18     2.9
S_collat_transv_ant                      1283    876   1848  2.270 0.463     0.116     0.030       10     1.5
S_collat_transv_post                      617    429    761  2.267 0.381     0.131     0.030        6     0.7
S_front_inf                              2436   1649   3054  1.957 0.378     0.122     0.024       23     2.6
S_front_middle                           2091   1442   2563  1.951 0.371     0.122     0.024       19     2.2
S_front_sup                              2670   1842   3741  2.172 0.342     0.106     0.021       19     2.3
S_interm_prim-Jensen                      666    480    906  2.343 0.376     0.153     0.028        7     1.0
S_intrapariet&P_trans                    3398   2248   4095  2.005 0.364     0.110     0.021       28     2.8
S_oc_middle&Lunatus                      1244    859   1456  1.992 0.293     0.105     0.020        6     1.1
S_oc_sup&transversal                     1565   1071   1944  1.943 0.367     0.118     0.024       14     1.5
S_occipital_ant                           668    446    858  2.189 0.341     0.121     0.028        8     0.7
S_oc-temp_lat                            1456    989   1966  2.292 0.368     0.122     0.029       14     1.5
S_oc-temp_med&Lingual                    2594   1861   3728  2.286 0.393     0.106     0.018       19     2.0
S_orbital_lateral                         677    485    796  1.874 0.326     0.125     0.028        6     0.8
S_orbital_med-olfact                      624    460    928  2.231 0.661     0.123     0.022        4     0.6
S_orbital-H_Shaped                       1781   1197   2671  2.197 0.428     0.139     0.033       25     2.5
S_parieto_occipital                      2536   1658   3234  2.202 0.386     0.117     0.024       22     2.5
S_pericallosal                           1629   1030   1172  1.499 1.057     0.142     0.029       36     1.7
S_postcentral                            2228   1487   2543  1.854 0.355     0.093     0.016       12     1.3
S_precentral-inf-part                    1946   1345   2722  2.236 0.403     0.109     0.020       13     1.7
S_precentral-sup-part                    1510   1018   1853  2.148 0.397     0.093     0.015        7     1.2
S_suborbital                              445    306    499  1.924 0.438     0.136     0.024        5     0.5
S_subparietal                            1273    867   1727  2.184 0.369     0.119     0.026       12     1.3
S_temporal_inf                           1085    805   1620  2.327 0.448     0.128     0.025        7     1.3
S_temporal_sup                           6649   4505   9607  2.326 0.361     0.107     0.019       47     5.7
S_temporal_transverse                     404    270    512  2.219 0.412     0.117     0.015        3     0.3
