# Supplementary material for: Computer assisted diagnosis of Alzheimer’s disease using statistical likelihood-ratio test
Source: PLoS One. 2023 Feb 17;18(2):e0279574. doi: 10.1371/journal.pone.0279574 (PMC9937475; doi:10.1371/journal.pone.0279574)
Supplement: S1 File — (ZIP) [file pone.0279574.s001.zip › ADNI_AD/14_12_19/S145058/stats/rh.aparc.DKTatlas.stats]

# Table of FreeSurfer cortical parcellation anatomical statistics 
# 
# CreationTime 2019/12/18-03:35:59-GMT
# generating_program mris_anatomical_stats
# cvs_version $Id: mris_anatomical_stats.c,v 1.79 2016/03/14 15:15:34 greve Exp $
# mrisurf.c-cvs_version $Id: mrisurf.c,v 1.781.2.6 2016/12/27 16:47:14 zkaufman Exp $
# cmdline mris_anatomical_stats -th3 -mgz -cortex ../label/rh.cortex.label -f ../stats/rh.aparc.DKTatlas.stats -b -a ../label/rh.aparc.DKTatlas.annot -c ../label/aparc.annot.DKTatlas.ctab S145058 rh white 
# sysname  Linux
# hostname gadi-cpu-clx-0619.gadi.nci.org.au
# machine  x86_64
# user     xxz598
# 
# SUBJECTS_DIR /scratch/jk27/xxz598/freesurfer/subjects
# anatomy_type surface
# subjectname S145058
# hemi rh
# AnnotationFile ../label/rh.aparc.DKTatlas.annot
# AnnotationFileTimeStamp 2019/12/18 14:35:29
# Measure Cortex, NumVert, Number of Vertices, 146058, unitless
# Measure Cortex, WhiteSurfArea, White Surface Total Area, 94274.4, mm^2
# Measure Cortex, MeanThickness, Mean Thickness, 2.30757, mm
# Measure BrainSeg, BrainSegVol, Brain Segmentation Volume, 1192505.000000, mm^3
# Measure BrainSegNotVent, BrainSegVolNotVent, Brain Segmentation Volume Without Ventricles, 1121552.000000, mm^3
# Measure BrainSegNotVentSurf, BrainSegVolNotVentSurf, Brain Segmentation Volume Without Ventricles from Surf, 1120846.243983, mm^3
# Measure Cortex, CortexVol Total cortical gray matter volume, 460251.032891, mm^3
# Measure SupraTentorial, SupraTentorialVol, Supratentorial volume, 1038906.243983, mm^3
# Measure SupraTentorialNotVent, SupraTentorialVolNotVent, Supratentorial volume, 973758.243983, mm^3
# Measure EstimatedTotalIntraCranialVol, eTIV, Estimated Total Intracranial Volume, 1738660.290806, mm^3
# NTableCols 10
# TableCol  1 ColHeader StructName
# TableCol  1 FieldName Structure Name
# TableCol  1 Units     NA
# TableCol  2 ColHeader NumVert
# TableCol  2 FieldName Number of Vertices
# TableCol  2 Units     unitless
# TableCol  3 ColHeader SurfArea
# TableCol  3 FieldName Surface Area
# TableCol  3 Units     mm^2
# TableCol  4 ColHeader GrayVol
# TableCol  4 FieldName Gray Matter Volume
# TableCol  4 Units     mm^3
# TableCol  5 ColHeader ThickAvg 
# TableCol  5 FieldName Average Thickness
# TableCol  5 Units     mm
# TableCol  6 ColHeader ThickStd
# TableCol  6 FieldName Thickness StdDev
# TableCol  6 Units     mm 
# TableCol  7 ColHeader MeanCurv
# TableCol  7 FieldName Integrated Rectified Mean Curvature
# TableCol  7 Units     mm^-1
# TableCol  8 ColHeader GausCurv 
# TableCol  8 FieldName Integrated Rectified Gaussian Curvature
# TableCol  8 Units     mm^-2
# TableCol  9 ColHeader  FoldInd
# TableCol  9 FieldName  Folding Index 
# TableCol  9 Units      unitless 
# TableCol 10 ColHeader CurvInd
# TableCol 10 FieldName Intrinsic Curvature Index
# TableCol 10 Units     unitless
# ColHeaders StructName NumVert SurfArea GrayVol ThickAvg ThickStd MeanCurv GausCurv FoldInd CurvInd
caudalanteriorcingulate                  1302    878   2240  2.234 0.851     0.144     0.032       30     1.8
caudalmiddlefrontal                      3742   2371   5830  2.259 0.415     0.117     0.027       41     4.4
cuneus                                   3772   2216   4971  2.029 0.425     0.128     0.033       49     5.2
entorhinal                                614    411   2022  3.584 0.687     0.146     0.064       10     1.3
fusiform                                 4997   3312   9381  2.537 0.614     0.132     0.043       85     8.4
inferiorparietal                         9230   5923  14916  2.324 0.456     0.120     0.025      114     9.4
inferiortemporal                         5731   3891  11560  2.577 0.606     0.145     0.047      101    10.6
isthmuscingulate                         1665   1057   2770  2.463 0.848     0.142     0.034       27     2.1
lateraloccipital                         9150   5753  14164  2.217 0.496     0.133     0.035      124    12.8
lateralorbitofrontal                     4854   3275   8913  2.409 0.579     0.149     0.040       85     8.2
lingual                                  6152   3944   8732  2.065 0.583     0.136     0.037       93     9.3
medialorbitofrontal                      2496   1659   4306  2.228 0.615     0.137     0.038       65     3.7
middletemporal                           6815   4512  13256  2.546 0.518     0.131     0.034      101     9.6
parahippocampal                          1400    889   2713  2.605 0.757     0.117     0.037       19     2.3
paracentral                              2968   1832   4646  2.389 0.595     0.106     0.027       22     3.7
parsopercularis                          2695   1778   4279  2.279 0.381     0.128     0.031       34     3.2
parsorbitalis                            1241    801   2355  2.447 0.443     0.134     0.031       18     1.6
parstriangularis                         2866   1931   4574  2.135 0.411     0.139     0.032       45     3.9
pericalcarine                            2623   1689   2568  1.687 0.353     0.132     0.037       33     3.6
postcentral                              7392   4424   9240  1.941 0.526     0.099     0.024       65     7.1
posteriorcingulate                       2081   1392   2844  1.911 1.090     0.143     0.033       36     2.6
precentral                               8894   5528  14148  2.428 0.444     0.102     0.026       73    10.0
precuneus                                6124   3945   9811  2.310 0.476     0.122     0.027       77     6.3
rostralanteriorcingulate                 1213    813   2109  2.434 0.631     0.150     0.050       38     2.3
rostralmiddlefrontal                     6570   4442  10268  2.082 0.429     0.137     0.033      105     9.0
superiorfrontal                         15338  10038  25977  2.312 0.483     0.124     0.032      206    20.0
superiorparietal                         6585   4206   9602  2.097 0.411     0.118     0.025       81     6.5
superiortemporal                         8034   5268  15456  2.608 0.586     0.111     0.027       79     9.1
supramarginal                            5390   3489   8797  2.403 0.412     0.128     0.029       75     5.9
transversetemporal                        798    363    963  2.317 0.399     0.100     0.022        9     0.7
insula                                   3326   2247   6064  2.725 0.746     0.127     0.045       55     6.6
