# Supplementary material for: Computer assisted diagnosis of Alzheimer’s disease using statistical likelihood-ratio test
Source: PLoS One. 2023 Feb 17;18(2):e0279574. doi: 10.1371/journal.pone.0279574 (PMC9937475; doi:10.1371/journal.pone.0279574)
Supplement: S1 File — (ZIP) [file pone.0279574.s001.zip › ADNI_AD/14_12_19/S145058/stats/rh.aparc.pial.stats]

# Table of FreeSurfer cortical parcellation anatomical statistics 
# 
# CreationTime 2019/12/18-03:33:37-GMT
# generating_program mris_anatomical_stats
# cvs_version $Id: mris_anatomical_stats.c,v 1.79 2016/03/14 15:15:34 greve Exp $
# mrisurf.c-cvs_version $Id: mrisurf.c,v 1.781.2.6 2016/12/27 16:47:14 zkaufman Exp $
# cmdline mris_anatomical_stats -th3 -mgz -cortex ../label/rh.cortex.label -f ../stats/rh.aparc.pial.stats -b -a ../label/rh.aparc.annot -c ../label/aparc.annot.ctab S145058 rh pial 
# sysname  Linux
# hostname gadi-cpu-clx-0619.gadi.nci.org.au
# machine  x86_64
# user     xxz598
# 
# SUBJECTS_DIR /scratch/jk27/xxz598/freesurfer/subjects
# anatomy_type surface
# subjectname S145058
# hemi rh
# AnnotationFile ../label/rh.aparc.annot
# AnnotationFileTimeStamp 2019/12/18 14:07:54
# Measure Cortex, NumVert, Number of Vertices, 146017, unitless
# Measure Cortex, PialSurfArea, Pial Surface Total Area, 111310, mm^2
# Measure Cortex, MeanThickness, Mean Thickness, 2.30775, mm
# Measure BrainSeg, BrainSegVol, Brain Segmentation Volume, 1192505.000000, mm^3
# Measure BrainSegNotVent, BrainSegVolNotVent, Brain Segmentation Volume Without Ventricles, 1121552.000000, mm^3
# Measure BrainSegNotVentSurf, BrainSegVolNotVentSurf, Brain Segmentation Volume Without Ventricles from Surf, 1120846.243983, mm^3
# Measure Cortex, CortexVol Total cortical gray matter volume, 460251.032891, mm^3
# Measure SupraTentorial, SupraTentorialVol, Supratentorial volume, 1038906.243983, mm^3
# Measure SupraTentorialNotVent, SupraTentorialVolNotVent, Supratentorial volume, 973758.243983, mm^3
# Measure EstimatedTotalIntraCranialVol, eTIV, Estimated Total Intracranial Volume, 1738660.290806, mm^3
# NTableCols 10
# TableCol  1 ColHeader StructName
# TableCol  1 FieldName Structure Name
# TableCol  1 Units     NA
# TableCol  2 ColHeader NumVert
# TableCol  2 FieldName Number of Vertices
# TableCol  2 Units     unitless
# TableCol  3 ColHeader SurfArea
# TableCol  3 FieldName Surface Area
# TableCol  3 Units     mm^2
# TableCol  4 ColHeader GrayVol
# TableCol  4 FieldName Gray Matter Volume
# TableCol  4 Units     mm^3
# TableCol  5 ColHeader ThickAvg 
# TableCol  5 FieldName Average Thickness
# TableCol  5 Units     mm
# TableCol  6 ColHeader ThickStd
# TableCol  6 FieldName Thickness StdDev
# TableCol  6 Units     mm 
# TableCol  7 ColHeader MeanCurv
# TableCol  7 FieldName Integrated Rectified Mean Curvature
# TableCol  7 Units     mm^-1
# TableCol  8 ColHeader GausCurv 
# TableCol  8 FieldName Integrated Rectified Gaussian Curvature
# TableCol  8 Units     mm^-2
# TableCol  9 ColHeader  FoldInd
# TableCol  9 FieldName  Folding Index 
# TableCol  9 Units      unitless 
# TableCol 10 ColHeader CurvInd
# TableCol 10 FieldName Intrinsic Curvature Index
# TableCol 10 Units     unitless
# ColHeaders StructName NumVert SurfArea GrayVol ThickAvg ThickStd MeanCurv GausCurv FoldInd CurvInd
bankssts                                 1296    742   1941  2.382 0.343     0.102     0.024       17     1.2
caudalanteriorcingulate                  1167   1029   2065  2.264 0.846     0.197     0.062       85     3.2
caudalmiddlefrontal                      3613   2672   5634  2.264 0.419     0.120     0.022       38     3.2
cuneus                                   3133   2267   3980  1.976 0.399     0.126     0.030       34     4.2
entorhinal                                778    872   2402  3.313 0.985     0.183     0.054       14     1.6
fusiform                                 5344   4352  10191  2.549 0.623     0.145     0.038       91     9.3
inferiorparietal                         9338   6939  15130  2.311 0.445     0.122     0.024      100     9.5
inferiortemporal                         5302   4393  10593  2.577 0.594     0.146     0.036      104     8.2
isthmuscingulate                         1670   1253   2792  2.462 0.853     0.163     0.052       74     4.0
lateraloccipital                         9082   6797  14014  2.222 0.491     0.129     0.029      108    11.3
lateralorbitofrontal                     4361   3475   7551  2.339 0.571     0.156     0.038       68     7.4
lingual                                  6248   4637   8891  2.066 0.586     0.135     0.044      230    14.8
medialorbitofrontal                      3254   2674   5305  2.185 0.575     0.152     0.038       60     5.6
middletemporal                           5609   4851  11254  2.565 0.535     0.142     0.029       69     7.4
parahippocampal                          1266   1077   2532  2.684 0.704     0.132     0.030       12     1.7
paracentral                              2866   1986   4457  2.385 0.596     0.098     0.019       21     2.3
parsopercularis                          2312   1767   3749  2.293 0.378     0.124     0.024       23     2.1
parsorbitalis                            1605   1444   2969  2.385 0.488     0.163     0.033       21     2.3
parstriangularis                         2842   2423   4685  2.168 0.423     0.155     0.028       34     3.6
pericalcarine                            2662   1474   2601  1.672 0.356     0.107     0.026       32     2.7
postcentral                              6834   4852   8595  1.941 0.526     0.100     0.017       48     4.8
posteriorcingulate                       2036   1630   2785  1.891 1.102     0.171     0.047       96     4.5
precentral                               9111   6218  14279  2.409 0.460     0.094     0.017       66     6.2
precuneus                                6085   4322   9599  2.319 0.466     0.122     0.027       73     6.6
rostralanteriorcingulate                  958    863   1849  2.579 0.544     0.175     0.040       25     1.6
rostralmiddlefrontal                     9305   7829  15198  2.142 0.465     0.158     0.031      121    12.6
superiorfrontal                         12116   9314  20484  2.347 0.476     0.122     0.024      118    12.0
superiorparietal                         7976   6007  11738  2.124 0.424     0.127     0.035       97    14.9
superiortemporal                         6352   4803  11139  2.501 0.492     0.110     0.022       54     5.8
supramarginal                            5738   4025   9412  2.403 0.447     0.118     0.025       62     5.7
frontalpole                               505    567   1113  2.489 0.412     0.185     0.033        5     0.8
temporalpole                              772    927   2656  3.429 0.578     0.172     0.035        7     1.2
transversetemporal                        792    456    963  2.315 0.397     0.092     0.019        6     0.6
insula                                   3706   2384   6896  2.759 0.758     0.133     0.052       68     7.6
