# Supplementary material for: Computer assisted diagnosis of Alzheimer’s disease using statistical likelihood-ratio test
Source: PLoS One. 2023 Feb 17;18(2):e0279574. doi: 10.1371/journal.pone.0279574 (PMC9937475; doi:10.1371/journal.pone.0279574)
Supplement: S1 File — (ZIP) [file pone.0279574.s001.zip › ADNI_AD/14_12_19/S145058/stats/rh.aparc.stats]

# Table of FreeSurfer cortical parcellation anatomical statistics 
# 
# CreationTime 2019/12/18-03:33:11-GMT
# generating_program mris_anatomical_stats
# cvs_version $Id: mris_anatomical_stats.c,v 1.79 2016/03/14 15:15:34 greve Exp $
# mrisurf.c-cvs_version $Id: mrisurf.c,v 1.781.2.6 2016/12/27 16:47:14 zkaufman Exp $
# cmdline mris_anatomical_stats -th3 -mgz -cortex ../label/rh.cortex.label -f ../stats/rh.aparc.stats -b -a ../label/rh.aparc.annot -c ../label/aparc.annot.ctab S145058 rh white 
# sysname  Linux
# hostname gadi-cpu-clx-0619.gadi.nci.org.au
# machine  x86_64
# user     xxz598
# 
# SUBJECTS_DIR /scratch/jk27/xxz598/freesurfer/subjects
# anatomy_type surface
# subjectname S145058
# hemi rh
# AnnotationFile ../label/rh.aparc.annot
# AnnotationFileTimeStamp 2019/12/18 14:07:54
# Measure Cortex, NumVert, Number of Vertices, 146017, unitless
# Measure Cortex, WhiteSurfArea, White Surface Total Area, 94247.1, mm^2
# Measure Cortex, MeanThickness, Mean Thickness, 2.30775, mm
# Measure BrainSeg, BrainSegVol, Brain Segmentation Volume, 1192505.000000, mm^3
# Measure BrainSegNotVent, BrainSegVolNotVent, Brain Segmentation Volume Without Ventricles, 1121552.000000, mm^3
# Measure BrainSegNotVentSurf, BrainSegVolNotVentSurf, Brain Segmentation Volume Without Ventricles from Surf, 1120846.243983, mm^3
# Measure Cortex, CortexVol Total cortical gray matter volume, 460251.032891, mm^3
# Measure SupraTentorial, SupraTentorialVol, Supratentorial volume, 1038906.243983, mm^3
# Measure SupraTentorialNotVent, SupraTentorialVolNotVent, Supratentorial volume, 973758.243983, mm^3
# Measure EstimatedTotalIntraCranialVol, eTIV, Estimated Total Intracranial Volume, 1738660.290806, mm^3
# NTableCols 10
# TableCol  1 ColHeader StructName
# TableCol  1 FieldName Structure Name
# TableCol  1 Units     NA
# TableCol  2 ColHeader NumVert
# TableCol  2 FieldName Number of Vertices
# TableCol  2 Units     unitless
# TableCol  3 ColHeader SurfArea
# TableCol  3 FieldName Surface Area
# TableCol  3 Units     mm^2
# TableCol  4 ColHeader GrayVol
# TableCol  4 FieldName Gray Matter Volume
# TableCol  4 Units     mm^3
# TableCol  5 ColHeader ThickAvg 
# TableCol  5 FieldName Average Thickness
# TableCol  5 Units     mm
# TableCol  6 ColHeader ThickStd
# TableCol  6 FieldName Thickness StdDev
# TableCol  6 Units     mm 
# TableCol  7 ColHeader MeanCurv
# TableCol  7 FieldName Integrated Rectified Mean Curvature
# TableCol  7 Units     mm^-1
# TableCol  8 ColHeader GausCurv 
# TableCol  8 FieldName Integrated Rectified Gaussian Curvature
# TableCol  8 Units     mm^-2
# TableCol  9 ColHeader  FoldInd
# TableCol  9 FieldName  Folding Index 
# TableCol  9 Units      unitless 
# TableCol 10 ColHeader CurvInd
# TableCol 10 FieldName Intrinsic Curvature Index
# TableCol 10 Units     unitless
# ColHeaders StructName NumVert SurfArea GrayVol ThickAvg ThickStd MeanCurv GausCurv FoldInd CurvInd
bankssts                                 1296    876   1941  2.382 0.343     0.111     0.023       11     1.3
caudalanteriorcingulate                  1167    787   2065  2.264 0.846     0.145     0.032       27     1.7
caudalmiddlefrontal                      3613   2287   5634  2.264 0.419     0.114     0.027       38     4.0
cuneus                                   3133   1825   3980  1.976 0.399     0.132     0.034       43     4.4
entorhinal                                778    504   2402  3.313 0.985     0.161     0.074       17     2.2
fusiform                                 5344   3583  10191  2.549 0.623     0.135     0.044       90     9.1
inferiorparietal                         9338   6005  15130  2.311 0.445     0.119     0.025      116     9.3
inferiortemporal                         5302   3575  10593  2.577 0.594     0.144     0.047       94     9.8
isthmuscingulate                         1670   1062   2792  2.462 0.853     0.143     0.034       27     2.1
lateraloccipital                         9082   5707  14014  2.222 0.491     0.133     0.035      125    12.8
lateralorbitofrontal                     4361   2976   7551  2.339 0.571     0.143     0.040       70     7.0
lingual                                  6248   3995   8891  2.066 0.586     0.134     0.037       94     9.3
medialorbitofrontal                      3254   2166   5305  2.185 0.575     0.132     0.035       75     4.5
middletemporal                           5609   3722  11254  2.565 0.535     0.136     0.037       89     8.5
parahippocampal                          1266    809   2532  2.684 0.704     0.109     0.030       14     1.8
paracentral                              2866   1768   4457  2.385 0.596     0.108     0.027       22     3.6
parsopercularis                          2312   1512   3749  2.293 0.378     0.123     0.030       28     2.7
parsorbitalis                            1605   1029   2969  2.385 0.488     0.139     0.030       26     1.9
parstriangularis                         2842   1938   4685  2.168 0.423     0.136     0.032       42     3.7
pericalcarine                            2662   1727   2601  1.672 0.356     0.135     0.037       34     3.8
postcentral                              6834   4095   8595  1.941 0.526     0.096     0.023       58     6.2
posteriorcingulate                       2036   1355   2785  1.891 1.102     0.143     0.032       37     2.6
precentral                               9111   5656  14279  2.409 0.460     0.102     0.026       75    10.2
precuneus                                6085   3916   9599  2.319 0.466     0.122     0.027       76     6.3
rostralanteriorcingulate                  958    633   1849  2.579 0.544     0.156     0.053       34     2.2
rostralmiddlefrontal                     9305   6275  15198  2.142 0.465     0.140     0.034      156    13.3
superiorfrontal                         12116   7896  20484  2.347 0.476     0.121     0.032      151    15.5
superiorparietal                         7976   5030  11738  2.124 0.424     0.118     0.027       96     8.4
superiortemporal                         6352   4082  11139  2.501 0.492     0.103     0.023       56     5.9
supramarginal                            5738   3696   9412  2.403 0.447     0.131     0.029       82     6.4
frontalpole                               505    326   1113  2.489 0.412     0.163     0.039       11     0.9
temporalpole                              772    584   2656  3.429 0.578     0.140     0.042       10     1.4
transversetemporal                        792    360    963  2.315 0.397     0.102     0.024        9     0.8
insula                                   3706   2501   6896  2.759 0.758     0.128     0.045       60     7.3
