# Supplementary material for: Computer assisted diagnosis of Alzheimer’s disease using statistical likelihood-ratio test
Source: PLoS One. 2023 Feb 17;18(2):e0279574. doi: 10.1371/journal.pone.0279574 (PMC9937475; doi:10.1371/journal.pone.0279574)
Supplement: S1 File — (ZIP) [file pone.0279574.s001.zip › ADNI_AD/14_12_19/S145058/stats/rh.BA_exvivo.thresh.stats]

# Table of FreeSurfer cortical parcellation anatomical statistics 
# 
# CreationTime 2019/12/18-03:57:08-GMT
# generating_program mris_anatomical_stats
# cvs_version $Id: mris_anatomical_stats.c,v 1.79 2016/03/14 15:15:34 greve Exp $
# mrisurf.c-cvs_version $Id: mrisurf.c,v 1.781.2.6 2016/12/27 16:47:14 zkaufman Exp $
# cmdline mris_anatomical_stats -th3 -mgz -f ../stats/rh.BA_exvivo.thresh.stats -b -a ./rh.BA_exvivo.thresh.annot -c ./BA_exvivo.thresh.ctab S145058 rh white 
# sysname  Linux
# hostname gadi-cpu-clx-0619.gadi.nci.org.au
# machine  x86_64
# user     xxz598
# 
# SUBJECTS_DIR /scratch/jk27/xxz598/freesurfer/subjects
# anatomy_type surface
# subjectname S145058
# hemi rh
# AnnotationFile ./rh.BA_exvivo.thresh.annot
# AnnotationFileTimeStamp 2019/12/18 14:56:52
# Measure Cortex, NumVert, Number of Vertices, 155030, unitless
# Measure Cortex, WhiteSurfArea, White Surface Total Area, 100198, mm^2
# Measure BrainSeg, BrainSegVol, Brain Segmentation Volume, 1192505.000000, mm^3
# Measure BrainSegNotVent, BrainSegVolNotVent, Brain Segmentation Volume Without Ventricles, 1121552.000000, mm^3
# Measure BrainSegNotVentSurf, BrainSegVolNotVentSurf, Brain Segmentation Volume Without Ventricles from Surf, 1120846.243983, mm^3
# Measure Cortex, CortexVol Total cortical gray matter volume, 460251.032891, mm^3
# Measure SupraTentorial, SupraTentorialVol, Supratentorial volume, 1038906.243983, mm^3
# Measure SupraTentorialNotVent, SupraTentorialVolNotVent, Supratentorial volume, 973758.243983, mm^3
# Measure EstimatedTotalIntraCranialVol, eTIV, Estimated Total Intracranial Volume, 1738660.290806, mm^3
# NTableCols 10
# TableCol  1 ColHeader StructName
# TableCol  1 FieldName Structure Name
# TableCol  1 Units     NA
# TableCol  2 ColHeader NumVert
# TableCol  2 FieldName Number of Vertices
# TableCol  2 Units     unitless
# TableCol  3 ColHeader SurfArea
# TableCol  3 FieldName Surface Area
# TableCol  3 Units     mm^2
# TableCol  4 ColHeader GrayVol
# TableCol  4 FieldName Gray Matter Volume
# TableCol  4 Units     mm^3
# TableCol  5 ColHeader ThickAvg 
# TableCol  5 FieldName Average Thickness
# TableCol  5 Units     mm
# TableCol  6 ColHeader ThickStd
# TableCol  6 FieldName Thickness StdDev
# TableCol  6 Units     mm 
# TableCol  7 ColHeader MeanCurv
# TableCol  7 FieldName Integrated Rectified Mean Curvature
# TableCol  7 Units     mm^-1
# TableCol  8 ColHeader GausCurv 
# TableCol  8 FieldName Integrated Rectified Gaussian Curvature
# TableCol  8 Units     mm^-2
# TableCol  9 ColHeader  FoldInd
# TableCol  9 FieldName  Folding Index 
# TableCol  9 Units      unitless 
# TableCol 10 ColHeader CurvInd
# TableCol 10 FieldName Intrinsic Curvature Index
# TableCol 10 Units     unitless
# ColHeaders StructName NumVert SurfArea GrayVol ThickAvg ThickStd MeanCurv GausCurv FoldInd CurvInd
BA1_exvivo                                765    357    967  2.046 0.437     0.088     0.026        8     0.8
BA2_exvivo                               1724    983   2172  2.037 0.462     0.075     0.018       10     1.3
BA3a_exvivo                              1118    896   1259  1.808 0.351     0.121     0.023        6     1.2
BA3b_exvivo                              1900   1270   1888  1.520 0.344     0.089     0.015       10     1.3
BA4a_exvivo                              1216    673   2158  2.671 0.610     0.111     0.034        9     2.1
BA4p_exvivo                              1370    946   2158  2.460 0.493     0.100     0.024        7     1.5
BA6_exvivo                               6193   3587  10048  2.440 0.496     0.105     0.035       66     9.0
BA44_exvivo                              1094    709   1938  2.369 0.399     0.121     0.031       16     1.3
BA45_exvivo                              1409    950   2349  2.183 0.377     0.143     0.034       22     1.9
V1_exvivo                                4373   2772   5259  1.788 0.496     0.130     0.037       62     6.4
V2_exvivo                                5425   3305   6929  1.934 0.457     0.148     0.042       91     9.2
MT_exvivo                                 381    235    770  2.430 0.419     0.110     0.037        7     0.5
perirhinal_exvivo                         477    281   1319  3.166 1.156     0.146     0.069       13     1.6
entorhinal_exvivo                         299    193    740  3.181 0.624     0.142     0.048        3     0.6
