# Supplementary material for: Computer assisted diagnosis of Alzheimer’s disease using statistical likelihood-ratio test
Source: PLoS One. 2023 Feb 17;18(2):e0279574. doi: 10.1371/journal.pone.0279574 (PMC9937475; doi:10.1371/journal.pone.0279574)
Supplement: S1 File — (ZIP) [file pone.0279574.s001.zip › ADNI_AD/14_12_19/S145058/stats/rh.curv.stats]

Raw <mean> +- <std> (using 'rh.curv'):                -0.04051 +- 0.1861 
       Raw Min:                                       -1.38060 at vertex 114329  
       Raw Max:                                        2.76242 at vertex 115583  
       Raw Curvature Calculation Type:                discrete
       Raw Mean Vertex Separation (Whole Surface):     0.83339 +- 0.23823 mm
       Raw Total Surface Area:                     90652.79688 mm^2
       Raw Total Number of Vertices:                    155030
       Raw Average Vertex Area (Whole Surface):        0.58474 mm^2
       Raw Natural Surface Integral:               -1534.72729
       Raw Rectified Surface Integral:             11772.08887
       Raw Positive Surface Integral:               5118.68066
       Raw Negative Surface Integral:               6653.40771
       Raw Mean Natural Surface Integral:             -0.00990 across 155030 (100.00%) vertices
       Raw Mean Rectified Surface Integral:            0.07593 across 155030 (100.00%) vertices
       Raw Mean Positive Surface Integral:             0.06844 across 74788 (48.24%) vertices
       Raw Mean Negative Surface Integral:             0.08292 across 80242 (51.76%) vertices
       Raw AreaNorm Natural Surface Integral:         -0.01693 across 90652.125000 (100.00%) mm^2
       Raw AreaNorm Rectified Surface Integral:        0.12986 across 90652.125000 (100.00%) mm^2
       Raw AreaNorm Positive Surface Integral:         0.10667 across 47985.183594 (52.93%) mm^2
       Raw AreaNorm Negative Surface Integral:         0.15594 across 42667.562500 (47.07%) mm^2

Raw <mean> +- <std> (using 'rh.sulc'):                 0.00000 +- 5.5133 
       Raw Min:                                      -14.34508 at vertex 134245  
       Raw Max:                                       17.00545 at vertex 69641   
       Raw Curvature Calculation Type:                discrete
       Raw Mean Vertex Separation (Whole Surface):     0.83339 +- 0.23823 mm
       Raw Total Surface Area:                     90652.79688 mm^2
       Raw Total Number of Vertices:                    155030
       Raw Average Vertex Area (Whole Surface):        0.58474 mm^2
       Raw Natural Surface Integral:               42990.32422
       Raw Rectified Surface Integral:            405907.71875
       Raw Positive Surface Integral:             224449.01562
       Raw Negative Surface Integral:             181458.68750
       Raw Mean Natural Surface Integral:              0.27730 across 155030 (100.00%) vertices
       Raw Mean Rectified Surface Integral:            2.61825 across 155030 (100.00%) vertices
       Raw Mean Positive Surface Integral:             3.12273 across 71876 (46.36%) vertices
       Raw Mean Negative Surface Integral:             2.18220 across 83154 (53.64%) vertices
       Raw AreaNorm Natural Surface Integral:          0.47423 across 90652.125000 (100.00%) mm^2
       Raw AreaNorm Rectified Surface Integral:        4.47764 across 90652.125000 (100.00%) mm^2
       Raw AreaNorm Positive Surface Integral:         4.99604 across 44925.398438 (49.56%) mm^2
       Raw AreaNorm Negative Surface Integral:         3.96828 across 45727.316406 (50.44%) mm^2

K <mean> +- <std> (using 'rh.smoothwm'):               0.26789 +- 5.9791 mm^-2
         K Min:                                      -23.63245 at vertex 96348   
         K Max:                                      997.12451 at vertex 110302  
         K Curvature Calculation Type:                discrete
         K Mean Vertex Separation (Whole Surface):     0.83339 +- 0.23823 mm
         K Total Surface Area:                     90652.79688 mm^2
         K Total Number of Vertices:                    155030
         K Average Vertex Area (Whole Surface):        0.58474 mm^2
         K Natural Surface Integral:                  12.56640
         K Rectified Surface Integral:              6808.26562
         K Positive Surface Integral:               3410.41602
         K Negative Surface Integral:               3397.84961
         K Mean Natural Surface Integral:              0.00008 across 155030 (100.00%) vertices
         K Mean Rectified Surface Integral:            0.04392 across 155030 (100.00%) vertices
         K Mean Positive Surface Integral:             0.04982 across 68456 (44.16%) vertices
         K Mean Negative Surface Integral:             0.03925 across 86574 (55.84%) vertices
         K AreaNorm Natural Surface Integral:          0.00014 across 90652.125000 (100.00%) mm^2
         K AreaNorm Rectified Surface Integral:        0.07510 across 90652.125000 (100.00%) mm^2
         K AreaNorm Positive Surface Integral:         0.11274 across 30250.123047 (33.37%) mm^2
         K AreaNorm Negative Surface Integral:         0.05625 across 60402.406250 (66.63%) mm^2

H <mean> +- <std> (using 'rh.smoothwm'):              -0.07666 +- 0.9115 mm^-1
         H Min:                                      -34.24094 at vertex 78444   
         H Max:                                       41.36033 at vertex 84500   
         H Curvature Calculation Type:                discrete
         H Mean Vertex Separation (Whole Surface):     0.83339 +- 0.23823 mm
         H Total Surface Area:                     90652.79688 mm^2
         H Total Number of Vertices:                    155030
         H Average Vertex Area (Whole Surface):        0.58474 mm^2
         H Natural Surface Integral:               -1545.22034
         H Rectified Surface Integral:             16106.95020
         H Positive Surface Integral:               7280.86523
         H Negative Surface Integral:               8826.08496
         H Mean Natural Surface Integral:             -0.00997 across 155030 (100.00%) vertices
         H Mean Rectified Surface Integral:            0.10390 across 155030 (100.00%) vertices
         H Mean Positive Surface Integral:             0.09033 across 80602 (51.99%) vertices
         H Mean Negative Surface Integral:             0.11859 across 74428 (48.01%) vertices
         H AreaNorm Natural Surface Integral:         -0.01705 across 90652.125000 (100.00%) mm^2
         H AreaNorm Rectified Surface Integral:        0.17768 across 90652.125000 (100.00%) mm^2
         H AreaNorm Positive Surface Integral:         0.14212 across 51230.023438 (56.51%) mm^2
         H AreaNorm Negative Surface Integral:         0.22388 across 39422.660156 (43.49%) mm^2

k1 <mean> +- <std> (using 'rh.smoothwm'):             -0.16118 +- 1.6467 mm^-1
        k1 Min:                                      -58.99542 at vertex 78444   
        k1 Max:                                       75.88040 at vertex 84500   
        k1 Curvature Calculation Type:                discrete
        k1 Mean Vertex Separation (Whole Surface):     0.83339 +- 0.23823 mm
        k1 Total Surface Area:                     90652.79688 mm^2
        k1 Total Number of Vertices:                    155030
        k1 Average Vertex Area (Whole Surface):        0.58474 mm^2
        k1 Natural Surface Integral:               -4289.74512
        k1 Rectified Surface Integral:             36316.86719
        k1 Positive Surface Integral:              16013.56055
        k1 Negative Surface Integral:              20303.30664
        k1 Mean Natural Surface Integral:             -0.02767 across 155030 (100.00%) vertices
        k1 Mean Rectified Surface Integral:            0.23426 across 155030 (100.00%) vertices
        k1 Mean Positive Surface Integral:             0.19867 across 80602 (51.99%) vertices
        k1 Mean Negative Surface Integral:             0.27279 across 74428 (48.01%) vertices
        k1 AreaNorm Natural Surface Integral:         -0.04732 across 90652.125000 (100.00%) mm^2
        k1 AreaNorm Rectified Surface Integral:        0.40062 across 90652.125000 (100.00%) mm^2
        k1 AreaNorm Positive Surface Integral:         0.31258 across 51230.023438 (56.51%) mm^2
        k1 AreaNorm Negative Surface Integral:         0.51502 across 39422.660156 (43.49%) mm^2

k2 <mean> +- <std> (using 'rh.smoothwm'):              0.00787 +- 0.2710 mm^-1
        k2 Min:                                      -10.39465 at vertex 114329  
        k2 Max:                                       19.01043 at vertex 110302  
        k2 Curvature Calculation Type:                discrete
        k2 Mean Vertex Separation (Whole Surface):     0.83339 +- 0.23823 mm
        k2 Total Surface Area:                     90652.79688 mm^2
        k2 Total Number of Vertices:                    155030
        k2 Average Vertex Area (Whole Surface):        0.58474 mm^2
        k2 Natural Surface Integral:                1199.30457
        k2 Rectified Surface Integral:              9539.77637
        k2 Positive Surface Integral:               5369.54053
        k2 Negative Surface Integral:               4170.23584
        k2 Mean Natural Surface Integral:              0.00774 across 155030 (100.00%) vertices
        k2 Mean Rectified Surface Integral:            0.06154 across 155030 (100.00%) vertices
        k2 Mean Positive Surface Integral:             0.06315 across 85022 (54.84%) vertices
        k2 Mean Negative Surface Integral:             0.05957 across 70008 (45.16%) vertices
        k2 AreaNorm Natural Surface Integral:          0.01323 across 90652.125000 (100.00%) mm^2
        k2 AreaNorm Rectified Surface Integral:        0.10524 across 90652.125000 (100.00%) mm^2
        k2 AreaNorm Positive Surface Integral:         0.10945 across 49059.195312 (54.12%) mm^2
        k2 AreaNorm Negative Surface Integral:         0.10026 across 41593.707031 (45.88%) mm^2

S <mean> +- <std> (using 'rh.smoothwm'):               2.27526 +- 34.3002 mm^-2
         S Min:                                        0.00000 at vertex 40      
         S Max:                                     5348.30225 at vertex 69715   
         S Curvature Calculation Type:                discrete
         S Mean Vertex Separation (Whole Surface):     0.83339 +- 0.23823 mm
         S Total Surface Area:                     90652.79688 mm^2
         S Total Number of Vertices:                    155030
         S Average Vertex Area (Whole Surface):        0.58474 mm^2
         S Natural Surface Integral:               42707.10547
         S Rectified Surface Integral:             42707.10547
         S Positive Surface Integral:              42707.10547
         S Negative Surface Integral:                  0.00000
         S Mean Natural Surface Integral:              0.27548 across 155030 (100.00%) vertices
         S Mean Rectified Surface Integral:            0.27548 across 155030 (100.00%) vertices
         S Mean Positive Surface Integral:             0.27548 across 155030 (100.00%) vertices
         S Mean Negative Surface Integral:             0.00000 across 0 (00.00%) vertices
         S AreaNorm Natural Surface Integral:          0.47111 across 90652.125000 (100.00%) mm^2
         S AreaNorm Rectified Surface Integral:        0.47111 across 90652.125000 (100.00%) mm^2
         S AreaNorm Positive Surface Integral:         0.47111 across 90652.125000 (100.00%) mm^2
         S AreaNorm Negative Surface Integral:         0.00000 across 0.000000 (00.00%) mm^2

C <mean> +- <std> (using 'rh.smoothwm'):               0.50249 +- 1.0738 mm^-2
         C Min:                                        0.00024 at vertex 107763  
         C Max:                                       53.87311 at vertex 84500   
         C Curvature Calculation Type:                discrete
         C Mean Vertex Separation (Whole Surface):     0.83339 +- 0.23823 mm
         C Total Surface Area:                     90652.79688 mm^2
         C Total Number of Vertices:                    155030
         C Average Vertex Area (Whole Surface):        0.58474 mm^2
         C Natural Surface Integral:               27090.15039
         C Rectified Surface Integral:             27090.15039
         C Positive Surface Integral:              27090.15039
         C Negative Surface Integral:                  0.00000
         C Mean Natural Surface Integral:              0.17474 across 155030 (100.00%) vertices
         C Mean Rectified Surface Integral:            0.17474 across 155030 (100.00%) vertices
         C Mean Positive Surface Integral:             0.17474 across 155030 (100.00%) vertices
         C Mean Negative Surface Integral:             0.00000 across 0 (00.00%) vertices
         C AreaNorm Natural Surface Integral:          0.29884 across 90652.125000 (100.00%) mm^2
         C AreaNorm Rectified Surface Integral:        0.29884 across 90652.125000 (100.00%) mm^2
         C AreaNorm Positive Surface Integral:         0.29884 across 90652.125000 (100.00%) mm^2
         C AreaNorm Negative Surface Integral:         0.00000 across 0.000000 (00.00%) mm^2

BE <mean> +- <std> (using 'rh.smoothwm'):              2.81097 +- 42.7250 mm^-2
        BE Min:                                        0.00000 at vertex 107763  
        BE Max:                                     5804.62451 at vertex 84500   
        BE Curvature Calculation Type:                discrete
        BE Mean Vertex Separation (Whole Surface):     0.83339 +- 0.23823 mm
        BE Total Surface Area:                     90652.79688 mm^2
        BE Total Number of Vertices:                    155030
        BE Average Vertex Area (Whole Surface):        0.58474 mm^2
        BE Natural Surface Integral:               42730.64844
        BE Rectified Surface Integral:             42730.64844
        BE Positive Surface Integral:              42730.64844
        BE Negative Surface Integral:                  0.00000
        BE Mean Natural Surface Integral:              0.27563 across 155030 (100.00%) vertices
        BE Mean Rectified Surface Integral:            0.27563 across 155030 (100.00%) vertices
        BE Mean Positive Surface Integral:             0.27563 across 155030 (100.00%) vertices
        BE Mean Negative Surface Integral:             0.00000 across 0 (00.00%) vertices
        BE AreaNorm Natural Surface Integral:          0.47137 across 90652.125000 (100.00%) mm^2
        BE AreaNorm Rectified Surface Integral:        0.47137 across 90652.125000 (100.00%) mm^2
        BE AreaNorm Positive Surface Integral:         0.47137 across 90652.125000 (100.00%) mm^2
        BE AreaNorm Negative Surface Integral:         0.00000 across 0.000000 (00.00%) mm^2

FI <mean> +- <std> (using 'rh.smoothwm'):              2.38729 +- 37.5214 mm^-2
        FI Min:                                        0.00000 at vertex 40      
        FI Max:                                     5376.00439 at vertex 69715   
        FI Curvature Calculation Type:                discrete
        FI Mean Vertex Separation (Whole Surface):     0.83339 +- 0.23823 mm
        FI Total Surface Area:                     90652.79688 mm^2
        FI Total Number of Vertices:                    155030
        FI Average Vertex Area (Whole Surface):        0.58474 mm^2
        FI Natural Surface Integral:               33785.00391
        FI Rectified Surface Integral:             33785.00391
        FI Positive Surface Integral:              33785.00391
        FI Negative Surface Integral:                  0.00000
        FI Mean Natural Surface Integral:              0.21793 across 155030 (100.00%) vertices
        FI Mean Rectified Surface Integral:            0.21793 across 155030 (100.00%) vertices
        FI Mean Positive Surface Integral:             0.21793 across 155030 (100.00%) vertices
        FI Mean Negative Surface Integral:             0.00000 across 0 (00.00%) vertices
        FI AreaNorm Natural Surface Integral:          0.37269 across 90652.125000 (100.00%) mm^2
        FI AreaNorm Rectified Surface Integral:        0.37269 across 90652.125000 (100.00%) mm^2
        FI AreaNorm Positive Surface Integral:         0.37269 across 90652.125000 (100.00%) mm^2
        FI AreaNorm Negative Surface Integral:         0.00000 across 0.000000 (00.00%) mm^2

curv -- calculation type:                                discrete
curv -- Folding Index (FI):                            2688.52515
curv -- Intrinsic Curvature Index - positive (ICIp):    271.39227
curv -- Intrinsic Curvature Index - negative (ICIn):    270.39227
curv -- Intrinsic Curvature Index - natural  (ICIt):      1.00000

Mean across 10 curvatures: 7.9734e-01 +- 1.1304e+00
