# Supplementary material for: Computer assisted diagnosis of Alzheimer’s disease using statistical likelihood-ratio test
Source: PLoS One. 2023 Feb 17;18(2):e0279574. doi: 10.1371/journal.pone.0279574 (PMC9937475; doi:10.1371/journal.pone.0279574)
Supplement: S1 File — (ZIP) [file pone.0279574.s001.zip › ADNI_AD/14_12_19/S145058/stats/rh.w-g.pct.stats]

# Title Segmentation Statistics 
# 
# generating_program mri_segstats
# cvs_version $Id: mri_segstats.c,v 1.121 2016/05/31 17:27:11 greve Exp $
# cmdline mri_segstats --in /scratch/jk27/xxz598/freesurfer/subjects/S145058/surf/rh.w-g.pct.mgh --annot S145058 rh aparc --sum /scratch/jk27/xxz598/freesurfer/subjects/S145058/stats/rh.w-g.pct.stats --snr 
# sysname  Linux
# hostname gadi-cpu-clx-0619.gadi.nci.org.au
# machine  x86_64
# user     xxz598
# anatomy_type surface
# 
# SUBJECTS_DIR /scratch/jk27/xxz598/freesurfer/subjects
# subjectname S145058
# Annot S145058 rh aparc
# ColorTable /tmp/mri_segstats.tmp.S145058.rh.55.ctab 
# ColorTableTimeStamp 2019/12/18 14:36:29 
# InVolFile  /scratch/jk27/xxz598/freesurfer/subjects/S145058/surf/rh.w-g.pct.mgh 
# InVolFileTimeStamp  2019/12/18 14:36:28 
# InVolFrame 0 
# Only reporting non-empty segmentations
# VertexArea_mm2 0.646316 
# TableCol  1 ColHeader Index 
# TableCol  1 FieldName Index 
# TableCol  1 Units     NA 
# TableCol  2 ColHeader SegId 
# TableCol  2 FieldName Segmentation Id
# TableCol  2 Units     NA
# TableCol  3 ColHeader NVertices 
# TableCol  3 FieldName Number of Vertices
# TableCol  3 Units     unitless
# TableCol  4 ColHeader Area_mm2
# TableCol  4 FieldName Area
# TableCol  4 Units     mm^2
# TableCol  5 ColHeader StructName
# TableCol  5 FieldName Structure Name
# TableCol  5 Units     NA
# TableCol  6 ColHeader Mean 
# TableCol  6 FieldName Intensity Mean
# TableCol  6 Units     unknown
# TableCol  7 ColHeader StdDev
# TableCol  7 FieldName Itensity StdDev
# TableCol  7 Units     unknown
# TableCol  8 ColHeader Min
# TableCol  8 FieldName Intensity Min
# TableCol  8 Units     unknown
# TableCol  9 ColHeader Max
# TableCol  9 FieldName Intensity Max
# TableCol  9 Units     unknown
# TableCol 10 ColHeader Range
# TableCol 10 FieldName Intensity Range
# TableCol 10 Units     unknown
# TableCol 11 ColHeader SNR
# TableCol 11 FieldName Intensity SNR
# TableCol 11 Units     none
# NRows 35 
# NTableCols 11 
# ColHeaders  Index SegId NVertices Area_mm2 StructName Mean StdDev Min Max Range SNR  
  1 2000      8996     5941.1  unknown                            0.0858     1.4678     0.0000    53.5451    53.5451     0.0584 
  2 2001      1296      875.6  bankssts                          29.9092     5.9645     7.3045    47.0056    39.7011     5.0145 
  3 2002      1167      787.1  caudalanteriorcingulate           31.2494    10.4938     4.9357    63.8956    58.9599     2.9779 
  4 2003      3613     2286.8  caudalmiddlefrontal               25.2007     7.1037   -26.8066    50.0409    76.8475     3.5476 
  5 2005      3133     1825.0  cuneus                            22.7344     7.4176    -3.2412    46.7832    50.0244     3.0649 
  6 2006       778      503.5  entorhinal                        22.7768    11.8761  -116.0199    54.2704   170.2903     1.9179 
  7 2007      5344     3582.6  fusiform                          26.4715     8.2223    -8.3021    59.6479    67.9500     3.2195 
  8 2008      9338     6005.4  inferiorparietal                  27.7775     6.6391    -5.3582    57.0611    62.4193     4.1839 
  9 2009      5302     3575.1  inferiortemporal                  29.1202     8.7357   -29.4286    55.9614    85.3900     3.3335 
 10 2010      1670     1062.1  isthmuscingulate                  26.5451     7.9429     0.0232    60.3335    60.3103     3.3420 
 11 2011      9082     5707.4  lateraloccipital                  25.3936     7.5845   -16.3967    59.2157    75.6124     3.3481 
 12 2012      4361     2975.9  lateralorbitofrontal              27.0660     8.9436   -20.5063    64.3042    84.8105     3.0263 
 13 2013      6248     3995.0  lingual                           23.1485     8.5178   -73.4330    61.0558   134.4889     2.7177 
 14 2014      3254     2166.4  medialorbitofrontal               27.2053    13.2601   -94.3269    53.7936   148.1205     2.0517 
 15 2015      5609     3721.7  middletemporal                    29.9003     7.8989   -14.1077    56.7287    70.8364     3.7854 
 16 2016      1266      808.7  parahippocampal                   26.2721     8.9743   -10.2094    59.5311    69.7405     2.9275 
 17 2017      2866     1768.3  paracentral                       19.6261     7.5277   -12.8742    47.7930    60.6672     2.6072 
 18 2018      2312     1512.0  parsopercularis                   26.5530     6.5539     1.2744    44.9396    43.6652     4.0515 
 19 2019      1605     1028.6  parsorbitalis                     28.4013     7.8087     5.2928    53.7787    48.4859     3.6371 
 20 2020      2842     1938.3  parstriangularis                  27.8348     6.6429     4.3677    48.1247    43.7570     4.1902 
 21 2021      2662     1726.7  pericalcarine                     19.1138     7.2332   -12.7865    39.7784    52.5649     2.6425 
 22 2022      6834     4095.1  postcentral                       21.9620     6.3308    -6.1763    47.9624    54.1387     3.4691 
 23 2023      2036     1355.4  posteriorcingulate                27.4968     8.6158     1.8110    48.9697    47.1587     3.1914 
 24 2024      9111     5655.7  precentral                        20.7412     7.7889    -8.6299    52.8832    61.5131     2.6629 
 25 2025      6085     3915.6  precuneus                         26.4623     6.5547    -3.4621    49.0355    52.4976     4.0372 
 26 2026       958      632.8  rostralanteriorcingulate          28.4440     8.4872   -10.2138    56.6459    66.8598     3.3514 
 27 2027      9305     6275.0  rostralmiddlefrontal              29.5028     7.8157   -16.7067    56.9453    73.6521     3.7748 
 28 2028     12116     7895.6  superiorfrontal                   27.2570     7.6344    -8.0564    79.6455    87.7018     3.5703 
 29 2029      7976     5030.0  superiorparietal                  25.8302     6.5193    -6.0585    48.6082    54.6667     3.9621 
 30 2030      6352     4082.4  superiortemporal                  28.0058     7.3411    -2.6377    59.0126    61.6504     3.8149 
 31 2031      5738     3695.8  supramarginal                     27.6832     6.4696     1.0222    49.6178    48.5956     4.2790 
 32 2032       505      325.8  frontalpole                       30.1425     6.1998    13.2920    49.4049    36.1129     4.8619 
 33 2033       772      584.1  temporalpole                      30.9946     9.1945     2.5737    62.6959    60.1222     3.3710 
 34 2034       792      360.4  transversetemporal                19.0173     6.2365   -27.0081    38.5072    65.5152     3.0494 
 35 2035      3706     2501.4  insula                            24.2887     8.2622   -24.7483    53.4705    78.2188     2.9397 
