# Supplementary material for: Computer assisted diagnosis of Alzheimer’s disease using statistical likelihood-ratio test
Source: PLoS One. 2023 Feb 17;18(2):e0279574. doi: 10.1371/journal.pone.0279574 (PMC9937475; doi:10.1371/journal.pone.0279574)
Supplement: S1 File — (ZIP) [file pone.0279574.s001.zip › ADNI_AD/14_12_19/S145058/stats/wmparc.stats]

# Title Segmentation Statistics 
# 
# generating_program mri_segstats
# cvs_version $Id: mri_segstats.c,v 1.121 2016/05/31 17:27:11 greve Exp $
# cmdline mri_segstats --seg mri/wmparc.mgz --sum stats/wmparc.stats --pv mri/norm.mgz --excludeid 0 --brainmask mri/brainmask.mgz --in mri/norm.mgz --in-intensity-name norm --in-intensity-units MR --subject S145058 --surf-wm-vol --ctab /scratch/jk27/xxz598/freesurfer/WMParcStatsLUT.txt --etiv 
# sysname  Linux
# hostname gadi-cpu-clx-0619.gadi.nci.org.au
# machine  x86_64
# user     xxz598
# anatomy_type volume
# 
# SUBJECTS_DIR /scratch/jk27/xxz598/freesurfer/subjects
# subjectname S145058
# Measure VentricleChoroidVol, VentricleChoroidVol, Volume of ventricles and choroid plexus, 65148.000000, mm^3
# Measure lhCerebralWhiteMatter, lhCerebralWhiteMatterVol, Left hemisphere cerebral white matter volume, 223403.035021, mm^3
# Measure rhCerebralWhiteMatter, rhCerebralWhiteMatterVol, Right hemisphere cerebral white matter volume, 236146.176071, mm^3
# Measure CerebralWhiteMatter, CerebralWhiteMatterVol, Total cerebral white matter volume, 459549.211092, mm^3
# Measure Mask, MaskVol, Mask Volume, 1734996.000000, mm^3
# Measure EstimatedTotalIntraCranialVol, eTIV, Estimated Total Intracranial Volume, 1738660.290806, mm^3
# SegVolFile mri/wmparc.mgz 
# SegVolFileTimeStamp  2019/12/18 14:47:18 
# ColorTable /scratch/jk27/xxz598/freesurfer/WMParcStatsLUT.txt 
# ColorTableTimeStamp 2017/01/19 09:00:02 
# InVolFile  mri/norm.mgz 
# InVolFileTimeStamp  2019/12/18 08:18:08 
# InVolFrame 0 
# PVVolFile  mri/norm.mgz 
# PVVolFileTimeStamp  2019/12/18 08:18:08 
# ExcludeSegId 0 
# Only reporting non-empty segmentations
# VoxelVolume_mm3 1 
# TableCol  1 ColHeader Index 
# TableCol  1 FieldName Index 
# TableCol  1 Units     NA 
# TableCol  2 ColHeader SegId 
# TableCol  2 FieldName Segmentation Id
# TableCol  2 Units     NA
# TableCol  3 ColHeader NVoxels 
# TableCol  3 FieldName Number of Voxels
# TableCol  3 Units     unitless
# TableCol  4 ColHeader Volume_mm3
# TableCol  4 FieldName Volume
# TableCol  4 Units     mm^3
# TableCol  5 ColHeader StructName
# TableCol  5 FieldName Structure Name
# TableCol  5 Units     NA
# TableCol  6 ColHeader normMean 
# TableCol  6 FieldName Intensity normMean
# TableCol  6 Units     MR
# TableCol  7 ColHeader normStdDev
# TableCol  7 FieldName Itensity normStdDev
# TableCol  7 Units     MR
# TableCol  8 ColHeader normMin
# TableCol  8 FieldName Intensity normMin
# TableCol  8 Units     MR
# TableCol  9 ColHeader normMax
# TableCol  9 FieldName Intensity normMax
# TableCol  9 Units     MR
# TableCol 10 ColHeader normRange
# TableCol 10 FieldName Intensity normRange
# TableCol 10 Units     MR
# NRows 70 
# NTableCols 10 
# ColHeaders  Index SegId NVoxels Volume_mm3 StructName normMean normStdDev normMin normMax normRange  
  1 3001      2317     2318.1  wm-lh-bankssts                   101.7087     7.1366    78.0000   121.0000    43.0000 
  2 3002      2435     2453.9  wm-lh-caudalanteriorcingulate     97.7700    12.2208    13.0000   119.0000   106.0000 
  3 3003      6619     6834.1  wm-lh-caudalmiddlefrontal        101.2018     6.2917    80.0000   120.0000    40.0000 
  4 3005      2763     2919.8  wm-lh-cuneus                      95.8245     7.0865    72.0000   114.0000    42.0000 
  5 3006       502      549.8  wm-lh-entorhinal                  82.8167     7.3500    66.0000   110.0000    44.0000 
  6 3007      6428     6605.3  wm-lh-fusiform                    91.9193     8.2851    49.0000   118.0000    69.0000 
  7 3008      9655     9908.3  wm-lh-inferiorparietal            96.5418     8.0670    60.0000   117.0000    57.0000 
  8 3009      6156     6362.7  wm-lh-inferiortemporal            95.3395     9.2342    57.0000   121.0000    64.0000 
  9 3010      4742     4823.0  wm-lh-isthmuscingulate           100.8642    10.5819    20.0000   123.0000   103.0000 
 10 3011     11711    12195.0  wm-lh-lateraloccipital            92.8645     7.2093    58.0000   114.0000    56.0000 
 11 3012      6454     6629.7  wm-lh-lateralorbitofrontal       100.1853     8.2448    58.0000   124.0000    66.0000 
 12 3013      5456     5761.5  wm-lh-lingual                     91.0592     9.0321    18.0000   118.0000   100.0000 
 13 3014      3433     3515.1  wm-lh-medialorbitofrontal         98.6376     9.4610    52.0000   121.0000    69.0000 
 14 3015      5992     6278.1  wm-lh-middletemporal              96.4301     9.1901    61.0000   120.0000    59.0000 
 15 3016      1243     1376.0  wm-lh-parahippocampal             92.0788     8.2393    45.0000   113.0000    68.0000 
 16 3017      3791     3884.6  wm-lh-paracentral                 99.2923     6.4711    74.0000   117.0000    43.0000 
 17 3018      3260     3340.4  wm-lh-parsopercularis             97.7141     7.4955    72.0000   119.0000    47.0000 
 18 3019      1106     1131.5  wm-lh-parsorbitalis               94.4412     8.3816    72.0000   114.0000    42.0000 
 19 3020      2840     2895.5  wm-lh-parstriangularis            98.2496     7.2732    58.0000   116.0000    58.0000 
 20 3021      3002     2954.6  wm-lh-pericalcarine               88.8967    12.1207    24.0000   113.0000    89.0000 
 21 3022      7269     7844.4  wm-lh-postcentral                100.3031     7.3900    71.0000   122.0000    51.0000 
 22 3023      4833     4848.9  wm-lh-posteriorcingulate         102.0037    10.1606    37.0000   122.0000    85.0000 
 23 3024     14446    15030.9  wm-lh-precentral                 100.6598     6.2205    64.0000   120.0000    56.0000 
 24 3025      9130     9196.4  wm-lh-precuneus                   98.4070     8.2542    26.0000   118.0000    92.0000 
 25 3026      2852     2866.0  wm-lh-rostralanteriorcingulate    97.2858    14.1054    20.0000   128.0000   108.0000 
 26 3027     10656    10988.9  wm-lh-rostralmiddlefrontal        98.1593     8.1725    71.0000   120.0000    49.0000 
 27 3028     16845    17471.8  wm-lh-superiorfrontal             97.5606     7.7217    19.0000   123.0000   104.0000 
 28 3029     10501    10822.5  wm-lh-superiorparietal            98.4091     7.5514    73.0000   119.0000    46.0000 
 29 3030      8340     8742.1  wm-lh-superiortemporal            97.9000     8.6748    64.0000   126.0000    62.0000 
 30 3031      7943     8123.1  wm-lh-supramarginal              102.1734     7.9046    63.0000   122.0000    59.0000 
 31 3032       233      224.4  wm-lh-frontalpole                 89.1116     6.9317    77.0000   105.0000    28.0000 
 32 3033       498      560.2  wm-lh-temporalpole                83.8032     6.7115    62.0000   104.0000    42.0000 
 33 3034       768      791.7  wm-lh-transversetemporal         100.6315     6.4035    84.0000   118.0000    34.0000 
 34 3035     11107    11226.7  wm-lh-insula                      95.5711    10.5415    18.0000   122.0000   104.0000 
 35 4001      2713     2712.8  wm-rh-bankssts                    99.1666     6.2925    74.0000   115.0000    41.0000 
 36 4002      2315     2315.7  wm-rh-caudalanteriorcingulate    100.5672    11.2281    47.0000   122.0000    75.0000 
 37 4003      5904     6052.4  wm-rh-caudalmiddlefrontal         97.6126     7.3125    52.0000   117.0000    65.0000 
 38 4005      2760     2885.2  wm-rh-cuneus                      94.9435     7.1825    71.0000   117.0000    46.0000 
 39 4006       737      787.1  wm-rh-entorhinal                  80.7653     8.2122    56.0000   104.0000    48.0000 
 40 4007      6773     6864.6  wm-rh-fusiform                    89.6905     8.5852    59.0000   113.0000    54.0000 
 41 4008     12526    12932.2  wm-rh-inferiorparietal            99.6292     7.6725    59.0000   122.0000    63.0000 
 42 4009      6441     6529.8  wm-rh-inferiortemporal            89.7232     9.1419    59.0000   111.0000    52.0000 
 43 4010      3931     3990.8  wm-rh-isthmuscingulate           101.3287     8.1194    22.0000   122.0000   100.0000 
 44 4011     10990    11469.9  wm-rh-lateraloccipital            94.7428     7.4897    69.0000   118.0000    49.0000 
 45 4012      7749     7762.4  wm-rh-lateralorbitofrontal        94.9537    10.6445    13.0000   120.0000   107.0000 
 46 4013      7140     7372.4  wm-rh-lingual                     91.0290     8.7589    51.0000   116.0000    65.0000 
 47 4014      4214     4339.7  wm-rh-medialorbitofrontal         96.5439     9.7639    31.0000   119.0000    88.0000 
 48 4015      6471     6652.6  wm-rh-middletemporal              93.3993     8.4112    64.0000   116.0000    52.0000 
 49 4016      1673     1750.8  wm-rh-parahippocampal             91.5362     7.7283    62.0000   114.0000    52.0000 
 50 4017      5558     5682.2  wm-rh-paracentral                 97.7499     6.8086    64.0000   115.0000    51.0000 
 51 4018      3552     3615.8  wm-rh-parsopercularis             95.3119     8.0518    66.0000   119.0000    53.0000 
 52 4019      1631     1666.7  wm-rh-parsorbitalis               91.9289     8.5132    68.0000   113.0000    45.0000 
 53 4020      3681     3739.4  wm-rh-parstriangularis            93.3491     8.2133    69.0000   112.0000    43.0000 
 54 4021      3774     3726.0  wm-rh-pericalcarine               91.1855     8.9569    40.0000   113.0000    73.0000 
 55 4022      6969     7455.5  wm-rh-postcentral                 99.5776     6.8399    70.0000   120.0000    50.0000 
 56 4023      4562     4591.7  wm-rh-posteriorcingulate         101.4527     9.4785    43.0000   123.0000    80.0000 
 57 4024     15050    15564.6  wm-rh-precentral                  97.5357     6.2673    47.0000   118.0000    71.0000 
 58 4025      8735     8776.0  wm-rh-precuneus                   97.1054     7.4129    72.0000   118.0000    46.0000 
 59 4026      1549     1566.4  wm-rh-rostralanteriorcingulate    98.0594     9.9740    56.0000   120.0000    64.0000 
 60 4027     12222    12553.6  wm-rh-rostralmiddlefrontal        96.9659     8.4148    71.0000   119.0000    48.0000 
 61 4028     18312    18839.8  wm-rh-superiorfrontal             96.7069     7.6404    67.0000   122.0000    55.0000 
 62 4029     10108    10467.6  wm-rh-superiorparietal            97.9329     7.3653    63.0000   118.0000    55.0000 
 63 4030      6549     6871.6  wm-rh-superiortemporal            95.2298     7.9417    68.0000   116.0000    48.0000 
 64 4031      7954     8143.0  wm-rh-supramarginal              101.7917     7.2163    78.0000   121.0000    43.0000 
 65 4032       297      307.7  wm-rh-frontalpole                 93.4007     8.4493    76.0000   112.0000    36.0000 
 66 4033       687      737.7  wm-rh-temporalpole                83.7424     8.4686    64.0000   109.0000    45.0000 
 67 4034       695      717.1  wm-rh-transversetemporal          97.6101     6.0815    76.0000   115.0000    39.0000 
 68 4035     10059    10081.1  wm-rh-insula                      93.5052     9.2887    44.0000   117.0000    73.0000 
 69 5001     27925    27389.1  Left-UnsegmentedWhiteMatter       97.7620    13.2435    10.0000   130.0000   120.0000 
 70 5002     30054    29871.5  Right-UnsegmentedWhiteMatter      97.9166    11.3151    10.0000   125.0000   115.0000 
