# Supplementary material for: Computer assisted diagnosis of Alzheimer’s disease using statistical likelihood-ratio test
Source: PLoS One. 2023 Feb 17;18(2):e0279574. doi: 10.1371/journal.pone.0279574 (PMC9937475; doi:10.1371/journal.pone.0279574)
Supplement: S1 File — (ZIP) [file pone.0279574.s001.zip › ADNI_AD/14_12_19/S166968/stats/aseg.stats]

# Title Segmentation Statistics 
# 
# generating_program mri_segstats
# cvs_version $Id: mri_segstats.c,v 1.121 2016/05/31 17:27:11 greve Exp $
# cmdline mri_segstats --seg mri/aseg.mgz --sum stats/aseg.stats --pv mri/norm.mgz --empty --brainmask mri/brainmask.mgz --brain-vol-from-seg --excludeid 0 --excl-ctxgmwm --supratent --subcortgray --in mri/norm.mgz --in-intensity-name norm --in-intensity-units MR --etiv --surf-wm-vol --surf-ctx-vol --totalgray --euler --ctab /scratch/jk27/xxz598/freesurfer/ASegStatsLUT.txt --subject S166968 
# sysname  Linux
# hostname gadi-cpu-clx-2426.gadi.nci.org.au
# machine  x86_64
# user     xxz598
# anatomy_type volume
# 
# SUBJECTS_DIR /scratch/jk27/xxz598/freesurfer/subjects
# subjectname S166968
# Measure BrainSeg, BrainSegVol, Brain Segmentation Volume, 954635.000000, mm^3
# Measure BrainSegNotVent, BrainSegVolNotVent, Brain Segmentation Volume Without Ventricles, 885925.000000, mm^3
# Measure BrainSegNotVentSurf, BrainSegVolNotVentSurf, Brain Segmentation Volume Without Ventricles from Surf, 885200.893921, mm^3
# Measure VentricleChoroidVol, VentricleChoroidVol, Volume of ventricles and choroid plexus, 61882.000000, mm^3
# Measure lhCortex, lhCortexVol, Left hemisphere cortical gray matter volume, 179254.739215, mm^3
# Measure rhCortex, rhCortexVol, Right hemisphere cortical gray matter volume, 182708.664820, mm^3
# Measure Cortex, CortexVol, Total cortical gray matter volume, 361963.404034, mm^3
# Measure lhCerebralWhiteMatter, lhCerebralWhiteMatterVol, Left hemisphere cerebral white matter volume, 170318.393961, mm^3
# Measure rhCerebralWhiteMatter, rhCerebralWhiteMatterVol, Right hemisphere cerebral white matter volume, 166309.095926, mm^3
# Measure CerebralWhiteMatter, CerebralWhiteMatterVol, Total cerebral white matter volume, 336627.489887, mm^3
# Measure SubCortGray, SubCortGrayVol, Subcortical gray matter volume, 44940.000000, mm^3
# Measure TotalGray, TotalGrayVol, Total gray matter volume, 517806.404034, mm^3
# Measure SupraTentorial, SupraTentorialVol, Supratentorial volume, 807397.893921, mm^3
# Measure SupraTentorialNotVent, SupraTentorialVolNotVent, Supratentorial volume, 745515.893921, mm^3
# Measure SupraTentorialNotVentVox, SupraTentorialVolNotVentVox, Supratentorial volume voxel count, 744167.000000, mm^3
# Measure Mask, MaskVol, Mask Volume, 1431725.000000, mm^3
# Measure BrainSegVol-to-eTIV, BrainSegVol-to-eTIV, Ratio of BrainSegVol to eTIV, 0.648121, unitless
# Measure MaskVol-to-eTIV, MaskVol-to-eTIV, Ratio of MaskVol to eTIV, 0.972027, unitless
# Measure lhSurfaceHoles, lhSurfaceHoles, Number of defect holes in lh surfaces prior to fixing, 49, unitless
# Measure rhSurfaceHoles, rhSurfaceHoles, Number of defect holes in rh surfaces prior to fixing, 43, unitless
# Measure SurfaceHoles, SurfaceHoles, Total number of defect holes in surfaces prior to fixing, 92, unitless
# Measure EstimatedTotalIntraCranialVol, eTIV, Estimated Total Intracranial Volume, 1472927.870017, mm^3
# SegVolFile mri/aseg.mgz 
# SegVolFileTimeStamp  2019/12/20 20:14:08 
# ColorTable /scratch/jk27/xxz598/freesurfer/ASegStatsLUT.txt 
# ColorTableTimeStamp 2017/01/19 09:00:02 
# InVolFile  mri/norm.mgz 
# InVolFileTimeStamp  2019/12/20 15:39:33 
# InVolFrame 0 
# PVVolFile  mri/norm.mgz 
# PVVolFileTimeStamp  2019/12/20 15:39:33 
# Excluding Cortical Gray and White Matter
# ExcludeSegId 0 2 3 41 42 
# VoxelVolume_mm3 1 
# TableCol  1 ColHeader Index 
# TableCol  1 FieldName Index 
# TableCol  1 Units     NA 
# TableCol  2 ColHeader SegId 
# TableCol  2 FieldName Segmentation Id
# TableCol  2 Units     NA
# TableCol  3 ColHeader NVoxels 
# TableCol  3 FieldName Number of Voxels
# TableCol  3 Units     unitless
# TableCol  4 ColHeader Volume_mm3
# TableCol  4 FieldName Volume
# TableCol  4 Units     mm^3
# TableCol  5 ColHeader StructName
# TableCol  5 FieldName Structure Name
# TableCol  5 Units     NA
# TableCol  6 ColHeader normMean 
# TableCol  6 FieldName Intensity normMean
# TableCol  6 Units     MR
# TableCol  7 ColHeader normStdDev
# TableCol  7 FieldName Itensity normStdDev
# TableCol  7 Units     MR
# TableCol  8 ColHeader normMin
# TableCol  8 FieldName Intensity normMin
# TableCol  8 Units     MR
# TableCol  9 ColHeader normMax
# TableCol  9 FieldName Intensity normMax
# TableCol  9 Units     MR
# TableCol 10 ColHeader normRange
# TableCol 10 FieldName Intensity normRange
# TableCol 10 Units     MR
# NRows 45 
# NTableCols 10 
# ColHeaders  Index SegId NVoxels Volume_mm3 StructName normMean normStdDev normMin normMax normRange  
  1   4     31517    31716.7  Left-Lateral-Ventricle            24.3243     9.9211     7.0000    80.0000    73.0000 
  2   5      2592     2492.9  Left-Inf-Lat-Vent                 30.4977    13.7632     6.0000    79.0000    73.0000 
  3   7     15411    16225.7  Left-Cerebellum-White-Matter      86.9714     7.4026    32.0000   105.0000    73.0000 
  4   8     54750    54363.8  Left-Cerebellum-Cortex            59.1750    13.3494     3.0000   100.0000    97.0000 
  5  10      5733     5518.3  Left-Thalamus-Proper              88.7799    11.4177    22.0000   122.0000   100.0000 
  6  11      3196     3046.7  Left-Caudate                      81.5235    10.2641    22.0000   113.0000    91.0000 
  7  12      3505     3484.3  Left-Putamen                      87.8576     5.9701    51.0000   107.0000    56.0000 
  8  13      1688     1650.2  Left-Pallidum                    101.2630     7.4582    49.0000   123.0000    74.0000 
  9  14      1920     1915.7  3rd-Ventricle                     30.5604    11.2669    11.0000    89.0000    78.0000 
 10  15      2429     2571.0  4th-Ventricle                     29.0758    10.8434    11.0000    80.0000    69.0000 
 11  16     20433    20409.7  Brain-Stem                        86.1889    11.1535    19.0000   119.0000   100.0000 
 12  17      2757     2572.6  Left-Hippocampus                  67.2151    12.0665    16.0000   107.0000    91.0000 
 13  18      1218     1242.6  Left-Amygdala                     74.7521     6.9713    38.0000    93.0000    55.0000 
 14  24      2477     2380.4  CSF                               35.0367    12.4982    14.0000    93.0000    79.0000 
 15  26       368      333.8  Left-Accumbens-area               81.7283     6.2967    51.0000    96.0000    45.0000 
 16  28      3457     3396.2  Left-VentralDC                    95.8432    14.2288    24.0000   136.0000   112.0000 
 17  30        50       67.6  Left-vessel                       55.8600    11.1465    34.0000    81.0000    47.0000 
 18  31       945      836.7  Left-choroid-plexus               46.9979    12.1754    17.0000    80.0000    63.0000 
 19  43     24747    24841.4  Right-Lateral-Ventricle           26.1840    10.4954     4.0000    85.0000    81.0000 
 20  44      1697     1695.9  Right-Inf-Lat-Vent                33.9045    13.1608     6.0000    78.0000    72.0000 
 21  46     15265    15992.1  Right-Cerebellum-White-Matter     85.7570     6.6390    25.0000   105.0000    80.0000 
 22  47     55486    55153.7  Right-Cerebellum-Cortex           60.5054    12.8545    10.0000    99.0000    89.0000 
 23  49      6009     5777.0  Right-Thalamus-Proper             88.2485    11.5920    16.0000   120.0000   104.0000 
 24  50      3387     3234.6  Right-Caudate                     79.0183    10.1181    28.0000   108.0000    80.0000 
 25  51      3447     3404.6  Right-Putamen                     86.3664     6.0831    42.0000   111.0000    69.0000 
 26  52      1617     1576.7  Right-Pallidum                    99.4156     7.6882    48.0000   123.0000    75.0000 
 27  53      3171     2942.6  Right-Hippocampus                 68.8275    10.8882    20.0000    95.0000    75.0000 
 28  54      1313     1275.0  Right-Amygdala                    71.5088     8.4508    18.0000    89.0000    71.0000 
 29  58       490      455.6  Right-Accumbens-area              79.2286     5.9122    55.0000    95.0000    40.0000 
 30  60      3613     3500.1  Right-VentralDC                   94.9064    15.6339    23.0000   135.0000   112.0000 
 31  62        41       60.2  Right-vessel                      52.4146    10.8420    25.0000    66.0000    41.0000 
 32  63       835      725.6  Right-choroid-plexus              48.2228    11.7796    17.0000    79.0000    62.0000 
 33  72         2        1.8  5th-Ventricle                     43.5000     4.9497    40.0000    47.0000     7.0000 
 34  77     10437    10346.4  WM-hypointensities                73.6916    11.7698    16.0000   110.0000    94.0000 
 35  78         0        0.0  Left-WM-hypointensities            0.0000     0.0000     0.0000     0.0000     0.0000 
 36  79         0        0.0  Right-WM-hypointensities           0.0000     0.0000     0.0000     0.0000     0.0000 
 37  80         0        0.0  non-WM-hypointensities             0.0000     0.0000     0.0000     0.0000     0.0000 
 38  81         0        0.0  Left-non-WM-hypointensities        0.0000     0.0000     0.0000     0.0000     0.0000 
 39  82         0        0.0  Right-non-WM-hypointensities       0.0000     0.0000     0.0000     0.0000     0.0000 
 40  85       179      178.4  Optic-Chiasm                      82.7039    22.7613    29.0000   134.0000   105.0000 
 41 251      1052      905.4  CC_Posterior                      92.5865    23.9939    34.0000   123.0000    89.0000 
 42 252       443      364.9  CC_Mid_Posterior                  88.1716    23.0170    36.0000   118.0000    82.0000 
 43 253       330      290.2  CC_Central                        94.5788    21.5432    29.0000   122.0000    93.0000 
 44 254       276      245.9  CC_Mid_Anterior                   97.5906    21.2439    40.0000   122.0000    82.0000 
 45 255       780      712.5  CC_Anterior                       96.6141    22.4740    26.0000   125.0000    99.0000 
