# Supplementary material for: Computer assisted diagnosis of Alzheimer’s disease using statistical likelihood-ratio test
Source: PLoS One. 2023 Feb 17;18(2):e0279574. doi: 10.1371/journal.pone.0279574 (PMC9937475; doi:10.1371/journal.pone.0279574)
Supplement: S1 File — (ZIP) [file pone.0279574.s001.zip › ADNI_AD/14_12_19/S166968/stats/lh.aparc.a2009s.stats]

# Table of FreeSurfer cortical parcellation anatomical statistics 
# 
# CreationTime 2019/12/20-09:03:44-GMT
# generating_program mris_anatomical_stats
# cvs_version $Id: mris_anatomical_stats.c,v 1.79 2016/03/14 15:15:34 greve Exp $
# mrisurf.c-cvs_version $Id: mrisurf.c,v 1.781.2.6 2016/12/27 16:47:14 zkaufman Exp $
# cmdline mris_anatomical_stats -th3 -mgz -cortex ../label/lh.cortex.label -f ../stats/lh.aparc.a2009s.stats -b -a ../label/lh.aparc.a2009s.annot -c ../label/aparc.annot.a2009s.ctab S166968 lh white 
# sysname  Linux
# hostname gadi-cpu-clx-2426.gadi.nci.org.au
# machine  x86_64
# user     xxz598
# 
# SUBJECTS_DIR /scratch/jk27/xxz598/freesurfer/subjects
# anatomy_type surface
# subjectname S166968
# hemi lh
# AnnotationFile ../label/lh.aparc.a2009s.annot
# AnnotationFileTimeStamp 2019/12/20 20:03:32
# Measure Cortex, NumVert, Number of Vertices, 101967, unitless
# Measure Cortex, WhiteSurfArea, White Surface Total Area, 67853.4, mm^2
# Measure Cortex, MeanThickness, Mean Thickness, 2.35003, mm
# Measure BrainSeg, BrainSegVol, Brain Segmentation Volume, 954635.000000, mm^3
# Measure BrainSegNotVent, BrainSegVolNotVent, Brain Segmentation Volume Without Ventricles, 885925.000000, mm^3
# Measure BrainSegNotVentSurf, BrainSegVolNotVentSurf, Brain Segmentation Volume Without Ventricles from Surf, 885200.893921, mm^3
# Measure Cortex, CortexVol Total cortical gray matter volume, 361963.404034, mm^3
# Measure SupraTentorial, SupraTentorialVol, Supratentorial volume, 807397.893921, mm^3
# Measure SupraTentorialNotVent, SupraTentorialVolNotVent, Supratentorial volume, 745515.893921, mm^3
# Measure EstimatedTotalIntraCranialVol, eTIV, Estimated Total Intracranial Volume, 1472927.870017, mm^3
# NTableCols 10
# TableCol  1 ColHeader StructName
# TableCol  1 FieldName Structure Name
# TableCol  1 Units     NA
# TableCol  2 ColHeader NumVert
# TableCol  2 FieldName Number of Vertices
# TableCol  2 Units     unitless
# TableCol  3 ColHeader SurfArea
# TableCol  3 FieldName Surface Area
# TableCol  3 Units     mm^2
# TableCol  4 ColHeader GrayVol
# TableCol  4 FieldName Gray Matter Volume
# TableCol  4 Units     mm^3
# TableCol  5 ColHeader ThickAvg 
# TableCol  5 FieldName Average Thickness
# TableCol  5 Units     mm
# TableCol  6 ColHeader ThickStd
# TableCol  6 FieldName Thickness StdDev
# TableCol  6 Units     mm 
# TableCol  7 ColHeader MeanCurv
# TableCol  7 FieldName Integrated Rectified Mean Curvature
# TableCol  7 Units     mm^-1
# TableCol  8 ColHeader GausCurv 
# TableCol  8 FieldName Integrated Rectified Gaussian Curvature
# TableCol  8 Units     mm^-2
# TableCol  9 ColHeader  FoldInd
# TableCol  9 FieldName  Folding Index 
# TableCol  9 Units      unitless 
# TableCol 10 ColHeader CurvInd
# TableCol 10 FieldName Intrinsic Curvature Index
# TableCol 10 Units     unitless
# ColHeaders StructName NumVert SurfArea GrayVol ThickAvg ThickStd MeanCurv GausCurv FoldInd CurvInd
G&S_frontomargin                         1067    723   2014  2.469 0.599     0.156     0.049       21     2.5
G&S_occipital_inf                        1586   1042   3207  2.663 0.580     0.149     0.038       26     2.3
G&S_paracentral                          1576    901   2428  2.230 0.576     0.106     0.023       16     1.5
G&S_subcentral                           1143    743   2076  2.388 0.547     0.139     0.029       20     1.2
G&S_transv_frontopol                      849    588   1945  2.464 0.571     0.183     0.051       25     2.0
G&S_cingul-Ant                           1753   1187   3168  2.492 0.675     0.113     0.029       21     1.9
G&S_cingul-Mid-Ant                        784    576   1365  2.452 0.463     0.117     0.017        7     0.5
G&S_cingul-Mid-Post                      1012    723   1801  2.320 0.467     0.126     0.031       12     1.4
G_cingul-Post-dorsal                      490    304   1166  2.690 0.525     0.160     0.055       11     1.0
G_cingul-Post-ventral                     313    187    541  2.395 0.813     0.173     0.061        9     1.0
G_cuneus                                 1556    978   1929  1.784 0.499     0.156     0.035       32     2.4
G_front_inf-Opercular                    1456    916   3018  2.550 0.404     0.129     0.029       27     1.8
G_front_inf-Orbital                       392    256   1016  2.858 0.317     0.147     0.032        7     0.5
G_front_inf-Triangul                      714    457   1589  2.565 0.422     0.128     0.029       10     0.7
G_front_middle                           3756   2509   8111  2.472 0.488     0.153     0.036       72     5.9
G_front_sup                              6662   4301  13853  2.577 0.587     0.145     0.043      125    11.8
G_Ins_lg&S_cent_ins                       565    389   1310  2.898 0.873     0.154     0.085       28     2.6
G_insular_short                           631    379   1894  3.369 1.029     0.123     0.057       10     1.5
G_occipital_middle                       2030   1209   4178  2.679 0.546     0.156     0.035       42     2.6
G_occipital_sup                          1163    660   1823  2.309 0.463     0.133     0.031       18     1.3
G_oc-temp_lat-fusifor                    1668   1149   4124  2.820 0.558     0.163     0.038       39     2.8
G_oc-temp_med-Lingual                    2658   1677   3868  1.944 0.694     0.143     0.037       43     4.1
G_oc-temp_med-Parahip                    1299    843   2838  2.497 0.843     0.117     0.030       16     1.6
G_orbital                                2167   1406   5008  2.611 0.655     0.152     0.044       40     3.8
G_pariet_inf-Angular                     2132   1368   4365  2.492 0.576     0.157     0.044       50     3.5
G_pariet_inf-Supramar                    2104   1395   4347  2.558 0.472     0.142     0.031       34     2.7
G_parietal_sup                           2191   1433   4300  2.391 0.494     0.138     0.027       34     2.5
G_postcentral                            1965   1137   2534  1.892 0.444     0.097     0.019       22     1.6
G_precentral                             1944   1197   4153  2.704 0.373     0.115     0.021       23     1.7
G_precuneus                              2024   1333   4155  2.487 0.526     0.162     0.040       43     3.3
G_rectus                                  818    519   1738  2.363 0.760     0.154     0.048       16     1.6
G_subcallosal                             706    504    869  1.833 0.950     0.107     0.035        6     0.9
G_temp_sup-G_T_transv                     418    226    545  2.035 0.477     0.119     0.024        5     0.3
G_temp_sup-Lateral                       1622   1039   4265  2.813 0.482     0.137     0.031       31     2.0
G_temp_sup-Plan_polar                     398    303    867  2.441 0.832     0.073     0.023        2     0.3
G_temp_sup-Plan_tempo                    1161    781   1993  2.226 0.590     0.129     0.028       16     1.4
G_temporal_inf                           1663   1133   3968  2.486 0.695     0.170     0.047       60     3.2
G_temporal_middle                        1952   1235   5171  2.814 0.652     0.145     0.036       40     3.0
Lat_Fis-ant-Horizont                      293    197    449  2.316 0.409     0.123     0.016        3     0.2
Lat_Fis-ant-Vertical                      191    145    281  2.186 0.314     0.109     0.019        1     0.1
Lat_Fis-post                             1064    700   1265  2.023 0.473     0.105     0.018        7     0.8
Pole_occipital                           1763   1036   2326  1.946 0.616     0.158     0.040       32     3.1
Pole_temporal                            1269    944   4179  2.857 0.760     0.180     0.060       37     3.2
S_calcarine                              1687   1221   1959  1.815 0.596     0.120     0.027       14     1.8
S_central                                2602   1784   3268  2.076 0.629     0.081     0.014       10     1.4
S_cingul-Marginalis                       931    675   1363  2.120 0.419     0.100     0.014        7     0.5
S_circular_insula_ant                     551    368    782  2.368 0.616     0.142     0.062       16     1.4
S_circular_insula_inf                    1308    909   1769  2.224 0.803     0.076     0.012        4     0.7
S_circular_insula_sup                    1495    983   2019  2.419 0.480     0.112     0.027       11     1.7
S_collat_transv_ant                       817    571   1082  2.193 0.487     0.103     0.016        4     0.6
S_collat_transv_post                      461    328    559  2.151 0.408     0.152     0.029        5     0.7
S_front_inf                              1697   1191   2344  2.076 0.413     0.109     0.022       16     1.5
S_front_middle                           1273    903   1791  2.166 0.409     0.131     0.030       11     1.7
S_front_sup                              1890   1316   2845  2.342 0.416     0.112     0.025       14     2.0
S_interm_prim-Jensen                      147    106    183  2.068 0.364     0.115     0.015        1     0.1
S_intrapariet&P_trans                    1949   1308   2756  2.311 0.465     0.119     0.022       17     1.7
S_oc_middle&Lunatus                       887    632   1214  2.261 0.443     0.139     0.030        8     1.1
S_oc_sup&transversal                      950    639   1179  2.014 0.354     0.117     0.019        7     0.9
S_occipital_ant                           525    369    694  2.154 0.307     0.100     0.015        2     0.3
S_oc-temp_lat                             569    426    921  2.415 0.362     0.134     0.023        5     0.6
S_oc-temp_med&Lingual                    1671   1301   2605  2.151 0.557     0.118     0.019       16     1.2
S_orbital_lateral                         438    310    554  2.113 0.430     0.140     0.035        5     0.6
S_orbital_med-olfact                      486    360    692  2.079 0.579     0.123     0.017        4     0.3
S_orbital-H_Shaped                       1239    864   2037  2.518 0.466     0.136     0.035       15     1.8
S_parieto_occipital                      1767   1157   2207  2.127 0.457     0.110     0.020       13     1.5
S_pericallosal                           1438    824    975  1.567 0.946     0.118     0.021       25     1.4
S_postcentral                            2741   1859   3772  2.174 0.487     0.111     0.026       24     3.0
S_precentral-inf-part                    1279    856   2006  2.436 0.451     0.129     0.036       13     2.0
S_precentral-sup-part                     972    676   1432  2.389 0.427     0.106     0.018        6     0.8
S_suborbital                              528    391    708  2.075 0.646     0.145     0.022        7     0.6
S_subparietal                             769    553   1167  2.333 0.401     0.125     0.020        5     0.7
S_temporal_inf                           1063    776   1373  2.113 0.411     0.134     0.028       11     1.2
S_temporal_sup                           4578   3262   6985  2.267 0.393     0.118     0.025       47     4.6
S_temporal_transverse                     291    209    371  1.837 0.520     0.122     0.013        2     0.2
