# Supplementary material for: Computer assisted diagnosis of Alzheimer’s disease using statistical likelihood-ratio test
Source: PLoS One. 2023 Feb 17;18(2):e0279574. doi: 10.1371/journal.pone.0279574 (PMC9937475; doi:10.1371/journal.pone.0279574)
Supplement: S1 File — (ZIP) [file pone.0279574.s001.zip › ADNI_AD/14_12_19/S166968/stats/lh.aparc.DKTatlas.stats]

# Table of FreeSurfer cortical parcellation anatomical statistics 
# 
# CreationTime 2019/12/20-09:04:30-GMT
# generating_program mris_anatomical_stats
# cvs_version $Id: mris_anatomical_stats.c,v 1.79 2016/03/14 15:15:34 greve Exp $
# mrisurf.c-cvs_version $Id: mrisurf.c,v 1.781.2.6 2016/12/27 16:47:14 zkaufman Exp $
# cmdline mris_anatomical_stats -th3 -mgz -cortex ../label/lh.cortex.label -f ../stats/lh.aparc.DKTatlas.stats -b -a ../label/lh.aparc.DKTatlas.annot -c ../label/aparc.annot.DKTatlas.ctab S166968 lh white 
# sysname  Linux
# hostname gadi-cpu-clx-2426.gadi.nci.org.au
# machine  x86_64
# user     xxz598
# 
# SUBJECTS_DIR /scratch/jk27/xxz598/freesurfer/subjects
# anatomy_type surface
# subjectname S166968
# hemi lh
# AnnotationFile ../label/lh.aparc.DKTatlas.annot
# AnnotationFileTimeStamp 2019/12/20 20:04:20
# Measure Cortex, NumVert, Number of Vertices, 101967, unitless
# Measure Cortex, WhiteSurfArea, White Surface Total Area, 67853.4, mm^2
# Measure Cortex, MeanThickness, Mean Thickness, 2.35003, mm
# Measure BrainSeg, BrainSegVol, Brain Segmentation Volume, 954635.000000, mm^3
# Measure BrainSegNotVent, BrainSegVolNotVent, Brain Segmentation Volume Without Ventricles, 885925.000000, mm^3
# Measure BrainSegNotVentSurf, BrainSegVolNotVentSurf, Brain Segmentation Volume Without Ventricles from Surf, 885200.893921, mm^3
# Measure Cortex, CortexVol Total cortical gray matter volume, 361963.404034, mm^3
# Measure SupraTentorial, SupraTentorialVol, Supratentorial volume, 807397.893921, mm^3
# Measure SupraTentorialNotVent, SupraTentorialVolNotVent, Supratentorial volume, 745515.893921, mm^3
# Measure EstimatedTotalIntraCranialVol, eTIV, Estimated Total Intracranial Volume, 1472927.870017, mm^3
# NTableCols 10
# TableCol  1 ColHeader StructName
# TableCol  1 FieldName Structure Name
# TableCol  1 Units     NA
# TableCol  2 ColHeader NumVert
# TableCol  2 FieldName Number of Vertices
# TableCol  2 Units     unitless
# TableCol  3 ColHeader SurfArea
# TableCol  3 FieldName Surface Area
# TableCol  3 Units     mm^2
# TableCol  4 ColHeader GrayVol
# TableCol  4 FieldName Gray Matter Volume
# TableCol  4 Units     mm^3
# TableCol  5 ColHeader ThickAvg 
# TableCol  5 FieldName Average Thickness
# TableCol  5 Units     mm
# TableCol  6 ColHeader ThickStd
# TableCol  6 FieldName Thickness StdDev
# TableCol  6 Units     mm 
# TableCol  7 ColHeader MeanCurv
# TableCol  7 FieldName Integrated Rectified Mean Curvature
# TableCol  7 Units     mm^-1
# TableCol  8 ColHeader GausCurv 
# TableCol  8 FieldName Integrated Rectified Gaussian Curvature
# TableCol  8 Units     mm^-2
# TableCol  9 ColHeader  FoldInd
# TableCol  9 FieldName  Folding Index 
# TableCol  9 Units      unitless 
# TableCol 10 ColHeader CurvInd
# TableCol 10 FieldName Intrinsic Curvature Index
# TableCol 10 Units     unitless
# ColHeaders StructName NumVert SurfArea GrayVol ThickAvg ThickStd MeanCurv GausCurv FoldInd CurvInd
caudalanteriorcingulate                  1190    808   1888  2.547 0.694     0.119     0.017       15     0.8
caudalmiddlefrontal                      2445   1611   4294  2.498 0.390     0.118     0.026       27     2.7
cuneus                                   2435   1518   3064  1.906 0.474     0.132     0.028       34     2.9
entorhinal                                495    346   1157  2.284 1.027     0.134     0.042        7     0.9
fusiform                                 3307   2370   6629  2.538 0.595     0.144     0.032       54     4.4
inferiorparietal                         5190   3483   9151  2.438 0.509     0.142     0.032       81     6.8
inferiortemporal                         3477   2448   7660  2.496 0.663     0.159     0.045       89     6.5
isthmuscingulate                         1532    921   2190  2.082 0.863     0.129     0.036       26     2.6
lateraloccipital                         6465   4058  10677  2.349 0.629     0.148     0.033      100     8.8
lateralorbitofrontal                     3802   2602   7429  2.509 0.628     0.142     0.039       60     6.2
lingual                                  3795   2523   5422  1.969 0.669     0.137     0.031       54     5.0
medialorbitofrontal                      2191   1453   3737  2.181 0.677     0.145     0.040       46     3.6
middletemporal                           4637   3165   9410  2.495 0.595     0.133     0.031       73     6.0
parahippocampal                          1032    702   2057  2.462 0.749     0.103     0.022       10     0.9
paracentral                              2045   1292   3256  2.336 0.533     0.102     0.027       20     2.3
parsopercularis                          2044   1345   4031  2.563 0.429     0.135     0.034       35     3.0
parsorbitalis                             971    625   1975  2.631 0.606     0.129     0.032       19     1.3
parstriangularis                         1857   1266   3120  2.273 0.459     0.130     0.026       22     1.9
pericalcarine                            1426   1014   1426  1.610 0.366     0.135     0.032       19     1.9
postcentral                              5905   3760   7817  1.947 0.513     0.099     0.019       55     4.6
posteriorcingulate                       1553   1056   2577  2.174 0.674     0.136     0.031       26     2.1
precentral                               5528   3569   9488  2.496 0.450     0.109     0.021       50     4.7
precuneus                                4020   2761   7016  2.369 0.502     0.141     0.031       58     5.1
rostralanteriorcingulate                 1384    910   2382  2.246 1.072     0.122     0.033       23     1.7
rostralmiddlefrontal                     4967   3355   8827  2.304 0.515     0.145     0.039       81     8.3
superiorfrontal                          9832   6657  19207  2.476 0.567     0.140     0.036      145    15.1
superiorparietal                         4880   3155   8255  2.341 0.470     0.128     0.026       64     5.1
superiortemporal                         5927   4053  11659  2.366 0.635     0.112     0.023       69     5.4
supramarginal                            4355   2903   7639  2.379 0.558     0.138     0.035       64     6.4
transversetemporal                        657    395    763  1.888 0.436     0.124     0.020        7     0.5
insula                                   2623   1731   5449  2.854 0.918     0.119     0.049       48     5.8
