# Supplementary material for: Computer assisted diagnosis of Alzheimer’s disease using statistical likelihood-ratio test
Source: PLoS One. 2023 Feb 17;18(2):e0279574. doi: 10.1371/journal.pone.0279574 (PMC9937475; doi:10.1371/journal.pone.0279574)
Supplement: S1 File — (ZIP) [file pone.0279574.s001.zip › ADNI_AD/14_12_19/S166968/stats/lh.aparc.pial.stats]

# Table of FreeSurfer cortical parcellation anatomical statistics 
# 
# CreationTime 2019/12/20-09:02:39-GMT
# generating_program mris_anatomical_stats
# cvs_version $Id: mris_anatomical_stats.c,v 1.79 2016/03/14 15:15:34 greve Exp $
# mrisurf.c-cvs_version $Id: mrisurf.c,v 1.781.2.6 2016/12/27 16:47:14 zkaufman Exp $
# cmdline mris_anatomical_stats -th3 -mgz -cortex ../label/lh.cortex.label -f ../stats/lh.aparc.pial.stats -b -a ../label/lh.aparc.annot -c ../label/aparc.annot.ctab S166968 lh pial 
# sysname  Linux
# hostname gadi-cpu-clx-2426.gadi.nci.org.au
# machine  x86_64
# user     xxz598
# 
# SUBJECTS_DIR /scratch/jk27/xxz598/freesurfer/subjects
# anatomy_type surface
# subjectname S166968
# hemi lh
# AnnotationFile ../label/lh.aparc.annot
# AnnotationFileTimeStamp 2019/12/20 19:46:11
# Measure Cortex, NumVert, Number of Vertices, 101932, unitless
# Measure Cortex, PialSurfArea, Pial Surface Total Area, 82385.4, mm^2
# Measure Cortex, MeanThickness, Mean Thickness, 2.35015, mm
# Measure BrainSeg, BrainSegVol, Brain Segmentation Volume, 954635.000000, mm^3
# Measure BrainSegNotVent, BrainSegVolNotVent, Brain Segmentation Volume Without Ventricles, 885925.000000, mm^3
# Measure BrainSegNotVentSurf, BrainSegVolNotVentSurf, Brain Segmentation Volume Without Ventricles from Surf, 885200.893921, mm^3
# Measure Cortex, CortexVol Total cortical gray matter volume, 361963.404034, mm^3
# Measure SupraTentorial, SupraTentorialVol, Supratentorial volume, 807397.893921, mm^3
# Measure SupraTentorialNotVent, SupraTentorialVolNotVent, Supratentorial volume, 745515.893921, mm^3
# Measure EstimatedTotalIntraCranialVol, eTIV, Estimated Total Intracranial Volume, 1472927.870017, mm^3
# NTableCols 10
# TableCol  1 ColHeader StructName
# TableCol  1 FieldName Structure Name
# TableCol  1 Units     NA
# TableCol  2 ColHeader NumVert
# TableCol  2 FieldName Number of Vertices
# TableCol  2 Units     unitless
# TableCol  3 ColHeader SurfArea
# TableCol  3 FieldName Surface Area
# TableCol  3 Units     mm^2
# TableCol  4 ColHeader GrayVol
# TableCol  4 FieldName Gray Matter Volume
# TableCol  4 Units     mm^3
# TableCol  5 ColHeader ThickAvg 
# TableCol  5 FieldName Average Thickness
# TableCol  5 Units     mm
# TableCol  6 ColHeader ThickStd
# TableCol  6 FieldName Thickness StdDev
# TableCol  6 Units     mm 
# TableCol  7 ColHeader MeanCurv
# TableCol  7 FieldName Integrated Rectified Mean Curvature
# TableCol  7 Units     mm^-1
# TableCol  8 ColHeader GausCurv 
# TableCol  8 FieldName Integrated Rectified Gaussian Curvature
# TableCol  8 Units     mm^-2
# TableCol  9 ColHeader  FoldInd
# TableCol  9 FieldName  Folding Index 
# TableCol  9 Units      unitless 
# TableCol 10 ColHeader CurvInd
# TableCol 10 FieldName Intrinsic Curvature Index
# TableCol 10 Units     unitless
# ColHeaders StructName NumVert SurfArea GrayVol ThickAvg ThickStd MeanCurv GausCurv FoldInd CurvInd
bankssts                                 1043    788   1729  2.273 0.379     0.114     0.026       11     1.1
caudalanteriorcingulate                   735    516   1196  2.649 0.799     0.088     0.013        5     0.4
caudalmiddlefrontal                      2290   1657   4030  2.502 0.381     0.118     0.032       40     3.7
cuneus                                   1682   1211   2041  1.884 0.457     0.126     0.029       26     2.0
entorhinal                                466    601   1057  2.203 0.980     0.190     0.039        5     1.0
fusiform                                 3721   3339   7875  2.581 0.632     0.163     0.036       54     6.4
inferiorparietal                         5145   4052   9149  2.450 0.502     0.146     0.033       73     7.6
inferiortemporal                         3307   3284   6957  2.442 0.633     0.173     0.038       49     6.0
isthmuscingulate                         1575   1157   2236  2.058 0.859     0.153     0.048       42     2.9
lateraloccipital                         6603   5006  10724  2.333 0.625     0.131     0.031       83     9.1
lateralorbitofrontal                     3274   2501   6079  2.495 0.597     0.147     0.125       83     5.2
lingual                                  3731   3013   5357  1.974 0.671     0.133     0.034       50     5.5
medialorbitofrontal                      2577   2145   4313  2.199 0.675     0.146     0.032       39     3.4
middletemporal                           3543   3394   7672  2.567 0.639     0.163     0.036       76     6.2
parahippocampal                           994    956   1999  2.467 0.738     0.135     0.026        9     1.1
paracentral                              1707   1200   2616  2.299 0.536     0.105     0.018       16     1.2
parsopercularis                          2190   1943   4317  2.524 0.452     0.140     0.042       35     5.0
parsorbitalis                            1009    912   2138  2.605 0.579     0.154     0.056       19     3.3
parstriangularis                         1569   1286   2819  2.391 0.428     0.136     0.025       19     1.6
pericalcarine                            1416    848   1413  1.613 0.369     0.111     0.027       15     1.6
postcentral                              5253   3986   6885  1.924 0.515     0.107     0.017       36     3.9
posteriorcingulate                       1418   1173   2456  2.196 0.691     0.139     0.031       17     1.7
precentral                               5669   4083   9724  2.502 0.453     0.108     0.019       57     4.5
precuneus                                4129   3061   6994  2.350 0.517     0.136     0.029       54     5.4
rostralanteriorcingulate                  946    792   1548  2.087 1.200     0.154     0.030       18     1.1
rostralmiddlefrontal                     7002   5871  12604  2.296 0.517     0.158     0.035      121    10.9
superiorfrontal                          8829   7323  17083  2.507 0.560     0.143     0.039      165    16.3
superiorparietal                         6235   4933  10335  2.286 0.486     0.137     0.027       72     7.1
superiortemporal                         4647   3960   8360  2.300 0.575     0.126     0.021       47     4.2
supramarginal                            4666   3695   8252  2.382 0.549     0.142     0.033       72     6.3
frontalpole                               362    413    993  2.946 0.371     0.213     0.039        5     0.6
temporalpole                              468    740   1810  2.981 0.938     0.233     0.049        8     1.0
transversetemporal                        663    432    782  1.888 0.443     0.113     0.018        8     0.4
insula                                   3104   2147   6081  2.747 0.930     0.144     0.092      128    17.9
