# Supplementary material for: Computer assisted diagnosis of Alzheimer’s disease using statistical likelihood-ratio test
Source: PLoS One. 2023 Feb 17;18(2):e0279574. doi: 10.1371/journal.pone.0279574 (PMC9937475; doi:10.1371/journal.pone.0279574)
Supplement: S1 File — (ZIP) [file pone.0279574.s001.zip › ADNI_AD/14_12_19/S166968/stats/lh.aparc.stats]

# Table of FreeSurfer cortical parcellation anatomical statistics 
# 
# CreationTime 2019/12/20-09:02:23-GMT
# generating_program mris_anatomical_stats
# cvs_version $Id: mris_anatomical_stats.c,v 1.79 2016/03/14 15:15:34 greve Exp $
# mrisurf.c-cvs_version $Id: mrisurf.c,v 1.781.2.6 2016/12/27 16:47:14 zkaufman Exp $
# cmdline mris_anatomical_stats -th3 -mgz -cortex ../label/lh.cortex.label -f ../stats/lh.aparc.stats -b -a ../label/lh.aparc.annot -c ../label/aparc.annot.ctab S166968 lh white 
# sysname  Linux
# hostname gadi-cpu-clx-2426.gadi.nci.org.au
# machine  x86_64
# user     xxz598
# 
# SUBJECTS_DIR /scratch/jk27/xxz598/freesurfer/subjects
# anatomy_type surface
# subjectname S166968
# hemi lh
# AnnotationFile ../label/lh.aparc.annot
# AnnotationFileTimeStamp 2019/12/20 19:46:11
# Measure Cortex, NumVert, Number of Vertices, 101932, unitless
# Measure Cortex, WhiteSurfArea, White Surface Total Area, 67836.8, mm^2
# Measure Cortex, MeanThickness, Mean Thickness, 2.35015, mm
# Measure BrainSeg, BrainSegVol, Brain Segmentation Volume, 954635.000000, mm^3
# Measure BrainSegNotVent, BrainSegVolNotVent, Brain Segmentation Volume Without Ventricles, 885925.000000, mm^3
# Measure BrainSegNotVentSurf, BrainSegVolNotVentSurf, Brain Segmentation Volume Without Ventricles from Surf, 885200.893921, mm^3
# Measure Cortex, CortexVol Total cortical gray matter volume, 361963.404034, mm^3
# Measure SupraTentorial, SupraTentorialVol, Supratentorial volume, 807397.893921, mm^3
# Measure SupraTentorialNotVent, SupraTentorialVolNotVent, Supratentorial volume, 745515.893921, mm^3
# Measure EstimatedTotalIntraCranialVol, eTIV, Estimated Total Intracranial Volume, 1472927.870017, mm^3
# NTableCols 10
# TableCol  1 ColHeader StructName
# TableCol  1 FieldName Structure Name
# TableCol  1 Units     NA
# TableCol  2 ColHeader NumVert
# TableCol  2 FieldName Number of Vertices
# TableCol  2 Units     unitless
# TableCol  3 ColHeader SurfArea
# TableCol  3 FieldName Surface Area
# TableCol  3 Units     mm^2
# TableCol  4 ColHeader GrayVol
# TableCol  4 FieldName Gray Matter Volume
# TableCol  4 Units     mm^3
# TableCol  5 ColHeader ThickAvg 
# TableCol  5 FieldName Average Thickness
# TableCol  5 Units     mm
# TableCol  6 ColHeader ThickStd
# TableCol  6 FieldName Thickness StdDev
# TableCol  6 Units     mm 
# TableCol  7 ColHeader MeanCurv
# TableCol  7 FieldName Integrated Rectified Mean Curvature
# TableCol  7 Units     mm^-1
# TableCol  8 ColHeader GausCurv 
# TableCol  8 FieldName Integrated Rectified Gaussian Curvature
# TableCol  8 Units     mm^-2
# TableCol  9 ColHeader  FoldInd
# TableCol  9 FieldName  Folding Index 
# TableCol  9 Units      unitless 
# TableCol 10 ColHeader CurvInd
# TableCol 10 FieldName Intrinsic Curvature Index
# TableCol 10 Units     unitless
# ColHeaders StructName NumVert SurfArea GrayVol ThickAvg ThickStd MeanCurv GausCurv FoldInd CurvInd
bankssts                                 1043    751   1729  2.273 0.379     0.109     0.020       11     0.7
caudalanteriorcingulate                   735    480   1196  2.649 0.799     0.108     0.015        9     0.4
caudalmiddlefrontal                      2290   1504   4030  2.502 0.381     0.118     0.026       26     2.6
cuneus                                   1682   1055   2041  1.884 0.457     0.139     0.028       25     2.0
entorhinal                                466    336   1057  2.203 0.980     0.168     0.066       11     1.6
fusiform                                 3721   2658   7875  2.581 0.632     0.148     0.036       66     5.5
inferiorparietal                         5145   3442   9149  2.450 0.502     0.142     0.032       83     6.7
inferiortemporal                         3307   2346   6957  2.442 0.633     0.151     0.039       77     5.4
isthmuscingulate                         1575    953   2236  2.058 0.859     0.129     0.036       26     2.7
lateraloccipital                         6603   4142  10724  2.333 0.625     0.147     0.033      102     8.9
lateralorbitofrontal                     3274   2218   6079  2.495 0.597     0.141     0.041       55     5.4
lingual                                  3731   2486   5357  1.974 0.671     0.136     0.031       53     4.9
medialorbitofrontal                      2577   1742   4313  2.199 0.675     0.139     0.036       48     3.8
middletemporal                           3543   2380   7672  2.567 0.639     0.138     0.034       63     5.0
parahippocampal                           994    678   1999  2.467 0.738     0.104     0.023       10     0.8
paracentral                              1707   1071   2616  2.299 0.536     0.104     0.027       17     2.0
parsopercularis                          2190   1461   4317  2.524 0.452     0.134     0.033       37     3.1
parsorbitalis                            1009    656   2138  2.605 0.579     0.150     0.038       17     1.6
parstriangularis                         1569   1042   2819  2.391 0.428     0.125     0.024       18     1.6
pericalcarine                            1416   1007   1413  1.613 0.369     0.136     0.032       19     1.9
postcentral                              5253   3305   6885  1.924 0.515     0.097     0.018       49     4.1
posteriorcingulate                       1418    964   2456  2.196 0.691     0.138     0.032       26     2.0
precentral                               5669   3660   9724  2.502 0.453     0.109     0.021       51     4.9
precuneus                                4129   2826   6994  2.350 0.517     0.135     0.029       55     4.9
rostralanteriorcingulate                  946    606   1548  2.087 1.200     0.110     0.032       14     1.2
rostralmiddlefrontal                     7002   4797  12604  2.296 0.517     0.146     0.037      116    11.0
superiorfrontal                          8829   5934  17083  2.507 0.560     0.136     0.035      123    12.9
superiorparietal                         6235   4020  10335  2.286 0.486     0.129     0.027       83     6.7
superiortemporal                         4647   3153   8360  2.300 0.575     0.108     0.019       48     3.6
supramarginal                            4666   3120   8252  2.382 0.549     0.139     0.035       70     6.8
frontalpole                               362    248    993  2.946 0.371     0.189     0.052       11     0.8
temporalpole                              468    351   1810  2.981 0.938     0.139     0.040        9     0.6
transversetemporal                        663    401    782  1.888 0.443     0.126     0.021        7     0.5
insula                                   3104   2074   6081  2.747 0.930     0.121     0.048       53     6.8
