# Supplementary material for: Computer assisted diagnosis of Alzheimer’s disease using statistical likelihood-ratio test
Source: PLoS One. 2023 Feb 17;18(2):e0279574. doi: 10.1371/journal.pone.0279574 (PMC9937475; doi:10.1371/journal.pone.0279574)
Supplement: S1 File — (ZIP) [file pone.0279574.s001.zip › ADNI_AD/14_12_19/S166968/stats/lh.BA_exvivo.thresh.stats]

# Table of FreeSurfer cortical parcellation anatomical statistics 
# 
# CreationTime 2019/12/20-09:23:09-GMT
# generating_program mris_anatomical_stats
# cvs_version $Id: mris_anatomical_stats.c,v 1.79 2016/03/14 15:15:34 greve Exp $
# mrisurf.c-cvs_version $Id: mrisurf.c,v 1.781.2.6 2016/12/27 16:47:14 zkaufman Exp $
# cmdline mris_anatomical_stats -th3 -mgz -f ../stats/lh.BA_exvivo.thresh.stats -b -a ./lh.BA_exvivo.thresh.annot -c ./BA_exvivo.thresh.ctab S166968 lh white 
# sysname  Linux
# hostname gadi-cpu-clx-2426.gadi.nci.org.au
# machine  x86_64
# user     xxz598
# 
# SUBJECTS_DIR /scratch/jk27/xxz598/freesurfer/subjects
# anatomy_type surface
# subjectname S166968
# hemi lh
# AnnotationFile ./lh.BA_exvivo.thresh.annot
# AnnotationFileTimeStamp 2019/12/20 20:22:56
# Measure Cortex, NumVert, Number of Vertices, 110329, unitless
# Measure Cortex, WhiteSurfArea, White Surface Total Area, 73271.8, mm^2
# Measure BrainSeg, BrainSegVol, Brain Segmentation Volume, 954635.000000, mm^3
# Measure BrainSegNotVent, BrainSegVolNotVent, Brain Segmentation Volume Without Ventricles, 885925.000000, mm^3
# Measure BrainSegNotVentSurf, BrainSegVolNotVentSurf, Brain Segmentation Volume Without Ventricles from Surf, 885200.893921, mm^3
# Measure Cortex, CortexVol Total cortical gray matter volume, 361963.404034, mm^3
# Measure SupraTentorial, SupraTentorialVol, Supratentorial volume, 807397.893921, mm^3
# Measure SupraTentorialNotVent, SupraTentorialVolNotVent, Supratentorial volume, 745515.893921, mm^3
# Measure EstimatedTotalIntraCranialVol, eTIV, Estimated Total Intracranial Volume, 1472927.870017, mm^3
# NTableCols 10
# TableCol  1 ColHeader StructName
# TableCol  1 FieldName Structure Name
# TableCol  1 Units     NA
# TableCol  2 ColHeader NumVert
# TableCol  2 FieldName Number of Vertices
# TableCol  2 Units     unitless
# TableCol  3 ColHeader SurfArea
# TableCol  3 FieldName Surface Area
# TableCol  3 Units     mm^2
# TableCol  4 ColHeader GrayVol
# TableCol  4 FieldName Gray Matter Volume
# TableCol  4 Units     mm^3
# TableCol  5 ColHeader ThickAvg 
# TableCol  5 FieldName Average Thickness
# TableCol  5 Units     mm
# TableCol  6 ColHeader ThickStd
# TableCol  6 FieldName Thickness StdDev
# TableCol  6 Units     mm 
# TableCol  7 ColHeader MeanCurv
# TableCol  7 FieldName Integrated Rectified Mean Curvature
# TableCol  7 Units     mm^-1
# TableCol  8 ColHeader GausCurv 
# TableCol  8 FieldName Integrated Rectified Gaussian Curvature
# TableCol  8 Units     mm^-2
# TableCol  9 ColHeader  FoldInd
# TableCol  9 FieldName  Folding Index 
# TableCol  9 Units      unitless 
# TableCol 10 ColHeader CurvInd
# TableCol 10 FieldName Intrinsic Curvature Index
# TableCol 10 Units     unitless
# ColHeaders StructName NumVert SurfArea GrayVol ThickAvg ThickStd MeanCurv GausCurv FoldInd CurvInd
BA1_exvivo                                646    303    815  2.000 0.421     0.137     0.032       12     0.9
BA2_exvivo                               1358    881   1894  2.077 0.350     0.068     0.009        4     0.5
BA3a_exvivo                               691    504    758  1.868 0.307     0.110     0.017        4     0.4
BA3b_exvivo                              1175    817   1189  1.457 0.287     0.054     0.007        3     0.3
BA4a_exvivo                              1352    765   2461  2.720 0.382     0.094     0.030       13     2.0
BA4p_exvivo                               895    570   1373  2.671 0.410     0.086     0.018        4     0.6
BA6_exvivo                               4272   2751   8537  2.589 0.576     0.131     0.035       56     6.4
BA44_exvivo                              1328    884   2499  2.484 0.478     0.132     0.038       22     2.1
BA45_exvivo                               952    626   2042  2.521 0.432     0.137     0.030       15     1.0
V1_exvivo                                2760   1843   3109  1.628 0.482     0.134     0.032       34     3.8
V2_exvivo                                3291   2049   4175  1.940 0.586     0.157     0.038       59     5.1
MT_exvivo                                 486    326    875  2.451 0.600     0.132     0.027        6     0.5
perirhinal_exvivo                         299    204    544  2.126 0.860     0.078     0.014        1     0.2
entorhinal_exvivo                         378    247   1105  3.033 0.694     0.117     0.031        5     0.4
