# Supplementary material for: Computer assisted diagnosis of Alzheimer’s disease using statistical likelihood-ratio test
Source: PLoS One. 2023 Feb 17;18(2):e0279574. doi: 10.1371/journal.pone.0279574 (PMC9937475; doi:10.1371/journal.pone.0279574)
Supplement: S1 File — (ZIP) [file pone.0279574.s001.zip › ADNI_AD/14_12_19/S166968/stats/lh.curv.stats]

Raw <mean> +- <std> (using 'lh.curv'):                -0.03912 +- 0.2039 
       Raw Min:                                       -3.65622 at vertex 79739   
       Raw Max:                                        1.36331 at vertex 93333   
       Raw Curvature Calculation Type:                discrete
       Raw Mean Vertex Separation (Whole Surface):     0.84463 +- 0.24036 mm
       Raw Total Surface Area:                     66302.13281 mm^2
       Raw Total Number of Vertices:                    110329
       Raw Average Vertex Area (Whole Surface):        0.60095 mm^2
       Raw Natural Surface Integral:               -1297.76892
       Raw Rectified Surface Integral:              8952.62695
       Raw Positive Surface Integral:               3827.42896
       Raw Negative Surface Integral:               5125.19775
       Raw Mean Natural Surface Integral:             -0.01176 across 110329 (100.00%) vertices
       Raw Mean Rectified Surface Integral:            0.08114 across 110329 (100.00%) vertices
       Raw Mean Positive Surface Integral:             0.07181 across 53302 (48.31%) vertices
       Raw Mean Negative Surface Integral:             0.08987 across 57027 (51.69%) vertices
       Raw AreaNorm Natural Surface Integral:         -0.01957 across 66301.656250 (100.00%) mm^2
       Raw AreaNorm Rectified Surface Integral:        0.13503 across 66301.656250 (100.00%) mm^2
       Raw AreaNorm Positive Surface Integral:         0.11188 across 34211.542969 (51.60%) mm^2
       Raw AreaNorm Negative Surface Integral:         0.15971 across 32090.789062 (48.40%) mm^2

Raw <mean> +- <std> (using 'lh.sulc'):                 0.00000 +- 5.0127 
       Raw Min:                                      -13.50177 at vertex 87709   
       Raw Max:                                       15.31357 at vertex 49624   
       Raw Curvature Calculation Type:                discrete
       Raw Mean Vertex Separation (Whole Surface):     0.84463 +- 0.24036 mm
       Raw Total Surface Area:                     66302.13281 mm^2
       Raw Total Number of Vertices:                    110329
       Raw Average Vertex Area (Whole Surface):        0.60095 mm^2
       Raw Natural Surface Integral:               21945.23438
       Raw Rectified Surface Integral:            268870.25000
       Raw Positive Surface Integral:             145407.75000
       Raw Negative Surface Integral:             123462.51562
       Raw Mean Natural Surface Integral:              0.19891 across 110329 (100.00%) vertices
       Raw Mean Rectified Surface Integral:            2.43699 across 110329 (100.00%) vertices
       Raw Mean Positive Surface Integral:             2.77740 across 52354 (47.45%) vertices
       Raw Mean Negative Surface Integral:             2.12958 across 57975 (52.55%) vertices
       Raw AreaNorm Natural Surface Integral:          0.33099 across 66301.656250 (100.00%) mm^2
       Raw AreaNorm Rectified Surface Integral:        4.05526 across 66301.656250 (100.00%) mm^2
       Raw AreaNorm Positive Surface Integral:         4.37594 across 33228.917969 (50.12%) mm^2
       Raw AreaNorm Negative Surface Integral:         3.73299 across 33073.371094 (49.88%) mm^2

K <mean> +- <std> (using 'lh.smoothwm'):               0.34946 +- 10.3972 mm^-2
         K Min:                                     -109.19307 at vertex 44471   
         K Max:                                     1574.30103 at vertex 45439   
         K Curvature Calculation Type:                discrete
         K Mean Vertex Separation (Whole Surface):     0.84463 +- 0.24036 mm
         K Total Surface Area:                     66302.13281 mm^2
         K Total Number of Vertices:                    110329
         K Average Vertex Area (Whole Surface):        0.60095 mm^2
         K Natural Surface Integral:                  12.56648
         K Rectified Surface Integral:              5096.55078
         K Positive Surface Integral:               2554.55859
         K Negative Surface Integral:               2541.99219
         K Mean Natural Surface Integral:              0.00011 across 110329 (100.00%) vertices
         K Mean Rectified Surface Integral:            0.04619 across 110329 (100.00%) vertices
         K Mean Positive Surface Integral:             0.05224 across 48896 (44.32%) vertices
         K Mean Negative Surface Integral:             0.04138 across 61433 (55.68%) vertices
         K AreaNorm Natural Surface Integral:          0.00019 across 66301.656250 (100.00%) mm^2
         K AreaNorm Rectified Surface Integral:        0.07687 across 66301.656250 (100.00%) mm^2
         K AreaNorm Positive Surface Integral:         0.11526 across 22163.775391 (33.43%) mm^2
         K AreaNorm Negative Surface Integral:         0.05759 across 44138.105469 (66.57%) mm^2

H <mean> +- <std> (using 'lh.smoothwm'):              -0.06667 +- 1.0475 mm^-1
         H Min:                                      -37.76981 at vertex 109457  
         H Max:                                       59.44797 at vertex 65466   
         H Curvature Calculation Type:                discrete
         H Mean Vertex Separation (Whole Surface):     0.84463 +- 0.24036 mm
         H Total Surface Area:                     66302.13281 mm^2
         H Total Number of Vertices:                    110329
         H Average Vertex Area (Whole Surface):        0.60095 mm^2
         H Natural Surface Integral:               -1144.10852
         H Rectified Surface Integral:             12038.50195
         H Positive Surface Integral:               5447.19678
         H Negative Surface Integral:               6591.30518
         H Mean Natural Surface Integral:             -0.01037 across 110329 (100.00%) vertices
         H Mean Rectified Surface Integral:            0.10911 across 110329 (100.00%) vertices
         H Mean Positive Surface Integral:             0.09443 across 57688 (52.29%) vertices
         H Mean Negative Surface Integral:             0.12521 across 52641 (47.71%) vertices
         H AreaNorm Natural Surface Integral:         -0.01726 across 66301.656250 (100.00%) mm^2
         H AreaNorm Rectified Surface Integral:        0.18157 across 66301.656250 (100.00%) mm^2
         H AreaNorm Positive Surface Integral:         0.14687 across 37089.500000 (55.94%) mm^2
         H AreaNorm Negative Surface Integral:         0.22563 across 29212.777344 (44.06%) mm^2

k1 <mean> +- <std> (using 'lh.smoothwm'):             -0.13918 +- 1.8966 mm^-1
        k1 Min:                                      -75.39525 at vertex 109457  
        k1 Max:                                      109.98318 at vertex 65466   
        k1 Curvature Calculation Type:                discrete
        k1 Mean Vertex Separation (Whole Surface):     0.84463 +- 0.24036 mm
        k1 Total Surface Area:                     66302.13281 mm^2
        k1 Total Number of Vertices:                    110329
        k1 Average Vertex Area (Whole Surface):        0.60095 mm^2
        k1 Natural Surface Integral:               -3018.61548
        k1 Rectified Surface Integral:             27067.75391
        k1 Positive Surface Integral:              12024.56836
        k1 Negative Surface Integral:              15043.18457
        k1 Mean Natural Surface Integral:             -0.02736 across 110329 (100.00%) vertices
        k1 Mean Rectified Surface Integral:            0.24534 across 110329 (100.00%) vertices
        k1 Mean Positive Surface Integral:             0.20844 across 57688 (52.29%) vertices
        k1 Mean Negative Surface Integral:             0.28577 across 52641 (47.71%) vertices
        k1 AreaNorm Natural Surface Integral:         -0.04553 across 66301.656250 (100.00%) mm^2
        k1 AreaNorm Rectified Surface Integral:        0.40825 across 66301.656250 (100.00%) mm^2
        k1 AreaNorm Positive Surface Integral:         0.32420 across 37089.500000 (55.94%) mm^2
        k1 AreaNorm Negative Surface Integral:         0.51495 across 29212.777344 (44.06%) mm^2

k2 <mean> +- <std> (using 'lh.smoothwm'):              0.00584 +- 0.3033 mm^-1
        k2 Min:                                      -11.85600 at vertex 55615   
        k2 Max:                                       23.30622 at vertex 86610   
        k2 Curvature Calculation Type:                discrete
        k2 Mean Vertex Separation (Whole Surface):     0.84463 +- 0.24036 mm
        k2 Total Surface Area:                     66302.13281 mm^2
        k2 Total Number of Vertices:                    110329
        k2 Average Vertex Area (Whole Surface):        0.60095 mm^2
        k2 Natural Surface Integral:                 730.39856
        k2 Rectified Surface Integral:              7010.93799
        k2 Positive Surface Integral:               3870.66821
        k2 Negative Surface Integral:               3140.26978
        k2 Mean Natural Surface Integral:              0.00662 across 110329 (100.00%) vertices
        k2 Mean Rectified Surface Integral:            0.06355 across 110329 (100.00%) vertices
        k2 Mean Positive Surface Integral:             0.06548 across 59113 (53.58%) vertices
        k2 Mean Negative Surface Integral:             0.06131 across 51216 (46.42%) vertices
        k2 AreaNorm Natural Surface Integral:          0.01102 across 66301.656250 (100.00%) mm^2
        k2 AreaNorm Rectified Surface Integral:        0.10574 across 66301.656250 (100.00%) mm^2
        k2 AreaNorm Positive Surface Integral:         0.11008 across 35161.031250 (53.03%) mm^2
        k2 AreaNorm Negative Surface Integral:         0.10084 across 31141.238281 (46.97%) mm^2

S <mean> +- <std> (using 'lh.smoothwm'):               3.01028 +- 67.2409 mm^-2
         S Min:                                        0.00000 at vertex 1079    
         S Max:                                    10215.22949 at vertex 65466   
         S Curvature Calculation Type:                discrete
         S Mean Vertex Separation (Whole Surface):     0.84463 +- 0.24036 mm
         S Total Surface Area:                     66302.13281 mm^2
         S Total Number of Vertices:                    110329
         S Average Vertex Area (Whole Surface):        0.60095 mm^2
         S Natural Surface Integral:               32731.79102
         S Rectified Surface Integral:             32731.79102
         S Positive Surface Integral:              32731.79102
         S Negative Surface Integral:                  0.00000
         S Mean Natural Surface Integral:              0.29667 across 110329 (100.00%) vertices
         S Mean Rectified Surface Integral:            0.29667 across 110329 (100.00%) vertices
         S Mean Positive Surface Integral:             0.29667 across 110329 (100.00%) vertices
         S Mean Negative Surface Integral:             0.00000 across 0 (00.00%) vertices
         S AreaNorm Natural Surface Integral:          0.49368 across 66301.656250 (100.00%) mm^2
         S AreaNorm Rectified Surface Integral:        0.49368 across 66301.656250 (100.00%) mm^2
         S AreaNorm Positive Surface Integral:         0.49368 across 66301.656250 (100.00%) mm^2
         S AreaNorm Negative Surface Integral:         0.00000 across 0.000000 (00.00%) mm^2

C <mean> +- <std> (using 'lh.smoothwm'):               0.52034 +- 1.2584 mm^-2
         C Min:                                        0.00000 at vertex 43255   
         C Max:                                       78.02480 at vertex 65466   
         C Curvature Calculation Type:                discrete
         C Mean Vertex Separation (Whole Surface):     0.84463 +- 0.24036 mm
         C Total Surface Area:                     66302.13281 mm^2
         C Total Number of Vertices:                    110329
         C Average Vertex Area (Whole Surface):        0.60095 mm^2
         C Natural Surface Integral:               20169.37109
         C Rectified Surface Integral:             20169.37109
         C Positive Surface Integral:              20169.37109
         C Negative Surface Integral:                  0.00000
         C Mean Natural Surface Integral:              0.18281 across 110329 (100.00%) vertices
         C Mean Rectified Surface Integral:            0.18281 across 110329 (100.00%) vertices
         C Mean Positive Surface Integral:             0.18281 across 110329 (100.00%) vertices
         C Mean Negative Surface Integral:             0.00000 across 0 (00.00%) vertices
         C AreaNorm Natural Surface Integral:          0.30421 across 66301.656250 (100.00%) mm^2
         C AreaNorm Rectified Surface Integral:        0.30421 across 66301.656250 (100.00%) mm^2
         C AreaNorm Positive Surface Integral:         0.30421 across 66301.656250 (100.00%) mm^2
         C AreaNorm Negative Surface Integral:         0.00000 across 0.000000 (00.00%) mm^2

BE <mean> +- <std> (using 'lh.smoothwm'):              3.70839 +- 81.4462 mm^-2
        BE Min:                                        0.00000 at vertex 43255   
        BE Max:                                    12175.73633 at vertex 65466   
        BE Curvature Calculation Type:                discrete
        BE Mean Vertex Separation (Whole Surface):     0.84463 +- 0.24036 mm
        BE Total Surface Area:                     66302.13281 mm^2
        BE Total Number of Vertices:                    110329
        BE Average Vertex Area (Whole Surface):        0.60095 mm^2
        BE Natural Surface Integral:               32755.05859
        BE Rectified Surface Integral:             32755.05859
        BE Positive Surface Integral:              32755.05859
        BE Negative Surface Integral:                  0.00000
        BE Mean Natural Surface Integral:              0.29689 across 110329 (100.00%) vertices
        BE Mean Rectified Surface Integral:            0.29689 across 110329 (100.00%) vertices
        BE Mean Positive Surface Integral:             0.29689 across 110329 (100.00%) vertices
        BE Mean Negative Surface Integral:             0.00000 across 0 (00.00%) vertices
        BE AreaNorm Natural Surface Integral:          0.49403 across 66301.656250 (100.00%) mm^2
        BE AreaNorm Rectified Surface Integral:        0.49403 across 66301.656250 (100.00%) mm^2
        BE AreaNorm Positive Surface Integral:         0.49403 across 66301.656250 (100.00%) mm^2
        BE AreaNorm Negative Surface Integral:         0.00000 across 0.000000 (00.00%) mm^2

FI <mean> +- <std> (using 'lh.smoothwm'):              3.17534 +- 72.7074 mm^-2
        FI Min:                                        0.00000 at vertex 1079    
        FI Max:                                    11116.04590 at vertex 65466   
        FI Curvature Calculation Type:                discrete
        FI Mean Vertex Separation (Whole Surface):     0.84463 +- 0.24036 mm
        FI Total Surface Area:                     66302.13281 mm^2
        FI Total Number of Vertices:                    110329
        FI Average Vertex Area (Whole Surface):        0.60095 mm^2
        FI Natural Surface Integral:               26063.28906
        FI Rectified Surface Integral:             26063.28906
        FI Positive Surface Integral:              26063.28906
        FI Negative Surface Integral:                  0.00000
        FI Mean Natural Surface Integral:              0.23623 across 110329 (100.00%) vertices
        FI Mean Rectified Surface Integral:            0.23623 across 110329 (100.00%) vertices
        FI Mean Positive Surface Integral:             0.23623 across 110329 (100.00%) vertices
        FI Mean Negative Surface Integral:             0.00000 across 0 (00.00%) vertices
        FI AreaNorm Natural Surface Integral:          0.39310 across 66301.656250 (100.00%) mm^2
        FI AreaNorm Rectified Surface Integral:        0.39310 across 66301.656250 (100.00%) mm^2
        FI AreaNorm Positive Surface Integral:         0.39310 across 66301.656250 (100.00%) mm^2
        FI AreaNorm Negative Surface Integral:         0.00000 across 0.000000 (00.00%) mm^2

curv -- calculation type:                                discrete
curv -- Folding Index (FI):                            2074.05054
curv -- Intrinsic Curvature Index - positive (ICIp):    203.28531
curv -- Intrinsic Curvature Index - negative (ICIn):    202.28531
curv -- Intrinsic Curvature Index - natural  (ICIt):      1.00001

Mean across 10 curvatures: 1.0525e+00 +- 1.4912e+00
