# Supplementary material for: Computer assisted diagnosis of Alzheimer’s disease using statistical likelihood-ratio test
Source: PLoS One. 2023 Feb 17;18(2):e0279574. doi: 10.1371/journal.pone.0279574 (PMC9937475; doi:10.1371/journal.pone.0279574)
Supplement: S1 File — (ZIP) [file pone.0279574.s001.zip › ADNI_AD/14_12_19/S166968/stats/lh.w-g.pct.stats]

# Title Segmentation Statistics 
# 
# generating_program mri_segstats
# cvs_version $Id: mri_segstats.c,v 1.121 2016/05/31 17:27:11 greve Exp $
# cmdline mri_segstats --in /scratch/jk27/xxz598/freesurfer/subjects/S166968/surf/lh.w-g.pct.mgh --annot S166968 lh aparc --sum /scratch/jk27/xxz598/freesurfer/subjects/S166968/stats/lh.w-g.pct.stats --snr 
# sysname  Linux
# hostname gadi-cpu-clx-2426.gadi.nci.org.au
# machine  x86_64
# user     xxz598
# anatomy_type surface
# 
# SUBJECTS_DIR /scratch/jk27/xxz598/freesurfer/subjects
# subjectname S166968
# Annot S166968 lh aparc
# ColorTable /tmp/mri_segstats.tmp.S166968.lh.73.ctab 
# ColorTableTimeStamp 2019/12/20 20:05:03 
# InVolFile  /scratch/jk27/xxz598/freesurfer/subjects/S166968/surf/lh.w-g.pct.mgh 
# InVolFileTimeStamp  2019/12/20 20:05:02 
# InVolFrame 0 
# Only reporting non-empty segmentations
# VertexArea_mm2 0.664121 
# TableCol  1 ColHeader Index 
# TableCol  1 FieldName Index 
# TableCol  1 Units     NA 
# TableCol  2 ColHeader SegId 
# TableCol  2 FieldName Segmentation Id
# TableCol  2 Units     NA
# TableCol  3 ColHeader NVertices 
# TableCol  3 FieldName Number of Vertices
# TableCol  3 Units     unitless
# TableCol  4 ColHeader Area_mm2
# TableCol  4 FieldName Area
# TableCol  4 Units     mm^2
# TableCol  5 ColHeader StructName
# TableCol  5 FieldName Structure Name
# TableCol  5 Units     NA
# TableCol  6 ColHeader Mean 
# TableCol  6 FieldName Intensity Mean
# TableCol  6 Units     unknown
# TableCol  7 ColHeader StdDev
# TableCol  7 FieldName Itensity StdDev
# TableCol  7 Units     unknown
# TableCol  8 ColHeader Min
# TableCol  8 FieldName Intensity Min
# TableCol  8 Units     unknown
# TableCol  9 ColHeader Max
# TableCol  9 FieldName Intensity Max
# TableCol  9 Units     unknown
# TableCol 10 ColHeader Range
# TableCol 10 FieldName Intensity Range
# TableCol 10 Units     unknown
# TableCol 11 ColHeader SNR
# TableCol 11 FieldName Intensity SNR
# TableCol 11 Units     none
# NRows 35 
# NTableCols 11 
# ColHeaders  Index SegId NVertices Area_mm2 StructName Mean StdDev Min Max Range SNR  
  1 1000      8361     5407.6  unknown                            0.0170     1.5871   -50.8310    53.1693   104.0003     0.0107 
  2 1001      1043      751.1  bankssts                          30.3434     6.1805     0.9193    44.0483    43.1290     4.9095 
  3 1002       735      479.9  caudalanteriorcingulate           34.9908     7.4212    11.1245    64.9737    53.8492     4.7150 
  4 1003      2290     1504.2  caudalmiddlefrontal               28.2978     6.1045     7.6575    54.8870    47.2295     4.6356 
  5 1005      1682     1054.7  cuneus                            22.1843     6.3022     3.4786    39.9575    36.4790     3.5201 
  6 1006       466      336.1  entorhinal                        16.4193    10.4528   -29.2793    54.0677    83.3470     1.5708 
  7 1007      3721     2658.2  fusiform                          24.3286     8.3901   -27.2663    53.4920    80.7583     2.8997 
  8 1008      5145     3442.0  inferiorparietal                  27.0646     6.9249    -0.1268    48.2360    48.3628     3.9083 
  9 1009      3307     2345.6  inferiortemporal                  26.8575     7.8602    -6.5183    48.3884    54.9068     3.4169 
 10 1010      1575      953.4  isthmuscingulate                  23.7201     9.8078   -33.3219    52.1686    85.4906     2.4185 
 11 1011      6603     4141.6  lateraloccipital                  26.5791     7.3260   -16.6947    47.8302    64.5250     3.6280 
 12 1012      3274     2218.0  lateralorbitofrontal              24.9956     7.2779    -6.1274    48.2137    54.3411     3.4345 
 13 1013      3731     2485.5  lingual                           22.3695     7.3715   -15.6303    46.9854    62.6158     3.0346 
 14 1014      2577     1741.9  medialorbitofrontal               22.2276     9.3709   -25.0645    49.1597    74.2243     2.3720 
 15 1015      3543     2380.0  middletemporal                    27.1851     7.1669     1.8486    46.2008    44.3522     3.7932 
 16 1016       994      678.1  parahippocampal                   20.9657    11.0768   -55.3971    57.6463   113.0434     1.8928 
 17 1017      1707     1071.4  paracentral                       23.3492     6.9284    -8.0605    45.7239    53.7844     3.3701 
 18 1018      2190     1461.3  parsopercularis                   26.1186     6.2101     4.0625    44.9585    40.8960     4.2058 
 19 1019      1009      656.1  parsorbitalis                     28.0392     5.9652    -2.3960    49.5611    51.9570     4.7005 
 20 1020      1569     1042.2  parstriangularis                  28.8452     5.9464     4.3659    47.8142    43.4482     4.8509 
 21 1021      1416     1006.9  pericalcarine                     20.2968     7.3495   -36.0328    39.9011    75.9339     2.7617 
 22 1022      5253     3304.9  postcentral                       22.5465     6.3806   -14.2000    47.7414    61.9414     3.5336 
 23 1023      1418      963.7  posteriorcingulate                29.6078     7.6992     5.8589    47.4111    41.5522     3.8456 
 24 1024      5669     3659.6  precentral                        23.0619     6.6501   -17.9633    42.2115    60.1749     3.4679 
 25 1025      4129     2825.6  precuneus                         26.2100     7.0097     3.6028    46.1943    42.5915     3.7391 
 26 1026       946      605.8  rostralanteriorcingulate          20.8727    16.7330   -42.9882    60.1847   103.1729     1.2474 
 27 1027      7002     4796.6  rostralmiddlefrontal              27.8992     7.2668   -17.5785    50.2414    67.8199     3.8393 
 28 1028      8829     5933.8  superiorfrontal                   27.5252     6.5614   -23.4860    48.6361    72.1222     4.1950 
 29 1029      6235     4019.6  superiorparietal                  26.3482     6.6335     3.8622    51.5500    47.6877     3.9720 
 30 1030      4647     3152.6  superiortemporal                  26.1710     6.4154    -2.5908    43.9542    46.5450     4.0794 
 31 1031      4666     3119.8  supramarginal                     27.1182     7.1009   -22.3503    47.4743    69.8245     3.8190 
 32 1032       362      248.4  frontalpole                       28.0111     7.7794    10.4636    45.9857    35.5221     3.6007 
 33 1033       468      350.8  temporalpole                      22.4780     7.9610   -28.1983    45.7097    73.9080     2.8235 
 34 1034       663      401.3  transversetemporal                21.1576     5.6007     5.2486    37.1048    31.8562     3.7777 
 35 1035      3104     2073.6  insula                            22.4812     8.3808   -21.7604    50.7382    72.4986     2.6825 
