# Supplementary material for: Computer assisted diagnosis of Alzheimer’s disease using statistical likelihood-ratio test
Source: PLoS One. 2023 Feb 17;18(2):e0279574. doi: 10.1371/journal.pone.0279574 (PMC9937475; doi:10.1371/journal.pone.0279574)
Supplement: S1 File — (ZIP) [file pone.0279574.s001.zip › ADNI_AD/14_12_19/S166968/stats/rh.aparc.a2009s.stats]

# Table of FreeSurfer cortical parcellation anatomical statistics 
# 
# CreationTime 2019/12/20-09:04:00-GMT
# generating_program mris_anatomical_stats
# cvs_version $Id: mris_anatomical_stats.c,v 1.79 2016/03/14 15:15:34 greve Exp $
# mrisurf.c-cvs_version $Id: mrisurf.c,v 1.781.2.6 2016/12/27 16:47:14 zkaufman Exp $
# cmdline mris_anatomical_stats -th3 -mgz -cortex ../label/rh.cortex.label -f ../stats/rh.aparc.a2009s.stats -b -a ../label/rh.aparc.a2009s.annot -c ../label/aparc.annot.a2009s.ctab S166968 rh white 
# sysname  Linux
# hostname gadi-cpu-clx-2426.gadi.nci.org.au
# machine  x86_64
# user     xxz598
# 
# SUBJECTS_DIR /scratch/jk27/xxz598/freesurfer/subjects
# anatomy_type surface
# subjectname S166968
# hemi rh
# AnnotationFile ../label/rh.aparc.a2009s.annot
# AnnotationFileTimeStamp 2019/12/20 20:03:41
# Measure Cortex, NumVert, Number of Vertices, 103882, unitless
# Measure Cortex, WhiteSurfArea, White Surface Total Area, 67972.9, mm^2
# Measure Cortex, MeanThickness, Mean Thickness, 2.36609, mm
# Measure BrainSeg, BrainSegVol, Brain Segmentation Volume, 954635.000000, mm^3
# Measure BrainSegNotVent, BrainSegVolNotVent, Brain Segmentation Volume Without Ventricles, 885925.000000, mm^3
# Measure BrainSegNotVentSurf, BrainSegVolNotVentSurf, Brain Segmentation Volume Without Ventricles from Surf, 885200.893921, mm^3
# Measure Cortex, CortexVol Total cortical gray matter volume, 361963.404034, mm^3
# Measure SupraTentorial, SupraTentorialVol, Supratentorial volume, 807397.893921, mm^3
# Measure SupraTentorialNotVent, SupraTentorialVolNotVent, Supratentorial volume, 745515.893921, mm^3
# Measure EstimatedTotalIntraCranialVol, eTIV, Estimated Total Intracranial Volume, 1472927.870017, mm^3
# NTableCols 10
# TableCol  1 ColHeader StructName
# TableCol  1 FieldName Structure Name
# TableCol  1 Units     NA
# TableCol  2 ColHeader NumVert
# TableCol  2 FieldName Number of Vertices
# TableCol  2 Units     unitless
# TableCol  3 ColHeader SurfArea
# TableCol  3 FieldName Surface Area
# TableCol  3 Units     mm^2
# TableCol  4 ColHeader GrayVol
# TableCol  4 FieldName Gray Matter Volume
# TableCol  4 Units     mm^3
# TableCol  5 ColHeader ThickAvg 
# TableCol  5 FieldName Average Thickness
# TableCol  5 Units     mm
# TableCol  6 ColHeader ThickStd
# TableCol  6 FieldName Thickness StdDev
# TableCol  6 Units     mm 
# TableCol  7 ColHeader MeanCurv
# TableCol  7 FieldName Integrated Rectified Mean Curvature
# TableCol  7 Units     mm^-1
# TableCol  8 ColHeader GausCurv 
# TableCol  8 FieldName Integrated Rectified Gaussian Curvature
# TableCol  8 Units     mm^-2
# TableCol  9 ColHeader  FoldInd
# TableCol  9 FieldName  Folding Index 
# TableCol  9 Units      unitless 
# TableCol 10 ColHeader CurvInd
# TableCol 10 FieldName Intrinsic Curvature Index
# TableCol 10 Units     unitless
# ColHeaders StructName NumVert SurfArea GrayVol ThickAvg ThickStd MeanCurv GausCurv FoldInd CurvInd
G&S_frontomargin                          790    530   1433  2.283 0.592     0.171     0.043       21     1.5
G&S_occipital_inf                        1236    780   2367  2.583 0.441     0.153     0.034       21     1.7
G&S_paracentral                          1364    732   1945  2.235 0.516     0.117     0.024       18     1.4
G&S_subcentral                           1152    762   2075  2.430 0.412     0.115     0.021       11     1.1
G&S_transv_frontopol                     1011    695   2519  2.648 0.637     0.191     0.070       35     3.1
G&S_cingul-Ant                           2251   1514   4273  2.495 0.725     0.127     0.040       42     3.6
G&S_cingul-Mid-Ant                       1078    749   2068  2.455 0.598     0.125     0.040       18     2.2
G&S_cingul-Mid-Post                      1131    773   2005  2.314 0.590     0.129     0.034       84     1.4
G_cingul-Post-dorsal                      417    242   1069  2.933 0.465     0.146     0.039        9     0.7
G_cingul-Post-ventral                     282    184    722  2.832 0.615     0.163     0.042        7     0.4
G_cuneus                                 1934   1088   2450  1.920 0.411     0.134     0.030       29     2.4
G_front_inf-Opercular                    1090    710   2667  2.801 0.330     0.130     0.025       19     1.1
G_front_inf-Orbital                       406    266    983  2.749 0.327     0.167     0.036        9     0.6
G_front_inf-Triangul                      723    479   1577  2.527 0.347     0.147     0.031       14     0.9
G_front_middle                           3422   2291   7987  2.527 0.459     0.163     0.051       99     6.9
G_front_sup                              5235   3420  11424  2.580 0.560     0.151     0.046      109    10.8
G_Ins_lg&S_cent_ins                       508    338   1083  2.777 0.628     0.119     0.033        8     0.6
G_insular_short                           601    372   1546  3.149 0.799     0.134     0.047       12     1.1
G_occipital_middle                       2056   1238   4413  2.707 0.513     0.145     0.032       42     2.6
G_occipital_sup                          1258    728   1764  2.133 0.460     0.122     0.029       16     1.3
G_oc-temp_lat-fusifor                    1384    857   3186  2.818 0.538     0.150     0.037       35     1.9
G_oc-temp_med-Lingual                    2614   1442   3511  2.055 0.612     0.132     0.037       44     3.8
G_oc-temp_med-Parahip                    1354    854   2865  2.502 0.873     0.133     0.046       23     2.6
G_orbital                                2221   1497   5555  2.760 0.669     0.150     0.042       48     4.1
G_pariet_inf-Angular                     2834   1812   5730  2.543 0.541     0.155     0.045       57     5.1
G_pariet_inf-Supramar                    2040   1343   4606  2.653 0.420     0.145     0.035       39     2.6
G_parietal_sup                           2121   1348   3987  2.333 0.476     0.131     0.024       38     2.0
G_postcentral                            1690    960   2411  1.952 0.383     0.106     0.024       22     1.7
G_precentral                             2618   1461   5106  2.662 0.501     0.111     0.026       35     2.6
G_precuneus                              2120   1335   4254  2.532 0.528     0.144     0.044       43     3.3
G_rectus                                  692    473   1629  2.514 0.719     0.153     0.053       16     1.4
G_subcallosal                             272    163    266  1.550 1.234     0.045     0.012        1     0.0
G_temp_sup-G_T_transv                     368    165    512  2.334 0.243     0.121     0.020        5     0.3
G_temp_sup-Lateral                       1531    978   3995  2.786 0.528     0.152     0.045       35     3.0
G_temp_sup-Plan_polar                     664    437   1056  2.504 0.633     0.105     0.046        5     1.4
G_temp_sup-Plan_tempo                     552    418   1181  2.414 0.478     0.096     0.016        4     0.3
G_temporal_inf                           1946   1278   5149  2.785 0.738     0.162     0.050       50     4.3
G_temporal_middle                        2236   1499   5630  2.777 0.621     0.154     0.039       50     3.6
Lat_Fis-ant-Horizont                      302    215    435  2.366 0.281     0.105     0.025        2     0.2
Lat_Fis-ant-Vertical                      172    141    267  2.222 0.284     0.116     0.015        1     0.1
Lat_Fis-post                             1229    832   1666  2.302 0.481     0.101     0.022        7     1.2
Pole_occipital                           2870   1627   3693  1.967 0.524     0.144     0.039       48     4.5
Pole_temporal                            1676   1034   3678  2.524 0.816     0.156     0.069       44     5.0
S_calcarine                              1764   1184   1914  1.722 0.535     0.113     0.028       14     2.1
S_central                                2693   1912   3303  2.006 0.522     0.093     0.018       12     2.1
S_cingul-Marginalis                      1103    770   1587  2.244 0.414     0.092     0.013        5     0.7
S_circular_insula_ant                     489    336    844  2.708 0.531     0.119     0.030        4     0.5
S_circular_insula_inf                    1238    833   1605  2.161 0.676     0.076     0.013        5     0.8
S_circular_insula_sup                    1129    779   1601  2.361 0.425     0.098     0.023        5     1.1
S_collat_transv_ant                       935    676   1425  2.303 0.569     0.114     0.019        7     0.7
S_collat_transv_post                      407    281    510  2.050 0.318     0.134     0.029        4     0.4
S_front_inf                              1549   1080   2055  2.113 0.357     0.118     0.028       14     1.8
S_front_middle                           1624   1152   2227  2.079 0.412     0.130     0.025       16     1.9
S_front_sup                              2004   1400   2925  2.255 0.410     0.101     0.025       13     2.3
S_interm_prim-Jensen                      300    211    423  2.271 0.375     0.116     0.017        2     0.2
S_intrapariet&P_trans                    2773   1860   3767  2.137 0.381     0.115     0.023       28     2.7
S_oc_middle&Lunatus                       715    510    855  1.905 0.293     0.122     0.023        4     0.8
S_oc_sup&transversal                     1126    757   1395  2.105 0.383     0.116     0.023        8     1.1
S_occipital_ant                           617    417   1013  2.399 0.348     0.135     0.029        8     0.7
S_oc-temp_lat                             782    566   1259  2.409 0.559     0.108     0.017        5     0.5
S_oc-temp_med&Lingual                    1737   1265   2472  2.124 0.461     0.125     0.023       19     1.7
S_orbital_lateral                         578    403    750  1.947 0.348     0.125     0.024        7     0.6
S_orbital_med-olfact                      639    463    873  2.071 0.575     0.151     0.048       13     1.1
S_orbital-H_Shaped                       1238    853   2117  2.429 0.539     0.141     0.041       16     2.4
S_parieto_occipital                      1771   1147   2347  2.216 0.441     0.115     0.021       15     1.6
S_pericallosal                           1318    841   1044  1.689 0.848     0.134     0.026       25     1.2
S_postcentral                            2091   1423   2625  2.118 0.382     0.092     0.015       10     1.3
S_precentral-inf-part                    1463    996   2157  2.357 0.398     0.095     0.015        8     1.0
S_precentral-sup-part                    1125    789   1678  2.361 0.430     0.094     0.015        5     0.8
S_suborbital                              335    229    490  2.099 0.537     0.131     0.032        5     0.5
S_subparietal                             751    525   1151  2.442 0.356     0.128     0.029        5     0.9
S_temporal_inf                           1025    700   1393  2.342 0.594     0.148     0.037       12     1.8
S_temporal_sup                           4935   3427   7772  2.366 0.460     0.111     0.023       38     4.8
S_temporal_transverse                     177    129    254  2.076 0.330     0.102     0.013        1     0.1
