# Supplementary material for: Computer assisted diagnosis of Alzheimer’s disease using statistical likelihood-ratio test
Source: PLoS One. 2023 Feb 17;18(2):e0279574. doi: 10.1371/journal.pone.0279574 (PMC9937475; doi:10.1371/journal.pone.0279574)
Supplement: S1 File — (ZIP) [file pone.0279574.s001.zip › ADNI_AD/14_12_19/S166968/stats/rh.aparc.DKTatlas.stats]

# Table of FreeSurfer cortical parcellation anatomical statistics 
# 
# CreationTime 2019/12/20-09:04:46-GMT
# generating_program mris_anatomical_stats
# cvs_version $Id: mris_anatomical_stats.c,v 1.79 2016/03/14 15:15:34 greve Exp $
# mrisurf.c-cvs_version $Id: mrisurf.c,v 1.781.2.6 2016/12/27 16:47:14 zkaufman Exp $
# cmdline mris_anatomical_stats -th3 -mgz -cortex ../label/rh.cortex.label -f ../stats/rh.aparc.DKTatlas.stats -b -a ../label/rh.aparc.DKTatlas.annot -c ../label/aparc.annot.DKTatlas.ctab S166968 rh white 
# sysname  Linux
# hostname gadi-cpu-clx-2426.gadi.nci.org.au
# machine  x86_64
# user     xxz598
# 
# SUBJECTS_DIR /scratch/jk27/xxz598/freesurfer/subjects
# anatomy_type surface
# subjectname S166968
# hemi rh
# AnnotationFile ../label/rh.aparc.DKTatlas.annot
# AnnotationFileTimeStamp 2019/12/20 20:04:27
# Measure Cortex, NumVert, Number of Vertices, 103882, unitless
# Measure Cortex, WhiteSurfArea, White Surface Total Area, 67972.9, mm^2
# Measure Cortex, MeanThickness, Mean Thickness, 2.36609, mm
# Measure BrainSeg, BrainSegVol, Brain Segmentation Volume, 954635.000000, mm^3
# Measure BrainSegNotVent, BrainSegVolNotVent, Brain Segmentation Volume Without Ventricles, 885925.000000, mm^3
# Measure BrainSegNotVentSurf, BrainSegVolNotVentSurf, Brain Segmentation Volume Without Ventricles from Surf, 885200.893921, mm^3
# Measure Cortex, CortexVol Total cortical gray matter volume, 361963.404034, mm^3
# Measure SupraTentorial, SupraTentorialVol, Supratentorial volume, 807397.893921, mm^3
# Measure SupraTentorialNotVent, SupraTentorialVolNotVent, Supratentorial volume, 745515.893921, mm^3
# Measure EstimatedTotalIntraCranialVol, eTIV, Estimated Total Intracranial Volume, 1472927.870017, mm^3
# NTableCols 10
# TableCol  1 ColHeader StructName
# TableCol  1 FieldName Structure Name
# TableCol  1 Units     NA
# TableCol  2 ColHeader NumVert
# TableCol  2 FieldName Number of Vertices
# TableCol  2 Units     unitless
# TableCol  3 ColHeader SurfArea
# TableCol  3 FieldName Surface Area
# TableCol  3 Units     mm^2
# TableCol  4 ColHeader GrayVol
# TableCol  4 FieldName Gray Matter Volume
# TableCol  4 Units     mm^3
# TableCol  5 ColHeader ThickAvg 
# TableCol  5 FieldName Average Thickness
# TableCol  5 Units     mm
# TableCol  6 ColHeader ThickStd
# TableCol  6 FieldName Thickness StdDev
# TableCol  6 Units     mm 
# TableCol  7 ColHeader MeanCurv
# TableCol  7 FieldName Integrated Rectified Mean Curvature
# TableCol  7 Units     mm^-1
# TableCol  8 ColHeader GausCurv 
# TableCol  8 FieldName Integrated Rectified Gaussian Curvature
# TableCol  8 Units     mm^-2
# TableCol  9 ColHeader  FoldInd
# TableCol  9 FieldName  Folding Index 
# TableCol  9 Units      unitless 
# TableCol 10 ColHeader CurvInd
# TableCol 10 FieldName Intrinsic Curvature Index
# TableCol 10 Units     unitless
# ColHeaders StructName NumVert SurfArea GrayVol ThickAvg ThickStd MeanCurv GausCurv FoldInd CurvInd
caudalanteriorcingulate                   893    620   1767  2.463 0.846     0.146     0.046       23     2.0
caudalmiddlefrontal                      2610   1782   4672  2.453 0.421     0.112     0.020       28     2.0
cuneus                                   2454   1408   3102  1.969 0.420     0.131     0.029       34     3.0
entorhinal                                598    419   1188  2.162 0.870     0.128     0.038        7     1.1
fusiform                                 3168   2134   5867  2.479 0.638     0.138     0.033       57     4.0
inferiorparietal                         7316   4836  13007  2.453 0.523     0.142     0.037      112    11.1
inferiortemporal                         4202   2785   8886  2.580 0.702     0.147     0.042       79     7.7
isthmuscingulate                         1308    806   2125  2.264 0.911     0.123     0.030       20     1.4
lateraloccipital                         6098   3770   9466  2.236 0.541     0.141     0.032       92     7.7
lateralorbitofrontal                     3584   2451   7282  2.576 0.644     0.153     0.046       73     7.3
lingual                                  4283   2510   5470  2.008 0.577     0.133     0.035       65     6.2
medialorbitofrontal                      1744   1202   3470  2.340 0.687     0.133     0.039       32     2.6
middletemporal                           4520   3080   9217  2.583 0.603     0.135     0.033       73     6.3
parahippocampal                           890    596   1923  2.632 0.743     0.107     0.025       10     0.8
paracentral                              1946   1198   2921  2.325 0.442     0.103     0.018       16     1.6
parsopercularis                          1737   1189   3519  2.589 0.460     0.117     0.022       22     1.5
parsorbitalis                             928    610   1959  2.633 0.588     0.142     0.029       13     1.0
parstriangularis                         1848   1267   3203  2.321 0.390     0.130     0.026       26     1.9
pericalcarine                            1551   1034   1531  1.612 0.350     0.123     0.030       14     2.0
postcentral                              5573   3541   7461  1.963 0.448     0.101     0.019       52     4.5
posteriorcingulate                       1431    926   2365  2.218 0.740     0.137     0.037       95     1.9
precentral                               6364   4023  10855  2.511 0.471     0.104     0.022       56     5.7
precuneus                                4515   2956   7751  2.415 0.498     0.128     0.032       63     5.4
rostralanteriorcingulate                  805    488   1631  2.622 1.260     0.131     0.058       21     1.8
rostralmiddlefrontal                     4819   3283   8586  2.239 0.480     0.149     0.044       98     9.0
superiorfrontal                         10495   7157  20549  2.435 0.556     0.144     0.042      201    19.8
superiorparietal                         5341   3420   8312  2.189 0.451     0.116     0.022       67     4.6
superiortemporal                         5691   3737  11141  2.469 0.620     0.117     0.035       80     8.8
supramarginal                            4000   2711   7583  2.485 0.447     0.126     0.027       50     4.3
transversetemporal                        476    230    589  2.230 0.304     0.110     0.017        5     0.3
insula                                   2694   1807   5176  2.762 0.720     0.111     0.031       28     3.4
