# Supplementary material for: Computer assisted diagnosis of Alzheimer’s disease using statistical likelihood-ratio test
Source: PLoS One. 2023 Feb 17;18(2):e0279574. doi: 10.1371/journal.pone.0279574 (PMC9937475; doi:10.1371/journal.pone.0279574)
Supplement: S1 File — (ZIP) [file pone.0279574.s001.zip › ADNI_AD/14_12_19/S166968/stats/rh.aparc.pial.stats]

# Table of FreeSurfer cortical parcellation anatomical statistics 
# 
# CreationTime 2019/12/20-09:03:11-GMT
# generating_program mris_anatomical_stats
# cvs_version $Id: mris_anatomical_stats.c,v 1.79 2016/03/14 15:15:34 greve Exp $
# mrisurf.c-cvs_version $Id: mrisurf.c,v 1.781.2.6 2016/12/27 16:47:14 zkaufman Exp $
# cmdline mris_anatomical_stats -th3 -mgz -cortex ../label/rh.cortex.label -f ../stats/rh.aparc.pial.stats -b -a ../label/rh.aparc.annot -c ../label/aparc.annot.ctab S166968 rh pial 
# sysname  Linux
# hostname gadi-cpu-clx-2426.gadi.nci.org.au
# machine  x86_64
# user     xxz598
# 
# SUBJECTS_DIR /scratch/jk27/xxz598/freesurfer/subjects
# anatomy_type surface
# subjectname S166968
# hemi rh
# AnnotationFile ../label/rh.aparc.annot
# AnnotationFileTimeStamp 2019/12/20 19:46:17
# Measure Cortex, NumVert, Number of Vertices, 103843, unitless
# Measure Cortex, PialSurfArea, Pial Surface Total Area, 83271.4, mm^2
# Measure Cortex, MeanThickness, Mean Thickness, 2.36615, mm
# Measure BrainSeg, BrainSegVol, Brain Segmentation Volume, 954635.000000, mm^3
# Measure BrainSegNotVent, BrainSegVolNotVent, Brain Segmentation Volume Without Ventricles, 885925.000000, mm^3
# Measure BrainSegNotVentSurf, BrainSegVolNotVentSurf, Brain Segmentation Volume Without Ventricles from Surf, 885200.893921, mm^3
# Measure Cortex, CortexVol Total cortical gray matter volume, 361963.404034, mm^3
# Measure SupraTentorial, SupraTentorialVol, Supratentorial volume, 807397.893921, mm^3
# Measure SupraTentorialNotVent, SupraTentorialVolNotVent, Supratentorial volume, 745515.893921, mm^3
# Measure EstimatedTotalIntraCranialVol, eTIV, Estimated Total Intracranial Volume, 1472927.870017, mm^3
# NTableCols 10
# TableCol  1 ColHeader StructName
# TableCol  1 FieldName Structure Name
# TableCol  1 Units     NA
# TableCol  2 ColHeader NumVert
# TableCol  2 FieldName Number of Vertices
# TableCol  2 Units     unitless
# TableCol  3 ColHeader SurfArea
# TableCol  3 FieldName Surface Area
# TableCol  3 Units     mm^2
# TableCol  4 ColHeader GrayVol
# TableCol  4 FieldName Gray Matter Volume
# TableCol  4 Units     mm^3
# TableCol  5 ColHeader ThickAvg 
# TableCol  5 FieldName Average Thickness
# TableCol  5 Units     mm
# TableCol  6 ColHeader ThickStd
# TableCol  6 FieldName Thickness StdDev
# TableCol  6 Units     mm 
# TableCol  7 ColHeader MeanCurv
# TableCol  7 FieldName Integrated Rectified Mean Curvature
# TableCol  7 Units     mm^-1
# TableCol  8 ColHeader GausCurv 
# TableCol  8 FieldName Integrated Rectified Gaussian Curvature
# TableCol  8 Units     mm^-2
# TableCol  9 ColHeader  FoldInd
# TableCol  9 FieldName  Folding Index 
# TableCol  9 Units      unitless 
# TableCol 10 ColHeader CurvInd
# TableCol 10 FieldName Intrinsic Curvature Index
# TableCol 10 Units     unitless
# ColHeaders StructName NumVert SurfArea GrayVol ThickAvg ThickStd MeanCurv GausCurv FoldInd CurvInd
bankssts                                  966    649   1650  2.381 0.392     0.101     0.019        8     0.8
caudalanteriorcingulate                   788    721   1614  2.514 0.848     0.169     0.036       22     1.2
caudalmiddlefrontal                      2415   1874   4427  2.461 0.426     0.114     0.018       19     1.9
cuneus                                   2034   1492   2495  1.925 0.397     0.128     0.026       24     2.1
entorhinal                                641    675   1268  2.178 0.859     0.167     0.042        6     1.2
fusiform                                 3607   2877   6490  2.426 0.648     0.137     0.029       46     4.3
inferiorparietal                         7536   5840  13432  2.457 0.519     0.137     0.032       97    10.2
inferiortemporal                         3763   3505   8361  2.678 0.680     0.160     0.034       53     5.7
isthmuscingulate                         1303    986   2131  2.276 0.916     0.153     0.045       26     2.6
lateraloccipital                         6095   4639   9632  2.252 0.538     0.140     0.032       88     8.8
lateralorbitofrontal                     3271   2567   6205  2.583 0.641     0.158     0.045       59     6.5
lingual                                  4347   2997   5592  2.019 0.584     0.125     0.047       71    11.2
medialorbitofrontal                      2450   2253   4356  2.206 0.736     0.162     0.035       39     3.6
middletemporal                           3653   3323   7723  2.607 0.625     0.154     0.036       52     6.5
parahippocampal                           783    728   1708  2.613 0.758     0.151     0.031        9     1.2
paracentral                              1865   1271   2815  2.333 0.437     0.106     0.021       21     1.8
parsopercularis                          1561   1345   3182  2.603 0.452     0.124     0.019       14     1.3
parsorbitalis                            1227   1192   2589  2.535 0.634     0.165     0.034       15     1.8
parstriangularis                         1826   1551   3347  2.388 0.383     0.142     0.025       20     2.0
pericalcarine                            1617    969   1595  1.621 0.350     0.105     0.026       16     1.6
postcentral                              5064   3821   6771  1.965 0.440     0.108     0.018       35     3.9
posteriorcingulate                       1349   1081   2216  2.185 0.757     0.147     0.036       37     1.8
precentral                               6713   4794  11301  2.493 0.471     0.100     0.024       84     5.4
precuneus                                4418   3202   7496  2.414 0.504     0.128     0.030       58     5.1
rostralanteriorcingulate                  538    545   1392  3.047 0.966     0.191     0.037       10     0.9
rostralmiddlefrontal                     6760   5957  12300  2.277 0.500     0.170     0.039      124    12.3
superiorfrontal                          8000   6888  15623  2.465 0.553     0.151     0.035      133    12.6
superiorparietal                         6474   4956   9911  2.168 0.456     0.125     0.025       73     6.4
superiortemporal                         4272   3871   8441  2.460 0.579     0.142     0.027       37     5.3
supramarginal                            4006   3210   7509  2.480 0.442     0.131     0.027       41     4.5
frontalpole                               431    570   1294  3.012 0.541     0.247     0.048        6     1.1
temporalpole                              719    686   1629  2.613 0.905     0.135     0.027        6     0.8
transversetemporal                        486    306    605  2.229 0.294     0.095     0.018        3     0.3
insula                                   3003   2002   5438  2.678 0.767     0.121     0.030       39     3.8
