# Supplementary material for: Computer assisted diagnosis of Alzheimer’s disease using statistical likelihood-ratio test
Source: PLoS One. 2023 Feb 17;18(2):e0279574. doi: 10.1371/journal.pone.0279574 (PMC9937475; doi:10.1371/journal.pone.0279574)
Supplement: S1 File — (ZIP) [file pone.0279574.s001.zip › ADNI_AD/14_12_19/S166968/stats/rh.aparc.stats]

# Table of FreeSurfer cortical parcellation anatomical statistics 
# 
# CreationTime 2019/12/20-09:02:55-GMT
# generating_program mris_anatomical_stats
# cvs_version $Id: mris_anatomical_stats.c,v 1.79 2016/03/14 15:15:34 greve Exp $
# mrisurf.c-cvs_version $Id: mrisurf.c,v 1.781.2.6 2016/12/27 16:47:14 zkaufman Exp $
# cmdline mris_anatomical_stats -th3 -mgz -cortex ../label/rh.cortex.label -f ../stats/rh.aparc.stats -b -a ../label/rh.aparc.annot -c ../label/aparc.annot.ctab S166968 rh white 
# sysname  Linux
# hostname gadi-cpu-clx-2426.gadi.nci.org.au
# machine  x86_64
# user     xxz598
# 
# SUBJECTS_DIR /scratch/jk27/xxz598/freesurfer/subjects
# anatomy_type surface
# subjectname S166968
# hemi rh
# AnnotationFile ../label/rh.aparc.annot
# AnnotationFileTimeStamp 2019/12/20 19:46:17
# Measure Cortex, NumVert, Number of Vertices, 103843, unitless
# Measure Cortex, WhiteSurfArea, White Surface Total Area, 67949.8, mm^2
# Measure Cortex, MeanThickness, Mean Thickness, 2.36615, mm
# Measure BrainSeg, BrainSegVol, Brain Segmentation Volume, 954635.000000, mm^3
# Measure BrainSegNotVent, BrainSegVolNotVent, Brain Segmentation Volume Without Ventricles, 885925.000000, mm^3
# Measure BrainSegNotVentSurf, BrainSegVolNotVentSurf, Brain Segmentation Volume Without Ventricles from Surf, 885200.893921, mm^3
# Measure Cortex, CortexVol Total cortical gray matter volume, 361963.404034, mm^3
# Measure SupraTentorial, SupraTentorialVol, Supratentorial volume, 807397.893921, mm^3
# Measure SupraTentorialNotVent, SupraTentorialVolNotVent, Supratentorial volume, 745515.893921, mm^3
# Measure EstimatedTotalIntraCranialVol, eTIV, Estimated Total Intracranial Volume, 1472927.870017, mm^3
# NTableCols 10
# TableCol  1 ColHeader StructName
# TableCol  1 FieldName Structure Name
# TableCol  1 Units     NA
# TableCol  2 ColHeader NumVert
# TableCol  2 FieldName Number of Vertices
# TableCol  2 Units     unitless
# TableCol  3 ColHeader SurfArea
# TableCol  3 FieldName Surface Area
# TableCol  3 Units     mm^2
# TableCol  4 ColHeader GrayVol
# TableCol  4 FieldName Gray Matter Volume
# TableCol  4 Units     mm^3
# TableCol  5 ColHeader ThickAvg 
# TableCol  5 FieldName Average Thickness
# TableCol  5 Units     mm
# TableCol  6 ColHeader ThickStd
# TableCol  6 FieldName Thickness StdDev
# TableCol  6 Units     mm 
# TableCol  7 ColHeader MeanCurv
# TableCol  7 FieldName Integrated Rectified Mean Curvature
# TableCol  7 Units     mm^-1
# TableCol  8 ColHeader GausCurv 
# TableCol  8 FieldName Integrated Rectified Gaussian Curvature
# TableCol  8 Units     mm^-2
# TableCol  9 ColHeader  FoldInd
# TableCol  9 FieldName  Folding Index 
# TableCol  9 Units      unitless 
# TableCol 10 ColHeader CurvInd
# TableCol 10 FieldName Intrinsic Curvature Index
# TableCol 10 Units     unitless
# ColHeaders StructName NumVert SurfArea GrayVol ThickAvg ThickStd MeanCurv GausCurv FoldInd CurvInd
bankssts                                  966    690   1650  2.381 0.392     0.098     0.015        6     0.6
caudalanteriorcingulate                   788    547   1614  2.514 0.848     0.143     0.030       18     1.0
caudalmiddlefrontal                      2415   1654   4427  2.461 0.426     0.110     0.019       24     1.8
cuneus                                   2034   1141   2495  1.925 0.397     0.130     0.030       29     2.6
entorhinal                                641    444   1268  2.178 0.859     0.126     0.038        8     1.1
fusiform                                 3607   2393   6490  2.426 0.648     0.141     0.037       66     5.5
inferiorparietal                         7536   4974  13432  2.457 0.519     0.140     0.036      113    11.1
inferiortemporal                         3763   2524   8361  2.678 0.680     0.145     0.039       70     6.2
isthmuscingulate                         1303    798   2131  2.276 0.916     0.125     0.030       20     1.5
lateraloccipital                         6095   3768   9632  2.252 0.538     0.142     0.033       94     7.9
lateralorbitofrontal                     3271   2245   6205  2.583 0.641     0.147     0.042       55     5.9
lingual                                  4347   2542   5592  2.019 0.584     0.133     0.035       66     6.2
medialorbitofrontal                      2450   1668   4356  2.206 0.736     0.129     0.037       49     3.5
middletemporal                           3653   2505   7723  2.607 0.625     0.141     0.035       65     5.6
parahippocampal                           783    530   1708  2.613 0.758     0.107     0.023        9     0.6
paracentral                              1865   1143   2815  2.333 0.437     0.104     0.018       16     1.5
parsopercularis                          1561   1051   3182  2.603 0.452     0.117     0.021       20     1.4
parsorbitalis                            1227    819   2589  2.535 0.634     0.149     0.039       24     2.0
parstriangularis                         1826   1260   3347  2.388 0.383     0.129     0.026       25     1.9
pericalcarine                            1617   1063   1595  1.621 0.350     0.126     0.031       16     2.1
postcentral                              5064   3203   6771  1.965 0.440     0.099     0.019       45     4.0
posteriorcingulate                       1349    876   2216  2.185 0.757     0.136     0.037       95     1.7
precentral                               6713   4268  11301  2.493 0.471     0.105     0.022       60     6.1
precuneus                                4418   2925   7496  2.414 0.504     0.127     0.031       59     5.2
rostralanteriorcingulate                  538    343   1392  3.047 0.966     0.135     0.065       12     1.4
rostralmiddlefrontal                     6760   4662  12300  2.277 0.500     0.152     0.043      147    12.1
superiorfrontal                          8000   5405  15623  2.465 0.553     0.141     0.044      140    16.1
superiorparietal                         6474   4146   9911  2.168 0.456     0.118     0.023       84     5.9
superiortemporal                         4272   2865   8441  2.460 0.579     0.115     0.028       55     5.3
supramarginal                            4006   2718   7509  2.480 0.442     0.127     0.027       50     4.2
frontalpole                               431    271   1294  3.012 0.541     0.188     0.077       17     1.5
temporalpole                              719    404   1629  2.613 0.905     0.135     0.075       18     2.5
transversetemporal                        486    237    605  2.229 0.294     0.108     0.017        5     0.3
insula                                   3003   1973   5438  2.678 0.767     0.112     0.036       34     4.5
