# Supplementary material for: Computer assisted diagnosis of Alzheimer’s disease using statistical likelihood-ratio test
Source: PLoS One. 2023 Feb 17;18(2):e0279574. doi: 10.1371/journal.pone.0279574 (PMC9937475; doi:10.1371/journal.pone.0279574)
Supplement: S1 File — (ZIP) [file pone.0279574.s001.zip › ADNI_AD/14_12_19/S166968/stats/rh.BA_exvivo.stats]

# Table of FreeSurfer cortical parcellation anatomical statistics 
# 
# CreationTime 2019/12/20-09:25:09-GMT
# generating_program mris_anatomical_stats
# cvs_version $Id: mris_anatomical_stats.c,v 1.79 2016/03/14 15:15:34 greve Exp $
# mrisurf.c-cvs_version $Id: mrisurf.c,v 1.781.2.6 2016/12/27 16:47:14 zkaufman Exp $
# cmdline mris_anatomical_stats -th3 -mgz -f ../stats/rh.BA_exvivo.stats -b -a ./rh.BA_exvivo.annot -c ./BA_exvivo.ctab S166968 rh white 
# sysname  Linux
# hostname gadi-cpu-clx-2426.gadi.nci.org.au
# machine  x86_64
# user     xxz598
# 
# SUBJECTS_DIR /scratch/jk27/xxz598/freesurfer/subjects
# anatomy_type surface
# subjectname S166968
# hemi rh
# AnnotationFile ./rh.BA_exvivo.annot
# AnnotationFileTimeStamp 2019/12/20 20:25:05
# Measure Cortex, NumVert, Number of Vertices, 112447, unitless
# Measure Cortex, WhiteSurfArea, White Surface Total Area, 73451.7, mm^2
# Measure BrainSeg, BrainSegVol, Brain Segmentation Volume, 954635.000000, mm^3
# Measure BrainSegNotVent, BrainSegVolNotVent, Brain Segmentation Volume Without Ventricles, 885925.000000, mm^3
# Measure BrainSegNotVentSurf, BrainSegVolNotVentSurf, Brain Segmentation Volume Without Ventricles from Surf, 885200.893921, mm^3
# Measure Cortex, CortexVol Total cortical gray matter volume, 361963.404034, mm^3
# Measure SupraTentorial, SupraTentorialVol, Supratentorial volume, 807397.893921, mm^3
# Measure SupraTentorialNotVent, SupraTentorialVolNotVent, Supratentorial volume, 745515.893921, mm^3
# Measure EstimatedTotalIntraCranialVol, eTIV, Estimated Total Intracranial Volume, 1472927.870017, mm^3
# NTableCols 10
# TableCol  1 ColHeader StructName
# TableCol  1 FieldName Structure Name
# TableCol  1 Units     NA
# TableCol  2 ColHeader NumVert
# TableCol  2 FieldName Number of Vertices
# TableCol  2 Units     unitless
# TableCol  3 ColHeader SurfArea
# TableCol  3 FieldName Surface Area
# TableCol  3 Units     mm^2
# TableCol  4 ColHeader GrayVol
# TableCol  4 FieldName Gray Matter Volume
# TableCol  4 Units     mm^3
# TableCol  5 ColHeader ThickAvg 
# TableCol  5 FieldName Average Thickness
# TableCol  5 Units     mm
# TableCol  6 ColHeader ThickStd
# TableCol  6 FieldName Thickness StdDev
# TableCol  6 Units     mm 
# TableCol  7 ColHeader MeanCurv
# TableCol  7 FieldName Integrated Rectified Mean Curvature
# TableCol  7 Units     mm^-1
# TableCol  8 ColHeader GausCurv 
# TableCol  8 FieldName Integrated Rectified Gaussian Curvature
# TableCol  8 Units     mm^-2
# TableCol  9 ColHeader  FoldInd
# TableCol  9 FieldName  Folding Index 
# TableCol  9 Units      unitless 
# TableCol 10 ColHeader CurvInd
# TableCol 10 FieldName Intrinsic Curvature Index
# TableCol 10 Units     unitless
# ColHeaders StructName NumVert SurfArea GrayVol ThickAvg ThickStd MeanCurv GausCurv FoldInd CurvInd
BA1_exvivo                                914    435   1272  2.083 0.340     0.141     0.036       19     1.3
BA2_exvivo                               2425   1637   3319  2.078 0.375     0.091     0.015       14     1.6
BA3a_exvivo                               894    668    939  1.833 0.314     0.133     0.024        7     0.9
BA3b_exvivo                              1624   1062   1856  1.637 0.353     0.084     0.014       10     1.0
BA4a_exvivo                              1420    772   2200  2.521 0.443     0.089     0.023       12     1.3
BA4p_exvivo                              1153    740   1808  2.527 0.344     0.083     0.015        4     0.7
BA6_exvivo                               6780   4373  13229  2.554 0.541     0.130     0.033       95     9.7
BA44_exvivo                              2798   1891   5103  2.507 0.412     0.114     0.020       31     2.3
BA45_exvivo                              3404   2337   6244  2.386 0.502     0.134     0.031       46     4.4
V1_exvivo                                3021   1825   3288  1.676 0.468     0.126     0.034       35     4.3
V2_exvivo                                7060   4087   8969  2.022 0.493     0.136     0.035      110    10.0
MT_exvivo                                1726   1128   2972  2.451 0.496     0.137     0.030       23     2.1
perirhinal_exvivo                         619    424   1286  2.277 0.868     0.131     0.041        8     1.0
entorhinal_exvivo                         518    286    921  2.494 0.766     0.122     0.057       13     1.3
