# Supplementary material for: Computer assisted diagnosis of Alzheimer’s disease using statistical likelihood-ratio test
Source: PLoS One. 2023 Feb 17;18(2):e0279574. doi: 10.1371/journal.pone.0279574 (PMC9937475; doi:10.1371/journal.pone.0279574)
Supplement: S1 File — (ZIP) [file pone.0279574.s001.zip › ADNI_AD/14_12_19/S166968/stats/rh.BA_exvivo.thresh.stats]

# Table of FreeSurfer cortical parcellation anatomical statistics 
# 
# CreationTime 2019/12/20-09:25:19-GMT
# generating_program mris_anatomical_stats
# cvs_version $Id: mris_anatomical_stats.c,v 1.79 2016/03/14 15:15:34 greve Exp $
# mrisurf.c-cvs_version $Id: mrisurf.c,v 1.781.2.6 2016/12/27 16:47:14 zkaufman Exp $
# cmdline mris_anatomical_stats -th3 -mgz -f ../stats/rh.BA_exvivo.thresh.stats -b -a ./rh.BA_exvivo.thresh.annot -c ./BA_exvivo.thresh.ctab S166968 rh white 
# sysname  Linux
# hostname gadi-cpu-clx-2426.gadi.nci.org.au
# machine  x86_64
# user     xxz598
# 
# SUBJECTS_DIR /scratch/jk27/xxz598/freesurfer/subjects
# anatomy_type surface
# subjectname S166968
# hemi rh
# AnnotationFile ./rh.BA_exvivo.thresh.annot
# AnnotationFileTimeStamp 2019/12/20 20:25:06
# Measure Cortex, NumVert, Number of Vertices, 112447, unitless
# Measure Cortex, WhiteSurfArea, White Surface Total Area, 73451.7, mm^2
# Measure BrainSeg, BrainSegVol, Brain Segmentation Volume, 954635.000000, mm^3
# Measure BrainSegNotVent, BrainSegVolNotVent, Brain Segmentation Volume Without Ventricles, 885925.000000, mm^3
# Measure BrainSegNotVentSurf, BrainSegVolNotVentSurf, Brain Segmentation Volume Without Ventricles from Surf, 885200.893921, mm^3
# Measure Cortex, CortexVol Total cortical gray matter volume, 361963.404034, mm^3
# Measure SupraTentorial, SupraTentorialVol, Supratentorial volume, 807397.893921, mm^3
# Measure SupraTentorialNotVent, SupraTentorialVolNotVent, Supratentorial volume, 745515.893921, mm^3
# Measure EstimatedTotalIntraCranialVol, eTIV, Estimated Total Intracranial Volume, 1472927.870017, mm^3
# NTableCols 10
# TableCol  1 ColHeader StructName
# TableCol  1 FieldName Structure Name
# TableCol  1 Units     NA
# TableCol  2 ColHeader NumVert
# TableCol  2 FieldName Number of Vertices
# TableCol  2 Units     unitless
# TableCol  3 ColHeader SurfArea
# TableCol  3 FieldName Surface Area
# TableCol  3 Units     mm^2
# TableCol  4 ColHeader GrayVol
# TableCol  4 FieldName Gray Matter Volume
# TableCol  4 Units     mm^3
# TableCol  5 ColHeader ThickAvg 
# TableCol  5 FieldName Average Thickness
# TableCol  5 Units     mm
# TableCol  6 ColHeader ThickStd
# TableCol  6 FieldName Thickness StdDev
# TableCol  6 Units     mm 
# TableCol  7 ColHeader MeanCurv
# TableCol  7 FieldName Integrated Rectified Mean Curvature
# TableCol  7 Units     mm^-1
# TableCol  8 ColHeader GausCurv 
# TableCol  8 FieldName Integrated Rectified Gaussian Curvature
# TableCol  8 Units     mm^-2
# TableCol  9 ColHeader  FoldInd
# TableCol  9 FieldName  Folding Index 
# TableCol  9 Units      unitless 
# TableCol 10 ColHeader CurvInd
# TableCol 10 FieldName Intrinsic Curvature Index
# TableCol 10 Units     unitless
# ColHeaders StructName NumVert SurfArea GrayVol ThickAvg ThickStd MeanCurv GausCurv FoldInd CurvInd
BA1_exvivo                                613    286    814  2.004 0.373     0.137     0.040       12     1.0
BA2_exvivo                               1396    931   2061  2.125 0.310     0.079     0.012        7     0.7
BA3a_exvivo                               806    594    801  1.836 0.331     0.132     0.025        6     0.8
BA3b_exvivo                              1252    879   1366  1.543 0.261     0.071     0.009        4     0.5
BA4a_exvivo                               834    403   1305  2.604 0.418     0.092     0.018        7     0.6
BA4p_exvivo                               950    646   1551  2.561 0.349     0.085     0.014        3     0.6
BA6_exvivo                               4429   2837   8502  2.558 0.558     0.124     0.029       59     5.5
BA44_exvivo                               718    482   1641  2.749 0.448     0.116     0.020       10     0.7
BA45_exvivo                               869    597   1924  2.558 0.418     0.149     0.033       16     1.1
V1_exvivo                                2882   1737   3058  1.668 0.479     0.124     0.034       32     4.2
V2_exvivo                                3782   2114   4452  1.939 0.495     0.144     0.036       66     5.5
MT_exvivo                                 286    176    405  2.427 0.395     0.141     0.031        3     0.5
perirhinal_exvivo                         348    236    749  2.341 0.907     0.090     0.022        3     0.3
entorhinal_exvivo                         305    214    540  2.341 0.926     0.125     0.030        4     0.4
