# Supplementary material for: Computer assisted diagnosis of Alzheimer’s disease using statistical likelihood-ratio test
Source: PLoS One. 2023 Feb 17;18(2):e0279574. doi: 10.1371/journal.pone.0279574 (PMC9937475; doi:10.1371/journal.pone.0279574)
Supplement: S1 File — (ZIP) [file pone.0279574.s001.zip › ADNI_AD/14_12_19/S166968/stats/rh.curv.stats]

Raw <mean> +- <std> (using 'rh.curv'):                -0.04518 +- 0.2064 
       Raw Min:                                       -6.39331 at vertex 54834   
       Raw Max:                                        2.57205 at vertex 65607   
       Raw Curvature Calculation Type:                discrete
       Raw Mean Vertex Separation (Whole Surface):     0.83808 +- 0.24000 mm
       Raw Total Surface Area:                     66489.46875 mm^2
       Raw Total Number of Vertices:                    112447
       Raw Average Vertex Area (Whole Surface):        0.59130 mm^2
       Raw Natural Surface Integral:               -1353.24451
       Raw Rectified Surface Integral:              8901.11816
       Raw Positive Surface Integral:               3773.93677
       Raw Negative Surface Integral:               5127.18115
       Raw Mean Natural Surface Integral:             -0.01203 across 112447 (100.00%) vertices
       Raw Mean Rectified Surface Integral:            0.07916 across 112447 (100.00%) vertices
       Raw Mean Positive Surface Integral:             0.06955 across 54261 (48.25%) vertices
       Raw Mean Negative Surface Integral:             0.08812 across 58186 (51.75%) vertices
       Raw AreaNorm Natural Surface Integral:         -0.02035 across 66489.109375 (100.00%) mm^2
       Raw AreaNorm Rectified Surface Integral:        0.13387 across 66489.109375 (100.00%) mm^2
       Raw AreaNorm Positive Surface Integral:         0.10785 across 34992.449219 (52.63%) mm^2
       Raw AreaNorm Negative Surface Integral:         0.16278 across 31497.207031 (47.37%) mm^2

Raw <mean> +- <std> (using 'rh.sulc'):                -0.00000 +- 5.1629 
       Raw Min:                                      -12.06895 at vertex 111405  
       Raw Max:                                       16.50437 at vertex 53183   
       Raw Curvature Calculation Type:                discrete
       Raw Mean Vertex Separation (Whole Surface):     0.83808 +- 0.24000 mm
       Raw Total Surface Area:                     66489.46875 mm^2
       Raw Total Number of Vertices:                    112447
       Raw Average Vertex Area (Whole Surface):        0.59130 mm^2
       Raw Natural Surface Integral:               28908.90820
       Raw Rectified Surface Integral:            278622.50000
       Raw Positive Surface Integral:             153765.70312
       Raw Negative Surface Integral:             124856.79688
       Raw Mean Natural Surface Integral:              0.25709 across 112447 (100.00%) vertices
       Raw Mean Rectified Surface Integral:            2.47781 across 112447 (100.00%) vertices
       Raw Mean Positive Surface Integral:             2.94131 across 52278 (46.49%) vertices
       Raw Mean Negative Surface Integral:             2.07510 across 60169 (53.51%) vertices
       Raw AreaNorm Natural Surface Integral:          0.43479 across 66489.109375 (100.00%) mm^2
       Raw AreaNorm Rectified Surface Integral:        4.19050 across 66489.109375 (100.00%) mm^2
       Raw AreaNorm Positive Surface Integral:         4.63946 across 33142.996094 (49.85%) mm^2
       Raw AreaNorm Negative Surface Integral:         3.74422 across 33346.519531 (50.15%) mm^2

K <mean> +- <std> (using 'rh.smoothwm'):               0.33930 +- 10.2716 mm^-2
         K Min:                                      -22.84690 at vertex 21669   
         K Max:                                     1946.32202 at vertex 96669   
         K Curvature Calculation Type:                discrete
         K Mean Vertex Separation (Whole Surface):     0.83808 +- 0.24000 mm
         K Total Surface Area:                     66489.46875 mm^2
         K Total Number of Vertices:                    112447
         K Average Vertex Area (Whole Surface):        0.59130 mm^2
         K Natural Surface Integral:                  12.56640
         K Rectified Surface Integral:              5259.00000
         K Positive Surface Integral:               2635.78320
         K Negative Surface Integral:               2623.21680
         K Mean Natural Surface Integral:              0.00011 across 112447 (100.00%) vertices
         K Mean Rectified Surface Integral:            0.04677 across 112447 (100.00%) vertices
         K Mean Positive Surface Integral:             0.05267 across 50044 (44.50%) vertices
         K Mean Negative Surface Integral:             0.04204 across 62403 (55.50%) vertices
         K AreaNorm Natural Surface Integral:          0.00019 across 66489.109375 (100.00%) mm^2
         K AreaNorm Rectified Surface Integral:        0.07910 across 66489.109375 (100.00%) mm^2
         K AreaNorm Positive Surface Integral:         0.11732 across 22467.560547 (33.79%) mm^2
         K AreaNorm Negative Surface Integral:         0.05959 across 44021.964844 (66.21%) mm^2

H <mean> +- <std> (using 'rh.smoothwm'):              -0.08083 +- 1.0664 mm^-1
         H Min:                                      -51.71500 at vertex 54834   
         H Max:                                      101.06139 at vertex 96669   
         H Curvature Calculation Type:                discrete
         H Mean Vertex Separation (Whole Surface):     0.83808 +- 0.24000 mm
         H Total Surface Area:                     66489.46875 mm^2
         H Total Number of Vertices:                    112447
         H Average Vertex Area (Whole Surface):        0.59130 mm^2
         H Natural Surface Integral:               -1204.45081
         H Rectified Surface Integral:             12069.94824
         H Positive Surface Integral:               5432.74902
         H Negative Surface Integral:               6637.19971
         H Mean Natural Surface Integral:             -0.01071 across 112447 (100.00%) vertices
         H Mean Rectified Surface Integral:            0.10734 across 112447 (100.00%) vertices
         H Mean Positive Surface Integral:             0.09217 across 58940 (52.42%) vertices
         H Mean Negative Surface Integral:             0.12404 across 53507 (47.58%) vertices
         H AreaNorm Natural Surface Integral:         -0.01812 across 66489.109375 (100.00%) mm^2
         H AreaNorm Rectified Surface Integral:        0.18153 across 66489.109375 (100.00%) mm^2
         H AreaNorm Positive Surface Integral:         0.14368 across 37811.628906 (56.87%) mm^2
         H AreaNorm Negative Surface Integral:         0.23144 across 28678.117188 (43.13%) mm^2

k1 <mean> +- <std> (using 'rh.smoothwm'):             -0.16931 +- 1.9436 mm^-1
        k1 Min:                                      -84.41431 at vertex 54834   
        k1 Max:                                      191.98489 at vertex 96669   
        k1 Curvature Calculation Type:                discrete
        k1 Mean Vertex Separation (Whole Surface):     0.83808 +- 0.24000 mm
        k1 Total Surface Area:                     66489.46875 mm^2
        k1 Total Number of Vertices:                    112447
        k1 Average Vertex Area (Whole Surface):        0.59130 mm^2
        k1 Natural Surface Integral:               -3331.34131
        k1 Rectified Surface Integral:             27163.69922
        k1 Positive Surface Integral:              11916.17871
        k1 Negative Surface Integral:              15247.52051
        k1 Mean Natural Surface Integral:             -0.02963 across 112447 (100.00%) vertices
        k1 Mean Rectified Surface Integral:            0.24157 across 112447 (100.00%) vertices
        k1 Mean Positive Surface Integral:             0.20217 across 58940 (52.42%) vertices
        k1 Mean Negative Surface Integral:             0.28496 across 53507 (47.58%) vertices
        k1 AreaNorm Natural Surface Integral:         -0.05010 across 66489.109375 (100.00%) mm^2
        k1 AreaNorm Rectified Surface Integral:        0.40854 across 66489.109375 (100.00%) mm^2
        k1 AreaNorm Positive Surface Integral:         0.31515 across 37811.628906 (56.87%) mm^2
        k1 AreaNorm Negative Surface Integral:         0.53168 across 28678.117188 (43.13%) mm^2

k2 <mean> +- <std> (using 'rh.smoothwm'):              0.00765 +- 0.3028 mm^-1
        k2 Min:                                      -19.01569 at vertex 54834   
        k2 Max:                                       16.66201 at vertex 75164   
        k2 Curvature Calculation Type:                discrete
        k2 Mean Vertex Separation (Whole Surface):     0.83808 +- 0.24000 mm
        k2 Total Surface Area:                     66489.46875 mm^2
        k2 Total Number of Vertices:                    112447
        k2 Average Vertex Area (Whole Surface):        0.59130 mm^2
        k2 Natural Surface Integral:                 922.43964
        k2 Rectified Surface Integral:              7099.91016
        k2 Positive Surface Integral:               4011.17505
        k2 Negative Surface Integral:               3088.73535
        k2 Mean Natural Surface Integral:              0.00820 across 112447 (100.00%) vertices
        k2 Mean Rectified Surface Integral:            0.06314 across 112447 (100.00%) vertices
        k2 Mean Positive Surface Integral:             0.06534 across 61385 (54.59%) vertices
        k2 Mean Negative Surface Integral:             0.06049 across 51062 (45.41%) vertices
        k2 AreaNorm Natural Surface Integral:          0.01387 across 66489.109375 (100.00%) mm^2
        k2 AreaNorm Rectified Surface Integral:        0.10678 across 66489.109375 (100.00%) mm^2
        k2 AreaNorm Positive Surface Integral:         0.11137 across 36016.320312 (54.17%) mm^2
        k2 AreaNorm Negative Surface Integral:         0.10136 across 30473.201172 (45.83%) mm^2

S <mean> +- <std> (using 'rh.smoothwm'):               3.22100 +- 111.5170 mm^-2
         S Min:                                        0.00000 at vertex 2366    
         S Max:                                    33068.33203 at vertex 96669   
         S Curvature Calculation Type:                discrete
         S Mean Vertex Separation (Whole Surface):     0.83808 +- 0.24000 mm
         S Total Surface Area:                     66489.46875 mm^2
         S Total Number of Vertices:                    112447
         S Average Vertex Area (Whole Surface):        0.59130 mm^2
         S Natural Surface Integral:               33674.83594
         S Rectified Surface Integral:             33674.83594
         S Positive Surface Integral:              33674.83594
         S Negative Surface Integral:                  0.00000
         S Mean Natural Surface Integral:              0.29947 across 112447 (100.00%) vertices
         S Mean Rectified Surface Integral:            0.29947 across 112447 (100.00%) vertices
         S Mean Positive Surface Integral:             0.29947 across 112447 (100.00%) vertices
         S Mean Negative Surface Integral:             0.00000 across 0 (00.00%) vertices
         S AreaNorm Natural Surface Integral:          0.50647 across 66489.109375 (100.00%) mm^2
         S AreaNorm Rectified Surface Integral:        0.50647 across 66489.109375 (100.00%) mm^2
         S AreaNorm Positive Surface Integral:         0.50647 across 66489.109375 (100.00%) mm^2
         S AreaNorm Negative Surface Integral:         0.00000 across 0.000000 (00.00%) mm^2

C <mean> +- <std> (using 'rh.smoothwm'):               0.52685 +- 1.2929 mm^-2
         C Min:                                        0.00052 at vertex 51737   
         C Max:                                      135.94296 at vertex 96669   
         C Curvature Calculation Type:                discrete
         C Mean Vertex Separation (Whole Surface):     0.83808 +- 0.24000 mm
         C Total Surface Area:                     66489.46875 mm^2
         C Total Number of Vertices:                    112447
         C Average Vertex Area (Whole Surface):        0.59130 mm^2
         C Natural Surface Integral:               20255.10742
         C Rectified Surface Integral:             20255.10742
         C Positive Surface Integral:              20255.10742
         C Negative Surface Integral:                  0.00000
         C Mean Natural Surface Integral:              0.18013 across 112447 (100.00%) vertices
         C Mean Rectified Surface Integral:            0.18013 across 112447 (100.00%) vertices
         C Mean Positive Surface Integral:             0.18013 across 112447 (100.00%) vertices
         C Mean Negative Surface Integral:             0.00000 across 0 (00.00%) vertices
         C AreaNorm Natural Surface Integral:          0.30464 across 66489.109375 (100.00%) mm^2
         C AreaNorm Rectified Surface Integral:        0.30464 across 66489.109375 (100.00%) mm^2
         C AreaNorm Positive Surface Integral:         0.30464 across 66489.109375 (100.00%) mm^2
         C AreaNorm Negative Surface Integral:         0.00000 across 0.000000 (00.00%) mm^2

BE <mean> +- <std> (using 'rh.smoothwm'):              3.89818 +- 126.9567 mm^-2
        BE Min:                                        0.00000 at vertex 51737   
        BE Max:                                    36960.97656 at vertex 96669   
        BE Curvature Calculation Type:                discrete
        BE Mean Vertex Separation (Whole Surface):     0.83808 +- 0.24000 mm
        BE Total Surface Area:                     66489.46875 mm^2
        BE Total Number of Vertices:                    112447
        BE Average Vertex Area (Whole Surface):        0.59130 mm^2
        BE Natural Surface Integral:               33697.90625
        BE Rectified Surface Integral:             33697.90625
        BE Positive Surface Integral:              33697.90625
        BE Negative Surface Integral:                  0.00000
        BE Mean Natural Surface Integral:              0.29968 across 112447 (100.00%) vertices
        BE Mean Rectified Surface Integral:            0.29968 across 112447 (100.00%) vertices
        BE Mean Positive Surface Integral:             0.29968 across 112447 (100.00%) vertices
        BE Mean Negative Surface Integral:             0.00000 across 0 (00.00%) vertices
        BE AreaNorm Natural Surface Integral:          0.50682 across 66489.109375 (100.00%) mm^2
        BE AreaNorm Rectified Surface Integral:        0.50682 across 66489.109375 (100.00%) mm^2
        BE AreaNorm Positive Surface Integral:         0.50682 across 66489.109375 (100.00%) mm^2
        BE AreaNorm Negative Surface Integral:         0.00000 across 0.000000 (00.00%) mm^2

FI <mean> +- <std> (using 'rh.smoothwm'):              3.37640 +- 118.2824 mm^-2
        FI Min:                                        0.00000 at vertex 2366    
        FI Max:                                    34911.87891 at vertex 96669   
        FI Curvature Calculation Type:                discrete
        FI Mean Vertex Separation (Whole Surface):     0.83808 +- 0.24000 mm
        FI Total Surface Area:                     66489.46875 mm^2
        FI Total Number of Vertices:                    112447
        FI Average Vertex Area (Whole Surface):        0.59130 mm^2
        FI Natural Surface Integral:               26783.81641
        FI Rectified Surface Integral:             26783.81641
        FI Positive Surface Integral:              26783.81641
        FI Negative Surface Integral:                  0.00000
        FI Mean Natural Surface Integral:              0.23819 across 112447 (100.00%) vertices
        FI Mean Rectified Surface Integral:            0.23819 across 112447 (100.00%) vertices
        FI Mean Positive Surface Integral:             0.23819 across 112447 (100.00%) vertices
        FI Mean Negative Surface Integral:             0.00000 across 0 (00.00%) vertices
        FI AreaNorm Natural Surface Integral:          0.40283 across 66489.109375 (100.00%) mm^2
        FI AreaNorm Rectified Surface Integral:        0.40283 across 66489.109375 (100.00%) mm^2
        FI AreaNorm Positive Surface Integral:         0.40283 across 66489.109375 (100.00%) mm^2
        FI AreaNorm Negative Surface Integral:         0.00000 across 0.000000 (00.00%) mm^2

curv -- calculation type:                                discrete
curv -- Folding Index (FI):                            2131.38843
curv -- Intrinsic Curvature Index - positive (ICIp):    209.74896
curv -- Intrinsic Curvature Index - negative (ICIn):    208.74896
curv -- Intrinsic Curvature Index - natural  (ICIt):      1.00000

Mean across 10 curvatures: 1.1074e+00 +- 1.5855e+00
