# Supplementary material for: Computer assisted diagnosis of Alzheimer’s disease using statistical likelihood-ratio test
Source: PLoS One. 2023 Feb 17;18(2):e0279574. doi: 10.1371/journal.pone.0279574 (PMC9937475; doi:10.1371/journal.pone.0279574)
Supplement: S1 File — (ZIP) [file pone.0279574.s001.zip › ADNI_AD/14_12_19/S166968/stats/rh.w-g.pct.stats]

# Title Segmentation Statistics 
# 
# generating_program mri_segstats
# cvs_version $Id: mri_segstats.c,v 1.121 2016/05/31 17:27:11 greve Exp $
# cmdline mri_segstats --in /scratch/jk27/xxz598/freesurfer/subjects/S166968/surf/rh.w-g.pct.mgh --annot S166968 rh aparc --sum /scratch/jk27/xxz598/freesurfer/subjects/S166968/stats/rh.w-g.pct.stats --snr 
# sysname  Linux
# hostname gadi-cpu-clx-2426.gadi.nci.org.au
# machine  x86_64
# user     xxz598
# anatomy_type surface
# 
# SUBJECTS_DIR /scratch/jk27/xxz598/freesurfer/subjects
# subjectname S166968
# Annot S166968 rh aparc
# ColorTable /tmp/mri_segstats.tmp.S166968.rh.144.ctab 
# ColorTableTimeStamp 2019/12/20 20:05:06 
# InVolFile  /scratch/jk27/xxz598/freesurfer/subjects/S166968/surf/rh.w-g.pct.mgh 
# InVolFileTimeStamp  2019/12/20 20:05:05 
# InVolFrame 0 
# Only reporting non-empty segmentations
# VertexArea_mm2 0.653212 
# TableCol  1 ColHeader Index 
# TableCol  1 FieldName Index 
# TableCol  1 Units     NA 
# TableCol  2 ColHeader SegId 
# TableCol  2 FieldName Segmentation Id
# TableCol  2 Units     NA
# TableCol  3 ColHeader NVertices 
# TableCol  3 FieldName Number of Vertices
# TableCol  3 Units     unitless
# TableCol  4 ColHeader Area_mm2
# TableCol  4 FieldName Area
# TableCol  4 Units     mm^2
# TableCol  5 ColHeader StructName
# TableCol  5 FieldName Structure Name
# TableCol  5 Units     NA
# TableCol  6 ColHeader Mean 
# TableCol  6 FieldName Intensity Mean
# TableCol  6 Units     unknown
# TableCol  7 ColHeader StdDev
# TableCol  7 FieldName Itensity StdDev
# TableCol  7 Units     unknown
# TableCol  8 ColHeader Min
# TableCol  8 FieldName Intensity Min
# TableCol  8 Units     unknown
# TableCol  9 ColHeader Max
# TableCol  9 FieldName Intensity Max
# TableCol  9 Units     unknown
# TableCol 10 ColHeader Range
# TableCol 10 FieldName Intensity Range
# TableCol 10 Units     unknown
# TableCol 11 ColHeader SNR
# TableCol 11 FieldName Intensity SNR
# TableCol 11 Units     none
# NRows 35 
# NTableCols 11 
# ColHeaders  Index SegId NVertices Area_mm2 StructName Mean StdDev Min Max Range SNR  
  1 2000      8466     5397.5  unknown                            0.0853     1.4049     0.0000    36.9938    36.9938     0.0607 
  2 2001       966      690.0  bankssts                          27.5363     4.4498     6.5007    37.8320    31.3313     6.1882 
  3 2002       788      546.8  caudalanteriorcingulate           32.3882    10.5501     0.5202    84.5182    83.9980     3.0699 
  4 2003      2415     1653.6  caudalmiddlefrontal               27.8043     4.9744    10.1933    42.7748    32.5816     5.5895 
  5 2005      2034     1140.7  cuneus                            19.8565     6.7062   -14.3833    39.1983    53.5816     2.9609 
  6 2006       641      443.7  entorhinal                        14.1979     8.9226   -33.5507    50.2048    83.7555     1.5912 
  7 2007      3607     2392.5  fusiform                          19.7742     8.6037   -90.6511    40.3676   131.0187     2.2983 
  8 2008      7536     4974.0  inferiorparietal                  24.1960     6.4956    -6.3095    43.9796    50.2891     3.7250 
  9 2009      3763     2523.9  inferiortemporal                  23.2647     6.7848   -14.2610    40.5819    54.8429     3.4290 
 10 2010      1303      798.3  isthmuscingulate                  20.9109     9.5060   -50.8917    47.9081    98.7999     2.1997 
 11 2011      6095     3768.4  lateraloccipital                  23.7962     6.8838    -5.6377    49.4439    55.0816     3.4568 
 12 2012      3271     2245.3  lateralorbitofrontal              23.5673     9.5112   -12.1258    53.7809    65.9068     2.4778 
 13 2013      4347     2541.7  lingual                           18.1501    10.4423   -71.4274    43.7735   115.2010     1.7381 
 14 2014      2450     1667.6  medialorbitofrontal               20.3650    16.4415   -98.2852    44.4582   142.7434     1.2386 
 15 2015      3653     2505.4  middletemporal                    25.4246     6.7142   -11.3270    43.0874    54.4144     3.7867 
 16 2016       783      529.6  parahippocampal                   21.4886     6.9275    -2.0255    48.7969    50.8224     3.1019 
 17 2017      1865     1143.4  paracentral                       22.7394     6.2084    -2.7149    44.7890    47.5040     3.6627 
 18 2018      1561     1050.9  parsopercularis                   27.0724     5.0567    12.3147    44.7709    32.4561     5.3538 
 19 2019      1227      819.0  parsorbitalis                     27.1635     5.8256     9.6868    41.5008    31.8139     4.6627 
 20 2020      1826     1259.5  parstriangularis                  27.6075     5.9758     5.0100    47.2149    42.2048     4.6199 
 21 2021      1617     1062.9  pericalcarine                     17.9505     7.3065   -26.8946    36.9813    63.8760     2.4568 
 22 2022      5064     3202.8  postcentral                       21.7781     5.8858    -6.1343    40.3652    46.4996     3.7001 
 23 2023      1349      876.2  posteriorcingulate                27.5047     8.0162   -18.7501    45.6544    64.4046     3.4311 
 24 2024      6713     4267.8  precentral                        23.7638     6.4741   -25.6668    40.9993    66.6661     3.6706 
 25 2025      4418     2925.1  precuneus                         24.3016     6.5865   -11.5702    42.5218    54.0920     3.6896 
 26 2026       538      343.4  rostralanteriorcingulate          27.7430    10.2186   -19.6391    58.2029    77.8420     2.7149 
 27 2027      6760     4662.4  rostralmiddlefrontal              27.4865     7.2429   -36.9830    51.3411    88.3241     3.7950 
 28 2028      8000     5405.3  superiorfrontal                   26.1476     6.9840   -22.3652    46.7410    69.1062     3.7439 
 29 2029      6474     4146.4  superiorparietal                  24.5216     5.5311   -11.4089    44.3602    55.7691     4.4334 
 30 2030      4272     2864.5  superiortemporal                  24.1970     6.9738   -25.4910    43.5286    69.0197     3.4697 
 31 2031      4006     2717.6  supramarginal                     25.8517     5.9316    -3.3449    42.1498    45.4947     4.3583 
 32 2032       431      271.5  frontalpole                       25.5663     8.1598     4.2082    44.0889    39.8807     3.1332 
 33 2033       719      404.2  temporalpole                      13.3179     7.2745    -6.5391    37.5637    44.1028     1.8308 
 34 2034       486      236.9  transversetemporal                16.6227     4.9944     6.6382    34.7869    28.1487     3.3283 
 35 2035      3003     1972.7  insula                            20.8333     7.8621   -12.4315    45.3809    57.8125     2.6498 
