# Supplementary material for: Computer assisted diagnosis of Alzheimer’s disease using statistical likelihood-ratio test
Source: PLoS One. 2023 Feb 17;18(2):e0279574. doi: 10.1371/journal.pone.0279574 (PMC9937475; doi:10.1371/journal.pone.0279574)
Supplement: S1 File — (ZIP) [file pone.0279574.s001.zip › ADNI_AD/14_12_19/S166968/stats/wmparc.stats]

# Title Segmentation Statistics 
# 
# generating_program mri_segstats
# cvs_version $Id: mri_segstats.c,v 1.121 2016/05/31 17:27:11 greve Exp $
# cmdline mri_segstats --seg mri/wmparc.mgz --sum stats/wmparc.stats --pv mri/norm.mgz --excludeid 0 --brainmask mri/brainmask.mgz --in mri/norm.mgz --in-intensity-name norm --in-intensity-units MR --subject S166968 --surf-wm-vol --ctab /scratch/jk27/xxz598/freesurfer/WMParcStatsLUT.txt --etiv 
# sysname  Linux
# hostname gadi-cpu-clx-2426.gadi.nci.org.au
# machine  x86_64
# user     xxz598
# anatomy_type volume
# 
# SUBJECTS_DIR /scratch/jk27/xxz598/freesurfer/subjects
# subjectname S166968
# Measure VentricleChoroidVol, VentricleChoroidVol, Volume of ventricles and choroid plexus, 61882.000000, mm^3
# Measure lhCerebralWhiteMatter, lhCerebralWhiteMatterVol, Left hemisphere cerebral white matter volume, 170318.393961, mm^3
# Measure rhCerebralWhiteMatter, rhCerebralWhiteMatterVol, Right hemisphere cerebral white matter volume, 166309.095926, mm^3
# Measure CerebralWhiteMatter, CerebralWhiteMatterVol, Total cerebral white matter volume, 336627.489887, mm^3
# Measure Mask, MaskVol, Mask Volume, 1431725.000000, mm^3
# Measure EstimatedTotalIntraCranialVol, eTIV, Estimated Total Intracranial Volume, 1472927.870017, mm^3
# SegVolFile mri/wmparc.mgz 
# SegVolFileTimeStamp  2019/12/20 20:16:42 
# ColorTable /scratch/jk27/xxz598/freesurfer/WMParcStatsLUT.txt 
# ColorTableTimeStamp 2017/01/19 09:00:02 
# InVolFile  mri/norm.mgz 
# InVolFileTimeStamp  2019/12/20 15:39:33 
# InVolFrame 0 
# PVVolFile  mri/norm.mgz 
# PVVolFileTimeStamp  2019/12/20 15:39:33 
# ExcludeSegId 0 
# Only reporting non-empty segmentations
# VoxelVolume_mm3 1 
# TableCol  1 ColHeader Index 
# TableCol  1 FieldName Index 
# TableCol  1 Units     NA 
# TableCol  2 ColHeader SegId 
# TableCol  2 FieldName Segmentation Id
# TableCol  2 Units     NA
# TableCol  3 ColHeader NVoxels 
# TableCol  3 FieldName Number of Voxels
# TableCol  3 Units     unitless
# TableCol  4 ColHeader Volume_mm3
# TableCol  4 FieldName Volume
# TableCol  4 Units     mm^3
# TableCol  5 ColHeader StructName
# TableCol  5 FieldName Structure Name
# TableCol  5 Units     NA
# TableCol  6 ColHeader normMean 
# TableCol  6 FieldName Intensity normMean
# TableCol  6 Units     MR
# TableCol  7 ColHeader normStdDev
# TableCol  7 FieldName Itensity normStdDev
# TableCol  7 Units     MR
# TableCol  8 ColHeader normMin
# TableCol  8 FieldName Intensity normMin
# TableCol  8 Units     MR
# TableCol  9 ColHeader normMax
# TableCol  9 FieldName Intensity normMax
# TableCol  9 Units     MR
# TableCol 10 ColHeader normRange
# TableCol 10 FieldName Intensity normRange
# TableCol 10 Units     MR
# NRows 70 
# NTableCols 10 
# ColHeaders  Index SegId NVoxels Volume_mm3 StructName normMean normStdDev normMin normMax normRange  
  1 3001      1554     1597.5  wm-lh-bankssts                    98.2091     7.0348    65.0000   118.0000    53.0000 
  2 3002      2075     2057.6  wm-lh-caudalanteriorcingulate    101.1778    13.7570    37.0000   121.0000    84.0000 
  3 3003      4916     5012.9  wm-lh-caudalmiddlefrontal         99.5527     7.3566    60.0000   118.0000    58.0000 
  4 3005      1567     1617.5  wm-lh-cuneus                      99.3255     8.7356    35.0000   118.0000    83.0000 
  5 3006       397      442.6  wm-lh-entorhinal                  75.6902     5.5621    59.0000    92.0000    33.0000 
  6 3007      4839     4970.8  wm-lh-fusiform                    86.7001     8.6596    25.0000   105.0000    80.0000 
  7 3008      7364     7522.9  wm-lh-inferiorparietal            99.0413     8.5535    46.0000   117.0000    71.0000 
  8 3009      3744     3771.5  wm-lh-inferiortemporal            86.2540     8.9497    63.0000   109.0000    46.0000 
  9 3010      3498     3523.8  wm-lh-isthmuscingulate           102.7490    15.6139    16.0000   125.0000   109.0000 
 10 3011      8051     8454.1  wm-lh-lateraloccipital            95.6622     8.5964    59.0000   122.0000    63.0000 
 11 3012      5338     5382.2  wm-lh-lateralorbitofrontal        99.0341     9.0831    49.0000   122.0000    73.0000 
 12 3013      3936     4276.8  wm-lh-lingual                     89.7358    10.7432    16.0000   115.0000    99.0000 
 13 3014      3222     3257.1  wm-lh-medialorbitofrontal         95.7415     9.6307    25.0000   126.0000   101.0000 
 14 3015      3692     3811.5  wm-lh-middletemporal              91.6092     7.7872    63.0000   111.0000    48.0000 
 15 3016      1102     1261.5  wm-lh-parahippocampal             87.9437    10.3908    32.0000   119.0000    87.0000 
 16 3017      3172     3221.0  wm-lh-paracentral                 98.7897     7.8153    62.0000   120.0000    58.0000 
 17 3018      2625     2692.1  wm-lh-parsopercularis             97.9265     7.8664    69.0000   115.0000    46.0000 
 18 3019       933      951.0  wm-lh-parsorbitalis               94.2551     8.4735    64.0000   112.0000    48.0000 
 19 3020      2273     2357.0  wm-lh-parstriangularis            98.4853     7.6409    53.0000   115.0000    62.0000 
 20 3021      2010     1963.5  wm-lh-pericalcarine               89.8438    13.7191    16.0000   112.0000    96.0000 
 21 3022      4815     5236.8  wm-lh-postcentral                 97.5661     7.6099    61.0000   119.0000    58.0000 
 22 3023      3122     3123.6  wm-lh-posteriorcingulate         102.8623    11.4583    18.0000   121.0000   103.0000 
 23 3024      9747    10096.2  wm-lh-precentral                  98.0632     7.4049    58.0000   118.0000    60.0000 
 24 3025      6910     6933.9  wm-lh-precuneus                   99.4359     9.6781    19.0000   120.0000   101.0000 
 25 3026      1845     1856.9  wm-lh-rostralanteriorcingulate    98.3951    17.4262    15.0000   123.0000   108.0000 
 26 3027      9921    10197.5  wm-lh-rostralmiddlefrontal        97.5733     8.6936    63.0000   119.0000    56.0000 
 27 3028     13458    13699.5  wm-lh-superiorfrontal             95.1213     7.9029    54.0000   116.0000    62.0000 
 28 3029      8106     8402.8  wm-lh-superiorparietal            98.9785     8.6619    27.0000   121.0000    94.0000 
 29 3030      5729     6092.6  wm-lh-superiortemporal            95.9541     9.4534    52.0000   118.0000    66.0000 
 30 3031      6578     6780.1  wm-lh-supramarginal              100.7920     9.2364    13.0000   120.0000   107.0000 
 31 3032       263      245.0  wm-lh-frontalpole                 89.7947     7.6100    71.0000   107.0000    36.0000 
 32 3033       420      463.6  wm-lh-temporalpole                81.8881     6.3400    67.0000   103.0000    36.0000 
 33 3034      1028     1025.6  wm-lh-transversetemporal         100.0759     7.6190    72.0000   117.0000    45.0000 
 34 3035      8272     8364.9  wm-lh-insula                      98.2320     9.4978    58.0000   123.0000    65.0000 
 35 4001      2040     2038.6  wm-rh-bankssts                    96.8608     6.1915    73.0000   110.0000    37.0000 
 36 4002      1510     1516.8  wm-rh-caudalanteriorcingulate    103.4172    12.0957    23.0000   125.0000   102.0000 
 37 4003      4729     4921.3  wm-rh-caudalmiddlefrontal         98.8061     7.1930    66.0000   116.0000    50.0000 
 38 4005      1530     1638.1  wm-rh-cuneus                      98.7595     6.6833    77.0000   114.0000    37.0000 
 39 4006       671      775.3  wm-rh-entorhinal                  77.9806     6.4670    66.0000    99.0000    33.0000 
 40 4007      4571     4688.9  wm-rh-fusiform                    88.1129     9.8190    18.0000   110.0000    92.0000 
 41 4008     11131    11442.5  wm-rh-inferiorparietal            96.1131     7.7694    60.0000   115.0000    55.0000 
 42 4009      4012     4099.9  wm-rh-inferiortemporal            86.8906     8.4900    58.0000   107.0000    49.0000 
 43 4010      2760     2840.9  wm-rh-isthmuscingulate           102.4120    15.5433    21.0000   127.0000   106.0000 
 44 4011      6613     6990.6  wm-rh-lateraloccipital            95.9221     7.2551    43.0000   114.0000    71.0000 
 45 4012      5769     5781.8  wm-rh-lateralorbitofrontal        93.4517     9.5204    42.0000   124.0000    82.0000 
 46 4013      3922     4181.2  wm-rh-lingual                     88.6945    12.8626    16.0000   111.0000    95.0000 
 47 4014      2620     2709.3  wm-rh-medialorbitofrontal         92.6977     9.6535    37.0000   126.0000    89.0000 
 48 4015      3973     4086.0  wm-rh-middletemporal              90.0415     8.0523    49.0000   108.0000    59.0000 
 49 4016       958     1120.1  wm-rh-parahippocampal             90.8852     7.1765    48.0000   110.0000    62.0000 
 50 4017      3553     3625.8  wm-rh-paracentral                 95.8990     6.7701    69.0000   115.0000    46.0000 
 51 4018      2112     2181.2  wm-rh-parsopercularis             98.5511     7.3417    73.0000   113.0000    40.0000 
 52 4019      1055     1072.2  wm-rh-parsorbitalis               91.4000     7.3197    74.0000   108.0000    34.0000 
 53 4020      2593     2652.0  wm-rh-parstriangularis            97.8450     7.3772    71.0000   115.0000    44.0000 
 54 4021      1911     1904.0  wm-rh-pericalcarine               92.1460     9.8953    16.0000   110.0000    94.0000 
 55 4022      5217     5645.1  wm-rh-postcentral                 97.8821     6.9954    66.0000   116.0000    50.0000 
 56 4023      2960     3003.4  wm-rh-posteriorcingulate         102.4209     9.9153    47.0000   122.0000    75.0000 
 57 4024     11155    11602.4  wm-rh-precentral                  96.6488     6.7481    64.0000   114.0000    50.0000 
 58 4025      6915     7012.5  wm-rh-precuneus                   96.9264     8.8457    56.0000   117.0000    61.0000 
 59 4026      1528     1552.7  wm-rh-rostralanteriorcingulate   100.6590    10.2415    49.0000   123.0000    74.0000 
 60 4027      8873     9294.3  wm-rh-rostralmiddlefrontal        97.5705     8.0451    59.0000   115.0000    56.0000 
 61 4028     12245    12555.6  wm-rh-superiorfrontal             94.9045     8.0748    52.0000   118.0000    66.0000 
 62 4029      7932     8293.0  wm-rh-superiorparietal            97.8235     7.8525    62.0000   115.0000    53.0000 
 63 4030      4004     4310.3  wm-rh-superiortemporal            94.7980     9.3037    55.0000   113.0000    58.0000 
 64 4031      6004     6185.4  wm-rh-supramarginal               98.6959     7.6305    69.0000   114.0000    45.0000 
 65 4032       218      239.4  wm-rh-frontalpole                 91.1881     6.0097    78.0000   106.0000    28.0000 
 66 4033       393      419.0  wm-rh-temporalpole                76.8473     5.9597    63.0000    92.0000    29.0000 
 67 4034       452      465.1  wm-rh-transversetemporal         100.9447     4.9939    86.0000   112.0000    26.0000 
 68 4035      7160     7360.3  wm-rh-insula                      95.5013     9.3543    28.0000   119.0000    91.0000 
 69 5001     22707    22134.2  Left-UnsegmentedWhiteMatter       94.0746    16.1108    15.0000   128.0000   113.0000 
 70 5002     22055    21582.6  Right-UnsegmentedWhiteMatter      93.5207    14.6932    12.0000   125.0000   113.0000 
