# Supplementary material for: Computer assisted diagnosis of Alzheimer’s disease using statistical likelihood-ratio test
Source: PLoS One. 2023 Feb 17;18(2):e0279574. doi: 10.1371/journal.pone.0279574 (PMC9937475; doi:10.1371/journal.pone.0279574)
Supplement: S1 File — (ZIP) [file pone.0279574.s001.zip › ADNI_AD/14_12_19/S203720/stats/aseg.stats]

# Title Segmentation Statistics 
# 
# generating_program mri_segstats
# cvs_version $Id: mri_segstats.c,v 1.121 2016/05/31 17:27:11 greve Exp $
# cmdline mri_segstats --seg mri/aseg.mgz --sum stats/aseg.stats --pv mri/norm.mgz --empty --brainmask mri/brainmask.mgz --brain-vol-from-seg --excludeid 0 --excl-ctxgmwm --supratent --subcortgray --in mri/norm.mgz --in-intensity-name norm --in-intensity-units MR --etiv --surf-wm-vol --surf-ctx-vol --totalgray --euler --ctab /scratch/jk27/xxz598/freesurfer/ASegStatsLUT.txt --subject S203720 
# sysname  Linux
# hostname gadi-cpu-clx-2334.gadi.nci.org.au
# machine  x86_64
# user     xxz598
# anatomy_type volume
# 
# SUBJECTS_DIR /scratch/jk27/xxz598/freesurfer/subjects
# subjectname S203720
# Measure BrainSeg, BrainSegVol, Brain Segmentation Volume, 843337.000000, mm^3
# Measure BrainSegNotVent, BrainSegVolNotVent, Brain Segmentation Volume Without Ventricles, 802749.000000, mm^3
# Measure BrainSegNotVentSurf, BrainSegVolNotVentSurf, Brain Segmentation Volume Without Ventricles from Surf, 802250.515635, mm^3
# Measure VentricleChoroidVol, VentricleChoroidVol, Volume of ventricles and choroid plexus, 36691.000000, mm^3
# Measure lhCortex, lhCortexVol, Left hemisphere cortical gray matter volume, 173775.368498, mm^3
# Measure rhCortex, rhCortexVol, Right hemisphere cortical gray matter volume, 173095.155019, mm^3
# Measure Cortex, CortexVol, Total cortical gray matter volume, 346870.523517, mm^3
# Measure lhCerebralWhiteMatter, lhCerebralWhiteMatterVol, Left hemisphere cerebral white matter volume, 156677.533747, mm^3
# Measure rhCerebralWhiteMatter, rhCerebralWhiteMatterVol, Right hemisphere cerebral white matter volume, 154467.458370, mm^3
# Measure CerebralWhiteMatter, CerebralWhiteMatterVol, Total cerebral white matter volume, 311144.992117, mm^3
# Measure SubCortGray, SubCortGrayVol, Subcortical gray matter volume, 38860.000000, mm^3
# Measure TotalGray, TotalGrayVol, Total gray matter volume, 469247.523517, mm^3
# Measure SupraTentorial, SupraTentorialVol, Supratentorial volume, 735753.515635, mm^3
# Measure SupraTentorialNotVent, SupraTentorialVolNotVent, Supratentorial volume, 699062.515635, mm^3
# Measure SupraTentorialNotVentVox, SupraTentorialVolNotVentVox, Supratentorial volume voxel count, 697247.000000, mm^3
# Measure Mask, MaskVol, Mask Volume, 1285203.000000, mm^3
# Measure BrainSegVol-to-eTIV, BrainSegVol-to-eTIV, Ratio of BrainSegVol to eTIV, 0.636713, unitless
# Measure MaskVol-to-eTIV, MaskVol-to-eTIV, Ratio of MaskVol to eTIV, 0.970318, unitless
# Measure lhSurfaceHoles, lhSurfaceHoles, Number of defect holes in lh surfaces prior to fixing, 25, unitless
# Measure rhSurfaceHoles, rhSurfaceHoles, Number of defect holes in rh surfaces prior to fixing, 20, unitless
# Measure SurfaceHoles, SurfaceHoles, Total number of defect holes in surfaces prior to fixing, 45, unitless
# Measure EstimatedTotalIntraCranialVol, eTIV, Estimated Total Intracranial Volume, 1324517.660963, mm^3
# SegVolFile mri/aseg.mgz 
# SegVolFileTimeStamp  2019/12/22 03:30:45 
# ColorTable /scratch/jk27/xxz598/freesurfer/ASegStatsLUT.txt 
# ColorTableTimeStamp 2017/01/19 09:00:02 
# InVolFile  mri/norm.mgz 
# InVolFileTimeStamp  2019/12/21 23:22:47 
# InVolFrame 0 
# PVVolFile  mri/norm.mgz 
# PVVolFileTimeStamp  2019/12/21 23:22:47 
# Excluding Cortical Gray and White Matter
# ExcludeSegId 0 2 3 41 42 
# VoxelVolume_mm3 1 
# TableCol  1 ColHeader Index 
# TableCol  1 FieldName Index 
# TableCol  1 Units     NA 
# TableCol  2 ColHeader SegId 
# TableCol  2 FieldName Segmentation Id
# TableCol  2 Units     NA
# TableCol  3 ColHeader NVoxels 
# TableCol  3 FieldName Number of Voxels
# TableCol  3 Units     unitless
# TableCol  4 ColHeader Volume_mm3
# TableCol  4 FieldName Volume
# TableCol  4 Units     mm^3
# TableCol  5 ColHeader StructName
# TableCol  5 FieldName Structure Name
# TableCol  5 Units     NA
# TableCol  6 ColHeader normMean 
# TableCol  6 FieldName Intensity normMean
# TableCol  6 Units     MR
# TableCol  7 ColHeader normStdDev
# TableCol  7 FieldName Itensity normStdDev
# TableCol  7 Units     MR
# TableCol  8 ColHeader normMin
# TableCol  8 FieldName Intensity normMin
# TableCol  8 Units     MR
# TableCol  9 ColHeader normMax
# TableCol  9 FieldName Intensity normMax
# TableCol  9 Units     MR
# TableCol 10 ColHeader normRange
# TableCol 10 FieldName Intensity normRange
# TableCol 10 Units     MR
# NRows 45 
# NTableCols 10 
# ColHeaders  Index SegId NVoxels Volume_mm3 StructName normMean normStdDev normMin normMax normRange  
  1   4     17255    17355.2  Left-Lateral-Ventricle            25.7284    10.2967     5.0000    85.0000    80.0000 
  2   5      1105     1073.5  Left-Inf-Lat-Vent                 35.7946    14.0558     8.0000    82.0000    74.0000 
  3   7     11134    11558.9  Left-Cerebellum-White-Matter      84.4605     7.0338    16.0000   104.0000    88.0000 
  4   8     41172    41069.3  Left-Cerebellum-Cortex            60.1040    11.1924     5.0000    97.0000    92.0000 
  5  10      4981     4799.6  Left-Thalamus-Proper              88.6212    10.1432    25.0000   113.0000    88.0000 
  6  11      2818     2780.1  Left-Caudate                      82.2892     8.3551    51.0000   110.0000    59.0000 
  7  12      3311     3277.7  Left-Putamen                      86.6457     5.6763    51.0000   112.0000    61.0000 
  8  13      1578     1539.8  Left-Pallidum                     98.6388     7.5382    46.0000   123.0000    77.0000 
  9  14      1426     1484.7  3rd-Ventricle                     32.4895    11.4739    10.0000    73.0000    63.0000 
 10  15      1355     1432.5  4th-Ventricle                     29.1579    11.0385    10.0000    64.0000    54.0000 
 11  16     15046    15021.0  Brain-Stem                        83.6429    10.9320    11.0000   118.0000   107.0000 
 12  17      2619     2444.5  Left-Hippocampus                  67.6300    10.3990    26.0000   111.0000    85.0000 
 13  18       781      749.8  Left-Amygdala                     70.0013     7.8734    10.0000    90.0000    80.0000 
 14  24      1116     1031.9  CSF                               43.9194    13.4325     5.0000   111.0000   106.0000 
 15  26       409      389.0  Left-Accumbens-area               79.8117     5.4522    53.0000    97.0000    44.0000 
 16  28      3057     2996.2  Left-VentralDC                    93.4936    11.8798    25.0000   125.0000   100.0000 
 17  30         9       20.4  Left-vessel                       63.0000     5.9161    54.0000    71.0000    17.0000 
 18  31       781      739.6  Left-choroid-plexus               46.6684    10.7449    22.0000    79.0000    57.0000 
 19  43     15484    15468.7  Right-Lateral-Ventricle           26.1799    11.0010     7.0000    96.0000    89.0000 
 20  44      1398     1372.3  Right-Inf-Lat-Vent                32.1609    13.0317     8.0000    74.0000    66.0000 
 21  46     10709    11141.7  Right-Cerebellum-White-Matter     83.2284     6.9019    38.0000   110.0000    72.0000 
 22  47     41245    41064.1  Right-Cerebellum-Cortex           59.8544    10.9546     9.0000    94.0000    85.0000 
 23  49      5054     4818.8  Right-Thalamus-Proper             86.5182    10.2855    23.0000   113.0000    90.0000 
 24  50      2899     2808.4  Right-Caudate                     79.8637     8.9509    38.0000   105.0000    67.0000 
 25  51      3286     3217.3  Right-Putamen                     84.1211     6.0553    49.0000   103.0000    54.0000 
 26  52      1599     1575.1  Right-Pallidum                    99.4609     6.7603    62.0000   119.0000    57.0000 
 27  53      2183     2047.0  Right-Hippocampus                 66.8058    11.4217     9.0000   100.0000    91.0000 
 28  54       806      762.4  Right-Amygdala                    70.8524     9.0588    17.0000    98.0000    81.0000 
 29  58       455      426.7  Right-Accumbens-area              79.0989     4.7484    52.0000    98.0000    46.0000 
 30  60      3055     2952.6  Right-VentralDC                   92.6314    12.1167    25.0000   126.0000   101.0000 
 31  62         6       15.8  Right-vessel                      55.1667     8.5654    43.0000    66.0000    23.0000 
 32  63       679      612.7  Right-choroid-plexus              47.9455    11.6890    18.0000    77.0000    59.0000 
 33  72         0        0.0  5th-Ventricle                      0.0000     0.0000     0.0000     0.0000     0.0000 
 34  77      2474     2322.6  WM-hypointensities                69.5501    10.8548    35.0000   107.0000    72.0000 
 35  78         0        0.0  Left-WM-hypointensities            0.0000     0.0000     0.0000     0.0000     0.0000 
 36  79         0        0.0  Right-WM-hypointensities           0.0000     0.0000     0.0000     0.0000     0.0000 
 37  80         0        0.0  non-WM-hypointensities             0.0000     0.0000     0.0000     0.0000     0.0000 
 38  81         0        0.0  Left-non-WM-hypointensities        0.0000     0.0000     0.0000     0.0000     0.0000 
 39  82         0        0.0  Right-non-WM-hypointensities       0.0000     0.0000     0.0000     0.0000     0.0000 
 40  85       150      159.2  Optic-Chiasm                      76.6800    23.4020    23.0000   122.0000    99.0000 
 41 251       955      845.9  CC_Posterior                      96.3560    20.4731    26.0000   127.0000   101.0000 
 42 252       469      417.0  CC_Mid_Posterior                  90.0896    23.1173     9.0000   122.0000   113.0000 
 43 253       404      358.2  CC_Central                        96.4332    18.4575    41.0000   122.0000    81.0000 
 44 254       341      316.2  CC_Mid_Anterior                   98.8006    18.1392    40.0000   120.0000    80.0000 
 45 255       778      726.6  CC_Anterior                       98.0578    19.4591    37.0000   123.0000    86.0000 
