# Supplementary material for: Computer assisted diagnosis of Alzheimer’s disease using statistical likelihood-ratio test
Source: PLoS One. 2023 Feb 17;18(2):e0279574. doi: 10.1371/journal.pone.0279574 (PMC9937475; doi:10.1371/journal.pone.0279574)
Supplement: S1 File — (ZIP) [file pone.0279574.s001.zip › ADNI_AD/14_12_19/S203720/stats/lh.aparc.a2009s.stats]

# Table of FreeSurfer cortical parcellation anatomical statistics 
# 
# CreationTime 2019/12/21-16:22:16-GMT
# generating_program mris_anatomical_stats
# cvs_version $Id: mris_anatomical_stats.c,v 1.79 2016/03/14 15:15:34 greve Exp $
# mrisurf.c-cvs_version $Id: mrisurf.c,v 1.781.2.6 2016/12/27 16:47:14 zkaufman Exp $
# cmdline mris_anatomical_stats -th3 -mgz -cortex ../label/lh.cortex.label -f ../stats/lh.aparc.a2009s.stats -b -a ../label/lh.aparc.a2009s.annot -c ../label/aparc.annot.a2009s.ctab S203720 lh white 
# sysname  Linux
# hostname gadi-cpu-clx-2334.gadi.nci.org.au
# machine  x86_64
# user     xxz598
# 
# SUBJECTS_DIR /scratch/jk27/xxz598/freesurfer/subjects
# anatomy_type surface
# subjectname S203720
# hemi lh
# AnnotationFile ../label/lh.aparc.a2009s.annot
# AnnotationFileTimeStamp 2019/12/22 03:22:05
# Measure Cortex, NumVert, Number of Vertices, 105631, unitless
# Measure Cortex, WhiteSurfArea, White Surface Total Area, 69288.1, mm^2
# Measure Cortex, MeanThickness, Mean Thickness, 2.29026, mm
# Measure BrainSeg, BrainSegVol, Brain Segmentation Volume, 843337.000000, mm^3
# Measure BrainSegNotVent, BrainSegVolNotVent, Brain Segmentation Volume Without Ventricles, 802749.000000, mm^3
# Measure BrainSegNotVentSurf, BrainSegVolNotVentSurf, Brain Segmentation Volume Without Ventricles from Surf, 802250.515635, mm^3
# Measure Cortex, CortexVol Total cortical gray matter volume, 346870.523517, mm^3
# Measure SupraTentorial, SupraTentorialVol, Supratentorial volume, 735753.515635, mm^3
# Measure SupraTentorialNotVent, SupraTentorialVolNotVent, Supratentorial volume, 699062.515635, mm^3
# Measure EstimatedTotalIntraCranialVol, eTIV, Estimated Total Intracranial Volume, 1324517.660963, mm^3
# NTableCols 10
# TableCol  1 ColHeader StructName
# TableCol  1 FieldName Structure Name
# TableCol  1 Units     NA
# TableCol  2 ColHeader NumVert
# TableCol  2 FieldName Number of Vertices
# TableCol  2 Units     unitless
# TableCol  3 ColHeader SurfArea
# TableCol  3 FieldName Surface Area
# TableCol  3 Units     mm^2
# TableCol  4 ColHeader GrayVol
# TableCol  4 FieldName Gray Matter Volume
# TableCol  4 Units     mm^3
# TableCol  5 ColHeader ThickAvg 
# TableCol  5 FieldName Average Thickness
# TableCol  5 Units     mm
# TableCol  6 ColHeader ThickStd
# TableCol  6 FieldName Thickness StdDev
# TableCol  6 Units     mm 
# TableCol  7 ColHeader MeanCurv
# TableCol  7 FieldName Integrated Rectified Mean Curvature
# TableCol  7 Units     mm^-1
# TableCol  8 ColHeader GausCurv 
# TableCol  8 FieldName Integrated Rectified Gaussian Curvature
# TableCol  8 Units     mm^-2
# TableCol  9 ColHeader  FoldInd
# TableCol  9 FieldName  Folding Index 
# TableCol  9 Units      unitless 
# TableCol 10 ColHeader CurvInd
# TableCol 10 FieldName Intrinsic Curvature Index
# TableCol 10 Units     unitless
# ColHeaders StructName NumVert SurfArea GrayVol ThickAvg ThickStd MeanCurv GausCurv FoldInd CurvInd
G&S_frontomargin                          848    592   1500  2.437 0.484     0.179     0.054       19     2.2
G&S_occipital_inf                        1161    783   1837  2.108 0.398     0.155     0.035       18     1.7
G&S_paracentral                          1317    736   2163  2.439 0.531     0.103     0.021       11     1.2
G&S_subcentral                           1273    858   2417  2.423 0.390     0.134     0.027       19     1.2
G&S_transv_frontopol                      558    370   1183  2.411 0.466     0.145     0.029       15     0.6
G&S_cingul-Ant                           1738   1241   3102  2.472 0.431     0.127     0.030       25     1.9
G&S_cingul-Mid-Ant                       1036    735   1919  2.521 0.447     0.122     0.022       10     1.1
G&S_cingul-Mid-Post                      1130    775   1974  2.440 0.513     0.131     0.032       14     1.4
G_cingul-Post-dorsal                      579    369   1400  2.743 0.477     0.151     0.040       10     0.9
G_cingul-Post-ventral                     286    178    565  2.846 0.874     0.139     0.042        5     0.4
G_cuneus                                 1823   1059   2074  1.722 0.382     0.146     0.045       29     3.5
G_front_inf-Opercular                    1093    699   2356  2.624 0.298     0.134     0.031       18     1.3
G_front_inf-Orbital                       365    225    735  2.432 0.312     0.148     0.032        8     0.5
G_front_inf-Triangul                      901    593   1771  2.374 0.351     0.145     0.033       16     1.2
G_front_middle                           4016   2556   7959  2.509 0.428     0.143     0.034       71     5.6
G_front_sup                              6081   3811  11609  2.506 0.475     0.138     0.033      107     7.8
G_Ins_lg&S_cent_ins                       641    380   1192  3.051 0.803     0.135     0.046       11     1.1
G_insular_short                           776    465   2152  3.521 0.684     0.149     0.056       18     1.9
G_occipital_middle                       2154   1210   3405  2.220 0.427     0.139     0.035       35     2.8
G_occipital_sup                          1304    776   1728  1.964 0.427     0.141     0.033       20     1.8
G_oc-temp_lat-fusifor                    1634   1100   3255  2.408 0.602     0.158     0.040       41     3.0
G_oc-temp_med-Lingual                    2751   1647   3645  1.939 0.553     0.150     0.038       51     4.3
G_oc-temp_med-Parahip                     896    653   2595  3.079 0.661     0.113     0.025        9     0.7
G_orbital                                1911   1290   4148  2.576 0.634     0.150     0.037       46     2.8
G_pariet_inf-Angular                     2410   1541   4137  2.180 0.424     0.151     0.038       54     3.4
G_pariet_inf-Supramar                    2579   1710   4876  2.374 0.450     0.140     0.035       45     3.7
G_parietal_sup                           2461   1558   4051  2.093 0.385     0.133     0.029       42     2.9
G_postcentral                            2078   1245   3001  2.006 0.433     0.124     0.024       27     2.3
G_precentral                             2206   1179   4069  2.634 0.443     0.106     0.027       29     2.3
G_precuneus                              2625   1670   4312  2.104 0.468     0.144     0.036       49     3.5
G_rectus                                  825    522   1711  2.433 0.521     0.151     0.047       20     1.6
G_subcallosal                             739    458    870  2.013 0.946     0.110     0.102       15     3.7
G_temp_sup-G_T_transv                     582    259    861  2.419 0.346     0.090     0.026        6     0.5
G_temp_sup-Lateral                       1824   1157   4123  2.642 0.488     0.139     0.031       38     2.5
G_temp_sup-Plan_polar                     572    409   1466  3.054 0.633     0.073     0.014        2     0.3
G_temp_sup-Plan_tempo                    1044    721   1794  2.320 0.391     0.102     0.019       10     0.8
G_temporal_inf                           1960   1316   4552  2.542 0.668     0.154     0.052       57     4.5
G_temporal_middle                        2104   1383   5056  2.663 0.498     0.150     0.035       49     3.1
Lat_Fis-ant-Horizont                      308    212    370  2.065 0.344     0.096     0.017        2     0.2
Lat_Fis-ant-Vertical                      207    140    343  2.667 0.321     0.107     0.026        1     0.2
Lat_Fis-post                             1119    755   1463  2.314 0.448     0.124     0.022       11     1.1
Pole_occipital                           1614    968   1914  1.797 0.399     0.142     0.032       26     2.1
Pole_temporal                            1374    999   4853  3.116 0.722     0.176     0.064       45     3.9
S_calcarine                              2051   1397   2240  1.812 0.515     0.122     0.028       22     2.3
S_central                                2793   1926   3369  1.967 0.559     0.108     0.020       19     2.4
S_cingul-Marginalis                       924    656   1252  1.929 0.553     0.112     0.019        9     0.7
S_circular_insula_ant                     390    287    653  2.530 0.496     0.114     0.024        2     0.4
S_circular_insula_inf                    1315    917   1875  2.351 0.739     0.080     0.014        4     0.8
S_circular_insula_sup                    1464   1021   2000  2.393 0.403     0.112     0.026       10     1.8
S_collat_transv_ant                       662    501   1118  2.197 0.550     0.110     0.016        3     0.5
S_collat_transv_post                      488    321    492  1.979 0.280     0.154     0.035        6     0.7
S_front_inf                              1731   1190   2499  2.253 0.341     0.116     0.020       16     1.5
S_front_middle                            953    664   1275  2.196 0.444     0.133     0.029        9     1.3
S_front_sup                              2248   1562   3150  2.245 0.383     0.108     0.019       16     1.9
S_interm_prim-Jensen                       81     53    144  2.607 0.419     0.144     0.040        1     0.2
S_intrapariet&P_trans                    2681   1784   3092  1.919 0.364     0.123     0.021       29     2.4
S_oc_middle&Lunatus                       990    666   1028  1.828 0.322     0.126     0.026        8     1.1
S_oc_sup&transversal                     1053    711   1161  1.860 0.347     0.112     0.021        7     0.9
S_occipital_ant                           562    364    677  2.018 0.459     0.128     0.021        5     0.5
S_oc-temp_lat                             825    568   1010  2.070 0.372     0.110     0.023        6     0.7
S_oc-temp_med&Lingual                    1405   1074   2407  2.388 0.627     0.136     0.025       13     1.4
S_orbital_lateral                         194    135    259  2.191 0.302     0.130     0.020        2     0.1
S_orbital_med-olfact                      567    383    689  2.112 0.545     0.134     0.025        6     0.5
S_orbital-H_Shaped                       1203    832   2242  2.758 0.616     0.147     0.039       16     1.9
S_parieto_occipital                      2101   1368   2329  1.889 0.429     0.131     0.029       26     2.5
S_pericallosal                           1163    691   1192  2.380 0.936     0.119     0.028       25     1.3
S_postcentral                            2469   1651   3116  2.019 0.412     0.115     0.020       22     2.1
S_precentral-inf-part                    1500   1058   2250  2.377 0.401     0.108     0.018       10     1.1
S_precentral-sup-part                     867    565   1086  2.095 0.363     0.087     0.011        7     0.4
S_suborbital                              736    488    845  2.071 0.626     0.112     0.016        6     0.5
S_subparietal                             870    606   1123  2.042 0.474     0.119     0.021        5     0.8
S_temporal_inf                           1157    816   1652  2.251 0.584     0.135     0.031       13     1.5
S_temporal_sup                           4837   3413   7085  2.220 0.401     0.111     0.022       44     4.2
S_temporal_transverse                     448    318    520  1.917 0.394     0.110     0.014        3     0.3
