# Supplementary material for: Computer assisted diagnosis of Alzheimer’s disease using statistical likelihood-ratio test
Source: PLoS One. 2023 Feb 17;18(2):e0279574. doi: 10.1371/journal.pone.0279574 (PMC9937475; doi:10.1371/journal.pone.0279574)
Supplement: S1 File — (ZIP) [file pone.0279574.s001.zip › ADNI_AD/14_12_19/S203720/stats/lh.aparc.DKTatlas.stats]

# Table of FreeSurfer cortical parcellation anatomical statistics 
# 
# CreationTime 2019/12/21-16:23:01-GMT
# generating_program mris_anatomical_stats
# cvs_version $Id: mris_anatomical_stats.c,v 1.79 2016/03/14 15:15:34 greve Exp $
# mrisurf.c-cvs_version $Id: mrisurf.c,v 1.781.2.6 2016/12/27 16:47:14 zkaufman Exp $
# cmdline mris_anatomical_stats -th3 -mgz -cortex ../label/lh.cortex.label -f ../stats/lh.aparc.DKTatlas.stats -b -a ../label/lh.aparc.DKTatlas.annot -c ../label/aparc.annot.DKTatlas.ctab S203720 lh white 
# sysname  Linux
# hostname gadi-cpu-clx-2334.gadi.nci.org.au
# machine  x86_64
# user     xxz598
# 
# SUBJECTS_DIR /scratch/jk27/xxz598/freesurfer/subjects
# anatomy_type surface
# subjectname S203720
# hemi lh
# AnnotationFile ../label/lh.aparc.DKTatlas.annot
# AnnotationFileTimeStamp 2019/12/22 03:22:51
# Measure Cortex, NumVert, Number of Vertices, 105631, unitless
# Measure Cortex, WhiteSurfArea, White Surface Total Area, 69288.1, mm^2
# Measure Cortex, MeanThickness, Mean Thickness, 2.29026, mm
# Measure BrainSeg, BrainSegVol, Brain Segmentation Volume, 843337.000000, mm^3
# Measure BrainSegNotVent, BrainSegVolNotVent, Brain Segmentation Volume Without Ventricles, 802749.000000, mm^3
# Measure BrainSegNotVentSurf, BrainSegVolNotVentSurf, Brain Segmentation Volume Without Ventricles from Surf, 802250.515635, mm^3
# Measure Cortex, CortexVol Total cortical gray matter volume, 346870.523517, mm^3
# Measure SupraTentorial, SupraTentorialVol, Supratentorial volume, 735753.515635, mm^3
# Measure SupraTentorialNotVent, SupraTentorialVolNotVent, Supratentorial volume, 699062.515635, mm^3
# Measure EstimatedTotalIntraCranialVol, eTIV, Estimated Total Intracranial Volume, 1324517.660963, mm^3
# NTableCols 10
# TableCol  1 ColHeader StructName
# TableCol  1 FieldName Structure Name
# TableCol  1 Units     NA
# TableCol  2 ColHeader NumVert
# TableCol  2 FieldName Number of Vertices
# TableCol  2 Units     unitless
# TableCol  3 ColHeader SurfArea
# TableCol  3 FieldName Surface Area
# TableCol  3 Units     mm^2
# TableCol  4 ColHeader GrayVol
# TableCol  4 FieldName Gray Matter Volume
# TableCol  4 Units     mm^3
# TableCol  5 ColHeader ThickAvg 
# TableCol  5 FieldName Average Thickness
# TableCol  5 Units     mm
# TableCol  6 ColHeader ThickStd
# TableCol  6 FieldName Thickness StdDev
# TableCol  6 Units     mm 
# TableCol  7 ColHeader MeanCurv
# TableCol  7 FieldName Integrated Rectified Mean Curvature
# TableCol  7 Units     mm^-1
# TableCol  8 ColHeader GausCurv 
# TableCol  8 FieldName Integrated Rectified Gaussian Curvature
# TableCol  8 Units     mm^-2
# TableCol  9 ColHeader  FoldInd
# TableCol  9 FieldName  Folding Index 
# TableCol  9 Units      unitless 
# TableCol 10 ColHeader CurvInd
# TableCol 10 FieldName Intrinsic Curvature Index
# TableCol 10 Units     unitless
# ColHeaders StructName NumVert SurfArea GrayVol ThickAvg ThickStd MeanCurv GausCurv FoldInd CurvInd
caudalanteriorcingulate                  1171    820   2174  2.688 0.620     0.140     0.028       23     1.3
caudalmiddlefrontal                      3101   1996   5230  2.488 0.402     0.110     0.021       32     2.7
cuneus                                   2773   1694   3181  1.807 0.380     0.143     0.039       41     4.6
entorhinal                                454    341   1426  3.151 0.687     0.124     0.027        6     0.5
fusiform                                 3290   2343   6098  2.327 0.604     0.141     0.031       55     4.5
inferiorparietal                         5631   3741   8538  2.110 0.410     0.134     0.031       87     7.0
inferiortemporal                         3756   2599   7997  2.494 0.689     0.150     0.048       87     8.0
isthmuscingulate                         1334    837   2229  2.412 0.801     0.118     0.027       16     1.4
lateraloccipital                         6226   3786   7949  1.962 0.437     0.140     0.031       88     7.9
lateralorbitofrontal                     3675   2496   6682  2.511 0.665     0.156     0.055       82     9.4
lingual                                  3934   2495   5120  1.946 0.562     0.144     0.035       61     5.7
medialorbitofrontal                      1906   1220   3039  2.197 0.661     0.117     0.030       30     2.2
middletemporal                           4813   3327   9514  2.474 0.509     0.134     0.030       80     5.8
parahippocampal                           714    509   1626  2.818 0.721     0.109     0.019        6     0.5
paracentral                              2023   1213   2943  2.297 0.519     0.093     0.018       13     1.5
parsopercularis                          1831   1193   3285  2.549 0.335     0.122     0.028       22     2.0
parsorbitalis                             813    535   1582  2.597 0.499     0.128     0.026       11     0.9
parstriangularis                         1803   1205   2902  2.267 0.361     0.132     0.029       23     2.0
pericalcarine                            1581   1062   1673  1.743 0.493     0.129     0.034       18     2.2
postcentral                              6176   3967   8623  2.004 0.488     0.120     0.023       71     6.0
posteriorcingulate                       1554    991   2613  2.424 0.545     0.143     0.035       29     2.0
precentral                               5963   3759   9860  2.455 0.494     0.107     0.021       56     5.2
precuneus                                4916   3224   7293  2.052 0.495     0.137     0.031       76     5.8
rostralanteriorcingulate                 1540   1030   2680  2.590 0.620     0.133     0.035       34     2.0
rostralmiddlefrontal                     4623   3095   8001  2.335 0.430     0.147     0.034       73     6.7
superiorfrontal                          9346   6194  16602  2.395 0.483     0.130     0.029      132    10.9
superiorparietal                         5491   3512   7571  2.013 0.383     0.128     0.027       74     5.8
superiortemporal                         7102   4779  13488  2.453 0.616     0.113     0.024       91     7.1
supramarginal                            4663   3173   7968  2.319 0.461     0.135     0.031       66     5.7
transversetemporal                        759    377   1033  2.341 0.300     0.090     0.021        6     0.5
insula                                   2669   1777   5415  2.968 0.817     0.123     0.037       37     4.2
