# Supplementary material for: Computer assisted diagnosis of Alzheimer’s disease using statistical likelihood-ratio test
Source: PLoS One. 2023 Feb 17;18(2):e0279574. doi: 10.1371/journal.pone.0279574 (PMC9937475; doi:10.1371/journal.pone.0279574)
Supplement: S1 File — (ZIP) [file pone.0279574.s001.zip › ADNI_AD/14_12_19/S203720/stats/lh.aparc.pial.stats]

# Table of FreeSurfer cortical parcellation anatomical statistics 
# 
# CreationTime 2019/12/21-16:21:12-GMT
# generating_program mris_anatomical_stats
# cvs_version $Id: mris_anatomical_stats.c,v 1.79 2016/03/14 15:15:34 greve Exp $
# mrisurf.c-cvs_version $Id: mrisurf.c,v 1.781.2.6 2016/12/27 16:47:14 zkaufman Exp $
# cmdline mris_anatomical_stats -th3 -mgz -cortex ../label/lh.cortex.label -f ../stats/lh.aparc.pial.stats -b -a ../label/lh.aparc.annot -c ../label/aparc.annot.ctab S203720 lh pial 
# sysname  Linux
# hostname gadi-cpu-clx-2334.gadi.nci.org.au
# machine  x86_64
# user     xxz598
# 
# SUBJECTS_DIR /scratch/jk27/xxz598/freesurfer/subjects
# anatomy_type surface
# subjectname S203720
# hemi lh
# AnnotationFile ../label/lh.aparc.annot
# AnnotationFileTimeStamp 2019/12/22 03:03:50
# Measure Cortex, NumVert, Number of Vertices, 105604, unitless
# Measure Cortex, PialSurfArea, Pial Surface Total Area, 81410.6, mm^2
# Measure Cortex, MeanThickness, Mean Thickness, 2.29032, mm
# Measure BrainSeg, BrainSegVol, Brain Segmentation Volume, 843337.000000, mm^3
# Measure BrainSegNotVent, BrainSegVolNotVent, Brain Segmentation Volume Without Ventricles, 802749.000000, mm^3
# Measure BrainSegNotVentSurf, BrainSegVolNotVentSurf, Brain Segmentation Volume Without Ventricles from Surf, 802250.515635, mm^3
# Measure Cortex, CortexVol Total cortical gray matter volume, 346870.523517, mm^3
# Measure SupraTentorial, SupraTentorialVol, Supratentorial volume, 735753.515635, mm^3
# Measure SupraTentorialNotVent, SupraTentorialVolNotVent, Supratentorial volume, 699062.515635, mm^3
# Measure EstimatedTotalIntraCranialVol, eTIV, Estimated Total Intracranial Volume, 1324517.660963, mm^3
# NTableCols 10
# TableCol  1 ColHeader StructName
# TableCol  1 FieldName Structure Name
# TableCol  1 Units     NA
# TableCol  2 ColHeader NumVert
# TableCol  2 FieldName Number of Vertices
# TableCol  2 Units     unitless
# TableCol  3 ColHeader SurfArea
# TableCol  3 FieldName Surface Area
# TableCol  3 Units     mm^2
# TableCol  4 ColHeader GrayVol
# TableCol  4 FieldName Gray Matter Volume
# TableCol  4 Units     mm^3
# TableCol  5 ColHeader ThickAvg 
# TableCol  5 FieldName Average Thickness
# TableCol  5 Units     mm
# TableCol  6 ColHeader ThickStd
# TableCol  6 FieldName Thickness StdDev
# TableCol  6 Units     mm 
# TableCol  7 ColHeader MeanCurv
# TableCol  7 FieldName Integrated Rectified Mean Curvature
# TableCol  7 Units     mm^-1
# TableCol  8 ColHeader GausCurv 
# TableCol  8 FieldName Integrated Rectified Gaussian Curvature
# TableCol  8 Units     mm^-2
# TableCol  9 ColHeader  FoldInd
# TableCol  9 FieldName  Folding Index 
# TableCol  9 Units      unitless 
# TableCol 10 ColHeader CurvInd
# TableCol 10 FieldName Intrinsic Curvature Index
# TableCol 10 Units     unitless
# ColHeaders StructName NumVert SurfArea GrayVol ThickAvg ThickStd MeanCurv GausCurv FoldInd CurvInd
bankssts                                 1285    821   1950  2.250 0.431     0.103     0.023       13     1.2
caudalanteriorcingulate                   745    630   1482  2.779 0.699     0.153     0.028       18     0.9
caudalmiddlefrontal                      2866   2102   4945  2.506 0.401     0.115     0.029       32     4.1
cuneus                                   2032   1348   2200  1.767 0.371     0.130     0.036       21     3.1
entorhinal                                535    656   1657  3.162 0.680     0.195     0.040        9     1.1
fusiform                                 3695   3420   7373  2.399 0.656     0.158     0.034       55     5.7
inferiorparietal                         5586   4272   8504  2.116 0.411     0.140     0.027       65     6.6
inferiortemporal                         3478   3112   6931  2.438 0.649     0.165     0.051      332     8.7
isthmuscingulate                         1335    982   2246  2.420 0.802     0.126     0.031       17     1.5
lateraloccipital                         6207   4412   7935  1.969 0.440     0.131     0.028       77     7.4
lateralorbitofrontal                     3250   2471   5959  2.522 0.607     0.138     0.030       46     4.5
lingual                                  3848   2832   5048  1.949 0.567     0.137     0.033       44     5.7
medialorbitofrontal                      2350   1838   3567  2.149 0.674     0.132     0.031       35     2.8
middletemporal                           3853   3573   8067  2.515 0.532     0.154     0.030       47     5.2
parahippocampal                           679    654   1578  2.852 0.699     0.155     0.035       11     1.0
paracentral                              1680   1166   2450  2.266 0.551     0.099     0.017       11     1.2
parsopercularis                          1943   1499   3540  2.544 0.330     0.123     0.026       18     2.1
parsorbitalis                             722    691   1583  2.663 0.573     0.167     0.034        9     1.2
parstriangularis                         1576   1174   2553  2.248 0.375     0.136     0.026       20     1.8
pericalcarine                            1565    902   1654  1.738 0.491     0.123     0.028       26     2.0
postcentral                              5475   4261   7619  1.989 0.484     0.127     0.021       52     4.8
posteriorcingulate                       1425   1051   2437  2.431 0.546     0.150     0.035       48     2.2
precentral                               6004   4344   9913  2.448 0.498     0.104     0.017       50     4.2
precuneus                                5091   3835   7345  2.031 0.491     0.140     0.029       70     6.0
rostralanteriorcingulate                 1188    931   2166  2.676 0.575     0.146     0.030       20     1.3
rostralmiddlefrontal                     6168   4771  10526  2.337 0.451     0.145     0.034       84     8.9
superiorfrontal                          8859   6823  15560  2.421 0.466     0.127     0.025      100     9.4
superiorparietal                         6850   5044   9519  2.013 0.389     0.132     0.026       77     7.3
superiortemporal                         5570   4345   9748  2.409 0.544     0.120     0.022       58     5.3
supramarginal                            5035   3946   8638  2.317 0.455     0.135     0.028       61     6.0
frontalpole                               264    268    572  2.615 0.426     0.196     0.046        6     0.5
temporalpole                              500    807   1971  3.190 0.910     0.215     0.032        5     0.8
transversetemporal                        757    523   1030  2.342 0.300     0.088     0.015        3     0.4
insula                                   3199   1914   6020  2.867 0.831     0.108     0.033       38     3.6
