# Supplementary material for: Computer assisted diagnosis of Alzheimer’s disease using statistical likelihood-ratio test
Source: PLoS One. 2023 Feb 17;18(2):e0279574. doi: 10.1371/journal.pone.0279574 (PMC9937475; doi:10.1371/journal.pone.0279574)
Supplement: S1 File — (ZIP) [file pone.0279574.s001.zip › ADNI_AD/14_12_19/S203720/stats/lh.aparc.stats]

# Table of FreeSurfer cortical parcellation anatomical statistics 
# 
# CreationTime 2019/12/21-16:20:56-GMT
# generating_program mris_anatomical_stats
# cvs_version $Id: mris_anatomical_stats.c,v 1.79 2016/03/14 15:15:34 greve Exp $
# mrisurf.c-cvs_version $Id: mrisurf.c,v 1.781.2.6 2016/12/27 16:47:14 zkaufman Exp $
# cmdline mris_anatomical_stats -th3 -mgz -cortex ../label/lh.cortex.label -f ../stats/lh.aparc.stats -b -a ../label/lh.aparc.annot -c ../label/aparc.annot.ctab S203720 lh white 
# sysname  Linux
# hostname gadi-cpu-clx-2334.gadi.nci.org.au
# machine  x86_64
# user     xxz598
# 
# SUBJECTS_DIR /scratch/jk27/xxz598/freesurfer/subjects
# anatomy_type surface
# subjectname S203720
# hemi lh
# AnnotationFile ../label/lh.aparc.annot
# AnnotationFileTimeStamp 2019/12/22 03:03:50
# Measure Cortex, NumVert, Number of Vertices, 105604, unitless
# Measure Cortex, WhiteSurfArea, White Surface Total Area, 69266.7, mm^2
# Measure Cortex, MeanThickness, Mean Thickness, 2.29032, mm
# Measure BrainSeg, BrainSegVol, Brain Segmentation Volume, 843337.000000, mm^3
# Measure BrainSegNotVent, BrainSegVolNotVent, Brain Segmentation Volume Without Ventricles, 802749.000000, mm^3
# Measure BrainSegNotVentSurf, BrainSegVolNotVentSurf, Brain Segmentation Volume Without Ventricles from Surf, 802250.515635, mm^3
# Measure Cortex, CortexVol Total cortical gray matter volume, 346870.523517, mm^3
# Measure SupraTentorial, SupraTentorialVol, Supratentorial volume, 735753.515635, mm^3
# Measure SupraTentorialNotVent, SupraTentorialVolNotVent, Supratentorial volume, 699062.515635, mm^3
# Measure EstimatedTotalIntraCranialVol, eTIV, Estimated Total Intracranial Volume, 1324517.660963, mm^3
# NTableCols 10
# TableCol  1 ColHeader StructName
# TableCol  1 FieldName Structure Name
# TableCol  1 Units     NA
# TableCol  2 ColHeader NumVert
# TableCol  2 FieldName Number of Vertices
# TableCol  2 Units     unitless
# TableCol  3 ColHeader SurfArea
# TableCol  3 FieldName Surface Area
# TableCol  3 Units     mm^2
# TableCol  4 ColHeader GrayVol
# TableCol  4 FieldName Gray Matter Volume
# TableCol  4 Units     mm^3
# TableCol  5 ColHeader ThickAvg 
# TableCol  5 FieldName Average Thickness
# TableCol  5 Units     mm
# TableCol  6 ColHeader ThickStd
# TableCol  6 FieldName Thickness StdDev
# TableCol  6 Units     mm 
# TableCol  7 ColHeader MeanCurv
# TableCol  7 FieldName Integrated Rectified Mean Curvature
# TableCol  7 Units     mm^-1
# TableCol  8 ColHeader GausCurv 
# TableCol  8 FieldName Integrated Rectified Gaussian Curvature
# TableCol  8 Units     mm^-2
# TableCol  9 ColHeader  FoldInd
# TableCol  9 FieldName  Folding Index 
# TableCol  9 Units      unitless 
# TableCol 10 ColHeader CurvInd
# TableCol 10 FieldName Intrinsic Curvature Index
# TableCol 10 Units     unitless
# ColHeaders StructName NumVert SurfArea GrayVol ThickAvg ThickStd MeanCurv GausCurv FoldInd CurvInd
bankssts                                 1285    906   1950  2.250 0.431     0.093     0.018        7     0.9
caudalanteriorcingulate                   745    526   1482  2.779 0.699     0.144     0.029       18     0.9
caudalmiddlefrontal                      2866   1850   4945  2.506 0.401     0.111     0.021       30     2.5
cuneus                                   2032   1214   2200  1.767 0.371     0.149     0.043       31     3.7
entorhinal                                535    399   1657  3.162 0.680     0.125     0.027        6     0.6
fusiform                                 3695   2629   7373  2.399 0.656     0.145     0.036       68     5.9
inferiorparietal                         5586   3712   8504  2.116 0.411     0.135     0.031       88     7.1
inferiortemporal                         3478   2405   6931  2.438 0.649     0.146     0.043       75     6.4
isthmuscingulate                         1335    840   2246  2.420 0.802     0.118     0.026       16     1.4
lateraloccipital                         6207   3792   7935  1.969 0.440     0.140     0.031       89     7.8
lateralorbitofrontal                     3250   2218   5959  2.522 0.607     0.145     0.037       61     4.9
lingual                                  3848   2439   5048  1.949 0.567     0.142     0.034       58     5.5
medialorbitofrontal                      2350   1530   3567  2.149 0.674     0.115     0.031       35     2.7
middletemporal                           3853   2624   8067  2.515 0.532     0.139     0.033       74     5.3
parahippocampal                           679    485   1578  2.852 0.699     0.106     0.018        6     0.4
paracentral                              1680   1003   2450  2.266 0.551     0.095     0.019       11     1.3
parsopercularis                          1943   1272   3540  2.544 0.330     0.121     0.028       24     2.1
parsorbitalis                             722    480   1583  2.663 0.573     0.153     0.037       13     1.0
parstriangularis                         1576   1061   2553  2.248 0.375     0.128     0.026       19     1.7
pericalcarine                            1565   1047   1654  1.738 0.491     0.134     0.034       19     2.2
postcentral                              5475   3501   7619  1.989 0.484     0.119     0.022       63     5.1
posteriorcingulate                       1425    913   2437  2.431 0.546     0.144     0.034       27     1.8
precentral                               6004   3770   9913  2.448 0.498     0.107     0.021       56     5.2
precuneus                                5091   3357   7345  2.031 0.491     0.136     0.031       76     6.2
rostralanteriorcingulate                 1188    785   2166  2.676 0.575     0.141     0.039       32     1.7
rostralmiddlefrontal                     6168   4128  10526  2.337 0.451     0.146     0.034      101     8.9
superiorfrontal                          8859   5862  15560  2.421 0.466     0.126     0.028      112    10.1
superiorparietal                         6850   4378   9519  2.013 0.389     0.129     0.027       92     7.5
superiortemporal                         5570   3702   9748  2.409 0.544     0.113     0.022       69     5.2
supramarginal                            5035   3415   8638  2.317 0.455     0.133     0.030       72     6.0
frontalpole                               264    175    572  2.615 0.426     0.182     0.036        7     0.4
temporalpole                              500    376   1971  3.190 0.910     0.138     0.040       13     1.0
transversetemporal                        757    372   1030  2.342 0.300     0.086     0.020        6     0.5
insula                                   3199   2107   6020  2.867 0.831     0.133     0.056       53     8.3
