# Supplementary material for: Computer assisted diagnosis of Alzheimer’s disease using statistical likelihood-ratio test
Source: PLoS One. 2023 Feb 17;18(2):e0279574. doi: 10.1371/journal.pone.0279574 (PMC9937475; doi:10.1371/journal.pone.0279574)
Supplement: S1 File — (ZIP) [file pone.0279574.s001.zip › ADNI_AD/14_12_19/S203720/stats/lh.BA_exvivo.stats]

# Table of FreeSurfer cortical parcellation anatomical statistics 
# 
# CreationTime 2019/12/21-16:39:05-GMT
# generating_program mris_anatomical_stats
# cvs_version $Id: mris_anatomical_stats.c,v 1.79 2016/03/14 15:15:34 greve Exp $
# mrisurf.c-cvs_version $Id: mrisurf.c,v 1.781.2.6 2016/12/27 16:47:14 zkaufman Exp $
# cmdline mris_anatomical_stats -th3 -mgz -f ../stats/lh.BA_exvivo.stats -b -a ./lh.BA_exvivo.annot -c ./BA_exvivo.ctab S203720 lh white 
# sysname  Linux
# hostname gadi-cpu-clx-2334.gadi.nci.org.au
# machine  x86_64
# user     xxz598
# 
# SUBJECTS_DIR /scratch/jk27/xxz598/freesurfer/subjects
# anatomy_type surface
# subjectname S203720
# hemi lh
# AnnotationFile ./lh.BA_exvivo.annot
# AnnotationFileTimeStamp 2019/12/22 03:39:01
# Measure Cortex, NumVert, Number of Vertices, 112984, unitless
# Measure Cortex, WhiteSurfArea, White Surface Total Area, 74070.8, mm^2
# Measure BrainSeg, BrainSegVol, Brain Segmentation Volume, 843337.000000, mm^3
# Measure BrainSegNotVent, BrainSegVolNotVent, Brain Segmentation Volume Without Ventricles, 802749.000000, mm^3
# Measure BrainSegNotVentSurf, BrainSegVolNotVentSurf, Brain Segmentation Volume Without Ventricles from Surf, 802250.515635, mm^3
# Measure Cortex, CortexVol Total cortical gray matter volume, 346870.523517, mm^3
# Measure SupraTentorial, SupraTentorialVol, Supratentorial volume, 735753.515635, mm^3
# Measure SupraTentorialNotVent, SupraTentorialVolNotVent, Supratentorial volume, 699062.515635, mm^3
# Measure EstimatedTotalIntraCranialVol, eTIV, Estimated Total Intracranial Volume, 1324517.660963, mm^3
# NTableCols 10
# TableCol  1 ColHeader StructName
# TableCol  1 FieldName Structure Name
# TableCol  1 Units     NA
# TableCol  2 ColHeader NumVert
# TableCol  2 FieldName Number of Vertices
# TableCol  2 Units     unitless
# TableCol  3 ColHeader SurfArea
# TableCol  3 FieldName Surface Area
# TableCol  3 Units     mm^2
# TableCol  4 ColHeader GrayVol
# TableCol  4 FieldName Gray Matter Volume
# TableCol  4 Units     mm^3
# TableCol  5 ColHeader ThickAvg 
# TableCol  5 FieldName Average Thickness
# TableCol  5 Units     mm
# TableCol  6 ColHeader ThickStd
# TableCol  6 FieldName Thickness StdDev
# TableCol  6 Units     mm 
# TableCol  7 ColHeader MeanCurv
# TableCol  7 FieldName Integrated Rectified Mean Curvature
# TableCol  7 Units     mm^-1
# TableCol  8 ColHeader GausCurv 
# TableCol  8 FieldName Integrated Rectified Gaussian Curvature
# TableCol  8 Units     mm^-2
# TableCol  9 ColHeader  FoldInd
# TableCol  9 FieldName  Folding Index 
# TableCol  9 Units      unitless 
# TableCol 10 ColHeader CurvInd
# TableCol 10 FieldName Intrinsic Curvature Index
# TableCol 10 Units     unitless
# ColHeaders StructName NumVert SurfArea GrayVol ThickAvg ThickStd MeanCurv GausCurv FoldInd CurvInd
BA1_exvivo                                998    587   1517  2.050 0.446     0.131     0.026       15     1.2
BA2_exvivo                               3131   2076   4396  2.082 0.427     0.115     0.021       30     2.7
BA3a_exvivo                               914    656    981  1.832 0.397     0.132     0.032        7     1.2
BA3b_exvivo                              2041   1337   2807  1.882 0.489     0.118     0.022       24     2.0
BA4a_exvivo                              1370    726   2209  2.620 0.473     0.093     0.021       10     1.2
BA4p_exvivo                              1105    726   1690  2.464 0.515     0.094     0.016        6     0.8
BA6_exvivo                               7797   4881  13693  2.448 0.488     0.111     0.023       84     7.6
BA44_exvivo                              1920   1260   3563  2.540 0.345     0.129     0.028       27     2.0
BA45_exvivo                              2238   1487   3938  2.301 0.376     0.134     0.030       33     2.6
V1_exvivo                                2947   1842   3219  1.704 0.463     0.128     0.035       40     4.2
V2_exvivo                                6971   4265   8209  1.867 0.429     0.149     0.037      109    10.5
MT_exvivo                                1677   1006   2285  2.111 0.475     0.123     0.025       20     1.5
perirhinal_exvivo                         495    316   1383  3.210 0.639     0.120     0.049       11     1.3
entorhinal_exvivo                         484    399   1500  3.263 0.747     0.146     0.040        7     0.9
