# Supplementary material for: Computer assisted diagnosis of Alzheimer’s disease using statistical likelihood-ratio test
Source: PLoS One. 2023 Feb 17;18(2):e0279574. doi: 10.1371/journal.pone.0279574 (PMC9937475; doi:10.1371/journal.pone.0279574)
Supplement: S1 File — (ZIP) [file pone.0279574.s001.zip › ADNI_AD/14_12_19/S203720/stats/lh.curv.stats]

Raw <mean> +- <std> (using 'lh.curv'):                -0.04613 +- 0.2014 
       Raw Min:                                       -3.38363 at vertex 83560   
       Raw Max:                                        2.17287 at vertex 48617   
       Raw Curvature Calculation Type:                discrete
       Raw Mean Vertex Separation (Whole Surface):     0.84017 +- 0.23508 mm
       Raw Total Surface Area:                     67100.17969 mm^2
       Raw Total Number of Vertices:                    112984
       Raw Average Vertex Area (Whole Surface):        0.59389 mm^2
       Raw Natural Surface Integral:               -1499.81677
       Raw Rectified Surface Integral:              9138.72070
       Raw Positive Surface Integral:               3819.45215
       Raw Negative Surface Integral:               5319.26904
       Raw Mean Natural Surface Integral:             -0.01327 across 112984 (100.00%) vertices
       Raw Mean Rectified Surface Integral:            0.08089 across 112984 (100.00%) vertices
       Raw Mean Positive Surface Integral:             0.07091 across 53862 (47.67%) vertices
       Raw Mean Negative Surface Integral:             0.08997 across 59122 (52.33%) vertices
       Raw AreaNorm Natural Surface Integral:         -0.02235 across 67100.179688 (100.00%) mm^2
       Raw AreaNorm Rectified Surface Integral:        0.13620 across 67100.179688 (100.00%) mm^2
       Raw AreaNorm Positive Surface Integral:         0.10995 across 34738.433594 (51.77%) mm^2
       Raw AreaNorm Negative Surface Integral:         0.16437 across 32361.642578 (48.23%) mm^2

Raw <mean> +- <std> (using 'lh.sulc'):                 0.00000 +- 5.3184 
       Raw Min:                                      -13.71016 at vertex 98197   
       Raw Max:                                       16.00224 at vertex 49607   
       Raw Curvature Calculation Type:                discrete
       Raw Mean Vertex Separation (Whole Surface):     0.84017 +- 0.23508 mm
       Raw Total Surface Area:                     67100.17969 mm^2
       Raw Total Number of Vertices:                    112984
       Raw Average Vertex Area (Whole Surface):        0.59389 mm^2
       Raw Natural Surface Integral:               26890.26953
       Raw Rectified Surface Integral:            287852.56250
       Raw Positive Surface Integral:             157371.42188
       Raw Negative Surface Integral:             130481.14844
       Raw Mean Natural Surface Integral:              0.23800 across 112984 (100.00%) vertices
       Raw Mean Rectified Surface Integral:            2.54773 across 112984 (100.00%) vertices
       Raw Mean Positive Surface Integral:             3.01068 across 52271 (46.26%) vertices
       Raw Mean Negative Surface Integral:             2.14915 across 60713 (53.74%) vertices
       Raw AreaNorm Natural Surface Integral:          0.40075 across 67100.179688 (100.00%) mm^2
       Raw AreaNorm Rectified Surface Integral:        4.28989 across 67100.179688 (100.00%) mm^2
       Raw AreaNorm Positive Surface Integral:         4.80005 across 32785.339844 (48.86%) mm^2
       Raw AreaNorm Negative Surface Integral:         3.80247 across 34314.808594 (51.14%) mm^2

K <mean> +- <std> (using 'lh.smoothwm'):               0.24524 +- 5.1604 mm^-2
         K Min:                                      -11.02687 at vertex 62768   
         K Max:                                      849.32086 at vertex 83560   
         K Curvature Calculation Type:                discrete
         K Mean Vertex Separation (Whole Surface):     0.84017 +- 0.23508 mm
         K Total Surface Area:                     67100.17969 mm^2
         K Total Number of Vertices:                    112984
         K Average Vertex Area (Whole Surface):        0.59389 mm^2
         K Natural Surface Integral:                  12.56644
         K Rectified Surface Integral:              5030.46045
         K Positive Surface Integral:               2521.51343
         K Negative Surface Integral:               2508.94702
         K Mean Natural Surface Integral:              0.00011 across 112984 (100.00%) vertices
         K Mean Rectified Surface Integral:            0.04452 across 112984 (100.00%) vertices
         K Mean Positive Surface Integral:             0.05021 across 50215 (44.44%) vertices
         K Mean Negative Surface Integral:             0.03997 across 62769 (55.56%) vertices
         K AreaNorm Natural Surface Integral:          0.00019 across 67100.179688 (100.00%) mm^2
         K AreaNorm Rectified Surface Integral:        0.07497 across 67100.179688 (100.00%) mm^2
         K AreaNorm Positive Surface Integral:         0.11259 across 22395.482422 (33.38%) mm^2
         K AreaNorm Negative Surface Integral:         0.05612 across 44704.484375 (66.62%) mm^2

H <mean> +- <std> (using 'lh.smoothwm'):              -0.08609 +- 0.8757 mm^-1
         H Min:                                      -38.07147 at vertex 83560   
         H Max:                                       34.72814 at vertex 112735  
         H Curvature Calculation Type:                discrete
         H Mean Vertex Separation (Whole Surface):     0.84017 +- 0.23508 mm
         H Total Surface Area:                     67100.17969 mm^2
         H Total Number of Vertices:                    112984
         H Average Vertex Area (Whole Surface):        0.59389 mm^2
         H Natural Surface Integral:               -1336.67407
         H Rectified Surface Integral:             12291.74512
         H Positive Surface Integral:               5477.53564
         H Negative Surface Integral:               6814.20947
         H Mean Natural Surface Integral:             -0.01183 across 112984 (100.00%) vertices
         H Mean Rectified Surface Integral:            0.10879 across 112984 (100.00%) vertices
         H Mean Positive Surface Integral:             0.09403 across 58250 (51.56%) vertices
         H Mean Negative Surface Integral:             0.12450 across 54734 (48.44%) vertices
         H AreaNorm Natural Surface Integral:         -0.01992 across 67100.179688 (100.00%) mm^2
         H AreaNorm Rectified Surface Integral:        0.18318 across 67100.179688 (100.00%) mm^2
         H AreaNorm Positive Surface Integral:         0.14646 across 37400.003906 (55.74%) mm^2
         H AreaNorm Negative Surface Integral:         0.22943 across 29699.982422 (44.26%) mm^2

k1 <mean> +- <std> (using 'lh.smoothwm'):             -0.17733 +- 1.5840 mm^-1
        k1 Min:                                      -62.56874 at vertex 83560   
        k1 Max:                                       68.77974 at vertex 112735  
        k1 Curvature Calculation Type:                discrete
        k1 Mean Vertex Separation (Whole Surface):     0.84017 +- 0.23508 mm
        k1 Total Surface Area:                     67100.17969 mm^2
        k1 Total Number of Vertices:                    112984
        k1 Average Vertex Area (Whole Surface):        0.59389 mm^2
        k1 Natural Surface Integral:               -3460.91968
        k1 Rectified Surface Integral:             27584.18359
        k1 Positive Surface Integral:              12061.63184
        k1 Negative Surface Integral:              15522.55176
        k1 Mean Natural Surface Integral:             -0.03063 across 112984 (100.00%) vertices
        k1 Mean Rectified Surface Integral:            0.24414 across 112984 (100.00%) vertices
        k1 Mean Positive Surface Integral:             0.20707 across 58250 (51.56%) vertices
        k1 Mean Negative Surface Integral:             0.28360 across 54734 (48.44%) vertices
        k1 AreaNorm Natural Surface Integral:         -0.05158 across 67100.179688 (100.00%) mm^2
        k1 AreaNorm Rectified Surface Integral:        0.41109 across 67100.179688 (100.00%) mm^2
        k1 AreaNorm Positive Surface Integral:         0.32250 across 37400.003906 (55.74%) mm^2
        k1 AreaNorm Negative Surface Integral:         0.52265 across 29699.982422 (44.26%) mm^2

k2 <mean> +- <std> (using 'lh.smoothwm'):              0.00515 +- 0.2651 mm^-1
        k2 Min:                                      -13.57420 at vertex 83560   
        k2 Max:                                       20.46873 at vertex 50594   
        k2 Curvature Calculation Type:                discrete
        k2 Mean Vertex Separation (Whole Surface):     0.84017 +- 0.23508 mm
        k2 Total Surface Area:                     67100.17969 mm^2
        k2 Total Number of Vertices:                    112984
        k2 Average Vertex Area (Whole Surface):        0.59389 mm^2
        k2 Natural Surface Integral:                 787.57257
        k2 Rectified Surface Integral:              7094.24805
        k2 Positive Surface Integral:               3940.91040
        k2 Negative Surface Integral:               3153.33789
        k2 Mean Natural Surface Integral:              0.00697 across 112984 (100.00%) vertices
        k2 Mean Rectified Surface Integral:            0.06279 across 112984 (100.00%) vertices
        k2 Mean Positive Surface Integral:             0.06470 across 60915 (53.91%) vertices
        k2 Mean Negative Surface Integral:             0.06056 across 52069 (46.09%) vertices
        k2 AreaNorm Natural Surface Integral:          0.01174 across 67100.179688 (100.00%) mm^2
        k2 AreaNorm Rectified Surface Integral:        0.10573 across 67100.179688 (100.00%) mm^2
        k2 AreaNorm Positive Surface Integral:         0.10985 across 35876.710938 (53.47%) mm^2
        k2 AreaNorm Negative Surface Integral:         0.10099 across 31223.382812 (46.53%) mm^2

S <mean> +- <std> (using 'lh.smoothwm'):               2.12461 +- 30.3382 mm^-2
         S Min:                                        0.00000 at vertex 157     
         S Max:                                     4638.04541 at vertex 112735  
         S Curvature Calculation Type:                discrete
         S Mean Vertex Separation (Whole Surface):     0.84017 +- 0.23508 mm
         S Total Surface Area:                     67100.17969 mm^2
         S Total Number of Vertices:                    112984
         S Average Vertex Area (Whole Surface):        0.59389 mm^2
         S Natural Surface Integral:               32035.43945
         S Rectified Surface Integral:             32035.43945
         S Positive Surface Integral:              32035.43945
         S Negative Surface Integral:                  0.00000
         S Mean Natural Surface Integral:              0.28354 across 112984 (100.00%) vertices
         S Mean Rectified Surface Integral:            0.28354 across 112984 (100.00%) vertices
         S Mean Positive Surface Integral:             0.28354 across 112984 (100.00%) vertices
         S Mean Negative Surface Integral:             0.00000 across 0 (00.00%) vertices
         S AreaNorm Natural Surface Integral:          0.47743 across 67100.179688 (100.00%) mm^2
         S AreaNorm Rectified Surface Integral:        0.47743 across 67100.179688 (100.00%) mm^2
         S AreaNorm Positive Surface Integral:         0.47743 across 67100.179688 (100.00%) mm^2
         S AreaNorm Negative Surface Integral:         0.00000 across 0.000000 (00.00%) mm^2

C <mean> +- <std> (using 'lh.smoothwm'):               0.50396 +- 1.0254 mm^-2
         C Min:                                        0.00008 at vertex 89864   
         C Max:                                       48.63697 at vertex 112735  
         C Curvature Calculation Type:                discrete
         C Mean Vertex Separation (Whole Surface):     0.84017 +- 0.23508 mm
         C Total Surface Area:                     67100.17969 mm^2
         C Total Number of Vertices:                    112984
         C Average Vertex Area (Whole Surface):        0.59389 mm^2
         C Natural Surface Integral:               20543.83984
         C Rectified Surface Integral:             20543.83984
         C Positive Surface Integral:              20543.83984
         C Negative Surface Integral:                  0.00000
         C Mean Natural Surface Integral:              0.18183 across 112984 (100.00%) vertices
         C Mean Rectified Surface Integral:            0.18183 across 112984 (100.00%) vertices
         C Mean Positive Surface Integral:             0.18183 across 112984 (100.00%) vertices
         C Mean Negative Surface Integral:             0.00000 across 0 (00.00%) vertices
         C AreaNorm Natural Surface Integral:          0.30617 across 67100.179688 (100.00%) mm^2
         C AreaNorm Rectified Surface Integral:        0.30617 across 67100.179688 (100.00%) mm^2
         C AreaNorm Positive Surface Integral:         0.30617 across 67100.179688 (100.00%) mm^2
         C AreaNorm Negative Surface Integral:         0.00000 across 0.000000 (00.00%) mm^2

BE <mean> +- <std> (using 'lh.smoothwm'):              2.61088 +- 37.0339 mm^-2
        BE Min:                                        0.00000 at vertex 89864   
        BE Max:                                     4731.10986 at vertex 112735  
        BE Curvature Calculation Type:                discrete
        BE Mean Vertex Separation (Whole Surface):     0.84017 +- 0.23508 mm
        BE Total Surface Area:                     67100.17969 mm^2
        BE Total Number of Vertices:                    112984
        BE Average Vertex Area (Whole Surface):        0.59389 mm^2
        BE Natural Surface Integral:               32056.97852
        BE Rectified Surface Integral:             32056.97852
        BE Positive Surface Integral:              32056.97852
        BE Negative Surface Integral:                  0.00000
        BE Mean Natural Surface Integral:              0.28373 across 112984 (100.00%) vertices
        BE Mean Rectified Surface Integral:            0.28373 across 112984 (100.00%) vertices
        BE Mean Positive Surface Integral:             0.28373 across 112984 (100.00%) vertices
        BE Mean Negative Surface Integral:             0.00000 across 0 (00.00%) vertices
        BE AreaNorm Natural Surface Integral:          0.47775 across 67100.179688 (100.00%) mm^2
        BE AreaNorm Rectified Surface Integral:        0.47775 across 67100.179688 (100.00%) mm^2
        BE AreaNorm Positive Surface Integral:         0.47775 across 67100.179688 (100.00%) mm^2
        BE AreaNorm Negative Surface Integral:         0.00000 across 0.000000 (00.00%) mm^2

FI <mean> +- <std> (using 'lh.smoothwm'):              2.21899 +- 32.8786 mm^-2
        FI Min:                                        0.00000 at vertex 157     
        FI Max:                                     4684.12012 at vertex 112735  
        FI Curvature Calculation Type:                discrete
        FI Mean Vertex Separation (Whole Surface):     0.84017 +- 0.23508 mm
        FI Total Surface Area:                     67100.17969 mm^2
        FI Total Number of Vertices:                    112984
        FI Average Vertex Area (Whole Surface):        0.59389 mm^2
        FI Natural Surface Integral:               25457.71680
        FI Rectified Surface Integral:             25457.71680
        FI Positive Surface Integral:              25457.71680
        FI Negative Surface Integral:                  0.00000
        FI Mean Natural Surface Integral:              0.22532 across 112984 (100.00%) vertices
        FI Mean Rectified Surface Integral:            0.22532 across 112984 (100.00%) vertices
        FI Mean Positive Surface Integral:             0.22532 across 112984 (100.00%) vertices
        FI Mean Negative Surface Integral:             0.00000 across 0 (00.00%) vertices
        FI AreaNorm Natural Surface Integral:          0.37940 across 67100.179688 (100.00%) mm^2
        FI AreaNorm Rectified Surface Integral:        0.37940 across 67100.179688 (100.00%) mm^2
        FI AreaNorm Positive Surface Integral:         0.37940 across 67100.179688 (100.00%) mm^2
        FI AreaNorm Negative Surface Integral:         0.00000 across 0.000000 (00.00%) mm^2

curv -- calculation type:                                discrete
curv -- Folding Index (FI):                            2025.86072
curv -- Intrinsic Curvature Index - positive (ICIp):    200.65567
curv -- Intrinsic Curvature Index - negative (ICIn):    199.65565
curv -- Intrinsic Curvature Index - natural  (ICIt):      1.00001

Mean across 10 curvatures: 7.3993e-01 +- 1.0552e+00
