# Supplementary material for: Computer assisted diagnosis of Alzheimer’s disease using statistical likelihood-ratio test
Source: PLoS One. 2023 Feb 17;18(2):e0279574. doi: 10.1371/journal.pone.0279574 (PMC9937475; doi:10.1371/journal.pone.0279574)
Supplement: S1 File — (ZIP) [file pone.0279574.s001.zip › ADNI_AD/14_12_19/S203720/stats/lh.w-g.pct.stats]

# Title Segmentation Statistics 
# 
# generating_program mri_segstats
# cvs_version $Id: mri_segstats.c,v 1.121 2016/05/31 17:27:11 greve Exp $
# cmdline mri_segstats --in /scratch/jk27/xxz598/freesurfer/subjects/S203720/surf/lh.w-g.pct.mgh --annot S203720 lh aparc --sum /scratch/jk27/xxz598/freesurfer/subjects/S203720/stats/lh.w-g.pct.stats --snr 
# sysname  Linux
# hostname gadi-cpu-clx-2334.gadi.nci.org.au
# machine  x86_64
# user     xxz598
# anatomy_type surface
# 
# SUBJECTS_DIR /scratch/jk27/xxz598/freesurfer/subjects
# subjectname S203720
# Annot S203720 lh aparc
# ColorTable /tmp/mri_segstats.tmp.S203720.lh.155.ctab 
# ColorTableTimeStamp 2019/12/22 03:23:33 
# InVolFile  /scratch/jk27/xxz598/freesurfer/subjects/S203720/surf/lh.w-g.pct.mgh 
# InVolFileTimeStamp  2019/12/22 03:23:33 
# InVolFrame 0 
# Only reporting non-empty segmentations
# VertexArea_mm2 0.655586 
# TableCol  1 ColHeader Index 
# TableCol  1 FieldName Index 
# TableCol  1 Units     NA 
# TableCol  2 ColHeader SegId 
# TableCol  2 FieldName Segmentation Id
# TableCol  2 Units     NA
# TableCol  3 ColHeader NVertices 
# TableCol  3 FieldName Number of Vertices
# TableCol  3 Units     unitless
# TableCol  4 ColHeader Area_mm2
# TableCol  4 FieldName Area
# TableCol  4 Units     mm^2
# TableCol  5 ColHeader StructName
# TableCol  5 FieldName Structure Name
# TableCol  5 Units     NA
# TableCol  6 ColHeader Mean 
# TableCol  6 FieldName Intensity Mean
# TableCol  6 Units     unknown
# TableCol  7 ColHeader StdDev
# TableCol  7 FieldName Itensity StdDev
# TableCol  7 Units     unknown
# TableCol  8 ColHeader Min
# TableCol  8 FieldName Intensity Min
# TableCol  8 Units     unknown
# TableCol  9 ColHeader Max
# TableCol  9 FieldName Intensity Max
# TableCol  9 Units     unknown
# TableCol 10 ColHeader Range
# TableCol 10 FieldName Intensity Range
# TableCol 10 Units     unknown
# TableCol 11 ColHeader SNR
# TableCol 11 FieldName Intensity SNR
# TableCol 11 Units     none
# NRows 35 
# NTableCols 11 
# ColHeaders  Index SegId NVertices Area_mm2 StructName Mean StdDev Min Max Range SNR  
  1 1000      7369     4798.2  unknown                            0.0915     1.6923     0.0000    47.4714    47.4714     0.0541 
  2 1001      1285      906.2  bankssts                          30.7124     5.5610    13.3022    48.3677    35.0654     5.5228 
  3 1002       745      526.5  caudalanteriorcingulate           32.7432     7.4334   -14.6387    53.1123    67.7510     4.4049 
  4 1003      2866     1849.7  caudalmiddlefrontal               27.1967     5.9985    -9.6513    44.1718    53.8231     4.5339 
  5 1005      2032     1214.0  cuneus                            24.1678     8.7690    -2.9327    57.4022    60.3349     2.7561 
  6 1006       535      398.7  entorhinal                        23.2788    12.6036   -40.9728    47.3802    88.3531     1.8470 
  7 1007      3695     2629.2  fusiform                          24.6388     7.4052   -23.2058    47.5298    70.7356     3.3272 
  8 1008      5586     3711.8  inferiorparietal                  26.3657     7.5428    -5.2813    47.5122    52.7935     3.4955 
  9 1009      3478     2405.5  inferiortemporal                  28.2006     9.1550   -35.2729    56.5907    91.8635     3.0803 
 10 1010      1335      840.2  isthmuscingulate                  26.8743     8.3670    -0.3314    64.0323    64.3637     3.2120 
 11 1011      6207     3791.5  lateraloccipital                  26.5947     7.7002    -3.0747    49.6104    52.6851     3.4538 
 12 1012      3250     2217.9  lateralorbitofrontal              28.5398     8.0983     2.4304    57.7748    55.3444     3.5241 
 13 1013      3848     2438.8  lingual                           22.9522     8.4706   -63.2739    53.8140   117.0879     2.7096 
 14 1014      2350     1530.0  medialorbitofrontal               26.3239    11.3774   -56.5970    70.6467   127.2438     2.3137 
 15 1015      3853     2624.1  middletemporal                    27.0727     7.7788    -1.9667    50.3784    52.3451     3.4803 
 16 1016       679      485.4  parahippocampal                   28.1297     8.2877     5.0182    51.7698    46.7516     3.3942 
 17 1017      1680     1003.2  paracentral                       21.9110     5.8061     2.2305    44.2703    42.0397     3.7738 
 18 1018      1943     1271.7  parsopercularis                   27.8639     6.5970    -8.3085    45.3210    53.6295     4.2237 
 19 1019       722      480.4  parsorbitalis                     29.6276     8.5188     2.6665    53.1336    50.4671     3.4779 
 20 1020      1576     1061.2  parstriangularis                  28.1720     6.1948     8.3161    48.0658    39.7496     4.5477 
 21 1021      1565     1046.5  pericalcarine                     20.5706     8.5548   -39.4810    44.5021    83.9831     2.4045 
 22 1022      5475     3501.4  postcentral                       23.6440     6.2158   -17.2999    47.2262    64.5261     3.8039 
 23 1023      1425      913.0  posteriorcingulate                28.0613     7.7905     3.4564    50.5388    47.0824     3.6020 
 24 1024      6004     3769.9  precentral                        22.5696     7.4122    -4.3714    42.8104    47.1818     3.0449 
 25 1025      5091     3356.7  precuneus                         25.0876     7.9343   -52.6277    45.0068    97.6345     3.1619 
 26 1026      1188      784.8  rostralanteriorcingulate          27.5150    12.4024   -67.9245    50.8151   118.7397     2.2185 
 27 1027      6168     4128.2  rostralmiddlefrontal              28.6516     7.9806     1.0102    63.5582    62.5481     3.5902 
 28 1028      8859     5862.3  superiorfrontal                   27.5600     6.7510    -3.6972    49.7180    53.4151     4.0824 
 29 1029      6850     4377.5  superiorparietal                  26.2856     7.0750    -9.2406    45.1236    54.3642     3.7153 
 30 1030      5570     3701.9  superiortemporal                  26.8489     6.7586     2.6898    51.8534    49.1637     3.9726 
 31 1031      5035     3415.3  supramarginal                     26.6909     7.1562    -8.9964    49.1764    58.1728     3.7298 
 32 1032       264      175.4  frontalpole                       30.8354     8.8133     9.8199    51.1650    41.3451     3.4988 
 33 1033       500      375.7  temporalpole                      29.7166     7.5744     5.3622    49.1021    43.7399     3.9233 
 34 1034       757      371.5  transversetemporal                18.6166     4.8062     7.9037    36.5989    28.6952     3.8735 
 35 1035      3199     2106.5  insula                            22.4385     8.4329   -44.3873    43.6553    88.0426     2.6608 
