# Supplementary material for: Computer assisted diagnosis of Alzheimer’s disease using statistical likelihood-ratio test
Source: PLoS One. 2023 Feb 17;18(2):e0279574. doi: 10.1371/journal.pone.0279574 (PMC9937475; doi:10.1371/journal.pone.0279574)
Supplement: S1 File — (ZIP) [file pone.0279574.s001.zip › ADNI_AD/14_12_19/S203720/stats/rh.aparc.a2009s.stats]

# Table of FreeSurfer cortical parcellation anatomical statistics 
# 
# CreationTime 2019/12/21-16:22:32-GMT
# generating_program mris_anatomical_stats
# cvs_version $Id: mris_anatomical_stats.c,v 1.79 2016/03/14 15:15:34 greve Exp $
# mrisurf.c-cvs_version $Id: mrisurf.c,v 1.781.2.6 2016/12/27 16:47:14 zkaufman Exp $
# cmdline mris_anatomical_stats -th3 -mgz -cortex ../label/rh.cortex.label -f ../stats/rh.aparc.a2009s.stats -b -a ../label/rh.aparc.a2009s.annot -c ../label/aparc.annot.a2009s.ctab S203720 rh white 
# sysname  Linux
# hostname gadi-cpu-clx-2334.gadi.nci.org.au
# machine  x86_64
# user     xxz598
# 
# SUBJECTS_DIR /scratch/jk27/xxz598/freesurfer/subjects
# anatomy_type surface
# subjectname S203720
# hemi rh
# AnnotationFile ../label/rh.aparc.a2009s.annot
# AnnotationFileTimeStamp 2019/12/22 03:22:13
# Measure Cortex, NumVert, Number of Vertices, 106612, unitless
# Measure Cortex, WhiteSurfArea, White Surface Total Area, 69573, mm^2
# Measure Cortex, MeanThickness, Mean Thickness, 2.26734, mm
# Measure BrainSeg, BrainSegVol, Brain Segmentation Volume, 843337.000000, mm^3
# Measure BrainSegNotVent, BrainSegVolNotVent, Brain Segmentation Volume Without Ventricles, 802749.000000, mm^3
# Measure BrainSegNotVentSurf, BrainSegVolNotVentSurf, Brain Segmentation Volume Without Ventricles from Surf, 802250.515635, mm^3
# Measure Cortex, CortexVol Total cortical gray matter volume, 346870.523517, mm^3
# Measure SupraTentorial, SupraTentorialVol, Supratentorial volume, 735753.515635, mm^3
# Measure SupraTentorialNotVent, SupraTentorialVolNotVent, Supratentorial volume, 699062.515635, mm^3
# Measure EstimatedTotalIntraCranialVol, eTIV, Estimated Total Intracranial Volume, 1324517.660963, mm^3
# NTableCols 10
# TableCol  1 ColHeader StructName
# TableCol  1 FieldName Structure Name
# TableCol  1 Units     NA
# TableCol  2 ColHeader NumVert
# TableCol  2 FieldName Number of Vertices
# TableCol  2 Units     unitless
# TableCol  3 ColHeader SurfArea
# TableCol  3 FieldName Surface Area
# TableCol  3 Units     mm^2
# TableCol  4 ColHeader GrayVol
# TableCol  4 FieldName Gray Matter Volume
# TableCol  4 Units     mm^3
# TableCol  5 ColHeader ThickAvg 
# TableCol  5 FieldName Average Thickness
# TableCol  5 Units     mm
# TableCol  6 ColHeader ThickStd
# TableCol  6 FieldName Thickness StdDev
# TableCol  6 Units     mm 
# TableCol  7 ColHeader MeanCurv
# TableCol  7 FieldName Integrated Rectified Mean Curvature
# TableCol  7 Units     mm^-1
# TableCol  8 ColHeader GausCurv 
# TableCol  8 FieldName Integrated Rectified Gaussian Curvature
# TableCol  8 Units     mm^-2
# TableCol  9 ColHeader  FoldInd
# TableCol  9 FieldName  Folding Index 
# TableCol  9 Units      unitless 
# TableCol 10 ColHeader CurvInd
# TableCol 10 FieldName Intrinsic Curvature Index
# TableCol 10 Units     unitless
# ColHeaders StructName NumVert SurfArea GrayVol ThickAvg ThickStd MeanCurv GausCurv FoldInd CurvInd
G&S_frontomargin                          725    488   1229  2.285 0.523     0.143     0.032       13     1.0
G&S_occipital_inf                        1195    777   1919  2.205 0.386     0.140     0.029       18     1.5
G&S_paracentral                          1363    792   1901  2.096 0.545     0.096     0.017       11     0.9
G&S_subcentral                           1218    807   2376  2.556 0.395     0.142     0.025       19     1.2
G&S_transv_frontopol                      915    634   2023  2.477 0.428     0.168     0.046       26     1.9
G&S_cingul-Ant                           2309   1587   4220  2.594 0.651     0.149     0.039       45     3.8
G&S_cingul-Mid-Ant                       1094    776   2057  2.610 0.521     0.117     0.022        9     1.1
G&S_cingul-Mid-Post                      1137    817   2081  2.479 0.435     0.127     0.025       12     1.1
G_cingul-Post-dorsal                      496    324   1069  2.559 0.389     0.184     0.062       15     1.1
G_cingul-Post-ventral                     304    199    775  2.771 0.874     0.148     0.042        6     0.4
G_cuneus                                 1976   1178   2212  1.725 0.389     0.140     0.036       35     2.7
G_front_inf-Opercular                     996    643   2153  2.595 0.303     0.144     0.039       21     1.5
G_front_inf-Orbital                       407    258    739  2.313 0.334     0.159     0.038       10     0.6
G_front_inf-Triangul                      810    528   1659  2.529 0.321     0.171     0.047       20     1.6
G_front_middle                           3291   2040   6403  2.458 0.409     0.148     0.037       74     4.9
G_front_sup                              5292   3268  10582  2.585 0.449     0.134     0.033       91     7.1
G_Ins_lg&S_cent_ins                       581    406   1360  3.231 0.951     0.159     0.049       12     1.3
G_insular_short                           845    512   1864  3.086 1.027     0.132     0.053       17     1.7
G_occipital_middle                       2259   1303   3410  2.136 0.468     0.142     0.039       40     3.4
G_occipital_sup                          1499    816   1927  2.024 0.494     0.134     0.037       25     2.4
G_oc-temp_lat-fusifor                    1662   1060   3635  2.727 0.649     0.162     0.047       42     3.1
G_oc-temp_med-Lingual                    2899   1735   3746  1.916 0.572     0.148     0.037       56     4.5
G_oc-temp_med-Parahip                     847    518   2481  3.167 0.782     0.119     0.029       11     0.8
G_orbital                                2284   1505   5004  2.604 0.620     0.161     0.054       57     4.8
G_pariet_inf-Angular                     2592   1610   4890  2.285 0.395     0.137     0.032       49     3.3
G_pariet_inf-Supramar                    2205   1473   4200  2.421 0.463     0.147     0.035       43     3.3
G_parietal_sup                           2141   1291   3327  2.081 0.437     0.134     0.032       38     2.7
G_postcentral                            2057   1188   3041  2.013 0.453     0.106     0.020       23     1.7
G_precentral                             2449   1380   4715  2.575 0.409     0.100     0.022       33     2.1
G_precuneus                              2004   1304   3089  2.047 0.484     0.139     0.034       34     2.6
G_rectus                                  777    507   1624  2.274 0.629     0.156     0.053       24     1.6
G_subcallosal                             512    303    685  2.048 1.185     0.112     0.044       10     0.7
G_temp_sup-G_T_transv                     480    241    766  2.373 0.453     0.124     0.025        7     0.5
G_temp_sup-Lateral                       1732   1134   3653  2.491 0.536     0.137     0.034       33     2.9
G_temp_sup-Plan_polar                     757    540   1452  2.516 0.763     0.078     0.014        3     0.5
G_temp_sup-Plan_tempo                     904    572   1531  2.361 0.414     0.132     0.028       14     1.0
G_temporal_inf                           1686   1080   3567  2.488 0.693     0.148     0.045       36     3.0
G_temporal_middle                        2356   1495   5051  2.544 0.480     0.145     0.037       48     3.6
Lat_Fis-ant-Horizont                      253    186    329  2.106 0.316     0.102     0.017        1     0.2
Lat_Fis-ant-Vertical                      203    152    332  2.401 0.333     0.130     0.027        1     0.3
Lat_Fis-post                             1336    885   1657  2.122 0.443     0.113     0.023       10     1.2
Pole_occipital                           2908   1706   3432  1.864 0.474     0.145     0.035       45     4.1
Pole_temporal                            1527   1092   5289  2.985 0.756     0.155     0.058       41     3.9
S_calcarine                              2325   1558   2415  1.778 0.522     0.129     0.032       25     3.1
S_central                                2955   2078   3368  1.821 0.548     0.091     0.015       13     1.9
S_cingul-Marginalis                      1281    841   1660  1.985 0.426     0.111     0.025       13     1.3
S_circular_insula_ant                     472    338    728  2.515 0.532     0.106     0.019        2     0.4
S_circular_insula_inf                    1156    825   1607  2.234 0.852     0.083     0.014        4     0.8
S_circular_insula_sup                    1373    957   1979  2.369 0.448     0.114     0.024        9     1.4
S_collat_transv_ant                       620    490    858  2.012 0.457     0.122     0.016        4     0.4
S_collat_transv_post                      575    399    656  2.003 0.392     0.139     0.034        5     0.8
S_front_inf                              1623   1127   2174  2.141 0.317     0.123     0.024       17     1.7
S_front_middle                           1529   1082   2011  2.022 0.421     0.114     0.020       10     1.3
S_front_sup                              2213   1495   3099  2.132 0.433     0.112     0.022       20     2.1
S_interm_prim-Jensen                      153    111    252  2.217 0.585     0.108     0.018        1     0.1
S_intrapariet&P_trans                    2644   1758   3228  1.988 0.408     0.125     0.024       25     2.7
S_oc_middle&Lunatus                       754    505    713  1.743 0.330     0.144     0.031        8     1.0
S_oc_sup&transversal                      967    668   1099  1.920 0.361     0.138     0.025       10     1.0
S_occipital_ant                           628    439    778  1.911 0.482     0.126     0.027        6     0.6
S_oc-temp_lat                             688    480    864  2.147 0.461     0.127     0.031        6     0.8
S_oc-temp_med&Lingual                    1470   1084   2351  2.317 0.442     0.128     0.023       14     1.3
S_orbital_lateral                         352    251    477  2.092 0.425     0.138     0.033        4     0.4
S_orbital_med-olfact                      620    446    870  2.106 0.756     0.106     0.015        4     0.3
S_orbital-H_Shaped                       1048    751   1791  2.583 0.502     0.150     0.046       15     2.1
S_parieto_occipital                      2324   1500   2718  1.975 0.448     0.135     0.028       26     2.8
S_pericallosal                           1139    667   1229  2.401 0.855     0.135     0.032       27     1.2
S_postcentral                            2259   1526   2729  1.990 0.454     0.099     0.017       13     1.7
S_precentral-inf-part                    1394    973   2025  2.249 0.312     0.103     0.017       11     1.0
S_precentral-sup-part                    1233    828   1637  2.257 0.363     0.102     0.018        6     1.0
S_suborbital                              249    175    318  2.408 0.865     0.101     0.015        1     0.2
S_subparietal                             963    660   1444  2.200 0.449     0.133     0.029       10     1.1
S_temporal_inf                            884    643   1319  2.373 0.495     0.135     0.025        9     1.0
S_temporal_sup                           5166   3638   7327  2.227 0.439     0.111     0.020       40     4.4
S_temporal_transverse                     272    169    309  2.183 0.320     0.113     0.012        2     0.1
