# Supplementary material for: Computer assisted diagnosis of Alzheimer’s disease using statistical likelihood-ratio test
Source: PLoS One. 2023 Feb 17;18(2):e0279574. doi: 10.1371/journal.pone.0279574 (PMC9937475; doi:10.1371/journal.pone.0279574)
Supplement: S1 File — (ZIP) [file pone.0279574.s001.zip › ADNI_AD/14_12_19/S203720/stats/rh.aparc.DKTatlas.stats]

# Table of FreeSurfer cortical parcellation anatomical statistics 
# 
# CreationTime 2019/12/21-16:23:17-GMT
# generating_program mris_anatomical_stats
# cvs_version $Id: mris_anatomical_stats.c,v 1.79 2016/03/14 15:15:34 greve Exp $
# mrisurf.c-cvs_version $Id: mrisurf.c,v 1.781.2.6 2016/12/27 16:47:14 zkaufman Exp $
# cmdline mris_anatomical_stats -th3 -mgz -cortex ../label/rh.cortex.label -f ../stats/rh.aparc.DKTatlas.stats -b -a ../label/rh.aparc.DKTatlas.annot -c ../label/aparc.annot.DKTatlas.ctab S203720 rh white 
# sysname  Linux
# hostname gadi-cpu-clx-2334.gadi.nci.org.au
# machine  x86_64
# user     xxz598
# 
# SUBJECTS_DIR /scratch/jk27/xxz598/freesurfer/subjects
# anatomy_type surface
# subjectname S203720
# hemi rh
# AnnotationFile ../label/rh.aparc.DKTatlas.annot
# AnnotationFileTimeStamp 2019/12/22 03:22:58
# Measure Cortex, NumVert, Number of Vertices, 106612, unitless
# Measure Cortex, WhiteSurfArea, White Surface Total Area, 69573, mm^2
# Measure Cortex, MeanThickness, Mean Thickness, 2.26734, mm
# Measure BrainSeg, BrainSegVol, Brain Segmentation Volume, 843337.000000, mm^3
# Measure BrainSegNotVent, BrainSegVolNotVent, Brain Segmentation Volume Without Ventricles, 802749.000000, mm^3
# Measure BrainSegNotVentSurf, BrainSegVolNotVentSurf, Brain Segmentation Volume Without Ventricles from Surf, 802250.515635, mm^3
# Measure Cortex, CortexVol Total cortical gray matter volume, 346870.523517, mm^3
# Measure SupraTentorial, SupraTentorialVol, Supratentorial volume, 735753.515635, mm^3
# Measure SupraTentorialNotVent, SupraTentorialVolNotVent, Supratentorial volume, 699062.515635, mm^3
# Measure EstimatedTotalIntraCranialVol, eTIV, Estimated Total Intracranial Volume, 1324517.660963, mm^3
# NTableCols 10
# TableCol  1 ColHeader StructName
# TableCol  1 FieldName Structure Name
# TableCol  1 Units     NA
# TableCol  2 ColHeader NumVert
# TableCol  2 FieldName Number of Vertices
# TableCol  2 Units     unitless
# TableCol  3 ColHeader SurfArea
# TableCol  3 FieldName Surface Area
# TableCol  3 Units     mm^2
# TableCol  4 ColHeader GrayVol
# TableCol  4 FieldName Gray Matter Volume
# TableCol  4 Units     mm^3
# TableCol  5 ColHeader ThickAvg 
# TableCol  5 FieldName Average Thickness
# TableCol  5 Units     mm
# TableCol  6 ColHeader ThickStd
# TableCol  6 FieldName Thickness StdDev
# TableCol  6 Units     mm 
# TableCol  7 ColHeader MeanCurv
# TableCol  7 FieldName Integrated Rectified Mean Curvature
# TableCol  7 Units     mm^-1
# TableCol  8 ColHeader GausCurv 
# TableCol  8 FieldName Integrated Rectified Gaussian Curvature
# TableCol  8 Units     mm^-2
# TableCol  9 ColHeader  FoldInd
# TableCol  9 FieldName  Folding Index 
# TableCol  9 Units      unitless 
# TableCol 10 ColHeader CurvInd
# TableCol 10 FieldName Intrinsic Curvature Index
# TableCol 10 Units     unitless
# ColHeaders StructName NumVert SurfArea GrayVol ThickAvg ThickStd MeanCurv GausCurv FoldInd CurvInd
caudalanteriorcingulate                   844    570   1529  2.663 0.664     0.138     0.023       14     0.8
caudalmiddlefrontal                      2808   1800   4442  2.306 0.418     0.112     0.023       29     2.6
cuneus                                   2667   1588   2861  1.742 0.371     0.140     0.032       42     3.5
entorhinal                                424    283   1398  3.209 0.786     0.122     0.031        5     0.5
fusiform                                 3074   2117   5798  2.508 0.640     0.150     0.038       58     4.6
inferiorparietal                         6279   4124   9511  2.129 0.408     0.127     0.026       78     6.8
inferiortemporal                         3646   2462   7095  2.438 0.655     0.140     0.037       62     5.6
isthmuscingulate                         1186    735   1947  2.421 0.765     0.131     0.041       22     1.5
lateraloccipital                         6625   4040   8552  1.933 0.465     0.141     0.035       99     9.2
lateralorbitofrontal                     3553   2441   6835  2.530 0.659     0.151     0.048       71     6.9
lingual                                  4294   2695   5288  1.883 0.555     0.141     0.034       67     6.3
medialorbitofrontal                      1872   1205   3117  2.158 0.875     0.127     0.041       41     2.7
middletemporal                           4736   3243   9175  2.506 0.486     0.136     0.033       75     6.3
parahippocampal                           733    505   1583  2.673 0.726     0.114     0.019        8     0.5
paracentral                              2133   1308   3160  2.231 0.515     0.099     0.020       18     1.5
parsopercularis                          1901   1307   3513  2.470 0.338     0.131     0.032       29     2.6
parsorbitalis                             879    576   1571  2.455 0.460     0.141     0.030       15     1.2
parstriangularis                         1758   1202   2936  2.326 0.360     0.149     0.034       30     2.5
pericalcarine                            1903   1230   2011  1.798 0.455     0.127     0.032       25     2.4
postcentral                              6297   3985   8578  1.952 0.516     0.107     0.019       61     5.0
posteriorcingulate                       1464   1005   2490  2.326 0.501     0.148     0.037       27     2.0
precentral                               6279   3999  10252  2.389 0.475     0.102     0.020       58     5.1
precuneus                                5415   3515   7617  2.061 0.495     0.134     0.032       75     6.9
rostralanteriorcingulate                 1068    710   2096  2.844 0.735     0.151     0.044       25     2.1
rostralmiddlefrontal                     4602   3014   7584  2.295 0.427     0.146     0.034       86     6.5
superiorfrontal                         10293   6883  18737  2.435 0.509     0.130     0.030      147    13.0
superiorparietal                         5341   3365   7254  2.029 0.437     0.131     0.029       74     6.4
superiortemporal                         6615   4439  12708  2.436 0.633     0.117     0.028       86     8.0
supramarginal                            4565   3023   7573  2.329 0.445     0.136     0.030       70     5.6
transversetemporal                        538    260    703  2.151 0.384     0.100     0.021        6     0.5
insula                                   2820   1944   5573  2.845 0.929     0.125     0.037       36     4.3
