# Supplementary material for: Computer assisted diagnosis of Alzheimer’s disease using statistical likelihood-ratio test
Source: PLoS One. 2023 Feb 17;18(2):e0279574. doi: 10.1371/journal.pone.0279574 (PMC9937475; doi:10.1371/journal.pone.0279574)
Supplement: S1 File — (ZIP) [file pone.0279574.s001.zip › ADNI_AD/14_12_19/S203720/stats/rh.aparc.pial.stats]

# Table of FreeSurfer cortical parcellation anatomical statistics 
# 
# CreationTime 2019/12/21-16:21:44-GMT
# generating_program mris_anatomical_stats
# cvs_version $Id: mris_anatomical_stats.c,v 1.79 2016/03/14 15:15:34 greve Exp $
# mrisurf.c-cvs_version $Id: mrisurf.c,v 1.781.2.6 2016/12/27 16:47:14 zkaufman Exp $
# cmdline mris_anatomical_stats -th3 -mgz -cortex ../label/rh.cortex.label -f ../stats/rh.aparc.pial.stats -b -a ../label/rh.aparc.annot -c ../label/aparc.annot.ctab S203720 rh pial 
# sysname  Linux
# hostname gadi-cpu-clx-2334.gadi.nci.org.au
# machine  x86_64
# user     xxz598
# 
# SUBJECTS_DIR /scratch/jk27/xxz598/freesurfer/subjects
# anatomy_type surface
# subjectname S203720
# hemi rh
# AnnotationFile ../label/rh.aparc.annot
# AnnotationFileTimeStamp 2019/12/22 03:03:56
# Measure Cortex, NumVert, Number of Vertices, 106603, unitless
# Measure Cortex, PialSurfArea, Pial Surface Total Area, 81960.8, mm^2
# Measure Cortex, MeanThickness, Mean Thickness, 2.26736, mm
# Measure BrainSeg, BrainSegVol, Brain Segmentation Volume, 843337.000000, mm^3
# Measure BrainSegNotVent, BrainSegVolNotVent, Brain Segmentation Volume Without Ventricles, 802749.000000, mm^3
# Measure BrainSegNotVentSurf, BrainSegVolNotVentSurf, Brain Segmentation Volume Without Ventricles from Surf, 802250.515635, mm^3
# Measure Cortex, CortexVol Total cortical gray matter volume, 346870.523517, mm^3
# Measure SupraTentorial, SupraTentorialVol, Supratentorial volume, 735753.515635, mm^3
# Measure SupraTentorialNotVent, SupraTentorialVolNotVent, Supratentorial volume, 699062.515635, mm^3
# Measure EstimatedTotalIntraCranialVol, eTIV, Estimated Total Intracranial Volume, 1324517.660963, mm^3
# NTableCols 10
# TableCol  1 ColHeader StructName
# TableCol  1 FieldName Structure Name
# TableCol  1 Units     NA
# TableCol  2 ColHeader NumVert
# TableCol  2 FieldName Number of Vertices
# TableCol  2 Units     unitless
# TableCol  3 ColHeader SurfArea
# TableCol  3 FieldName Surface Area
# TableCol  3 Units     mm^2
# TableCol  4 ColHeader GrayVol
# TableCol  4 FieldName Gray Matter Volume
# TableCol  4 Units     mm^3
# TableCol  5 ColHeader ThickAvg 
# TableCol  5 FieldName Average Thickness
# TableCol  5 Units     mm
# TableCol  6 ColHeader ThickStd
# TableCol  6 FieldName Thickness StdDev
# TableCol  6 Units     mm 
# TableCol  7 ColHeader MeanCurv
# TableCol  7 FieldName Integrated Rectified Mean Curvature
# TableCol  7 Units     mm^-1
# TableCol  8 ColHeader GausCurv 
# TableCol  8 FieldName Integrated Rectified Gaussian Curvature
# TableCol  8 Units     mm^-2
# TableCol  9 ColHeader  FoldInd
# TableCol  9 FieldName  Folding Index 
# TableCol  9 Units      unitless 
# TableCol 10 ColHeader CurvInd
# TableCol 10 FieldName Intrinsic Curvature Index
# TableCol 10 Units     unitless
# ColHeaders StructName NumVert SurfArea GrayVol ThickAvg ThickStd MeanCurv GausCurv FoldInd CurvInd
bankssts                                 1062    691   1657  2.254 0.335     0.112     0.025       10     1.1
caudalanteriorcingulate                   791    589   1454  2.692 0.686     0.112     0.016       10     0.5
caudalmiddlefrontal                      2784   2031   4406  2.300 0.415     0.112     0.022       26     2.5
cuneus                                   2124   1499   2262  1.704 0.356     0.129     0.028       24     2.5
entorhinal                                472    583   1552  3.261 0.762     0.196     0.042        6     1.0
fusiform                                 3443   3004   6886  2.515 0.669     0.144     0.034       60     4.9
inferiorparietal                         6400   4914   9717  2.128 0.406     0.137     0.024       75     7.3
inferiortemporal                         3347   2563   5969  2.401 0.604     0.137     0.031       41     4.8
isthmuscingulate                         1176    839   1944  2.418 0.783     0.151     0.042       44     2.0
lateraloccipital                         6599   4817   8537  1.942 0.469     0.133     0.031       79     8.7
lateralorbitofrontal                     3378   2583   5899  2.389 0.747     0.144     0.037       58     5.4
lingual                                  4339   3075   5333  1.880 0.550     0.132     0.034       60     6.5
medialorbitofrontal                      2283   1917   4037  2.365 0.737     0.145     0.029       39     3.0
middletemporal                           3864   3492   7831  2.554 0.495     0.145     0.028       41     4.7
parahippocampal                           686    635   1481  2.678 0.740     0.159     0.032       10     1.0
paracentral                              2168   1600   3202  2.219 0.507     0.109     0.018       19     1.6
parsopercularis                          1695   1336   3109  2.473 0.341     0.129     0.025       17     1.8
parsorbitalis                             953    864   1880  2.558 0.507     0.166     0.039       13     1.6
parstriangularis                         1789   1442   3118  2.361 0.357     0.148     0.034       25     2.4
pericalcarine                            1947   1093   2049  1.787 0.460     0.106     0.026       25     2.1
postcentral                              5716   4486   7920  1.959 0.527     0.117     0.019       43     4.5
posteriorcingulate                       1418   1118   2456  2.345 0.488     0.148     0.034       35     1.8
precentral                               6425   4681  10472  2.380 0.475     0.099     0.017       48     4.4
precuneus                                5072   3482   7013  2.060 0.494     0.131     0.030       71     6.5
rostralanteriorcingulate                  789    623   1595  2.953 0.710     0.159     0.035       19     1.3
rostralmiddlefrontal                     6460   5181  10750  2.259 0.443     0.151     0.031       96     9.2
superiorfrontal                          8144   6466  14997  2.496 0.488     0.129     0.026       89     8.7
superiorparietal                         6654   4819   8867  2.010 0.435     0.133     0.029       78     7.8
superiortemporal                         5268   4311   9191  2.349 0.541     0.126     0.022       53     5.0
supramarginal                            4700   3520   7791  2.333 0.441     0.130     0.027       53     4.8
frontalpole                               358    441    885  2.568 0.543     0.205     0.030        5     0.5
temporalpole                              530    883   2455  3.488 0.736     0.244     0.042        6     1.2
transversetemporal                        552    378    705  2.154 0.379     0.094     0.018        3     0.4
insula                                   3224   2010   6055  2.797 0.931     0.117     0.030       57     3.7
