# Supplementary material for: Computer assisted diagnosis of Alzheimer’s disease using statistical likelihood-ratio test
Source: PLoS One. 2023 Feb 17;18(2):e0279574. doi: 10.1371/journal.pone.0279574 (PMC9937475; doi:10.1371/journal.pone.0279574)
Supplement: S1 File — (ZIP) [file pone.0279574.s001.zip › ADNI_AD/14_12_19/S203720/stats/rh.aparc.stats]

# Table of FreeSurfer cortical parcellation anatomical statistics 
# 
# CreationTime 2019/12/21-16:21:28-GMT
# generating_program mris_anatomical_stats
# cvs_version $Id: mris_anatomical_stats.c,v 1.79 2016/03/14 15:15:34 greve Exp $
# mrisurf.c-cvs_version $Id: mrisurf.c,v 1.781.2.6 2016/12/27 16:47:14 zkaufman Exp $
# cmdline mris_anatomical_stats -th3 -mgz -cortex ../label/rh.cortex.label -f ../stats/rh.aparc.stats -b -a ../label/rh.aparc.annot -c ../label/aparc.annot.ctab S203720 rh white 
# sysname  Linux
# hostname gadi-cpu-clx-2334.gadi.nci.org.au
# machine  x86_64
# user     xxz598
# 
# SUBJECTS_DIR /scratch/jk27/xxz598/freesurfer/subjects
# anatomy_type surface
# subjectname S203720
# hemi rh
# AnnotationFile ../label/rh.aparc.annot
# AnnotationFileTimeStamp 2019/12/22 03:03:56
# Measure Cortex, NumVert, Number of Vertices, 106603, unitless
# Measure Cortex, WhiteSurfArea, White Surface Total Area, 69564.8, mm^2
# Measure Cortex, MeanThickness, Mean Thickness, 2.26736, mm
# Measure BrainSeg, BrainSegVol, Brain Segmentation Volume, 843337.000000, mm^3
# Measure BrainSegNotVent, BrainSegVolNotVent, Brain Segmentation Volume Without Ventricles, 802749.000000, mm^3
# Measure BrainSegNotVentSurf, BrainSegVolNotVentSurf, Brain Segmentation Volume Without Ventricles from Surf, 802250.515635, mm^3
# Measure Cortex, CortexVol Total cortical gray matter volume, 346870.523517, mm^3
# Measure SupraTentorial, SupraTentorialVol, Supratentorial volume, 735753.515635, mm^3
# Measure SupraTentorialNotVent, SupraTentorialVolNotVent, Supratentorial volume, 699062.515635, mm^3
# Measure EstimatedTotalIntraCranialVol, eTIV, Estimated Total Intracranial Volume, 1324517.660963, mm^3
# NTableCols 10
# TableCol  1 ColHeader StructName
# TableCol  1 FieldName Structure Name
# TableCol  1 Units     NA
# TableCol  2 ColHeader NumVert
# TableCol  2 FieldName Number of Vertices
# TableCol  2 Units     unitless
# TableCol  3 ColHeader SurfArea
# TableCol  3 FieldName Surface Area
# TableCol  3 Units     mm^2
# TableCol  4 ColHeader GrayVol
# TableCol  4 FieldName Gray Matter Volume
# TableCol  4 Units     mm^3
# TableCol  5 ColHeader ThickAvg 
# TableCol  5 FieldName Average Thickness
# TableCol  5 Units     mm
# TableCol  6 ColHeader ThickStd
# TableCol  6 FieldName Thickness StdDev
# TableCol  6 Units     mm 
# TableCol  7 ColHeader MeanCurv
# TableCol  7 FieldName Integrated Rectified Mean Curvature
# TableCol  7 Units     mm^-1
# TableCol  8 ColHeader GausCurv 
# TableCol  8 FieldName Integrated Rectified Gaussian Curvature
# TableCol  8 Units     mm^-2
# TableCol  9 ColHeader  FoldInd
# TableCol  9 FieldName  Folding Index 
# TableCol  9 Units      unitless 
# TableCol 10 ColHeader CurvInd
# TableCol 10 FieldName Intrinsic Curvature Index
# TableCol 10 Units     unitless
# ColHeaders StructName NumVert SurfArea GrayVol ThickAvg ThickStd MeanCurv GausCurv FoldInd CurvInd
bankssts                                 1062    782   1657  2.254 0.335     0.111     0.021        7     1.0
caudalanteriorcingulate                   791    533   1454  2.692 0.686     0.137     0.023       13     0.8
caudalmiddlefrontal                      2784   1787   4406  2.300 0.415     0.113     0.022       29     2.6
cuneus                                   2124   1269   2262  1.704 0.356     0.139     0.031       33     2.7
entorhinal                                472    307   1552  3.261 0.762     0.129     0.043        7     0.8
fusiform                                 3443   2361   6886  2.515 0.669     0.148     0.038       67     5.2
inferiorparietal                         6400   4211   9717  2.128 0.406     0.127     0.026       81     6.9
inferiortemporal                         3347   2256   5969  2.401 0.604     0.140     0.035       53     4.9
isthmuscingulate                         1176    730   1944  2.418 0.783     0.129     0.041       22     1.5
lateraloccipital                         6599   4029   8537  1.942 0.469     0.142     0.035      100     9.2
lateralorbitofrontal                     3378   2307   5899  2.389 0.747     0.146     0.048       67     6.3
lingual                                  4339   2715   5333  1.880 0.550     0.142     0.035       70     6.4
medialorbitofrontal                      2283   1499   4037  2.365 0.737     0.132     0.036       48     3.0
middletemporal                           3864   2631   7831  2.554 0.495     0.140     0.035       67     5.5
parahippocampal                           686    469   1481  2.678 0.740     0.115     0.019        8     0.4
paracentral                              2168   1327   3202  2.219 0.507     0.102     0.022       22     1.7
parsopercularis                          1695   1155   3109  2.473 0.341     0.125     0.030       25     2.0
parsorbitalis                             953    630   1880  2.558 0.507     0.155     0.035       19     1.4
parstriangularis                         1789   1217   3118  2.361 0.357     0.151     0.036       32     2.9
pericalcarine                            1947   1267   2049  1.787 0.460     0.124     0.031       23     2.4
postcentral                              5716   3604   7920  1.959 0.527     0.104     0.018       53     4.3
posteriorcingulate                       1418    967   2456  2.345 0.488     0.150     0.036       28     2.0
precentral                               6425   4110  10472  2.380 0.475     0.101     0.020       58     5.1
precuneus                                5072   3333   7013  2.060 0.494     0.137     0.032       68     6.6
rostralanteriorcingulate                  789    527   1595  2.953 0.710     0.158     0.049       21     1.7
rostralmiddlefrontal                     6460   4313  10750  2.259 0.443     0.141     0.033      114     9.1
superiorfrontal                          8144   5389  14997  2.496 0.488     0.127     0.029      102    10.0
superiorparietal                         6654   4154   8867  2.010 0.435     0.130     0.030       92     8.0
superiortemporal                         5268   3512   9191  2.349 0.541     0.114     0.024       63     5.8
supramarginal                            4700   3105   7791  2.333 0.441     0.135     0.030       73     5.5
frontalpole                               358    246    885  2.568 0.543     0.192     0.059       14     1.0
temporalpole                              530    399   2455  3.488 0.736     0.153     0.072       14     1.6
transversetemporal                        552    263    705  2.154 0.379     0.097     0.020        6     0.4
insula                                   3224   2165   6055  2.797 0.931     0.125     0.037       42     4.9
