# Supplementary material for: Computer assisted diagnosis of Alzheimer’s disease using statistical likelihood-ratio test
Source: PLoS One. 2023 Feb 17;18(2):e0279574. doi: 10.1371/journal.pone.0279574 (PMC9937475; doi:10.1371/journal.pone.0279574)
Supplement: S1 File — (ZIP) [file pone.0279574.s001.zip › ADNI_AD/14_12_19/S203720/stats/rh.BA_exvivo.stats]

# Table of FreeSurfer cortical parcellation anatomical statistics 
# 
# CreationTime 2019/12/21-16:41:10-GMT
# generating_program mris_anatomical_stats
# cvs_version $Id: mris_anatomical_stats.c,v 1.79 2016/03/14 15:15:34 greve Exp $
# mrisurf.c-cvs_version $Id: mrisurf.c,v 1.781.2.6 2016/12/27 16:47:14 zkaufman Exp $
# cmdline mris_anatomical_stats -th3 -mgz -f ../stats/rh.BA_exvivo.stats -b -a ./rh.BA_exvivo.annot -c ./BA_exvivo.ctab S203720 rh white 
# sysname  Linux
# hostname gadi-cpu-clx-2334.gadi.nci.org.au
# machine  x86_64
# user     xxz598
# 
# SUBJECTS_DIR /scratch/jk27/xxz598/freesurfer/subjects
# anatomy_type surface
# subjectname S203720
# hemi rh
# AnnotationFile ./rh.BA_exvivo.annot
# AnnotationFileTimeStamp 2019/12/22 03:41:06
# Measure Cortex, NumVert, Number of Vertices, 113434, unitless
# Measure Cortex, WhiteSurfArea, White Surface Total Area, 74139, mm^2
# Measure BrainSeg, BrainSegVol, Brain Segmentation Volume, 843337.000000, mm^3
# Measure BrainSegNotVent, BrainSegVolNotVent, Brain Segmentation Volume Without Ventricles, 802749.000000, mm^3
# Measure BrainSegNotVentSurf, BrainSegVolNotVentSurf, Brain Segmentation Volume Without Ventricles from Surf, 802250.515635, mm^3
# Measure Cortex, CortexVol Total cortical gray matter volume, 346870.523517, mm^3
# Measure SupraTentorial, SupraTentorialVol, Supratentorial volume, 735753.515635, mm^3
# Measure SupraTentorialNotVent, SupraTentorialVolNotVent, Supratentorial volume, 699062.515635, mm^3
# Measure EstimatedTotalIntraCranialVol, eTIV, Estimated Total Intracranial Volume, 1324517.660963, mm^3
# NTableCols 10
# TableCol  1 ColHeader StructName
# TableCol  1 FieldName Structure Name
# TableCol  1 Units     NA
# TableCol  2 ColHeader NumVert
# TableCol  2 FieldName Number of Vertices
# TableCol  2 Units     unitless
# TableCol  3 ColHeader SurfArea
# TableCol  3 FieldName Surface Area
# TableCol  3 Units     mm^2
# TableCol  4 ColHeader GrayVol
# TableCol  4 FieldName Gray Matter Volume
# TableCol  4 Units     mm^3
# TableCol  5 ColHeader ThickAvg 
# TableCol  5 FieldName Average Thickness
# TableCol  5 Units     mm
# TableCol  6 ColHeader ThickStd
# TableCol  6 FieldName Thickness StdDev
# TableCol  6 Units     mm 
# TableCol  7 ColHeader MeanCurv
# TableCol  7 FieldName Integrated Rectified Mean Curvature
# TableCol  7 Units     mm^-1
# TableCol  8 ColHeader GausCurv 
# TableCol  8 FieldName Integrated Rectified Gaussian Curvature
# TableCol  8 Units     mm^-2
# TableCol  9 ColHeader  FoldInd
# TableCol  9 FieldName  Folding Index 
# TableCol  9 Units      unitless 
# TableCol 10 ColHeader CurvInd
# TableCol 10 FieldName Intrinsic Curvature Index
# TableCol 10 Units     unitless
# ColHeaders StructName NumVert SurfArea GrayVol ThickAvg ThickStd MeanCurv GausCurv FoldInd CurvInd
BA1_exvivo                                860    463   1451  2.200 0.453     0.139     0.028       15     0.9
BA2_exvivo                               2952   1910   3929  2.023 0.455     0.095     0.017       20     2.0
BA3a_exvivo                              1017    745   1030  1.679 0.314     0.110     0.019        6     0.9
BA3b_exvivo                              1837   1190   2036  1.587 0.384     0.100     0.017       15     1.3
BA4a_exvivo                              1452    814   2169  2.378 0.551     0.076     0.013        7     0.9
BA4p_exvivo                              1206    824   1899  2.424 0.491     0.083     0.015        4     0.7
BA6_exvivo                               7017   4325  12613  2.509 0.454     0.114     0.024       81     6.8
BA44_exvivo                              2877   1945   5001  2.439 0.360     0.124     0.027       42     3.2
BA45_exvivo                              3297   2232   5579  2.339 0.397     0.149     0.035       56     5.0
V1_exvivo                                3552   2213   4059  1.773 0.502     0.127     0.033       45     5.0
V2_exvivo                                7412   4494   8406  1.829 0.482     0.148     0.036      125    11.0
MT_exvivo                                1732   1135   2289  2.006 0.482     0.136     0.029       22     2.0
perirhinal_exvivo                         457    284   1532  3.362 0.728     0.106     0.034        5     0.7
entorhinal_exvivo                         259    200    778  2.788 0.724     0.123     0.027        2     0.2
