# Supplementary material for: Computer assisted diagnosis of Alzheimer’s disease using statistical likelihood-ratio test
Source: PLoS One. 2023 Feb 17;18(2):e0279574. doi: 10.1371/journal.pone.0279574 (PMC9937475; doi:10.1371/journal.pone.0279574)
Supplement: S1 File — (ZIP) [file pone.0279574.s001.zip › ADNI_AD/14_12_19/S203720/stats/rh.curv.stats]

Raw <mean> +- <std> (using 'rh.curv'):                -0.04502 +- 0.2085 
       Raw Min:                                       -1.92998 at vertex 87793   
       Raw Max:                                        7.36845 at vertex 72266   
       Raw Curvature Calculation Type:                discrete
       Raw Mean Vertex Separation (Whole Surface):     0.83827 +- 0.23580 mm
       Raw Total Surface Area:                     67122.34375 mm^2
       Raw Total Number of Vertices:                    113434
       Raw Average Vertex Area (Whole Surface):        0.59173 mm^2
       Raw Natural Surface Integral:               -1473.33350
       Raw Rectified Surface Integral:              9015.88379
       Raw Positive Surface Integral:               3771.27539
       Raw Negative Surface Integral:               5244.60889
       Raw Mean Natural Surface Integral:             -0.01299 across 113434 (100.00%) vertices
       Raw Mean Rectified Surface Integral:            0.07948 across 113434 (100.00%) vertices
       Raw Mean Positive Surface Integral:             0.07017 across 53747 (47.38%) vertices
       Raw Mean Negative Surface Integral:             0.08787 across 59687 (52.62%) vertices
       Raw AreaNorm Natural Surface Integral:         -0.02195 across 67122.757812 (100.00%) mm^2
       Raw AreaNorm Rectified Surface Integral:        0.13432 across 67122.757812 (100.00%) mm^2
       Raw AreaNorm Positive Surface Integral:         0.10909 across 34570.914062 (51.50%) mm^2
       Raw AreaNorm Negative Surface Integral:         0.16112 across 32551.271484 (48.50%) mm^2

Raw <mean> +- <std> (using 'rh.sulc'):                -0.00000 +- 5.4374 
       Raw Min:                                      -14.36274 at vertex 100974  
       Raw Max:                                       17.57490 at vertex 49870   
       Raw Curvature Calculation Type:                discrete
       Raw Mean Vertex Separation (Whole Surface):     0.83827 +- 0.23580 mm
       Raw Total Surface Area:                     67122.34375 mm^2
       Raw Total Number of Vertices:                    113434
       Raw Average Vertex Area (Whole Surface):        0.59173 mm^2
       Raw Natural Surface Integral:               28824.83398
       Raw Rectified Surface Integral:            294122.06250
       Raw Positive Surface Integral:             161473.45312
       Raw Negative Surface Integral:             132648.62500
       Raw Mean Natural Surface Integral:              0.25411 across 113434 (100.00%) vertices
       Raw Mean Rectified Surface Integral:            2.59289 across 113434 (100.00%) vertices
       Raw Mean Positive Surface Integral:             3.08003 across 52426 (46.22%) vertices
       Raw Mean Negative Surface Integral:             2.17428 across 61008 (53.78%) vertices
       Raw AreaNorm Natural Surface Integral:          0.42943 across 67122.757812 (100.00%) mm^2
       Raw AreaNorm Rectified Surface Integral:        4.38185 across 67122.757812 (100.00%) mm^2
       Raw AreaNorm Positive Surface Integral:         4.90127 across 32945.207031 (49.08%) mm^2
       Raw AreaNorm Negative Surface Integral:         3.88123 across 34176.921875 (50.92%) mm^2

K <mean> +- <std> (using 'rh.smoothwm'):               0.32112 +- 16.9926 mm^-2
         K Min:                                      -37.98919 at vertex 78850   
         K Max:                                     4329.87451 at vertex 92500   
         K Curvature Calculation Type:                discrete
         K Mean Vertex Separation (Whole Surface):     0.83827 +- 0.23580 mm
         K Total Surface Area:                     67122.34375 mm^2
         K Total Number of Vertices:                    113434
         K Average Vertex Area (Whole Surface):        0.59173 mm^2
         K Natural Surface Integral:                  12.56634
         K Rectified Surface Integral:              5084.59570
         K Positive Surface Integral:               2548.58105
         K Negative Surface Integral:               2536.01465
         K Mean Natural Surface Integral:              0.00011 across 113434 (100.00%) vertices
         K Mean Rectified Surface Integral:            0.04482 across 113434 (100.00%) vertices
         K Mean Positive Surface Integral:             0.05025 across 50722 (44.71%) vertices
         K Mean Negative Surface Integral:             0.04044 across 62712 (55.29%) vertices
         K AreaNorm Natural Surface Integral:          0.00019 across 67122.757812 (100.00%) mm^2
         K AreaNorm Rectified Surface Integral:        0.07575 across 67122.757812 (100.00%) mm^2
         K AreaNorm Positive Surface Integral:         0.11193 across 22769.089844 (33.92%) mm^2
         K AreaNorm Negative Surface Integral:         0.05718 across 44352.980469 (66.08%) mm^2

H <mean> +- <std> (using 'rh.smoothwm'):              -0.08202 +- 1.0375 mm^-1
         H Min:                                      -28.44597 at vertex 68471   
         H Max:                                       98.06396 at vertex 92500   
         H Curvature Calculation Type:                discrete
         H Mean Vertex Separation (Whole Surface):     0.83827 +- 0.23580 mm
         H Total Surface Area:                     67122.34375 mm^2
         H Total Number of Vertices:                    113434
         H Average Vertex Area (Whole Surface):        0.59173 mm^2
         H Natural Surface Integral:               -1318.95190
         H Rectified Surface Integral:             12265.54785
         H Positive Surface Integral:               5473.29785
         H Negative Surface Integral:               6792.25000
         H Mean Natural Surface Integral:             -0.01163 across 113434 (100.00%) vertices
         H Mean Rectified Surface Integral:            0.10813 across 113434 (100.00%) vertices
         H Mean Positive Surface Integral:             0.09424 across 58080 (51.20%) vertices
         H Mean Negative Surface Integral:             0.12271 across 55354 (48.80%) vertices
         H AreaNorm Natural Surface Integral:         -0.01965 across 67122.757812 (100.00%) mm^2
         H AreaNorm Rectified Surface Integral:        0.18273 across 67122.757812 (100.00%) mm^2
         H AreaNorm Positive Surface Integral:         0.14698 across 37238.894531 (55.48%) mm^2
         H AreaNorm Negative Surface Integral:         0.22729 across 29883.298828 (44.52%) mm^2

k1 <mean> +- <std> (using 'rh.smoothwm'):             -0.17185 +- 1.8935 mm^-1
        k1 Min:                                      -51.12844 at vertex 68471   
        k1 Max:                                      170.77344 at vertex 92500   
        k1 Curvature Calculation Type:                discrete
        k1 Mean Vertex Separation (Whole Surface):     0.83827 +- 0.23580 mm
        k1 Total Surface Area:                     67122.34375 mm^2
        k1 Total Number of Vertices:                    113434
        k1 Average Vertex Area (Whole Surface):        0.59173 mm^2
        k1 Natural Surface Integral:               -3559.82471
        k1 Rectified Surface Integral:             27508.33594
        k1 Positive Surface Integral:              11974.25586
        k1 Negative Surface Integral:              15534.08008
        k1 Mean Natural Surface Integral:             -0.03138 across 113434 (100.00%) vertices
        k1 Mean Rectified Surface Integral:            0.24251 across 113434 (100.00%) vertices
        k1 Mean Positive Surface Integral:             0.20617 across 58080 (51.20%) vertices
        k1 Mean Negative Surface Integral:             0.28063 across 55354 (48.80%) vertices
        k1 AreaNorm Natural Surface Integral:         -0.05303 across 67122.757812 (100.00%) mm^2
        k1 AreaNorm Rectified Surface Integral:        0.40982 across 67122.757812 (100.00%) mm^2
        k1 AreaNorm Positive Surface Integral:         0.32155 across 37238.894531 (55.48%) mm^2
        k1 AreaNorm Negative Surface Integral:         0.51982 across 29883.298828 (44.52%) mm^2

k2 <mean> +- <std> (using 'rh.smoothwm'):              0.00781 +- 0.2744 mm^-1
        k2 Min:                                       -9.59317 at vertex 50641   
        k2 Max:                                       25.50387 at vertex 72266   
        k2 Curvature Calculation Type:                discrete
        k2 Mean Vertex Separation (Whole Surface):     0.83827 +- 0.23580 mm
        k2 Total Surface Area:                     67122.34375 mm^2
        k2 Total Number of Vertices:                    113434
        k2 Average Vertex Area (Whole Surface):        0.59173 mm^2
        k2 Natural Surface Integral:                 921.92078
        k2 Rectified Surface Integral:              7090.41699
        k2 Positive Surface Integral:               4006.16870
        k2 Negative Surface Integral:               3084.24805
        k2 Mean Natural Surface Integral:              0.00813 across 113434 (100.00%) vertices
        k2 Mean Rectified Surface Integral:            0.06251 across 113434 (100.00%) vertices
        k2 Mean Positive Surface Integral:             0.06504 across 61600 (54.30%) vertices
        k2 Mean Negative Surface Integral:             0.05950 across 51834 (45.70%) vertices
        k2 AreaNorm Natural Surface Integral:          0.01373 across 67122.757812 (100.00%) mm^2
        k2 AreaNorm Rectified Surface Integral:        0.10563 across 67122.757812 (100.00%) mm^2
        k2 AreaNorm Positive Surface Integral:         0.11063 across 36213.542969 (53.95%) mm^2
        k2 AreaNorm Negative Surface Integral:         0.09979 across 30908.697266 (46.05%) mm^2

S <mean> +- <std> (using 'rh.smoothwm'):               3.04809 +- 89.9834 mm^-2
         S Min:                                        0.00000 at vertex 316     
         S Max:                                    21146.66992 at vertex 92500   
         S Curvature Calculation Type:                discrete
         S Mean Vertex Separation (Whole Surface):     0.83827 +- 0.23580 mm
         S Total Surface Area:                     67122.34375 mm^2
         S Total Number of Vertices:                    113434
         S Average Vertex Area (Whole Surface):        0.59173 mm^2
         S Natural Surface Integral:               32993.25781
         S Rectified Surface Integral:             32993.25781
         S Positive Surface Integral:              32993.25781
         S Negative Surface Integral:                  0.00000
         S Mean Natural Surface Integral:              0.29086 across 113434 (100.00%) vertices
         S Mean Rectified Surface Integral:            0.29086 across 113434 (100.00%) vertices
         S Mean Positive Surface Integral:             0.29086 across 113434 (100.00%) vertices
         S Mean Negative Surface Integral:             0.00000 across 0 (00.00%) vertices
         S AreaNorm Natural Surface Integral:          0.49154 across 67122.757812 (100.00%) mm^2
         S AreaNorm Rectified Surface Integral:        0.49154 across 67122.757812 (100.00%) mm^2
         S AreaNorm Positive Surface Integral:         0.49154 across 67122.757812 (100.00%) mm^2
         S AreaNorm Negative Surface Integral:         0.00000 across 0.000000 (00.00%) mm^2

C <mean> +- <std> (using 'rh.smoothwm'):               0.51832 +- 1.2556 mm^-2
         C Min:                                        0.00000 at vertex 90868   
         C Max:                                      122.07870 at vertex 92500   
         C Curvature Calculation Type:                discrete
         C Mean Vertex Separation (Whole Surface):     0.83827 +- 0.23580 mm
         C Total Surface Area:                     67122.34375 mm^2
         C Total Number of Vertices:                    113434
         C Average Vertex Area (Whole Surface):        0.59173 mm^2
         C Natural Surface Integral:               20493.04102
         C Rectified Surface Integral:             20493.04102
         C Positive Surface Integral:              20493.04102
         C Negative Surface Integral:                  0.00000
         C Mean Natural Surface Integral:              0.18066 across 113434 (100.00%) vertices
         C Mean Rectified Surface Integral:            0.18066 across 113434 (100.00%) vertices
         C Mean Positive Surface Integral:             0.18066 across 113434 (100.00%) vertices
         C Mean Negative Surface Integral:             0.00000 across 0 (00.00%) vertices
         C AreaNorm Natural Surface Integral:          0.30531 across 67122.757812 (100.00%) mm^2
         C AreaNorm Rectified Surface Integral:        0.30531 across 67122.757812 (100.00%) mm^2
         C AreaNorm Positive Surface Integral:         0.30531 across 67122.757812 (100.00%) mm^2
         C AreaNorm Negative Surface Integral:         0.00000 across 0.000000 (00.00%) mm^2

BE <mean> +- <std> (using 'rh.smoothwm'):              3.69012 +- 119.7226 mm^-2
        BE Min:                                        0.00000 at vertex 90868   
        BE Max:                                    29806.41797 at vertex 92500   
        BE Curvature Calculation Type:                discrete
        BE Mean Vertex Separation (Whole Surface):     0.83827 +- 0.23580 mm
        BE Total Surface Area:                     67122.34375 mm^2
        BE Total Number of Vertices:                    113434
        BE Average Vertex Area (Whole Surface):        0.59173 mm^2
        BE Natural Surface Integral:               33017.29688
        BE Rectified Surface Integral:             33017.29688
        BE Positive Surface Integral:              33017.29688
        BE Negative Surface Integral:                  0.00000
        BE Mean Natural Surface Integral:              0.29107 across 113434 (100.00%) vertices
        BE Mean Rectified Surface Integral:            0.29107 across 113434 (100.00%) vertices
        BE Mean Positive Surface Integral:             0.29107 across 113434 (100.00%) vertices
        BE Mean Negative Surface Integral:             0.00000 across 0 (00.00%) vertices
        BE AreaNorm Natural Surface Integral:          0.49189 across 67122.757812 (100.00%) mm^2
        BE AreaNorm Rectified Surface Integral:        0.49189 across 67122.757812 (100.00%) mm^2
        BE AreaNorm Positive Surface Integral:         0.49189 across 67122.757812 (100.00%) mm^2
        BE AreaNorm Negative Surface Integral:         0.00000 across 0.000000 (00.00%) mm^2

FI <mean> +- <std> (using 'rh.smoothwm'):              3.21124 +- 102.1463 mm^-2
        FI Min:                                        0.00000 at vertex 316     
        FI Max:                                    24833.69141 at vertex 92500   
        FI Curvature Calculation Type:                discrete
        FI Mean Vertex Separation (Whole Surface):     0.83827 +- 0.23580 mm
        FI Total Surface Area:                     67122.34375 mm^2
        FI Total Number of Vertices:                    113434
        FI Average Vertex Area (Whole Surface):        0.59173 mm^2
        FI Natural Surface Integral:               26345.50781
        FI Rectified Surface Integral:             26345.50781
        FI Positive Surface Integral:              26345.50781
        FI Negative Surface Integral:                  0.00000
        FI Mean Natural Surface Integral:              0.23225 across 113434 (100.00%) vertices
        FI Mean Rectified Surface Integral:            0.23225 across 113434 (100.00%) vertices
        FI Mean Positive Surface Integral:             0.23225 across 113434 (100.00%) vertices
        FI Mean Negative Surface Integral:             0.00000 across 0 (00.00%) vertices
        FI AreaNorm Natural Surface Integral:          0.39250 across 67122.757812 (100.00%) mm^2
        FI AreaNorm Rectified Surface Integral:        0.39250 across 67122.757812 (100.00%) mm^2
        FI AreaNorm Positive Surface Integral:         0.39250 across 67122.757812 (100.00%) mm^2
        FI AreaNorm Negative Surface Integral:         0.00000 across 0.000000 (00.00%) mm^2

curv -- calculation type:                                discrete
curv -- Folding Index (FI):                            2096.50879
curv -- Intrinsic Curvature Index - positive (ICIp):    202.80963
curv -- Intrinsic Curvature Index - negative (ICIn):    201.80963
curv -- Intrinsic Curvature Index - natural  (ICIt):      1.00000

Mean across 10 curvatures: 1.0498e+00 +- 1.5036e+00
