# Supplementary material for: Computer assisted diagnosis of Alzheimer’s disease using statistical likelihood-ratio test
Source: PLoS One. 2023 Feb 17;18(2):e0279574. doi: 10.1371/journal.pone.0279574 (PMC9937475; doi:10.1371/journal.pone.0279574)
Supplement: S1 File — (ZIP) [file pone.0279574.s001.zip › ADNI_AD/14_12_19/S203720/stats/rh.w-g.pct.stats]

# Title Segmentation Statistics 
# 
# generating_program mri_segstats
# cvs_version $Id: mri_segstats.c,v 1.121 2016/05/31 17:27:11 greve Exp $
# cmdline mri_segstats --in /scratch/jk27/xxz598/freesurfer/subjects/S203720/surf/rh.w-g.pct.mgh --annot S203720 rh aparc --sum /scratch/jk27/xxz598/freesurfer/subjects/S203720/stats/rh.w-g.pct.stats --snr 
# sysname  Linux
# hostname gadi-cpu-clx-2334.gadi.nci.org.au
# machine  x86_64
# user     xxz598
# anatomy_type surface
# 
# SUBJECTS_DIR /scratch/jk27/xxz598/freesurfer/subjects
# subjectname S203720
# Annot S203720 rh aparc
# ColorTable /tmp/mri_segstats.tmp.S203720.rh.16.ctab 
# ColorTableTimeStamp 2019/12/22 03:23:37 
# InVolFile  /scratch/jk27/xxz598/freesurfer/subjects/S203720/surf/rh.w-g.pct.mgh 
# InVolFileTimeStamp  2019/12/22 03:23:36 
# InVolFrame 0 
# Only reporting non-empty segmentations
# VertexArea_mm2 0.653587 
# TableCol  1 ColHeader Index 
# TableCol  1 FieldName Index 
# TableCol  1 Units     NA 
# TableCol  2 ColHeader SegId 
# TableCol  2 FieldName Segmentation Id
# TableCol  2 Units     NA
# TableCol  3 ColHeader NVertices 
# TableCol  3 FieldName Number of Vertices
# TableCol  3 Units     unitless
# TableCol  4 ColHeader Area_mm2
# TableCol  4 FieldName Area
# TableCol  4 Units     mm^2
# TableCol  5 ColHeader StructName
# TableCol  5 FieldName Structure Name
# TableCol  5 Units     NA
# TableCol  6 ColHeader Mean 
# TableCol  6 FieldName Intensity Mean
# TableCol  6 Units     unknown
# TableCol  7 ColHeader StdDev
# TableCol  7 FieldName Itensity StdDev
# TableCol  7 Units     unknown
# TableCol  8 ColHeader Min
# TableCol  8 FieldName Intensity Min
# TableCol  8 Units     unknown
# TableCol  9 ColHeader Max
# TableCol  9 FieldName Intensity Max
# TableCol  9 Units     unknown
# TableCol 10 ColHeader Range
# TableCol 10 FieldName Intensity Range
# TableCol 10 Units     unknown
# TableCol 11 ColHeader SNR
# TableCol 11 FieldName Intensity SNR
# TableCol 11 Units     none
# NRows 35 
# NTableCols 11 
# ColHeaders  Index SegId NVertices Area_mm2 StructName Mean StdDev Min Max Range SNR  
  1 2000      6824     4571.7  unknown                            0.0171     0.5978    -1.8796    30.3735    32.2531     0.0286 
  2 2001      1062      781.6  bankssts                          28.4950     5.5470     6.7355    42.8876    36.1521     5.1370 
  3 2002       791      533.4  caudalanteriorcingulate           35.9980     7.1237    16.3906    59.0003    42.6097     5.0532 
  4 2003      2784     1786.7  caudalmiddlefrontal               27.2916     6.9496    -0.0594    45.6857    45.7452     3.9271 
  5 2005      2124     1268.5  cuneus                            22.3543     7.4273    -0.2027    45.6092    45.8119     3.0097 
  6 2006       472      306.9  entorhinal                        21.0748    10.3973   -11.9241    60.1451    72.0691     2.0270 
  7 2007      3443     2361.0  fusiform                          23.9871     7.8315    -7.3566    49.4285    56.7851     3.0629 
  8 2008      6400     4211.1  inferiorparietal                  25.2273     6.7176    -4.7382    46.3021    51.0403     3.7554 
  9 2009      3347     2256.5  inferiortemporal                  26.2279     7.8161    -1.2479    47.0564    48.3043     3.3556 
 10 2010      1176      729.6  isthmuscingulate                  25.6945     9.0654    -3.7425    59.8912    63.6337     2.8344 
 11 2011      6599     4029.4  lateraloccipital                  25.0964     7.4146    -9.2175    50.2922    59.5097     3.3847 
 12 2012      3378     2306.6  lateralorbitofrontal              25.3226    13.4792   -89.5611    70.9942   160.5553     1.8786 
 13 2013      4339     2715.2  lingual                           21.9126     9.0439   -66.7121    44.0273   110.7394     2.4229 
 14 2014      2283     1499.3  medialorbitofrontal               25.9111    11.1741   -92.3370    51.6957   144.0327     2.3189 
 15 2015      3864     2631.4  middletemporal                    26.2400     7.3318    -0.7755    46.1435    46.9190     3.5789 
 16 2016       686      468.8  parahippocampal                   26.0972     6.0205     5.2685    44.6695    39.4010     4.3347 
 17 2017      2168     1326.9  paracentral                       21.6868     6.6910   -31.6598    46.6576    78.3174     3.2412 
 18 2018      1695     1154.5  parsopercularis                   28.7718     7.2039     3.6769    47.4363    43.7594     3.9939 
 19 2019       953      630.0  parsorbitalis                     30.3110     7.8869     6.4435    62.7404    56.2969     3.8432 
 20 2020      1789     1217.3  parstriangularis                  28.5895     7.1772    -8.4188    49.3465    57.7652     3.9834 
 21 2021      1947     1266.7  pericalcarine                     19.8536     7.7474    -2.6747    44.1217    46.7964     2.5626 
 22 2022      5716     3603.5  postcentral                       23.5011     6.2180    -3.5796    51.1475    54.7270     3.7795 
 23 2023      1418      966.7  posteriorcingulate                27.7828     7.7485     5.2048    50.7592    45.5544     3.5856 
 24 2024      6425     4110.1  precentral                        23.2666     7.4054   -14.5260    50.3464    64.8724     3.1418 
 25 2025      5072     3332.6  precuneus                         24.4562     7.1024    -7.0364    43.0793    50.1158     3.4434 
 26 2026       789      527.3  rostralanteriorcingulate          30.4432     8.9289     2.6542    52.6018    49.9476     3.4095 
 27 2027      6460     4312.7  rostralmiddlefrontal              30.4201     7.4210     2.0185    53.2331    51.2146     4.0992 
 28 2028      8144     5389.5  superiorfrontal                   28.7191     6.8233   -15.6011    52.5247    68.1258     4.2090 
 29 2029      6654     4153.9  superiorparietal                  24.3947     7.0558   -10.6671    46.6207    57.2878     3.4574 
 30 2030      5268     3511.6  superiortemporal                  25.9022     6.5848    -3.9825    47.1126    51.0950     3.9336 
 31 2031      4700     3104.8  supramarginal                     25.5766     6.6218    -3.3626    47.7546    51.1172     3.8625 
 32 2032       358      245.8  frontalpole                       29.3127     8.5600     4.4912    52.7905    48.2992     3.4244 
 33 2033       530      399.5  temporalpole                      27.1404     9.6040    -5.2013    46.9568    52.1581     2.8260 
 34 2034       552      263.0  transversetemporal                17.8354     5.1818    -9.6205    35.4472    45.0677     3.4419 
 35 2035      3224     2165.0  insula                            22.8168     8.2066   -23.3121    57.6739    80.9860     2.7803 
