# Supplementary material for: Computer assisted diagnosis of Alzheimer’s disease using statistical likelihood-ratio test
Source: PLoS One. 2023 Feb 17;18(2):e0279574. doi: 10.1371/journal.pone.0279574 (PMC9937475; doi:10.1371/journal.pone.0279574)
Supplement: S1 File — (ZIP) [file pone.0279574.s001.zip › ADNI_AD/14_12_19/S203720/stats/wmparc.stats]

# Title Segmentation Statistics 
# 
# generating_program mri_segstats
# cvs_version $Id: mri_segstats.c,v 1.121 2016/05/31 17:27:11 greve Exp $
# cmdline mri_segstats --seg mri/wmparc.mgz --sum stats/wmparc.stats --pv mri/norm.mgz --excludeid 0 --brainmask mri/brainmask.mgz --in mri/norm.mgz --in-intensity-name norm --in-intensity-units MR --subject S203720 --surf-wm-vol --ctab /scratch/jk27/xxz598/freesurfer/WMParcStatsLUT.txt --etiv 
# sysname  Linux
# hostname gadi-cpu-clx-2334.gadi.nci.org.au
# machine  x86_64
# user     xxz598
# anatomy_type volume
# 
# SUBJECTS_DIR /scratch/jk27/xxz598/freesurfer/subjects
# subjectname S203720
# Measure VentricleChoroidVol, VentricleChoroidVol, Volume of ventricles and choroid plexus, 36691.000000, mm^3
# Measure lhCerebralWhiteMatter, lhCerebralWhiteMatterVol, Left hemisphere cerebral white matter volume, 156677.533747, mm^3
# Measure rhCerebralWhiteMatter, rhCerebralWhiteMatterVol, Right hemisphere cerebral white matter volume, 154467.458370, mm^3
# Measure CerebralWhiteMatter, CerebralWhiteMatterVol, Total cerebral white matter volume, 311144.992117, mm^3
# Measure Mask, MaskVol, Mask Volume, 1285203.000000, mm^3
# Measure EstimatedTotalIntraCranialVol, eTIV, Estimated Total Intracranial Volume, 1324517.660963, mm^3
# SegVolFile mri/wmparc.mgz 
# SegVolFileTimeStamp  2019/12/22 03:33:18 
# ColorTable /scratch/jk27/xxz598/freesurfer/WMParcStatsLUT.txt 
# ColorTableTimeStamp 2017/01/19 09:00:02 
# InVolFile  mri/norm.mgz 
# InVolFileTimeStamp  2019/12/21 23:22:47 
# InVolFrame 0 
# PVVolFile  mri/norm.mgz 
# PVVolFileTimeStamp  2019/12/21 23:22:47 
# ExcludeSegId 0 
# Only reporting non-empty segmentations
# VoxelVolume_mm3 1 
# TableCol  1 ColHeader Index 
# TableCol  1 FieldName Index 
# TableCol  1 Units     NA 
# TableCol  2 ColHeader SegId 
# TableCol  2 FieldName Segmentation Id
# TableCol  2 Units     NA
# TableCol  3 ColHeader NVoxels 
# TableCol  3 FieldName Number of Voxels
# TableCol  3 Units     unitless
# TableCol  4 ColHeader Volume_mm3
# TableCol  4 FieldName Volume
# TableCol  4 Units     mm^3
# TableCol  5 ColHeader StructName
# TableCol  5 FieldName Structure Name
# TableCol  5 Units     NA
# TableCol  6 ColHeader normMean 
# TableCol  6 FieldName Intensity normMean
# TableCol  6 Units     MR
# TableCol  7 ColHeader normStdDev
# TableCol  7 FieldName Itensity normStdDev
# TableCol  7 Units     MR
# TableCol  8 ColHeader normMin
# TableCol  8 FieldName Intensity normMin
# TableCol  8 Units     MR
# TableCol  9 ColHeader normMax
# TableCol  9 FieldName Intensity normMax
# TableCol  9 Units     MR
# TableCol 10 ColHeader normRange
# TableCol 10 FieldName Intensity normRange
# TableCol 10 Units     MR
# NRows 70 
# NTableCols 10 
# ColHeaders  Index SegId NVoxels Volume_mm3 StructName normMean normStdDev normMin normMax normRange  
  1 3001      2341     2367.8  wm-lh-bankssts                   100.6608     7.1307    55.0000   117.0000    62.0000 
  2 3002      2245     2215.1  wm-lh-caudalanteriorcingulate    101.6886    10.6135    43.0000   123.0000    80.0000 
  3 3003      5380     5472.7  wm-lh-caudalmiddlefrontal        100.6266     7.0202    77.0000   117.0000    40.0000 
  4 3005      1865     1929.7  wm-lh-cuneus                      94.8584     7.2469    74.0000   112.0000    38.0000 
  5 3006       715      776.8  wm-lh-entorhinal                  83.6448     7.2229    64.0000   106.0000    42.0000 
  6 3007      4015     4081.8  wm-lh-fusiform                    88.1950     8.9058    46.0000   116.0000    70.0000 
  7 3008      7162     7343.8  wm-lh-inferiorparietal            97.0396     8.4400    50.0000   117.0000    67.0000 
  8 3009      4263     4242.2  wm-lh-inferiortemporal            89.3247    10.3494    53.0000   112.0000    59.0000 
  9 3010      3282     3374.7  wm-lh-isthmuscingulate           104.2108    11.8242    25.0000   125.0000   100.0000 
 10 3011      6419     6777.7  wm-lh-lateraloccipital            93.5555     8.2036    66.0000   115.0000    49.0000 
 11 3012      4803     4866.7  wm-lh-lateralorbitofrontal        97.7062     9.2607    53.0000   133.0000    80.0000 
 12 3013      3658     3849.9  wm-lh-lingual                     89.5364     8.1315    55.0000   117.0000    62.0000 
 13 3014      2497     2527.6  wm-lh-medialorbitofrontal         95.7513    11.2274    32.0000   132.0000   100.0000 
 14 3015      3225     3389.5  wm-lh-middletemporal              90.0527     8.7065    66.0000   113.0000    47.0000 
 15 3016       883      992.5  wm-lh-parahippocampal             92.0600     7.9301    63.0000   114.0000    51.0000 
 16 3017      2642     2693.7  wm-lh-paracentral                 99.8558     7.0331    76.0000   115.0000    39.0000 
 17 3018      2501     2550.7  wm-lh-parsopercularis             99.9436     7.8216    77.0000   118.0000    41.0000 
 18 3019       660      656.2  wm-lh-parsorbitalis               90.9561     8.6438    71.0000   111.0000    40.0000 
 19 3020      2275     2289.4  wm-lh-parstriangularis            95.9336     8.1669    57.0000   116.0000    59.0000 
 20 3021      2260     2169.7  wm-lh-pericalcarine               90.4544     8.2617    47.0000   108.0000    61.0000 
 21 3022      5070     5441.0  wm-lh-postcentral                 97.0091     7.6633    69.0000   117.0000    48.0000 
 22 3023      3477     3477.1  wm-lh-posteriorcingulate         102.9525     9.3542    33.0000   121.0000    88.0000 
 23 3024      9018     9262.6  wm-lh-precentral                  99.2069     7.1794    76.0000   118.0000    42.0000 
 24 3025      7191     7243.1  wm-lh-precuneus                   98.9840     8.8531    45.0000   118.0000    73.0000 
 25 3026      2081     2022.4  wm-lh-rostralanteriorcingulate    99.1922    12.3349    33.0000   123.0000    90.0000 
 26 3027      7721     7880.5  wm-lh-rostralmiddlefrontal        97.6414     8.3103    73.0000   118.0000    45.0000 
 27 3028     12772    12995.1  wm-lh-superiorfrontal             96.2268     7.6842    62.0000   120.0000    58.0000 
 28 3029      8416     8696.2  wm-lh-superiorparietal            98.8133     8.7963    71.0000   119.0000    48.0000 
 29 3030      6372     6704.0  wm-lh-superiortemporal            96.3686     9.5176    64.0000   118.0000    54.0000 
 30 3031      6169     6351.4  wm-lh-supramarginal               99.8862     8.9797    76.0000   122.0000    46.0000 
 31 3032       183      181.7  wm-lh-frontalpole                 93.1202     7.8143    73.0000   110.0000    37.0000 
 32 3033       330      361.6  wm-lh-temporalpole                84.0242     6.9154    69.0000    99.0000    30.0000 
 33 3034       473      507.9  wm-lh-transversetemporal          97.7463     5.9285    78.0000   110.0000    32.0000 
 34 3035      8403     8501.3  wm-lh-insula                      97.0120     9.9018    46.0000   123.0000    77.0000 
 35 4001      2121     2131.0  wm-rh-bankssts                    97.6836     6.2203    68.0000   111.0000    43.0000 
 36 4002      2412     2430.7  wm-rh-caudalanteriorcingulate    102.5879     9.5938    46.0000   128.0000    82.0000 
 37 4003      4751     4827.0  wm-rh-caudalmiddlefrontal         96.3521     7.3379    72.0000   114.0000    42.0000 
 38 4005      1684     1773.1  wm-rh-cuneus                      94.2904     6.7613    77.0000   111.0000    34.0000 
 39 4006       476      529.4  wm-rh-entorhinal                  83.2080     6.7388    65.0000   102.0000    37.0000 
 40 4007      3757     3774.7  wm-rh-fusiform                    86.9598     8.6209    63.0000   109.0000    46.0000 
 41 4008      7782     8061.6  wm-rh-inferiorparietal            96.6402     7.4340    35.0000   117.0000    82.0000 
 42 4009      4140     4202.5  wm-rh-inferiortemporal            90.0715     8.2041    65.0000   109.0000    44.0000 
 43 4010      2754     2819.3  wm-rh-isthmuscingulate           102.7012     9.9817    37.0000   125.0000    88.0000 
 44 4011      6623     6952.1  wm-rh-lateraloccipital            92.6912     7.9416    70.0000   118.0000    48.0000 
 45 4012      5480     5489.1  wm-rh-lateralorbitofrontal        94.4159     9.7185    35.0000   120.0000    85.0000 
 46 4013      4062     4206.5  wm-rh-lingual                     90.6307     8.3128    19.0000   112.0000    93.0000 
 47 4014      2175     2226.8  wm-rh-medialorbitofrontal         95.1002     9.4552    45.0000   118.0000    73.0000 
 48 4015      3205     3408.8  wm-rh-middletemporal              90.3757     8.4118    65.0000   110.0000    45.0000 
 49 4016       808      899.1  wm-rh-parahippocampal             91.3366     7.0372    70.0000   109.0000    39.0000 
 50 4017      3307     3375.4  wm-rh-paracentral                 97.2428     7.0441    72.0000   112.0000    40.0000 
 51 4018      2391     2438.1  wm-rh-parsopercularis             96.8954     7.7391    74.0000   114.0000    40.0000 
 52 4019       748      751.5  wm-rh-parsorbitalis               90.1270     7.3813    71.0000   109.0000    38.0000 
 53 4020      2237     2284.9  wm-rh-parstriangularis            95.7434     8.1238    62.0000   115.0000    53.0000 
 54 4021      2551     2462.1  wm-rh-pericalcarine               92.1952     6.6167    70.0000   111.0000    41.0000 
 55 4022      5261     5663.3  wm-rh-postcentral                 94.8949     7.2906    74.0000   113.0000    39.0000 
 56 4023      3307     3323.6  wm-rh-posteriorcingulate         101.6030     8.6680    48.0000   119.0000    71.0000 
 57 4024      9781    10082.1  wm-rh-precentral                  96.1039     6.9471    69.0000   113.0000    44.0000 
 58 4025      7252     7238.7  wm-rh-precuneus                   97.4894     8.0933    65.0000   117.0000    52.0000 
 59 4026      1558     1564.3  wm-rh-rostralanteriorcingulate   101.6893     8.9351    61.0000   122.0000    61.0000 
 60 4027      8325     8584.0  wm-rh-rostralmiddlefrontal        98.1074     8.0871    71.0000   117.0000    46.0000 
 61 4028     11092    11348.2  wm-rh-superiorfrontal             95.5217     7.8501    66.0000   113.0000    47.0000 
 62 4029      8223     8475.5  wm-rh-superiorparietal            97.4641     8.1800    71.0000   114.0000    43.0000 
 63 4030      5125     5477.8  wm-rh-superiortemporal            93.3830     8.7026    69.0000   115.0000    46.0000 
 64 4031      6405     6554.4  wm-rh-supramarginal               97.5277     8.4720    59.0000   116.0000    57.0000 
 65 4032       212      209.0  wm-rh-frontalpole                 90.6745     6.9482    74.0000   106.0000    32.0000 
 66 4033       440      493.8  wm-rh-temporalpole                86.9136     7.9964    67.0000   105.0000    38.0000 
 67 4034       402      411.9  wm-rh-transversetemporal          98.3109     5.6850    79.0000   114.0000    35.0000 
 68 4035      8439     8572.6  wm-rh-insula                      95.5385     9.4444    26.0000   120.0000    94.0000 
 69 5001     14944    14544.2  Left-UnsegmentedWhiteMatter       99.0432    13.9021    14.0000   125.0000   111.0000 
 70 5002     14036    13697.2  Right-UnsegmentedWhiteMatter      97.6403    13.3292    22.0000   123.0000   101.0000 
