# Supplementary material for: Computer assisted diagnosis of Alzheimer’s disease using statistical likelihood-ratio test
Source: PLoS One. 2023 Feb 17;18(2):e0279574. doi: 10.1371/journal.pone.0279574 (PMC9937475; doi:10.1371/journal.pone.0279574)
Supplement: S1 File — (ZIP) [file pone.0279574.s001.zip › ADNI_AD/14_12_19/S210751/stats/aseg.stats]

# Title Segmentation Statistics 
# 
# generating_program mri_segstats
# cvs_version $Id: mri_segstats.c,v 1.121 2016/05/31 17:27:11 greve Exp $
# cmdline mri_segstats --seg mri/aseg.mgz --sum stats/aseg.stats --pv mri/norm.mgz --empty --brainmask mri/brainmask.mgz --brain-vol-from-seg --excludeid 0 --excl-ctxgmwm --supratent --subcortgray --in mri/norm.mgz --in-intensity-name norm --in-intensity-units MR --etiv --surf-wm-vol --surf-ctx-vol --totalgray --euler --ctab /scratch/jk27/xxz598/freesurfer/ASegStatsLUT.txt --subject S210751 
# sysname  Linux
# hostname gadi-cpu-clx-2426.gadi.nci.org.au
# machine  x86_64
# user     xxz598
# anatomy_type volume
# 
# SUBJECTS_DIR /scratch/jk27/xxz598/freesurfer/subjects
# subjectname S210751
# Measure BrainSeg, BrainSegVol, Brain Segmentation Volume, 1161622.000000, mm^3
# Measure BrainSegNotVent, BrainSegVolNotVent, Brain Segmentation Volume Without Ventricles, 1105666.000000, mm^3
# Measure BrainSegNotVentSurf, BrainSegVolNotVentSurf, Brain Segmentation Volume Without Ventricles from Surf, 1104377.172918, mm^3
# Measure VentricleChoroidVol, VentricleChoroidVol, Volume of ventricles and choroid plexus, 49799.000000, mm^3
# Measure lhCortex, lhCortexVol, Left hemisphere cortical gray matter volume, 230219.322082, mm^3
# Measure rhCortex, rhCortexVol, Right hemisphere cortical gray matter volume, 228680.518726, mm^3
# Measure Cortex, CortexVol, Total cortical gray matter volume, 458899.840808, mm^3
# Measure lhCerebralWhiteMatter, lhCerebralWhiteMatterVol, Left hemisphere cerebral white matter volume, 230037.012077, mm^3
# Measure rhCerebralWhiteMatter, rhCerebralWhiteMatterVol, Right hemisphere cerebral white matter volume, 212874.320033, mm^3
# Measure CerebralWhiteMatter, CerebralWhiteMatterVol, Total cerebral white matter volume, 442911.332110, mm^3
# Measure SubCortGray, SubCortGrayVol, Subcortical gray matter volume, 57410.000000, mm^3
# Measure TotalGray, TotalGrayVol, Total gray matter volume, 628603.840808, mm^3
# Measure SupraTentorial, SupraTentorialVol, Supratentorial volume, 1014045.172918, mm^3
# Measure SupraTentorialNotVent, SupraTentorialVolNotVent, Supratentorial volume, 964246.172918, mm^3
# Measure SupraTentorialNotVentVox, SupraTentorialVolNotVentVox, Supratentorial volume voxel count, 960371.000000, mm^3
# Measure Mask, MaskVol, Mask Volume, 1839202.000000, mm^3
# Measure BrainSegVol-to-eTIV, BrainSegVol-to-eTIV, Ratio of BrainSegVol to eTIV, 0.657455, unitless
# Measure MaskVol-to-eTIV, MaskVol-to-eTIV, Ratio of MaskVol to eTIV, 1.040951, unitless
# Measure lhSurfaceHoles, lhSurfaceHoles, Number of defect holes in lh surfaces prior to fixing, 161, unitless
# Measure rhSurfaceHoles, rhSurfaceHoles, Number of defect holes in rh surfaces prior to fixing, 163, unitless
# Measure SurfaceHoles, SurfaceHoles, Total number of defect holes in surfaces prior to fixing, 324, unitless
# Measure EstimatedTotalIntraCranialVol, eTIV, Estimated Total Intracranial Volume, 1766847.303459, mm^3
# SegVolFile mri/aseg.mgz 
# SegVolFileTimeStamp  2019/12/20 09:43:05 
# ColorTable /scratch/jk27/xxz598/freesurfer/ASegStatsLUT.txt 
# ColorTableTimeStamp 2017/01/19 09:00:02 
# InVolFile  mri/norm.mgz 
# InVolFileTimeStamp  2019/12/19 21:51:03 
# InVolFrame 0 
# PVVolFile  mri/norm.mgz 
# PVVolFileTimeStamp  2019/12/19 21:51:03 
# Excluding Cortical Gray and White Matter
# ExcludeSegId 0 2 3 41 42 
# VoxelVolume_mm3 1 
# TableCol  1 ColHeader Index 
# TableCol  1 FieldName Index 
# TableCol  1 Units     NA 
# TableCol  2 ColHeader SegId 
# TableCol  2 FieldName Segmentation Id
# TableCol  2 Units     NA
# TableCol  3 ColHeader NVoxels 
# TableCol  3 FieldName Number of Voxels
# TableCol  3 Units     unitless
# TableCol  4 ColHeader Volume_mm3
# TableCol  4 FieldName Volume
# TableCol  4 Units     mm^3
# TableCol  5 ColHeader StructName
# TableCol  5 FieldName Structure Name
# TableCol  5 Units     NA
# TableCol  6 ColHeader normMean 
# TableCol  6 FieldName Intensity normMean
# TableCol  6 Units     MR
# TableCol  7 ColHeader normStdDev
# TableCol  7 FieldName Itensity normStdDev
# TableCol  7 Units     MR
# TableCol  8 ColHeader normMin
# TableCol  8 FieldName Intensity normMin
# TableCol  8 Units     MR
# TableCol  9 ColHeader normMax
# TableCol  9 FieldName Intensity normMax
# TableCol  9 Units     MR
# TableCol 10 ColHeader normRange
# TableCol 10 FieldName Intensity normRange
# TableCol 10 Units     MR
# NRows 45 
# NTableCols 10 
# ColHeaders  Index SegId NVoxels Volume_mm3 StructName normMean normStdDev normMin normMax normRange  
  1   4     24232    24616.1  Left-Lateral-Ventricle            27.3287    13.1873     0.0000    91.0000    91.0000 
  2   5       619      689.7  Left-Inf-Lat-Vent                 38.1826    13.8671     4.0000    79.0000    75.0000 
  3   7     14618    15076.6  Left-Cerebellum-White-Matter      80.7998     8.3154    31.0000   119.0000    88.0000 
  4   8     55896    55713.3  Left-Cerebellum-Cortex            57.2324    11.7839     1.0000   116.0000   115.0000 
  5  10      9947     9734.7  Left-Thalamus-Proper              86.6293    10.8824     8.0000   117.0000   109.0000 
  6  11      3091     2923.8  Left-Caudate                      81.0485    13.2055    30.0000   118.0000    88.0000 
  7  12      3532     3486.1  Left-Putamen                      95.5532     8.3013    47.0000   130.0000    83.0000 
  8  13      1685     1708.2  Left-Pallidum                    108.8576     7.4933    80.0000   130.0000    50.0000 
  9  14      2373     2449.0  3rd-Ventricle                     33.0177    13.4073     0.0000    79.0000    79.0000 
 10  15      1676     1774.6  4th-Ventricle                     29.5662    12.0179     0.0000    71.0000    71.0000 
 11  16     21275    21040.8  Brain-Stem                        80.9500    11.3337     8.0000   126.0000   118.0000 
 12  17      4497     4140.6  Left-Hippocampus                  61.5597    12.8312     9.0000   121.0000   112.0000 
 13  18      1322     1279.4  Left-Amygdala                     74.6589    10.9253    32.0000   104.0000    72.0000 
 14  24      2109     2067.5  CSF                               43.7795    11.9553     7.0000    96.0000    89.0000 
 15  26       398      326.9  Left-Accumbens-area               80.3593    12.9834    41.0000   109.0000    68.0000 
 16  28      4522     4407.0  Left-VentralDC                    94.5422    15.3306    34.0000   140.0000   106.0000 
 17  30         7       17.4  Left-vessel                       69.8571     6.2029    62.0000    81.0000    19.0000 
 18  31      1086     1017.4  Left-choroid-plexus               47.5497    12.5357    18.0000    88.0000    70.0000 
 19  43     21376    21677.2  Right-Lateral-Ventricle           28.9430    14.4647     0.0000   102.0000   102.0000 
 20  44       834      889.7  Right-Inf-Lat-Vent                36.8237    14.5168     0.0000    77.0000    77.0000 
 21  46     18231    18674.5  Right-Cerebellum-White-Matter     79.1526     8.0496    29.0000   104.0000    75.0000 
 22  47     53635    53518.6  Right-Cerebellum-Cortex           57.2881    11.4854     0.0000   102.0000   102.0000 
 23  49      9189     8810.6  Right-Thalamus-Proper             81.8216    11.8695    21.0000   119.0000    98.0000 
 24  50      3372     3185.4  Right-Caudate                     76.7444    12.0920    35.0000   115.0000    80.0000 
 25  51      3340     3344.8  Right-Putamen                     93.2844     7.2297    60.0000   118.0000    58.0000 
 26  52      2150     2068.4  Right-Pallidum                   110.3070     9.3825    83.0000   144.0000    61.0000 
 27  53      3765     3482.9  Right-Hippocampus                 65.5798    11.3310    24.0000   110.0000    86.0000 
 28  54      1543     1443.0  Right-Amygdala                    67.2605    12.3246    29.0000   110.0000    81.0000 
 29  58       516      442.7  Right-Accumbens-area              77.0756    11.5276    46.0000   107.0000    61.0000 
 30  60      4577     4398.7  Right-VentralDC                   92.0708    16.3709    29.0000   147.0000   118.0000 
 31  62         6       15.0  Right-vessel                      59.1667     7.7309    46.0000    68.0000    22.0000 
 32  63      1688     1573.9  Right-choroid-plexus              45.1540    11.3120    11.0000    82.0000    71.0000 
 33  72         0        0.0  5th-Ventricle                      0.0000     0.0000     0.0000     0.0000     0.0000 
 34  77      7044     6651.8  WM-hypointensities                75.7872    14.1184    31.0000   121.0000    90.0000 
 35  78         0        0.0  Left-WM-hypointensities            0.0000     0.0000     0.0000     0.0000     0.0000 
 36  79         0        0.0  Right-WM-hypointensities           0.0000     0.0000     0.0000     0.0000     0.0000 
 37  80         0        0.0  non-WM-hypointensities             0.0000     0.0000     0.0000     0.0000     0.0000 
 38  81         0        0.0  Left-non-WM-hypointensities        0.0000     0.0000     0.0000     0.0000     0.0000 
 39  82         0        0.0  Right-non-WM-hypointensities       0.0000     0.0000     0.0000     0.0000     0.0000 
 40  85       152      143.4  Optic-Chiasm                      58.2961    14.8729    22.0000    94.0000    72.0000 
 41 251      1575     1386.7  CC_Posterior                      94.9263    20.1680    40.0000   135.0000    95.0000 
 42 252       836      722.5  CC_Mid_Posterior                  80.1926    19.5088    33.0000   128.0000    95.0000 
 43 253       530      496.8  CC_Central                        88.5415    14.0986    43.0000   113.0000    70.0000 
 44 254       508      461.7  CC_Mid_Anterior                   92.2264    21.3629    36.0000   139.0000   103.0000 
 45 255      1138     1082.3  CC_Anterior                       89.0229    19.9034    25.0000   128.0000   103.0000 
