# Supplementary material for: Computer assisted diagnosis of Alzheimer’s disease using statistical likelihood-ratio test
Source: PLoS One. 2023 Feb 17;18(2):e0279574. doi: 10.1371/journal.pone.0279574 (PMC9937475; doi:10.1371/journal.pone.0279574)
Supplement: S1 File — (ZIP) [file pone.0279574.s001.zip › ADNI_AD/14_12_19/S210751/stats/lh.aparc.a2009s.stats]

# Table of FreeSurfer cortical parcellation anatomical statistics 
# 
# CreationTime 2019/12/19-22:33:31-GMT
# generating_program mris_anatomical_stats
# cvs_version $Id: mris_anatomical_stats.c,v 1.79 2016/03/14 15:15:34 greve Exp $
# mrisurf.c-cvs_version $Id: mrisurf.c,v 1.781.2.6 2016/12/27 16:47:14 zkaufman Exp $
# cmdline mris_anatomical_stats -th3 -mgz -cortex ../label/lh.cortex.label -f ../stats/lh.aparc.a2009s.stats -b -a ../label/lh.aparc.a2009s.annot -c ../label/aparc.annot.a2009s.ctab S210751 lh white 
# sysname  Linux
# hostname gadi-cpu-clx-2426.gadi.nci.org.au
# machine  x86_64
# user     xxz598
# 
# SUBJECTS_DIR /scratch/jk27/xxz598/freesurfer/subjects
# anatomy_type surface
# subjectname S210751
# hemi lh
# AnnotationFile ../label/lh.aparc.a2009s.annot
# AnnotationFileTimeStamp 2019/12/20 09:33:17
# Measure Cortex, NumVert, Number of Vertices, 131171, unitless
# Measure Cortex, WhiteSurfArea, White Surface Total Area, 87212.3, mm^2
# Measure Cortex, MeanThickness, Mean Thickness, 2.36344, mm
# Measure BrainSeg, BrainSegVol, Brain Segmentation Volume, 1161622.000000, mm^3
# Measure BrainSegNotVent, BrainSegVolNotVent, Brain Segmentation Volume Without Ventricles, 1105666.000000, mm^3
# Measure BrainSegNotVentSurf, BrainSegVolNotVentSurf, Brain Segmentation Volume Without Ventricles from Surf, 1104377.172918, mm^3
# Measure Cortex, CortexVol Total cortical gray matter volume, 458899.840808, mm^3
# Measure SupraTentorial, SupraTentorialVol, Supratentorial volume, 1014045.172918, mm^3
# Measure SupraTentorialNotVent, SupraTentorialVolNotVent, Supratentorial volume, 964246.172918, mm^3
# Measure EstimatedTotalIntraCranialVol, eTIV, Estimated Total Intracranial Volume, 1766847.303459, mm^3
# NTableCols 10
# TableCol  1 ColHeader StructName
# TableCol  1 FieldName Structure Name
# TableCol  1 Units     NA
# TableCol  2 ColHeader NumVert
# TableCol  2 FieldName Number of Vertices
# TableCol  2 Units     unitless
# TableCol  3 ColHeader SurfArea
# TableCol  3 FieldName Surface Area
# TableCol  3 Units     mm^2
# TableCol  4 ColHeader GrayVol
# TableCol  4 FieldName Gray Matter Volume
# TableCol  4 Units     mm^3
# TableCol  5 ColHeader ThickAvg 
# TableCol  5 FieldName Average Thickness
# TableCol  5 Units     mm
# TableCol  6 ColHeader ThickStd
# TableCol  6 FieldName Thickness StdDev
# TableCol  6 Units     mm 
# TableCol  7 ColHeader MeanCurv
# TableCol  7 FieldName Integrated Rectified Mean Curvature
# TableCol  7 Units     mm^-1
# TableCol  8 ColHeader GausCurv 
# TableCol  8 FieldName Integrated Rectified Gaussian Curvature
# TableCol  8 Units     mm^-2
# TableCol  9 ColHeader  FoldInd
# TableCol  9 FieldName  Folding Index 
# TableCol  9 Units      unitless 
# TableCol 10 ColHeader CurvInd
# TableCol 10 FieldName Intrinsic Curvature Index
# TableCol 10 Units     unitless
# ColHeaders StructName NumVert SurfArea GrayVol ThickAvg ThickStd MeanCurv GausCurv FoldInd CurvInd
G&S_frontomargin                          952    643   1961  2.579 0.651     0.170     0.069       19     3.0
G&S_occipital_inf                        1609   1061   2599  2.196 0.513     0.146     0.034       23     2.4
G&S_paracentral                          2029   1466   3787  2.286 0.777     0.158     0.059       34     5.2
G&S_subcentral                           2165   1335   3474  2.394 0.590     0.124     0.039       27     3.4
G&S_transv_frontopol                      708    485   1884  2.654 0.871     0.173     0.059       16     1.7
G&S_cingul-Ant                           2075   1372   4008  2.801 0.826     0.136     0.050       31     4.2
G&S_cingul-Mid-Ant                       1106    764   1920  2.545 0.641     0.117     0.029       12     1.4
G&S_cingul-Mid-Post                      1272    924   2162  2.418 0.656     0.135     0.037       13     2.2
G_cingul-Post-dorsal                      569    385   1487  2.742 0.747     0.155     0.052       10     1.1
G_cingul-Post-ventral                     394    264    731  2.346 0.645     0.152     0.056        9     0.8
G_cuneus                                 2213   1395   3069  1.910 0.572     0.139     0.043       34     3.9
G_front_inf-Opercular                    1877   1116   3904  2.510 0.544     0.142     0.057       37     4.5
G_front_inf-Orbital                       294    200    833  2.840 0.604     0.130     0.054        7     0.8
G_front_inf-Triangul                     1289    891   3570  2.664 0.755     0.151     0.053       24     2.9
G_front_middle                           4922   3179  11359  2.715 0.787     0.155     0.064       94    14.2
G_front_sup                              8581   5619  19552  2.754 0.821     0.148     0.053      145    20.4
G_Ins_lg&S_cent_ins                       710    441   1576  3.300 0.814     0.136     0.049       11     1.5
G_insular_short                           723    436   2220  3.793 0.828     0.132     0.103       24     4.1
G_occipital_middle                       2207   1417   4244  2.329 0.480     0.160     0.054       40     5.1
G_occipital_sup                          1363    833   2030  2.121 0.569     0.141     0.050       20     2.9
G_oc-temp_lat-fusifor                    1512   1037   2918  2.339 0.584     0.154     0.047       28     3.1
G_oc-temp_med-Lingual                    3817   2365   5947  2.160 0.626     0.151     0.046       64     7.2
G_oc-temp_med-Parahip                    1780   1126   3772  2.378 0.780     0.165     0.074       39     6.1
G_orbital                                1854   1328   5268  2.774 1.008     0.168     0.067       39     5.8
G_pariet_inf-Angular                     2997   1884   5510  2.343 0.589     0.147     0.054       57     6.6
G_pariet_inf-Supramar                    3530   2183   5976  2.329 0.565     0.134     0.045       63     6.7
G_parietal_sup                           3077   2130   6191  2.435 0.692     0.166     0.066       60     9.2
G_postcentral                            3649   2361   5404  1.919 0.578     0.133     0.047       63     8.4
G_precentral                             3555   2193   6227  2.370 0.703     0.143     0.057       61     8.7
G_precuneus                              2750   1835   6024  2.480 0.698     0.164     0.064       59     7.2
G_rectus                                 1170    842   3561  2.791 0.873     0.180     0.068       27     3.8
G_subcallosal                             797    486   1242  2.454 0.928     0.104     0.041        8     1.2
G_temp_sup-G_T_transv                     820    529   1764  2.582 0.599     0.160     0.039       18     1.2
G_temp_sup-Lateral                       2241   1371   4541  2.413 0.571     0.133     0.043       36     4.1
G_temp_sup-Plan_polar                     671    462   1525  2.375 0.752     0.168     0.065       11     2.0
G_temp_sup-Plan_tempo                    1000    674   1983  2.440 0.520     0.109     0.024       12     1.0
G_temporal_inf                           2336   1498   5236  2.528 0.743     0.157     0.059       65     5.9
G_temporal_middle                        2082   1371   4779  2.459 0.696     0.151     0.059       54     4.9
Lat_Fis-ant-Horizont                      233    147    374  2.967 0.686     0.128     0.041        3     0.4
Lat_Fis-ant-Vertical                      200    137    298  2.461 0.651     0.113     0.043        2     0.2
Lat_Fis-post                             1251    822   1449  2.207 0.572     0.114     0.028       10     1.4
Pole_occipital                           2335   1506   4066  2.294 0.684     0.150     0.049       35     4.8
Pole_temporal                             963    644   2105  2.427 0.815     0.157     0.072       18     3.4
S_calcarine                              3645   2548   3884  1.763 0.534     0.137     0.035       41     5.5
S_central                                4490   3087   5311  1.946 0.624     0.111     0.028       33     5.5
S_cingul-Marginalis                      1090    761   1961  2.662 0.717     0.122     0.029       11     1.5
S_circular_insula_ant                     431    280    817  3.180 0.826     0.110     0.032        3     0.6
S_circular_insula_inf                    1908   1367   3343  2.491 0.869     0.108     0.026       14     2.4
S_circular_insula_sup                    1940   1365   2766  2.312 0.767     0.115     0.027       16     2.5
S_collat_transv_ant                       719    484   1148  2.472 0.811     0.136     0.055       10     2.1
S_collat_transv_post                      480    336    565  1.950 0.426     0.122     0.022        4     0.4
S_front_inf                              1681   1124   2847  2.357 0.656     0.135     0.049       24     3.1
S_front_middle                           1093    759   2296  2.718 0.835     0.133     0.049       12     2.3
S_front_sup                              2659   1818   4521  2.509 0.842     0.106     0.029       18     3.1
S_interm_prim-Jensen                      880    597    999  1.942 0.430     0.109     0.021        6     0.8
S_intrapariet&P_trans                    2740   1903   3849  2.263 0.576     0.114     0.025       18     2.8
S_oc_middle&Lunatus                       998    675   1199  2.178 0.440     0.139     0.041       10     1.7
S_oc_sup&transversal                      982    671   1338  2.193 0.564     0.131     0.038        9     1.3
S_occipital_ant                           422    288    469  1.799 0.362     0.120     0.025        3     0.5
S_oc-temp_lat                             792    593   1278  2.323 0.590     0.114     0.018        5     0.6
S_oc-temp_med&Lingual                    1513   1047   2501  2.378 0.723     0.151     0.048       24     3.1
S_orbital_lateral                         271    188    479  2.585 0.745     0.152     0.066        5     0.8
S_orbital_med-olfact                      548    373    840  2.243 0.672     0.184     0.083       13     2.2
S_orbital-H_Shaped                        851    547   1247  2.437 0.715     0.147     0.065       11     2.5
S_parieto_occipital                      2203   1458   3052  2.203 0.569     0.117     0.034       20     3.1
S_pericallosal                           1788   1067   1451  1.856 0.908     0.124     0.036       29     2.6
S_postcentral                            3452   2364   4807  2.075 0.533     0.113     0.024       28     3.5
S_precentral-inf-part                    1819   1232   2887  2.518 0.596     0.125     0.036       17     2.9
S_precentral-sup-part                    1753   1234   2578  2.411 0.661     0.140     0.038       18     2.9
S_suborbital                              650    481   1087  2.689 0.717     0.135     0.041        8     1.3
S_subparietal                             804    565   1295  2.550 0.548     0.139     0.040        7     1.4
S_temporal_inf                           1026    719   1320  2.055 0.475     0.126     0.030       10     1.1
S_temporal_sup                           5458   3830   7271  2.005 0.409     0.102     0.021       41     4.8
S_temporal_transverse                     407    290    506  2.015 0.469     0.124     0.016        4     0.3
