# Supplementary material for: Computer assisted diagnosis of Alzheimer’s disease using statistical likelihood-ratio test
Source: PLoS One. 2023 Feb 17;18(2):e0279574. doi: 10.1371/journal.pone.0279574 (PMC9937475; doi:10.1371/journal.pone.0279574)
Supplement: S1 File — (ZIP) [file pone.0279574.s001.zip › ADNI_AD/14_12_19/S210751/stats/lh.aparc.DKTatlas.stats]

# Table of FreeSurfer cortical parcellation anatomical statistics 
# 
# CreationTime 2019/12/19-22:34:30-GMT
# generating_program mris_anatomical_stats
# cvs_version $Id: mris_anatomical_stats.c,v 1.79 2016/03/14 15:15:34 greve Exp $
# mrisurf.c-cvs_version $Id: mrisurf.c,v 1.781.2.6 2016/12/27 16:47:14 zkaufman Exp $
# cmdline mris_anatomical_stats -th3 -mgz -cortex ../label/lh.cortex.label -f ../stats/lh.aparc.DKTatlas.stats -b -a ../label/lh.aparc.DKTatlas.annot -c ../label/aparc.annot.DKTatlas.ctab S210751 lh white 
# sysname  Linux
# hostname gadi-cpu-clx-2426.gadi.nci.org.au
# machine  x86_64
# user     xxz598
# 
# SUBJECTS_DIR /scratch/jk27/xxz598/freesurfer/subjects
# anatomy_type surface
# subjectname S210751
# hemi lh
# AnnotationFile ../label/lh.aparc.DKTatlas.annot
# AnnotationFileTimeStamp 2019/12/20 09:34:18
# Measure Cortex, NumVert, Number of Vertices, 131171, unitless
# Measure Cortex, WhiteSurfArea, White Surface Total Area, 87212.3, mm^2
# Measure Cortex, MeanThickness, Mean Thickness, 2.36344, mm
# Measure BrainSeg, BrainSegVol, Brain Segmentation Volume, 1161622.000000, mm^3
# Measure BrainSegNotVent, BrainSegVolNotVent, Brain Segmentation Volume Without Ventricles, 1105666.000000, mm^3
# Measure BrainSegNotVentSurf, BrainSegVolNotVentSurf, Brain Segmentation Volume Without Ventricles from Surf, 1104377.172918, mm^3
# Measure Cortex, CortexVol Total cortical gray matter volume, 458899.840808, mm^3
# Measure SupraTentorial, SupraTentorialVol, Supratentorial volume, 1014045.172918, mm^3
# Measure SupraTentorialNotVent, SupraTentorialVolNotVent, Supratentorial volume, 964246.172918, mm^3
# Measure EstimatedTotalIntraCranialVol, eTIV, Estimated Total Intracranial Volume, 1766847.303459, mm^3
# NTableCols 10
# TableCol  1 ColHeader StructName
# TableCol  1 FieldName Structure Name
# TableCol  1 Units     NA
# TableCol  2 ColHeader NumVert
# TableCol  2 FieldName Number of Vertices
# TableCol  2 Units     unitless
# TableCol  3 ColHeader SurfArea
# TableCol  3 FieldName Surface Area
# TableCol  3 Units     mm^2
# TableCol  4 ColHeader GrayVol
# TableCol  4 FieldName Gray Matter Volume
# TableCol  4 Units     mm^3
# TableCol  5 ColHeader ThickAvg 
# TableCol  5 FieldName Average Thickness
# TableCol  5 Units     mm
# TableCol  6 ColHeader ThickStd
# TableCol  6 FieldName Thickness StdDev
# TableCol  6 Units     mm 
# TableCol  7 ColHeader MeanCurv
# TableCol  7 FieldName Integrated Rectified Mean Curvature
# TableCol  7 Units     mm^-1
# TableCol  8 ColHeader GausCurv 
# TableCol  8 FieldName Integrated Rectified Gaussian Curvature
# TableCol  8 Units     mm^-2
# TableCol  9 ColHeader  FoldInd
# TableCol  9 FieldName  Folding Index 
# TableCol  9 Units      unitless 
# TableCol 10 ColHeader CurvInd
# TableCol 10 FieldName Intrinsic Curvature Index
# TableCol 10 Units     unitless
# ColHeaders StructName NumVert SurfArea GrayVol ThickAvg ThickStd MeanCurv GausCurv FoldInd CurvInd
caudalanteriorcingulate                  1907   1221   3050  2.598 0.733     0.124     0.032       29     2.8
caudalmiddlefrontal                      4160   2771   7975  2.665 0.732     0.132     0.043       48     7.7
cuneus                                   3147   2060   4309  1.979 0.582     0.133     0.039       40     5.0
entorhinal                                698    435   1681  2.471 0.733     0.170     0.070       14     2.4
fusiform                                 3326   2315   5826  2.342 0.639     0.147     0.045       52     6.8
inferiorparietal                         6860   4629  11236  2.239 0.573     0.138     0.042       88    12.2
inferiortemporal                         3802   2502   7605  2.474 0.728     0.144     0.048       80     8.1
isthmuscingulate                         1885   1200   2700  2.049 0.810     0.124     0.039       26     2.8
lateraloccipital                         7311   4721  11734  2.232 0.561     0.143     0.043      102    12.6
lateralorbitofrontal                     2963   1963   6163  2.690 0.933     0.153     0.064       51     8.4
lingual                                  5186   3345   7632  2.104 0.659     0.147     0.042       79     9.3
medialorbitofrontal                      2524   1747   6241  2.741 0.835     0.163     0.064       49     7.7
middletemporal                           4823   3326   8721  2.246 0.621     0.128     0.040       78     7.4
parahippocampal                          1307    854   2251  2.202 0.737     0.159     0.070       25     3.9
paracentral                              3154   2205   6227  2.622 0.787     0.140     0.046       39     6.4
parsopercularis                          2551   1631   4826  2.417 0.600     0.129     0.046       37     4.7
parsorbitalis                             806    590   2332  2.818 0.726     0.143     0.053       14     2.2
parstriangularis                         2128   1467   5007  2.688 0.770     0.147     0.048       38     4.5
pericalcarine                            2552   1718   2680  1.682 0.454     0.139     0.038       31     4.1
postcentral                             10156   6777  14681  2.000 0.640     0.124     0.038      129    17.7
posteriorcingulate                       1811   1233   2920  2.353 0.763     0.151     0.039       29     3.2
precentral                               9367   6123  14621  2.302 0.663     0.136     0.045      127    18.2
precuneus                                5242   3547   9602  2.450 0.626     0.146     0.050       85    10.9
rostralanteriorcingulate                 1892   1209   3386  2.670 0.982     0.147     0.061       35     4.8
rostralmiddlefrontal                     5189   3433  11205  2.596 0.805     0.154     0.064       96    14.9
superiorfrontal                         11497   7673  24306  2.639 0.821     0.138     0.048      165    23.9
superiorparietal                         6086   4135  10145  2.290 0.627     0.146     0.050       88    13.4
superiortemporal                         7884   5308  14142  2.257 0.588     0.126     0.039      105    13.4
supramarginal                            6998   4482  10803  2.257 0.562     0.123     0.035       94    10.2
transversetemporal                       1010    625   1891  2.457 0.535     0.145     0.036       19     1.6
insula                                   2949   1969   6540  3.122 1.037     0.110     0.046       41     6.8
