# Supplementary material for: Computer assisted diagnosis of Alzheimer’s disease using statistical likelihood-ratio test
Source: PLoS One. 2023 Feb 17;18(2):e0279574. doi: 10.1371/journal.pone.0279574 (PMC9937475; doi:10.1371/journal.pone.0279574)
Supplement: S1 File — (ZIP) [file pone.0279574.s001.zip › ADNI_AD/14_12_19/S210751/stats/lh.aparc.pial.stats]

# Table of FreeSurfer cortical parcellation anatomical statistics 
# 
# CreationTime 2019/12/19-22:32:09-GMT
# generating_program mris_anatomical_stats
# cvs_version $Id: mris_anatomical_stats.c,v 1.79 2016/03/14 15:15:34 greve Exp $
# mrisurf.c-cvs_version $Id: mrisurf.c,v 1.781.2.6 2016/12/27 16:47:14 zkaufman Exp $
# cmdline mris_anatomical_stats -th3 -mgz -cortex ../label/lh.cortex.label -f ../stats/lh.aparc.pial.stats -b -a ../label/lh.aparc.annot -c ../label/aparc.annot.ctab S210751 lh pial 
# sysname  Linux
# hostname gadi-cpu-clx-2426.gadi.nci.org.au
# machine  x86_64
# user     xxz598
# 
# SUBJECTS_DIR /scratch/jk27/xxz598/freesurfer/subjects
# anatomy_type surface
# subjectname S210751
# hemi lh
# AnnotationFile ../label/lh.aparc.annot
# AnnotationFileTimeStamp 2019/12/20 09:08:27
# Measure Cortex, NumVert, Number of Vertices, 131084, unitless
# Measure Cortex, PialSurfArea, Pial Surface Total Area, 109074, mm^2
# Measure Cortex, MeanThickness, Mean Thickness, 2.36335, mm
# Measure BrainSeg, BrainSegVol, Brain Segmentation Volume, 1161622.000000, mm^3
# Measure BrainSegNotVent, BrainSegVolNotVent, Brain Segmentation Volume Without Ventricles, 1105666.000000, mm^3
# Measure BrainSegNotVentSurf, BrainSegVolNotVentSurf, Brain Segmentation Volume Without Ventricles from Surf, 1104377.172918, mm^3
# Measure Cortex, CortexVol Total cortical gray matter volume, 458899.840808, mm^3
# Measure SupraTentorial, SupraTentorialVol, Supratentorial volume, 1014045.172918, mm^3
# Measure SupraTentorialNotVent, SupraTentorialVolNotVent, Supratentorial volume, 964246.172918, mm^3
# Measure EstimatedTotalIntraCranialVol, eTIV, Estimated Total Intracranial Volume, 1766847.303459, mm^3
# NTableCols 10
# TableCol  1 ColHeader StructName
# TableCol  1 FieldName Structure Name
# TableCol  1 Units     NA
# TableCol  2 ColHeader NumVert
# TableCol  2 FieldName Number of Vertices
# TableCol  2 Units     unitless
# TableCol  3 ColHeader SurfArea
# TableCol  3 FieldName Surface Area
# TableCol  3 Units     mm^2
# TableCol  4 ColHeader GrayVol
# TableCol  4 FieldName Gray Matter Volume
# TableCol  4 Units     mm^3
# TableCol  5 ColHeader ThickAvg 
# TableCol  5 FieldName Average Thickness
# TableCol  5 Units     mm
# TableCol  6 ColHeader ThickStd
# TableCol  6 FieldName Thickness StdDev
# TableCol  6 Units     mm 
# TableCol  7 ColHeader MeanCurv
# TableCol  7 FieldName Integrated Rectified Mean Curvature
# TableCol  7 Units     mm^-1
# TableCol  8 ColHeader GausCurv 
# TableCol  8 FieldName Integrated Rectified Gaussian Curvature
# TableCol  8 Units     mm^-2
# TableCol  9 ColHeader  FoldInd
# TableCol  9 FieldName  Folding Index 
# TableCol  9 Units      unitless 
# TableCol 10 ColHeader CurvInd
# TableCol 10 FieldName Intrinsic Curvature Index
# TableCol 10 Units     unitless
# ColHeaders StructName NumVert SurfArea GrayVol ThickAvg ThickStd MeanCurv GausCurv FoldInd CurvInd
bankssts                                 1416    915   1903  1.994 0.337     0.115     0.025       15     1.6
caudalanteriorcingulate                  1029    661   1652  2.686 0.860     0.122     0.051       37     2.1
caudalmiddlefrontal                      3743   2929   7181  2.664 0.727     0.146     0.045       58     7.9
cuneus                                   2356   1883   3302  1.969 0.603     0.138     0.037       41     3.6
entorhinal                                759    827   1416  2.153 0.763     0.206     0.067       20     2.4
fusiform                                 3583   2861   6298  2.358 0.645     0.149     0.035       58     5.8
inferiorparietal                         6424   5201  10607  2.253 0.568     0.143     0.035       82    10.1
inferiortemporal                         3926   3744   7923  2.473 0.723     0.182     0.046       74     8.7
isthmuscingulate                         1897   1366   2647  2.030 0.808     0.128     0.040       26     3.0
lateraloccipital                         7412   5844  11806  2.222 0.554     0.143     0.036       91    12.2
lateralorbitofrontal                     2556   2083   5197  2.725 0.947     0.176     0.056       46     6.6
lingual                                  5063   3982   7494  2.110 0.662     0.142     0.035       70     8.2
medialorbitofrontal                      2996   3042   6682  2.688 0.819     0.197     0.055       82     7.9
middletemporal                           3537   3451   6999  2.323 0.657     0.166     0.034       39     6.0
parahippocampal                          1247   1114   2150  2.193 0.730     0.193     0.049       36     3.2
paracentral                              2745   2364   5233  2.539 0.780     0.156     0.047       44     5.7
parsopercularis                          2691   2445   5024  2.399 0.602     0.145     0.034       29     4.3
parsorbitalis                             848   1113   2445  2.626 0.807     0.223     0.059       18     2.3
parstriangularis                         1817   1990   4498  2.787 0.740     0.197     0.053       51     4.4
pericalcarine                            2602   1606   2711  1.680 0.452     0.118     0.030       28     3.3
postcentral                              9090   7286  12994  1.992 0.636     0.125     0.030       87    12.2
posteriorcingulate                       1634   1275   2737  2.341 0.766     0.162     0.046       42     2.8
precentral                               9448   6765  14798  2.312 0.661     0.128     0.033      145    13.7
precuneus                                5305   4188   9383  2.409 0.631     0.153     0.165      137    61.6
rostralanteriorcingulate                 1302    969   2304  2.657 1.035     0.171     0.064       45     3.7
rostralmiddlefrontal                     7071   7188  15323  2.598 0.793     0.208     0.057      132    20.1
superiorfrontal                         11400  10098  23737  2.674 0.816     0.161     0.045      171    24.5
superiorparietal                         7671   6189  12892  2.268 0.643     0.155     0.043      122    15.5
superiortemporal                         6307   5491  11284  2.286 0.561     0.143     0.032       78     9.4
supramarginal                            7862   5739  12022  2.230 0.556     0.124     0.026       84     8.8
frontalpole                               381    620   1184  2.688 0.802     0.289     0.068        5     1.5
temporalpole                              450    658   1232  2.405 0.963     0.270     0.079        9     1.4
transversetemporal                       1008    908   1857  2.435 0.536     0.141     0.025        9     1.0
insula                                   3594   2335   7360  2.960 1.048     0.125     0.037       51     5.0
