# Supplementary material for: Computer assisted diagnosis of Alzheimer’s disease using statistical likelihood-ratio test
Source: PLoS One. 2023 Feb 17;18(2):e0279574. doi: 10.1371/journal.pone.0279574 (PMC9937475; doi:10.1371/journal.pone.0279574)
Supplement: S1 File — (ZIP) [file pone.0279574.s001.zip › ADNI_AD/14_12_19/S210751/stats/lh.aparc.stats]

# Table of FreeSurfer cortical parcellation anatomical statistics 
# 
# CreationTime 2019/12/19-22:31:46-GMT
# generating_program mris_anatomical_stats
# cvs_version $Id: mris_anatomical_stats.c,v 1.79 2016/03/14 15:15:34 greve Exp $
# mrisurf.c-cvs_version $Id: mrisurf.c,v 1.781.2.6 2016/12/27 16:47:14 zkaufman Exp $
# cmdline mris_anatomical_stats -th3 -mgz -cortex ../label/lh.cortex.label -f ../stats/lh.aparc.stats -b -a ../label/lh.aparc.annot -c ../label/aparc.annot.ctab S210751 lh white 
# sysname  Linux
# hostname gadi-cpu-clx-2426.gadi.nci.org.au
# machine  x86_64
# user     xxz598
# 
# SUBJECTS_DIR /scratch/jk27/xxz598/freesurfer/subjects
# anatomy_type surface
# subjectname S210751
# hemi lh
# AnnotationFile ../label/lh.aparc.annot
# AnnotationFileTimeStamp 2019/12/20 09:08:27
# Measure Cortex, NumVert, Number of Vertices, 131084, unitless
# Measure Cortex, WhiteSurfArea, White Surface Total Area, 87155.8, mm^2
# Measure Cortex, MeanThickness, Mean Thickness, 2.36335, mm
# Measure BrainSeg, BrainSegVol, Brain Segmentation Volume, 1161622.000000, mm^3
# Measure BrainSegNotVent, BrainSegVolNotVent, Brain Segmentation Volume Without Ventricles, 1105666.000000, mm^3
# Measure BrainSegNotVentSurf, BrainSegVolNotVentSurf, Brain Segmentation Volume Without Ventricles from Surf, 1104377.172918, mm^3
# Measure Cortex, CortexVol Total cortical gray matter volume, 458899.840808, mm^3
# Measure SupraTentorial, SupraTentorialVol, Supratentorial volume, 1014045.172918, mm^3
# Measure SupraTentorialNotVent, SupraTentorialVolNotVent, Supratentorial volume, 964246.172918, mm^3
# Measure EstimatedTotalIntraCranialVol, eTIV, Estimated Total Intracranial Volume, 1766847.303459, mm^3
# NTableCols 10
# TableCol  1 ColHeader StructName
# TableCol  1 FieldName Structure Name
# TableCol  1 Units     NA
# TableCol  2 ColHeader NumVert
# TableCol  2 FieldName Number of Vertices
# TableCol  2 Units     unitless
# TableCol  3 ColHeader SurfArea
# TableCol  3 FieldName Surface Area
# TableCol  3 Units     mm^2
# TableCol  4 ColHeader GrayVol
# TableCol  4 FieldName Gray Matter Volume
# TableCol  4 Units     mm^3
# TableCol  5 ColHeader ThickAvg 
# TableCol  5 FieldName Average Thickness
# TableCol  5 Units     mm
# TableCol  6 ColHeader ThickStd
# TableCol  6 FieldName Thickness StdDev
# TableCol  6 Units     mm 
# TableCol  7 ColHeader MeanCurv
# TableCol  7 FieldName Integrated Rectified Mean Curvature
# TableCol  7 Units     mm^-1
# TableCol  8 ColHeader GausCurv 
# TableCol  8 FieldName Integrated Rectified Gaussian Curvature
# TableCol  8 Units     mm^-2
# TableCol  9 ColHeader  FoldInd
# TableCol  9 FieldName  Folding Index 
# TableCol  9 Units      unitless 
# TableCol 10 ColHeader CurvInd
# TableCol 10 FieldName Intrinsic Curvature Index
# TableCol 10 Units     unitless
# ColHeaders StructName NumVert SurfArea GrayVol ThickAvg ThickStd MeanCurv GausCurv FoldInd CurvInd
bankssts                                 1416   1000   1903  1.994 0.337     0.107     0.022       10     1.2
caudalanteriorcingulate                  1029    651   1652  2.686 0.860     0.121     0.034       17     1.6
caudalmiddlefrontal                      3743   2492   7181  2.664 0.727     0.130     0.042       41     6.6
cuneus                                   2356   1542   3302  1.969 0.603     0.137     0.039       33     3.7
entorhinal                                759    456   1416  2.153 0.763     0.172     0.085       20     3.4
fusiform                                 3583   2474   6298  2.358 0.645     0.146     0.045       56     7.5
inferiorparietal                         6424   4357  10607  2.253 0.568     0.136     0.042       82    10.8
inferiortemporal                         3926   2585   7923  2.473 0.723     0.144     0.049       84     8.3
isthmuscingulate                         1897   1190   2647  2.030 0.808     0.124     0.039       26     2.9
lateraloccipital                         7412   4797  11806  2.222 0.554     0.145     0.043      104    13.6
lateralorbitofrontal                     2556   1701   5197  2.725 0.947     0.148     0.063       41     7.5
lingual                                  5063   3266   7494  2.110 0.662     0.146     0.043       77     8.9
medialorbitofrontal                      2996   2073   6682  2.688 0.819     0.158     0.060       54     8.3
middletemporal                           3537   2440   6999  2.323 0.657     0.133     0.043       66     5.9
parahippocampal                          1247    816   2150  2.193 0.730     0.159     0.071       24     3.7
paracentral                              2745   1919   5233  2.539 0.780     0.139     0.046       33     5.6
parsopercularis                          2691   1735   5024  2.399 0.602     0.131     0.047       40     5.1
parsorbitalis                             848    645   2445  2.626 0.807     0.163     0.059       17     2.5
parstriangularis                         1817   1249   4498  2.787 0.740     0.141     0.044       27     3.4
pericalcarine                            2602   1747   2711  1.680 0.452     0.137     0.036       30     3.7
postcentral                              9090   5979  12994  1.992 0.636     0.123     0.038      118    15.9
posteriorcingulate                       1634   1118   2737  2.341 0.766     0.155     0.040       28     2.9
precentral                               9448   6187  14798  2.312 0.661     0.136     0.046      126    18.4
precuneus                                5305   3613   9383  2.409 0.631     0.143     0.049       82    10.6
rostralanteriorcingulate                 1302    818   2304  2.657 1.035     0.140     0.062       22     3.2
rostralmiddlefrontal                     7071   4676  15323  2.598 0.793     0.155     0.064      134    19.9
superiorfrontal                         11400   7550  23737  2.674 0.816     0.133     0.044      156    22.2
superiorparietal                         7671   5242  12892  2.268 0.643     0.147     0.049      112    16.9
superiortemporal                         6307   4264  11284  2.286 0.561     0.122     0.033       73     9.0
supramarginal                            7862   5010  12022  2.230 0.556     0.121     0.034      104    11.2
frontalpole                               381    279   1184  2.688 0.802     0.203     0.071        9     1.2
temporalpole                              450    309   1232  2.405 0.963     0.189     0.093       11     1.8
transversetemporal                       1008    623   1857  2.435 0.536     0.143     0.035       19     1.5
insula                                   3594   2395   7360  2.960 1.048     0.120     0.049       52     8.6
