# Supplementary material for: Computer assisted diagnosis of Alzheimer’s disease using statistical likelihood-ratio test
Source: PLoS One. 2023 Feb 17;18(2):e0279574. doi: 10.1371/journal.pone.0279574 (PMC9937475; doi:10.1371/journal.pone.0279574)
Supplement: S1 File — (ZIP) [file pone.0279574.s001.zip › ADNI_AD/14_12_19/S210751/stats/lh.BA_exvivo.stats]

# Table of FreeSurfer cortical parcellation anatomical statistics 
# 
# CreationTime 2019/12/19-22:52:41-GMT
# generating_program mris_anatomical_stats
# cvs_version $Id: mris_anatomical_stats.c,v 1.79 2016/03/14 15:15:34 greve Exp $
# mrisurf.c-cvs_version $Id: mrisurf.c,v 1.781.2.6 2016/12/27 16:47:14 zkaufman Exp $
# cmdline mris_anatomical_stats -th3 -mgz -f ../stats/lh.BA_exvivo.stats -b -a ./lh.BA_exvivo.annot -c ./BA_exvivo.ctab S210751 lh white 
# sysname  Linux
# hostname gadi-cpu-clx-2426.gadi.nci.org.au
# machine  x86_64
# user     xxz598
# 
# SUBJECTS_DIR /scratch/jk27/xxz598/freesurfer/subjects
# anatomy_type surface
# subjectname S210751
# hemi lh
# AnnotationFile ./lh.BA_exvivo.annot
# AnnotationFileTimeStamp 2019/12/20 09:52:36
# Measure Cortex, NumVert, Number of Vertices, 140630, unitless
# Measure Cortex, WhiteSurfArea, White Surface Total Area, 93200.3, mm^2
# Measure BrainSeg, BrainSegVol, Brain Segmentation Volume, 1161622.000000, mm^3
# Measure BrainSegNotVent, BrainSegVolNotVent, Brain Segmentation Volume Without Ventricles, 1105666.000000, mm^3
# Measure BrainSegNotVentSurf, BrainSegVolNotVentSurf, Brain Segmentation Volume Without Ventricles from Surf, 1104377.172918, mm^3
# Measure Cortex, CortexVol Total cortical gray matter volume, 458899.840808, mm^3
# Measure SupraTentorial, SupraTentorialVol, Supratentorial volume, 1014045.172918, mm^3
# Measure SupraTentorialNotVent, SupraTentorialVolNotVent, Supratentorial volume, 964246.172918, mm^3
# Measure EstimatedTotalIntraCranialVol, eTIV, Estimated Total Intracranial Volume, 1766847.303459, mm^3
# NTableCols 10
# TableCol  1 ColHeader StructName
# TableCol  1 FieldName Structure Name
# TableCol  1 Units     NA
# TableCol  2 ColHeader NumVert
# TableCol  2 FieldName Number of Vertices
# TableCol  2 Units     unitless
# TableCol  3 ColHeader SurfArea
# TableCol  3 FieldName Surface Area
# TableCol  3 Units     mm^2
# TableCol  4 ColHeader GrayVol
# TableCol  4 FieldName Gray Matter Volume
# TableCol  4 Units     mm^3
# TableCol  5 ColHeader ThickAvg 
# TableCol  5 FieldName Average Thickness
# TableCol  5 Units     mm
# TableCol  6 ColHeader ThickStd
# TableCol  6 FieldName Thickness StdDev
# TableCol  6 Units     mm 
# TableCol  7 ColHeader MeanCurv
# TableCol  7 FieldName Integrated Rectified Mean Curvature
# TableCol  7 Units     mm^-1
# TableCol  8 ColHeader GausCurv 
# TableCol  8 FieldName Integrated Rectified Gaussian Curvature
# TableCol  8 Units     mm^-2
# TableCol  9 ColHeader  FoldInd
# TableCol  9 FieldName  Folding Index 
# TableCol  9 Units      unitless 
# TableCol 10 ColHeader CurvInd
# TableCol 10 FieldName Intrinsic Curvature Index
# TableCol 10 Units     unitless
# ColHeaders StructName NumVert SurfArea GrayVol ThickAvg ThickStd MeanCurv GausCurv FoldInd CurvInd
BA1_exvivo                               1552   1033   2308  1.872 0.605     0.143     0.040       24     3.2
BA2_exvivo                               4979   3284   6863  2.055 0.543     0.118     0.035       66     8.1
BA3a_exvivo                              1471   1030   1694  1.992 0.606     0.139     0.040       14     2.6
BA3b_exvivo                              3379   2297   4819  1.895 0.621     0.119     0.033       37     4.9
BA4a_exvivo                              1998   1401   3491  2.378 0.773     0.141     0.048       28     4.2
BA4p_exvivo                              1875   1253   2589  2.124 0.630     0.127     0.044       22     3.8
BA6_exvivo                              11087   7284  20141  2.539 0.749     0.138     0.045      145    21.8
BA44_exvivo                              2959   1863   5685  2.491 0.568     0.131     0.048       42     5.8
BA45_exvivo                              2631   1815   6269  2.572 0.767     0.154     0.053       50     6.1
V1_exvivo                                4450   3002   5535  1.801 0.622     0.140     0.042       56     8.1
V2_exvivo                                8948   5745  13109  2.127 0.565     0.146     0.043      133    15.8
MT_exvivo                                1938   1276   2846  2.148 0.442     0.135     0.035       24     2.8
perirhinal_exvivo                         803    477   1286  2.127 0.741     0.169     0.080       19     3.1
entorhinal_exvivo                         833    523   1624  2.380 0.827     0.151     0.076       21     3.1
