# Supplementary material for: Computer assisted diagnosis of Alzheimer’s disease using statistical likelihood-ratio test
Source: PLoS One. 2023 Feb 17;18(2):e0279574. doi: 10.1371/journal.pone.0279574 (PMC9937475; doi:10.1371/journal.pone.0279574)
Supplement: S1 File — (ZIP) [file pone.0279574.s001.zip › ADNI_AD/14_12_19/S210751/stats/lh.curv.stats]

Raw <mean> +- <std> (using 'lh.curv'):                -0.04518 +- 0.2001 
       Raw Min:                                       -1.76530 at vertex 114083  
       Raw Max:                                        5.47350 at vertex 107910  
       Raw Curvature Calculation Type:                discrete
       Raw Mean Vertex Separation (Whole Surface):     0.83525 +- 0.26258 mm
       Raw Total Surface Area:                     82919.29688 mm^2
       Raw Total Number of Vertices:                    140630
       Raw Average Vertex Area (Whole Surface):        0.58963 mm^2
       Raw Natural Surface Integral:               -2133.20703
       Raw Rectified Surface Integral:             10927.18066
       Raw Positive Surface Integral:               4396.98682
       Raw Negative Surface Integral:               6530.19385
       Raw Mean Natural Surface Integral:             -0.01517 across 140630 (100.00%) vertices
       Raw Mean Rectified Surface Integral:            0.07770 across 140630 (100.00%) vertices
       Raw Mean Positive Surface Integral:             0.06780 across 64850 (46.11%) vertices
       Raw Mean Negative Surface Integral:             0.08617 across 75780 (53.89%) vertices
       Raw AreaNorm Natural Surface Integral:         -0.02573 across 82919.257812 (100.00%) mm^2
       Raw AreaNorm Rectified Surface Integral:        0.13178 across 82919.257812 (100.00%) mm^2
       Raw AreaNorm Positive Surface Integral:         0.10766 across 40841.023438 (49.25%) mm^2
       Raw AreaNorm Negative Surface Integral:         0.15519 across 42078.230469 (50.75%) mm^2

Raw <mean> +- <std> (using 'lh.sulc'):                 0.00000 +- 5.4593 
       Raw Min:                                      -12.77228 at vertex 134981  
       Raw Max:                                       16.66284 at vertex 44387   
       Raw Curvature Calculation Type:                discrete
       Raw Mean Vertex Separation (Whole Surface):     0.83525 +- 0.26258 mm
       Raw Total Surface Area:                     82919.29688 mm^2
       Raw Total Number of Vertices:                    140630
       Raw Average Vertex Area (Whole Surface):        0.58963 mm^2
       Raw Natural Surface Integral:               30198.28125
       Raw Rectified Surface Integral:            369928.78125
       Raw Positive Surface Integral:             200063.53125
       Raw Negative Surface Integral:             169865.25000
       Raw Mean Natural Surface Integral:              0.21474 across 140630 (100.00%) vertices
       Raw Mean Rectified Surface Integral:            2.63051 across 140630 (100.00%) vertices
       Raw Mean Positive Surface Integral:             3.05767 across 65430 (46.53%) vertices
       Raw Mean Negative Surface Integral:             2.25885 across 75200 (53.47%) vertices
       Raw AreaNorm Natural Surface Integral:          0.36419 across 82919.257812 (100.00%) mm^2
       Raw AreaNorm Rectified Surface Integral:        4.46131 across 82919.257812 (100.00%) mm^2
       Raw AreaNorm Positive Surface Integral:         4.90897 across 40754.703125 (49.15%) mm^2
       Raw AreaNorm Negative Surface Integral:         4.02863 across 42164.507812 (50.85%) mm^2

K <mean> +- <std> (using 'lh.smoothwm'):               0.45908 +- 11.8347 mm^-2
         K Min:                                     -102.88087 at vertex 20950   
         K Max:                                     2137.14697 at vertex 22137   
         K Curvature Calculation Type:                discrete
         K Mean Vertex Separation (Whole Surface):     0.83525 +- 0.26258 mm
         K Total Surface Area:                     82919.29688 mm^2
         K Total Number of Vertices:                    140630
         K Average Vertex Area (Whole Surface):        0.58963 mm^2
         K Natural Surface Integral:                  12.56653
         K Rectified Surface Integral:              8158.97607
         K Positive Surface Integral:               4085.77124
         K Negative Surface Integral:               4073.20459
         K Mean Natural Surface Integral:              0.00009 across 140630 (100.00%) vertices
         K Mean Rectified Surface Integral:            0.05802 across 140630 (100.00%) vertices
         K Mean Positive Surface Integral:             0.06818 across 59927 (42.61%) vertices
         K Mean Negative Surface Integral:             0.05047 across 80703 (57.39%) vertices
         K AreaNorm Natural Surface Integral:          0.00015 across 82919.257812 (100.00%) mm^2
         K AreaNorm Rectified Surface Integral:        0.09840 across 82919.257812 (100.00%) mm^2
         K AreaNorm Positive Surface Integral:         0.16084 across 25402.931641 (30.64%) mm^2
         K AreaNorm Negative Surface Integral:         0.07082 across 57516.371094 (69.36%) mm^2

H <mean> +- <std> (using 'lh.smoothwm'):              -0.07698 +- 1.1531 mm^-1
         H Min:                                      -51.69614 at vertex 28748   
         H Max:                                       58.03340 at vertex 22137   
         H Curvature Calculation Type:                discrete
         H Mean Vertex Separation (Whole Surface):     0.83525 +- 0.26258 mm
         H Total Surface Area:                     82919.29688 mm^2
         H Total Number of Vertices:                    140630
         H Average Vertex Area (Whole Surface):        0.58963 mm^2
         H Natural Surface Integral:               -2487.43579
         H Rectified Surface Integral:             15295.44629
         H Positive Surface Integral:               6404.00537
         H Negative Surface Integral:               8891.44043
         H Mean Natural Surface Integral:             -0.01769 across 140630 (100.00%) vertices
         H Mean Rectified Surface Integral:            0.10876 across 140630 (100.00%) vertices
         H Mean Positive Surface Integral:             0.09415 across 68016 (48.37%) vertices
         H Mean Negative Surface Integral:             0.12245 across 72614 (51.63%) vertices
         H AreaNorm Natural Surface Integral:         -0.03000 across 82919.257812 (100.00%) mm^2
         H AreaNorm Rectified Surface Integral:        0.18446 across 82919.257812 (100.00%) mm^2
         H AreaNorm Positive Surface Integral:         0.15119 across 42356.394531 (51.08%) mm^2
         H AreaNorm Negative Surface Integral:         0.21920 across 40562.925781 (48.92%) mm^2

k1 <mean> +- <std> (using 'lh.smoothwm'):             -0.15375 +- 2.0678 mm^-1
        k1 Min:                                      -89.37423 at vertex 28748   
        k1 Max:                                       99.09610 at vertex 107332  
        k1 Curvature Calculation Type:                discrete
        k1 Mean Vertex Separation (Whole Surface):     0.83525 +- 0.26258 mm
        k1 Total Surface Area:                     82919.29688 mm^2
        k1 Total Number of Vertices:                    140630
        k1 Average Vertex Area (Whole Surface):        0.58963 mm^2
        k1 Natural Surface Integral:               -5784.63232
        k1 Rectified Surface Integral:             35600.78516
        k1 Positive Surface Integral:              14908.07520
        k1 Negative Surface Integral:              20692.70703
        k1 Mean Natural Surface Integral:             -0.04113 across 140630 (100.00%) vertices
        k1 Mean Rectified Surface Integral:            0.25315 across 140630 (100.00%) vertices
        k1 Mean Positive Surface Integral:             0.21918 across 68016 (48.37%) vertices
        k1 Mean Negative Surface Integral:             0.28497 across 72614 (51.63%) vertices
        k1 AreaNorm Natural Surface Integral:         -0.06976 across 82919.257812 (100.00%) mm^2
        k1 AreaNorm Rectified Surface Integral:        0.42934 across 82919.257812 (100.00%) mm^2
        k1 AreaNorm Positive Surface Integral:         0.35197 across 42356.394531 (51.08%) mm^2
        k1 AreaNorm Negative Surface Integral:         0.51014 across 40562.925781 (48.92%) mm^2

k2 <mean> +- <std> (using 'lh.smoothwm'):             -0.00021 +- 0.3538 mm^-1
        k2 Min:                                      -15.78648 at vertex 32197   
        k2 Max:                                       22.95166 at vertex 22137   
        k2 Curvature Calculation Type:                discrete
        k2 Mean Vertex Separation (Whole Surface):     0.83525 +- 0.26258 mm
        k2 Total Surface Area:                     82919.29688 mm^2
        k2 Total Number of Vertices:                    140630
        k2 Average Vertex Area (Whole Surface):        0.58963 mm^2
        k2 Natural Surface Integral:                 809.76056
        k2 Rectified Surface Integral:             10310.31152
        k2 Positive Surface Integral:               5560.03613
        k2 Negative Surface Integral:               4750.27539
        k2 Mean Natural Surface Integral:              0.00576 across 140630 (100.00%) vertices
        k2 Mean Rectified Surface Integral:            0.07332 across 140630 (100.00%) vertices
        k2 Mean Positive Surface Integral:             0.07554 across 73599 (52.34%) vertices
        k2 Mean Negative Surface Integral:             0.07087 across 67031 (47.66%) vertices
        k2 AreaNorm Natural Surface Integral:          0.00977 across 82919.257812 (100.00%) mm^2
        k2 AreaNorm Rectified Surface Integral:        0.12434 across 82919.257812 (100.00%) mm^2
        k2 AreaNorm Positive Surface Integral:         0.12731 across 43673.312500 (52.67%) mm^2
        k2 AreaNorm Negative Surface Integral:         0.12104 across 39245.906250 (47.33%) mm^2

S <mean> +- <std> (using 'lh.smoothwm'):               3.50674 +- 59.6007 mm^-2
         S Min:                                        0.00000 at vertex 1141    
         S Max:                                     7117.66260 at vertex 107332  
         S Curvature Calculation Type:                discrete
         S Mean Vertex Separation (Whole Surface):     0.83525 +- 0.26258 mm
         S Total Surface Area:                     82919.29688 mm^2
         S Total Number of Vertices:                    140630
         S Average Vertex Area (Whole Surface):        0.58963 mm^2
         S Natural Surface Integral:               46796.26562
         S Rectified Surface Integral:             46796.26562
         S Positive Surface Integral:              46796.26562
         S Negative Surface Integral:                  0.00000
         S Mean Natural Surface Integral:              0.33276 across 140630 (100.00%) vertices
         S Mean Rectified Surface Integral:            0.33276 across 140630 (100.00%) vertices
         S Mean Positive Surface Integral:             0.33276 across 140630 (100.00%) vertices
         S Mean Negative Surface Integral:             0.00000 across 0 (00.00%) vertices
         S AreaNorm Natural Surface Integral:          0.56436 across 82919.257812 (100.00%) mm^2
         S AreaNorm Rectified Surface Integral:        0.56436 across 82919.257812 (100.00%) mm^2
         S AreaNorm Positive Surface Integral:         0.56436 across 82919.257812 (100.00%) mm^2
         S AreaNorm Negative Surface Integral:         0.00000 across 0.000000 (00.00%) mm^2

C <mean> +- <std> (using 'lh.smoothwm'):               0.57571 +- 1.3715 mm^-2
         C Min:                                        0.00000 at vertex 59323   
         C Max:                                       70.84139 at vertex 107332  
         C Curvature Calculation Type:                discrete
         C Mean Vertex Separation (Whole Surface):     0.83525 +- 0.26258 mm
         C Total Surface Area:                     82919.29688 mm^2
         C Total Number of Vertices:                    140630
         C Average Vertex Area (Whole Surface):        0.58963 mm^2
         C Natural Surface Integral:               26792.45703
         C Rectified Surface Integral:             26792.45703
         C Positive Surface Integral:              26792.45703
         C Negative Surface Integral:                  0.00000
         C Mean Natural Surface Integral:              0.19052 across 140630 (100.00%) vertices
         C Mean Rectified Surface Integral:            0.19052 across 140630 (100.00%) vertices
         C Mean Positive Surface Integral:             0.19052 across 140630 (100.00%) vertices
         C Mean Negative Surface Integral:             0.00000 across 0 (00.00%) vertices
         C AreaNorm Natural Surface Integral:          0.32312 across 82919.257812 (100.00%) mm^2
         C AreaNorm Rectified Surface Integral:        0.32312 across 82919.257812 (100.00%) mm^2
         C AreaNorm Positive Surface Integral:         0.32312 across 82919.257812 (100.00%) mm^2
         C AreaNorm Negative Surface Integral:         0.00000 across 0.000000 (00.00%) mm^2

BE <mean> +- <std> (using 'lh.smoothwm'):              4.42465 +- 78.4445 mm^-2
        BE Min:                                        0.00000 at vertex 59323   
        BE Max:                                    10037.00586 at vertex 107332  
        BE Curvature Calculation Type:                discrete
        BE Mean Vertex Separation (Whole Surface):     0.83525 +- 0.26258 mm
        BE Total Surface Area:                     82919.29688 mm^2
        BE Total Number of Vertices:                    140630
        BE Average Vertex Area (Whole Surface):        0.58963 mm^2
        BE Natural Surface Integral:               46819.17969
        BE Rectified Surface Integral:             46819.17969
        BE Positive Surface Integral:              46819.17969
        BE Negative Surface Integral:                  0.00000
        BE Mean Natural Surface Integral:              0.33292 across 140630 (100.00%) vertices
        BE Mean Rectified Surface Integral:            0.33292 across 140630 (100.00%) vertices
        BE Mean Positive Surface Integral:             0.33292 across 140630 (100.00%) vertices
        BE Mean Negative Surface Integral:             0.00000 across 0 (00.00%) vertices
        BE AreaNorm Natural Surface Integral:          0.56464 across 82919.257812 (100.00%) mm^2
        BE AreaNorm Rectified Surface Integral:        0.56464 across 82919.257812 (100.00%) mm^2
        BE AreaNorm Positive Surface Integral:         0.56464 across 82919.257812 (100.00%) mm^2
        BE AreaNorm Negative Surface Integral:         0.00000 across 0.000000 (00.00%) mm^2

FI <mean> +- <std> (using 'lh.smoothwm'):              3.72710 +- 66.9124 mm^-2
        FI Min:                                        0.00000 at vertex 1141    
        FI Max:                                     8360.36523 at vertex 107332  
        FI Curvature Calculation Type:                discrete
        FI Mean Vertex Separation (Whole Surface):     0.83525 +- 0.26258 mm
        FI Total Surface Area:                     82919.29688 mm^2
        FI Total Number of Vertices:                    140630
        FI Average Vertex Area (Whole Surface):        0.58963 mm^2
        FI Natural Surface Integral:               35824.30859
        FI Rectified Surface Integral:             35824.30859
        FI Positive Surface Integral:              35824.30859
        FI Negative Surface Integral:                  0.00000
        FI Mean Natural Surface Integral:              0.25474 across 140630 (100.00%) vertices
        FI Mean Rectified Surface Integral:            0.25474 across 140630 (100.00%) vertices
        FI Mean Positive Surface Integral:             0.25474 across 140630 (100.00%) vertices
        FI Mean Negative Surface Integral:             0.00000 across 0 (00.00%) vertices
        FI AreaNorm Natural Surface Integral:          0.43204 across 82919.257812 (100.00%) mm^2
        FI AreaNorm Rectified Surface Integral:        0.43204 across 82919.257812 (100.00%) mm^2
        FI AreaNorm Positive Surface Integral:         0.43204 across 82919.257812 (100.00%) mm^2
        FI AreaNorm Negative Surface Integral:         0.00000 across 0.000000 (00.00%) mm^2

curv -- calculation type:                                discrete
curv -- Folding Index (FI):                            2850.80786
curv -- Intrinsic Curvature Index - positive (ICIp):    325.13535
curv -- Intrinsic Curvature Index - negative (ICIn):    324.13531
curv -- Intrinsic Curvature Index - natural  (ICIt):      1.00001

Mean across 10 curvatures: 1.2417e+00 +- 1.7584e+00
