# Supplementary material for: Computer assisted diagnosis of Alzheimer’s disease using statistical likelihood-ratio test
Source: PLoS One. 2023 Feb 17;18(2):e0279574. doi: 10.1371/journal.pone.0279574 (PMC9937475; doi:10.1371/journal.pone.0279574)
Supplement: S1 File — (ZIP) [file pone.0279574.s001.zip › ADNI_AD/14_12_19/S210751/stats/lh.w-g.pct.stats]

# Title Segmentation Statistics 
# 
# generating_program mri_segstats
# cvs_version $Id: mri_segstats.c,v 1.121 2016/05/31 17:27:11 greve Exp $
# cmdline mri_segstats --in /scratch/jk27/xxz598/freesurfer/subjects/S210751/surf/lh.w-g.pct.mgh --annot S210751 lh aparc --sum /scratch/jk27/xxz598/freesurfer/subjects/S210751/stats/lh.w-g.pct.stats --snr 
# sysname  Linux
# hostname gadi-cpu-clx-2426.gadi.nci.org.au
# machine  x86_64
# user     xxz598
# anatomy_type surface
# 
# SUBJECTS_DIR /scratch/jk27/xxz598/freesurfer/subjects
# subjectname S210751
# Annot S210751 lh aparc
# ColorTable /tmp/mri_segstats.tmp.S210751.lh.86.ctab 
# ColorTableTimeStamp 2019/12/20 09:35:12 
# InVolFile  /scratch/jk27/xxz598/freesurfer/subjects/S210751/surf/lh.w-g.pct.mgh 
# InVolFileTimeStamp  2019/12/20 09:35:11 
# InVolFrame 0 
# Only reporting non-empty segmentations
# VertexArea_mm2 0.662734 
# TableCol  1 ColHeader Index 
# TableCol  1 FieldName Index 
# TableCol  1 Units     NA 
# TableCol  2 ColHeader SegId 
# TableCol  2 FieldName Segmentation Id
# TableCol  2 Units     NA
# TableCol  3 ColHeader NVertices 
# TableCol  3 FieldName Number of Vertices
# TableCol  3 Units     unitless
# TableCol  4 ColHeader Area_mm2
# TableCol  4 FieldName Area
# TableCol  4 Units     mm^2
# TableCol  5 ColHeader StructName
# TableCol  5 FieldName Structure Name
# TableCol  5 Units     NA
# TableCol  6 ColHeader Mean 
# TableCol  6 FieldName Intensity Mean
# TableCol  6 Units     unknown
# TableCol  7 ColHeader StdDev
# TableCol  7 FieldName Itensity StdDev
# TableCol  7 Units     unknown
# TableCol  8 ColHeader Min
# TableCol  8 FieldName Intensity Min
# TableCol  8 Units     unknown
# TableCol  9 ColHeader Max
# TableCol  9 FieldName Intensity Max
# TableCol  9 Units     unknown
# TableCol 10 ColHeader Range
# TableCol 10 FieldName Intensity Range
# TableCol 10 Units     unknown
# TableCol 11 ColHeader SNR
# TableCol 11 FieldName Intensity SNR
# TableCol 11 Units     none
# NRows 35 
# NTableCols 11 
# ColHeaders  Index SegId NVertices Area_mm2 StructName Mean StdDev Min Max Range SNR  
  1 1000      9460     6004.3  unknown                            0.1517     1.8422   -18.6744    37.7957    56.4702     0.0823 
  2 1001      1416      999.9  bankssts                          26.7996     6.1577     6.2662    48.1190    41.8528     4.3522 
  3 1002      1029      650.6  caudalanteriorcingulate           22.9896     7.6211    -8.3574    48.1188    56.4762     3.0165 
  4 1003      3743     2491.6  caudalmiddlefrontal               21.0852     6.9083   -14.8877    45.6537    60.5413     3.0522 
  5 1005      2356     1541.5  cuneus                            21.5366     6.2895    -1.1133    43.4550    44.5684     3.4242 
  6 1006       759      455.9  entorhinal                        11.3893    10.5903   -27.6970    40.1098    67.8068     1.0754 
  7 1007      3583     2474.0  fusiform                          21.9163     7.6875    -7.0247    42.5446    49.5694     2.8509 
  8 1008      6424     4356.8  inferiorparietal                  22.8128     7.8391   -38.3273    48.1878    86.5150     2.9101 
  9 1009      3926     2584.9  inferiortemporal                  22.7548     8.1034   -28.1255    49.0588    77.1843     2.8081 
 10 1010      1897     1190.3  isthmuscingulate                  23.5966     8.7056    -7.2383    66.6518    73.8901     2.7105 
 11 1011      7412     4797.3  lateraloccipital                  21.9672     6.9852    -5.6153    49.2102    54.8255     3.1448 
 12 1012      2556     1700.6  lateralorbitofrontal              22.8263     9.4200   -23.4543    76.0601    99.5144     2.4232 
 13 1013      5063     3265.8  lingual                           19.2407     8.6702   -67.8008    44.7711   112.5719     2.2192 
 14 1014      2996     2072.8  medialorbitofrontal               18.1335    12.1066   -32.4143    67.0425    99.4568     1.4978 
 15 1015      3537     2440.0  middletemporal                    21.2173     8.0233    -1.7438    49.2106    50.9545     2.6445 
 16 1016      1247      816.0  parahippocampal                   17.0923     9.0391   -23.6428    44.8415    68.4843     1.8909 
 17 1017      2745     1919.4  paracentral                       18.4808     7.5007   -27.3128    46.0517    73.3645     2.4639 
 18 1018      2691     1734.7  parsopercularis                   21.3381     7.7911     0.6916    48.0136    47.3220     2.7388 
 19 1019       848      645.4  parsorbitalis                     22.3319     8.9896   -20.0645    46.0396    66.1041     2.4842 
 20 1020      1817     1249.3  parstriangularis                  22.5398     7.5873    -5.0944    53.7518    58.8462     2.9707 
 21 1021      2602     1747.3  pericalcarine                     18.9248     6.9298   -13.9788    40.4799    54.4587     2.7309 
 22 1022      9090     5979.3  postcentral                       21.4569     8.5122   -40.9252    62.8589   103.7841     2.5207 
 23 1023      1634     1117.9  posteriorcingulate                21.2777     8.2703   -10.3339    45.7123    56.0463     2.5728 
 24 1024      9448     6186.8  precentral                        19.2909     7.5578   -45.8328    55.2182   101.0510     2.5525 
 25 1025      5305     3612.7  precuneus                         20.7311     7.6736   -23.7920    50.8204    74.6124     2.7016 
 26 1026      1302      818.4  rostralanteriorcingulate          17.5111    14.1772   -44.7871    60.2962   105.0834     1.2352 
 27 1027      7071     4675.8  rostralmiddlefrontal              21.9691     7.9601   -34.9274    53.2252    88.1526     2.7599 
 28 1028     11400     7549.6  superiorfrontal                   22.0524     7.2921   -10.9595    48.6140    59.5735     3.0241 
 29 1029      7671     5242.2  superiorparietal                  21.0306     8.1831   -20.2308    51.7255    71.9563     2.5700 
 30 1030      6307     4263.6  superiortemporal                  21.9501     7.7250   -19.1934    51.1096    70.3030     2.8414 
 31 1031      7862     5010.1  supramarginal                     22.8566     8.3539   -19.2833    50.2787    69.5620     2.7360 
 32 1032       381      279.1  frontalpole                       23.9687     9.3750   -37.2297    57.2769    94.5067     2.5566 
 33 1033       450      308.6  temporalpole                      14.0164     9.7336   -29.4514    39.5615    69.0129     1.4400 
 34 1034      1008      622.7  transversetemporal                20.3013     6.2180     2.6801    39.1001    36.4199     3.2650 
 35 1035      3594     2395.0  insula                            24.3617     8.7187   -13.1766    53.8108    66.9874     2.7942 
