# Supplementary material for: Computer assisted diagnosis of Alzheimer’s disease using statistical likelihood-ratio test
Source: PLoS One. 2023 Feb 17;18(2):e0279574. doi: 10.1371/journal.pone.0279574 (PMC9937475; doi:10.1371/journal.pone.0279574)
Supplement: S1 File — (ZIP) [file pone.0279574.s001.zip › ADNI_AD/14_12_19/S210751/stats/rh.aparc.a2009s.stats]

# Table of FreeSurfer cortical parcellation anatomical statistics 
# 
# CreationTime 2019/12/19-22:33:54-GMT
# generating_program mris_anatomical_stats
# cvs_version $Id: mris_anatomical_stats.c,v 1.79 2016/03/14 15:15:34 greve Exp $
# mrisurf.c-cvs_version $Id: mrisurf.c,v 1.781.2.6 2016/12/27 16:47:14 zkaufman Exp $
# cmdline mris_anatomical_stats -th3 -mgz -cortex ../label/rh.cortex.label -f ../stats/rh.aparc.a2009s.stats -b -a ../label/rh.aparc.a2009s.annot -c ../label/aparc.annot.a2009s.ctab S210751 rh white 
# sysname  Linux
# hostname gadi-cpu-clx-2426.gadi.nci.org.au
# machine  x86_64
# user     xxz598
# 
# SUBJECTS_DIR /scratch/jk27/xxz598/freesurfer/subjects
# anatomy_type surface
# subjectname S210751
# hemi rh
# AnnotationFile ../label/rh.aparc.a2009s.annot
# AnnotationFileTimeStamp 2019/12/20 09:33:27
# Measure Cortex, NumVert, Number of Vertices, 119479, unitless
# Measure Cortex, WhiteSurfArea, White Surface Total Area, 79902.9, mm^2
# Measure Cortex, MeanThickness, Mean Thickness, 2.50914, mm
# Measure BrainSeg, BrainSegVol, Brain Segmentation Volume, 1161622.000000, mm^3
# Measure BrainSegNotVent, BrainSegVolNotVent, Brain Segmentation Volume Without Ventricles, 1105666.000000, mm^3
# Measure BrainSegNotVentSurf, BrainSegVolNotVentSurf, Brain Segmentation Volume Without Ventricles from Surf, 1104377.172918, mm^3
# Measure Cortex, CortexVol Total cortical gray matter volume, 458899.840808, mm^3
# Measure SupraTentorial, SupraTentorialVol, Supratentorial volume, 1014045.172918, mm^3
# Measure SupraTentorialNotVent, SupraTentorialVolNotVent, Supratentorial volume, 964246.172918, mm^3
# Measure EstimatedTotalIntraCranialVol, eTIV, Estimated Total Intracranial Volume, 1766847.303459, mm^3
# NTableCols 10
# TableCol  1 ColHeader StructName
# TableCol  1 FieldName Structure Name
# TableCol  1 Units     NA
# TableCol  2 ColHeader NumVert
# TableCol  2 FieldName Number of Vertices
# TableCol  2 Units     unitless
# TableCol  3 ColHeader SurfArea
# TableCol  3 FieldName Surface Area
# TableCol  3 Units     mm^2
# TableCol  4 ColHeader GrayVol
# TableCol  4 FieldName Gray Matter Volume
# TableCol  4 Units     mm^3
# TableCol  5 ColHeader ThickAvg 
# TableCol  5 FieldName Average Thickness
# TableCol  5 Units     mm
# TableCol  6 ColHeader ThickStd
# TableCol  6 FieldName Thickness StdDev
# TableCol  6 Units     mm 
# TableCol  7 ColHeader MeanCurv
# TableCol  7 FieldName Integrated Rectified Mean Curvature
# TableCol  7 Units     mm^-1
# TableCol  8 ColHeader GausCurv 
# TableCol  8 FieldName Integrated Rectified Gaussian Curvature
# TableCol  8 Units     mm^-2
# TableCol  9 ColHeader  FoldInd
# TableCol  9 FieldName  Folding Index 
# TableCol  9 Units      unitless 
# TableCol 10 ColHeader CurvInd
# TableCol 10 FieldName Intrinsic Curvature Index
# TableCol 10 Units     unitless
# ColHeaders StructName NumVert SurfArea GrayVol ThickAvg ThickStd MeanCurv GausCurv FoldInd CurvInd
G&S_frontomargin                         1125    790   2214  2.227 0.789     0.193     0.096       92     5.3
G&S_occipital_inf                        1545   1020   2568  2.265 0.611     0.142     0.034       26     2.2
G&S_paracentral                          1855   1157   3597  2.644 0.739     0.153     0.060       31     4.9
G&S_subcentral                           1693   1105   3362  2.670 0.868     0.145     0.047       27     3.5
G&S_transv_frontopol                     1236    848   3590  2.678 0.828     0.193     0.084       34     5.2
G&S_cingul-Ant                           2555   1680   5213  2.711 0.937     0.134     0.053       45     6.3
G&S_cingul-Mid-Ant                       1156    809   2527  2.549 0.740     0.131     0.025       16     1.2
G&S_cingul-Mid-Post                      1476    995   2881  2.866 0.676     0.145     0.050       23     2.9
G_cingul-Post-dorsal                      610    413   1506  2.719 0.493     0.156     0.056       15     1.2
G_cingul-Post-ventral                     597    367   1169  2.429 0.709     0.134     0.048        9     1.3
G_cuneus                                 2383   1483   3766  2.164 0.687     0.159     0.063       42     6.4
G_front_inf-Opercular                    1398    894   3231  2.804 0.667     0.147     0.050       28     3.2
G_front_inf-Orbital                       327    228    877  2.671 0.635     0.155     0.053        7     0.9
G_front_inf-Triangul                      649    478   1500  2.283 0.719     0.186     0.081       18     2.6
G_front_middle                           3866   2575  10249  2.601 0.768     0.175     0.079      110    14.2
G_front_sup                              6695   4394  17208  2.950 0.810     0.147     0.062      136    18.2
G_Ins_lg&S_cent_ins                       607    389   1238  2.753 0.665     0.159     0.054       15     1.4
G_insular_short                           670    423   1347  2.776 0.768     0.119     0.075       13     2.4
G_occipital_middle                       2188   1347   4576  2.526 0.616     0.149     0.049       51     4.2
G_occipital_sup                          1672   1102   3477  2.530 0.718     0.165     0.068       32     5.1
G_oc-temp_lat-fusifor                    2278   1486   5165  2.681 0.660     0.144     0.043       39     4.6
G_oc-temp_med-Lingual                    3414   2081   5908  2.256 0.670     0.151     0.049       57     6.8
G_oc-temp_med-Parahip                    1187    767   2685  2.519 0.737     0.141     0.050       19     2.6
G_orbital                                1879   1321   5097  3.035 0.840     0.166     0.062       31     5.6
G_pariet_inf-Angular                     4288   2711   8372  2.406 0.775     0.153     0.055       81    10.3
G_pariet_inf-Supramar                    2963   1962   6404  2.615 0.724     0.146     0.053       62     7.0
G_parietal_sup                           3047   1833   5781  2.366 0.683     0.144     0.055       53     8.0
G_postcentral                            2648   1897   5242  2.063 0.729     0.162     0.065       59     8.7
G_precentral                             2539   1627   5823  2.665 0.828     0.139     0.055       40     5.8
G_precuneus                              2075   1358   5066  2.750 0.607     0.141     0.050       40     4.0
G_rectus                                  733    526   2053  2.936 0.716     0.180     0.065       14     2.4
G_subcallosal                             387    237    536  2.225 1.170     0.116     0.066        7     0.8
G_temp_sup-G_T_transv                     465    296    911  2.470 0.824     0.118     0.029        5     0.5
G_temp_sup-Lateral                       1900   1229   4459  2.579 0.679     0.143     0.048       38     4.4
G_temp_sup-Plan_polar                     688    470   1639  2.960 0.995     0.111     0.033        5     1.0
G_temp_sup-Plan_tempo                     970    692   1984  2.477 0.682     0.137     0.033       17     1.3
G_temporal_inf                           1768   1154   3209  2.227 0.772     0.132     0.041       31     3.2
G_temporal_middle                        2471   1626   6242  2.675 0.720     0.144     0.055       54     5.3
Lat_Fis-ant-Horizont                      150     97    318  2.816 1.063     0.148     0.074        3     0.5
Lat_Fis-ant-Vertical                       59     39     74  2.621 0.525     0.120     0.019        0     0.1
Lat_Fis-post                             1418    973   1905  2.385 0.604     0.141     0.037       19     2.0
Pole_occipital                           3503   2262   5579  2.108 0.632     0.150     0.048       54     7.0
Pole_temporal                            1221    883   4124  2.914 0.935     0.164     0.062       24     3.2
S_calcarine                              3036   2230   3813  1.915 0.620     0.137     0.034       32     4.6
S_central                                2943   2054   3763  2.064 0.765     0.120     0.036       32     4.8
S_cingul-Marginalis                       980    672   1594  2.619 0.750     0.104     0.026        6     0.8
S_circular_insula_ant                     304    204    813  3.157 1.019     0.081     0.018        1     0.2
S_circular_insula_inf                     882    639   1374  2.508 0.664     0.098     0.018        5     0.7
S_circular_insula_sup                     963    695   1507  2.461 0.652     0.119     0.031       11     1.2
S_collat_transv_ant                       653    489   1230  2.711 0.680     0.133     0.036        6     1.1
S_collat_transv_post                      398    262    568  2.487 0.490     0.153     0.040        5     0.5
S_front_inf                              1616   1093   2457  2.084 0.686     0.139     0.042       26     2.8
S_front_middle                           1409    983   2751  2.536 0.748     0.140     0.054       18     3.7
S_front_sup                              1609   1140   2926  2.535 0.731     0.124     0.042       16     2.9
S_interm_prim-Jensen                      592    430    852  2.473 0.446     0.109     0.021        4     0.6
S_intrapariet&P_trans                    3980   2755   6202  2.448 0.720     0.134     0.047       59     8.5
S_oc_middle&Lunatus                       845    570   1090  2.297 0.488     0.125     0.034        7     1.1
S_oc_sup&transversal                     1336    908   1861  2.388 0.692     0.139     0.038       15     2.1
S_occipital_ant                           644    448   1179  2.502 0.601     0.119     0.036        5     0.7
S_oc-temp_lat                             705    517   1374  2.774 0.783     0.122     0.026        7     0.5
S_oc-temp_med&Lingual                    1689   1198   2355  2.131 0.548     0.114     0.026       12     1.9
S_orbital_lateral                         283    185    390  2.204 0.610     0.105     0.020        2     0.3
S_orbital_med-olfact                      435    305   1196  2.954 0.974     0.170     0.078        8     1.6
S_orbital-H_Shaped                        781    518   1328  2.588 0.822     0.143     0.059       12     1.8
S_parieto_occipital                      2109   1369   2805  2.307 0.503     0.114     0.027       18     2.2
S_pericallosal                           1753   1072   2041  2.499 1.136     0.139     0.053       36     4.0
S_postcentral                            3210   2229   5553  2.563 0.809     0.137     0.043       43     6.3
S_precentral-inf-part                    1164    801   2100  2.813 0.874     0.116     0.036       12     1.7
S_precentral-sup-part                    1126    788   2088  2.586 0.729     0.139     0.044       19     2.5
S_suborbital                              247    136    272  1.871 0.997     0.117     0.066        5     0.6
S_subparietal                            1029    709   1792  2.586 0.527     0.143     0.041       14     1.6
S_temporal_inf                            552    398    983  2.586 0.850     0.097     0.021        3     0.5
S_temporal_sup                           5684   3955   9516  2.602 0.701     0.108     0.028       49     6.0
S_temporal_transverse                     168    125    353  2.595 0.699     0.072     0.012        0     0.1
