# Supplementary material for: Computer assisted diagnosis of Alzheimer’s disease using statistical likelihood-ratio test
Source: PLoS One. 2023 Feb 17;18(2):e0279574. doi: 10.1371/journal.pone.0279574 (PMC9937475; doi:10.1371/journal.pone.0279574)
Supplement: S1 File — (ZIP) [file pone.0279574.s001.zip › ADNI_AD/14_12_19/S210751/stats/rh.aparc.DKTatlas.stats]

# Table of FreeSurfer cortical parcellation anatomical statistics 
# 
# CreationTime 2019/12/19-22:34:52-GMT
# generating_program mris_anatomical_stats
# cvs_version $Id: mris_anatomical_stats.c,v 1.79 2016/03/14 15:15:34 greve Exp $
# mrisurf.c-cvs_version $Id: mrisurf.c,v 1.781.2.6 2016/12/27 16:47:14 zkaufman Exp $
# cmdline mris_anatomical_stats -th3 -mgz -cortex ../label/rh.cortex.label -f ../stats/rh.aparc.DKTatlas.stats -b -a ../label/rh.aparc.DKTatlas.annot -c ../label/aparc.annot.DKTatlas.ctab S210751 rh white 
# sysname  Linux
# hostname gadi-cpu-clx-2426.gadi.nci.org.au
# machine  x86_64
# user     xxz598
# 
# SUBJECTS_DIR /scratch/jk27/xxz598/freesurfer/subjects
# anatomy_type surface
# subjectname S210751
# hemi rh
# AnnotationFile ../label/rh.aparc.DKTatlas.annot
# AnnotationFileTimeStamp 2019/12/20 09:34:25
# Measure Cortex, NumVert, Number of Vertices, 119479, unitless
# Measure Cortex, WhiteSurfArea, White Surface Total Area, 79902.9, mm^2
# Measure Cortex, MeanThickness, Mean Thickness, 2.50914, mm
# Measure BrainSeg, BrainSegVol, Brain Segmentation Volume, 1161622.000000, mm^3
# Measure BrainSegNotVent, BrainSegVolNotVent, Brain Segmentation Volume Without Ventricles, 1105666.000000, mm^3
# Measure BrainSegNotVentSurf, BrainSegVolNotVentSurf, Brain Segmentation Volume Without Ventricles from Surf, 1104377.172918, mm^3
# Measure Cortex, CortexVol Total cortical gray matter volume, 458899.840808, mm^3
# Measure SupraTentorial, SupraTentorialVol, Supratentorial volume, 1014045.172918, mm^3
# Measure SupraTentorialNotVent, SupraTentorialVolNotVent, Supratentorial volume, 964246.172918, mm^3
# Measure EstimatedTotalIntraCranialVol, eTIV, Estimated Total Intracranial Volume, 1766847.303459, mm^3
# NTableCols 10
# TableCol  1 ColHeader StructName
# TableCol  1 FieldName Structure Name
# TableCol  1 Units     NA
# TableCol  2 ColHeader NumVert
# TableCol  2 FieldName Number of Vertices
# TableCol  2 Units     unitless
# TableCol  3 ColHeader SurfArea
# TableCol  3 FieldName Surface Area
# TableCol  3 Units     mm^2
# TableCol  4 ColHeader GrayVol
# TableCol  4 FieldName Gray Matter Volume
# TableCol  4 Units     mm^3
# TableCol  5 ColHeader ThickAvg 
# TableCol  5 FieldName Average Thickness
# TableCol  5 Units     mm
# TableCol  6 ColHeader ThickStd
# TableCol  6 FieldName Thickness StdDev
# TableCol  6 Units     mm 
# TableCol  7 ColHeader MeanCurv
# TableCol  7 FieldName Integrated Rectified Mean Curvature
# TableCol  7 Units     mm^-1
# TableCol  8 ColHeader GausCurv 
# TableCol  8 FieldName Integrated Rectified Gaussian Curvature
# TableCol  8 Units     mm^-2
# TableCol  9 ColHeader  FoldInd
# TableCol  9 FieldName  Folding Index 
# TableCol  9 Units      unitless 
# TableCol 10 ColHeader CurvInd
# TableCol 10 FieldName Intrinsic Curvature Index
# TableCol 10 Units     unitless
# ColHeaders StructName NumVert SurfArea GrayVol ThickAvg ThickStd MeanCurv GausCurv FoldInd CurvInd
caudalanteriorcingulate                  1154    789   2424  2.574 1.089     0.152     0.039       23     2.0
caudalmiddlefrontal                      2557   1719   5268  2.532 0.873     0.145     0.053       41     6.2
cuneus                                   2977   1843   4630  2.215 0.639     0.151     0.054       48     6.9
entorhinal                                413    278   1097  2.616 0.738     0.143     0.049        8     1.0
fusiform                                 3899   2652   8225  2.653 0.717     0.141     0.040       56     7.0
inferiorparietal                         9050   6065  16461  2.510 0.772     0.144     0.049      147    18.5
inferiortemporal                         3177   2197   6182  2.424 0.767     0.130     0.038       47     4.9
isthmuscingulate                         2025   1278   3559  2.559 0.767     0.136     0.050       33     4.0
lateraloccipital                         7328   4779  12323  2.316 0.589     0.141     0.039      102    11.7
lateralorbitofrontal                     2867   1976   6356  2.742 0.985     0.165     0.073      117     9.2
lingual                                  5181   3424   8630  2.227 0.649     0.148     0.044       76     9.8
medialorbitofrontal                      1971   1299   4392  2.602 0.924     0.163     0.072       48     6.1
middletemporal                           5164   3437  11082  2.569 0.696     0.125     0.043       83     8.5
parahippocampal                           965    653   1494  2.098 0.676     0.135     0.048       11     2.0
paracentral                              2484   1646   4460  2.599 0.687     0.142     0.051       33     5.2
parsopercularis                          2059   1419   4386  2.609 0.734     0.154     0.053       40     5.0
parsorbitalis                             622    426   1465  2.799 0.655     0.121     0.034        7     1.0
parstriangularis                         1230    883   2634  2.353 0.774     0.155     0.059       25     3.5
pericalcarine                            2552   1721   2640  1.646 0.439     0.142     0.039       30     4.2
postcentral                              7876   5495  13897  2.200 0.832     0.145     0.051      137    18.8
posteriorcingulate                       1829   1192   3611  2.787 0.770     0.155     0.060       40     4.7
precentral                               6608   4324  12452  2.603 0.785     0.136     0.047       96    13.5
precuneus                                5114   3406   9482  2.565 0.591     0.126     0.037       65     7.1
rostralanteriorcingulate                 1088    675   2336  2.942 1.129     0.141     0.066       21     3.2
rostralmiddlefrontal                     4737   3238  10772  2.484 0.741     0.171     0.073      116    16.7
superiorfrontal                         11708   7893  27840  2.791 0.814     0.139     0.054      200    28.5
superiorparietal                         7664   4910  13880  2.467 0.718     0.142     0.055      131    19.2
superiortemporal                         6368   4326  13984  2.634 0.803     0.124     0.037       86    10.2
supramarginal                            5956   4044  11318  2.590 0.689     0.140     0.045      100    11.6
transversetemporal                        458    289    722  2.262 0.765     0.095     0.016        3     0.3
insula                                   2398   1626   4795  2.812 0.719     0.122     0.042       36     4.7
