# Supplementary material for: Computer assisted diagnosis of Alzheimer’s disease using statistical likelihood-ratio test
Source: PLoS One. 2023 Feb 17;18(2):e0279574. doi: 10.1371/journal.pone.0279574 (PMC9937475; doi:10.1371/journal.pone.0279574)
Supplement: S1 File — (ZIP) [file pone.0279574.s001.zip › ADNI_AD/14_12_19/S210751/stats/rh.aparc.pial.stats]

# Table of FreeSurfer cortical parcellation anatomical statistics 
# 
# CreationTime 2019/12/19-22:32:52-GMT
# generating_program mris_anatomical_stats
# cvs_version $Id: mris_anatomical_stats.c,v 1.79 2016/03/14 15:15:34 greve Exp $
# mrisurf.c-cvs_version $Id: mrisurf.c,v 1.781.2.6 2016/12/27 16:47:14 zkaufman Exp $
# cmdline mris_anatomical_stats -th3 -mgz -cortex ../label/rh.cortex.label -f ../stats/rh.aparc.pial.stats -b -a ../label/rh.aparc.annot -c ../label/aparc.annot.ctab S210751 rh pial 
# sysname  Linux
# hostname gadi-cpu-clx-2426.gadi.nci.org.au
# machine  x86_64
# user     xxz598
# 
# SUBJECTS_DIR /scratch/jk27/xxz598/freesurfer/subjects
# anatomy_type surface
# subjectname S210751
# hemi rh
# AnnotationFile ../label/rh.aparc.annot
# AnnotationFileTimeStamp 2019/12/20 09:08:34
# Measure Cortex, NumVert, Number of Vertices, 119451, unitless
# Measure Cortex, PialSurfArea, Pial Surface Total Area, 106033, mm^2
# Measure Cortex, MeanThickness, Mean Thickness, 2.50901, mm
# Measure BrainSeg, BrainSegVol, Brain Segmentation Volume, 1161622.000000, mm^3
# Measure BrainSegNotVent, BrainSegVolNotVent, Brain Segmentation Volume Without Ventricles, 1105666.000000, mm^3
# Measure BrainSegNotVentSurf, BrainSegVolNotVentSurf, Brain Segmentation Volume Without Ventricles from Surf, 1104377.172918, mm^3
# Measure Cortex, CortexVol Total cortical gray matter volume, 458899.840808, mm^3
# Measure SupraTentorial, SupraTentorialVol, Supratentorial volume, 1014045.172918, mm^3
# Measure SupraTentorialNotVent, SupraTentorialVolNotVent, Supratentorial volume, 964246.172918, mm^3
# Measure EstimatedTotalIntraCranialVol, eTIV, Estimated Total Intracranial Volume, 1766847.303459, mm^3
# NTableCols 10
# TableCol  1 ColHeader StructName
# TableCol  1 FieldName Structure Name
# TableCol  1 Units     NA
# TableCol  2 ColHeader NumVert
# TableCol  2 FieldName Number of Vertices
# TableCol  2 Units     unitless
# TableCol  3 ColHeader SurfArea
# TableCol  3 FieldName Surface Area
# TableCol  3 Units     mm^2
# TableCol  4 ColHeader GrayVol
# TableCol  4 FieldName Gray Matter Volume
# TableCol  4 Units     mm^3
# TableCol  5 ColHeader ThickAvg 
# TableCol  5 FieldName Average Thickness
# TableCol  5 Units     mm
# TableCol  6 ColHeader ThickStd
# TableCol  6 FieldName Thickness StdDev
# TableCol  6 Units     mm 
# TableCol  7 ColHeader MeanCurv
# TableCol  7 FieldName Integrated Rectified Mean Curvature
# TableCol  7 Units     mm^-1
# TableCol  8 ColHeader GausCurv 
# TableCol  8 FieldName Integrated Rectified Gaussian Curvature
# TableCol  8 Units     mm^-2
# TableCol  9 ColHeader  FoldInd
# TableCol  9 FieldName  Folding Index 
# TableCol  9 Units      unitless 
# TableCol 10 ColHeader CurvInd
# TableCol 10 FieldName Intrinsic Curvature Index
# TableCol 10 Units     unitless
# ColHeaders StructName NumVert SurfArea GrayVol ThickAvg ThickStd MeanCurv GausCurv FoldInd CurvInd
bankssts                                 1127    702   1960  2.623 0.553     0.123     0.035       14     1.7
caudalanteriorcingulate                  1045    987   2272  2.638 1.093     0.179     0.047       59     2.3
caudalmiddlefrontal                      2385   2279   4902  2.511 0.879     0.196     0.055       52     6.4
cuneus                                   2445   1932   3809  2.205 0.643     0.145     0.044       46     4.6
entorhinal                                449    684   1374  2.660 0.756     0.287     0.076        8     1.6
fusiform                                 4154   3814   8890  2.660 0.720     0.164     0.042       62     8.2
inferiorparietal                         9220   7180  16608  2.505 0.767     0.146     0.041      160    17.2
inferiortemporal                         2907   2486   5344  2.381 0.766     0.162     0.043       50     6.2
isthmuscingulate                         2013   1616   3544  2.547 0.772     0.181     0.093      160     9.6
lateraloccipital                         7300   5896  12291  2.320 0.585     0.145     0.037      130    12.2
lateralorbitofrontal                     2396   2063   5258  2.930 0.936     0.188     0.065       62     7.9
lingual                                  5279   4357   8724  2.215 0.659     0.146     0.036       59     8.7
medialorbitofrontal                      2578   2614   5452  2.579 1.035     0.194     0.069       70     8.4
middletemporal                           4206   4515   9537  2.583 0.733     0.176     0.041       56     8.1
parahippocampal                           881    734   1376  2.139 0.664     0.140     0.036       11     1.2
paracentral                              2346   1706   4075  2.570 0.687     0.143     0.069       58     8.0
parsopercularis                          1788   1943   4037  2.699 0.719     0.195     0.047       32     4.1
parsorbitalis                             726    874   1779  2.755 0.697     0.228     0.054       11     2.1
parstriangularis                         1216   1317   2602  2.429 0.746     0.197     0.054       21     3.3
pericalcarine                            2639   1632   2736  1.660 0.448     0.127     0.030       32     3.5
postcentral                              6980   6383  12239  2.179 0.848     0.160     0.042       99    14.1
posteriorcingulate                       1747   1392   3494  2.761 0.821     0.156     0.051       49     3.8
precentral                               6885   5691  13178  2.626 0.791     0.151     0.044      142    13.2
precuneus                                5044   3840   9206  2.563 0.591     0.149     0.041       74     9.5
rostralanteriorcingulate                  820    846   2105  3.320 0.828     0.219     0.062       24     2.5
rostralmiddlefrontal                     6971   8310  15922  2.462 0.760     0.238     0.066      168    23.5
superiorfrontal                          9341   9135  21522  2.797 0.794     0.178     0.047      156    22.1
superiorparietal                         9054   7520  16653  2.476 0.710     0.155     0.047      158    19.7
superiortemporal                         4985   4613   9958  2.491 0.722     0.156     0.036       59     8.6
supramarginal                            6237   4919  11864  2.568 0.689     0.148     0.043      128    12.1
frontalpole                               584    866   1785  2.635 0.992     0.234     0.094       22     2.3
temporalpole                              566    890   2196  3.682 0.835     0.230     0.074       11     1.6
transversetemporal                        487    373    755  2.219 0.698     0.119     0.020        3     0.5
insula                                   2651   1928   5297  2.782 0.698     0.153     0.069      259    10.5
