# Supplementary material for: Computer assisted diagnosis of Alzheimer’s disease using statistical likelihood-ratio test
Source: PLoS One. 2023 Feb 17;18(2):e0279574. doi: 10.1371/journal.pone.0279574 (PMC9937475; doi:10.1371/journal.pone.0279574)
Supplement: S1 File — (ZIP) [file pone.0279574.s001.zip › ADNI_AD/14_12_19/S210751/stats/rh.aparc.stats]

# Table of FreeSurfer cortical parcellation anatomical statistics 
# 
# CreationTime 2019/12/19-22:32:31-GMT
# generating_program mris_anatomical_stats
# cvs_version $Id: mris_anatomical_stats.c,v 1.79 2016/03/14 15:15:34 greve Exp $
# mrisurf.c-cvs_version $Id: mrisurf.c,v 1.781.2.6 2016/12/27 16:47:14 zkaufman Exp $
# cmdline mris_anatomical_stats -th3 -mgz -cortex ../label/rh.cortex.label -f ../stats/rh.aparc.stats -b -a ../label/rh.aparc.annot -c ../label/aparc.annot.ctab S210751 rh white 
# sysname  Linux
# hostname gadi-cpu-clx-2426.gadi.nci.org.au
# machine  x86_64
# user     xxz598
# 
# SUBJECTS_DIR /scratch/jk27/xxz598/freesurfer/subjects
# anatomy_type surface
# subjectname S210751
# hemi rh
# AnnotationFile ../label/rh.aparc.annot
# AnnotationFileTimeStamp 2019/12/20 09:08:34
# Measure Cortex, NumVert, Number of Vertices, 119451, unitless
# Measure Cortex, WhiteSurfArea, White Surface Total Area, 79886.2, mm^2
# Measure Cortex, MeanThickness, Mean Thickness, 2.50901, mm
# Measure BrainSeg, BrainSegVol, Brain Segmentation Volume, 1161622.000000, mm^3
# Measure BrainSegNotVent, BrainSegVolNotVent, Brain Segmentation Volume Without Ventricles, 1105666.000000, mm^3
# Measure BrainSegNotVentSurf, BrainSegVolNotVentSurf, Brain Segmentation Volume Without Ventricles from Surf, 1104377.172918, mm^3
# Measure Cortex, CortexVol Total cortical gray matter volume, 458899.840808, mm^3
# Measure SupraTentorial, SupraTentorialVol, Supratentorial volume, 1014045.172918, mm^3
# Measure SupraTentorialNotVent, SupraTentorialVolNotVent, Supratentorial volume, 964246.172918, mm^3
# Measure EstimatedTotalIntraCranialVol, eTIV, Estimated Total Intracranial Volume, 1766847.303459, mm^3
# NTableCols 10
# TableCol  1 ColHeader StructName
# TableCol  1 FieldName Structure Name
# TableCol  1 Units     NA
# TableCol  2 ColHeader NumVert
# TableCol  2 FieldName Number of Vertices
# TableCol  2 Units     unitless
# TableCol  3 ColHeader SurfArea
# TableCol  3 FieldName Surface Area
# TableCol  3 Units     mm^2
# TableCol  4 ColHeader GrayVol
# TableCol  4 FieldName Gray Matter Volume
# TableCol  4 Units     mm^3
# TableCol  5 ColHeader ThickAvg 
# TableCol  5 FieldName Average Thickness
# TableCol  5 Units     mm
# TableCol  6 ColHeader ThickStd
# TableCol  6 FieldName Thickness StdDev
# TableCol  6 Units     mm 
# TableCol  7 ColHeader MeanCurv
# TableCol  7 FieldName Integrated Rectified Mean Curvature
# TableCol  7 Units     mm^-1
# TableCol  8 ColHeader GausCurv 
# TableCol  8 FieldName Integrated Rectified Gaussian Curvature
# TableCol  8 Units     mm^-2
# TableCol  9 ColHeader  FoldInd
# TableCol  9 FieldName  Folding Index 
# TableCol  9 Units      unitless 
# TableCol 10 ColHeader CurvInd
# TableCol 10 FieldName Intrinsic Curvature Index
# TableCol 10 Units     unitless
# ColHeaders StructName NumVert SurfArea GrayVol ThickAvg ThickStd MeanCurv GausCurv FoldInd CurvInd
bankssts                                 1127    736   1960  2.623 0.553     0.088     0.019        5     0.7
caudalanteriorcingulate                  1045    720   2272  2.638 1.093     0.155     0.039       22     1.8
caudalmiddlefrontal                      2385   1602   4902  2.511 0.879     0.143     0.052       39     5.5
cuneus                                   2445   1523   3809  2.205 0.643     0.155     0.058       41     6.0
entorhinal                                449    326   1374  2.660 0.756     0.151     0.052        8     1.1
fusiform                                 4154   2826   8890  2.660 0.720     0.141     0.041       61     7.6
inferiorparietal                         9220   6193  16608  2.505 0.767     0.142     0.048      147    18.5
inferiortemporal                         2907   1997   5344  2.381 0.766     0.130     0.037       43     4.4
isthmuscingulate                         2013   1273   3544  2.547 0.772     0.136     0.050       33     4.0
lateraloccipital                         7300   4763  12291  2.320 0.585     0.142     0.040      103    11.6
lateralorbitofrontal                     2396   1584   5258  2.930 0.936     0.146     0.061       35     6.1
lingual                                  5279   3493   8724  2.215 0.659     0.147     0.044       77    10.0
medialorbitofrontal                      2578   1671   5452  2.579 1.035     0.148     0.065       55     7.8
middletemporal                           4206   2799   9537  2.583 0.733     0.129     0.046       76     7.6
parahippocampal                           881    591   1376  2.139 0.664     0.127     0.044        9     1.6
paracentral                              2346   1551   4075  2.570 0.687     0.141     0.050       31     4.8
parsopercularis                          1788   1233   4037  2.699 0.719     0.154     0.052       36     4.2
parsorbitalis                             726    484   1779  2.755 0.697     0.134     0.044       10     1.6
parstriangularis                         1216    885   2602  2.429 0.746     0.145     0.051       20     2.8
pericalcarine                            2639   1760   2736  1.660 0.448     0.142     0.039       32     4.5
postcentral                              6980   4851  12239  2.179 0.848     0.142     0.050      117    16.6
posteriorcingulate                       1747   1145   3494  2.761 0.821     0.152     0.059       38     4.3
precentral                               6885   4540  13178  2.626 0.791     0.135     0.048       98    14.2
precuneus                                5044   3334   9206  2.563 0.591     0.127     0.037       68     7.3
rostralanteriorcingulate                  820    510   2105  3.320 0.828     0.144     0.058       16     1.7
rostralmiddlefrontal                     6971   4855  15922  2.462 0.760     0.174     0.075      233    25.4
superiorfrontal                          9341   6248  21522  2.797 0.794     0.137     0.053      159    22.6
superiorparietal                         9054   5857  16653  2.476 0.710     0.142     0.053      153    22.0
superiortemporal                         4985   3367   9958  2.491 0.722     0.122     0.034       70     7.5
supramarginal                            6237   4235  11864  2.568 0.689     0.143     0.046      109    12.5
frontalpole                               584    400   1785  2.635 0.992     0.165     0.061       11     1.5
temporalpole                              566    411   2196  3.682 0.835     0.163     0.059        8     1.6
transversetemporal                        487    311    755  2.219 0.698     0.094     0.017        3     0.3
insula                                   2651   1815   5297  2.782 0.698     0.127     0.043       39     5.3
