# Supplementary material for: Computer assisted diagnosis of Alzheimer’s disease using statistical likelihood-ratio test
Source: PLoS One. 2023 Feb 17;18(2):e0279574. doi: 10.1371/journal.pone.0279574 (PMC9937475; doi:10.1371/journal.pone.0279574)
Supplement: S1 File — (ZIP) [file pone.0279574.s001.zip › ADNI_AD/14_12_19/S210751/stats/rh.curv.stats]

Raw <mean> +- <std> (using 'rh.curv'):                -0.05222 +- 0.2078 
       Raw Min:                                       -3.62641 at vertex 101106  
       Raw Max:                                        2.30478 at vertex 96056   
       Raw Curvature Calculation Type:                discrete
       Raw Mean Vertex Separation (Whole Surface):     0.83487 +- 0.27396 mm
       Raw Total Surface Area:                     75970.57031 mm^2
       Raw Total Number of Vertices:                    128961
       Raw Average Vertex Area (Whole Surface):        0.58910 mm^2
       Raw Natural Surface Integral:               -2403.03906
       Raw Rectified Surface Integral:             10075.98340
       Raw Positive Surface Integral:               3836.47192
       Raw Negative Surface Integral:               6239.51123
       Raw Mean Natural Surface Integral:             -0.01863 across 128961 (100.00%) vertices
       Raw Mean Rectified Surface Integral:            0.07813 across 128961 (100.00%) vertices
       Raw Mean Positive Surface Integral:             0.06615 across 57996 (44.97%) vertices
       Raw Mean Negative Surface Integral:             0.08792 across 70965 (55.03%) vertices
       Raw AreaNorm Natural Surface Integral:         -0.03163 across 75970.703125 (100.00%) mm^2
       Raw AreaNorm Rectified Surface Integral:        0.13263 across 75970.703125 (100.00%) mm^2
       Raw AreaNorm Positive Surface Integral:         0.10490 across 36572.914062 (48.14%) mm^2
       Raw AreaNorm Negative Surface Integral:         0.15837 across 39397.582031 (51.86%) mm^2

Raw <mean> +- <std> (using 'rh.sulc'):                -0.00000 +- 5.2596 
       Raw Min:                                      -13.73125 at vertex 127244  
       Raw Max:                                       16.81830 at vertex 53541   
       Raw Curvature Calculation Type:                discrete
       Raw Mean Vertex Separation (Whole Surface):     0.83487 +- 0.27396 mm
       Raw Total Surface Area:                     75970.57031 mm^2
       Raw Total Number of Vertices:                    128961
       Raw Average Vertex Area (Whole Surface):        0.58910 mm^2
       Raw Natural Surface Integral:               26952.41602
       Raw Rectified Surface Integral:            324798.90625
       Raw Positive Surface Integral:             175875.65625
       Raw Negative Surface Integral:             148923.25000
       Raw Mean Natural Surface Integral:              0.20900 across 128961 (100.00%) vertices
       Raw Mean Rectified Surface Integral:            2.51858 across 128961 (100.00%) vertices
       Raw Mean Positive Surface Integral:             2.93979 across 59826 (46.39%) vertices
       Raw Mean Negative Surface Integral:             2.15409 across 69135 (53.61%) vertices
       Raw AreaNorm Natural Surface Integral:          0.35477 across 75970.703125 (100.00%) mm^2
       Raw AreaNorm Rectified Surface Integral:        4.27532 across 75970.703125 (100.00%) mm^2
       Raw AreaNorm Positive Surface Integral:         4.71424 across 37307.320312 (49.11%) mm^2
       Raw AreaNorm Negative Surface Integral:         3.85182 across 38663.113281 (50.89%) mm^2

K <mean> +- <std> (using 'rh.smoothwm'):               0.61786 +- 17.9959 mm^-2
         K Min:                                     -130.82433 at vertex 68805   
         K Max:                                     4093.69238 at vertex 101106  
         K Curvature Calculation Type:                discrete
         K Mean Vertex Separation (Whole Surface):     0.83487 +- 0.27396 mm
         K Total Surface Area:                     75970.57031 mm^2
         K Total Number of Vertices:                    128961
         K Average Vertex Area (Whole Surface):        0.58910 mm^2
         K Natural Surface Integral:                  12.56644
         K Rectified Surface Integral:              8283.34668
         K Positive Surface Integral:               4147.95654
         K Negative Surface Integral:               4135.39014
         K Mean Natural Surface Integral:              0.00010 across 128961 (100.00%) vertices
         K Mean Rectified Surface Integral:            0.06423 across 128961 (100.00%) vertices
         K Mean Positive Surface Integral:             0.07672 across 54067 (41.93%) vertices
         K Mean Negative Surface Integral:             0.05522 across 74894 (58.07%) vertices
         K AreaNorm Natural Surface Integral:          0.00017 across 75970.703125 (100.00%) mm^2
         K AreaNorm Rectified Surface Integral:        0.10903 across 75970.703125 (100.00%) mm^2
         K AreaNorm Positive Surface Integral:         0.18443 across 22491.044922 (29.60%) mm^2
         K AreaNorm Negative Surface Integral:         0.07733 across 53479.269531 (70.39%) mm^2

H <mean> +- <std> (using 'rh.smoothwm'):              -0.08656 +- 1.3596 mm^-1
         H Min:                                      -46.06077 at vertex 115829  
         H Max:                                      116.98688 at vertex 101106  
         H Curvature Calculation Type:                discrete
         H Mean Vertex Separation (Whole Surface):     0.83487 +- 0.27396 mm
         H Total Surface Area:                     75970.57031 mm^2
         H Total Number of Vertices:                    128961
         H Average Vertex Area (Whole Surface):        0.58910 mm^2
         H Natural Surface Integral:               -2750.54370
         H Rectified Surface Integral:             14335.08105
         H Positive Surface Integral:               5792.26855
         H Negative Surface Integral:               8542.81250
         H Mean Natural Surface Integral:             -0.02133 across 128961 (100.00%) vertices
         H Mean Rectified Surface Integral:            0.11116 across 128961 (100.00%) vertices
         H Mean Positive Surface Integral:             0.09481 across 61095 (47.37%) vertices
         H Mean Negative Surface Integral:             0.12588 across 67866 (52.63%) vertices
         H AreaNorm Natural Surface Integral:         -0.03621 across 75970.703125 (100.00%) mm^2
         H AreaNorm Rectified Surface Integral:        0.18869 across 75970.703125 (100.00%) mm^2
         H AreaNorm Positive Surface Integral:         0.15185 across 38144.214844 (50.21%) mm^2
         H AreaNorm Negative Surface Integral:         0.22584 across 37826.371094 (49.79%) mm^2

k1 <mean> +- <std> (using 'rh.smoothwm'):             -0.16897 +- 2.4491 mm^-1
        k1 Min:                                      -90.69100 at vertex 115829  
        k1 Max:                                      214.92685 at vertex 101106  
        k1 Curvature Calculation Type:                discrete
        k1 Mean Vertex Separation (Whole Surface):     0.83487 +- 0.27396 mm
        k1 Total Surface Area:                     75970.57031 mm^2
        k1 Total Number of Vertices:                    128961
        k1 Average Vertex Area (Whole Surface):        0.58910 mm^2
        k1 Natural Surface Integral:               -6168.70166
        k1 Rectified Surface Integral:             33630.11719
        k1 Positive Surface Integral:              13730.70703
        k1 Negative Surface Integral:              19899.40820
        k1 Mean Natural Surface Integral:             -0.04783 across 128961 (100.00%) vertices
        k1 Mean Rectified Surface Integral:            0.26078 across 128961 (100.00%) vertices
        k1 Mean Positive Surface Integral:             0.22474 across 61095 (47.37%) vertices
        k1 Mean Negative Surface Integral:             0.29322 across 67866 (52.63%) vertices
        k1 AreaNorm Natural Surface Integral:         -0.08120 across 75970.703125 (100.00%) mm^2
        k1 AreaNorm Rectified Surface Integral:        0.44267 across 75970.703125 (100.00%) mm^2
        k1 AreaNorm Positive Surface Integral:         0.35997 across 38144.214844 (50.21%) mm^2
        k1 AreaNorm Negative Surface Integral:         0.52607 across 37826.371094 (49.79%) mm^2

k2 <mean> +- <std> (using 'rh.smoothwm'):             -0.00415 +- 0.4021 mm^-1
        k2 Min:                                      -12.06724 at vertex 77701   
        k2 Max:                                       23.53122 at vertex 70624   
        k2 Curvature Calculation Type:                discrete
        k2 Mean Vertex Separation (Whole Surface):     0.83487 +- 0.27396 mm
        k2 Total Surface Area:                     75970.57031 mm^2
        k2 Total Number of Vertices:                    128961
        k2 Average Vertex Area (Whole Surface):        0.58910 mm^2
        k2 Natural Surface Integral:                 667.61639
        k2 Rectified Surface Integral:              9772.84668
        k2 Positive Surface Integral:               5220.23145
        k2 Negative Surface Integral:               4552.61475
        k2 Mean Natural Surface Integral:              0.00518 across 128961 (100.00%) vertices
        k2 Mean Rectified Surface Integral:            0.07578 across 128961 (100.00%) vertices
        k2 Mean Positive Surface Integral:             0.07805 across 66880 (51.86%) vertices
        k2 Mean Negative Surface Integral:             0.07333 across 62081 (48.14%) vertices
        k2 AreaNorm Natural Surface Integral:          0.00879 across 75970.703125 (100.00%) mm^2
        k2 AreaNorm Rectified Surface Integral:        0.12864 across 75970.703125 (100.00%) mm^2
        k2 AreaNorm Positive Surface Integral:         0.13116 across 39801.281250 (52.39%) mm^2
        k2 AreaNorm Negative Surface Integral:         0.12587 across 36169.382812 (47.61%) mm^2

S <mean> +- <std> (using 'rh.smoothwm'):               4.95272 +- 135.0105 mm^-2
         S Min:                                        0.00000 at vertex 116     
         S Max:                                    38368.95312 at vertex 101106  
         S Curvature Calculation Type:                discrete
         S Mean Vertex Separation (Whole Surface):     0.83487 +- 0.27396 mm
         S Total Surface Area:                     75970.57031 mm^2
         S Total Number of Vertices:                    128961
         S Average Vertex Area (Whole Surface):        0.58910 mm^2
         S Natural Surface Integral:               49123.28125
         S Rectified Surface Integral:             49123.28125
         S Positive Surface Integral:              49123.28125
         S Negative Surface Integral:                  0.00000
         S Mean Natural Surface Integral:              0.38092 across 128961 (100.00%) vertices
         S Mean Rectified Surface Integral:            0.38092 across 128961 (100.00%) vertices
         S Mean Positive Surface Integral:             0.38092 across 128961 (100.00%) vertices
         S Mean Negative Surface Integral:             0.00000 across 0 (00.00%) vertices
         S AreaNorm Natural Surface Integral:          0.64661 across 75970.703125 (100.00%) mm^2
         S AreaNorm Rectified Surface Integral:        0.64661 across 75970.703125 (100.00%) mm^2
         S AreaNorm Positive Surface Integral:         0.64661 across 75970.703125 (100.00%) mm^2
         S AreaNorm Negative Surface Integral:         0.00000 across 0.000000 (00.00%) mm^2

C <mean> +- <std> (using 'rh.smoothwm'):               0.62363 +- 1.6447 mm^-2
         C Min:                                        0.00000 at vertex 106139  
         C Max:                                      152.57184 at vertex 101106  
         C Curvature Calculation Type:                discrete
         C Mean Vertex Separation (Whole Surface):     0.83487 +- 0.27396 mm
         C Total Surface Area:                     75970.57031 mm^2
         C Total Number of Vertices:                    128961
         C Average Vertex Area (Whole Surface):        0.58910 mm^2
         C Natural Surface Integral:               25320.90430
         C Rectified Surface Integral:             25320.90430
         C Positive Surface Integral:              25320.90430
         C Negative Surface Integral:                  0.00000
         C Mean Natural Surface Integral:              0.19635 across 128961 (100.00%) vertices
         C Mean Rectified Surface Integral:            0.19635 across 128961 (100.00%) vertices
         C Mean Positive Surface Integral:             0.19635 across 128961 (100.00%) vertices
         C Mean Negative Surface Integral:             0.00000 across 0 (00.00%) vertices
         C AreaNorm Natural Surface Integral:          0.33330 across 75970.703125 (100.00%) mm^2
         C AreaNorm Rectified Surface Integral:        0.33330 across 75970.703125 (100.00%) mm^2
         C AreaNorm Positive Surface Integral:         0.33330 across 75970.703125 (100.00%) mm^2
         C AreaNorm Negative Surface Integral:         0.00000 across 0.000000 (00.00%) mm^2

BE <mean> +- <std> (using 'rh.smoothwm'):              6.18812 +- 164.5531 mm^-2
        BE Min:                                        0.00000 at vertex 106139  
        BE Max:                                    46556.33594 at vertex 101106  
        BE Curvature Calculation Type:                discrete
        BE Mean Vertex Separation (Whole Surface):     0.83487 +- 0.27396 mm
        BE Total Surface Area:                     75970.57031 mm^2
        BE Total Number of Vertices:                    128961
        BE Average Vertex Area (Whole Surface):        0.58910 mm^2
        BE Natural Surface Integral:               49145.78906
        BE Rectified Surface Integral:             49145.78906
        BE Positive Surface Integral:              49145.78906
        BE Negative Surface Integral:                  0.00000
        BE Mean Natural Surface Integral:              0.38109 across 128961 (100.00%) vertices
        BE Mean Rectified Surface Integral:            0.38109 across 128961 (100.00%) vertices
        BE Mean Positive Surface Integral:             0.38109 across 128961 (100.00%) vertices
        BE Mean Negative Surface Integral:             0.00000 across 0 (00.00%) vertices
        BE AreaNorm Natural Surface Integral:          0.64690 across 75970.703125 (100.00%) mm^2
        BE AreaNorm Rectified Surface Integral:        0.64690 across 75970.703125 (100.00%) mm^2
        BE AreaNorm Positive Surface Integral:         0.64690 across 75970.703125 (100.00%) mm^2
        BE AreaNorm Negative Surface Integral:         0.00000 across 0.000000 (00.00%) mm^2

FI <mean> +- <std> (using 'rh.smoothwm'):              5.27495 +- 147.5048 mm^-2
        FI Min:                                        0.00000 at vertex 116     
        FI Max:                                    42099.85938 at vertex 101106  
        FI Curvature Calculation Type:                discrete
        FI Mean Vertex Separation (Whole Surface):     0.83487 +- 0.27396 mm
        FI Total Surface Area:                     75970.57031 mm^2
        FI Total Number of Vertices:                    128961
        FI Average Vertex Area (Whole Surface):        0.58910 mm^2
        FI Natural Surface Integral:               37991.18359
        FI Rectified Surface Integral:             37991.18359
        FI Positive Surface Integral:              37991.18359
        FI Negative Surface Integral:                  0.00000
        FI Mean Natural Surface Integral:              0.29459 across 128961 (100.00%) vertices
        FI Mean Rectified Surface Integral:            0.29459 across 128961 (100.00%) vertices
        FI Mean Positive Surface Integral:             0.29459 across 128961 (100.00%) vertices
        FI Mean Negative Surface Integral:             0.00000 across 0 (00.00%) vertices
        FI AreaNorm Natural Surface Integral:          0.50008 across 75970.703125 (100.00%) mm^2
        FI AreaNorm Rectified Surface Integral:        0.50008 across 75970.703125 (100.00%) mm^2
        FI AreaNorm Positive Surface Integral:         0.50008 across 75970.703125 (100.00%) mm^2
        FI AreaNorm Negative Surface Integral:         0.00000 across 0.000000 (00.00%) mm^2

curv -- calculation type:                                discrete
curv -- Folding Index (FI):                            3023.24243
curv -- Intrinsic Curvature Index - positive (ICIp):    330.08389
curv -- Intrinsic Curvature Index - negative (ICIn):    329.08389
curv -- Intrinsic Curvature Index - natural  (ICIt):      1.00001

Mean across 10 curvatures: 1.7345e+00 +- 2.4773e+00
