# Supplementary material for: Computer assisted diagnosis of Alzheimer’s disease using statistical likelihood-ratio test
Source: PLoS One. 2023 Feb 17;18(2):e0279574. doi: 10.1371/journal.pone.0279574 (PMC9937475; doi:10.1371/journal.pone.0279574)
Supplement: S1 File — (ZIP) [file pone.0279574.s001.zip › ADNI_AD/14_12_19/S210751/stats/rh.w-g.pct.stats]

# Title Segmentation Statistics 
# 
# generating_program mri_segstats
# cvs_version $Id: mri_segstats.c,v 1.121 2016/05/31 17:27:11 greve Exp $
# cmdline mri_segstats --in /scratch/jk27/xxz598/freesurfer/subjects/S210751/surf/rh.w-g.pct.mgh --annot S210751 rh aparc --sum /scratch/jk27/xxz598/freesurfer/subjects/S210751/stats/rh.w-g.pct.stats --snr 
# sysname  Linux
# hostname gadi-cpu-clx-2426.gadi.nci.org.au
# machine  x86_64
# user     xxz598
# anatomy_type surface
# 
# SUBJECTS_DIR /scratch/jk27/xxz598/freesurfer/subjects
# subjectname S210751
# Annot S210751 rh aparc
# ColorTable /tmp/mri_segstats.tmp.S210751.rh.118.ctab 
# ColorTableTimeStamp 2019/12/20 09:35:16 
# InVolFile  /scratch/jk27/xxz598/freesurfer/subjects/S210751/surf/rh.w-g.pct.mgh 
# InVolFileTimeStamp  2019/12/20 09:35:15 
# InVolFrame 0 
# Only reporting non-empty segmentations
# VertexArea_mm2 0.667716 
# TableCol  1 ColHeader Index 
# TableCol  1 FieldName Index 
# TableCol  1 Units     NA 
# TableCol  2 ColHeader SegId 
# TableCol  2 FieldName Segmentation Id
# TableCol  2 Units     NA
# TableCol  3 ColHeader NVertices 
# TableCol  3 FieldName Number of Vertices
# TableCol  3 Units     unitless
# TableCol  4 ColHeader Area_mm2
# TableCol  4 FieldName Area
# TableCol  4 Units     mm^2
# TableCol  5 ColHeader StructName
# TableCol  5 FieldName Structure Name
# TableCol  5 Units     NA
# TableCol  6 ColHeader Mean 
# TableCol  6 FieldName Intensity Mean
# TableCol  6 Units     unknown
# TableCol  7 ColHeader StdDev
# TableCol  7 FieldName Itensity StdDev
# TableCol  7 Units     unknown
# TableCol  8 ColHeader Min
# TableCol  8 FieldName Intensity Min
# TableCol  8 Units     unknown
# TableCol  9 ColHeader Max
# TableCol  9 FieldName Intensity Max
# TableCol  9 Units     unknown
# TableCol 10 ColHeader Range
# TableCol 10 FieldName Intensity Range
# TableCol 10 Units     unknown
# TableCol 11 ColHeader SNR
# TableCol 11 FieldName Intensity SNR
# TableCol 11 Units     none
# NRows 35 
# NTableCols 11 
# ColHeaders  Index SegId NVertices Area_mm2 StructName Mean StdDev Min Max Range SNR  
  1 2000      9509     6221.7  unknown                            0.0268     0.9686   -16.1826    44.1491    60.3317     0.0276 
  2 2001      1127      735.7  bankssts                          23.6271     5.7634     3.0357    39.1661    36.1304     4.0995 
  3 2002      1045      720.1  caudalanteriorcingulate           23.7550     9.4964    -2.8184    49.7918    52.6102     2.5015 
  4 2003      2385     1601.8  caudalmiddlefrontal               19.3554     7.0648    -3.9901    42.9901    46.9802     2.7397 
  5 2005      2445     1522.5  cuneus                            18.2456     7.3848    -8.7014    45.0175    53.7190     2.4707 
  6 2006       449      326.2  entorhinal                        12.1870    10.0639    -9.3067    38.8424    48.1491     1.2110 
  7 2007      4154     2825.6  fusiform                          20.6957     7.4510   -23.6011    46.3120    69.9131     2.7776 
  8 2008      9220     6193.2  inferiorparietal                  20.9808     7.4018   -20.9179    46.6647    67.5826     2.8346 
  9 2009      2907     1996.5  inferiortemporal                  21.4902     8.6978   -83.9016    62.1084   146.0099     2.4708 
 10 2010      2013     1272.7  isthmuscingulate                  20.0812     7.6330   -16.1997    47.6826    63.8823     2.6308 
 11 2011      7300     4763.3  lateraloccipital                  21.6909     6.7368    -1.5299    49.6082    51.1381     3.2198 
 12 2012      2396     1583.9  lateralorbitofrontal              17.5431     8.8602   -31.1259    44.0863    75.2122     1.9800 
 13 2013      5279     3492.9  lingual                           18.0397     7.7878   -28.9270    58.1475    87.0745     2.3164 
 14 2014      2578     1671.3  medialorbitofrontal               15.3020     9.9040   -40.2248    45.4801    85.7049     1.5450 
 15 2015      4206     2799.1  middletemporal                    21.1030     7.0009   -27.8410    58.2806    86.1216     3.0143 
 16 2016       881      590.8  parahippocampal                   14.1104    10.8147   -57.5638    44.2517   101.8155     1.3047 
 17 2017      2346     1551.4  paracentral                       17.6641     7.0343   -12.6103    46.3630    58.9733     2.5111 
 18 2018      1788     1232.8  parsopercularis                   21.7841     8.3467    -1.1467    62.9381    64.0848     2.6099 
 19 2019       726      484.4  parsorbitalis                     22.8167     6.9898    -5.7712    40.4357    46.2068     3.2643 
 20 2020      1216      884.6  parstriangularis                  19.8568     7.0706    -3.5871    53.0266    56.6137     2.8084 
 21 2021      2639     1760.0  pericalcarine                     16.7795     6.6967    -2.9247    37.1305    40.0552     2.5056 
 22 2022      6980     4851.5  postcentral                       19.7332     8.9404   -69.6140    52.9883   122.6022     2.2072 
 23 2023      1747     1144.9  posteriorcingulate                20.0001     6.9067   -10.7393    43.2575    53.9967     2.8958 
 24 2024      6885     4539.7  precentral                        18.7496     7.3117   -26.9404    53.8654    80.8058     2.5643 
 25 2025      5044     3334.3  precuneus                         22.2557     6.8275   -32.0666    44.4967    76.5633     3.2597 
 26 2026       820      509.8  rostralanteriorcingulate          25.3173    11.5269   -24.0763    60.8631    84.9394     2.1964 
 27 2027      6971     4854.5  rostralmiddlefrontal              21.2346     7.8895   -29.5888    52.8911    82.4800     2.6915 
 28 2028      9341     6248.4  superiorfrontal                   21.2738     7.4797   -22.0339    49.9967    72.0306     2.8442 
 29 2029      9054     5857.5  superiorparietal                  20.9621     8.6227   -45.1420    52.0010    97.1430     2.4310 
 30 2030      4985     3366.7  superiortemporal                  21.0210     7.6967   -25.0375    47.9006    72.9381     2.7312 
 31 2031      6237     4234.7  supramarginal                     20.6200     7.2983   -29.1975    45.0623    74.2598     2.8253 
 32 2032       584      399.9  frontalpole                       20.6198     7.3070     1.9264    43.0308    41.1043     2.8219 
 33 2033       566      410.8  temporalpole                      17.2590     8.4810    -8.2801    39.5959    47.8759     2.0350 
 34 2034       487      311.5  transversetemporal                20.3653     5.3591     6.3550    33.1901    26.8351     3.8002 
 35 2035      2651     1814.6  insula                            21.3442     7.7780   -13.4653    51.7757    65.2410     2.7442 
