# Supplementary material for: Computer assisted diagnosis of Alzheimer’s disease using statistical likelihood-ratio test
Source: PLoS One. 2023 Feb 17;18(2):e0279574. doi: 10.1371/journal.pone.0279574 (PMC9937475; doi:10.1371/journal.pone.0279574)
Supplement: S1 File — (ZIP) [file pone.0279574.s001.zip › ADNI_AD/14_12_19/S210751/stats/wmparc.stats]

# Title Segmentation Statistics 
# 
# generating_program mri_segstats
# cvs_version $Id: mri_segstats.c,v 1.121 2016/05/31 17:27:11 greve Exp $
# cmdline mri_segstats --seg mri/wmparc.mgz --sum stats/wmparc.stats --pv mri/norm.mgz --excludeid 0 --brainmask mri/brainmask.mgz --in mri/norm.mgz --in-intensity-name norm --in-intensity-units MR --subject S210751 --surf-wm-vol --ctab /scratch/jk27/xxz598/freesurfer/WMParcStatsLUT.txt --etiv 
# sysname  Linux
# hostname gadi-cpu-clx-2426.gadi.nci.org.au
# machine  x86_64
# user     xxz598
# anatomy_type volume
# 
# SUBJECTS_DIR /scratch/jk27/xxz598/freesurfer/subjects
# subjectname S210751
# Measure VentricleChoroidVol, VentricleChoroidVol, Volume of ventricles and choroid plexus, 49799.000000, mm^3
# Measure lhCerebralWhiteMatter, lhCerebralWhiteMatterVol, Left hemisphere cerebral white matter volume, 230037.012077, mm^3
# Measure rhCerebralWhiteMatter, rhCerebralWhiteMatterVol, Right hemisphere cerebral white matter volume, 212874.320033, mm^3
# Measure CerebralWhiteMatter, CerebralWhiteMatterVol, Total cerebral white matter volume, 442911.332110, mm^3
# Measure Mask, MaskVol, Mask Volume, 1839202.000000, mm^3
# Measure EstimatedTotalIntraCranialVol, eTIV, Estimated Total Intracranial Volume, 1766847.303459, mm^3
# SegVolFile mri/wmparc.mgz 
# SegVolFileTimeStamp  2019/12/20 09:46:03 
# ColorTable /scratch/jk27/xxz598/freesurfer/WMParcStatsLUT.txt 
# ColorTableTimeStamp 2017/01/19 09:00:02 
# InVolFile  mri/norm.mgz 
# InVolFileTimeStamp  2019/12/19 21:51:03 
# InVolFrame 0 
# PVVolFile  mri/norm.mgz 
# PVVolFileTimeStamp  2019/12/19 21:51:03 
# ExcludeSegId 0 
# Only reporting non-empty segmentations
# VoxelVolume_mm3 1 
# TableCol  1 ColHeader Index 
# TableCol  1 FieldName Index 
# TableCol  1 Units     NA 
# TableCol  2 ColHeader SegId 
# TableCol  2 FieldName Segmentation Id
# TableCol  2 Units     NA
# TableCol  3 ColHeader NVoxels 
# TableCol  3 FieldName Number of Voxels
# TableCol  3 Units     unitless
# TableCol  4 ColHeader Volume_mm3
# TableCol  4 FieldName Volume
# TableCol  4 Units     mm^3
# TableCol  5 ColHeader StructName
# TableCol  5 FieldName Structure Name
# TableCol  5 Units     NA
# TableCol  6 ColHeader normMean 
# TableCol  6 FieldName Intensity normMean
# TableCol  6 Units     MR
# TableCol  7 ColHeader normStdDev
# TableCol  7 FieldName Itensity normStdDev
# TableCol  7 Units     MR
# TableCol  8 ColHeader normMin
# TableCol  8 FieldName Intensity normMin
# TableCol  8 Units     MR
# TableCol  9 ColHeader normMax
# TableCol  9 FieldName Intensity normMax
# TableCol  9 Units     MR
# TableCol 10 ColHeader normRange
# TableCol 10 FieldName Intensity normRange
# TableCol 10 Units     MR
# NRows 70 
# NTableCols 10 
# ColHeaders  Index SegId NVoxels Volume_mm3 StructName normMean normStdDev normMin normMax normRange  
  1 3001      2723     2701.6  wm-lh-bankssts                   102.8123     7.3639    81.0000   119.0000    38.0000 
  2 3002      2889     2971.0  wm-lh-caudalanteriorcingulate     96.9142    14.1845    32.0000   131.0000    99.0000 
  3 3003      6615     6802.5  wm-lh-caudalmiddlefrontal         96.6939     8.4959    72.0000   120.0000    48.0000 
  4 3005      2658     2698.3  wm-lh-cuneus                     103.5993     8.2968    84.0000   134.0000    50.0000 
  5 3006       470      558.1  wm-lh-entorhinal                  85.9830    10.3489    39.0000   110.0000    71.0000 
  6 3007      5776     5866.7  wm-lh-fusiform                    97.1588    10.1582    31.0000   127.0000    96.0000 
  7 3008      8806     8986.9  wm-lh-inferiorparietal           100.4844     9.0563    70.0000   131.0000    61.0000 
  8 3009      4357     4546.9  wm-lh-inferiortemporal            94.0133     9.8437    73.0000   123.0000    50.0000 
  9 3010      4511     4512.3  wm-lh-isthmuscingulate           108.9379    13.8539    22.0000   141.0000   119.0000 
 10 3011      9323     9604.5  wm-lh-lateraloccipital            97.1403     8.9888    74.0000   131.0000    57.0000 
 11 3012      5014     5070.4  wm-lh-lateralorbitofrontal       100.6492    11.7080    49.0000   185.0000   136.0000 
 12 3013      5477     5726.6  wm-lh-lingual                     95.3407     8.9197    25.0000   125.0000   100.0000 
 13 3014      5223     5247.6  wm-lh-medialorbitofrontal         97.3058    13.7732    48.0000   176.0000   128.0000 
 14 3015      3687     3919.7  wm-lh-middletemporal              96.6284     9.5858    74.0000   129.0000    55.0000 
 15 3016      1600     1727.0  wm-lh-parahippocampal             95.4250    11.0260    36.0000   136.0000   100.0000 
 16 3017      4906     4997.6  wm-lh-paracentral                 95.6095    11.9317    56.0000   128.0000    72.0000 
 17 3018      3602     3735.2  wm-lh-parsopercularis            104.6033    10.0621    75.0000   145.0000    70.0000 
 18 3019      1102     1159.3  wm-lh-parsorbitalis               94.0281     9.3892    54.0000   121.0000    67.0000 
 19 3020      3413     3441.5  wm-lh-parstriangularis           101.6197     9.8977    55.0000   136.0000    81.0000 
 20 3021      4806     4767.7  wm-lh-pericalcarine               98.8454     8.6878    58.0000   129.0000    71.0000 
 21 3022     10548    10987.1  wm-lh-postcentral                 97.3824    10.8968    61.0000   133.0000    72.0000 
 22 3023      4360     4339.7  wm-lh-posteriorcingulate         103.9145    15.6435    44.0000   146.0000   102.0000 
 23 3024     16775    17036.4  wm-lh-precentral                  96.0216     9.5987    66.0000   133.0000    67.0000 
 24 3025      9209     9184.6  wm-lh-precuneus                  105.7405    12.0615    36.0000   141.0000   105.0000 
 25 3026      2704     2785.3  wm-lh-rostralanteriorcingulate    93.1749    16.0289    30.0000   129.0000    99.0000 
 26 3027     10765    11171.8  wm-lh-rostralmiddlefrontal       100.5585     9.8705    66.0000   141.0000    75.0000 
 27 3028     18694    19308.6  wm-lh-superiorfrontal             97.9990     9.1557    54.0000   130.0000    76.0000 
 28 3029     11481    11667.0  wm-lh-superiorparietal            99.8252     9.8408    60.0000   128.0000    68.0000 
 29 3030      7434     7789.4  wm-lh-superiortemporal            98.8507    10.8673    71.0000   131.0000    60.0000 
 30 3031      9850    10275.9  wm-lh-supramarginal              103.6486     8.9700    77.0000   133.0000    56.0000 
 31 3032       367      385.8  wm-lh-frontalpole                107.9537    10.7317    77.0000   139.0000    62.0000 
 32 3033       427      464.8  wm-lh-temporalpole                91.6698     6.7789    60.0000   112.0000    52.0000 
 33 3034      1145     1154.5  wm-lh-transversetemporal         104.4498    11.2526    83.0000   129.0000    46.0000 
 34 3035     10990    11151.0  wm-lh-insula                     102.8542    10.0795    51.0000   139.0000    88.0000 
 35 4001      2377     2370.5  wm-rh-bankssts                   103.0618     7.0798    69.0000   124.0000    55.0000 
 36 4002      2796     2820.8  wm-rh-caudalanteriorcingulate    101.4464    14.9447    36.0000   140.0000   104.0000 
 37 4003      4359     4387.0  wm-rh-caudalmiddlefrontal         99.1044     8.9563    77.0000   126.0000    49.0000 
 38 4005      2800     2887.6  wm-rh-cuneus                      99.9686     8.0854    76.0000   128.0000    52.0000 
 39 4006       342      382.8  wm-rh-entorhinal                  84.9386    11.1555    55.0000   109.0000    54.0000 
 40 4007      5398     5505.6  wm-rh-fusiform                    94.2784     8.3841    54.0000   120.0000    66.0000 
 41 4008     12779    13035.8  wm-rh-inferiorparietal            99.1574     8.9436    71.0000   128.0000    57.0000 
 42 4009      4061     4106.1  wm-rh-inferiortemporal            98.8744     9.5270    71.0000   150.0000    79.0000 
 43 4010      4213     4252.8  wm-rh-isthmuscingulate           107.8619    12.8357    35.0000   138.0000   103.0000 
 44 4011      9167     9539.8  wm-rh-lateraloccipital            94.0755     8.9882    71.0000   132.0000    61.0000 
 45 4012      4638     4760.8  wm-rh-lateralorbitofrontal       100.0556    10.0021    52.0000   158.0000   106.0000 
 46 4013      6260     6534.7  wm-rh-lingual                     94.1708     9.9153    40.0000   125.0000    85.0000 
 47 4014      4250     4538.7  wm-rh-medialorbitofrontal         95.9464    15.1476    30.0000   133.0000   103.0000 
 48 4015      4488     4867.7  wm-rh-middletemporal              97.5390     8.1450    77.0000   130.0000    53.0000 
 49 4016      1029     1169.8  wm-rh-parahippocampal             91.5918     9.8748    52.0000   116.0000    64.0000 
 50 4017      4717     4764.8  wm-rh-paracentral                 94.5444     9.7148    67.0000   130.0000    63.0000 
 51 4018      2394     2502.0  wm-rh-parsopercularis            102.0777     8.4448    79.0000   129.0000    50.0000 
 52 4019       903      917.3  wm-rh-parsorbitalis              107.0864    10.1830    84.0000   142.0000    58.0000 
 53 4020      2359     2393.7  wm-rh-parstriangularis            98.9245     7.9357    76.0000   130.0000    54.0000 
 54 4021      4159     4184.7  wm-rh-pericalcarine               95.2176     7.3923    73.0000   121.0000    48.0000 
 55 4022      8933     9258.4  wm-rh-postcentral                 93.8279    11.3089    57.0000   130.0000    73.0000 
 56 4023      3887     3973.4  wm-rh-posteriorcingulate         100.9864    11.6148    60.0000   138.0000    78.0000 
 57 4024     12283    12428.8  wm-rh-precentral                  95.2734     9.9661    62.0000   129.0000    67.0000 
 58 4025      8556     8603.6  wm-rh-precuneus                  104.1921     9.6305    69.0000   133.0000    64.0000 
 59 4026      1688     1718.4  wm-rh-rostralanteriorcingulate   101.4236    16.0713    37.0000   139.0000   102.0000 
 60 4027     10473    10863.9  wm-rh-rostralmiddlefrontal       105.6876     9.8616    73.0000   149.0000    76.0000 
 61 4028     15297    15930.1  wm-rh-superiorfrontal             99.7141    10.1898    72.0000   140.0000    68.0000 
 62 4029     12102    12419.8  wm-rh-superiorparietal            97.7188     9.2014    54.0000   131.0000    77.0000 
 63 4030      6016     6421.1  wm-rh-superiortemporal           100.3005     8.9721    74.0000   137.0000    63.0000 
 64 4031     10112    10407.0  wm-rh-supramarginal              102.6700     9.0670    73.0000   128.0000    55.0000 
 65 4032       512      585.4  wm-rh-frontalpole                111.4863     8.1764    93.0000   137.0000    44.0000 
 66 4033       616      700.1  wm-rh-temporalpole                93.4708     7.3407    71.0000   114.0000    43.0000 
 67 4034       840      870.5  wm-rh-transversetemporal         107.6512     7.2207    88.0000   128.0000    40.0000 
 68 4035      7368     7527.4  wm-rh-insula                     101.3355     9.2932    63.0000   132.0000    69.0000 
 69 5001     28222    27431.8  Left-UnsegmentedWhiteMatter      101.5126    16.3739    15.0000   150.0000   135.0000 
 70 5002     29004    28429.5  Right-UnsegmentedWhiteMatter     100.7135    14.7025    20.0000   152.0000   132.0000 
