# Supplementary material for: Computer assisted diagnosis of Alzheimer’s disease using statistical likelihood-ratio test
Source: PLoS One. 2023 Feb 17;18(2):e0279574. doi: 10.1371/journal.pone.0279574 (PMC9937475; doi:10.1371/journal.pone.0279574)
Supplement: S1 File — (ZIP) [file pone.0279574.s001.zip › ADNI_AD/14_12_19/S216400/stats/aseg.stats]

# Title Segmentation Statistics 
# 
# generating_program mri_segstats
# cvs_version $Id: mri_segstats.c,v 1.121 2016/05/31 17:27:11 greve Exp $
# cmdline mri_segstats --seg mri/aseg.mgz --sum stats/aseg.stats --pv mri/norm.mgz --empty --brainmask mri/brainmask.mgz --brain-vol-from-seg --excludeid 0 --excl-ctxgmwm --supratent --subcortgray --in mri/norm.mgz --in-intensity-name norm --in-intensity-units MR --etiv --surf-wm-vol --surf-ctx-vol --totalgray --euler --ctab /scratch/jk27/xxz598/freesurfer/ASegStatsLUT.txt --subject S216400 
# sysname  Linux
# hostname gadi-cpu-clx-2426.gadi.nci.org.au
# machine  x86_64
# user     xxz598
# anatomy_type volume
# 
# SUBJECTS_DIR /scratch/jk27/xxz598/freesurfer/subjects
# subjectname S216400
# Measure BrainSeg, BrainSegVol, Brain Segmentation Volume, 1007308.000000, mm^3
# Measure BrainSegNotVent, BrainSegVolNotVent, Brain Segmentation Volume Without Ventricles, 951669.000000, mm^3
# Measure BrainSegNotVentSurf, BrainSegVolNotVentSurf, Brain Segmentation Volume Without Ventricles from Surf, 951146.148763, mm^3
# Measure VentricleChoroidVol, VentricleChoroidVol, Volume of ventricles and choroid plexus, 49941.000000, mm^3
# Measure lhCortex, lhCortexVol, Left hemisphere cortical gray matter volume, 180271.126933, mm^3
# Measure rhCortex, rhCortexVol, Right hemisphere cortical gray matter volume, 193854.095562, mm^3
# Measure Cortex, CortexVol, Total cortical gray matter volume, 374125.222495, mm^3
# Measure lhCerebralWhiteMatter, lhCerebralWhiteMatterVol, Left hemisphere cerebral white matter volume, 197170.460106, mm^3
# Measure rhCerebralWhiteMatter, rhCerebralWhiteMatterVol, Right hemisphere cerebral white matter volume, 213020.466162, mm^3
# Measure CerebralWhiteMatter, CerebralWhiteMatterVol, Total cerebral white matter volume, 410190.926268, mm^3
# Measure SubCortGray, SubCortGrayVol, Subcortical gray matter volume, 48085.000000, mm^3
# Measure TotalGray, TotalGrayVol, Total gray matter volume, 519265.222495, mm^3
# Measure SupraTentorial, SupraTentorialVol, Supratentorial volume, 883876.148763, mm^3
# Measure SupraTentorialNotVent, SupraTentorialVolNotVent, Supratentorial volume, 833935.148763, mm^3
# Measure SupraTentorialNotVentVox, SupraTentorialVolNotVentVox, Supratentorial volume voxel count, 832765.000000, mm^3
# Measure Mask, MaskVol, Mask Volume, 1523015.000000, mm^3
# Measure BrainSegVol-to-eTIV, BrainSegVol-to-eTIV, Ratio of BrainSegVol to eTIV, 0.665651, unitless
# Measure MaskVol-to-eTIV, MaskVol-to-eTIV, Ratio of MaskVol to eTIV, 1.006441, unitless
# Measure lhSurfaceHoles, lhSurfaceHoles, Number of defect holes in lh surfaces prior to fixing, 15, unitless
# Measure rhSurfaceHoles, rhSurfaceHoles, Number of defect holes in rh surfaces prior to fixing, 9, unitless
# Measure SurfaceHoles, SurfaceHoles, Total number of defect holes in surfaces prior to fixing, 24, unitless
# Measure EstimatedTotalIntraCranialVol, eTIV, Estimated Total Intracranial Volume, 1513267.992852, mm^3
# SegVolFile mri/aseg.mgz 
# SegVolFileTimeStamp  2019/12/20 15:00:38 
# ColorTable /scratch/jk27/xxz598/freesurfer/ASegStatsLUT.txt 
# ColorTableTimeStamp 2017/01/19 09:00:02 
# InVolFile  mri/norm.mgz 
# InVolFileTimeStamp  2019/12/20 10:16:31 
# InVolFrame 0 
# PVVolFile  mri/norm.mgz 
# PVVolFileTimeStamp  2019/12/20 10:16:31 
# Excluding Cortical Gray and White Matter
# ExcludeSegId 0 2 3 41 42 
# VoxelVolume_mm3 1 
# TableCol  1 ColHeader Index 
# TableCol  1 FieldName Index 
# TableCol  1 Units     NA 
# TableCol  2 ColHeader SegId 
# TableCol  2 FieldName Segmentation Id
# TableCol  2 Units     NA
# TableCol  3 ColHeader NVoxels 
# TableCol  3 FieldName Number of Voxels
# TableCol  3 Units     unitless
# TableCol  4 ColHeader Volume_mm3
# TableCol  4 FieldName Volume
# TableCol  4 Units     mm^3
# TableCol  5 ColHeader StructName
# TableCol  5 FieldName Structure Name
# TableCol  5 Units     NA
# TableCol  6 ColHeader normMean 
# TableCol  6 FieldName Intensity normMean
# TableCol  6 Units     MR
# TableCol  7 ColHeader normStdDev
# TableCol  7 FieldName Itensity normStdDev
# TableCol  7 Units     MR
# TableCol  8 ColHeader normMin
# TableCol  8 FieldName Intensity normMin
# TableCol  8 Units     MR
# TableCol  9 ColHeader normMax
# TableCol  9 FieldName Intensity normMax
# TableCol  9 Units     MR
# TableCol 10 ColHeader normRange
# TableCol 10 FieldName Intensity normRange
# TableCol 10 Units     MR
# NRows 45 
# NTableCols 10 
# ColHeaders  Index SegId NVoxels Volume_mm3 StructName normMean normStdDev normMin normMax normRange  
  1   4     20118    20298.6  Left-Lateral-Ventricle            24.3579    11.0900     5.0000    88.0000    83.0000 
  2   5      1564     1513.2  Left-Inf-Lat-Vent                 31.6317    14.2914     5.0000    84.0000    79.0000 
  3   7     10955    11604.3  Left-Cerebellum-White-Matter      87.1877     6.6862    36.0000   107.0000    71.0000 
  4   8     47211    47326.6  Left-Cerebellum-Cortex            62.0797    12.5304     7.0000    99.0000    92.0000 
  5  10      6256     6068.2  Left-Thalamus-Proper              89.6731    10.5861    20.0000   114.0000    94.0000 
  6  11      3355     3290.2  Left-Caudate                      82.0355     9.2145    44.0000   112.0000    68.0000 
  7  12      3812     3754.1  Left-Putamen                      88.0514     6.4852    44.0000   110.0000    66.0000 
  8  13      1938     1941.4  Left-Pallidum                    100.4598     5.1039    58.0000   121.0000    63.0000 
  9  14      1865     1908.6  3rd-Ventricle                     30.8831    11.7829     8.0000    69.0000    61.0000 
 10  15      2512     2661.7  4th-Ventricle                     28.4785    10.7316     9.0000    70.0000    61.0000 
 11  16     20449    20378.0  Brain-Stem                        83.6787    10.5670    17.0000   115.0000    98.0000 
 12  17      3143     2911.9  Left-Hippocampus                  65.7047    12.8325    13.0000   102.0000    89.0000 
 13  18       894      870.9  Left-Amygdala                     71.9855     7.5098    32.0000    96.0000    64.0000 
 14  24      1321     1262.0  CSF                               42.4958    12.8892    14.0000   113.0000    99.0000 
 15  26       418      400.9  Left-Accumbens-area               77.5837     5.9247    46.0000    99.0000    53.0000 
 16  28      3984     3890.6  Left-VentralDC                    92.9977    11.3309    29.0000   122.0000    93.0000 
 17  30        33       39.8  Left-vessel                       55.0909     9.8055    36.0000    73.0000    37.0000 
 18  31      1130     1050.6  Left-choroid-plexus               46.2062    12.4495    15.0000    79.0000    64.0000 
 19  43     24239    24148.0  Right-Lateral-Ventricle           24.2651    10.9506     3.0000    88.0000    85.0000 
 20  44      1478     1450.1  Right-Inf-Lat-Vent                32.3078    13.1988     5.0000    77.0000    72.0000 
 21  46     10676    11170.8  Right-Cerebellum-White-Matter     84.9113     6.4267    28.0000   105.0000    77.0000 
 22  47     49512    49497.5  Right-Cerebellum-Cortex           61.3368    12.0922     9.0000   100.0000    91.0000 
 23  49      6556     6298.0  Right-Thalamus-Proper             85.9684    10.6132    28.0000   109.0000    81.0000 
 24  50      3909     3837.0  Right-Caudate                     80.6239     8.6915    46.0000   107.0000    61.0000 
 25  51      3685     3614.6  Right-Putamen                     85.7020     6.2387    45.0000   111.0000    66.0000 
 26  52      1785     1761.3  Right-Pallidum                    98.8969     4.7639    58.0000   113.0000    55.0000 
 27  53      3080     2877.8  Right-Hippocampus                 66.2127    10.9469    18.0000    94.0000    76.0000 
 28  54       978      952.9  Right-Amygdala                    71.3057     8.6889    25.0000   117.0000    92.0000 
 29  58       448      424.4  Right-Accumbens-area              76.9241     6.4123    56.0000   104.0000    48.0000 
 30  60      3889     3751.6  Right-VentralDC                   91.2412    11.6517    29.0000   123.0000    94.0000 
 31  62        26       41.2  Right-vessel                      50.5385    12.6625    28.0000    67.0000    39.0000 
 32  63      1440     1398.1  Right-choroid-plexus              45.9639    11.0045    14.0000    76.0000    62.0000 
 33  72         0        0.0  5th-Ventricle                      0.0000     0.0000     0.0000     0.0000     0.0000 
 34  77      1495     1484.7  WM-hypointensities                74.6281    13.7820    24.0000   115.0000    91.0000 
 35  78         0        0.0  Left-WM-hypointensities            0.0000     0.0000     0.0000     0.0000     0.0000 
 36  79         0        0.0  Right-WM-hypointensities           0.0000     0.0000     0.0000     0.0000     0.0000 
 37  80         0        0.0  non-WM-hypointensities             0.0000     0.0000     0.0000     0.0000     0.0000 
 38  81         0        0.0  Left-non-WM-hypointensities        0.0000     0.0000     0.0000     0.0000     0.0000 
 39  82         0        0.0  Right-non-WM-hypointensities       0.0000     0.0000     0.0000     0.0000     0.0000 
 40  85       237      262.1  Optic-Chiasm                      84.4262    18.4391    32.0000   121.0000    89.0000 
 41 251      1213     1122.7  CC_Posterior                      98.3578    18.6064    24.0000   123.0000    99.0000 
 42 252       481      411.6  CC_Mid_Posterior                  89.6195    22.1340    25.0000   120.0000    95.0000 
 43 253       494      443.0  CC_Central                        95.9089    16.7622    42.0000   119.0000    77.0000 
 44 254       488      454.4  CC_Mid_Anterior                   97.6066    15.4544    45.0000   116.0000    71.0000 
 45 255      1081     1018.7  CC_Anterior                       98.5652    18.1684    22.0000   124.0000   102.0000 
