# Supplementary material for: Computer assisted diagnosis of Alzheimer’s disease using statistical likelihood-ratio test
Source: PLoS One. 2023 Feb 17;18(2):e0279574. doi: 10.1371/journal.pone.0279574 (PMC9937475; doi:10.1371/journal.pone.0279574)
Supplement: S1 File — (ZIP) [file pone.0279574.s001.zip › ADNI_AD/14_12_19/S216400/stats/lh.aparc.a2009s.stats]

# Table of FreeSurfer cortical parcellation anatomical statistics 
# 
# CreationTime 2019/12/20-03:51:21-GMT
# generating_program mris_anatomical_stats
# cvs_version $Id: mris_anatomical_stats.c,v 1.79 2016/03/14 15:15:34 greve Exp $
# mrisurf.c-cvs_version $Id: mrisurf.c,v 1.781.2.6 2016/12/27 16:47:14 zkaufman Exp $
# cmdline mris_anatomical_stats -th3 -mgz -cortex ../label/lh.cortex.label -f ../stats/lh.aparc.a2009s.stats -b -a ../label/lh.aparc.a2009s.annot -c ../label/aparc.annot.a2009s.ctab S216400 lh white 
# sysname  Linux
# hostname gadi-cpu-clx-2426.gadi.nci.org.au
# machine  x86_64
# user     xxz598
# 
# SUBJECTS_DIR /scratch/jk27/xxz598/freesurfer/subjects
# anatomy_type surface
# subjectname S216400
# hemi lh
# AnnotationFile ../label/lh.aparc.a2009s.annot
# AnnotationFileTimeStamp 2019/12/20 14:51:09
# Measure Cortex, NumVert, Number of Vertices, 114385, unitless
# Measure Cortex, WhiteSurfArea, White Surface Total Area, 73146.5, mm^2
# Measure Cortex, MeanThickness, Mean Thickness, 2.18893, mm
# Measure BrainSeg, BrainSegVol, Brain Segmentation Volume, 1007308.000000, mm^3
# Measure BrainSegNotVent, BrainSegVolNotVent, Brain Segmentation Volume Without Ventricles, 951669.000000, mm^3
# Measure BrainSegNotVentSurf, BrainSegVolNotVentSurf, Brain Segmentation Volume Without Ventricles from Surf, 951146.148763, mm^3
# Measure Cortex, CortexVol Total cortical gray matter volume, 374125.222495, mm^3
# Measure SupraTentorial, SupraTentorialVol, Supratentorial volume, 883876.148763, mm^3
# Measure SupraTentorialNotVent, SupraTentorialVolNotVent, Supratentorial volume, 833935.148763, mm^3
# Measure EstimatedTotalIntraCranialVol, eTIV, Estimated Total Intracranial Volume, 1513267.992852, mm^3
# NTableCols 10
# TableCol  1 ColHeader StructName
# TableCol  1 FieldName Structure Name
# TableCol  1 Units     NA
# TableCol  2 ColHeader NumVert
# TableCol  2 FieldName Number of Vertices
# TableCol  2 Units     unitless
# TableCol  3 ColHeader SurfArea
# TableCol  3 FieldName Surface Area
# TableCol  3 Units     mm^2
# TableCol  4 ColHeader GrayVol
# TableCol  4 FieldName Gray Matter Volume
# TableCol  4 Units     mm^3
# TableCol  5 ColHeader ThickAvg 
# TableCol  5 FieldName Average Thickness
# TableCol  5 Units     mm
# TableCol  6 ColHeader ThickStd
# TableCol  6 FieldName Thickness StdDev
# TableCol  6 Units     mm 
# TableCol  7 ColHeader MeanCurv
# TableCol  7 FieldName Integrated Rectified Mean Curvature
# TableCol  7 Units     mm^-1
# TableCol  8 ColHeader GausCurv 
# TableCol  8 FieldName Integrated Rectified Gaussian Curvature
# TableCol  8 Units     mm^-2
# TableCol  9 ColHeader  FoldInd
# TableCol  9 FieldName  Folding Index 
# TableCol  9 Units      unitless 
# TableCol 10 ColHeader CurvInd
# TableCol 10 FieldName Intrinsic Curvature Index
# TableCol 10 Units     unitless
# ColHeaders StructName NumVert SurfArea GrayVol ThickAvg ThickStd MeanCurv GausCurv FoldInd CurvInd
G&S_frontomargin                         1391    967   2560  2.316 0.577     0.151     0.034       23     2.2
G&S_occipital_inf                        1240    697   1446  1.813 0.480     0.134     0.033       17     1.7
G&S_paracentral                          1614    906   2220  2.053 0.643     0.102     0.021       17     1.4
G&S_subcentral                           1392    939   2855  2.523 0.471     0.137     0.028       17     1.6
G&S_transv_frontopol                      651    465   1692  2.701 0.544     0.171     0.048       17     1.2
G&S_cingul-Ant                           2071   1418   3808  2.655 0.524     0.136     0.025       32     2.1
G&S_cingul-Mid-Ant                        896    649   1684  2.486 0.501     0.119     0.017        8     0.6
G&S_cingul-Mid-Post                      1349    917   2132  2.312 0.551     0.127     0.024       18     1.3
G_cingul-Post-dorsal                      559    334   1151  2.451 0.569     0.146     0.039        9     0.9
G_cingul-Post-ventral                     269    159    389  2.303 0.625     0.149     0.047        5     0.5
G_cuneus                                 1939   1074   2055  1.697 0.485     0.131     0.031       31     2.7
G_front_inf-Opercular                    1102    735   2639  2.776 0.278     0.120     0.026       15     1.1
G_front_inf-Orbital                       422    265   1098  2.945 0.312     0.142     0.034        8     0.6
G_front_inf-Triangul                     1257    789   2666  2.605 0.405     0.131     0.031       20     1.5
G_front_middle                           3269   2134   7004  2.486 0.468     0.137     0.033       61     4.3
G_front_sup                              7006   4637  15679  2.690 0.559     0.126     0.024       88     7.1
G_Ins_lg&S_cent_ins                       552    368   1081  2.756 0.533     0.131     0.035        9     0.7
G_insular_short                           698    444   2051  3.537 0.697     0.119     0.033        9     0.9
G_occipital_middle                       1842    861   2235  1.976 0.450     0.119     0.031       29     2.3
G_occipital_sup                          1386    733   1320  1.667 0.456     0.119     0.029       19     1.6
G_oc-temp_lat-fusifor                    1877   1108   2946  2.216 0.620     0.129     0.035       28     2.4
G_oc-temp_med-Lingual                    3344   1966   4304  1.887 0.620     0.145     0.039       62     5.4
G_oc-temp_med-Parahip                    1324    901   3052  2.787 0.777     0.126     0.027       16     1.4
G_orbital                                2306   1428   5367  2.721 0.709     0.130     0.037       39     3.1
G_pariet_inf-Angular                     1953   1111   3049  2.113 0.575     0.143     0.042       47     3.2
G_pariet_inf-Supramar                    2322   1460   4124  2.309 0.517     0.135     0.031       36     2.7
G_parietal_sup                           2964   1656   3598  1.786 0.494     0.111     0.023       45     2.7
G_postcentral                            2428   1187   3170  2.127 0.532     0.094     0.022       43     2.3
G_precentral                             2778   1460   5248  2.716 0.413     0.096     0.019       31     2.1
G_precuneus                              2608   1426   3498  1.951 0.554     0.112     0.030       44     3.3
G_rectus                                 1082    750   2408  2.420 0.628     0.153     0.051       27     2.2
G_subcallosal                            1230    769   1461  2.006 1.217     0.128     0.065       24     3.6
G_temp_sup-G_T_transv                     581    273    879  2.406 0.270     0.084     0.018        6     0.4
G_temp_sup-Lateral                       1871   1158   4187  2.728 0.681     0.139     0.031       34     2.5
G_temp_sup-Plan_polar                     657    471   1583  2.975 0.500     0.072     0.011        2     0.3
G_temp_sup-Plan_tempo                     862    579   1504  2.249 0.453     0.104     0.021        8     0.6
G_temporal_inf                           2430   1423   4334  2.225 0.708     0.138     0.045       45     4.4
G_temporal_middle                        1918   1154   4179  2.505 0.788     0.133     0.035       34     2.7
Lat_Fis-ant-Horizont                      308    218    433  2.223 0.394     0.100     0.011        2     0.1
Lat_Fis-ant-Vertical                      322    229    451  2.266 0.334     0.107     0.018        1     0.3
Lat_Fis-post                             1128    765   1402  2.098 0.347     0.112     0.020        8     1.0
Pole_occipital                           1777   1087   1764  1.524 0.331     0.140     0.036       23     2.8
Pole_temporal                            1827   1272   5249  2.855 0.788     0.155     0.045       36     3.6
S_calcarine                              2481   1679   2677  1.748 0.463     0.122     0.025       24     2.8
S_central                                3639   2519   4276  1.904 0.629     0.094     0.014       17     2.3
S_cingul-Marginalis                       991    710   1059  1.598 0.419     0.074     0.008        3     0.3
S_circular_insula_ant                     488    347    776  2.629 0.547     0.097     0.017        2     0.4
S_circular_insula_inf                    1401   1021   2085  2.417 0.686     0.085     0.014        4     0.9
S_circular_insula_sup                    1606   1131   2140  2.287 0.427     0.097     0.017        6     1.2
S_collat_transv_ant                       928    702   1315  1.918 0.432     0.112     0.016        6     0.7
S_collat_transv_post                      535    375    473  1.473 0.272     0.138     0.027        4     0.7
S_front_inf                              2077   1451   3074  2.158 0.413     0.128     0.029       25     2.3
S_front_middle                           1110    780   1518  2.140 0.432     0.128     0.025       12     1.2
S_front_sup                              2207   1519   3278  2.197 0.448     0.090     0.016       13     1.3
S_interm_prim-Jensen                      273    182    311  1.930 0.376     0.142     0.025        3     0.4
S_intrapariet&P_trans                    2898   1943   2983  1.646 0.498     0.097     0.018       15     2.4
S_oc_middle&Lunatus                       856    609    713  1.319 0.189     0.107     0.018        4     0.7
S_oc_sup&transversal                     1106    708   1008  1.526 0.304     0.109     0.020        9     0.9
S_occipital_ant                           432    280    410  1.500 0.330     0.106     0.018        3     0.4
S_oc-temp_lat                             544    378    548  1.568 0.296     0.127     0.025        5     0.5
S_oc-temp_med&Lingual                    1649   1152   2495  2.132 0.576     0.124     0.023       19     1.5
S_orbital_lateral                         355    243    435  2.026 0.409     0.128     0.026        3     0.3
S_orbital_med-olfact                      692    505    947  2.321 0.470     0.117     0.016        5     0.4
S_orbital-H_Shaped                       1291    889   2511  2.896 0.508     0.117     0.022       10     1.2
S_parieto_occipital                      2183   1371   2192  1.702 0.526     0.120     0.022       20     2.0
S_pericallosal                           1407    810    950  1.735 0.948     0.139     0.031       44     1.4
S_postcentral                            2408   1694   2984  1.812 0.472     0.107     0.018       16     1.8
S_precentral-inf-part                    1497    995   1972  2.171 0.375     0.097     0.016        9     1.0
S_precentral-sup-part                    1080    721   1498  2.306 0.345     0.088     0.014        5     0.6
S_suborbital                              578    409    773  2.173 0.520     0.136     0.017        8     0.4
S_subparietal                             740    497    835  1.896 0.402     0.120     0.023        5     0.8
S_temporal_inf                           1355    933   1605  1.942 0.587     0.131     0.023       13     1.4
S_temporal_sup                           4373   2958   5482  1.902 0.498     0.118     0.022       42     3.9
S_temporal_transverse                     403    291    469  1.901 0.424     0.097     0.014        2     0.2
