# Supplementary material for: Computer assisted diagnosis of Alzheimer’s disease using statistical likelihood-ratio test
Source: PLoS One. 2023 Feb 17;18(2):e0279574. doi: 10.1371/journal.pone.0279574 (PMC9937475; doi:10.1371/journal.pone.0279574)
Supplement: S1 File — (ZIP) [file pone.0279574.s001.zip › ADNI_AD/14_12_19/S216400/stats/lh.aparc.DKTatlas.stats]

# Table of FreeSurfer cortical parcellation anatomical statistics 
# 
# CreationTime 2019/12/20-03:52:14-GMT
# generating_program mris_anatomical_stats
# cvs_version $Id: mris_anatomical_stats.c,v 1.79 2016/03/14 15:15:34 greve Exp $
# mrisurf.c-cvs_version $Id: mrisurf.c,v 1.781.2.6 2016/12/27 16:47:14 zkaufman Exp $
# cmdline mris_anatomical_stats -th3 -mgz -cortex ../label/lh.cortex.label -f ../stats/lh.aparc.DKTatlas.stats -b -a ../label/lh.aparc.DKTatlas.annot -c ../label/aparc.annot.DKTatlas.ctab S216400 lh white 
# sysname  Linux
# hostname gadi-cpu-clx-2426.gadi.nci.org.au
# machine  x86_64
# user     xxz598
# 
# SUBJECTS_DIR /scratch/jk27/xxz598/freesurfer/subjects
# anatomy_type surface
# subjectname S216400
# hemi lh
# AnnotationFile ../label/lh.aparc.DKTatlas.annot
# AnnotationFileTimeStamp 2019/12/20 14:52:03
# Measure Cortex, NumVert, Number of Vertices, 114385, unitless
# Measure Cortex, WhiteSurfArea, White Surface Total Area, 73146.5, mm^2
# Measure Cortex, MeanThickness, Mean Thickness, 2.18893, mm
# Measure BrainSeg, BrainSegVol, Brain Segmentation Volume, 1007308.000000, mm^3
# Measure BrainSegNotVent, BrainSegVolNotVent, Brain Segmentation Volume Without Ventricles, 951669.000000, mm^3
# Measure BrainSegNotVentSurf, BrainSegVolNotVentSurf, Brain Segmentation Volume Without Ventricles from Surf, 951146.148763, mm^3
# Measure Cortex, CortexVol Total cortical gray matter volume, 374125.222495, mm^3
# Measure SupraTentorial, SupraTentorialVol, Supratentorial volume, 883876.148763, mm^3
# Measure SupraTentorialNotVent, SupraTentorialVolNotVent, Supratentorial volume, 833935.148763, mm^3
# Measure EstimatedTotalIntraCranialVol, eTIV, Estimated Total Intracranial Volume, 1513267.992852, mm^3
# NTableCols 10
# TableCol  1 ColHeader StructName
# TableCol  1 FieldName Structure Name
# TableCol  1 Units     NA
# TableCol  2 ColHeader NumVert
# TableCol  2 FieldName Number of Vertices
# TableCol  2 Units     unitless
# TableCol  3 ColHeader SurfArea
# TableCol  3 FieldName Surface Area
# TableCol  3 Units     mm^2
# TableCol  4 ColHeader GrayVol
# TableCol  4 FieldName Gray Matter Volume
# TableCol  4 Units     mm^3
# TableCol  5 ColHeader ThickAvg 
# TableCol  5 FieldName Average Thickness
# TableCol  5 Units     mm
# TableCol  6 ColHeader ThickStd
# TableCol  6 FieldName Thickness StdDev
# TableCol  6 Units     mm 
# TableCol  7 ColHeader MeanCurv
# TableCol  7 FieldName Integrated Rectified Mean Curvature
# TableCol  7 Units     mm^-1
# TableCol  8 ColHeader GausCurv 
# TableCol  8 FieldName Integrated Rectified Gaussian Curvature
# TableCol  8 Units     mm^-2
# TableCol  9 ColHeader  FoldInd
# TableCol  9 FieldName  Folding Index 
# TableCol  9 Units      unitless 
# TableCol 10 ColHeader CurvInd
# TableCol 10 FieldName Intrinsic Curvature Index
# TableCol 10 Units     unitless
# ColHeaders StructName NumVert SurfArea GrayVol ThickAvg ThickStd MeanCurv GausCurv FoldInd CurvInd
caudalanteriorcingulate                  1468   1004   2571  2.587 0.602     0.131     0.018       25     1.0
caudalmiddlefrontal                      2808   1847   4536  2.269 0.408     0.108     0.021       26     2.4
cuneus                                   2804   1680   2738  1.563 0.405     0.131     0.027       37     3.3
entorhinal                                664    463   1424  2.557 0.765     0.126     0.029        7     0.7
fusiform                                 4004   2574   6302  2.140 0.604     0.130     0.031       56     5.0
inferiorparietal                         4731   2973   6014  1.861 0.515     0.121     0.028       67     5.2
inferiortemporal                         4368   2832   7699  2.190 0.748     0.134     0.037       64     6.7
isthmuscingulate                         1440    862   1723  1.894 0.750     0.121     0.032       23     1.8
lateraloccipital                         6457   3739   6454  1.617 0.418     0.130     0.030       82     8.2
lateralorbitofrontal                     4206   2786   8006  2.627 0.667     0.128     0.033       56     5.4
lingual                                  4529   2795   5673  1.880 0.565     0.137     0.033       71     6.3
medialorbitofrontal                      2607   1766   4478  2.219 0.893     0.139     0.048       51     5.5
middletemporal                           4732   3083   8264  2.230 0.730     0.129     0.029       68     5.6
parahippocampal                           819    574   1820  2.805 0.806     0.114     0.018        7     0.6
paracentral                              2275   1407   3603  2.280 0.710     0.090     0.016       17     1.5
parsopercularis                          1963   1314   3647  2.515 0.404     0.113     0.023       20     1.7
parsorbitalis                            1011    668   2161  2.730 0.478     0.119     0.024       11     1.0
parstriangularis                         2246   1526   4127  2.368 0.492     0.127     0.030       31     2.4
pericalcarine                            1958   1284   1916  1.622 0.428     0.123     0.028       20     2.5
postcentral                              7141   4354   9202  1.946 0.559     0.105     0.020       84     6.2
posteriorcingulate                       1741   1114   2458  2.058 0.673     0.139     0.029       37     2.1
precentral                               7176   4400  11894  2.503 0.529     0.097     0.018       57     5.3
precuneus                                5124   3070   6321  1.892 0.548     0.115     0.027       62     5.7
rostralanteriorcingulate                 1731   1118   3139  2.694 0.759     0.145     0.029       36     1.9
rostralmiddlefrontal                     4944   3329   9226  2.375 0.536     0.139     0.032       81     6.6
superiorfrontal                         10310   7054  20857  2.515 0.573     0.124     0.024      124    10.4
superiorparietal                         6288   3762   7133  1.745 0.510     0.103     0.021       67     6.0
superiortemporal                         6891   4535  13000  2.481 0.684     0.117     0.025       81     7.3
supramarginal                            4438   2915   6857  2.131 0.522     0.126     0.027       55     4.8
transversetemporal                        732    366   1000  2.277 0.328     0.082     0.018        6     0.5
insula                                   2779   1953   5506  2.802 0.790     0.107     0.024       22     2.7
