# Supplementary material for: Computer assisted diagnosis of Alzheimer’s disease using statistical likelihood-ratio test
Source: PLoS One. 2023 Feb 17;18(2):e0279574. doi: 10.1371/journal.pone.0279574 (PMC9937475; doi:10.1371/journal.pone.0279574)
Supplement: S1 File — (ZIP) [file pone.0279574.s001.zip › ADNI_AD/14_12_19/S216400/stats/lh.aparc.pial.stats]

# Table of FreeSurfer cortical parcellation anatomical statistics 
# 
# CreationTime 2019/12/20-03:50:06-GMT
# generating_program mris_anatomical_stats
# cvs_version $Id: mris_anatomical_stats.c,v 1.79 2016/03/14 15:15:34 greve Exp $
# mrisurf.c-cvs_version $Id: mrisurf.c,v 1.781.2.6 2016/12/27 16:47:14 zkaufman Exp $
# cmdline mris_anatomical_stats -th3 -mgz -cortex ../label/lh.cortex.label -f ../stats/lh.aparc.pial.stats -b -a ../label/lh.aparc.annot -c ../label/aparc.annot.ctab S216400 lh pial 
# sysname  Linux
# hostname gadi-cpu-clx-2426.gadi.nci.org.au
# machine  x86_64
# user     xxz598
# 
# SUBJECTS_DIR /scratch/jk27/xxz598/freesurfer/subjects
# anatomy_type surface
# subjectname S216400
# hemi lh
# AnnotationFile ../label/lh.aparc.annot
# AnnotationFileTimeStamp 2019/12/20 14:30:59
# Measure Cortex, NumVert, Number of Vertices, 114373, unitless
# Measure Cortex, PialSurfArea, Pial Surface Total Area, 88364.3, mm^2
# Measure Cortex, MeanThickness, Mean Thickness, 2.18886, mm
# Measure BrainSeg, BrainSegVol, Brain Segmentation Volume, 1007308.000000, mm^3
# Measure BrainSegNotVent, BrainSegVolNotVent, Brain Segmentation Volume Without Ventricles, 951669.000000, mm^3
# Measure BrainSegNotVentSurf, BrainSegVolNotVentSurf, Brain Segmentation Volume Without Ventricles from Surf, 951146.148763, mm^3
# Measure Cortex, CortexVol Total cortical gray matter volume, 374125.222495, mm^3
# Measure SupraTentorial, SupraTentorialVol, Supratentorial volume, 883876.148763, mm^3
# Measure SupraTentorialNotVent, SupraTentorialVolNotVent, Supratentorial volume, 833935.148763, mm^3
# Measure EstimatedTotalIntraCranialVol, eTIV, Estimated Total Intracranial Volume, 1513267.992852, mm^3
# NTableCols 10
# TableCol  1 ColHeader StructName
# TableCol  1 FieldName Structure Name
# TableCol  1 Units     NA
# TableCol  2 ColHeader NumVert
# TableCol  2 FieldName Number of Vertices
# TableCol  2 Units     unitless
# TableCol  3 ColHeader SurfArea
# TableCol  3 FieldName Surface Area
# TableCol  3 Units     mm^2
# TableCol  4 ColHeader GrayVol
# TableCol  4 FieldName Gray Matter Volume
# TableCol  4 Units     mm^3
# TableCol  5 ColHeader ThickAvg 
# TableCol  5 FieldName Average Thickness
# TableCol  5 Units     mm
# TableCol  6 ColHeader ThickStd
# TableCol  6 FieldName Thickness StdDev
# TableCol  6 Units     mm 
# TableCol  7 ColHeader MeanCurv
# TableCol  7 FieldName Integrated Rectified Mean Curvature
# TableCol  7 Units     mm^-1
# TableCol  8 ColHeader GausCurv 
# TableCol  8 FieldName Integrated Rectified Gaussian Curvature
# TableCol  8 Units     mm^-2
# TableCol  9 ColHeader  FoldInd
# TableCol  9 FieldName  Folding Index 
# TableCol  9 Units      unitless 
# TableCol 10 ColHeader CurvInd
# TableCol 10 FieldName Intrinsic Curvature Index
# TableCol 10 Units     unitless
# ColHeaders StructName NumVert SurfArea GrayVol ThickAvg ThickStd MeanCurv GausCurv FoldInd CurvInd
bankssts                                  901    592   1164  1.937 0.503     0.116     0.023       13     0.8
caudalanteriorcingulate                   841    666   1539  2.685 0.635     0.110     0.020       15     0.6
caudalmiddlefrontal                      2652   1997   4285  2.271 0.392     0.111     0.019       25     2.1
cuneus                                   2054   1461   1978  1.541 0.395     0.135     0.023       22     2.2
entorhinal                                757    745   1620  2.533 0.751     0.145     0.027       10     0.9
fusiform                                 4338   3835   7284  2.191 0.650     0.144     0.030       52     5.5
inferiorparietal                         4746   3544   6001  1.856 0.514     0.131     0.025       49     4.6
inferiortemporal                         4336   3625   7176  2.153 0.714     0.150     0.032       60     6.1
isthmuscingulate                         1449    975   1718  1.885 0.751     0.133     0.038       26     2.4
lateraloccipital                         6323   4394   6397  1.626 0.427     0.127     0.027       62     7.1
lateralorbitofrontal                     3690   2806   7101  2.670 0.646     0.135     0.033       52     5.1
lingual                                  4551   3439   5770  1.891 0.568     0.128     0.031       61     6.3
medialorbitofrontal                      2817   2329   5204  2.445 0.619     0.141     0.031       49     3.7
middletemporal                           3719   3258   6895  2.309 0.752     0.151     0.030       47     4.9
parahippocampal                           781    727   1734  2.818 0.812     0.144     0.032        9     1.1
paracentral                              1980   1429   2846  2.146 0.680     0.095     0.014       13     1.2
parsopercularis                          2038   1689   3952  2.534 0.402     0.130     0.024       20     2.0
parsorbitalis                             951    944   2226  2.761 0.614     0.149     0.028       10     1.1
parstriangularis                         1944   1592   3605  2.435 0.457     0.133     0.025       22     2.0
pericalcarine                            2009   1201   1966  1.652 0.441     0.105     0.023       23     1.9
postcentral                              6388   4780   8372  1.960 0.569     0.108     0.017       41     4.6
posteriorcingulate                       1575   1164   2270  2.026 0.674     0.143     0.057       80     2.3
precentral                               7182   5131  11929  2.498 0.534     0.095     0.015       48     4.3
precuneus                                5293   3713   6440  1.875 0.555     0.127     0.027       57     6.2
rostralanteriorcingulate                 1222    873   2140  2.671 0.841     0.149     0.044       31     2.8
rostralmiddlefrontal                     6802   5599  12255  2.329 0.523     0.150     0.032      106     9.5
superiorfrontal                          9707   8219  19593  2.562 0.560     0.126     0.022      106     9.0
superiorparietal                         7648   5489   8548  1.720 0.493     0.116     0.021       63     6.6
superiortemporal                         5364   4206   9652  2.445 0.628     0.117     0.021       49     4.5
supramarginal                            4739   3624   7262  2.125 0.513     0.131     0.026       55     4.9
frontalpole                               408    515   1187  2.808 0.713     0.195     0.037        4     0.7
temporalpole                              677    892   2112  3.012 0.804     0.217     0.055       10     1.9
transversetemporal                        746    537   1017  2.274 0.326     0.089     0.014        3     0.4
insula                                   3757   2390   6491  2.559 0.987     0.111     0.027       49     3.7
