# Supplementary material for: Computer assisted diagnosis of Alzheimer’s disease using statistical likelihood-ratio test
Source: PLoS One. 2023 Feb 17;18(2):e0279574. doi: 10.1371/journal.pone.0279574 (PMC9937475; doi:10.1371/journal.pone.0279574)
Supplement: S1 File — (ZIP) [file pone.0279574.s001.zip › ADNI_AD/14_12_19/S216400/stats/lh.aparc.stats]

# Table of FreeSurfer cortical parcellation anatomical statistics 
# 
# CreationTime 2019/12/20-03:49:47-GMT
# generating_program mris_anatomical_stats
# cvs_version $Id: mris_anatomical_stats.c,v 1.79 2016/03/14 15:15:34 greve Exp $
# mrisurf.c-cvs_version $Id: mrisurf.c,v 1.781.2.6 2016/12/27 16:47:14 zkaufman Exp $
# cmdline mris_anatomical_stats -th3 -mgz -cortex ../label/lh.cortex.label -f ../stats/lh.aparc.stats -b -a ../label/lh.aparc.annot -c ../label/aparc.annot.ctab S216400 lh white 
# sysname  Linux
# hostname gadi-cpu-clx-2426.gadi.nci.org.au
# machine  x86_64
# user     xxz598
# 
# SUBJECTS_DIR /scratch/jk27/xxz598/freesurfer/subjects
# anatomy_type surface
# subjectname S216400
# hemi lh
# AnnotationFile ../label/lh.aparc.annot
# AnnotationFileTimeStamp 2019/12/20 14:30:59
# Measure Cortex, NumVert, Number of Vertices, 114373, unitless
# Measure Cortex, WhiteSurfArea, White Surface Total Area, 73135.6, mm^2
# Measure Cortex, MeanThickness, Mean Thickness, 2.18886, mm
# Measure BrainSeg, BrainSegVol, Brain Segmentation Volume, 1007308.000000, mm^3
# Measure BrainSegNotVent, BrainSegVolNotVent, Brain Segmentation Volume Without Ventricles, 951669.000000, mm^3
# Measure BrainSegNotVentSurf, BrainSegVolNotVentSurf, Brain Segmentation Volume Without Ventricles from Surf, 951146.148763, mm^3
# Measure Cortex, CortexVol Total cortical gray matter volume, 374125.222495, mm^3
# Measure SupraTentorial, SupraTentorialVol, Supratentorial volume, 883876.148763, mm^3
# Measure SupraTentorialNotVent, SupraTentorialVolNotVent, Supratentorial volume, 833935.148763, mm^3
# Measure EstimatedTotalIntraCranialVol, eTIV, Estimated Total Intracranial Volume, 1513267.992852, mm^3
# NTableCols 10
# TableCol  1 ColHeader StructName
# TableCol  1 FieldName Structure Name
# TableCol  1 Units     NA
# TableCol  2 ColHeader NumVert
# TableCol  2 FieldName Number of Vertices
# TableCol  2 Units     unitless
# TableCol  3 ColHeader SurfArea
# TableCol  3 FieldName Surface Area
# TableCol  3 Units     mm^2
# TableCol  4 ColHeader GrayVol
# TableCol  4 FieldName Gray Matter Volume
# TableCol  4 Units     mm^3
# TableCol  5 ColHeader ThickAvg 
# TableCol  5 FieldName Average Thickness
# TableCol  5 Units     mm
# TableCol  6 ColHeader ThickStd
# TableCol  6 FieldName Thickness StdDev
# TableCol  6 Units     mm 
# TableCol  7 ColHeader MeanCurv
# TableCol  7 FieldName Integrated Rectified Mean Curvature
# TableCol  7 Units     mm^-1
# TableCol  8 ColHeader GausCurv 
# TableCol  8 FieldName Integrated Rectified Gaussian Curvature
# TableCol  8 Units     mm^-2
# TableCol  9 ColHeader  FoldInd
# TableCol  9 FieldName  Folding Index 
# TableCol  9 Units      unitless 
# TableCol 10 ColHeader CurvInd
# TableCol 10 FieldName Intrinsic Curvature Index
# TableCol 10 Units     unitless
# ColHeaders StructName NumVert SurfArea GrayVol ThickAvg ThickStd MeanCurv GausCurv FoldInd CurvInd
bankssts                                  901    603   1164  1.937 0.503     0.114     0.020        8     0.8
caudalanteriorcingulate                   841    571   1539  2.685 0.635     0.139     0.019       18     0.6
caudalmiddlefrontal                      2652   1746   4285  2.271 0.392     0.107     0.020       24     2.2
cuneus                                   2054   1204   1978  1.541 0.395     0.134     0.028       29     2.5
entorhinal                                757    528   1620  2.533 0.751     0.124     0.030        8     0.8
fusiform                                 4338   2814   7284  2.191 0.650     0.132     0.033       62     5.7
inferiorparietal                         4746   2970   6001  1.856 0.514     0.121     0.028       66     5.2
inferiortemporal                         4336   2778   7176  2.153 0.714     0.133     0.035       63     6.5
isthmuscingulate                         1449    863   1718  1.885 0.751     0.119     0.032       23     1.7
lateraloccipital                         6323   3683   6397  1.626 0.427     0.130     0.030       79     8.2
lateralorbitofrontal                     3690   2435   7101  2.670 0.646     0.122     0.029       42     4.2
lingual                                  4551   2811   5770  1.891 0.568     0.136     0.033       71     6.2
medialorbitofrontal                      2817   1937   5204  2.445 0.619     0.136     0.034       56     4.0
middletemporal                           3719   2408   6895  2.309 0.752     0.133     0.031       57     4.6
parahippocampal                           781    547   1734  2.818 0.812     0.115     0.019        7     0.5
paracentral                              1980   1230   2846  2.146 0.680     0.089     0.015       13     1.2
parsopercularis                          2038   1374   3952  2.534 0.402     0.114     0.023       21     1.8
parsorbitalis                             951    629   2226  2.761 0.614     0.127     0.023       13     1.0
parstriangularis                         1944   1291   3605  2.435 0.457     0.118     0.025       23     1.9
pericalcarine                            2009   1289   1966  1.652 0.441     0.124     0.028       23     2.6
postcentral                              6388   3837   8372  1.960 0.569     0.102     0.020       75     5.4
posteriorcingulate                       1575   1012   2270  2.026 0.674     0.139     0.029       36     1.8
precentral                               7182   4416  11929  2.498 0.534     0.097     0.017       56     5.3
precuneus                                5293   3217   6440  1.875 0.555     0.117     0.027       64     6.1
rostralanteriorcingulate                 1222    780   2140  2.671 0.841     0.140     0.031       22     1.4
rostralmiddlefrontal                     6802   4651  12255  2.329 0.523     0.141     0.033      115     9.0
superiorfrontal                          9707   6567  19593  2.562 0.560     0.119     0.022      103     8.6
superiorparietal                         7648   4618   8548  1.720 0.493     0.107     0.022       84     7.3
superiortemporal                         5364   3513   9652  2.445 0.628     0.111     0.022       57     4.8
supramarginal                            4739   3109   7262  2.125 0.513     0.125     0.027       59     5.0
frontalpole                               408    287   1187  2.808 0.713     0.182     0.069       11     1.3
temporalpole                              677    468   2112  3.012 0.804     0.156     0.050       14     1.7
transversetemporal                        746    376   1017  2.274 0.326     0.084     0.018        6     0.5
insula                                   3757   2580   6491  2.559 0.987     0.118     0.036       40     6.0
