# Supplementary material for: Computer assisted diagnosis of Alzheimer’s disease using statistical likelihood-ratio test
Source: PLoS One. 2023 Feb 17;18(2):e0279574. doi: 10.1371/journal.pone.0279574 (PMC9937475; doi:10.1371/journal.pone.0279574)
Supplement: S1 File — (ZIP) [file pone.0279574.s001.zip › ADNI_AD/14_12_19/S216400/stats/lh.BA_exvivo.thresh.stats]

# Table of FreeSurfer cortical parcellation anatomical statistics 
# 
# CreationTime 2019/12/20-04:09:56-GMT
# generating_program mris_anatomical_stats
# cvs_version $Id: mris_anatomical_stats.c,v 1.79 2016/03/14 15:15:34 greve Exp $
# mrisurf.c-cvs_version $Id: mrisurf.c,v 1.781.2.6 2016/12/27 16:47:14 zkaufman Exp $
# cmdline mris_anatomical_stats -th3 -mgz -f ../stats/lh.BA_exvivo.thresh.stats -b -a ./lh.BA_exvivo.thresh.annot -c ./BA_exvivo.thresh.ctab S216400 lh white 
# sysname  Linux
# hostname gadi-cpu-clx-2426.gadi.nci.org.au
# machine  x86_64
# user     xxz598
# 
# SUBJECTS_DIR /scratch/jk27/xxz598/freesurfer/subjects
# anatomy_type surface
# subjectname S216400
# hemi lh
# AnnotationFile ./lh.BA_exvivo.thresh.annot
# AnnotationFileTimeStamp 2019/12/20 15:09:42
# Measure Cortex, NumVert, Number of Vertices, 122568, unitless
# Measure Cortex, WhiteSurfArea, White Surface Total Area, 78602.6, mm^2
# Measure BrainSeg, BrainSegVol, Brain Segmentation Volume, 1007308.000000, mm^3
# Measure BrainSegNotVent, BrainSegVolNotVent, Brain Segmentation Volume Without Ventricles, 951669.000000, mm^3
# Measure BrainSegNotVentSurf, BrainSegVolNotVentSurf, Brain Segmentation Volume Without Ventricles from Surf, 951146.148763, mm^3
# Measure Cortex, CortexVol Total cortical gray matter volume, 374125.222495, mm^3
# Measure SupraTentorial, SupraTentorialVol, Supratentorial volume, 883876.148763, mm^3
# Measure SupraTentorialNotVent, SupraTentorialVolNotVent, Supratentorial volume, 833935.148763, mm^3
# Measure EstimatedTotalIntraCranialVol, eTIV, Estimated Total Intracranial Volume, 1513267.992852, mm^3
# NTableCols 10
# TableCol  1 ColHeader StructName
# TableCol  1 FieldName Structure Name
# TableCol  1 Units     NA
# TableCol  2 ColHeader NumVert
# TableCol  2 FieldName Number of Vertices
# TableCol  2 Units     unitless
# TableCol  3 ColHeader SurfArea
# TableCol  3 FieldName Surface Area
# TableCol  3 Units     mm^2
# TableCol  4 ColHeader GrayVol
# TableCol  4 FieldName Gray Matter Volume
# TableCol  4 Units     mm^3
# TableCol  5 ColHeader ThickAvg 
# TableCol  5 FieldName Average Thickness
# TableCol  5 Units     mm
# TableCol  6 ColHeader ThickStd
# TableCol  6 FieldName Thickness StdDev
# TableCol  6 Units     mm 
# TableCol  7 ColHeader MeanCurv
# TableCol  7 FieldName Integrated Rectified Mean Curvature
# TableCol  7 Units     mm^-1
# TableCol  8 ColHeader GausCurv 
# TableCol  8 FieldName Integrated Rectified Gaussian Curvature
# TableCol  8 Units     mm^-2
# TableCol  9 ColHeader  FoldInd
# TableCol  9 FieldName  Folding Index 
# TableCol  9 Units      unitless 
# TableCol 10 ColHeader CurvInd
# TableCol 10 FieldName Intrinsic Curvature Index
# TableCol 10 Units     unitless
# ColHeaders StructName NumVert SurfArea GrayVol ThickAvg ThickStd MeanCurv GausCurv FoldInd CurvInd
BA1_exvivo                                746    291    910  2.218 0.455     0.103     0.030       29     1.0
BA2_exvivo                               1473    905   1997  2.057 0.587     0.091     0.017       10     1.1
BA3a_exvivo                               969    733    997  1.618 0.377     0.121     0.021        7     0.9
BA3b_exvivo                              1664   1068   1639  1.520 0.332     0.086     0.012        9     0.9
BA4a_exvivo                              1558    877   2750  2.704 0.501     0.079     0.014        9     1.0
BA4p_exvivo                              1242    779   1848  2.504 0.524     0.086     0.013        6     0.7
BA6_exvivo                               4936   3038   9403  2.555 0.549     0.102     0.019       43     4.0
BA44_exvivo                              1164    790   2313  2.539 0.365     0.112     0.022       11     1.0
BA45_exvivo                              1249    799   2632  2.576 0.422     0.136     0.038       24     1.5
V1_exvivo                                3614   2263   3819  1.667 0.429     0.122     0.029       42     4.6
V2_exvivo                                3901   2350   3813  1.570 0.414     0.151     0.035       65     6.1
MT_exvivo                                 448    266    513  1.737 0.444     0.137     0.028        6     0.6
perirhinal_exvivo                         304    198    628  2.483 0.463     0.082     0.014        1     0.2
entorhinal_exvivo                         388    302    740  2.581 0.762     0.136     0.020        4     0.4
