# Supplementary material for: Computer assisted diagnosis of Alzheimer’s disease using statistical likelihood-ratio test
Source: PLoS One. 2023 Feb 17;18(2):e0279574. doi: 10.1371/journal.pone.0279574 (PMC9937475; doi:10.1371/journal.pone.0279574)
Supplement: S1 File — (ZIP) [file pone.0279574.s001.zip › ADNI_AD/14_12_19/S216400/stats/lh.curv.stats]

Raw <mean> +- <std> (using 'lh.curv'):                -0.04342 +- 0.1900 
       Raw Min:                                       -2.88057 at vertex 84073   
       Raw Max:                                        2.53516 at vertex 76642   
       Raw Curvature Calculation Type:                discrete
       Raw Mean Vertex Separation (Whole Surface):     0.83709 +- 0.23257 mm
       Raw Total Surface Area:                     72007.52344 mm^2
       Raw Total Number of Vertices:                    122568
       Raw Average Vertex Area (Whole Surface):        0.58749 mm^2
       Raw Natural Surface Integral:               -1292.28625
       Raw Rectified Surface Integral:              9325.29492
       Raw Positive Surface Integral:               4016.50415
       Raw Negative Surface Integral:               5308.79053
       Raw Mean Natural Surface Integral:             -0.01054 across 122568 (100.00%) vertices
       Raw Mean Rectified Surface Integral:            0.07608 across 122568 (100.00%) vertices
       Raw Mean Positive Surface Integral:             0.07004 across 57347 (46.79%) vertices
       Raw Mean Negative Surface Integral:             0.08140 across 65221 (53.21%) vertices
       Raw AreaNorm Natural Surface Integral:         -0.01795 across 72007.773438 (100.00%) mm^2
       Raw AreaNorm Rectified Surface Integral:        0.12950 across 72007.773438 (100.00%) mm^2
       Raw AreaNorm Positive Surface Integral:         0.10793 across 37214.050781 (51.68%) mm^2
       Raw AreaNorm Negative Surface Integral:         0.15258 across 34793.503906 (48.32%) mm^2

Raw <mean> +- <std> (using 'lh.sulc'):                -0.00000 +- 5.2035 
       Raw Min:                                      -13.21905 at vertex 107795  
       Raw Max:                                       15.76060 at vertex 53084   
       Raw Curvature Calculation Type:                discrete
       Raw Mean Vertex Separation (Whole Surface):     0.83709 +- 0.23257 mm
       Raw Total Surface Area:                     72007.52344 mm^2
       Raw Total Number of Vertices:                    122568
       Raw Average Vertex Area (Whole Surface):        0.58749 mm^2
       Raw Natural Surface Integral:               33744.40625
       Raw Rectified Surface Integral:            302076.28125
       Raw Positive Surface Integral:             167910.34375
       Raw Negative Surface Integral:             134165.93750
       Raw Mean Natural Surface Integral:              0.27531 across 122568 (100.00%) vertices
       Raw Mean Rectified Surface Integral:            2.46456 across 122568 (100.00%) vertices
       Raw Mean Positive Surface Integral:             2.95471 across 56828 (46.36%) vertices
       Raw Mean Negative Surface Integral:             2.04086 across 65740 (53.64%) vertices
       Raw AreaNorm Natural Surface Integral:          0.46862 across 72007.773438 (100.00%) mm^2
       Raw AreaNorm Rectified Surface Integral:        4.19505 across 72007.773438 (100.00%) mm^2
       Raw AreaNorm Positive Surface Integral:         4.66482 across 35995.027344 (49.99%) mm^2
       Raw AreaNorm Negative Surface Integral:         3.72554 across 36012.511719 (50.01%) mm^2

K <mean> +- <std> (using 'lh.smoothwm'):               0.23247 +- 7.3003 mm^-2
         K Min:                                      -20.08352 at vertex 86611   
         K Max:                                     1608.73914 at vertex 88175   
         K Curvature Calculation Type:                discrete
         K Mean Vertex Separation (Whole Surface):     0.83709 +- 0.23257 mm
         K Total Surface Area:                     72007.52344 mm^2
         K Total Number of Vertices:                    122568
         K Average Vertex Area (Whole Surface):        0.58749 mm^2
         K Natural Surface Integral:                  12.56641
         K Rectified Surface Integral:              4581.72607
         K Positive Surface Integral:               2297.14624
         K Negative Surface Integral:               2284.57983
         K Mean Natural Surface Integral:              0.00010 across 122568 (100.00%) vertices
         K Mean Rectified Surface Integral:            0.03738 across 122568 (100.00%) vertices
         K Mean Positive Surface Integral:             0.04228 across 54336 (44.33%) vertices
         K Mean Negative Surface Integral:             0.03348 across 68232 (55.67%) vertices
         K AreaNorm Natural Surface Integral:          0.00017 across 72007.773438 (100.00%) mm^2
         K AreaNorm Rectified Surface Integral:        0.06363 across 72007.773438 (100.00%) mm^2
         K AreaNorm Positive Surface Integral:         0.09345 across 24580.437500 (34.14%) mm^2
         K AreaNorm Negative Surface Integral:         0.04817 across 47426.988281 (65.86%) mm^2

H <mean> +- <std> (using 'lh.smoothwm'):              -0.07525 +- 0.8598 mm^-1
         H Min:                                      -51.40838 at vertex 68392   
         H Max:                                       42.00552 at vertex 88175   
         H Curvature Calculation Type:                discrete
         H Mean Vertex Separation (Whole Surface):     0.83709 +- 0.23257 mm
         H Total Surface Area:                     72007.52344 mm^2
         H Total Number of Vertices:                    122568
         H Average Vertex Area (Whole Surface):        0.58749 mm^2
         H Natural Surface Integral:               -1224.45142
         H Rectified Surface Integral:             12394.24609
         H Positive Surface Integral:               5584.89746
         H Negative Surface Integral:               6809.34912
         H Mean Natural Surface Integral:             -0.00999 across 122568 (100.00%) vertices
         H Mean Rectified Surface Integral:            0.10112 across 122568 (100.00%) vertices
         H Mean Positive Surface Integral:             0.09036 across 61806 (50.43%) vertices
         H Mean Negative Surface Integral:             0.11207 across 60762 (49.57%) vertices
         H AreaNorm Natural Surface Integral:         -0.01700 across 72007.773438 (100.00%) mm^2
         H AreaNorm Rectified Surface Integral:        0.17212 across 72007.773438 (100.00%) mm^2
         H AreaNorm Positive Surface Integral:         0.14097 across 39617.667969 (55.02%) mm^2
         H AreaNorm Negative Surface Integral:         0.21023 across 32389.884766 (44.98%) mm^2

k1 <mean> +- <std> (using 'lh.smoothwm'):             -0.15819 +- 1.5573 mm^-1
        k1 Min:                                      -99.55441 at vertex 68392   
        k1 Max:                                       72.82833 at vertex 77544   
        k1 Curvature Calculation Type:                discrete
        k1 Mean Vertex Separation (Whole Surface):     0.83709 +- 0.23257 mm
        k1 Total Surface Area:                     72007.52344 mm^2
        k1 Total Number of Vertices:                    122568
        k1 Average Vertex Area (Whole Surface):        0.58749 mm^2
        k1 Natural Surface Integral:               -3348.27124
        k1 Rectified Surface Integral:             27631.75977
        k1 Positive Surface Integral:              12141.74414
        k1 Negative Surface Integral:              15490.01562
        k1 Mean Natural Surface Integral:             -0.02732 across 122568 (100.00%) vertices
        k1 Mean Rectified Surface Integral:            0.22544 across 122568 (100.00%) vertices
        k1 Mean Positive Surface Integral:             0.19645 across 61806 (50.43%) vertices
        k1 Mean Negative Surface Integral:             0.25493 across 60762 (49.57%) vertices
        k1 AreaNorm Natural Surface Integral:         -0.04650 across 72007.773438 (100.00%) mm^2
        k1 AreaNorm Rectified Surface Integral:        0.38373 across 72007.773438 (100.00%) mm^2
        k1 AreaNorm Positive Surface Integral:         0.30647 across 39617.667969 (55.02%) mm^2
        k1 AreaNorm Negative Surface Integral:         0.47824 across 32389.884766 (44.98%) mm^2

k2 <mean> +- <std> (using 'lh.smoothwm'):              0.00769 +- 0.2571 mm^-1
        k2 Min:                                      -13.77701 at vertex 84073   
        k2 Max:                                       29.52655 at vertex 88175   
        k2 Curvature Calculation Type:                discrete
        k2 Mean Vertex Separation (Whole Surface):     0.83709 +- 0.23257 mm
        k2 Total Surface Area:                     72007.52344 mm^2
        k2 Total Number of Vertices:                    122568
        k2 Average Vertex Area (Whole Surface):        0.58749 mm^2
        k2 Natural Surface Integral:                 899.36835
        k2 Rectified Surface Integral:              6962.35693
        k2 Positive Surface Integral:               3930.86255
        k2 Negative Surface Integral:               3031.49438
        k2 Mean Natural Surface Integral:              0.00734 across 122568 (100.00%) vertices
        k2 Mean Rectified Surface Integral:            0.05680 across 122568 (100.00%) vertices
        k2 Mean Positive Surface Integral:             0.05850 across 67198 (54.83%) vertices
        k2 Mean Negative Surface Integral:             0.05475 across 55370 (45.17%) vertices
        k2 AreaNorm Natural Surface Integral:          0.01249 across 72007.773438 (100.00%) mm^2
        k2 AreaNorm Rectified Surface Integral:        0.09669 across 72007.773438 (100.00%) mm^2
        k2 AreaNorm Positive Surface Integral:         0.10006 across 39284.097656 (54.56%) mm^2
        k2 AreaNorm Negative Surface Integral:         0.09264 across 32723.548828 (45.44%) mm^2

S <mean> +- <std> (using 'lh.smoothwm'):               2.05305 +- 46.9369 mm^-2
         S Min:                                        0.00000 at vertex 713     
         S Max:                                     9272.15820 at vertex 68392   
         S Curvature Calculation Type:                discrete
         S Mean Vertex Separation (Whole Surface):     0.83709 +- 0.23257 mm
         S Total Surface Area:                     72007.52344 mm^2
         S Total Number of Vertices:                    122568
         S Average Vertex Area (Whole Surface):        0.58749 mm^2
         S Natural Surface Integral:               29446.38086
         S Rectified Surface Integral:             29446.38086
         S Positive Surface Integral:              29446.38086
         S Negative Surface Integral:                  0.00000
         S Mean Natural Surface Integral:              0.24025 across 122568 (100.00%) vertices
         S Mean Rectified Surface Integral:            0.24025 across 122568 (100.00%) vertices
         S Mean Positive Surface Integral:             0.24025 across 122568 (100.00%) vertices
         S Mean Negative Surface Integral:             0.00000 across 0 (00.00%) vertices
         S AreaNorm Natural Surface Integral:          0.40893 across 72007.773438 (100.00%) mm^2
         S AreaNorm Rectified Surface Integral:        0.40893 across 72007.773438 (100.00%) mm^2
         S AreaNorm Positive Surface Integral:         0.40893 across 72007.773438 (100.00%) mm^2
         S AreaNorm Negative Surface Integral:         0.00000 across 0.000000 (00.00%) mm^2

C <mean> +- <std> (using 'lh.smoothwm'):               0.46660 +- 1.0200 mm^-2
         C Min:                                        0.00000 at vertex 10603   
         C Max:                                       70.43338 at vertex 68392   
         C Curvature Calculation Type:                discrete
         C Mean Vertex Separation (Whole Surface):     0.83709 +- 0.23257 mm
         C Total Surface Area:                     72007.52344 mm^2
         C Total Number of Vertices:                    122568
         C Average Vertex Area (Whole Surface):        0.58749 mm^2
         C Natural Surface Integral:               20548.79297
         C Rectified Surface Integral:             20548.79297
         C Positive Surface Integral:              20548.79297
         C Negative Surface Integral:                  0.00000
         C Mean Natural Surface Integral:              0.16765 across 122568 (100.00%) vertices
         C Mean Rectified Surface Integral:            0.16765 across 122568 (100.00%) vertices
         C Mean Positive Surface Integral:             0.16765 across 122568 (100.00%) vertices
         C Mean Negative Surface Integral:             0.00000 across 0 (00.00%) vertices
         C AreaNorm Natural Surface Integral:          0.28537 across 72007.773438 (100.00%) mm^2
         C AreaNorm Rectified Surface Integral:        0.28537 across 72007.773438 (100.00%) mm^2
         C AreaNorm Positive Surface Integral:         0.28537 across 72007.773438 (100.00%) mm^2
         C AreaNorm Negative Surface Integral:         0.00000 across 0.000000 (00.00%) mm^2

BE <mean> +- <std> (using 'lh.smoothwm'):              2.51634 +- 55.6008 mm^-2
        BE Min:                                        0.00000 at vertex 10603   
        BE Max:                                     9921.72266 at vertex 68392   
        BE Curvature Calculation Type:                discrete
        BE Mean Vertex Separation (Whole Surface):     0.83709 +- 0.23257 mm
        BE Total Surface Area:                     72007.52344 mm^2
        BE Total Number of Vertices:                    122568
        BE Average Vertex Area (Whole Surface):        0.58749 mm^2
        BE Natural Surface Integral:               29468.75586
        BE Rectified Surface Integral:             29468.75586
        BE Positive Surface Integral:              29468.75586
        BE Negative Surface Integral:                  0.00000
        BE Mean Natural Surface Integral:              0.24043 across 122568 (100.00%) vertices
        BE Mean Rectified Surface Integral:            0.24043 across 122568 (100.00%) vertices
        BE Mean Positive Surface Integral:             0.24043 across 122568 (100.00%) vertices
        BE Mean Negative Surface Integral:             0.00000 across 0 (00.00%) vertices
        BE AreaNorm Natural Surface Integral:          0.40924 across 72007.773438 (100.00%) mm^2
        BE AreaNorm Rectified Surface Integral:        0.40924 across 72007.773438 (100.00%) mm^2
        BE AreaNorm Positive Surface Integral:         0.40924 across 72007.773438 (100.00%) mm^2
        BE AreaNorm Negative Surface Integral:         0.00000 across 0.000000 (00.00%) mm^2

FI <mean> +- <std> (using 'lh.smoothwm'):              2.14893 +- 50.1547 mm^-2
        FI Min:                                        0.00000 at vertex 713     
        FI Max:                                     9586.29785 at vertex 68392   
        FI Curvature Calculation Type:                discrete
        FI Mean Vertex Separation (Whole Surface):     0.83709 +- 0.23257 mm
        FI Total Surface Area:                     72007.52344 mm^2
        FI Total Number of Vertices:                    122568
        FI Average Vertex Area (Whole Surface):        0.58749 mm^2
        FI Natural Surface Integral:               23462.48438
        FI Rectified Surface Integral:             23462.48438
        FI Positive Surface Integral:              23462.48438
        FI Negative Surface Integral:                  0.00000
        FI Mean Natural Surface Integral:              0.19142 across 122568 (100.00%) vertices
        FI Mean Rectified Surface Integral:            0.19142 across 122568 (100.00%) vertices
        FI Mean Positive Surface Integral:             0.19142 across 122568 (100.00%) vertices
        FI Mean Negative Surface Integral:             0.00000 across 0 (00.00%) vertices
        FI AreaNorm Natural Surface Integral:          0.32583 across 72007.773438 (100.00%) mm^2
        FI AreaNorm Rectified Surface Integral:        0.32583 across 72007.773438 (100.00%) mm^2
        FI AreaNorm Positive Surface Integral:         0.32583 across 72007.773438 (100.00%) mm^2
        FI AreaNorm Negative Surface Integral:         0.00000 across 0.000000 (00.00%) mm^2

curv -- calculation type:                                discrete
curv -- Folding Index (FI):                            1867.08521
curv -- Intrinsic Curvature Index - positive (ICIp):    182.80109
curv -- Intrinsic Curvature Index - negative (ICIn):    181.80109
curv -- Intrinsic Curvature Index - natural  (ICIt):      1.00000

Mean across 10 curvatures: 7.1482e-01 +- 1.0178e+00
