# Supplementary material for: Computer assisted diagnosis of Alzheimer’s disease using statistical likelihood-ratio test
Source: PLoS One. 2023 Feb 17;18(2):e0279574. doi: 10.1371/journal.pone.0279574 (PMC9937475; doi:10.1371/journal.pone.0279574)
Supplement: S1 File — (ZIP) [file pone.0279574.s001.zip › ADNI_AD/14_12_19/S216400/stats/lh.w-g.pct.stats]

# Title Segmentation Statistics 
# 
# generating_program mri_segstats
# cvs_version $Id: mri_segstats.c,v 1.121 2016/05/31 17:27:11 greve Exp $
# cmdline mri_segstats --in /scratch/jk27/xxz598/freesurfer/subjects/S216400/surf/lh.w-g.pct.mgh --annot S216400 lh aparc --sum /scratch/jk27/xxz598/freesurfer/subjects/S216400/stats/lh.w-g.pct.stats --snr 
# sysname  Linux
# hostname gadi-cpu-clx-2426.gadi.nci.org.au
# machine  x86_64
# user     xxz598
# anatomy_type surface
# 
# SUBJECTS_DIR /scratch/jk27/xxz598/freesurfer/subjects
# subjectname S216400
# Annot S216400 lh aparc
# ColorTable /tmp/mri_segstats.tmp.S216400.lh.75.ctab 
# ColorTableTimeStamp 2019/12/20 14:52:52 
# InVolFile  /scratch/jk27/xxz598/freesurfer/subjects/S216400/surf/lh.w-g.pct.mgh 
# InVolFileTimeStamp  2019/12/20 14:52:51 
# InVolFrame 0 
# Only reporting non-empty segmentations
# VertexArea_mm2 0.641298 
# TableCol  1 ColHeader Index 
# TableCol  1 FieldName Index 
# TableCol  1 Units     NA 
# TableCol  2 ColHeader SegId 
# TableCol  2 FieldName Segmentation Id
# TableCol  2 Units     NA
# TableCol  3 ColHeader NVertices 
# TableCol  3 FieldName Number of Vertices
# TableCol  3 Units     unitless
# TableCol  4 ColHeader Area_mm2
# TableCol  4 FieldName Area
# TableCol  4 Units     mm^2
# TableCol  5 ColHeader StructName
# TableCol  5 FieldName Structure Name
# TableCol  5 Units     NA
# TableCol  6 ColHeader Mean 
# TableCol  6 FieldName Intensity Mean
# TableCol  6 Units     unknown
# TableCol  7 ColHeader StdDev
# TableCol  7 FieldName Itensity StdDev
# TableCol  7 Units     unknown
# TableCol  8 ColHeader Min
# TableCol  8 FieldName Intensity Min
# TableCol  8 Units     unknown
# TableCol  9 ColHeader Max
# TableCol  9 FieldName Intensity Max
# TableCol  9 Units     unknown
# TableCol 10 ColHeader Range
# TableCol 10 FieldName Intensity Range
# TableCol 10 Units     unknown
# TableCol 11 ColHeader SNR
# TableCol 11 FieldName Intensity SNR
# TableCol 11 Units     none
# NRows 35 
# NTableCols 11 
# ColHeaders  Index SegId NVertices Area_mm2 StructName Mean StdDev Min Max Range SNR  
  1 1000      8183     5458.8  unknown                            0.0316     0.9517     0.0000    39.8147    39.8147     0.0332 
  2 1001       901      602.6  bankssts                          24.8270     6.4148     7.0387    40.5252    33.4865     3.8702 
  3 1002       841      571.4  caudalanteriorcingulate           35.7917     6.2928    18.9138    56.8132    37.8994     5.6878 
  4 1003      2652     1746.5  caudalmiddlefrontal               25.5875     6.4456     5.3668    47.7977    42.4309     3.9697 
  5 1005      2054     1204.4  cuneus                            20.6961     7.3658    -2.0885    43.9566    46.0451     2.8097 
  6 1006       757      528.2  entorhinal                        20.1670     9.5475     0.0000    61.0249    61.0249     2.1123 
  7 1007      4338     2813.6  fusiform                          20.9496     7.2457    -1.7688    42.9797    44.7485     2.8913 
  8 1008      4746     2970.5  inferiorparietal                  19.7135     7.1239    -0.0620    39.6550    39.7169     2.7672 
  9 1009      4336     2777.9  inferiortemporal                  22.5477     8.1185   -24.4201    44.2861    68.7062     2.7773 
 10 1010      1449      863.3  isthmuscingulate                  22.5984     8.3469   -19.2947    50.8054    70.1001     2.7074 
 11 1011      6323     3683.1  lateraloccipital                  19.5375     7.1141   -21.9654    44.7294    66.6947     2.7463 
 12 1012      3690     2434.6  lateralorbitofrontal              27.9107     7.8662   -28.7189    53.2268    81.9456     3.5482 
 13 1013      4551     2811.1  lingual                           20.5820     7.6748    -3.8222    47.4917    51.3139     2.6818 
 14 1014      2817     1936.6  medialorbitofrontal               26.9474    10.9664   -12.2953    56.7477    69.0430     2.4573 
 15 1015      3719     2408.0  middletemporal                    23.7113     8.1601    -2.1945    47.8893    50.0839     2.9058 
 16 1016       781      547.4  parahippocampal                   25.0710     7.6017     0.0000    52.4400    52.4400     3.2981 
 17 1017      1980     1229.8  paracentral                       19.8123     6.1230    -9.0396    38.3863    47.4260     3.2357 
 18 1018      2038     1374.4  parsopercularis                   27.3902     6.0893     8.8882    44.2140    35.3258     4.4981 
 19 1019       951      628.6  parsorbitalis                     28.4550     6.2051     8.5189    46.4916    37.9728     4.5857 
 20 1020      1944     1291.0  parstriangularis                  28.0144     5.8575     6.6250    48.1351    41.5101     4.7826 
 21 1021      2009     1289.4  pericalcarine                     17.8980     7.5493    -9.5877    40.6939    50.2816     2.3708 
 22 1022      6388     3836.7  postcentral                       19.9544     5.9764   -13.1670    43.3510    56.5180     3.3389 
 23 1023      1575     1012.3  posteriorcingulate                27.0087     8.1489    -6.7283    53.2395    59.9678     3.3144 
 24 1024      7182     4416.5  precentral                        21.5316     6.5920    -8.2029    45.2133    53.4162     3.2663 
 25 1025      5293     3217.3  precuneus                         20.2398     8.0383   -47.4185    44.8492    92.2677     2.5179 
 26 1026      1222      779.7  rostralanteriorcingulate          27.8874    19.3141   -61.7624   108.3427   170.1051     1.4439 
 27 1027      6802     4651.4  rostralmiddlefrontal              28.4430     7.8336    -1.8831    51.9984    53.8815     3.6309 
 28 1028      9707     6566.8  superiorfrontal                   27.6176     7.0762    -5.0178    49.6268    54.6446     3.9029 
 29 1029      7648     4618.0  superiorparietal                  18.9993     7.5763   -32.4249    42.7066    75.1316     2.5077 
 30 1030      5364     3512.6  superiortemporal                  25.2906     6.8600   -11.9631    48.5337    60.4968     3.6867 
 31 1031      4739     3108.7  supramarginal                     23.2420     6.7513    -7.0543    46.5400    53.5942     3.4426 
 32 1032       408      286.8  frontalpole                       25.5178     9.1144     2.7255    46.4255    43.7000     2.7997 
 33 1033       677      468.3  temporalpole                      26.0371     9.0348    -9.4359    48.3966    57.8325     2.8819 
 34 1034       746      376.1  transversetemporal                17.3940     3.8872     0.4158    27.7030    27.2872     4.4747 
 35 1035      3757     2580.2  insula                            23.2143     8.8929   -30.6984    58.2770    88.9754     2.6104 
