# Supplementary material for: Computer assisted diagnosis of Alzheimer’s disease using statistical likelihood-ratio test
Source: PLoS One. 2023 Feb 17;18(2):e0279574. doi: 10.1371/journal.pone.0279574 (PMC9937475; doi:10.1371/journal.pone.0279574)
Supplement: S1 File — (ZIP) [file pone.0279574.s001.zip › ADNI_AD/14_12_19/S216400/stats/rh.aparc.a2009s.stats]

# Table of FreeSurfer cortical parcellation anatomical statistics 
# 
# CreationTime 2019/12/20-03:51:40-GMT
# generating_program mris_anatomical_stats
# cvs_version $Id: mris_anatomical_stats.c,v 1.79 2016/03/14 15:15:34 greve Exp $
# mrisurf.c-cvs_version $Id: mrisurf.c,v 1.781.2.6 2016/12/27 16:47:14 zkaufman Exp $
# cmdline mris_anatomical_stats -th3 -mgz -cortex ../label/rh.cortex.label -f ../stats/rh.aparc.a2009s.stats -b -a ../label/rh.aparc.a2009s.annot -c ../label/aparc.annot.a2009s.ctab S216400 rh white 
# sysname  Linux
# hostname gadi-cpu-clx-2426.gadi.nci.org.au
# machine  x86_64
# user     xxz598
# 
# SUBJECTS_DIR /scratch/jk27/xxz598/freesurfer/subjects
# anatomy_type surface
# subjectname S216400
# hemi rh
# AnnotationFile ../label/rh.aparc.a2009s.annot
# AnnotationFileTimeStamp 2019/12/20 14:51:18
# Measure Cortex, NumVert, Number of Vertices, 118654, unitless
# Measure Cortex, WhiteSurfArea, White Surface Total Area, 75834.7, mm^2
# Measure Cortex, MeanThickness, Mean Thickness, 2.30797, mm
# Measure BrainSeg, BrainSegVol, Brain Segmentation Volume, 1007308.000000, mm^3
# Measure BrainSegNotVent, BrainSegVolNotVent, Brain Segmentation Volume Without Ventricles, 951669.000000, mm^3
# Measure BrainSegNotVentSurf, BrainSegVolNotVentSurf, Brain Segmentation Volume Without Ventricles from Surf, 951146.148763, mm^3
# Measure Cortex, CortexVol Total cortical gray matter volume, 374125.222495, mm^3
# Measure SupraTentorial, SupraTentorialVol, Supratentorial volume, 883876.148763, mm^3
# Measure SupraTentorialNotVent, SupraTentorialVolNotVent, Supratentorial volume, 833935.148763, mm^3
# Measure EstimatedTotalIntraCranialVol, eTIV, Estimated Total Intracranial Volume, 1513267.992852, mm^3
# NTableCols 10
# TableCol  1 ColHeader StructName
# TableCol  1 FieldName Structure Name
# TableCol  1 Units     NA
# TableCol  2 ColHeader NumVert
# TableCol  2 FieldName Number of Vertices
# TableCol  2 Units     unitless
# TableCol  3 ColHeader SurfArea
# TableCol  3 FieldName Surface Area
# TableCol  3 Units     mm^2
# TableCol  4 ColHeader GrayVol
# TableCol  4 FieldName Gray Matter Volume
# TableCol  4 Units     mm^3
# TableCol  5 ColHeader ThickAvg 
# TableCol  5 FieldName Average Thickness
# TableCol  5 Units     mm
# TableCol  6 ColHeader ThickStd
# TableCol  6 FieldName Thickness StdDev
# TableCol  6 Units     mm 
# TableCol  7 ColHeader MeanCurv
# TableCol  7 FieldName Integrated Rectified Mean Curvature
# TableCol  7 Units     mm^-1
# TableCol  8 ColHeader GausCurv 
# TableCol  8 FieldName Integrated Rectified Gaussian Curvature
# TableCol  8 Units     mm^-2
# TableCol  9 ColHeader  FoldInd
# TableCol  9 FieldName  Folding Index 
# TableCol  9 Units      unitless 
# TableCol 10 ColHeader CurvInd
# TableCol 10 FieldName Intrinsic Curvature Index
# TableCol 10 Units     unitless
# ColHeaders StructName NumVert SurfArea GrayVol ThickAvg ThickStd MeanCurv GausCurv FoldInd CurvInd
G&S_frontomargin                          979    690   1934  2.496 0.612     0.152     0.030       21     1.3
G&S_occipital_inf                        1308    772   1991  2.197 0.563     0.132     0.028       15     1.5
G&S_paracentral                          1751    943   2594  2.255 0.664     0.104     0.021       15     1.6
G&S_subcentral                           1424    927   2657  2.657 0.499     0.137     0.028       19     1.7
G&S_transv_frontopol                     1010    714   2335  2.695 0.541     0.172     0.045       25     1.8
G&S_cingul-Ant                           3068   2063   5404  2.583 0.443     0.132     0.026       50     2.9
G&S_cingul-Mid-Ant                       1085    767   2132  2.599 0.510     0.128     0.020       16     0.9
G&S_cingul-Mid-Post                      1255    828   2153  2.419 0.449     0.110     0.021       12     1.0
G_cingul-Post-dorsal                      582    344   1218  2.638 0.484     0.148     0.036       10     0.7
G_cingul-Post-ventral                     295    188    667  2.832 0.875     0.117     0.029        3     0.2
G_cuneus                                 2034   1137   2070  1.646 0.476     0.135     0.033       29     2.9
G_front_inf-Opercular                    1451    938   3288  2.677 0.467     0.144     0.033       25     1.9
G_front_inf-Orbital                       471    303   1216  2.935 0.382     0.158     0.035       10     0.6
G_front_inf-Triangul                      810    557   1993  2.728 0.416     0.152     0.034       15     1.1
G_front_middle                           2931   2001   6562  2.519 0.533     0.147     0.033       51     3.8
G_front_sup                              6483   4303  15051  2.801 0.511     0.129     0.025       84     6.7
G_Ins_lg&S_cent_ins                       561    377   1250  3.029 0.464     0.111     0.034        5     0.7
G_insular_short                           705    435   1837  3.217 0.836     0.130     0.030       11     0.8
G_occipital_middle                       2477   1182   3499  2.232 0.503     0.112     0.031       29     3.0
G_occipital_sup                          1629    852   1813  1.816 0.492     0.099     0.021       14     1.5
G_oc-temp_lat-fusifor                    1767   1068   3462  2.460 0.618     0.135     0.036       32     2.5
G_oc-temp_med-Lingual                    3339   2053   4820  2.002 0.656     0.150     0.039       54     5.7
G_oc-temp_med-Parahip                    1571    994   3596  2.718 0.792     0.124     0.031       21     1.8
G_orbital                                2334   1618   6723  3.083 0.613     0.139     0.031       44     2.7
G_pariet_inf-Angular                     2913   1463   4539  2.368 0.568     0.108     0.031       38     3.6
G_pariet_inf-Supramar                    2032   1293   4083  2.617 0.401     0.130     0.029       25     2.4
G_parietal_sup                           2105   1184   2996  2.053 0.636     0.103     0.026       26     2.2
G_postcentral                            2247   1151   3009  2.118 0.563     0.091     0.019       21     1.9
G_precentral                             2540   1386   5452  2.875 0.500     0.100     0.022       25     2.2
G_precuneus                              2429   1358   3531  2.049 0.558     0.119     0.036       42     3.8
G_rectus                                  800    546   1479  1.989 0.555     0.145     0.048       18     1.6
G_subcallosal                             716    454    984  2.071 1.207     0.124     0.047       12     1.1
G_temp_sup-G_T_transv                     412    212    682  2.503 0.306     0.094     0.021        4     0.3
G_temp_sup-Lateral                       1673    982   3770  2.797 0.519     0.112     0.024       22     1.5
G_temp_sup-Plan_polar                     846    595   1745  2.901 0.809     0.084     0.018        4     0.7
G_temp_sup-Plan_tempo                     741    480   1291  2.496 0.615     0.092     0.015        5     0.5
G_temporal_inf                           2410   1543   5128  2.520 0.743     0.151     0.051       53     4.9
G_temporal_middle                        2722   1654   5847  2.580 0.639     0.133     0.040       48     4.5
Lat_Fis-ant-Horizont                      366    258    499  2.370 0.327     0.110     0.017        2     0.3
Lat_Fis-ant-Vertical                      161    122    302  2.641 0.249     0.101     0.010        1     0.1
Lat_Fis-post                             1294    852   1643  2.282 0.352     0.101     0.016        7     0.9
Pole_occipital                           3409   2001   3439  1.656 0.386     0.134     0.031       44     4.4
Pole_temporal                            1764   1259   5431  3.162 0.599     0.159     0.041       35     3.0
S_calcarine                              2374   1639   2427  1.730 0.539     0.136     0.033       25     3.3
S_central                                3151   2212   3960  2.006 0.636     0.088     0.014       12     2.0
S_cingul-Marginalis                      1430   1022   1681  1.747 0.426     0.070     0.008        4     0.5
S_circular_insula_ant                     556    389    901  2.833 0.544     0.114     0.019        3     0.6
S_circular_insula_inf                    1162    800   1564  2.354 0.520     0.077     0.012        5     0.6
S_circular_insula_sup                    1362    937   2048  2.634 0.468     0.099     0.018        6     1.0
S_collat_transv_ant                      1069    799   1475  2.158 0.544     0.115     0.016        8     0.8
S_collat_transv_post                      543    365    538  1.815 0.385     0.154     0.030        7     0.8
S_front_inf                              1831   1243   2547  2.163 0.496     0.132     0.027       18     2.1
S_front_middle                           1507   1091   2225  2.232 0.449     0.116     0.019       11     1.2
S_front_sup                              2064   1435   3071  2.346 0.413     0.097     0.016       10     1.4
S_interm_prim-Jensen                      338    242    413  2.212 0.493     0.152     0.037        3     0.6
S_intrapariet&P_trans                    2936   1895   3117  1.743 0.483     0.106     0.018       21     2.2
S_oc_middle&Lunatus                      1046    704    979  1.622 0.341     0.111     0.018        7     0.9
S_oc_sup&transversal                     1309    829   1215  1.622 0.361     0.099     0.015        8     0.8
S_occipital_ant                           613    394    728  2.109 0.473     0.114     0.027        5     0.7
S_oc-temp_lat                             860    624   1147  1.934 0.609     0.136     0.027        8     0.9
S_oc-temp_med&Lingual                    1633   1221   2143  2.008 0.478     0.116     0.014       16     1.0
S_orbital_lateral                         439    311    554  2.073 0.434     0.128     0.026        3     0.5
S_orbital_med-olfact                      943    668   1298  2.104 0.626     0.134     0.032       13     1.0
S_orbital-H_Shaped                       1301    884   2242  2.733 0.539     0.125     0.025       11     1.3
S_parieto_occipital                      2341   1402   2383  1.812 0.474     0.119     0.024       23     2.3
S_pericallosal                           1276    750    962  1.825 0.943     0.141     0.025       36     1.1
S_postcentral                            2370   1569   2752  1.931 0.523     0.096     0.016       14     1.6
S_precentral-inf-part                    1505   1011   2129  2.308 0.442     0.106     0.015       10     0.9
S_precentral-sup-part                    1223    826   1657  2.214 0.505     0.118     0.022       10     1.1
S_suborbital                              502    360    759  2.594 0.436     0.161     0.031       11     0.6
S_subparietal                            1068    715   1573  2.156 0.585     0.125     0.030       11     1.3
S_temporal_inf                           1214    843   1551  2.192 0.507     0.113     0.019        9     1.1
S_temporal_sup                           5595   3685   7604  2.248 0.519     0.101     0.018       33     4.3
S_temporal_transverse                     193    123    249  2.873 0.389     0.140     0.021        2     0.2
