# Supplementary material for: Computer assisted diagnosis of Alzheimer’s disease using statistical likelihood-ratio test
Source: PLoS One. 2023 Feb 17;18(2):e0279574. doi: 10.1371/journal.pone.0279574 (PMC9937475; doi:10.1371/journal.pone.0279574)
Supplement: S1 File — (ZIP) [file pone.0279574.s001.zip › ADNI_AD/14_12_19/S216400/stats/rh.aparc.DKTatlas.stats]

# Table of FreeSurfer cortical parcellation anatomical statistics 
# 
# CreationTime 2019/12/20-03:52:33-GMT
# generating_program mris_anatomical_stats
# cvs_version $Id: mris_anatomical_stats.c,v 1.79 2016/03/14 15:15:34 greve Exp $
# mrisurf.c-cvs_version $Id: mrisurf.c,v 1.781.2.6 2016/12/27 16:47:14 zkaufman Exp $
# cmdline mris_anatomical_stats -th3 -mgz -cortex ../label/rh.cortex.label -f ../stats/rh.aparc.DKTatlas.stats -b -a ../label/rh.aparc.DKTatlas.annot -c ../label/aparc.annot.DKTatlas.ctab S216400 rh white 
# sysname  Linux
# hostname gadi-cpu-clx-2426.gadi.nci.org.au
# machine  x86_64
# user     xxz598
# 
# SUBJECTS_DIR /scratch/jk27/xxz598/freesurfer/subjects
# anatomy_type surface
# subjectname S216400
# hemi rh
# AnnotationFile ../label/rh.aparc.DKTatlas.annot
# AnnotationFileTimeStamp 2019/12/20 14:52:10
# Measure Cortex, NumVert, Number of Vertices, 118654, unitless
# Measure Cortex, WhiteSurfArea, White Surface Total Area, 75834.7, mm^2
# Measure Cortex, MeanThickness, Mean Thickness, 2.30797, mm
# Measure BrainSeg, BrainSegVol, Brain Segmentation Volume, 1007308.000000, mm^3
# Measure BrainSegNotVent, BrainSegVolNotVent, Brain Segmentation Volume Without Ventricles, 951669.000000, mm^3
# Measure BrainSegNotVentSurf, BrainSegVolNotVentSurf, Brain Segmentation Volume Without Ventricles from Surf, 951146.148763, mm^3
# Measure Cortex, CortexVol Total cortical gray matter volume, 374125.222495, mm^3
# Measure SupraTentorial, SupraTentorialVol, Supratentorial volume, 883876.148763, mm^3
# Measure SupraTentorialNotVent, SupraTentorialVolNotVent, Supratentorial volume, 833935.148763, mm^3
# Measure EstimatedTotalIntraCranialVol, eTIV, Estimated Total Intracranial Volume, 1513267.992852, mm^3
# NTableCols 10
# TableCol  1 ColHeader StructName
# TableCol  1 FieldName Structure Name
# TableCol  1 Units     NA
# TableCol  2 ColHeader NumVert
# TableCol  2 FieldName Number of Vertices
# TableCol  2 Units     unitless
# TableCol  3 ColHeader SurfArea
# TableCol  3 FieldName Surface Area
# TableCol  3 Units     mm^2
# TableCol  4 ColHeader GrayVol
# TableCol  4 FieldName Gray Matter Volume
# TableCol  4 Units     mm^3
# TableCol  5 ColHeader ThickAvg 
# TableCol  5 FieldName Average Thickness
# TableCol  5 Units     mm
# TableCol  6 ColHeader ThickStd
# TableCol  6 FieldName Thickness StdDev
# TableCol  6 Units     mm 
# TableCol  7 ColHeader MeanCurv
# TableCol  7 FieldName Integrated Rectified Mean Curvature
# TableCol  7 Units     mm^-1
# TableCol  8 ColHeader GausCurv 
# TableCol  8 FieldName Integrated Rectified Gaussian Curvature
# TableCol  8 Units     mm^-2
# TableCol  9 ColHeader  FoldInd
# TableCol  9 FieldName  Folding Index 
# TableCol  9 Units      unitless 
# TableCol 10 ColHeader CurvInd
# TableCol 10 FieldName Intrinsic Curvature Index
# TableCol 10 Units     unitless
# ColHeaders StructName NumVert SurfArea GrayVol ThickAvg ThickStd MeanCurv GausCurv FoldInd CurvInd
caudalanteriorcingulate                   947    631   1573  2.311 0.861     0.153     0.019       26     0.7
caudalmiddlefrontal                      2553   1683   4225  2.386 0.459     0.124     0.023       26     2.6
cuneus                                   2832   1609   2821  1.653 0.435     0.128     0.029       36     3.5
entorhinal                                607    416   1599  2.909 0.691     0.123     0.029        7     0.6
fusiform                                 3724   2486   6261  2.246 0.639     0.130     0.030       55     4.6
inferiorparietal                         7504   4209   9555  2.073 0.552     0.107     0.026       72     8.1
inferiortemporal                         4817   3249   9481  2.476 0.722     0.145     0.040       82     7.9
isthmuscingulate                         1326    812   1974  2.319 0.839     0.122     0.029       17     1.2
lateraloccipital                         7593   4346   9123  1.917 0.526     0.123     0.027       83     8.4
lateralorbitofrontal                     4220   2905   8808  2.742 0.731     0.142     0.034       69     5.6
lingual                                  5040   3259   6643  1.923 0.590     0.144     0.034       73     7.5
medialorbitofrontal                      2270   1552   4003  2.284 0.793     0.137     0.038       44     3.5
middletemporal                           5570   3631  10559  2.515 0.598     0.119     0.029       67     6.8
parahippocampal                           992    669   1842  2.508 0.761     0.107     0.016        9     0.6
paracentral                              2652   1569   4046  2.318 0.680     0.096     0.018       18     2.0
parsopercularis                          2241   1492   4130  2.450 0.505     0.126     0.024       28     2.2
parsorbitalis                            1157    775   2737  2.858 0.551     0.132     0.025       15     1.2
parstriangularis                         1811   1267   3297  2.452 0.476     0.134     0.027       23     2.0
pericalcarine                            2042   1343   1858  1.542 0.430     0.132     0.032       20     2.9
postcentral                              6558   3988   8957  2.052 0.643     0.097     0.019       54     5.1
posteriorcingulate                       1835   1176   2983  2.250 0.658     0.130     0.026       32     1.9
precentral                               6957   4356  12386  2.613 0.572     0.103     0.020       56     5.7
precuneus                                5658   3474   7452  1.964 0.572     0.113     0.029       63     6.8
rostralanteriorcingulate                 1358    862   2413  2.555 0.678     0.126     0.023       23     1.1
rostralmiddlefrontal                     4527   3151   8667  2.427 0.554     0.138     0.030       58     5.4
superiorfrontal                         12051   8317  24114  2.600 0.526     0.128     0.025      159    12.3
superiorparietal                         5748   3450   6653  1.836 0.544     0.106     0.022       61     5.1
superiortemporal                         6599   4284  12946  2.686 0.636     0.104     0.020       61     5.3
supramarginal                            4233   2778   6849  2.389 0.461     0.119     0.025       39     4.5
transversetemporal                        507    247    695  2.394 0.320     0.094     0.019        5     0.3
insula                                   2725   1851   5355  2.900 0.644     0.110     0.023       23     2.5
