# Supplementary material for: Computer assisted diagnosis of Alzheimer’s disease using statistical likelihood-ratio test
Source: PLoS One. 2023 Feb 17;18(2):e0279574. doi: 10.1371/journal.pone.0279574 (PMC9937475; doi:10.1371/journal.pone.0279574)
Supplement: S1 File — (ZIP) [file pone.0279574.s001.zip › ADNI_AD/14_12_19/S216400/stats/rh.aparc.pial.stats]

# Table of FreeSurfer cortical parcellation anatomical statistics 
# 
# CreationTime 2019/12/20-03:50:44-GMT
# generating_program mris_anatomical_stats
# cvs_version $Id: mris_anatomical_stats.c,v 1.79 2016/03/14 15:15:34 greve Exp $
# mrisurf.c-cvs_version $Id: mrisurf.c,v 1.781.2.6 2016/12/27 16:47:14 zkaufman Exp $
# cmdline mris_anatomical_stats -th3 -mgz -cortex ../label/rh.cortex.label -f ../stats/rh.aparc.pial.stats -b -a ../label/rh.aparc.annot -c ../label/aparc.annot.ctab S216400 rh pial 
# sysname  Linux
# hostname gadi-cpu-clx-2426.gadi.nci.org.au
# machine  x86_64
# user     xxz598
# 
# SUBJECTS_DIR /scratch/jk27/xxz598/freesurfer/subjects
# anatomy_type surface
# subjectname S216400
# hemi rh
# AnnotationFile ../label/rh.aparc.annot
# AnnotationFileTimeStamp 2019/12/20 14:31:06
# Measure Cortex, NumVert, Number of Vertices, 118625, unitless
# Measure Cortex, PialSurfArea, Pial Surface Total Area, 89622.2, mm^2
# Measure Cortex, MeanThickness, Mean Thickness, 2.30769, mm
# Measure BrainSeg, BrainSegVol, Brain Segmentation Volume, 1007308.000000, mm^3
# Measure BrainSegNotVent, BrainSegVolNotVent, Brain Segmentation Volume Without Ventricles, 951669.000000, mm^3
# Measure BrainSegNotVentSurf, BrainSegVolNotVentSurf, Brain Segmentation Volume Without Ventricles from Surf, 951146.148763, mm^3
# Measure Cortex, CortexVol Total cortical gray matter volume, 374125.222495, mm^3
# Measure SupraTentorial, SupraTentorialVol, Supratentorial volume, 883876.148763, mm^3
# Measure SupraTentorialNotVent, SupraTentorialVolNotVent, Supratentorial volume, 833935.148763, mm^3
# Measure EstimatedTotalIntraCranialVol, eTIV, Estimated Total Intracranial Volume, 1513267.992852, mm^3
# NTableCols 10
# TableCol  1 ColHeader StructName
# TableCol  1 FieldName Structure Name
# TableCol  1 Units     NA
# TableCol  2 ColHeader NumVert
# TableCol  2 FieldName Number of Vertices
# TableCol  2 Units     unitless
# TableCol  3 ColHeader SurfArea
# TableCol  3 FieldName Surface Area
# TableCol  3 Units     mm^2
# TableCol  4 ColHeader GrayVol
# TableCol  4 FieldName Gray Matter Volume
# TableCol  4 Units     mm^3
# TableCol  5 ColHeader ThickAvg 
# TableCol  5 FieldName Average Thickness
# TableCol  5 Units     mm
# TableCol  6 ColHeader ThickStd
# TableCol  6 FieldName Thickness StdDev
# TableCol  6 Units     mm 
# TableCol  7 ColHeader MeanCurv
# TableCol  7 FieldName Integrated Rectified Mean Curvature
# TableCol  7 Units     mm^-1
# TableCol  8 ColHeader GausCurv 
# TableCol  8 FieldName Integrated Rectified Gaussian Curvature
# TableCol  8 Units     mm^-2
# TableCol  9 ColHeader  FoldInd
# TableCol  9 FieldName  Folding Index 
# TableCol  9 Units      unitless 
# TableCol 10 ColHeader CurvInd
# TableCol 10 FieldName Intrinsic Curvature Index
# TableCol 10 Units     unitless
# ColHeaders StructName NumVert SurfArea GrayVol ThickAvg ThickStd MeanCurv GausCurv FoldInd CurvInd
bankssts                                 1115    665   1849  2.577 0.462     0.096     0.023       13     1.0
caudalanteriorcingulate                   850    662   1440  2.338 0.859     0.131     0.021       17     0.7
caudalmiddlefrontal                      2527   1800   4121  2.373 0.474     0.125     0.025       32     2.9
cuneus                                   2272   1538   2212  1.636 0.428     0.126     0.026       27     2.7
entorhinal                                621    639   1647  2.914 0.673     0.146     0.032        7     0.8
fusiform                                 4216   3636   7611  2.303 0.690     0.139     0.032       54     6.2
inferiorparietal                         7342   4967   9454  2.090 0.542     0.112     0.021       58     6.6
inferiortemporal                         4265   3506   7910  2.437 0.692     0.140     0.031       68     5.7
isthmuscingulate                         1355    938   2025  2.304 0.855     0.128     0.033       24     1.6
lateraloccipital                         7584   5210   9154  1.918 0.526     0.119     0.026       80     8.2
lateralorbitofrontal                     3249   2577   6882  2.805 0.645     0.139     0.033       50     4.6
lingual                                  5126   3831   6729  1.913 0.589     0.126     0.029       65     6.9
medialorbitofrontal                      2858   2431   4916  2.284 0.724     0.155     0.040       63     4.8
middletemporal                           4762   4018   9333  2.552 0.610     0.127     0.022       43     4.4
parahippocampal                           960    798   1785  2.510 0.750     0.106     0.024        7     0.9
paracentral                              2500   1700   3685  2.286 0.674     0.098     0.017       17     1.8
parsopercularis                          1925   1540   3452  2.410 0.484     0.132     0.026       20     2.1
parsorbitalis                            1286   1210   3083  2.868 0.574     0.149     0.032       14     1.7
parstriangularis                         1997   1708   3970  2.561 0.471     0.141     0.028       23     2.5
pericalcarine                            2041   1142   1871  1.549 0.427     0.105     0.026       21     2.1
postcentral                              6063   4437   8151  2.045 0.644     0.100     0.016       37     4.1
posteriorcingulate                       1797   1405   2941  2.249 0.666     0.136     0.030       32     2.1
precentral                               7155   5162  12654  2.592 0.576     0.100     0.017       59     5.2
precuneus                                5514   3915   7275  1.967 0.569     0.122     0.024       61     5.7
rostralanteriorcingulate                  999    670   1630  2.589 0.451     0.126     0.026       23     1.1
rostralmiddlefrontal                     6496   5452  12356  2.425 0.565     0.148     0.031       85     8.6
superiorfrontal                          9722   8032  19805  2.644 0.517     0.129     0.025      112    10.2
superiorparietal                         7052   4855   8243  1.835 0.547     0.109     0.019       56     5.5
superiortemporal                         5034   3930   9124  2.540 0.556     0.111     0.019       40     4.2
supramarginal                            4611   3170   7408  2.384 0.488     0.117     0.025       51     4.9
frontalpole                               426    514   1312  3.154 0.403     0.198     0.032        5     0.6
temporalpole                              678    853   2335  3.500 0.579     0.182     0.029        7     1.0
transversetemporal                        514    327    708  2.403 0.324     0.085     0.014        3     0.2
insula                                   3713   2382   6905  2.795 0.797     0.123     0.093      161    22.2
