# Supplementary material for: Computer assisted diagnosis of Alzheimer’s disease using statistical likelihood-ratio test
Source: PLoS One. 2023 Feb 17;18(2):e0279574. doi: 10.1371/journal.pone.0279574 (PMC9937475; doi:10.1371/journal.pone.0279574)
Supplement: S1 File — (ZIP) [file pone.0279574.s001.zip › ADNI_AD/14_12_19/S216400/stats/rh.aparc.stats]

# Table of FreeSurfer cortical parcellation anatomical statistics 
# 
# CreationTime 2019/12/20-03:50:25-GMT
# generating_program mris_anatomical_stats
# cvs_version $Id: mris_anatomical_stats.c,v 1.79 2016/03/14 15:15:34 greve Exp $
# mrisurf.c-cvs_version $Id: mrisurf.c,v 1.781.2.6 2016/12/27 16:47:14 zkaufman Exp $
# cmdline mris_anatomical_stats -th3 -mgz -cortex ../label/rh.cortex.label -f ../stats/rh.aparc.stats -b -a ../label/rh.aparc.annot -c ../label/aparc.annot.ctab S216400 rh white 
# sysname  Linux
# hostname gadi-cpu-clx-2426.gadi.nci.org.au
# machine  x86_64
# user     xxz598
# 
# SUBJECTS_DIR /scratch/jk27/xxz598/freesurfer/subjects
# anatomy_type surface
# subjectname S216400
# hemi rh
# AnnotationFile ../label/rh.aparc.annot
# AnnotationFileTimeStamp 2019/12/20 14:31:06
# Measure Cortex, NumVert, Number of Vertices, 118625, unitless
# Measure Cortex, WhiteSurfArea, White Surface Total Area, 75823.7, mm^2
# Measure Cortex, MeanThickness, Mean Thickness, 2.30769, mm
# Measure BrainSeg, BrainSegVol, Brain Segmentation Volume, 1007308.000000, mm^3
# Measure BrainSegNotVent, BrainSegVolNotVent, Brain Segmentation Volume Without Ventricles, 951669.000000, mm^3
# Measure BrainSegNotVentSurf, BrainSegVolNotVentSurf, Brain Segmentation Volume Without Ventricles from Surf, 951146.148763, mm^3
# Measure Cortex, CortexVol Total cortical gray matter volume, 374125.222495, mm^3
# Measure SupraTentorial, SupraTentorialVol, Supratentorial volume, 883876.148763, mm^3
# Measure SupraTentorialNotVent, SupraTentorialVolNotVent, Supratentorial volume, 833935.148763, mm^3
# Measure EstimatedTotalIntraCranialVol, eTIV, Estimated Total Intracranial Volume, 1513267.992852, mm^3
# NTableCols 10
# TableCol  1 ColHeader StructName
# TableCol  1 FieldName Structure Name
# TableCol  1 Units     NA
# TableCol  2 ColHeader NumVert
# TableCol  2 FieldName Number of Vertices
# TableCol  2 Units     unitless
# TableCol  3 ColHeader SurfArea
# TableCol  3 FieldName Surface Area
# TableCol  3 Units     mm^2
# TableCol  4 ColHeader GrayVol
# TableCol  4 FieldName Gray Matter Volume
# TableCol  4 Units     mm^3
# TableCol  5 ColHeader ThickAvg 
# TableCol  5 FieldName Average Thickness
# TableCol  5 Units     mm
# TableCol  6 ColHeader ThickStd
# TableCol  6 FieldName Thickness StdDev
# TableCol  6 Units     mm 
# TableCol  7 ColHeader MeanCurv
# TableCol  7 FieldName Integrated Rectified Mean Curvature
# TableCol  7 Units     mm^-1
# TableCol  8 ColHeader GausCurv 
# TableCol  8 FieldName Integrated Rectified Gaussian Curvature
# TableCol  8 Units     mm^-2
# TableCol  9 ColHeader  FoldInd
# TableCol  9 FieldName  Folding Index 
# TableCol  9 Units      unitless 
# TableCol 10 ColHeader CurvInd
# TableCol 10 FieldName Intrinsic Curvature Index
# TableCol 10 Units     unitless
# ColHeaders StructName NumVert SurfArea GrayVol ThickAvg ThickStd MeanCurv GausCurv FoldInd CurvInd
bankssts                                 1115    737   1849  2.577 0.462     0.106     0.020        8     0.9
caudalanteriorcingulate                   850    563   1440  2.338 0.859     0.150     0.019       24     0.6
caudalmiddlefrontal                      2527   1664   4121  2.373 0.474     0.123     0.022       25     2.5
cuneus                                   2272   1280   2212  1.636 0.428     0.134     0.031       32     3.0
entorhinal                                621    436   1647  2.914 0.673     0.127     0.029        8     0.6
fusiform                                 4216   2841   7611  2.303 0.690     0.133     0.031       65     5.3
inferiorparietal                         7342   4131   9454  2.090 0.542     0.104     0.025       68     7.5
inferiortemporal                         4265   2850   7910  2.437 0.692     0.144     0.040       72     7.0
isthmuscingulate                         1355    830   2025  2.304 0.855     0.122     0.029       18     1.2
lateraloccipital                         7584   4361   9154  1.918 0.526     0.124     0.027       84     8.6
lateralorbitofrontal                     3249   2251   6882  2.805 0.645     0.132     0.028       45     3.6
lingual                                  5126   3313   6729  1.913 0.589     0.144     0.034       74     7.6
medialorbitofrontal                      2858   1965   4916  2.284 0.724     0.138     0.037       62     4.0
middletemporal                           4762   3078   9333  2.552 0.610     0.121     0.031       60     6.2
parahippocampal                           960    646   1785  2.510 0.750     0.109     0.016       10     0.6
paracentral                              2500   1473   3685  2.286 0.674     0.095     0.017       16     1.9
parsopercularis                          1925   1282   3452  2.410 0.484     0.123     0.024       23     1.9
parsorbitalis                            1286    860   3083  2.868 0.574     0.141     0.030       19     1.5
parstriangularis                         1997   1387   3970  2.561 0.471     0.135     0.026       26     2.2
pericalcarine                            2041   1349   1871  1.549 0.427     0.129     0.031       19     2.8
postcentral                              6063   3662   8151  2.045 0.644     0.097     0.019       49     4.8
posteriorcingulate                       1797   1156   2941  2.249 0.666     0.132     0.026       33     1.9
precentral                               7155   4491  12654  2.592 0.576     0.103     0.020       58     5.7
precuneus                                5514   3422   7275  1.967 0.569     0.114     0.029       60     6.7
rostralanteriorcingulate                  999    621   1630  2.589 0.451     0.129     0.021       18     0.9
rostralmiddlefrontal                     6496   4567  12356  2.425 0.565     0.139     0.030       95     7.7
superiorfrontal                          9722   6642  19805  2.644 0.517     0.123     0.023      105     9.2
superiorparietal                         7052   4184   8243  1.835 0.547     0.105     0.021       73     6.1
superiortemporal                         5034   3252   9124  2.540 0.556     0.096     0.017       39     3.4
supramarginal                            4611   3011   7408  2.384 0.488     0.124     0.027       47     5.4
frontalpole                               426    305   1312  3.154 0.403     0.188     0.047       13     0.9
temporalpole                              678    483   2335  3.500 0.579     0.147     0.039       12     1.1
transversetemporal                        514    250    708  2.403 0.324     0.097     0.020        5     0.4
insula                                   3713   2479   6905  2.795 0.797     0.118     0.030       39     4.1
