# Supplementary material for: Computer assisted diagnosis of Alzheimer’s disease using statistical likelihood-ratio test
Source: PLoS One. 2023 Feb 17;18(2):e0279574. doi: 10.1371/journal.pone.0279574 (PMC9937475; doi:10.1371/journal.pone.0279574)
Supplement: S1 File — (ZIP) [file pone.0279574.s001.zip › ADNI_AD/14_12_19/S216400/stats/rh.curv.stats]

Raw <mean> +- <std> (using 'rh.curv'):                -0.03795 +- 0.1807 
       Raw Min:                                       -3.43398 at vertex 97421   
       Raw Max:                                        1.45562 at vertex 88687   
       Raw Curvature Calculation Type:                discrete
       Raw Mean Vertex Separation (Whole Surface):     0.83766 +- 0.23000 mm
       Raw Total Surface Area:                     74494.73438 mm^2
       Raw Total Number of Vertices:                    126791
       Raw Average Vertex Area (Whole Surface):        0.58754 mm^2
       Raw Natural Surface Integral:               -1271.19568
       Raw Rectified Surface Integral:              9550.23730
       Raw Positive Surface Integral:               4139.52051
       Raw Negative Surface Integral:               5410.71631
       Raw Mean Natural Surface Integral:             -0.01003 across 126791 (100.00%) vertices
       Raw Mean Rectified Surface Integral:            0.07532 across 126791 (100.00%) vertices
       Raw Mean Positive Surface Integral:             0.06983 across 59281 (46.75%) vertices
       Raw Mean Negative Surface Integral:             0.08015 across 67510 (53.25%) vertices
       Raw AreaNorm Natural Surface Integral:         -0.01706 across 74494.257812 (100.00%) mm^2
       Raw AreaNorm Rectified Surface Integral:        0.12820 across 74494.257812 (100.00%) mm^2
       Raw AreaNorm Positive Surface Integral:         0.10889 across 38014.167969 (51.03%) mm^2
       Raw AreaNorm Negative Surface Integral:         0.14832 across 36480.847656 (48.97%) mm^2

Raw <mean> +- <std> (using 'rh.sulc'):                -0.00000 +- 5.2316 
       Raw Min:                                      -12.81637 at vertex 109942  
       Raw Max:                                       15.88677 at vertex 56196   
       Raw Curvature Calculation Type:                discrete
       Raw Mean Vertex Separation (Whole Surface):     0.83766 +- 0.23000 mm
       Raw Total Surface Area:                     74494.73438 mm^2
       Raw Total Number of Vertices:                    126791
       Raw Average Vertex Area (Whole Surface):        0.58754 mm^2
       Raw Natural Surface Integral:               30017.04883
       Raw Rectified Surface Integral:            315321.37500
       Raw Positive Surface Integral:             172669.20312
       Raw Negative Surface Integral:             142652.15625
       Raw Mean Natural Surface Integral:              0.23674 across 126791 (100.00%) vertices
       Raw Mean Rectified Surface Integral:            2.48694 across 126791 (100.00%) vertices
       Raw Mean Positive Surface Integral:             2.90713 across 59395 (46.84%) vertices
       Raw Mean Negative Surface Integral:             2.11663 across 67396 (53.16%) vertices
       Raw AreaNorm Natural Surface Integral:          0.40294 across 74494.257812 (100.00%) mm^2
       Raw AreaNorm Rectified Surface Integral:        4.23283 across 74494.257812 (100.00%) mm^2
       Raw AreaNorm Positive Surface Integral:         4.65772 across 37071.625000 (49.76%) mm^2
       Raw AreaNorm Negative Surface Integral:         3.81184 across 37423.417969 (50.24%) mm^2

K <mean> +- <std> (using 'rh.smoothwm'):               0.17252 +- 4.8958 mm^-2
         K Min:                                      -35.60730 at vertex 126645  
         K Max:                                      892.32068 at vertex 88687   
         K Curvature Calculation Type:                discrete
         K Mean Vertex Separation (Whole Surface):     0.83766 +- 0.23000 mm
         K Total Surface Area:                     74494.73438 mm^2
         K Total Number of Vertices:                    126791
         K Average Vertex Area (Whole Surface):        0.58754 mm^2
         K Natural Surface Integral:                  12.56630
         K Rectified Surface Integral:              4615.71777
         K Positive Surface Integral:               2314.14185
         K Negative Surface Integral:               2301.57568
         K Mean Natural Surface Integral:              0.00010 across 126791 (100.00%) vertices
         K Mean Rectified Surface Integral:            0.03640 across 126791 (100.00%) vertices
         K Mean Positive Surface Integral:             0.04112 across 56278 (44.39%) vertices
         K Mean Negative Surface Integral:             0.03264 across 70513 (55.61%) vertices
         K AreaNorm Natural Surface Integral:          0.00017 across 74494.257812 (100.00%) mm^2
         K AreaNorm Rectified Surface Integral:        0.06196 across 74494.257812 (100.00%) mm^2
         K AreaNorm Positive Surface Integral:         0.09132 across 25341.552734 (34.02%) mm^2
         K AreaNorm Negative Surface Integral:         0.04682 across 49153.164062 (65.98%) mm^2

H <mean> +- <std> (using 'rh.smoothwm'):              -0.06711 +- 0.7457 mm^-1
         H Min:                                      -31.74095 at vertex 97421   
         H Max:                                       35.78378 at vertex 88687   
         H Curvature Calculation Type:                discrete
         H Mean Vertex Separation (Whole Surface):     0.83766 +- 0.23000 mm
         H Total Surface Area:                     74494.73438 mm^2
         H Total Number of Vertices:                    126791
         H Average Vertex Area (Whole Surface):        0.58754 mm^2
         H Natural Surface Integral:               -1191.11267
         H Rectified Surface Integral:             12724.91016
         H Positive Surface Integral:               5766.89844
         H Negative Surface Integral:               6958.01123
         H Mean Natural Surface Integral:             -0.00939 across 126791 (100.00%) vertices
         H Mean Rectified Surface Integral:            0.10036 across 126791 (100.00%) vertices
         H Mean Positive Surface Integral:             0.09137 across 63118 (49.78%) vertices
         H Mean Negative Surface Integral:             0.10928 across 63673 (50.22%) vertices
         H AreaNorm Natural Surface Integral:         -0.01599 across 74494.257812 (100.00%) mm^2
         H AreaNorm Rectified Surface Integral:        0.17082 across 74494.257812 (100.00%) mm^2
         H AreaNorm Positive Surface Integral:         0.14333 across 40235.632812 (54.01%) mm^2
         H AreaNorm Negative Surface Integral:         0.20310 across 34259.300781 (45.99%) mm^2

k1 <mean> +- <std> (using 'rh.smoothwm'):             -0.14016 +- 1.3520 mm^-1
        k1 Min:                                      -53.91021 at vertex 97421   
        k1 Max:                                       56.86479 at vertex 27118   
        k1 Curvature Calculation Type:                discrete
        k1 Mean Vertex Separation (Whole Surface):     0.83766 +- 0.23000 mm
        k1 Total Surface Area:                     74494.73438 mm^2
        k1 Total Number of Vertices:                    126791
        k1 Average Vertex Area (Whole Surface):        0.58754 mm^2
        k1 Natural Surface Integral:               -3243.08643
        k1 Rectified Surface Integral:             28410.10742
        k1 Positive Surface Integral:              12583.50977
        k1 Negative Surface Integral:              15826.59668
        k1 Mean Natural Surface Integral:             -0.02558 across 126791 (100.00%) vertices
        k1 Mean Rectified Surface Integral:            0.22407 across 126791 (100.00%) vertices
        k1 Mean Positive Surface Integral:             0.19936 across 63118 (49.78%) vertices
        k1 Mean Negative Surface Integral:             0.24856 across 63673 (50.22%) vertices
        k1 AreaNorm Natural Surface Integral:         -0.04353 across 74494.257812 (100.00%) mm^2
        k1 AreaNorm Rectified Surface Integral:        0.38137 across 74494.257812 (100.00%) mm^2
        k1 AreaNorm Positive Surface Integral:         0.31275 across 40235.632812 (54.01%) mm^2
        k1 AreaNorm Negative Surface Integral:         0.46196 across 34259.300781 (45.99%) mm^2

k2 <mean> +- <std> (using 'rh.smoothwm'):              0.00594 +- 0.2235 mm^-1
        k2 Min:                                      -11.67105 at vertex 39323   
        k2 Max:                                       16.08205 at vertex 88687   
        k2 Curvature Calculation Type:                discrete
        k2 Mean Vertex Separation (Whole Surface):     0.83766 +- 0.23000 mm
        k2 Total Surface Area:                     74494.73438 mm^2
        k2 Total Number of Vertices:                    126791
        k2 Average Vertex Area (Whole Surface):        0.58754 mm^2
        k2 Natural Surface Integral:                 860.86090
        k2 Rectified Surface Integral:              7316.12500
        k2 Positive Surface Integral:               4088.49292
        k2 Negative Surface Integral:               3227.63208
        k2 Mean Natural Surface Integral:              0.00679 across 126791 (100.00%) vertices
        k2 Mean Rectified Surface Integral:            0.05770 across 126791 (100.00%) vertices
        k2 Mean Positive Surface Integral:             0.05949 across 68727 (54.20%) vertices
        k2 Mean Negative Surface Integral:             0.05559 across 58064 (45.80%) vertices
        k2 AreaNorm Natural Surface Integral:          0.01156 across 74494.257812 (100.00%) mm^2
        k2 AreaNorm Rectified Surface Integral:        0.09821 across 74494.257812 (100.00%) mm^2
        k2 AreaNorm Positive Surface Integral:         0.10170 across 40201.125000 (53.97%) mm^2
        k2 AreaNorm Negative Surface Integral:         0.09412 across 34293.996094 (46.04%) mm^2

S <mean> +- <std> (using 'rh.smoothwm'):               1.55252 +- 22.7390 mm^-2
         S Min:                                        0.00000 at vertex 921     
         S Max:                                     2994.33496 at vertex 27118   
         S Curvature Calculation Type:                discrete
         S Mean Vertex Separation (Whole Surface):     0.83766 +- 0.23000 mm
         S Total Surface Area:                     74494.73438 mm^2
         S Total Number of Vertices:                    126791
         S Average Vertex Area (Whole Surface):        0.58754 mm^2
         S Natural Surface Integral:               28306.52930
         S Rectified Surface Integral:             28306.52930
         S Positive Surface Integral:              28306.52930
         S Negative Surface Integral:                  0.00000
         S Mean Natural Surface Integral:              0.22325 across 126791 (100.00%) vertices
         S Mean Rectified Surface Integral:            0.22325 across 126791 (100.00%) vertices
         S Mean Positive Surface Integral:             0.22325 across 126791 (100.00%) vertices
         S Mean Negative Surface Integral:             0.00000 across 0 (00.00%) vertices
         S AreaNorm Natural Surface Integral:          0.37998 across 74494.257812 (100.00%) mm^2
         S AreaNorm Rectified Surface Integral:        0.37998 across 74494.257812 (100.00%) mm^2
         S AreaNorm Positive Surface Integral:         0.37998 across 74494.257812 (100.00%) mm^2
         S AreaNorm Negative Surface Integral:         0.00000 across 0.000000 (00.00%) mm^2

C <mean> +- <std> (using 'rh.smoothwm'):               0.44324 +- 0.8673 mm^-2
         C Min:                                        0.00136 at vertex 106034  
         C Max:                                       41.09331 at vertex 28183   
         C Curvature Calculation Type:                discrete
         C Mean Vertex Separation (Whole Surface):     0.83766 +- 0.23000 mm
         C Total Surface Area:                     74494.73438 mm^2
         C Total Number of Vertices:                    126791
         C Average Vertex Area (Whole Surface):        0.58754 mm^2
         C Natural Surface Integral:               21159.10352
         C Rectified Surface Integral:             21159.10352
         C Positive Surface Integral:              21159.10352
         C Negative Surface Integral:                  0.00000
         C Mean Natural Surface Integral:              0.16688 across 126791 (100.00%) vertices
         C Mean Rectified Surface Integral:            0.16688 across 126791 (100.00%) vertices
         C Mean Positive Surface Integral:             0.16688 across 126791 (100.00%) vertices
         C Mean Negative Surface Integral:             0.00000 across 0 (00.00%) vertices
         C AreaNorm Natural Surface Integral:          0.28404 across 74494.257812 (100.00%) mm^2
         C AreaNorm Rectified Surface Integral:        0.28404 across 74494.257812 (100.00%) mm^2
         C AreaNorm Positive Surface Integral:         0.28404 across 74494.257812 (100.00%) mm^2
         C AreaNorm Negative Surface Integral:         0.00000 across 0.000000 (00.00%) mm^2

BE <mean> +- <std> (using 'rh.smoothwm'):              1.89752 +- 29.9984 mm^-2
        BE Min:                                        0.00000 at vertex 106034  
        BE Max:                                     3377.31958 at vertex 28183   
        BE Curvature Calculation Type:                discrete
        BE Mean Vertex Separation (Whole Surface):     0.83766 +- 0.23000 mm
        BE Total Surface Area:                     74494.73438 mm^2
        BE Total Number of Vertices:                    126791
        BE Average Vertex Area (Whole Surface):        0.58754 mm^2
        BE Natural Surface Integral:               28330.84961
        BE Rectified Surface Integral:             28330.84961
        BE Positive Surface Integral:              28330.84961
        BE Negative Surface Integral:                  0.00000
        BE Mean Natural Surface Integral:              0.22345 across 126791 (100.00%) vertices
        BE Mean Rectified Surface Integral:            0.22345 across 126791 (100.00%) vertices
        BE Mean Positive Surface Integral:             0.22345 across 126791 (100.00%) vertices
        BE Mean Negative Surface Integral:             0.00000 across 0 (00.00%) vertices
        BE AreaNorm Natural Surface Integral:          0.38031 across 74494.257812 (100.00%) mm^2
        BE AreaNorm Rectified Surface Integral:        0.38031 across 74494.257812 (100.00%) mm^2
        BE AreaNorm Positive Surface Integral:         0.38031 across 74494.257812 (100.00%) mm^2
        BE AreaNorm Negative Surface Integral:         0.00000 across 0.000000 (00.00%) mm^2

FI <mean> +- <std> (using 'rh.smoothwm'):              1.61145 +- 25.4259 mm^-2
        FI Min:                                        0.00000 at vertex 921     
        FI Max:                                     3111.67065 at vertex 27118   
        FI Curvature Calculation Type:                discrete
        FI Mean Vertex Separation (Whole Surface):     0.83766 +- 0.23000 mm
        FI Total Surface Area:                     74494.73438 mm^2
        FI Total Number of Vertices:                    126791
        FI Average Vertex Area (Whole Surface):        0.58754 mm^2
        FI Natural Surface Integral:               22240.60547
        FI Rectified Surface Integral:             22240.60547
        FI Positive Surface Integral:              22240.60547
        FI Negative Surface Integral:                  0.00000
        FI Mean Natural Surface Integral:              0.17541 across 126791 (100.00%) vertices
        FI Mean Rectified Surface Integral:            0.17541 across 126791 (100.00%) vertices
        FI Mean Positive Surface Integral:             0.17541 across 126791 (100.00%) vertices
        FI Mean Negative Surface Integral:             0.00000 across 0 (00.00%) vertices
        FI AreaNorm Natural Surface Integral:          0.29855 across 74494.257812 (100.00%) mm^2
        FI AreaNorm Rectified Surface Integral:        0.29855 across 74494.257812 (100.00%) mm^2
        FI AreaNorm Positive Surface Integral:         0.29855 across 74494.257812 (100.00%) mm^2
        FI AreaNorm Negative Surface Integral:         0.00000 across 0.000000 (00.00%) mm^2

curv -- calculation type:                                discrete
curv -- Folding Index (FI):                            1769.85120
curv -- Intrinsic Curvature Index - positive (ICIp):    184.15356
curv -- Intrinsic Curvature Index - negative (ICIn):    183.15358
curv -- Intrinsic Curvature Index - natural  (ICIt):      0.99999

Mean across 10 curvatures: 5.4380e-01 +- 7.6827e-01
