# Supplementary material for: Computer assisted diagnosis of Alzheimer’s disease using statistical likelihood-ratio test
Source: PLoS One. 2023 Feb 17;18(2):e0279574. doi: 10.1371/journal.pone.0279574 (PMC9937475; doi:10.1371/journal.pone.0279574)
Supplement: S1 File — (ZIP) [file pone.0279574.s001.zip › ADNI_AD/14_12_19/S216400/stats/rh.w-g.pct.stats]

# Title Segmentation Statistics 
# 
# generating_program mri_segstats
# cvs_version $Id: mri_segstats.c,v 1.121 2016/05/31 17:27:11 greve Exp $
# cmdline mri_segstats --in /scratch/jk27/xxz598/freesurfer/subjects/S216400/surf/rh.w-g.pct.mgh --annot S216400 rh aparc --sum /scratch/jk27/xxz598/freesurfer/subjects/S216400/stats/rh.w-g.pct.stats --snr 
# sysname  Linux
# hostname gadi-cpu-clx-2426.gadi.nci.org.au
# machine  x86_64
# user     xxz598
# anatomy_type surface
# 
# SUBJECTS_DIR /scratch/jk27/xxz598/freesurfer/subjects
# subjectname S216400
# Annot S216400 rh aparc
# ColorTable /tmp/mri_segstats.tmp.S216400.rh.186.ctab 
# ColorTableTimeStamp 2019/12/20 14:52:56 
# InVolFile  /scratch/jk27/xxz598/freesurfer/subjects/S216400/surf/rh.w-g.pct.mgh 
# InVolFileTimeStamp  2019/12/20 14:52:55 
# InVolFrame 0 
# Only reporting non-empty segmentations
# VertexArea_mm2 0.641019 
# TableCol  1 ColHeader Index 
# TableCol  1 FieldName Index 
# TableCol  1 Units     NA 
# TableCol  2 ColHeader SegId 
# TableCol  2 FieldName Segmentation Id
# TableCol  2 Units     NA
# TableCol  3 ColHeader NVertices 
# TableCol  3 FieldName Number of Vertices
# TableCol  3 Units     unitless
# TableCol  4 ColHeader Area_mm2
# TableCol  4 FieldName Area
# TableCol  4 Units     mm^2
# TableCol  5 ColHeader StructName
# TableCol  5 FieldName Structure Name
# TableCol  5 Units     NA
# TableCol  6 ColHeader Mean 
# TableCol  6 FieldName Intensity Mean
# TableCol  6 Units     unknown
# TableCol  7 ColHeader StdDev
# TableCol  7 FieldName Itensity StdDev
# TableCol  7 Units     unknown
# TableCol  8 ColHeader Min
# TableCol  8 FieldName Intensity Min
# TableCol  8 Units     unknown
# TableCol  9 ColHeader Max
# TableCol  9 FieldName Intensity Max
# TableCol  9 Units     unknown
# TableCol 10 ColHeader Range
# TableCol 10 FieldName Intensity Range
# TableCol 10 Units     unknown
# TableCol 11 ColHeader SNR
# TableCol 11 FieldName Intensity SNR
# TableCol 11 Units     none
# NRows 35 
# NTableCols 11 
# ColHeaders  Index SegId NVertices Area_mm2 StructName Mean StdDev Min Max Range SNR  
  1 2000      8166     5452.0  unknown                            0.0530     1.0756    -3.1856    35.5147    38.7004     0.0493 
  2 2001      1115      737.4  bankssts                          25.0957     6.4509     3.2590    41.8430    38.5840     3.8903 
  3 2002       850      562.9  caudalanteriorcingulate           35.7863     8.5928     5.2555    58.2131    52.9576     4.1647 
  4 2003      2527     1664.3  caudalmiddlefrontal               27.2680     7.3013     3.1739    49.7208    46.5469     3.7347 
  5 2005      2272     1279.7  cuneus                            20.3208     7.8063    -1.3933    40.9266    42.3199     2.6031 
  6 2006       621      436.4  entorhinal                        19.7854     7.8030     4.9099    50.1102    45.2003     2.5356 
  7 2007      4216     2841.4  fusiform                          22.6684     7.5039    -5.4609    47.6129    53.0738     3.0209 
  8 2008      7342     4130.9  inferiorparietal                  20.3094     7.7920    -5.0858    41.9128    46.9987     2.6064 
  9 2009      4265     2849.6  inferiortemporal                  23.7517     8.1550    -3.8659    49.1452    53.0111     2.9125 
 10 2010      1355      830.1  isthmuscingulate                  25.0477     8.8997     2.2139    63.0335    60.8196     2.8144 
 11 2011      7584     4361.4  lateraloccipital                  21.1303     8.0913    -2.7117    50.8044    53.5161     2.6115 
 12 2012      3249     2250.8  lateralorbitofrontal              30.2696     8.6528     2.0420    61.1935    59.1514     3.4982 
 13 2013      5126     3312.7  lingual                           20.3993     8.7193   -65.6828    46.2379   111.9207     2.3395 
 14 2014      2858     1965.2  medialorbitofrontal               27.0514    17.0857   -84.2840    55.9742   140.2582     1.5833 
 15 2015      4762     3078.4  middletemporal                    24.8921     8.2498    -3.8989    48.1839    52.0829     3.0173 
 16 2016       960      645.7  parahippocampal                   23.2567     7.1718     4.4028    50.6553    46.2525     3.2428 
 17 2017      2500     1472.6  paracentral                       21.1318     7.1958     1.9681    45.0877    43.1196     2.9367 
 18 2018      1925     1281.5  parsopercularis                   27.8169     6.2802     9.6725    46.2053    36.5328     4.4293 
 19 2019      1286      859.7  parsorbitalis                     30.0773     7.1513     9.2594    52.3029    43.0435     4.2059 
 20 2020      1997     1386.7  parstriangularis                  29.8831     6.9945     8.1821    50.4410    42.2590     4.2724 
 21 2021      2041     1348.7  pericalcarine                     19.0551     8.1372   -22.0968    42.4840    64.5808     2.3417 
 22 2022      6063     3662.2  postcentral                       20.8595     6.5618     2.3549    46.0349    43.6800     3.1789 
 23 2023      1797     1156.3  posteriorcingulate                27.6738     7.3798     0.1424    49.1456    49.0032     3.7500 
 24 2024      7155     4490.9  precentral                        21.0739     7.5073     1.2548    45.2954    44.0405     2.8071 
 25 2025      5514     3421.9  precuneus                         21.8437     7.8038   -46.3571    43.2776    89.6347     2.7991 
 26 2026       999      621.5  rostralanteriorcingulate          33.5610     8.5639     5.2940    55.4349    50.1409     3.9189 
 27 2027      6496     4567.5  rostralmiddlefrontal              31.3293     8.1639     5.5699    59.2094    53.6395     3.8375 
 28 2028      9722     6642.2  superiorfrontal                   30.3441     7.6478    -0.7440    55.0703    55.8144     3.9677 
 29 2029      7052     4184.1  superiorparietal                  21.3721     7.8381    -3.1484    42.0401    45.1885     2.7267 
 30 2030      5034     3251.8  superiortemporal                  25.9168     6.5759    -1.1620    55.1205    56.2826     3.9412 
 31 2031      4611     3011.5  supramarginal                     23.8634     6.6125     3.4276    45.2593    41.8317     3.6089 
 32 2032       426      304.8  frontalpole                       30.1539     9.1288     8.0656    52.0172    43.9515     3.3032 
 33 2033       678      483.0  temporalpole                      26.4474     7.9140    -1.8285    47.0595    48.8880     3.3418 
 34 2034       514      250.0  transversetemporal                17.6017     4.5081     7.7228    31.7485    24.0257     3.9045 
 35 2035      3713     2479.5  insula                            23.8522     9.8825   -54.4530    64.8909   119.3439     2.4136 
