# Supplementary material for: Computer assisted diagnosis of Alzheimer’s disease using statistical likelihood-ratio test
Source: PLoS One. 2023 Feb 17;18(2):e0279574. doi: 10.1371/journal.pone.0279574 (PMC9937475; doi:10.1371/journal.pone.0279574)
Supplement: S1 File — (ZIP) [file pone.0279574.s001.zip › ADNI_AD/14_12_19/S216400/stats/wmparc.stats]

# Title Segmentation Statistics 
# 
# generating_program mri_segstats
# cvs_version $Id: mri_segstats.c,v 1.121 2016/05/31 17:27:11 greve Exp $
# cmdline mri_segstats --seg mri/wmparc.mgz --sum stats/wmparc.stats --pv mri/norm.mgz --excludeid 0 --brainmask mri/brainmask.mgz --in mri/norm.mgz --in-intensity-name norm --in-intensity-units MR --subject S216400 --surf-wm-vol --ctab /scratch/jk27/xxz598/freesurfer/WMParcStatsLUT.txt --etiv 
# sysname  Linux
# hostname gadi-cpu-clx-2426.gadi.nci.org.au
# machine  x86_64
# user     xxz598
# anatomy_type volume
# 
# SUBJECTS_DIR /scratch/jk27/xxz598/freesurfer/subjects
# subjectname S216400
# Measure VentricleChoroidVol, VentricleChoroidVol, Volume of ventricles and choroid plexus, 49941.000000, mm^3
# Measure lhCerebralWhiteMatter, lhCerebralWhiteMatterVol, Left hemisphere cerebral white matter volume, 197170.460106, mm^3
# Measure rhCerebralWhiteMatter, rhCerebralWhiteMatterVol, Right hemisphere cerebral white matter volume, 213020.466162, mm^3
# Measure CerebralWhiteMatter, CerebralWhiteMatterVol, Total cerebral white matter volume, 410190.926268, mm^3
# Measure Mask, MaskVol, Mask Volume, 1523015.000000, mm^3
# Measure EstimatedTotalIntraCranialVol, eTIV, Estimated Total Intracranial Volume, 1513267.992852, mm^3
# SegVolFile mri/wmparc.mgz 
# SegVolFileTimeStamp  2019/12/20 15:03:20 
# ColorTable /scratch/jk27/xxz598/freesurfer/WMParcStatsLUT.txt 
# ColorTableTimeStamp 2017/01/19 09:00:02 
# InVolFile  mri/norm.mgz 
# InVolFileTimeStamp  2019/12/20 10:16:31 
# InVolFrame 0 
# PVVolFile  mri/norm.mgz 
# PVVolFileTimeStamp  2019/12/20 10:16:31 
# ExcludeSegId 0 
# Only reporting non-empty segmentations
# VoxelVolume_mm3 1 
# TableCol  1 ColHeader Index 
# TableCol  1 FieldName Index 
# TableCol  1 Units     NA 
# TableCol  2 ColHeader SegId 
# TableCol  2 FieldName Segmentation Id
# TableCol  2 Units     NA
# TableCol  3 ColHeader NVoxels 
# TableCol  3 FieldName Number of Voxels
# TableCol  3 Units     unitless
# TableCol  4 ColHeader Volume_mm3
# TableCol  4 FieldName Volume
# TableCol  4 Units     mm^3
# TableCol  5 ColHeader StructName
# TableCol  5 FieldName Structure Name
# TableCol  5 Units     NA
# TableCol  6 ColHeader normMean 
# TableCol  6 FieldName Intensity normMean
# TableCol  6 Units     MR
# TableCol  7 ColHeader normStdDev
# TableCol  7 FieldName Itensity normStdDev
# TableCol  7 Units     MR
# TableCol  8 ColHeader normMin
# TableCol  8 FieldName Intensity normMin
# TableCol  8 Units     MR
# TableCol  9 ColHeader normMax
# TableCol  9 FieldName Intensity normMax
# TableCol  9 Units     MR
# TableCol 10 ColHeader normRange
# TableCol 10 FieldName Intensity normRange
# TableCol 10 Units     MR
# NRows 70 
# NTableCols 10 
# ColHeaders  Index SegId NVoxels Volume_mm3 StructName normMean normStdDev normMin normMax normRange  
  1 3001      1857     1842.5  wm-lh-bankssts                   103.4087     6.5711    78.0000   116.0000    38.0000 
  2 3002      2541     2544.3  wm-lh-caudalanteriorcingulate    103.0834     8.6809    43.0000   117.0000    74.0000 
  3 3003      4738     4800.2  wm-lh-caudalmiddlefrontal         97.8160     7.6409    68.0000   115.0000    47.0000 
  4 3005      1761     1900.2  wm-lh-cuneus                     103.3436     7.1563    83.0000   120.0000    37.0000 
  5 3006       983     1042.9  wm-lh-entorhinal                  85.1322     6.8194    65.0000   103.0000    38.0000 
  6 3007      5706     5834.6  wm-lh-fusiform                    93.1609     9.4230    14.0000   113.0000    99.0000 
  7 3008      7674     7959.8  wm-lh-inferiorparietal           102.1613     8.2756    53.0000   124.0000    71.0000 
  8 3009      5429     5520.2  wm-lh-inferiortemporal            90.4400     8.5785    67.0000   114.0000    47.0000 
  9 3010      3607     3666.6  wm-lh-isthmuscingulate           104.0571    12.3153    15.0000   122.0000   107.0000 
 10 3011      6503     6969.4  wm-lh-lateraloccipital            97.4169     7.9938    70.0000   121.0000    51.0000 
 11 3012      6439     6490.3  wm-lh-lateralorbitofrontal       101.0662     7.9823    76.0000   118.0000    42.0000 
 12 3013      4776     5122.0  wm-lh-lingual                     96.0829     7.8712    33.0000   113.0000    80.0000 
 13 3014      3586     3600.5  wm-lh-medialorbitofrontal         98.0786     9.1184    60.0000   120.0000    60.0000 
 14 3015      4252     4434.4  wm-lh-middletemporal              95.1112     8.0315    73.0000   113.0000    40.0000 
 15 3016      1282     1427.8  wm-lh-parahippocampal             90.5562     7.8234    51.0000   113.0000    62.0000 
 16 3017      3382     3448.4  wm-lh-paracentral                 97.5721     8.1973    67.0000   114.0000    47.0000 
 17 3018      3173     3212.9  wm-lh-parsopercularis             99.0199     7.4796    77.0000   115.0000    38.0000 
 18 3019       935      954.6  wm-lh-parsorbitalis               94.3187     7.5793    76.0000   109.0000    33.0000 
 19 3020      3045     3066.3  wm-lh-parstriangularis            99.1120     7.5717    76.0000   115.0000    39.0000 
 20 3021      2914     2954.4  wm-lh-pericalcarine               96.8140    10.6307    22.0000   119.0000    97.0000 
 21 3022      6462     6921.2  wm-lh-postcentral                 96.1479     7.7779    69.0000   116.0000    47.0000 
 22 3023      3653     3677.1  wm-lh-posteriorcingulate         103.4079     9.1563    39.0000   120.0000    81.0000 
 23 3024     11955    12367.6  wm-lh-precentral                  97.8799     7.2947    62.0000   118.0000    56.0000 
 24 3025      7718     7888.2  wm-lh-precuneus                  101.6750     9.0345    46.0000   121.0000    75.0000 
 25 3026      2733     2694.5  wm-lh-rostralanteriorcingulate   100.1859    12.4065    38.0000   121.0000    83.0000 
 26 3027     10408    10462.6  wm-lh-rostralmiddlefrontal        97.9949     8.3756    70.0000   116.0000    46.0000 
 27 3028     16747    16947.2  wm-lh-superiorfrontal             94.6413     8.5706    49.0000   115.0000    66.0000 
 28 3029      8905     9511.2  wm-lh-superiorparietal           100.3827     8.9986    60.0000   122.0000    62.0000 
 29 3030      7497     7859.5  wm-lh-superiortemporal            98.3023     8.7129    72.0000   122.0000    50.0000 
 30 3031      7489     7783.8  wm-lh-supramarginal              101.5857     8.8051    52.0000   119.0000    67.0000 
 31 3032       335      335.5  wm-lh-frontalpole                 86.9463     7.0827    72.0000   104.0000    32.0000 
 32 3033       540      611.2  wm-lh-temporalpole                83.3500     7.5854    66.0000   107.0000    41.0000 
 33 3034       531      564.4  wm-lh-transversetemporal          98.8117     5.7431    82.0000   116.0000    34.0000 
 34 3035     10347    10498.8  wm-lh-insula                      98.7154     8.5622    25.0000   119.0000    94.0000 
 35 4001      2601     2628.7  wm-rh-bankssts                   102.6990     5.8447    80.0000   118.0000    38.0000 
 36 4002      2423     2444.9  wm-rh-caudalanteriorcingulate    102.6591     8.8719    48.0000   118.0000    70.0000 
 37 4003      5243     5215.9  wm-rh-caudalmiddlefrontal         98.6691     7.8012    72.0000   114.0000    42.0000 
 38 4005      2139     2219.7  wm-rh-cuneus                     102.1945     7.8647    76.0000   123.0000    47.0000 
 39 4006       725      774.1  wm-rh-entorhinal                  82.9200     5.9193    68.0000    99.0000    31.0000 
 40 4007      5627     5730.9  wm-rh-fusiform                    90.1436     8.5541    55.0000   108.0000    53.0000 
 41 4008      9708     9980.3  wm-rh-inferiorparietal           100.6208     7.7481    45.0000   121.0000    76.0000 
 42 4009      5954     6011.5  wm-rh-inferiortemporal            91.5915     8.1906    61.0000   112.0000    51.0000 
 43 4010      3491     3605.1  wm-rh-isthmuscingulate           102.3297     9.8407    18.0000   126.0000   108.0000 
 44 4011      9672    10165.6  wm-rh-lateraloccipital            98.1137     8.3407    72.0000   122.0000    50.0000 
 45 4012      6590     6591.0  wm-rh-lateralorbitofrontal        97.2240     8.7466    62.0000   113.0000    51.0000 
 46 4013      6405     6680.4  wm-rh-lingual                     92.7397     7.9590    16.0000   110.0000    94.0000 
 47 4014      3002     3051.2  wm-rh-medialorbitofrontal         93.2045     9.9863    33.0000   111.0000    78.0000 
 48 4015      5612     5925.1  wm-rh-middletemporal              95.1730     7.6869    71.0000   113.0000    42.0000 
 49 4016      1369     1508.8  wm-rh-parahippocampal             88.4536     6.6473    67.0000   106.0000    39.0000 
 50 4017      4474     4526.2  wm-rh-paracentral                 97.6330     7.9862    72.0000   118.0000    46.0000 
 51 4018      3069     3074.3  wm-rh-parsopercularis             97.0124     7.5900    74.0000   113.0000    39.0000 
 52 4019      1344     1389.9  wm-rh-parsorbitalis               92.6562     8.2324    75.0000   110.0000    35.0000 
 53 4020      3017     3048.2  wm-rh-parstriangularis            96.6443     7.9299    74.0000   112.0000    38.0000 
 54 4021      3422     3439.9  wm-rh-pericalcarine               96.2525     8.7138    40.0000   120.0000    80.0000 
 55 4022      6482     6968.7  wm-rh-postcentral                 96.9582     7.5557    71.0000   115.0000    44.0000 
 56 4023      3925     3946.1  wm-rh-posteriorcingulate         102.7908     8.2296    49.0000   119.0000    70.0000 
 57 4024     12436    12835.6  wm-rh-precentral                  97.2568     6.9673    73.0000   114.0000    41.0000 
 58 4025      8082     8116.9  wm-rh-precuneus                   99.1497     8.1360    70.0000   116.0000    46.0000 
 59 4026      2545     2536.2  wm-rh-rostralanteriorcingulate   102.0169     7.8468    68.0000   119.0000    51.0000 
 60 4027     10244    10259.4  wm-rh-rostralmiddlefrontal        97.0729     8.6173    70.0000   113.0000    43.0000 
 61 4028     16963    17117.3  wm-rh-superiorfrontal             95.0608     8.6657    60.0000   116.0000    56.0000 
 62 4029      9950    10348.0  wm-rh-superiorparietal           100.4475     8.5473    38.0000   123.0000    85.0000 
 63 4030      5705     6068.6  wm-rh-superiortemporal            97.8699     8.5786    66.0000   120.0000    54.0000 
 64 4031      8477     8681.9  wm-rh-supramarginal              104.1925     7.1806    63.0000   123.0000    60.0000 
 65 4032       324      321.8  wm-rh-frontalpole                 86.7562     7.5496    71.0000   103.0000    32.0000 
 66 4033       580      632.4  wm-rh-temporalpole                87.0397     7.2269    70.0000   105.0000    35.0000 
 67 4034       470      475.4  wm-rh-transversetemporal          99.9255     5.4233    82.0000   111.0000    29.0000 
 68 4035     10205    10186.0  wm-rh-insula                      94.5845     9.2974    44.0000   117.0000    73.0000 
 69 5001     25828    25520.1  Left-UnsegmentedWhiteMatter      101.0161    11.6733    12.0000   123.0000   111.0000 
 70 5002     29474    29391.9  Right-UnsegmentedWhiteMatter     100.1700    10.0394    22.0000   120.0000    98.0000 
