# Supplementary material for: Computer assisted diagnosis of Alzheimer’s disease using statistical likelihood-ratio test
Source: PLoS One. 2023 Feb 17;18(2):e0279574. doi: 10.1371/journal.pone.0279574 (PMC9937475; doi:10.1371/journal.pone.0279574)
Supplement: S1 File — (ZIP) [file pone.0279574.s001.zip › ADNI_AD/14_12_19/S30918/stats/aseg.stats]

# Title Segmentation Statistics 
# 
# generating_program mri_segstats
# cvs_version $Id: mri_segstats.c,v 1.121 2016/05/31 17:27:11 greve Exp $
# cmdline mri_segstats --seg mri/aseg.mgz --sum stats/aseg.stats --pv mri/norm.mgz --empty --brainmask mri/brainmask.mgz --brain-vol-from-seg --excludeid 0 --excl-ctxgmwm --supratent --subcortgray --in mri/norm.mgz --in-intensity-name norm --in-intensity-units MR --etiv --surf-wm-vol --surf-ctx-vol --totalgray --euler --ctab /scratch/jk27/xxz598/freesurfer/ASegStatsLUT.txt --subject S30918 
# sysname  Linux
# hostname gadi-cpu-clx-2181.gadi.nci.org.au
# machine  x86_64
# user     xxz598
# anatomy_type volume
# 
# SUBJECTS_DIR /scratch/jk27/xxz598/freesurfer/subjects
# subjectname S30918
# Measure BrainSeg, BrainSegVol, Brain Segmentation Volume, 954055.000000, mm^3
# Measure BrainSegNotVent, BrainSegVolNotVent, Brain Segmentation Volume Without Ventricles, 929985.000000, mm^3
# Measure BrainSegNotVentSurf, BrainSegVolNotVentSurf, Brain Segmentation Volume Without Ventricles from Surf, 929535.553603, mm^3
# Measure VentricleChoroidVol, VentricleChoroidVol, Volume of ventricles and choroid plexus, 20247.000000, mm^3
# Measure lhCortex, lhCortexVol, Left hemisphere cortical gray matter volume, 182763.353015, mm^3
# Measure rhCortex, rhCortexVol, Right hemisphere cortical gray matter volume, 188418.490833, mm^3
# Measure Cortex, CortexVol, Total cortical gray matter volume, 371181.843849, mm^3
# Measure lhCerebralWhiteMatter, lhCerebralWhiteMatterVol, Left hemisphere cerebral white matter volume, 203164.846426, mm^3
# Measure rhCerebralWhiteMatter, rhCerebralWhiteMatterVol, Right hemisphere cerebral white matter volume, 196293.863329, mm^3
# Measure CerebralWhiteMatter, CerebralWhiteMatterVol, Total cerebral white matter volume, 399458.709754, mm^3
# Measure SubCortGray, SubCortGrayVol, Subcortical gray matter volume, 44388.000000, mm^3
# Measure TotalGray, TotalGrayVol, Total gray matter volume, 511308.843849, mm^3
# Measure SupraTentorial, SupraTentorialVol, Supratentorial volume, 837134.553603, mm^3
# Measure SupraTentorialNotVent, SupraTentorialVolNotVent, Supratentorial volume, 816887.553603, mm^3
# Measure SupraTentorialNotVentVox, SupraTentorialVolNotVentVox, Supratentorial volume voxel count, 815323.000000, mm^3
# Measure Mask, MaskVol, Mask Volume, 1339791.000000, mm^3
# Measure BrainSegVol-to-eTIV, BrainSegVol-to-eTIV, Ratio of BrainSegVol to eTIV, 0.723732, unitless
# Measure MaskVol-to-eTIV, MaskVol-to-eTIV, Ratio of MaskVol to eTIV, 1.016345, unitless
# Measure lhSurfaceHoles, lhSurfaceHoles, Number of defect holes in lh surfaces prior to fixing, 33, unitless
# Measure rhSurfaceHoles, rhSurfaceHoles, Number of defect holes in rh surfaces prior to fixing, 23, unitless
# Measure SurfaceHoles, SurfaceHoles, Total number of defect holes in surfaces prior to fixing, 56, unitless
# Measure EstimatedTotalIntraCranialVol, eTIV, Estimated Total Intracranial Volume, 1318243.875230, mm^3
# SegVolFile mri/aseg.mgz 
# SegVolFileTimeStamp  2019/12/26 04:24:12 
# ColorTable /scratch/jk27/xxz598/freesurfer/ASegStatsLUT.txt 
# ColorTableTimeStamp 2017/01/19 09:00:02 
# InVolFile  mri/norm.mgz 
# InVolFileTimeStamp  2019/12/25 23:47:45 
# InVolFrame 0 
# PVVolFile  mri/norm.mgz 
# PVVolFileTimeStamp  2019/12/25 23:47:45 
# Excluding Cortical Gray and White Matter
# ExcludeSegId 0 2 3 41 42 
# VoxelVolume_mm3 1 
# TableCol  1 ColHeader Index 
# TableCol  1 FieldName Index 
# TableCol  1 Units     NA 
# TableCol  2 ColHeader SegId 
# TableCol  2 FieldName Segmentation Id
# TableCol  2 Units     NA
# TableCol  3 ColHeader NVoxels 
# TableCol  3 FieldName Number of Voxels
# TableCol  3 Units     unitless
# TableCol  4 ColHeader Volume_mm3
# TableCol  4 FieldName Volume
# TableCol  4 Units     mm^3
# TableCol  5 ColHeader StructName
# TableCol  5 FieldName Structure Name
# TableCol  5 Units     NA
# TableCol  6 ColHeader normMean 
# TableCol  6 FieldName Intensity normMean
# TableCol  6 Units     MR
# TableCol  7 ColHeader normStdDev
# TableCol  7 FieldName Itensity normStdDev
# TableCol  7 Units     MR
# TableCol  8 ColHeader normMin
# TableCol  8 FieldName Intensity normMin
# TableCol  8 Units     MR
# TableCol  9 ColHeader normMax
# TableCol  9 FieldName Intensity normMax
# TableCol  9 Units     MR
# TableCol 10 ColHeader normRange
# TableCol 10 FieldName Intensity normRange
# TableCol 10 Units     MR
# NRows 45 
# NTableCols 10 
# ColHeaders  Index SegId NVoxels Volume_mm3 StructName normMean normStdDev normMin normMax normRange  
  1   4      9151     9390.2  Left-Lateral-Ventricle            22.6137    13.4083     2.0000    77.0000    75.0000 
  2   5       514      531.1  Left-Inf-Lat-Vent                 37.5039    15.5909     1.0000    78.0000    77.0000 
  3   7      9175     9800.0  Left-Cerebellum-White-Matter      84.6413     6.2377    35.0000   101.0000    66.0000 
  4   8     48153    48344.8  Left-Cerebellum-Cortex            61.0560    11.1697     3.0000    92.0000    89.0000 
  5  10      6315     6014.2  Left-Thalamus-Proper              86.2663     9.8284    28.0000   109.0000    81.0000 
  6  11      2614     2492.8  Left-Caudate                      82.2938     9.1762    41.0000   106.0000    65.0000 
  7  12      3840     3826.4  Left-Putamen                      87.8370     5.3964    66.0000   106.0000    40.0000 
  8  13      1481     1452.7  Left-Pallidum                     97.2120     3.7783    79.0000   108.0000    29.0000 
  9  14      1243     1243.2  3rd-Ventricle                     26.7241    15.7327     3.0000    82.0000    79.0000 
 10  15      1137     1217.8  4th-Ventricle                     26.9050    12.2352     4.0000    67.0000    63.0000 
 11  16     17125    17189.9  Brain-Stem                        81.0146    10.4021    19.0000   109.0000    90.0000 
 12  17      3126     2939.2  Left-Hippocampus                  68.5969     8.8200    18.0000    94.0000    76.0000 
 13  18       929      872.7  Left-Amygdala                     70.2121     7.2618    28.0000    89.0000    61.0000 
 14  24      1443     1422.7  CSF                               35.1677    12.5469     6.0000    80.0000    74.0000 
 15  26       380      378.9  Left-Accumbens-area               78.0474     4.5624    57.0000    93.0000    36.0000 
 16  28      3134     3016.6  Left-VentralDC                    89.3969    11.4113    26.0000   116.0000    90.0000 
 17  30         6       10.5  Left-vessel                       54.8333     6.2102    49.0000    65.0000    16.0000 
 18  31       649      562.6  Left-choroid-plexus               44.7088    12.1091    17.0000    81.0000    64.0000 
 19  43      8837     8981.5  Right-Lateral-Ventricle           22.2565    13.5773     1.0000    83.0000    82.0000 
 20  44       254      281.6  Right-Inf-Lat-Vent                40.9134    14.0327     6.0000    78.0000    72.0000 
 21  46      9555    10135.6  Right-Cerebellum-White-Matter     84.0274     6.4545    35.0000   101.0000    66.0000 
 22  47     46911    47039.5  Right-Cerebellum-Cortex           61.2807    10.7649     4.0000    95.0000    91.0000 
 23  49      5848     5515.9  Right-Thalamus-Proper             85.6660    10.3610    13.0000   107.0000    94.0000 
 24  50      2924     2787.7  Right-Caudate                     81.9145     9.8320    39.0000   103.0000    64.0000 
 25  51      3964     3965.6  Right-Putamen                     88.6153     5.6305    45.0000   105.0000    60.0000 
 26  52      1480     1434.8  Right-Pallidum                    98.3736     3.9968    77.0000   114.0000    37.0000 
 27  53      3253     3106.6  Right-Hippocampus                 70.7621     8.0416    28.0000    97.0000    69.0000 
 28  54      1410     1354.6  Right-Amygdala                    74.1199     5.9781    49.0000    90.0000    41.0000 
 29  58       425      416.3  Right-Accumbens-area              81.0800     4.4709    59.0000    94.0000    35.0000 
 30  60      3300     3100.9  Right-VentralDC                   90.4724    11.9885    35.0000   118.0000    83.0000 
 31  62        32       51.0  Right-vessel                      53.3125    10.0753    29.0000    72.0000    43.0000 
 32  63       843      748.9  Right-choroid-plexus              44.5635    11.4204    15.0000    79.0000    64.0000 
 33  72         0        0.0  5th-Ventricle                      0.0000     0.0000     0.0000     0.0000     0.0000 
 34  77      3460     3460.9  WM-hypointensities                72.4607    12.7350    35.0000   115.0000    80.0000 
 35  78         0        0.0  Left-WM-hypointensities            0.0000     0.0000     0.0000     0.0000     0.0000 
 36  79         0        0.0  Right-WM-hypointensities           0.0000     0.0000     0.0000     0.0000     0.0000 
 37  80         0        0.0  non-WM-hypointensities             0.0000     0.0000     0.0000     0.0000     0.0000 
 38  81         0        0.0  Left-non-WM-hypointensities        0.0000     0.0000     0.0000     0.0000     0.0000 
 39  82         0        0.0  Right-non-WM-hypointensities       0.0000     0.0000     0.0000     0.0000     0.0000 
 40  85       197      199.0  Optic-Chiasm                      81.0355    19.3842    36.0000   115.0000    79.0000 
 41 251       976      882.2  CC_Posterior                      95.8750    16.3130    41.0000   118.0000    77.0000 
 42 252       460      396.2  CC_Mid_Posterior                  80.4565    20.7137    27.0000   113.0000    86.0000 
 43 253       492      453.7  CC_Central                        90.7256    16.6267    39.0000   112.0000    73.0000 
 44 254       474      433.1  CC_Mid_Anterior                   91.8165    18.6484    39.0000   114.0000    75.0000 
 45 255       868      822.2  CC_Anterior                       99.2696    18.1534    21.0000   122.0000   101.0000 
