# Supplementary material for: Computer assisted diagnosis of Alzheimer’s disease using statistical likelihood-ratio test
Source: PLoS One. 2023 Feb 17;18(2):e0279574. doi: 10.1371/journal.pone.0279574 (PMC9937475; doi:10.1371/journal.pone.0279574)
Supplement: S1 File — (ZIP) [file pone.0279574.s001.zip › ADNI_AD/14_12_19/S30918/stats/lh.aparc.a2009s.stats]

# Table of FreeSurfer cortical parcellation anatomical statistics 
# 
# CreationTime 2019/12/25-17:14:49-GMT
# generating_program mris_anatomical_stats
# cvs_version $Id: mris_anatomical_stats.c,v 1.79 2016/03/14 15:15:34 greve Exp $
# mrisurf.c-cvs_version $Id: mrisurf.c,v 1.781.2.6 2016/12/27 16:47:14 zkaufman Exp $
# cmdline mris_anatomical_stats -th3 -mgz -cortex ../label/lh.cortex.label -f ../stats/lh.aparc.a2009s.stats -b -a ../label/lh.aparc.a2009s.annot -c ../label/aparc.annot.a2009s.ctab S30918 lh white 
# sysname  Linux
# hostname gadi-cpu-clx-2181.gadi.nci.org.au
# machine  x86_64
# user     xxz598
# 
# SUBJECTS_DIR /scratch/jk27/xxz598/freesurfer/subjects
# anatomy_type surface
# subjectname S30918
# hemi lh
# AnnotationFile ../label/lh.aparc.a2009s.annot
# AnnotationFileTimeStamp 2019/12/26 04:14:36
# Measure Cortex, NumVert, Number of Vertices, 121650, unitless
# Measure Cortex, WhiteSurfArea, White Surface Total Area, 77125.3, mm^2
# Measure Cortex, MeanThickness, Mean Thickness, 2.19274, mm
# Measure BrainSeg, BrainSegVol, Brain Segmentation Volume, 954055.000000, mm^3
# Measure BrainSegNotVent, BrainSegVolNotVent, Brain Segmentation Volume Without Ventricles, 929985.000000, mm^3
# Measure BrainSegNotVentSurf, BrainSegVolNotVentSurf, Brain Segmentation Volume Without Ventricles from Surf, 929535.553603, mm^3
# Measure Cortex, CortexVol Total cortical gray matter volume, 371181.843849, mm^3
# Measure SupraTentorial, SupraTentorialVol, Supratentorial volume, 837134.553603, mm^3
# Measure SupraTentorialNotVent, SupraTentorialVolNotVent, Supratentorial volume, 816887.553603, mm^3
# Measure EstimatedTotalIntraCranialVol, eTIV, Estimated Total Intracranial Volume, 1318243.875230, mm^3
# NTableCols 10
# TableCol  1 ColHeader StructName
# TableCol  1 FieldName Structure Name
# TableCol  1 Units     NA
# TableCol  2 ColHeader NumVert
# TableCol  2 FieldName Number of Vertices
# TableCol  2 Units     unitless
# TableCol  3 ColHeader SurfArea
# TableCol  3 FieldName Surface Area
# TableCol  3 Units     mm^2
# TableCol  4 ColHeader GrayVol
# TableCol  4 FieldName Gray Matter Volume
# TableCol  4 Units     mm^3
# TableCol  5 ColHeader ThickAvg 
# TableCol  5 FieldName Average Thickness
# TableCol  5 Units     mm
# TableCol  6 ColHeader ThickStd
# TableCol  6 FieldName Thickness StdDev
# TableCol  6 Units     mm 
# TableCol  7 ColHeader MeanCurv
# TableCol  7 FieldName Integrated Rectified Mean Curvature
# TableCol  7 Units     mm^-1
# TableCol  8 ColHeader GausCurv 
# TableCol  8 FieldName Integrated Rectified Gaussian Curvature
# TableCol  8 Units     mm^-2
# TableCol  9 ColHeader  FoldInd
# TableCol  9 FieldName  Folding Index 
# TableCol  9 Units      unitless 
# TableCol 10 ColHeader CurvInd
# TableCol 10 FieldName Intrinsic Curvature Index
# TableCol 10 Units     unitless
# ColHeaders StructName NumVert SurfArea GrayVol ThickAvg ThickStd MeanCurv GausCurv FoldInd CurvInd
G&S_frontomargin                         1132    831   1685  2.105 0.526     0.171     0.050       23     2.2
G&S_occipital_inf                        1715   1069   2729  2.252 0.785     0.149     0.043       27     2.8
G&S_paracentral                          1411    851   1618  1.718 0.480     0.118     0.035       12     2.2
G&S_subcentral                           1717   1016   2898  2.520 0.489     0.130     0.035       21     2.2
G&S_transv_frontopol                      659    402   1335  2.450 0.566     0.154     0.057       12     1.4
G&S_cingul-Ant                           2322   1631   3959  2.403 0.544     0.126     0.027       29     2.6
G&S_cingul-Mid-Ant                       1101    737   1938  2.508 0.578     0.118     0.024       10     1.1
G&S_cingul-Mid-Post                      1183    770   1858  2.298 0.613     0.110     0.026       15     1.3
G_cingul-Post-dorsal                      520    332   1155  2.547 0.561     0.165     0.063       13     1.3
G_cingul-Post-ventral                     243    145    502  2.664 0.875     0.130     0.037        4     0.3
G_cuneus                                 1971   1182   1916  1.546 0.395     0.149     0.032       33     2.7
G_front_inf-Opercular                    1278    761   2353  2.373 0.653     0.122     0.039       15     1.9
G_front_inf-Orbital                       465    273    939  2.559 0.534     0.116     0.029        5     0.6
G_front_inf-Triangul                     1236    777   2055  2.148 0.526     0.141     0.046       20     2.2
G_front_middle                           5194   2942   8148  2.219 0.545     0.131     0.041       74     8.9
G_front_sup                              7825   4547  13624  2.529 0.704     0.130     0.041      110    13.4
G_Ins_lg&S_cent_ins                       677    405   1541  3.336 0.866     0.139     0.051        8     1.7
G_insular_short                           702    421   2091  3.423 0.558     0.145     0.051       14     1.2
G_occipital_middle                       2440   1386   3708  2.122 0.560     0.141     0.052       43     4.8
G_occipital_sup                          1355    793   1549  1.745 0.433     0.124     0.032       14     1.7
G_oc-temp_lat-fusifor                    1529    999   3450  2.680 0.689     0.149     0.044       26     2.6
G_oc-temp_med-Lingual                    3028   1909   4174  1.874 0.658     0.153     0.041       50     5.1
G_oc-temp_med-Parahip                    1194    815   2974  2.927 0.792     0.112     0.031        8     1.4
G_orbital                                2444   1632   4932  2.378 0.653     0.168     0.055       69     5.8
G_pariet_inf-Angular                     2245   1263   3665  2.273 0.605     0.126     0.036       36     3.3
G_pariet_inf-Supramar                    2310   1444   4594  2.599 0.542     0.137     0.037       30     3.3
G_parietal_sup                           2652   1482   2895  1.720 0.472     0.115     0.035       36     3.7
G_postcentral                            2215   1230   2374  1.712 0.497     0.119     0.032       29     3.2
G_precentral                             3000   1522   4114  2.270 0.747     0.105     0.034       33     4.3
G_precuneus                              2620   1629   3644  1.915 0.528     0.125     0.036       34     3.5
G_rectus                                  898    640   1679  2.169 0.571     0.176     0.041       26     1.7
G_subcallosal                             981    660   1426  2.229 1.076     0.139     0.064       16     2.8
G_temp_sup-G_T_transv                     641    285    850  2.489 0.414     0.080     0.021        4     0.5
G_temp_sup-Lateral                       2189   1285   5268  2.948 0.709     0.137     0.048       36     4.2
G_temp_sup-Plan_polar                     673    467   1701  3.401 0.672     0.107     0.023        5     0.6
G_temp_sup-Plan_tempo                     817    592   1522  2.306 0.509     0.093     0.019        5     0.5
G_temporal_inf                           2638   1701   6378  2.771 0.705     0.149     0.049       52     4.7
G_temporal_middle                        2361   1566   5515  2.632 0.730     0.152     0.044       45     4.1
Lat_Fis-ant-Horizont                      267    187    329  2.031 0.583     0.123     0.021        2     0.2
Lat_Fis-ant-Vertical                      239    161    316  2.239 0.529     0.112     0.024        2     0.2
Lat_Fis-post                             1115    725   1157  2.000 0.570     0.112     0.024        8     1.1
Pole_occipital                           2080   1284   2321  1.741 0.433     0.152     0.044       31     3.9
Pole_temporal                            1506   1099   5210  3.351 0.838     0.170     0.047       25     3.0
S_calcarine                              2640   1782   2275  1.490 0.468     0.141     0.034       34     3.7
S_central                                2754   1959   2572  1.466 0.449     0.111     0.022       18     2.6
S_cingul-Marginalis                      1135    756   1215  1.777 0.521     0.107     0.026        9     1.4
S_circular_insula_ant                     450    319    754  2.738 0.738     0.115     0.026        3     0.5
S_circular_insula_inf                    1510   1006   2376  2.786 1.035     0.093     0.030       19     2.7
S_circular_insula_sup                    1673   1110   2141  2.311 0.442     0.112     0.024       10     1.8
S_collat_transv_ant                       938    632   1392  2.542 0.476     0.098     0.022        5     0.8
S_collat_transv_post                      382    258    429  2.064 0.517     0.145     0.033        4     0.6
S_front_inf                              2107   1343   2240  1.899 0.471     0.115     0.026       17     2.1
S_front_middle                           1509   1030   1779  1.942 0.427     0.134     0.031       18     1.9
S_front_sup                              2785   1772   3266  1.990 0.526     0.106     0.026       19     2.7
S_interm_prim-Jensen                      199    150    283  2.267 0.499     0.163     0.032        3     0.3
S_intrapariet&P_trans                    2567   1676   2532  1.673 0.409     0.108     0.020       19     2.3
S_oc_middle&Lunatus                      1059    724   1059  1.765 0.448     0.143     0.034       13     1.5
S_oc_sup&transversal                     1036    701   1163  1.827 0.362     0.108     0.020        6     0.9
S_occipital_ant                           851    573    915  1.796 0.540     0.119     0.032        9     1.2
S_oc-temp_lat                             840    570   1187  2.500 0.585     0.133     0.029        7     1.1
S_oc-temp_med&Lingual                    1888   1327   2535  2.153 0.539     0.122     0.024       16     2.1
S_orbital_lateral                         232    173    295  1.963 0.408     0.146     0.042        3     0.3
S_orbital_med-olfact                      643    451    821  1.991 0.742     0.123     0.020        6     0.5
S_orbital-H_Shaped                       1389    950   2291  2.539 0.534     0.144     0.037       16     2.2
S_parieto_occipital                      2101   1307   2144  1.882 0.540     0.117     0.025       19     2.2
S_pericallosal                           1316    745   1348  2.378 0.917     0.137     0.028       26     1.2
S_postcentral                            2896   1858   2996  1.754 0.514     0.118     0.025       24     3.1
S_precentral-inf-part                    2113   1349   2562  2.049 0.500     0.105     0.023       14     2.1
S_precentral-sup-part                    1428    936   1863  2.273 0.600     0.104     0.018        9     1.2
S_suborbital                              625    447    688  1.825 0.381     0.134     0.021        8     0.5
S_subparietal                             944    668    992  1.826 0.446     0.149     0.034       11     1.4
S_temporal_inf                           1227    885   1613  2.155 0.510     0.130     0.023       13     1.2
S_temporal_sup                           5202   3538   6701  2.065 0.575     0.111     0.022       39     4.6
S_temporal_transverse                     423    281    562  2.483 0.451     0.158     0.027        6     0.5
