# Supplementary material for: Computer assisted diagnosis of Alzheimer’s disease using statistical likelihood-ratio test
Source: PLoS One. 2023 Feb 17;18(2):e0279574. doi: 10.1371/journal.pone.0279574 (PMC9937475; doi:10.1371/journal.pone.0279574)
Supplement: S1 File — (ZIP) [file pone.0279574.s001.zip › ADNI_AD/14_12_19/S30918/stats/lh.aparc.DKTatlas.stats]

# Table of FreeSurfer cortical parcellation anatomical statistics 
# 
# CreationTime 2019/12/25-17:15:43-GMT
# generating_program mris_anatomical_stats
# cvs_version $Id: mris_anatomical_stats.c,v 1.79 2016/03/14 15:15:34 greve Exp $
# mrisurf.c-cvs_version $Id: mrisurf.c,v 1.781.2.6 2016/12/27 16:47:14 zkaufman Exp $
# cmdline mris_anatomical_stats -th3 -mgz -cortex ../label/lh.cortex.label -f ../stats/lh.aparc.DKTatlas.stats -b -a ../label/lh.aparc.DKTatlas.annot -c ../label/aparc.annot.DKTatlas.ctab S30918 lh white 
# sysname  Linux
# hostname gadi-cpu-clx-2181.gadi.nci.org.au
# machine  x86_64
# user     xxz598
# 
# SUBJECTS_DIR /scratch/jk27/xxz598/freesurfer/subjects
# anatomy_type surface
# subjectname S30918
# hemi lh
# AnnotationFile ../label/lh.aparc.DKTatlas.annot
# AnnotationFileTimeStamp 2019/12/26 04:15:33
# Measure Cortex, NumVert, Number of Vertices, 121650, unitless
# Measure Cortex, WhiteSurfArea, White Surface Total Area, 77125.3, mm^2
# Measure Cortex, MeanThickness, Mean Thickness, 2.19274, mm
# Measure BrainSeg, BrainSegVol, Brain Segmentation Volume, 954055.000000, mm^3
# Measure BrainSegNotVent, BrainSegVolNotVent, Brain Segmentation Volume Without Ventricles, 929985.000000, mm^3
# Measure BrainSegNotVentSurf, BrainSegVolNotVentSurf, Brain Segmentation Volume Without Ventricles from Surf, 929535.553603, mm^3
# Measure Cortex, CortexVol Total cortical gray matter volume, 371181.843849, mm^3
# Measure SupraTentorial, SupraTentorialVol, Supratentorial volume, 837134.553603, mm^3
# Measure SupraTentorialNotVent, SupraTentorialVolNotVent, Supratentorial volume, 816887.553603, mm^3
# Measure EstimatedTotalIntraCranialVol, eTIV, Estimated Total Intracranial Volume, 1318243.875230, mm^3
# NTableCols 10
# TableCol  1 ColHeader StructName
# TableCol  1 FieldName Structure Name
# TableCol  1 Units     NA
# TableCol  2 ColHeader NumVert
# TableCol  2 FieldName Number of Vertices
# TableCol  2 Units     unitless
# TableCol  3 ColHeader SurfArea
# TableCol  3 FieldName Surface Area
# TableCol  3 Units     mm^2
# TableCol  4 ColHeader GrayVol
# TableCol  4 FieldName Gray Matter Volume
# TableCol  4 Units     mm^3
# TableCol  5 ColHeader ThickAvg 
# TableCol  5 FieldName Average Thickness
# TableCol  5 Units     mm
# TableCol  6 ColHeader ThickStd
# TableCol  6 FieldName Thickness StdDev
# TableCol  6 Units     mm 
# TableCol  7 ColHeader MeanCurv
# TableCol  7 FieldName Integrated Rectified Mean Curvature
# TableCol  7 Units     mm^-1
# TableCol  8 ColHeader GausCurv 
# TableCol  8 FieldName Integrated Rectified Gaussian Curvature
# TableCol  8 Units     mm^-2
# TableCol  9 ColHeader  FoldInd
# TableCol  9 FieldName  Folding Index 
# TableCol  9 Units      unitless 
# TableCol 10 ColHeader CurvInd
# TableCol 10 FieldName Intrinsic Curvature Index
# TableCol 10 Units     unitless
# ColHeaders StructName NumVert SurfArea GrayVol ThickAvg ThickStd MeanCurv GausCurv FoldInd CurvInd
caudalanteriorcingulate                  1639   1034   2629  2.558 0.616     0.132     0.027       24     1.8
caudalmiddlefrontal                      3907   2198   5062  2.233 0.553     0.104     0.028       32     4.5
cuneus                                   2981   1790   2851  1.612 0.380     0.141     0.031       44     3.8
entorhinal                                454    351   1282  2.961 0.715     0.121     0.031        3     0.6
fusiform                                 3646   2445   6881  2.562 0.663     0.137     0.035       45     5.2
inferiorparietal                         5611   3507   7923  2.101 0.592     0.119     0.031       66     7.0
inferiortemporal                         4552   3097  10457  2.759 0.768     0.144     0.041       70     7.1
isthmuscingulate                         1249    784   1958  2.368 0.915     0.137     0.035       19     1.6
lateraloccipital                         7703   4700   9550  1.912 0.540     0.141     0.041      109    12.7
lateralorbitofrontal                     4257   2957   7604  2.432 0.733     0.162     0.051       94     9.7
lingual                                  4431   2875   5435  1.800 0.595     0.143     0.037       62     6.9
medialorbitofrontal                      2095   1503   3230  1.995 0.593     0.148     0.035       41     3.1
middletemporal                           5648   3835  10707  2.446 0.666     0.134     0.034       76     7.9
parahippocampal                           938    608   1967  2.725 0.810     0.097     0.023        6     0.8
paracentral                              2481   1523   3118  1.997 0.732     0.112     0.028       22     3.2
parsopercularis                          1959   1270   2907  2.152 0.547     0.120     0.031       19     2.4
parsorbitalis                            1030    650   1850  2.378 0.586     0.122     0.032       12     1.3
parstriangularis                         2152   1418   3012  2.036 0.520     0.131     0.036       26     3.1
pericalcarine                            2022   1362   1614  1.349 0.236     0.148     0.033       28     2.7
postcentral                              6698   4151   7695  1.784 0.590     0.110     0.026       62     7.5
posteriorcingulate                       1689   1094   2621  2.266 0.561     0.143     0.045       35     3.3
precentral                               8064   4735  10421  2.112 0.692     0.116     0.031       78    10.8
precuneus                                5206   3346   6468  1.916 0.551     0.125     0.033       63     6.7
rostralanteriorcingulate                 2155   1413   3572  2.350 0.696     0.123     0.030       30     2.4
rostralmiddlefrontal                     6167   3952   8853  2.072 0.555     0.138     0.038       78     9.3
superiorfrontal                         11593   7094  18908  2.390 0.652     0.126     0.037      147    17.6
superiorparietal                         5468   3307   5666  1.668 0.421     0.115     0.027       55     6.1
superiortemporal                         7429   4844  14404  2.623 0.823     0.121     0.031       82     9.3
supramarginal                            4660   3005   7254  2.280 0.634     0.130     0.033       52     6.1
transversetemporal                        813    399   1004  2.378 0.435     0.093     0.023        6     0.7
insula                                   2953   1882   6174  3.115 0.894     0.129     0.045       45     6.3
