# Supplementary material for: Computer assisted diagnosis of Alzheimer’s disease using statistical likelihood-ratio test
Source: PLoS One. 2023 Feb 17;18(2):e0279574. doi: 10.1371/journal.pone.0279574 (PMC9937475; doi:10.1371/journal.pone.0279574)
Supplement: S1 File — (ZIP) [file pone.0279574.s001.zip › ADNI_AD/14_12_19/S30918/stats/lh.aparc.pial.stats]

# Table of FreeSurfer cortical parcellation anatomical statistics 
# 
# CreationTime 2019/12/25-17:13:31-GMT
# generating_program mris_anatomical_stats
# cvs_version $Id: mris_anatomical_stats.c,v 1.79 2016/03/14 15:15:34 greve Exp $
# mrisurf.c-cvs_version $Id: mrisurf.c,v 1.781.2.6 2016/12/27 16:47:14 zkaufman Exp $
# cmdline mris_anatomical_stats -th3 -mgz -cortex ../label/lh.cortex.label -f ../stats/lh.aparc.pial.stats -b -a ../label/lh.aparc.annot -c ../label/aparc.annot.ctab S30918 lh pial 
# sysname  Linux
# hostname gadi-cpu-clx-2181.gadi.nci.org.au
# machine  x86_64
# user     xxz598
# 
# SUBJECTS_DIR /scratch/jk27/xxz598/freesurfer/subjects
# anatomy_type surface
# subjectname S30918
# hemi lh
# AnnotationFile ../label/lh.aparc.annot
# AnnotationFileTimeStamp 2019/12/26 03:53:15
# Measure Cortex, NumVert, Number of Vertices, 121627, unitless
# Measure Cortex, PialSurfArea, Pial Surface Total Area, 88482.2, mm^2
# Measure Cortex, MeanThickness, Mean Thickness, 2.19275, mm
# Measure BrainSeg, BrainSegVol, Brain Segmentation Volume, 954055.000000, mm^3
# Measure BrainSegNotVent, BrainSegVolNotVent, Brain Segmentation Volume Without Ventricles, 929985.000000, mm^3
# Measure BrainSegNotVentSurf, BrainSegVolNotVentSurf, Brain Segmentation Volume Without Ventricles from Surf, 929535.553603, mm^3
# Measure Cortex, CortexVol Total cortical gray matter volume, 371181.843849, mm^3
# Measure SupraTentorial, SupraTentorialVol, Supratentorial volume, 837134.553603, mm^3
# Measure SupraTentorialNotVent, SupraTentorialVolNotVent, Supratentorial volume, 816887.553603, mm^3
# Measure EstimatedTotalIntraCranialVol, eTIV, Estimated Total Intracranial Volume, 1318243.875230, mm^3
# NTableCols 10
# TableCol  1 ColHeader StructName
# TableCol  1 FieldName Structure Name
# TableCol  1 Units     NA
# TableCol  2 ColHeader NumVert
# TableCol  2 FieldName Number of Vertices
# TableCol  2 Units     unitless
# TableCol  3 ColHeader SurfArea
# TableCol  3 FieldName Surface Area
# TableCol  3 Units     mm^2
# TableCol  4 ColHeader GrayVol
# TableCol  4 FieldName Gray Matter Volume
# TableCol  4 Units     mm^3
# TableCol  5 ColHeader ThickAvg 
# TableCol  5 FieldName Average Thickness
# TableCol  5 Units     mm
# TableCol  6 ColHeader ThickStd
# TableCol  6 FieldName Thickness StdDev
# TableCol  6 Units     mm 
# TableCol  7 ColHeader MeanCurv
# TableCol  7 FieldName Integrated Rectified Mean Curvature
# TableCol  7 Units     mm^-1
# TableCol  8 ColHeader GausCurv 
# TableCol  8 FieldName Integrated Rectified Gaussian Curvature
# TableCol  8 Units     mm^-2
# TableCol  9 ColHeader  FoldInd
# TableCol  9 FieldName  Folding Index 
# TableCol  9 Units      unitless 
# TableCol 10 ColHeader CurvInd
# TableCol 10 FieldName Intrinsic Curvature Index
# TableCol 10 Units     unitless
# ColHeaders StructName NumVert SurfArea GrayVol ThickAvg ThickStd MeanCurv GausCurv FoldInd CurvInd
bankssts                                 1463    801   1692  1.919 0.498     0.114     0.030       21     1.8
caudalanteriorcingulate                  1076    707   1736  2.683 0.618     0.136     0.029       60     1.2
caudalmiddlefrontal                      3656   2228   4702  2.221 0.554     0.100     0.018       32     2.7
cuneus                                   2192   1455   2093  1.578 0.334     0.123     0.025       23     2.3
entorhinal                                541    642   1519  3.028 0.724     0.163     0.041        6     0.9
fusiform                                 4026   3412   8563  2.675 0.739     0.144     0.036       53     6.5
inferiorparietal                         5526   4075   7934  2.103 0.591     0.122     0.025       56     5.7
inferiortemporal                         4618   4034   9704  2.653 0.706     0.146     0.033       64     6.8
isthmuscingulate                         1226    900   1928  2.354 0.925     0.161     0.041       31     2.3
lateraloccipital                         7753   5371   9470  1.913 0.536     0.125     0.030       97     9.7
lateralorbitofrontal                     3653   2891   6631  2.440 0.646     0.142     0.032       51     5.4
lingual                                  4277   3200   5281  1.794 0.598     0.127     0.031       62     5.8
medialorbitofrontal                      2923   2297   4147  1.932 0.626     0.142     0.034       42     4.0
middletemporal                           4218   3811   8565  2.523 0.696     0.145     0.036       55     7.7
parahippocampal                           897    808   1858  2.721 0.825     0.137     0.032        9     1.4
paracentral                              2023   1376   2545  1.967 0.709     0.100     0.018       15     1.6
parsopercularis                          2103   1538   3119  2.129 0.562     0.123     0.022       18     2.1
parsorbitalis                            1104    970   2013  2.421 0.583     0.153     0.029       13     1.5
parstriangularis                         1766   1356   2598  2.080 0.525     0.133     0.025       21     1.9
pericalcarine                            2065   1143   1645  1.351 0.238     0.117     0.028       30     2.4
postcentral                              5917   4274   6788  1.765 0.588     0.107     0.019       37     4.6
posteriorcingulate                       1560   1194   2478  2.279 0.567     0.153     0.036       38     2.4
precentral                               8169   5288  10563  2.108 0.695     0.095     0.018       68     6.3
precuneus                                5318   3452   6522  1.929 0.543     0.110     0.024       55     5.0
rostralanteriorcingulate                 1571   1283   2878  2.518 0.587     0.142     0.027       21     1.7
rostralmiddlefrontal                     8339   6134  11969  2.060 0.527     0.139     0.030      140    11.2
superiorfrontal                         10563   7400  17062  2.435 0.663     0.118     0.026      122    11.1
superiorparietal                         6963   4668   7298  1.687 0.443     0.112     0.021       58     6.0
superiortemporal                         5764   4481  11053  2.644 0.730     0.128     0.027       61     6.9
supramarginal                            5097   3518   7837  2.272 0.634     0.119     0.027       50     5.5
frontalpole                               362    395    765  2.355 0.579     0.186     0.034        4     0.6
temporalpole                              563    692   2010  3.662 0.743     0.185     0.044        7     1.1
transversetemporal                        832    520   1017  2.355 0.451     0.082     0.015        7     0.5
insula                                   3506   2168   7056  3.067 0.926     0.130     0.038       60     5.8
