# Supplementary material for: Computer assisted diagnosis of Alzheimer’s disease using statistical likelihood-ratio test
Source: PLoS One. 2023 Feb 17;18(2):e0279574. doi: 10.1371/journal.pone.0279574 (PMC9937475; doi:10.1371/journal.pone.0279574)
Supplement: S1 File — (ZIP) [file pone.0279574.s001.zip › ADNI_AD/14_12_19/S30918/stats/lh.aparc.stats]

# Table of FreeSurfer cortical parcellation anatomical statistics 
# 
# CreationTime 2019/12/25-17:13:11-GMT
# generating_program mris_anatomical_stats
# cvs_version $Id: mris_anatomical_stats.c,v 1.79 2016/03/14 15:15:34 greve Exp $
# mrisurf.c-cvs_version $Id: mrisurf.c,v 1.781.2.6 2016/12/27 16:47:14 zkaufman Exp $
# cmdline mris_anatomical_stats -th3 -mgz -cortex ../label/lh.cortex.label -f ../stats/lh.aparc.stats -b -a ../label/lh.aparc.annot -c ../label/aparc.annot.ctab S30918 lh white 
# sysname  Linux
# hostname gadi-cpu-clx-2181.gadi.nci.org.au
# machine  x86_64
# user     xxz598
# 
# SUBJECTS_DIR /scratch/jk27/xxz598/freesurfer/subjects
# anatomy_type surface
# subjectname S30918
# hemi lh
# AnnotationFile ../label/lh.aparc.annot
# AnnotationFileTimeStamp 2019/12/26 03:53:15
# Measure Cortex, NumVert, Number of Vertices, 121627, unitless
# Measure Cortex, WhiteSurfArea, White Surface Total Area, 77106.1, mm^2
# Measure Cortex, MeanThickness, Mean Thickness, 2.19275, mm
# Measure BrainSeg, BrainSegVol, Brain Segmentation Volume, 954055.000000, mm^3
# Measure BrainSegNotVent, BrainSegVolNotVent, Brain Segmentation Volume Without Ventricles, 929985.000000, mm^3
# Measure BrainSegNotVentSurf, BrainSegVolNotVentSurf, Brain Segmentation Volume Without Ventricles from Surf, 929535.553603, mm^3
# Measure Cortex, CortexVol Total cortical gray matter volume, 371181.843849, mm^3
# Measure SupraTentorial, SupraTentorialVol, Supratentorial volume, 837134.553603, mm^3
# Measure SupraTentorialNotVent, SupraTentorialVolNotVent, Supratentorial volume, 816887.553603, mm^3
# Measure EstimatedTotalIntraCranialVol, eTIV, Estimated Total Intracranial Volume, 1318243.875230, mm^3
# NTableCols 10
# TableCol  1 ColHeader StructName
# TableCol  1 FieldName Structure Name
# TableCol  1 Units     NA
# TableCol  2 ColHeader NumVert
# TableCol  2 FieldName Number of Vertices
# TableCol  2 Units     unitless
# TableCol  3 ColHeader SurfArea
# TableCol  3 FieldName Surface Area
# TableCol  3 Units     mm^2
# TableCol  4 ColHeader GrayVol
# TableCol  4 FieldName Gray Matter Volume
# TableCol  4 Units     mm^3
# TableCol  5 ColHeader ThickAvg 
# TableCol  5 FieldName Average Thickness
# TableCol  5 Units     mm
# TableCol  6 ColHeader ThickStd
# TableCol  6 FieldName Thickness StdDev
# TableCol  6 Units     mm 
# TableCol  7 ColHeader MeanCurv
# TableCol  7 FieldName Integrated Rectified Mean Curvature
# TableCol  7 Units     mm^-1
# TableCol  8 ColHeader GausCurv 
# TableCol  8 FieldName Integrated Rectified Gaussian Curvature
# TableCol  8 Units     mm^-2
# TableCol  9 ColHeader  FoldInd
# TableCol  9 FieldName  Folding Index 
# TableCol  9 Units      unitless 
# TableCol 10 ColHeader CurvInd
# TableCol 10 FieldName Intrinsic Curvature Index
# TableCol 10 Units     unitless
# ColHeaders StructName NumVert SurfArea GrayVol ThickAvg ThickStd MeanCurv GausCurv FoldInd CurvInd
bankssts                                 1463    987   1692  1.919 0.498     0.139     0.032       19     1.8
caudalanteriorcingulate                  1076    641   1736  2.683 0.618     0.137     0.027       19     1.2
caudalmiddlefrontal                      3656   2075   4702  2.221 0.554     0.106     0.029       31     4.3
cuneus                                   2192   1324   2093  1.578 0.334     0.154     0.034       37     3.1
entorhinal                                541    417   1519  3.028 0.724     0.128     0.035        5     0.8
fusiform                                 4026   2717   8563  2.675 0.739     0.140     0.036       51     6.0
inferiorparietal                         5526   3487   7934  2.103 0.591     0.117     0.031       66     6.8
inferiortemporal                         4618   3089   9704  2.653 0.706     0.141     0.040       70     7.0
isthmuscingulate                         1226    771   1928  2.354 0.925     0.138     0.035       19     1.6
lateraloccipital                         7753   4768   9470  1.913 0.536     0.143     0.041      109    13.0
lateralorbitofrontal                     3653   2523   6631  2.440 0.646     0.147     0.039       65     6.2
lingual                                  4277   2770   5281  1.794 0.598     0.140     0.036       58     6.4
medialorbitofrontal                      2923   2051   4147  1.932 0.626     0.143     0.039       54     4.9
middletemporal                           4218   2872   8565  2.523 0.696     0.135     0.035       61     6.0
parahippocampal                           897    576   1858  2.721 0.825     0.097     0.023        5     0.8
paracentral                              2023   1265   2545  1.967 0.709     0.113     0.028       18     2.6
parsopercularis                          2103   1362   3119  2.129 0.562     0.118     0.030       20     2.4
parsorbitalis                            1104    693   2013  2.421 0.583     0.151     0.043       19     1.9
parstriangularis                         1766   1161   2598  2.080 0.525     0.129     0.037       21     2.6
pericalcarine                            2065   1384   1645  1.351 0.238     0.148     0.032       29     2.8
postcentral                              5917   3640   6788  1.765 0.588     0.110     0.026       56     6.7
posteriorcingulate                       1560   1010   2478  2.279 0.567     0.145     0.046       34     3.2
precentral                               8169   4789  10563  2.108 0.695     0.114     0.031       77    10.8
precuneus                                5318   3445   6522  1.929 0.543     0.125     0.032       59     6.5
rostralanteriorcingulate                 1571   1019   2878  2.518 0.587     0.136     0.032       26     1.8
rostralmiddlefrontal                     8339   5401  11969  2.060 0.527     0.142     0.041      128    13.6
superiorfrontal                         10563   6438  17062  2.435 0.663     0.120     0.035      115    15.0
superiorparietal                         6963   4158   7298  1.687 0.443     0.113     0.028       73     8.0
superiortemporal                         5764   3706  11053  2.644 0.730     0.115     0.029       59     7.0
supramarginal                            5097   3291   7837  2.272 0.634     0.130     0.032       57     6.6
frontalpole                               362    235    765  2.355 0.579     0.170     0.054        8     0.8
temporalpole                              563    406   2010  3.662 0.743     0.146     0.039        7     0.9
transversetemporal                        832    412   1017  2.355 0.451     0.095     0.024        6     0.8
insula                                   3506   2227   7056  3.067 0.926     0.128     0.045       49     7.4
