# Supplementary material for: Computer assisted diagnosis of Alzheimer’s disease using statistical likelihood-ratio test
Source: PLoS One. 2023 Feb 17;18(2):e0279574. doi: 10.1371/journal.pone.0279574 (PMC9937475; doi:10.1371/journal.pone.0279574)
Supplement: S1 File — (ZIP) [file pone.0279574.s001.zip › ADNI_AD/14_12_19/S30918/stats/lh.BA_exvivo.thresh.stats]

# Table of FreeSurfer cortical parcellation anatomical statistics 
# 
# CreationTime 2019/12/25-17:33:42-GMT
# generating_program mris_anatomical_stats
# cvs_version $Id: mris_anatomical_stats.c,v 1.79 2016/03/14 15:15:34 greve Exp $
# mrisurf.c-cvs_version $Id: mrisurf.c,v 1.781.2.6 2016/12/27 16:47:14 zkaufman Exp $
# cmdline mris_anatomical_stats -th3 -mgz -f ../stats/lh.BA_exvivo.thresh.stats -b -a ./lh.BA_exvivo.thresh.annot -c ./BA_exvivo.thresh.ctab S30918 lh white 
# sysname  Linux
# hostname gadi-cpu-clx-2181.gadi.nci.org.au
# machine  x86_64
# user     xxz598
# 
# SUBJECTS_DIR /scratch/jk27/xxz598/freesurfer/subjects
# anatomy_type surface
# subjectname S30918
# hemi lh
# AnnotationFile ./lh.BA_exvivo.thresh.annot
# AnnotationFileTimeStamp 2019/12/26 04:33:27
# Measure Cortex, NumVert, Number of Vertices, 128648, unitless
# Measure Cortex, WhiteSurfArea, White Surface Total Area, 81677.4, mm^2
# Measure BrainSeg, BrainSegVol, Brain Segmentation Volume, 954055.000000, mm^3
# Measure BrainSegNotVent, BrainSegVolNotVent, Brain Segmentation Volume Without Ventricles, 929985.000000, mm^3
# Measure BrainSegNotVentSurf, BrainSegVolNotVentSurf, Brain Segmentation Volume Without Ventricles from Surf, 929535.553603, mm^3
# Measure Cortex, CortexVol Total cortical gray matter volume, 371181.843849, mm^3
# Measure SupraTentorial, SupraTentorialVol, Supratentorial volume, 837134.553603, mm^3
# Measure SupraTentorialNotVent, SupraTentorialVolNotVent, Supratentorial volume, 816887.553603, mm^3
# Measure EstimatedTotalIntraCranialVol, eTIV, Estimated Total Intracranial Volume, 1318243.875230, mm^3
# NTableCols 10
# TableCol  1 ColHeader StructName
# TableCol  1 FieldName Structure Name
# TableCol  1 Units     NA
# TableCol  2 ColHeader NumVert
# TableCol  2 FieldName Number of Vertices
# TableCol  2 Units     unitless
# TableCol  3 ColHeader SurfArea
# TableCol  3 FieldName Surface Area
# TableCol  3 Units     mm^2
# TableCol  4 ColHeader GrayVol
# TableCol  4 FieldName Gray Matter Volume
# TableCol  4 Units     mm^3
# TableCol  5 ColHeader ThickAvg 
# TableCol  5 FieldName Average Thickness
# TableCol  5 Units     mm
# TableCol  6 ColHeader ThickStd
# TableCol  6 FieldName Thickness StdDev
# TableCol  6 Units     mm 
# TableCol  7 ColHeader MeanCurv
# TableCol  7 FieldName Integrated Rectified Mean Curvature
# TableCol  7 Units     mm^-1
# TableCol  8 ColHeader GausCurv 
# TableCol  8 FieldName Integrated Rectified Gaussian Curvature
# TableCol  8 Units     mm^-2
# TableCol  9 ColHeader  FoldInd
# TableCol  9 FieldName  Folding Index 
# TableCol  9 Units      unitless 
# TableCol 10 ColHeader CurvInd
# TableCol 10 FieldName Intrinsic Curvature Index
# TableCol 10 Units     unitless
# ColHeaders StructName NumVert SurfArea GrayVol ThickAvg ThickStd MeanCurv GausCurv FoldInd CurvInd
BA1_exvivo                                731    381    773  1.692 0.451     0.147     0.035       14     1.2
BA2_exvivo                               1579    959   1734  1.783 0.526     0.104     0.026       12     1.9
BA3a_exvivo                               806    560    601  1.349 0.221     0.155     0.034       10     1.0
BA3b_exvivo                              1220    842   1089  1.301 0.187     0.074     0.012        4     0.6
BA4a_exvivo                              1395    923   1748  1.836 0.632     0.124     0.034       12     2.4
BA4p_exvivo                               972    674   1037  1.644 0.545     0.114     0.026        6     1.1
BA6_exvivo                               5574   3067   8071  2.368 0.700     0.107     0.030       56     7.0
BA44_exvivo                              1489    916   2178  2.080 0.569     0.122     0.037       17     2.0
BA45_exvivo                              1167    758   1937  2.107 0.501     0.138     0.039       14     1.9
V1_exvivo                                3764   2474   3821  1.504 0.458     0.145     0.035       53     5.3
V2_exvivo                                4038   2525   4414  1.713 0.510     0.163     0.044       69     7.7
MT_exvivo                                 674    405    700  1.855 0.468     0.124     0.032        7     1.0
perirhinal_exvivo                         227    167    755  3.315 0.467     0.075     0.012        0     0.1
entorhinal_exvivo                         324    213    717  2.920 0.512     0.089     0.020        1     0.3
