# Supplementary material for: Computer assisted diagnosis of Alzheimer’s disease using statistical likelihood-ratio test
Source: PLoS One. 2023 Feb 17;18(2):e0279574. doi: 10.1371/journal.pone.0279574 (PMC9937475; doi:10.1371/journal.pone.0279574)
Supplement: S1 File — (ZIP) [file pone.0279574.s001.zip › ADNI_AD/14_12_19/S30918/stats/lh.curv.stats]

Raw <mean> +- <std> (using 'lh.curv'):                -0.03635 +- 0.1933 
       Raw Min:                                       -4.10202 at vertex 81832   
       Raw Max:                                        1.58831 at vertex 66570   
       Raw Curvature Calculation Type:                discrete
       Raw Mean Vertex Separation (Whole Surface):     0.82707 +- 0.23624 mm
       Raw Total Surface Area:                     73977.32812 mm^2
       Raw Total Number of Vertices:                    128648
       Raw Average Vertex Area (Whole Surface):        0.57504 mm^2
       Raw Natural Surface Integral:               -1254.28162
       Raw Rectified Surface Integral:              9896.12891
       Raw Positive Surface Integral:               4320.92334
       Raw Negative Surface Integral:               5575.20508
       Raw Mean Natural Surface Integral:             -0.00975 across 128648 (100.00%) vertices
       Raw Mean Rectified Surface Integral:            0.07692 across 128648 (100.00%) vertices
       Raw Mean Positive Surface Integral:             0.07181 across 60168 (46.77%) vertices
       Raw Mean Negative Surface Integral:             0.08141 across 68480 (53.23%) vertices
       Raw AreaNorm Natural Surface Integral:         -0.01695 across 73977.515625 (100.00%) mm^2
       Raw AreaNorm Rectified Surface Integral:        0.13377 across 73977.515625 (100.00%) mm^2
       Raw AreaNorm Positive Surface Integral:         0.11569 across 37347.722656 (50.49%) mm^2
       Raw AreaNorm Negative Surface Integral:         0.15221 across 36629.363281 (49.51%) mm^2

Raw <mean> +- <std> (using 'lh.sulc'):                -0.00000 +- 5.4189 
       Raw Min:                                      -13.42467 at vertex 92094   
       Raw Max:                                       16.24910 at vertex 52828   
       Raw Curvature Calculation Type:                discrete
       Raw Mean Vertex Separation (Whole Surface):     0.82707 +- 0.23624 mm
       Raw Total Surface Area:                     73977.32812 mm^2
       Raw Total Number of Vertices:                    128648
       Raw Average Vertex Area (Whole Surface):        0.57504 mm^2
       Raw Natural Surface Integral:               26541.76562
       Raw Rectified Surface Integral:            326894.53125
       Raw Positive Surface Integral:             176718.14062
       Raw Negative Surface Integral:             150176.37500
       Raw Mean Natural Surface Integral:              0.20631 across 128648 (100.00%) vertices
       Raw Mean Rectified Surface Integral:            2.54100 across 128648 (100.00%) vertices
       Raw Mean Positive Surface Integral:             3.00858 across 58738 (45.66%) vertices
       Raw Mean Negative Surface Integral:             2.14814 across 69910 (54.34%) vertices
       Raw AreaNorm Natural Surface Integral:          0.35878 across 73977.515625 (100.00%) mm^2
       Raw AreaNorm Rectified Surface Integral:        4.41884 across 73977.515625 (100.00%) mm^2
       Raw AreaNorm Positive Surface Integral:         4.96460 across 35595.625000 (48.12%) mm^2
       Raw AreaNorm Negative Surface Integral:         3.91273 across 38381.496094 (51.88%) mm^2

K <mean> +- <std> (using 'lh.smoothwm'):               0.26012 +- 9.4724 mm^-2
         K Min:                                     -137.86002 at vertex 20869   
         K Max:                                     2116.03589 at vertex 20849   
         K Curvature Calculation Type:                discrete
         K Mean Vertex Separation (Whole Surface):     0.82707 +- 0.23624 mm
         K Total Surface Area:                     73977.32812 mm^2
         K Total Number of Vertices:                    128648
         K Average Vertex Area (Whole Surface):        0.57504 mm^2
         K Natural Surface Integral:                  12.56649
         K Rectified Surface Integral:              5585.05322
         K Positive Surface Integral:               2798.80981
         K Negative Surface Integral:               2786.24316
         K Mean Natural Surface Integral:              0.00010 across 128648 (100.00%) vertices
         K Mean Rectified Surface Integral:            0.04341 across 128648 (100.00%) vertices
         K Mean Positive Surface Integral:             0.04954 across 56493 (43.91%) vertices
         K Mean Negative Surface Integral:             0.03861 across 72155 (56.09%) vertices
         K AreaNorm Natural Surface Integral:          0.00017 across 73977.515625 (100.00%) mm^2
         K AreaNorm Rectified Surface Integral:        0.07550 across 73977.515625 (100.00%) mm^2
         K AreaNorm Positive Surface Integral:         0.11456 across 24430.673828 (33.02%) mm^2
         K AreaNorm Negative Surface Integral:         0.05624 across 49546.312500 (66.97%) mm^2

H <mean> +- <std> (using 'lh.smoothwm'):              -0.06813 +- 0.8859 mm^-1
         H Min:                                      -48.36605 at vertex 20849   
         H Max:                                       60.94118 at vertex 66570   
         H Curvature Calculation Type:                discrete
         H Mean Vertex Separation (Whole Surface):     0.82707 +- 0.23624 mm
         H Total Surface Area:                     73977.32812 mm^2
         H Total Number of Vertices:                    128648
         H Average Vertex Area (Whole Surface):        0.57504 mm^2
         H Natural Surface Integral:               -1378.52368
         H Rectified Surface Integral:             13497.85156
         H Positive Surface Integral:               6059.66406
         H Negative Surface Integral:               7438.18799
         H Mean Natural Surface Integral:             -0.01072 across 128648 (100.00%) vertices
         H Mean Rectified Surface Integral:            0.10492 across 128648 (100.00%) vertices
         H Mean Positive Surface Integral:             0.09624 across 62963 (48.94%) vertices
         H Mean Negative Surface Integral:             0.11324 across 65685 (51.06%) vertices
         H AreaNorm Natural Surface Integral:         -0.01863 across 73977.515625 (100.00%) mm^2
         H AreaNorm Rectified Surface Integral:        0.18246 across 73977.515625 (100.00%) mm^2
         H AreaNorm Positive Surface Integral:         0.15669 across 38671.992188 (52.28%) mm^2
         H AreaNorm Negative Surface Integral:         0.21068 across 35305.082031 (47.72%) mm^2

k1 <mean> +- <std> (using 'lh.smoothwm'):             -0.13937 +- 1.5936 mm^-1
        k1 Min:                                      -88.70354 at vertex 21744   
        k1 Max:                                      106.34026 at vertex 66570   
        k1 Curvature Calculation Type:                discrete
        k1 Mean Vertex Separation (Whole Surface):     0.82707 +- 0.23624 mm
        k1 Total Surface Area:                     73977.32812 mm^2
        k1 Total Number of Vertices:                    128648
        k1 Average Vertex Area (Whole Surface):        0.57504 mm^2
        k1 Natural Surface Integral:               -3540.44604
        k1 Rectified Surface Integral:             30440.88281
        k1 Positive Surface Integral:              13450.21875
        k1 Negative Surface Integral:              16990.66406
        k1 Mean Natural Surface Integral:             -0.02752 across 128648 (100.00%) vertices
        k1 Mean Rectified Surface Integral:            0.23662 across 128648 (100.00%) vertices
        k1 Mean Positive Surface Integral:             0.21362 across 62963 (48.94%) vertices
        k1 Mean Negative Surface Integral:             0.25867 across 65685 (51.06%) vertices
        k1 AreaNorm Natural Surface Integral:         -0.04786 across 73977.515625 (100.00%) mm^2
        k1 AreaNorm Rectified Surface Integral:        0.41149 across 73977.515625 (100.00%) mm^2
        k1 AreaNorm Positive Surface Integral:         0.34780 across 38671.992188 (52.28%) mm^2
        k1 AreaNorm Negative Surface Integral:         0.48125 across 35305.082031 (47.72%) mm^2

k2 <mean> +- <std> (using 'lh.smoothwm'):              0.00312 +- 0.2809 mm^-1
        k2 Min:                                      -33.42486 at vertex 20849   
        k2 Max:                                       16.83390 at vertex 91070   
        k2 Curvature Calculation Type:                discrete
        k2 Mean Vertex Separation (Whole Surface):     0.82707 +- 0.23624 mm
        k2 Total Surface Area:                     73977.32812 mm^2
        k2 Total Number of Vertices:                    128648
        k2 Average Vertex Area (Whole Surface):        0.57504 mm^2
        k2 Natural Surface Integral:                 783.39856
        k2 Rectified Surface Integral:              8172.72998
        k2 Positive Surface Integral:               4478.06445
        k2 Negative Surface Integral:               3694.66577
        k2 Mean Natural Surface Integral:              0.00609 across 128648 (100.00%) vertices
        k2 Mean Rectified Surface Integral:            0.06353 across 128648 (100.00%) vertices
        k2 Mean Positive Surface Integral:             0.06499 across 68902 (53.56%) vertices
        k2 Mean Negative Surface Integral:             0.06184 across 59746 (46.44%) vertices
        k2 AreaNorm Natural Surface Integral:          0.01059 across 73977.515625 (100.00%) mm^2
        k2 AreaNorm Rectified Surface Integral:        0.11048 across 73977.515625 (100.00%) mm^2
        k2 AreaNorm Positive Surface Integral:         0.11317 across 39568.054688 (53.49%) mm^2
        k2 AreaNorm Negative Surface Integral:         0.10738 across 34408.980469 (46.51%) mm^2

S <mean> +- <std> (using 'lh.smoothwm'):               2.11760 +- 51.4712 mm^-2
         S Min:                                        0.00000 at vertex 567     
         S Max:                                     8512.26465 at vertex 128272  
         S Curvature Calculation Type:                discrete
         S Mean Vertex Separation (Whole Surface):     0.82707 +- 0.23624 mm
         S Total Surface Area:                     73977.32812 mm^2
         S Total Number of Vertices:                    128648
         S Average Vertex Area (Whole Surface):        0.57504 mm^2
         S Natural Surface Integral:               31919.10547
         S Rectified Surface Integral:             31919.10547
         S Positive Surface Integral:              31919.10547
         S Negative Surface Integral:                  0.00000
         S Mean Natural Surface Integral:              0.24811 across 128648 (100.00%) vertices
         S Mean Rectified Surface Integral:            0.24811 across 128648 (100.00%) vertices
         S Mean Positive Surface Integral:             0.24811 across 128648 (100.00%) vertices
         S Mean Negative Surface Integral:             0.00000 across 0 (00.00%) vertices
         S AreaNorm Natural Surface Integral:          0.43147 across 73977.515625 (100.00%) mm^2
         S AreaNorm Rectified Surface Integral:        0.43147 across 73977.515625 (100.00%) mm^2
         S AreaNorm Positive Surface Integral:         0.43147 across 73977.515625 (100.00%) mm^2
         S AreaNorm Negative Surface Integral:         0.00000 across 0.000000 (00.00%) mm^2

C <mean> +- <std> (using 'lh.smoothwm'):               0.48804 +- 1.0396 mm^-2
         C Min:                                        0.00021 at vertex 59472   
         C Max:                                       75.99278 at vertex 66570   
         C Curvature Calculation Type:                discrete
         C Mean Vertex Separation (Whole Surface):     0.82707 +- 0.23624 mm
         C Total Surface Area:                     73977.32812 mm^2
         C Total Number of Vertices:                    128648
         C Average Vertex Area (Whole Surface):        0.57504 mm^2
         C Natural Surface Integral:               22731.41016
         C Rectified Surface Integral:             22731.41016
         C Positive Surface Integral:              22731.41016
         C Negative Surface Integral:                  0.00000
         C Mean Natural Surface Integral:              0.17669 across 128648 (100.00%) vertices
         C Mean Rectified Surface Integral:            0.17669 across 128648 (100.00%) vertices
         C Mean Positive Surface Integral:             0.17669 across 128648 (100.00%) vertices
         C Mean Negative Surface Integral:             0.00000 across 0 (00.00%) vertices
         C AreaNorm Natural Surface Integral:          0.30727 across 73977.515625 (100.00%) mm^2
         C AreaNorm Rectified Surface Integral:        0.30727 across 73977.515625 (100.00%) mm^2
         C AreaNorm Positive Surface Integral:         0.30727 across 73977.515625 (100.00%) mm^2
         C AreaNorm Negative Surface Integral:         0.00000 across 0.000000 (00.00%) mm^2

BE <mean> +- <std> (using 'lh.smoothwm'):              2.63779 +- 64.1897 mm^-2
        BE Min:                                        0.00000 at vertex 59472   
        BE Max:                                    11549.80664 at vertex 66570   
        BE Curvature Calculation Type:                discrete
        BE Mean Vertex Separation (Whole Surface):     0.82707 +- 0.23624 mm
        BE Total Surface Area:                     73977.32812 mm^2
        BE Total Number of Vertices:                    128648
        BE Average Vertex Area (Whole Surface):        0.57504 mm^2
        BE Natural Surface Integral:               31943.06445
        BE Rectified Surface Integral:             31943.06445
        BE Positive Surface Integral:              31943.06445
        BE Negative Surface Integral:                  0.00000
        BE Mean Natural Surface Integral:              0.24830 across 128648 (100.00%) vertices
        BE Mean Rectified Surface Integral:            0.24830 across 128648 (100.00%) vertices
        BE Mean Positive Surface Integral:             0.24830 across 128648 (100.00%) vertices
        BE Mean Negative Surface Integral:             0.00000 across 0 (00.00%) vertices
        BE AreaNorm Natural Surface Integral:          0.43179 across 73977.515625 (100.00%) mm^2
        BE AreaNorm Rectified Surface Integral:        0.43179 across 73977.515625 (100.00%) mm^2
        BE AreaNorm Positive Surface Integral:         0.43179 across 73977.515625 (100.00%) mm^2
        BE AreaNorm Negative Surface Integral:         0.00000 across 0.000000 (00.00%) mm^2

FI <mean> +- <std> (using 'lh.smoothwm'):              2.21964 +- 56.1941 mm^-2
        FI Min:                                        0.00000 at vertex 567     
        FI Max:                                     9655.49902 at vertex 66570   
        FI Curvature Calculation Type:                discrete
        FI Mean Vertex Separation (Whole Surface):     0.82707 +- 0.23624 mm
        FI Total Surface Area:                     73977.32812 mm^2
        FI Total Number of Vertices:                    128648
        FI Average Vertex Area (Whole Surface):        0.57504 mm^2
        FI Natural Surface Integral:               24503.76953
        FI Rectified Surface Integral:             24503.76953
        FI Positive Surface Integral:              24503.76953
        FI Negative Surface Integral:                  0.00000
        FI Mean Natural Surface Integral:              0.19047 across 128648 (100.00%) vertices
        FI Mean Rectified Surface Integral:            0.19047 across 128648 (100.00%) vertices
        FI Mean Positive Surface Integral:             0.19047 across 128648 (100.00%) vertices
        FI Mean Negative Surface Integral:             0.00000 across 0 (00.00%) vertices
        FI AreaNorm Natural Surface Integral:          0.33123 across 73977.515625 (100.00%) mm^2
        FI AreaNorm Rectified Surface Integral:        0.33123 across 73977.515625 (100.00%) mm^2
        FI AreaNorm Positive Surface Integral:         0.33123 across 73977.515625 (100.00%) mm^2
        FI AreaNorm Negative Surface Integral:         0.00000 across 0.000000 (00.00%) mm^2

curv -- calculation type:                                discrete
curv -- Folding Index (FI):                            1949.94800
curv -- Intrinsic Curvature Index - positive (ICIp):    222.72221
curv -- Intrinsic Curvature Index - negative (ICIn):    221.72218
curv -- Intrinsic Curvature Index - natural  (ICIt):      1.00001

Mean across 10 curvatures: 7.4825e-01 +- 1.0536e+00
