# Supplementary material for: Computer assisted diagnosis of Alzheimer’s disease using statistical likelihood-ratio test
Source: PLoS One. 2023 Feb 17;18(2):e0279574. doi: 10.1371/journal.pone.0279574 (PMC9937475; doi:10.1371/journal.pone.0279574)
Supplement: S1 File — (ZIP) [file pone.0279574.s001.zip › ADNI_AD/14_12_19/S30918/stats/lh.w-g.pct.stats]

# Title Segmentation Statistics 
# 
# generating_program mri_segstats
# cvs_version $Id: mri_segstats.c,v 1.121 2016/05/31 17:27:11 greve Exp $
# cmdline mri_segstats --in /scratch/jk27/xxz598/freesurfer/subjects/S30918/surf/lh.w-g.pct.mgh --annot S30918 lh aparc --sum /scratch/jk27/xxz598/freesurfer/subjects/S30918/stats/lh.w-g.pct.stats --snr 
# sysname  Linux
# hostname gadi-cpu-clx-2181.gadi.nci.org.au
# machine  x86_64
# user     xxz598
# anatomy_type surface
# 
# SUBJECTS_DIR /scratch/jk27/xxz598/freesurfer/subjects
# subjectname S30918
# Annot S30918 lh aparc
# ColorTable /tmp/mri_segstats.tmp.S30918.lh.188.ctab 
# ColorTableTimeStamp 2019/12/26 04:16:23 
# InVolFile  /scratch/jk27/xxz598/freesurfer/subjects/S30918/surf/lh.w-g.pct.mgh 
# InVolFileTimeStamp  2019/12/26 04:16:23 
# InVolFrame 0 
# Only reporting non-empty segmentations
# VertexArea_mm2 0.63489 
# TableCol  1 ColHeader Index 
# TableCol  1 FieldName Index 
# TableCol  1 Units     NA 
# TableCol  2 ColHeader SegId 
# TableCol  2 FieldName Segmentation Id
# TableCol  2 Units     NA
# TableCol  3 ColHeader NVertices 
# TableCol  3 FieldName Number of Vertices
# TableCol  3 Units     unitless
# TableCol  4 ColHeader Area_mm2
# TableCol  4 FieldName Area
# TableCol  4 Units     mm^2
# TableCol  5 ColHeader StructName
# TableCol  5 FieldName Structure Name
# TableCol  5 Units     NA
# TableCol  6 ColHeader Mean 
# TableCol  6 FieldName Intensity Mean
# TableCol  6 Units     unknown
# TableCol  7 ColHeader StdDev
# TableCol  7 FieldName Itensity StdDev
# TableCol  7 Units     unknown
# TableCol  8 ColHeader Min
# TableCol  8 FieldName Intensity Min
# TableCol  8 Units     unknown
# TableCol  9 ColHeader Max
# TableCol  9 FieldName Intensity Max
# TableCol  9 Units     unknown
# TableCol 10 ColHeader Range
# TableCol 10 FieldName Intensity Range
# TableCol 10 Units     unknown
# TableCol 11 ColHeader SNR
# TableCol 11 FieldName Intensity SNR
# TableCol 11 Units     none
# NRows 35 
# NTableCols 11 
# ColHeaders  Index SegId NVertices Area_mm2 StructName Mean StdDev Min Max Range SNR  
  1 1000      7018     4568.1  unknown                            0.0687     1.5227    -3.9898    53.9364    57.9262     0.0451 
  2 1001      1463      987.4  bankssts                          25.4813     7.9398     0.6046    47.2618    46.6572     3.2093 
  3 1002      1076      641.2  caudalanteriorcingulate           31.8023     7.5759     9.9854    53.9041    43.9188     4.1978 
  4 1003      3656     2075.2  caudalmiddlefrontal               20.2979     7.5456    -3.2851    44.8841    48.1692     2.6900 
  5 1005      2192     1324.0  cuneus                            24.0796     9.4621    -3.4870    52.0006    55.4876     2.5449 
  6 1006       541      416.8  entorhinal                        21.5293    10.4238    -9.3909    54.4961    63.8870     2.0654 
  7 1007      4026     2717.1  fusiform                          26.1305     7.6793     2.0612    57.6789    55.6177     3.4027 
  8 1008      5526     3487.2  inferiorparietal                  23.5196     8.3897   -56.1593    52.4826   108.6418     2.8034 
  9 1009      4618     3089.1  inferiortemporal                  26.7461     8.2501   -24.0026    49.6068    73.6094     3.2419 
 10 1010      1226      771.0  isthmuscingulate                  23.3733     8.6310    -7.1065    45.9753    53.0818     2.7081 
 11 1011      7753     4768.3  lateraloccipital                  23.7946     9.2264    -7.8004    61.4402    69.2405     2.5790 
 12 1012      3653     2522.6  lateralorbitofrontal              27.3132     9.3118   -21.6451    57.1841    78.8292     2.9332 
 13 1013      4277     2770.3  lingual                           24.6070     8.1955    -8.3966    61.9607    70.3573     3.0025 
 14 1014      2923     2051.1  medialorbitofrontal               24.6492    12.7515   -77.3015    66.5151   143.8166     1.9330 
 15 1015      4218     2871.6  middletemporal                    27.0042     7.5277    -3.0570    46.5471    49.6041     3.5873 
 16 1016       897      576.3  parahippocampal                   28.7126     8.4981     6.3283    63.8389    57.5105     3.3787 
 17 1017      2023     1264.6  paracentral                       19.1173     8.5431    -6.5757    47.2194    53.7951     2.2378 
 18 1018      2103     1361.6  parsopercularis                   23.1697     7.8299    -1.4504    43.1957    44.6461     2.9592 
 19 1019      1104      693.0  parsorbitalis                     24.8730     8.0778    -2.8872    47.4365    50.3237     3.0792 
 20 1020      1766     1160.7  parstriangularis                  23.6185     7.5415    -4.8187    46.4842    51.3029     3.1318 
 21 1021      2065     1384.1  pericalcarine                     23.6559     8.7159    -4.0048    54.1319    58.1367     2.7141 
 22 1022      5917     3639.7  postcentral                       20.1345     8.0415    -7.2246    48.8400    56.0646     2.5038 
 23 1023      1560     1010.0  posteriorcingulate                25.3805     8.7014   -10.0060    55.6338    65.6398     2.9168 
 24 1024      8169     4788.7  precentral                        18.0981     8.3788    -7.0168    47.2250    54.2417     2.1600 
 25 1025      5318     3445.4  precuneus                         23.5797     8.1722   -19.0588    49.1396    68.1984     2.8854 
 26 1026      1571     1018.9  rostralanteriorcingulate          27.8756     9.6697     4.4243    68.3849    63.9606     2.8828 
 27 1027      8339     5401.0  rostralmiddlefrontal              25.0063     8.5358   -10.5943    58.1377    68.7320     2.9296 
 28 1028     10563     6437.8  superiorfrontal                   22.2938     7.7640   -13.7168    50.2124    63.9292     2.8714 
 29 1029      6963     4158.0  superiorparietal                  22.4849     8.4844   -11.8680    47.3185    59.1865     2.6502 
 30 1030      5764     3705.6  superiortemporal                  25.4468     8.4342    -9.8073    59.1315    68.9388     3.0171 
 31 1031      5097     3290.9  supramarginal                     24.9236     7.9327    -2.8893    51.4740    54.3633     3.1419 
 32 1032       362      235.3  frontalpole                       25.3814    10.3432   -17.6546    48.3766    66.0312     2.4539 
 33 1033       563      406.2  temporalpole                      29.5851     9.1186    -0.8690    51.2572    52.1262     3.2445 
 34 1034       832      411.7  transversetemporal                15.4667     7.4957    -3.1396    44.9585    48.0981     2.0634 
 35 1035      3506     2226.8  insula                            23.7120     9.1905   -51.6867    64.9701   116.6568     2.5801 
