# Supplementary material for: Computer assisted diagnosis of Alzheimer’s disease using statistical likelihood-ratio test
Source: PLoS One. 2023 Feb 17;18(2):e0279574. doi: 10.1371/journal.pone.0279574 (PMC9937475; doi:10.1371/journal.pone.0279574)
Supplement: S1 File — (ZIP) [file pone.0279574.s001.zip › ADNI_AD/14_12_19/S30918/stats/rh.aparc.a2009s.stats]

# Table of FreeSurfer cortical parcellation anatomical statistics 
# 
# CreationTime 2019/12/25-17:15:09-GMT
# generating_program mris_anatomical_stats
# cvs_version $Id: mris_anatomical_stats.c,v 1.79 2016/03/14 15:15:34 greve Exp $
# mrisurf.c-cvs_version $Id: mrisurf.c,v 1.781.2.6 2016/12/27 16:47:14 zkaufman Exp $
# cmdline mris_anatomical_stats -th3 -mgz -cortex ../label/rh.cortex.label -f ../stats/rh.aparc.a2009s.stats -b -a ../label/rh.aparc.a2009s.annot -c ../label/aparc.annot.a2009s.ctab S30918 rh white 
# sysname  Linux
# hostname gadi-cpu-clx-2181.gadi.nci.org.au
# machine  x86_64
# user     xxz598
# 
# SUBJECTS_DIR /scratch/jk27/xxz598/freesurfer/subjects
# anatomy_type surface
# subjectname S30918
# hemi rh
# AnnotationFile ../label/rh.aparc.a2009s.annot
# AnnotationFileTimeStamp 2019/12/26 04:14:45
# Measure Cortex, NumVert, Number of Vertices, 120531, unitless
# Measure Cortex, WhiteSurfArea, White Surface Total Area, 76009.2, mm^2
# Measure Cortex, MeanThickness, Mean Thickness, 2.25353, mm
# Measure BrainSeg, BrainSegVol, Brain Segmentation Volume, 954055.000000, mm^3
# Measure BrainSegNotVent, BrainSegVolNotVent, Brain Segmentation Volume Without Ventricles, 929985.000000, mm^3
# Measure BrainSegNotVentSurf, BrainSegVolNotVentSurf, Brain Segmentation Volume Without Ventricles from Surf, 929535.553603, mm^3
# Measure Cortex, CortexVol Total cortical gray matter volume, 371181.843849, mm^3
# Measure SupraTentorial, SupraTentorialVol, Supratentorial volume, 837134.553603, mm^3
# Measure SupraTentorialNotVent, SupraTentorialVolNotVent, Supratentorial volume, 816887.553603, mm^3
# Measure EstimatedTotalIntraCranialVol, eTIV, Estimated Total Intracranial Volume, 1318243.875230, mm^3
# NTableCols 10
# TableCol  1 ColHeader StructName
# TableCol  1 FieldName Structure Name
# TableCol  1 Units     NA
# TableCol  2 ColHeader NumVert
# TableCol  2 FieldName Number of Vertices
# TableCol  2 Units     unitless
# TableCol  3 ColHeader SurfArea
# TableCol  3 FieldName Surface Area
# TableCol  3 Units     mm^2
# TableCol  4 ColHeader GrayVol
# TableCol  4 FieldName Gray Matter Volume
# TableCol  4 Units     mm^3
# TableCol  5 ColHeader ThickAvg 
# TableCol  5 FieldName Average Thickness
# TableCol  5 Units     mm
# TableCol  6 ColHeader ThickStd
# TableCol  6 FieldName Thickness StdDev
# TableCol  6 Units     mm 
# TableCol  7 ColHeader MeanCurv
# TableCol  7 FieldName Integrated Rectified Mean Curvature
# TableCol  7 Units     mm^-1
# TableCol  8 ColHeader GausCurv 
# TableCol  8 FieldName Integrated Rectified Gaussian Curvature
# TableCol  8 Units     mm^-2
# TableCol  9 ColHeader  FoldInd
# TableCol  9 FieldName  Folding Index 
# TableCol  9 Units      unitless 
# TableCol 10 ColHeader CurvInd
# TableCol 10 FieldName Intrinsic Curvature Index
# TableCol 10 Units     unitless
# ColHeaders StructName NumVert SurfArea GrayVol ThickAvg ThickStd MeanCurv GausCurv FoldInd CurvInd
G&S_frontomargin                          757    520   1136  2.157 0.520     0.162     0.042       16     1.3
G&S_occipital_inf                         977    606   1998  2.720 0.668     0.146     0.046       13     1.7
G&S_paracentral                          1373    823   1596  1.704 0.422     0.117     0.030       15     1.9
G&S_subcentral                           1378    808   2590  2.599 0.538     0.125     0.053       24     3.4
G&S_transv_frontopol                     1063    642   2000  2.409 0.525     0.150     0.053       18     2.2
G&S_cingul-Ant                           2415   1672   4233  2.428 0.725     0.135     0.036       29     3.6
G&S_cingul-Mid-Ant                       1212    825   2241  2.517 0.571     0.118     0.031       13     1.6
G&S_cingul-Mid-Post                      1581   1011   2221  2.171 0.529     0.118     0.025       16     1.6
G_cingul-Post-dorsal                      466    300   1078  2.589 0.552     0.164     0.042        9     0.8
G_cingul-Post-ventral                     344    207    787  2.622 0.887     0.157     0.045        7     0.6
G_cuneus                                 2023   1187   2118  1.671 0.397     0.146     0.040       31     3.3
G_front_inf-Opercular                    1170    712   2352  2.502 0.478     0.132     0.035       18     1.6
G_front_inf-Orbital                       477    278   1023  2.614 0.398     0.134     0.038        7     0.7
G_front_inf-Triangul                      931    607   2011  2.526 0.468     0.143     0.038       14     1.5
G_front_middle                           4334   2578   7600  2.305 0.525     0.139     0.041       70     7.0
G_front_sup                              8098   4445  13460  2.479 0.594     0.125     0.042      116    13.4
G_Ins_lg&S_cent_ins                       586    380   1464  3.300 0.980     0.136     0.059        9     1.6
G_insular_short                           686    404   1826  3.040 0.744     0.152     0.059       16     1.6
G_occipital_middle                       1972   1192   3952  2.504 0.599     0.138     0.040       32     2.9
G_occipital_sup                          1562    847   1810  1.892 0.546     0.113     0.034       17     2.3
G_oc-temp_lat-fusifor                    1446    955   2990  2.497 0.624     0.151     0.043       26     2.5
G_oc-temp_med-Lingual                    2623   1564   3581  1.889 0.590     0.145     0.044       42     4.9
G_oc-temp_med-Parahip                    1167    756   3400  3.237 0.811     0.113     0.033       16     1.3
G_orbital                                2512   1690   5122  2.358 0.636     0.156     0.054       48     6.2
G_pariet_inf-Angular                     2729   1613   4775  2.272 0.581     0.138     0.042       47     4.7
G_pariet_inf-Supramar                    2101   1324   4406  2.662 0.492     0.131     0.036       31     2.6
G_parietal_sup                           2235   1213   2527  1.792 0.507     0.114     0.036       38     3.1
G_postcentral                            2075   1091   2282  1.748 0.540     0.100     0.024       26     2.2
G_precentral                             3147   1552   4888  2.508 0.671     0.105     0.033       39     4.4
G_precuneus                              2361   1389   3563  2.124 0.524     0.124     0.035       30     3.3
G_rectus                                  749    531   1645  2.284 0.617     0.167     0.053       20     1.8
G_subcallosal                             419    258    591  2.402 0.921     0.070     0.029        2     0.3
G_temp_sup-G_T_transv                     486    210    722  2.518 0.527     0.094     0.024        4     0.5
G_temp_sup-Lateral                       1910   1119   4406  2.857 0.629     0.118     0.029       26     2.2
G_temp_sup-Plan_polar                    1165    797   2402  2.989 0.973     0.109     0.031        7     1.5
G_temp_sup-Plan_tempo                     906    585   1627  2.610 0.493     0.103     0.019        5     0.8
G_temporal_inf                           2567   1724   6568  2.785 0.705     0.142     0.039       44     4.3
G_temporal_middle                        2492   1640   5944  2.683 0.682     0.133     0.036       35     3.5
Lat_Fis-ant-Horizont                      441    305    465  1.809 0.313     0.105     0.017        2     0.4
Lat_Fis-ant-Vertical                      224    170    351  2.397 0.356     0.109     0.019        1     0.1
Lat_Fis-post                             1529    987   1911  2.262 0.575     0.106     0.022       10     1.4
Pole_occipital                           3658   2189   4473  1.885 0.561     0.147     0.044       55     6.6
Pole_temporal                            1728   1167   5822  3.520 0.686     0.160     0.043       30     3.1
S_calcarine                              2310   1590   2254  1.627 0.516     0.138     0.031       29     3.0
S_central                                2960   2126   3204  1.705 0.639     0.109     0.021       16     2.9
S_cingul-Marginalis                      1358    867   1506  1.816 0.468     0.095     0.019        7     1.1
S_circular_insula_ant                     395    283    619  2.528 0.657     0.102     0.028        3     0.3
S_circular_insula_inf                    1353    886   2122  2.782 0.852     0.083     0.017        5     1.0
S_circular_insula_sup                    1450    983   2078  2.388 0.503     0.114     0.023        9     1.6
S_collat_transv_ant                      1419    969   2489  2.681 0.618     0.113     0.022       14     1.4
S_collat_transv_post                      338    233    327  1.841 0.346     0.144     0.036        3     0.5
S_front_inf                              1870   1201   2070  1.861 0.436     0.109     0.021       15     1.5
S_front_middle                           1594   1082   1721  1.858 0.444     0.135     0.033       17     2.2
S_front_sup                              2613   1723   3148  2.004 0.468     0.110     0.026       17     2.8
S_interm_prim-Jensen                      293    210    402  2.177 0.508     0.116     0.023        2     0.3
S_intrapariet&P_trans                    3125   2021   3451  1.863 0.496     0.105     0.019       20     2.5
S_oc_middle&Lunatus                       931    619    888  1.788 0.474     0.130     0.024       10     0.9
S_oc_sup&transversal                     1361    904   1589  1.915 0.462     0.107     0.020        8     1.1
S_occipital_ant                           623    453    808  2.091 0.450     0.133     0.026        5     0.8
S_oc-temp_lat                             842    592   1189  2.342 0.443     0.118     0.021        6     0.6
S_oc-temp_med&Lingual                    1720   1191   2245  2.079 0.540     0.109     0.021       13     1.5
S_orbital_lateral                         354    252    388  1.935 0.351     0.159     0.038        4     0.6
S_orbital_med-olfact                      695    484    817  1.974 0.468     0.118     0.020        6     0.6
S_orbital-H_Shaped                       1370    906   2122  2.556 0.529     0.127     0.031       12     1.8
S_parieto_occipital                      1931   1235   2007  1.810 0.612     0.116     0.023       15     2.0
S_pericallosal                           1231    718   1186  2.270 0.958     0.149     0.035       28     1.4
S_postcentral                            2258   1499   2365  1.786 0.497     0.107     0.020       15     2.0
S_precentral-inf-part                    2116   1394   2630  2.101 0.505     0.104     0.020       14     1.7
S_precentral-sup-part                    1606   1047   1689  1.847 0.442     0.106     0.021       12     1.4
S_suborbital                              227    162    277  2.063 0.461     0.153     0.023        4     0.3
S_subparietal                            1256    856   1593  1.934 0.465     0.142     0.038       14     1.8
S_temporal_inf                           1185    832   1444  2.242 0.491     0.122     0.023       10     1.1
S_temporal_sup                           5312   3596   7721  2.299 0.581     0.112     0.022       40     4.9
S_temporal_transverse                     360    225    420  2.253 0.480     0.112     0.019        3     0.3
