# Supplementary material for: Computer assisted diagnosis of Alzheimer’s disease using statistical likelihood-ratio test
Source: PLoS One. 2023 Feb 17;18(2):e0279574. doi: 10.1371/journal.pone.0279574 (PMC9937475; doi:10.1371/journal.pone.0279574)
Supplement: S1 File — (ZIP) [file pone.0279574.s001.zip › ADNI_AD/14_12_19/S30918/stats/rh.aparc.DKTatlas.stats]

# Table of FreeSurfer cortical parcellation anatomical statistics 
# 
# CreationTime 2019/12/25-17:16:04-GMT
# generating_program mris_anatomical_stats
# cvs_version $Id: mris_anatomical_stats.c,v 1.79 2016/03/14 15:15:34 greve Exp $
# mrisurf.c-cvs_version $Id: mrisurf.c,v 1.781.2.6 2016/12/27 16:47:14 zkaufman Exp $
# cmdline mris_anatomical_stats -th3 -mgz -cortex ../label/rh.cortex.label -f ../stats/rh.aparc.DKTatlas.stats -b -a ../label/rh.aparc.DKTatlas.annot -c ../label/aparc.annot.DKTatlas.ctab S30918 rh white 
# sysname  Linux
# hostname gadi-cpu-clx-2181.gadi.nci.org.au
# machine  x86_64
# user     xxz598
# 
# SUBJECTS_DIR /scratch/jk27/xxz598/freesurfer/subjects
# anatomy_type surface
# subjectname S30918
# hemi rh
# AnnotationFile ../label/rh.aparc.DKTatlas.annot
# AnnotationFileTimeStamp 2019/12/26 04:15:40
# Measure Cortex, NumVert, Number of Vertices, 120531, unitless
# Measure Cortex, WhiteSurfArea, White Surface Total Area, 76009.2, mm^2
# Measure Cortex, MeanThickness, Mean Thickness, 2.25353, mm
# Measure BrainSeg, BrainSegVol, Brain Segmentation Volume, 954055.000000, mm^3
# Measure BrainSegNotVent, BrainSegVolNotVent, Brain Segmentation Volume Without Ventricles, 929985.000000, mm^3
# Measure BrainSegNotVentSurf, BrainSegVolNotVentSurf, Brain Segmentation Volume Without Ventricles from Surf, 929535.553603, mm^3
# Measure Cortex, CortexVol Total cortical gray matter volume, 371181.843849, mm^3
# Measure SupraTentorial, SupraTentorialVol, Supratentorial volume, 837134.553603, mm^3
# Measure SupraTentorialNotVent, SupraTentorialVolNotVent, Supratentorial volume, 816887.553603, mm^3
# Measure EstimatedTotalIntraCranialVol, eTIV, Estimated Total Intracranial Volume, 1318243.875230, mm^3
# NTableCols 10
# TableCol  1 ColHeader StructName
# TableCol  1 FieldName Structure Name
# TableCol  1 Units     NA
# TableCol  2 ColHeader NumVert
# TableCol  2 FieldName Number of Vertices
# TableCol  2 Units     unitless
# TableCol  3 ColHeader SurfArea
# TableCol  3 FieldName Surface Area
# TableCol  3 Units     mm^2
# TableCol  4 ColHeader GrayVol
# TableCol  4 FieldName Gray Matter Volume
# TableCol  4 Units     mm^3
# TableCol  5 ColHeader ThickAvg 
# TableCol  5 FieldName Average Thickness
# TableCol  5 Units     mm
# TableCol  6 ColHeader ThickStd
# TableCol  6 FieldName Thickness StdDev
# TableCol  6 Units     mm 
# TableCol  7 ColHeader MeanCurv
# TableCol  7 FieldName Integrated Rectified Mean Curvature
# TableCol  7 Units     mm^-1
# TableCol  8 ColHeader GausCurv 
# TableCol  8 FieldName Integrated Rectified Gaussian Curvature
# TableCol  8 Units     mm^-2
# TableCol  9 ColHeader  FoldInd
# TableCol  9 FieldName  Folding Index 
# TableCol  9 Units      unitless 
# TableCol 10 ColHeader CurvInd
# TableCol 10 FieldName Intrinsic Curvature Index
# TableCol 10 Units     unitless
# ColHeaders StructName NumVert SurfArea GrayVol ThickAvg ThickStd MeanCurv GausCurv FoldInd CurvInd
caudalanteriorcingulate                  1237    773   2163  2.546 0.597     0.139     0.033       22     1.8
caudalmiddlefrontal                      3624   2135   5298  2.242 0.522     0.104     0.025       31     3.5
cuneus                                   2581   1546   2632  1.647 0.373     0.139     0.036       33     3.9
entorhinal                                541    363   1582  3.285 0.621     0.085     0.019        3     0.3
fusiform                                 3488   2384   6235  2.422 0.634     0.139     0.034       49     4.8
inferiorparietal                         6432   4146  10160  2.206 0.609     0.128     0.032       77     8.0
inferiortemporal                         5037   3441  11980  2.817 0.717     0.132     0.032       67     6.8
isthmuscingulate                         1248    788   1827  2.068 0.773     0.153     0.039       24     1.8
lateraloccipital                         6966   4256   9717  2.090 0.604     0.142     0.041       97    11.5
lateralorbitofrontal                     4213   2820   6971  2.321 0.625     0.146     0.046       64     8.6
lingual                                  4195   2620   5240  1.875 0.586     0.134     0.038       57     6.8
medialorbitofrontal                      2055   1426   3600  2.173 0.642     0.138     0.042       38     3.5
middletemporal                           5340   3555  10472  2.603 0.683     0.123     0.028       58     6.1
parahippocampal                           787    520   1702  2.702 0.984     0.116     0.030       11     1.0
paracentral                              2480   1451   3320  2.098 0.650     0.097     0.021       18     2.2
parsopercularis                          2293   1420   3758  2.399 0.490     0.116     0.027       25     2.5
parsorbitalis                            1005    630   2008  2.569 0.461     0.117     0.025       11     1.0
parstriangularis                         1982   1340   3229  2.199 0.533     0.133     0.032       22     2.6
pericalcarine                            2246   1511   1940  1.429 0.321     0.143     0.031       31     3.1
postcentral                              6381   3880   7220  1.766 0.609     0.104     0.025       61     6.7
posteriorcingulate                       1626   1033   2607  2.317 0.599     0.131     0.033       22     2.1
precentral                               7418   4478  10622  2.271 0.680     0.113     0.032       79    10.4
precuneus                                5513   3436   7419  2.040 0.585     0.121     0.030       57     6.3
rostralanteriorcingulate                 1279    860   2773  2.922 0.805     0.153     0.045       23     2.3
rostralmiddlefrontal                     5212   3439   7443  2.033 0.519     0.147     0.039       78     8.4
superiorfrontal                         13761   8248  20718  2.292 0.585     0.123     0.037      162    20.3
superiorparietal                         6006   3589   6611  1.792 0.498     0.108     0.027       65     6.7
superiortemporal                         7239   4596  14599  2.761 0.721     0.110     0.026       68     7.5
supramarginal                            4700   3011   7801  2.413 0.557     0.123     0.029       53     5.7
transversetemporal                        643    305    822  2.300 0.446     0.097     0.025        5     0.7
insula                                   3003   2010   6259  2.927 0.875     0.128     0.041       38     5.2
