# Supplementary material for: Computer assisted diagnosis of Alzheimer’s disease using statistical likelihood-ratio test
Source: PLoS One. 2023 Feb 17;18(2):e0279574. doi: 10.1371/journal.pone.0279574 (PMC9937475; doi:10.1371/journal.pone.0279574)
Supplement: S1 File — (ZIP) [file pone.0279574.s001.zip › ADNI_AD/14_12_19/S30918/stats/rh.aparc.pial.stats]

# Table of FreeSurfer cortical parcellation anatomical statistics 
# 
# CreationTime 2019/12/25-17:14:11-GMT
# generating_program mris_anatomical_stats
# cvs_version $Id: mris_anatomical_stats.c,v 1.79 2016/03/14 15:15:34 greve Exp $
# mrisurf.c-cvs_version $Id: mrisurf.c,v 1.781.2.6 2016/12/27 16:47:14 zkaufman Exp $
# cmdline mris_anatomical_stats -th3 -mgz -cortex ../label/rh.cortex.label -f ../stats/rh.aparc.pial.stats -b -a ../label/rh.aparc.annot -c ../label/aparc.annot.ctab S30918 rh pial 
# sysname  Linux
# hostname gadi-cpu-clx-2181.gadi.nci.org.au
# machine  x86_64
# user     xxz598
# 
# SUBJECTS_DIR /scratch/jk27/xxz598/freesurfer/subjects
# anatomy_type surface
# subjectname S30918
# hemi rh
# AnnotationFile ../label/rh.aparc.annot
# AnnotationFileTimeStamp 2019/12/26 03:53:22
# Measure Cortex, NumVert, Number of Vertices, 120503, unitless
# Measure Cortex, PialSurfArea, Pial Surface Total Area, 89569.1, mm^2
# Measure Cortex, MeanThickness, Mean Thickness, 2.25353, mm
# Measure BrainSeg, BrainSegVol, Brain Segmentation Volume, 954055.000000, mm^3
# Measure BrainSegNotVent, BrainSegVolNotVent, Brain Segmentation Volume Without Ventricles, 929985.000000, mm^3
# Measure BrainSegNotVentSurf, BrainSegVolNotVentSurf, Brain Segmentation Volume Without Ventricles from Surf, 929535.553603, mm^3
# Measure Cortex, CortexVol Total cortical gray matter volume, 371181.843849, mm^3
# Measure SupraTentorial, SupraTentorialVol, Supratentorial volume, 837134.553603, mm^3
# Measure SupraTentorialNotVent, SupraTentorialVolNotVent, Supratentorial volume, 816887.553603, mm^3
# Measure EstimatedTotalIntraCranialVol, eTIV, Estimated Total Intracranial Volume, 1318243.875230, mm^3
# NTableCols 10
# TableCol  1 ColHeader StructName
# TableCol  1 FieldName Structure Name
# TableCol  1 Units     NA
# TableCol  2 ColHeader NumVert
# TableCol  2 FieldName Number of Vertices
# TableCol  2 Units     unitless
# TableCol  3 ColHeader SurfArea
# TableCol  3 FieldName Surface Area
# TableCol  3 Units     mm^2
# TableCol  4 ColHeader GrayVol
# TableCol  4 FieldName Gray Matter Volume
# TableCol  4 Units     mm^3
# TableCol  5 ColHeader ThickAvg 
# TableCol  5 FieldName Average Thickness
# TableCol  5 Units     mm
# TableCol  6 ColHeader ThickStd
# TableCol  6 FieldName Thickness StdDev
# TableCol  6 Units     mm 
# TableCol  7 ColHeader MeanCurv
# TableCol  7 FieldName Integrated Rectified Mean Curvature
# TableCol  7 Units     mm^-1
# TableCol  8 ColHeader GausCurv 
# TableCol  8 FieldName Integrated Rectified Gaussian Curvature
# TableCol  8 Units     mm^-2
# TableCol  9 ColHeader  FoldInd
# TableCol  9 FieldName  Folding Index 
# TableCol  9 Units      unitless 
# TableCol 10 ColHeader CurvInd
# TableCol 10 FieldName Intrinsic Curvature Index
# TableCol 10 Units     unitless
# ColHeaders StructName NumVert SurfArea GrayVol ThickAvg ThickStd MeanCurv GausCurv FoldInd CurvInd
bankssts                                 1322    815   2018  2.391 0.554     0.095     0.021       10     1.1
caudalanteriorcingulate                  1145    909   2028  2.530 0.583     0.160     0.043       55     1.8
caudalmiddlefrontal                      3495   2466   5128  2.241 0.525     0.107     0.019       29     2.9
cuneus                                   2164   1455   2193  1.662 0.363     0.123     0.028       22     2.5
entorhinal                                573    614   1667  3.305 0.629     0.155     0.036        8     0.9
fusiform                                 3940   3246   7715  2.503 0.702     0.142     0.033       52     5.9
inferiorparietal                         6423   4903  10066  2.192 0.610     0.131     0.027       82     7.2
inferiortemporal                         4550   4243  10316  2.774 0.693     0.150     0.033       48     6.7
isthmuscingulate                         1253    974   1864  2.086 0.764     0.178     0.049       61     2.6
lateraloccipital                         6758   4919   9609  2.107 0.605     0.133     0.033       84     9.7
lateralorbitofrontal                     3548   2566   5814  2.351 0.612     0.139     0.038       60     6.3
lingual                                  4276   3123   5326  1.875 0.582     0.130     0.033       76     5.9
medialorbitofrontal                      2328   1924   3802  2.177 0.597     0.143     0.037      115     4.0
middletemporal                           4509   3930   9248  2.627 0.692     0.142     0.030       52     5.6
parahippocampal                           740    658   1614  2.736 0.968     0.143     0.035        9     1.2
paracentral                              2362   1604   3073  2.045 0.607     0.103     0.015       17     1.5
parsopercularis                          1968   1445   3262  2.408 0.485     0.120     0.023       18     1.9
parsorbitalis                            1150   1145   2394  2.557 0.509     0.162     0.031       13     1.5
parstriangularis                         2107   1745   3543  2.243 0.531     0.141     0.028       22     2.8
pericalcarine                            2297   1390   1985  1.425 0.315     0.116     0.023       28     2.2
postcentral                              5877   4096   6693  1.771 0.606     0.100     0.017       36     4.2
posteriorcingulate                       1478   1146   2409  2.353 0.627     0.132     0.027       19     1.5
precentral                               7906   5112  11113  2.245 0.672     0.094     0.018       75     5.6
precuneus                                5476   3832   7321  2.030 0.588     0.124     0.027       57     6.1
rostralanteriorcingulate                  992    971   2378  3.031 0.813     0.180     0.042       14     1.9
rostralmiddlefrontal                     7359   5555  10690  2.060 0.517     0.146     0.031      105    10.0
superiorfrontal                         11116   7696  16739  2.343 0.598     0.119     0.026      114    12.3
superiorparietal                         7159   4750   7838  1.780 0.494     0.112     0.020       63     5.9
superiortemporal                         5608   4293  10626  2.708 0.650     0.119     0.023       48     5.6
supramarginal                            4894   3541   8266  2.439 0.557     0.124     0.025       53     5.0
frontalpole                               496    552   1099  2.482 0.617     0.202     0.045        6     1.1
temporalpole                              681    836   2451  3.682 0.598     0.182     0.037        8     1.2
transversetemporal                        630    397    807  2.290 0.453     0.083     0.012        3     0.3
insula                                   3929   2732   7591  2.789 0.911     0.143     0.061       94    13.2
