# Supplementary material for: Computer assisted diagnosis of Alzheimer’s disease using statistical likelihood-ratio test
Source: PLoS One. 2023 Feb 17;18(2):e0279574. doi: 10.1371/journal.pone.0279574 (PMC9937475; doi:10.1371/journal.pone.0279574)
Supplement: S1 File — (ZIP) [file pone.0279574.s001.zip › ADNI_AD/14_12_19/S30918/stats/rh.aparc.stats]

# Table of FreeSurfer cortical parcellation anatomical statistics 
# 
# CreationTime 2019/12/25-17:13:51-GMT
# generating_program mris_anatomical_stats
# cvs_version $Id: mris_anatomical_stats.c,v 1.79 2016/03/14 15:15:34 greve Exp $
# mrisurf.c-cvs_version $Id: mrisurf.c,v 1.781.2.6 2016/12/27 16:47:14 zkaufman Exp $
# cmdline mris_anatomical_stats -th3 -mgz -cortex ../label/rh.cortex.label -f ../stats/rh.aparc.stats -b -a ../label/rh.aparc.annot -c ../label/aparc.annot.ctab S30918 rh white 
# sysname  Linux
# hostname gadi-cpu-clx-2181.gadi.nci.org.au
# machine  x86_64
# user     xxz598
# 
# SUBJECTS_DIR /scratch/jk27/xxz598/freesurfer/subjects
# anatomy_type surface
# subjectname S30918
# hemi rh
# AnnotationFile ../label/rh.aparc.annot
# AnnotationFileTimeStamp 2019/12/26 03:53:22
# Measure Cortex, NumVert, Number of Vertices, 120503, unitless
# Measure Cortex, WhiteSurfArea, White Surface Total Area, 75987.7, mm^2
# Measure Cortex, MeanThickness, Mean Thickness, 2.25353, mm
# Measure BrainSeg, BrainSegVol, Brain Segmentation Volume, 954055.000000, mm^3
# Measure BrainSegNotVent, BrainSegVolNotVent, Brain Segmentation Volume Without Ventricles, 929985.000000, mm^3
# Measure BrainSegNotVentSurf, BrainSegVolNotVentSurf, Brain Segmentation Volume Without Ventricles from Surf, 929535.553603, mm^3
# Measure Cortex, CortexVol Total cortical gray matter volume, 371181.843849, mm^3
# Measure SupraTentorial, SupraTentorialVol, Supratentorial volume, 837134.553603, mm^3
# Measure SupraTentorialNotVent, SupraTentorialVolNotVent, Supratentorial volume, 816887.553603, mm^3
# Measure EstimatedTotalIntraCranialVol, eTIV, Estimated Total Intracranial Volume, 1318243.875230, mm^3
# NTableCols 10
# TableCol  1 ColHeader StructName
# TableCol  1 FieldName Structure Name
# TableCol  1 Units     NA
# TableCol  2 ColHeader NumVert
# TableCol  2 FieldName Number of Vertices
# TableCol  2 Units     unitless
# TableCol  3 ColHeader SurfArea
# TableCol  3 FieldName Surface Area
# TableCol  3 Units     mm^2
# TableCol  4 ColHeader GrayVol
# TableCol  4 FieldName Gray Matter Volume
# TableCol  4 Units     mm^3
# TableCol  5 ColHeader ThickAvg 
# TableCol  5 FieldName Average Thickness
# TableCol  5 Units     mm
# TableCol  6 ColHeader ThickStd
# TableCol  6 FieldName Thickness StdDev
# TableCol  6 Units     mm 
# TableCol  7 ColHeader MeanCurv
# TableCol  7 FieldName Integrated Rectified Mean Curvature
# TableCol  7 Units     mm^-1
# TableCol  8 ColHeader GausCurv 
# TableCol  8 FieldName Integrated Rectified Gaussian Curvature
# TableCol  8 Units     mm^-2
# TableCol  9 ColHeader  FoldInd
# TableCol  9 FieldName  Folding Index 
# TableCol  9 Units      unitless 
# TableCol 10 ColHeader CurvInd
# TableCol 10 FieldName Intrinsic Curvature Index
# TableCol 10 Units     unitless
# ColHeaders StructName NumVert SurfArea GrayVol ThickAvg ThickStd MeanCurv GausCurv FoldInd CurvInd
bankssts                                 1322    882   2018  2.391 0.554     0.105     0.023       10     1.2
caudalanteriorcingulate                  1145    714   2028  2.530 0.583     0.138     0.033       21     1.6
caudalmiddlefrontal                      3495   2055   5128  2.241 0.525     0.102     0.023       29     3.3
cuneus                                   2164   1277   2193  1.662 0.363     0.146     0.039       31     3.7
entorhinal                                573    388   1667  3.305 0.629     0.088     0.022        3     0.3
fusiform                                 3940   2690   7715  2.503 0.702     0.139     0.034       55     5.4
inferiorparietal                         6423   4141  10066  2.192 0.610     0.127     0.032       76     7.8
inferiortemporal                         4550   3111  10316  2.774 0.693     0.132     0.032       62     6.2
isthmuscingulate                         1253    790   1864  2.086 0.764     0.151     0.036       23     1.8
lateraloccipital                         6758   4169   9609  2.107 0.605     0.142     0.041       92    11.1
lateralorbitofrontal                     3548   2372   5814  2.351 0.612     0.145     0.046       54     7.1
lingual                                  4276   2666   5326  1.875 0.582     0.136     0.038       59     7.1
medialorbitofrontal                      2328   1619   3802  2.177 0.597     0.138     0.038       40     3.6
middletemporal                           4509   3018   9248  2.627 0.692     0.126     0.030       53     5.4
parahippocampal                           740    486   1614  2.736 0.968     0.117     0.032       10     1.1
paracentral                              2362   1408   3073  2.045 0.607     0.096     0.020       16     2.0
parsopercularis                          1968   1227   3262  2.408 0.485     0.116     0.026       21     2.0
parsorbitalis                            1150    747   2394  2.557 0.509     0.134     0.030       15     1.4
parstriangularis                         2107   1406   3543  2.243 0.531     0.126     0.030       22     2.7
pericalcarine                            2297   1556   1985  1.425 0.315     0.143     0.031       32     3.1
postcentral                              5877   3530   6693  1.771 0.606     0.102     0.024       56     6.0
posteriorcingulate                       1478    950   2409  2.353 0.627     0.133     0.031       20     1.8
precentral                               7906   4771  11113  2.245 0.672     0.113     0.031       83    10.9
precuneus                                5476   3450   7321  2.030 0.588     0.121     0.030       56     6.3
rostralanteriorcingulate                  992    669   2378  3.031 0.813     0.165     0.052       20     2.1
rostralmiddlefrontal                     7359   4838  10690  2.060 0.517     0.145     0.040      108    11.8
superiorfrontal                         11116   6512  16739  2.343 0.598     0.120     0.036      126    16.0
superiorparietal                         7159   4272   7838  1.780 0.494     0.109     0.027       76     7.8
superiortemporal                         5608   3489  10626  2.708 0.650     0.105     0.022       49     5.0
supramarginal                            4894   3128   8266  2.439 0.557     0.125     0.030       56     6.1
frontalpole                               496    299   1099  2.482 0.617     0.173     0.065       12     1.4
temporalpole                              681    462   2451  3.682 0.598     0.148     0.048       10     1.4
transversetemporal                        630    301    807  2.290 0.453     0.098     0.025        5     0.7
insula                                   3929   2596   7591  2.789 0.911     0.123     0.041       44     6.8
