# Supplementary material for: Computer assisted diagnosis of Alzheimer’s disease using statistical likelihood-ratio test
Source: PLoS One. 2023 Feb 17;18(2):e0279574. doi: 10.1371/journal.pone.0279574 (PMC9937475; doi:10.1371/journal.pone.0279574)
Supplement: S1 File — (ZIP) [file pone.0279574.s001.zip › ADNI_AD/14_12_19/S30918/stats/rh.BA_exvivo.stats]

# Table of FreeSurfer cortical parcellation anatomical statistics 
# 
# CreationTime 2019/12/25-17:35:52-GMT
# generating_program mris_anatomical_stats
# cvs_version $Id: mris_anatomical_stats.c,v 1.79 2016/03/14 15:15:34 greve Exp $
# mrisurf.c-cvs_version $Id: mrisurf.c,v 1.781.2.6 2016/12/27 16:47:14 zkaufman Exp $
# cmdline mris_anatomical_stats -th3 -mgz -f ../stats/rh.BA_exvivo.stats -b -a ./rh.BA_exvivo.annot -c ./BA_exvivo.ctab S30918 rh white 
# sysname  Linux
# hostname gadi-cpu-clx-2181.gadi.nci.org.au
# machine  x86_64
# user     xxz598
# 
# SUBJECTS_DIR /scratch/jk27/xxz598/freesurfer/subjects
# anatomy_type surface
# subjectname S30918
# hemi rh
# AnnotationFile ./rh.BA_exvivo.annot
# AnnotationFileTimeStamp 2019/12/26 04:35:47
# Measure Cortex, NumVert, Number of Vertices, 127637, unitless
# Measure Cortex, WhiteSurfArea, White Surface Total Area, 80707.1, mm^2
# Measure BrainSeg, BrainSegVol, Brain Segmentation Volume, 954055.000000, mm^3
# Measure BrainSegNotVent, BrainSegVolNotVent, Brain Segmentation Volume Without Ventricles, 929985.000000, mm^3
# Measure BrainSegNotVentSurf, BrainSegVolNotVentSurf, Brain Segmentation Volume Without Ventricles from Surf, 929535.553603, mm^3
# Measure Cortex, CortexVol Total cortical gray matter volume, 371181.843849, mm^3
# Measure SupraTentorial, SupraTentorialVol, Supratentorial volume, 837134.553603, mm^3
# Measure SupraTentorialNotVent, SupraTentorialVolNotVent, Supratentorial volume, 816887.553603, mm^3
# Measure EstimatedTotalIntraCranialVol, eTIV, Estimated Total Intracranial Volume, 1318243.875230, mm^3
# NTableCols 10
# TableCol  1 ColHeader StructName
# TableCol  1 FieldName Structure Name
# TableCol  1 Units     NA
# TableCol  2 ColHeader NumVert
# TableCol  2 FieldName Number of Vertices
# TableCol  2 Units     unitless
# TableCol  3 ColHeader SurfArea
# TableCol  3 FieldName Surface Area
# TableCol  3 Units     mm^2
# TableCol  4 ColHeader GrayVol
# TableCol  4 FieldName Gray Matter Volume
# TableCol  4 Units     mm^3
# TableCol  5 ColHeader ThickAvg 
# TableCol  5 FieldName Average Thickness
# TableCol  5 Units     mm
# TableCol  6 ColHeader ThickStd
# TableCol  6 FieldName Thickness StdDev
# TableCol  6 Units     mm 
# TableCol  7 ColHeader MeanCurv
# TableCol  7 FieldName Integrated Rectified Mean Curvature
# TableCol  7 Units     mm^-1
# TableCol  8 ColHeader GausCurv 
# TableCol  8 FieldName Integrated Rectified Gaussian Curvature
# TableCol  8 Units     mm^-2
# TableCol  9 ColHeader  FoldInd
# TableCol  9 FieldName  Folding Index 
# TableCol  9 Units      unitless 
# TableCol 10 ColHeader CurvInd
# TableCol 10 FieldName Intrinsic Curvature Index
# TableCol 10 Units     unitless
# ColHeaders StructName NumVert SurfArea GrayVol ThickAvg ThickStd MeanCurv GausCurv FoldInd CurvInd
BA1_exvivo                                927    461   1093  1.864 0.504     0.120     0.036       13     1.5
BA2_exvivo                               2901   1772   3242  1.821 0.527     0.101     0.020       24     2.6
BA3a_exvivo                              1068    775    916  1.499 0.298     0.138     0.028       10     1.2
BA3b_exvivo                              1881   1179   1779  1.410 0.413     0.090     0.019       15     1.6
BA4a_exvivo                              1531    917   2276  2.201 0.656     0.102     0.023       10     1.7
BA4p_exvivo                              1256    851   1867  2.244 0.684     0.110     0.024        8     1.4
BA6_exvivo                               9482   5189  13721  2.370 0.637     0.106     0.032      105    12.6
BA44_exvivo                              3683   2273   5834  2.350 0.545     0.111     0.032       42     5.0
BA45_exvivo                              3718   2445   6263  2.228 0.556     0.132     0.031       45     4.7
V1_exvivo                                3836   2491   4110  1.595 0.523     0.144     0.037       56     6.1
V2_exvivo                                7684   4624   8866  1.837 0.490     0.145     0.042      112    13.4
MT_exvivo                                1776   1149   3049  2.326 0.642     0.136     0.034       22     2.3
perirhinal_exvivo                         559    371   1804  3.471 0.676     0.099     0.023        4     0.5
entorhinal_exvivo                         358    248   1202  3.482 0.595     0.148     0.036        7     0.5
