# Supplementary material for: Computer assisted diagnosis of Alzheimer’s disease using statistical likelihood-ratio test
Source: PLoS One. 2023 Feb 17;18(2):e0279574. doi: 10.1371/journal.pone.0279574 (PMC9937475; doi:10.1371/journal.pone.0279574)
Supplement: S1 File — (ZIP) [file pone.0279574.s001.zip › ADNI_AD/14_12_19/S30918/stats/rh.curv.stats]

Raw <mean> +- <std> (using 'rh.curv'):                -0.04049 +- 0.1889 
       Raw Min:                                       -1.78323 at vertex 79167   
       Raw Max:                                        2.37281 at vertex 86018   
       Raw Curvature Calculation Type:                discrete
       Raw Mean Vertex Separation (Whole Surface):     0.82836 +- 0.23818 mm
       Raw Total Surface Area:                     73523.75781 mm^2
       Raw Total Number of Vertices:                    127637
       Raw Average Vertex Area (Whole Surface):        0.57604 mm^2
       Raw Natural Surface Integral:               -1343.12122
       Raw Rectified Surface Integral:              9723.26172
       Raw Positive Surface Integral:               4190.07031
       Raw Negative Surface Integral:               5533.19141
       Raw Mean Natural Surface Integral:             -0.01052 across 127637 (100.00%) vertices
       Raw Mean Rectified Surface Integral:            0.07618 across 127637 (100.00%) vertices
       Raw Mean Positive Surface Integral:             0.07016 across 59719 (46.79%) vertices
       Raw Mean Negative Surface Integral:             0.08147 across 67918 (53.21%) vertices
       Raw AreaNorm Natural Surface Integral:         -0.01827 across 73523.593750 (100.00%) mm^2
       Raw AreaNorm Rectified Surface Integral:        0.13225 across 73523.593750 (100.00%) mm^2
       Raw AreaNorm Positive Surface Integral:         0.11110 across 37712.832031 (51.29%) mm^2
       Raw AreaNorm Negative Surface Integral:         0.15451 across 35810.429688 (48.71%) mm^2

Raw <mean> +- <std> (using 'rh.sulc'):                -0.00000 +- 5.4516 
       Raw Min:                                      -13.32391 at vertex 127525  
       Raw Max:                                       16.36215 at vertex 50506   
       Raw Curvature Calculation Type:                discrete
       Raw Mean Vertex Separation (Whole Surface):     0.82836 +- 0.23818 mm
       Raw Total Surface Area:                     73523.75781 mm^2
       Raw Total Number of Vertices:                    127637
       Raw Average Vertex Area (Whole Surface):        0.57604 mm^2
       Raw Natural Surface Integral:               30674.70117
       Raw Rectified Surface Integral:            326097.25000
       Raw Positive Surface Integral:             178385.96875
       Raw Negative Surface Integral:             147711.26562
       Raw Mean Natural Surface Integral:              0.24033 across 127637 (100.00%) vertices
       Raw Mean Rectified Surface Integral:            2.55488 across 127637 (100.00%) vertices
       Raw Mean Positive Surface Integral:             3.02667 across 58938 (46.18%) vertices
       Raw Mean Negative Surface Integral:             2.15012 across 68699 (53.82%) vertices
       Raw AreaNorm Natural Surface Integral:          0.41721 across 73523.593750 (100.00%) mm^2
       Raw AreaNorm Rectified Surface Integral:        4.43527 across 73523.593750 (100.00%) mm^2
       Raw AreaNorm Positive Surface Integral:         4.93184 across 36170.242188 (49.20%) mm^2
       Raw AreaNorm Negative Surface Integral:         3.95446 across 37353.082031 (50.80%) mm^2

K <mean> +- <std> (using 'rh.smoothwm'):               0.23824 +- 8.5975 mm^-2
         K Min:                                      -49.64959 at vertex 104166  
         K Max:                                     1840.32190 at vertex 103255  
         K Curvature Calculation Type:                discrete
         K Mean Vertex Separation (Whole Surface):     0.82836 +- 0.23818 mm
         K Total Surface Area:                     73523.75781 mm^2
         K Total Number of Vertices:                    127637
         K Average Vertex Area (Whole Surface):        0.57604 mm^2
         K Natural Surface Integral:                  12.56629
         K Rectified Surface Integral:              5300.00098
         K Positive Surface Integral:               2656.28369
         K Negative Surface Integral:               2643.71753
         K Mean Natural Surface Integral:              0.00010 across 127637 (100.00%) vertices
         K Mean Rectified Surface Integral:            0.04152 across 127637 (100.00%) vertices
         K Mean Positive Surface Integral:             0.04776 across 55616 (43.57%) vertices
         K Mean Negative Surface Integral:             0.03671 across 72021 (56.43%) vertices
         K AreaNorm Natural Surface Integral:          0.00017 across 73523.593750 (100.00%) mm^2
         K AreaNorm Rectified Surface Integral:        0.07209 across 73523.593750 (100.00%) mm^2
         K AreaNorm Positive Surface Integral:         0.11034 across 24074.312500 (32.74%) mm^2
         K AreaNorm Negative Surface Integral:         0.05346 across 49449.250000 (67.26%) mm^2

H <mean> +- <std> (using 'rh.smoothwm'):              -0.07260 +- 0.8433 mm^-1
         H Min:                                      -30.00566 at vertex 63900   
         H Max:                                       62.22743 at vertex 103255  
         H Curvature Calculation Type:                discrete
         H Mean Vertex Separation (Whole Surface):     0.82836 +- 0.23818 mm
         H Total Surface Area:                     73523.75781 mm^2
         H Total Number of Vertices:                    127637
         H Average Vertex Area (Whole Surface):        0.57604 mm^2
         H Natural Surface Integral:               -1381.71228
         H Rectified Surface Integral:             13071.96582
         H Positive Surface Integral:               5845.12646
         H Negative Surface Integral:               7226.83887
         H Mean Natural Surface Integral:             -0.01083 across 127637 (100.00%) vertices
         H Mean Rectified Surface Integral:            0.10242 across 127637 (100.00%) vertices
         H Mean Positive Surface Integral:             0.09383 across 62294 (48.81%) vertices
         H Mean Negative Surface Integral:             0.11060 across 65343 (51.19%) vertices
         H AreaNorm Natural Surface Integral:         -0.01879 across 73523.593750 (100.00%) mm^2
         H AreaNorm Rectified Surface Integral:        0.17779 across 73523.593750 (100.00%) mm^2
         H AreaNorm Positive Surface Integral:         0.15043 across 38854.988281 (52.85%) mm^2
         H AreaNorm Negative Surface Integral:         0.20846 across 34668.437500 (47.15%) mm^2

k1 <mean> +- <std> (using 'rh.smoothwm'):             -0.14986 +- 1.5155 mm^-1
        k1 Min:                                      -48.48281 at vertex 63900   
        k1 Max:                                      107.30438 at vertex 103255  
        k1 Curvature Calculation Type:                discrete
        k1 Mean Vertex Separation (Whole Surface):     0.82836 +- 0.23818 mm
        k1 Total Surface Area:                     73523.75781 mm^2
        k1 Total Number of Vertices:                    127637
        k1 Average Vertex Area (Whole Surface):        0.57604 mm^2
        k1 Natural Surface Integral:               -3625.50952
        k1 Rectified Surface Integral:             29537.20117
        k1 Positive Surface Integral:              12955.84570
        k1 Negative Surface Integral:              16581.35547
        k1 Mean Natural Surface Integral:             -0.02840 across 127637 (100.00%) vertices
        k1 Mean Rectified Surface Integral:            0.23142 across 127637 (100.00%) vertices
        k1 Mean Positive Surface Integral:             0.20798 across 62294 (48.81%) vertices
        k1 Mean Negative Surface Integral:             0.25376 across 65343 (51.19%) vertices
        k1 AreaNorm Natural Surface Integral:         -0.04931 across 73523.593750 (100.00%) mm^2
        k1 AreaNorm Rectified Surface Integral:        0.40174 across 73523.593750 (100.00%) mm^2
        k1 AreaNorm Positive Surface Integral:         0.33344 across 38854.988281 (52.85%) mm^2
        k1 AreaNorm Negative Surface Integral:         0.47828 across 34668.437500 (47.15%) mm^2

k2 <mean> +- <std> (using 'rh.smoothwm'):              0.00465 +- 0.2645 mm^-1
        k2 Min:                                      -11.52850 at vertex 63900   
        k2 Max:                                       23.91098 at vertex 86018   
        k2 Curvature Calculation Type:                discrete
        k2 Mean Vertex Separation (Whole Surface):     0.82836 +- 0.23818 mm
        k2 Total Surface Area:                     73523.75781 mm^2
        k2 Total Number of Vertices:                    127637
        k2 Average Vertex Area (Whole Surface):        0.57604 mm^2
        k2 Natural Surface Integral:                 862.08533
        k2 Rectified Surface Integral:              7887.76855
        k2 Positive Surface Integral:               4374.92725
        k2 Negative Surface Integral:               3512.84180
        k2 Mean Natural Surface Integral:              0.00675 across 127637 (100.00%) vertices
        k2 Mean Rectified Surface Integral:            0.06180 across 127637 (100.00%) vertices
        k2 Mean Positive Surface Integral:             0.06362 across 68768 (53.88%) vertices
        k2 Mean Negative Surface Integral:             0.05967 across 58869 (46.12%) vertices
        k2 AreaNorm Natural Surface Integral:          0.01173 across 73523.593750 (100.00%) mm^2
        k2 AreaNorm Rectified Surface Integral:        0.10728 across 73523.593750 (100.00%) mm^2
        k2 AreaNorm Positive Surface Integral:         0.11087 across 39460.980469 (53.67%) mm^2
        k2 AreaNorm Negative Surface Integral:         0.10313 across 34062.464844 (46.33%) mm^2

S <mean> +- <std> (using 'rh.smoothwm'):               1.91290 +- 33.8554 mm^-2
         S Min:                                        0.00000 at vertex 346     
         S Max:                                     8127.72559 at vertex 103255  
         S Curvature Calculation Type:                discrete
         S Mean Vertex Separation (Whole Surface):     0.82836 +- 0.23818 mm
         S Total Surface Area:                     73523.75781 mm^2
         S Total Number of Vertices:                    127637
         S Average Vertex Area (Whole Surface):        0.57604 mm^2
         S Natural Surface Integral:               31093.87891
         S Rectified Surface Integral:             31093.87891
         S Positive Surface Integral:              31093.87891
         S Negative Surface Integral:                  0.00000
         S Mean Natural Surface Integral:              0.24361 across 127637 (100.00%) vertices
         S Mean Rectified Surface Integral:            0.24361 across 127637 (100.00%) vertices
         S Mean Positive Surface Integral:             0.24361 across 127637 (100.00%) vertices
         S Mean Negative Surface Integral:             0.00000 across 0 (00.00%) vertices
         S AreaNorm Natural Surface Integral:          0.42291 across 73523.593750 (100.00%) mm^2
         S AreaNorm Rectified Surface Integral:        0.42291 across 73523.593750 (100.00%) mm^2
         S AreaNorm Positive Surface Integral:         0.42291 across 73523.593750 (100.00%) mm^2
         S AreaNorm Negative Surface Integral:         0.00000 across 0.000000 (00.00%) mm^2

C <mean> +- <std> (using 'rh.smoothwm'):               0.48192 +- 0.9810 mm^-2
         C Min:                                        0.00000 at vertex 78710   
         C Max:                                       76.83869 at vertex 103255  
         C Curvature Calculation Type:                discrete
         C Mean Vertex Separation (Whole Surface):     0.82836 +- 0.23818 mm
         C Total Surface Area:                     73523.75781 mm^2
         C Total Number of Vertices:                    127637
         C Average Vertex Area (Whole Surface):        0.57604 mm^2
         C Natural Surface Integral:               22059.04102
         C Rectified Surface Integral:             22059.04102
         C Positive Surface Integral:              22059.04102
         C Negative Surface Integral:                  0.00000
         C Mean Natural Surface Integral:              0.17283 across 127637 (100.00%) vertices
         C Mean Rectified Surface Integral:            0.17283 across 127637 (100.00%) vertices
         C Mean Positive Surface Integral:             0.17283 across 127637 (100.00%) vertices
         C Mean Negative Surface Integral:             0.00000 across 0 (00.00%) vertices
         C AreaNorm Natural Surface Integral:          0.30003 across 73523.593750 (100.00%) mm^2
         C AreaNorm Rectified Surface Integral:        0.30003 across 73523.593750 (100.00%) mm^2
         C AreaNorm Positive Surface Integral:         0.30003 across 73523.593750 (100.00%) mm^2
         C AreaNorm Negative Surface Integral:         0.00000 across 0.000000 (00.00%) mm^2

BE <mean> +- <std> (using 'rh.smoothwm'):              2.38931 +- 48.2414 mm^-2
        BE Min:                                        0.00000 at vertex 78710   
        BE Max:                                    11808.36914 at vertex 103255  
        BE Curvature Calculation Type:                discrete
        BE Mean Vertex Separation (Whole Surface):     0.82836 +- 0.23818 mm
        BE Total Surface Area:                     73523.75781 mm^2
        BE Total Number of Vertices:                    127637
        BE Average Vertex Area (Whole Surface):        0.57604 mm^2
        BE Natural Surface Integral:               31117.94141
        BE Rectified Surface Integral:             31117.94141
        BE Positive Surface Integral:              31117.94141
        BE Negative Surface Integral:                  0.00000
        BE Mean Natural Surface Integral:              0.24380 across 127637 (100.00%) vertices
        BE Mean Rectified Surface Integral:            0.24380 across 127637 (100.00%) vertices
        BE Mean Positive Surface Integral:             0.24380 across 127637 (100.00%) vertices
        BE Mean Negative Surface Integral:             0.00000 across 0 (00.00%) vertices
        BE AreaNorm Natural Surface Integral:          0.42324 across 73523.593750 (100.00%) mm^2
        BE AreaNorm Rectified Surface Integral:        0.42324 across 73523.593750 (100.00%) mm^2
        BE AreaNorm Positive Surface Integral:         0.42324 across 73523.593750 (100.00%) mm^2
        BE AreaNorm Negative Surface Integral:         0.00000 across 0.000000 (00.00%) mm^2

FI <mean> +- <std> (using 'rh.smoothwm'):              2.00304 +- 39.3043 mm^-2
        FI Min:                                        0.00000 at vertex 346     
        FI Max:                                     9673.90918 at vertex 103255  
        FI Curvature Calculation Type:                discrete
        FI Mean Vertex Separation (Whole Surface):     0.82836 +- 0.23818 mm
        FI Total Surface Area:                     73523.75781 mm^2
        FI Total Number of Vertices:                    127637
        FI Average Vertex Area (Whole Surface):        0.57604 mm^2
        FI Natural Surface Integral:               24083.01172
        FI Rectified Surface Integral:             24083.01172
        FI Positive Surface Integral:              24083.01172
        FI Negative Surface Integral:                  0.00000
        FI Mean Natural Surface Integral:              0.18868 across 127637 (100.00%) vertices
        FI Mean Rectified Surface Integral:            0.18868 across 127637 (100.00%) vertices
        FI Mean Positive Surface Integral:             0.18868 across 127637 (100.00%) vertices
        FI Mean Negative Surface Integral:             0.00000 across 0 (00.00%) vertices
        FI AreaNorm Natural Surface Integral:          0.32755 across 73523.593750 (100.00%) mm^2
        FI AreaNorm Rectified Surface Integral:        0.32755 across 73523.593750 (100.00%) mm^2
        FI AreaNorm Positive Surface Integral:         0.32755 across 73523.593750 (100.00%) mm^2
        FI AreaNorm Negative Surface Integral:         0.00000 across 0.000000 (00.00%) mm^2

curv -- calculation type:                                discrete
curv -- Folding Index (FI):                            1916.46521
curv -- Intrinsic Curvature Index - positive (ICIp):    211.38034
curv -- Intrinsic Curvature Index - negative (ICIn):    210.38036
curv -- Intrinsic Curvature Index - natural  (ICIt):      0.99999

Mean across 10 curvatures: 6.7671e-01 +- 9.5494e-01
