# Supplementary material for: Computer assisted diagnosis of Alzheimer’s disease using statistical likelihood-ratio test
Source: PLoS One. 2023 Feb 17;18(2):e0279574. doi: 10.1371/journal.pone.0279574 (PMC9937475; doi:10.1371/journal.pone.0279574)
Supplement: S1 File — (ZIP) [file pone.0279574.s001.zip › ADNI_AD/14_12_19/S30918/stats/rh.w-g.pct.stats]

# Title Segmentation Statistics 
# 
# generating_program mri_segstats
# cvs_version $Id: mri_segstats.c,v 1.121 2016/05/31 17:27:11 greve Exp $
# cmdline mri_segstats --in /scratch/jk27/xxz598/freesurfer/subjects/S30918/surf/rh.w-g.pct.mgh --annot S30918 rh aparc --sum /scratch/jk27/xxz598/freesurfer/subjects/S30918/stats/rh.w-g.pct.stats --snr 
# sysname  Linux
# hostname gadi-cpu-clx-2181.gadi.nci.org.au
# machine  x86_64
# user     xxz598
# anatomy_type surface
# 
# SUBJECTS_DIR /scratch/jk27/xxz598/freesurfer/subjects
# subjectname S30918
# Annot S30918 rh aparc
# ColorTable /tmp/mri_segstats.tmp.S30918.rh.49.ctab 
# ColorTableTimeStamp 2019/12/26 04:16:27 
# InVolFile  /scratch/jk27/xxz598/freesurfer/subjects/S30918/surf/rh.w-g.pct.mgh 
# InVolFileTimeStamp  2019/12/26 04:16:26 
# InVolFrame 0 
# Only reporting non-empty segmentations
# VertexArea_mm2 0.632317 
# TableCol  1 ColHeader Index 
# TableCol  1 FieldName Index 
# TableCol  1 Units     NA 
# TableCol  2 ColHeader SegId 
# TableCol  2 FieldName Segmentation Id
# TableCol  2 Units     NA
# TableCol  3 ColHeader NVertices 
# TableCol  3 FieldName Number of Vertices
# TableCol  3 Units     unitless
# TableCol  4 ColHeader Area_mm2
# TableCol  4 FieldName Area
# TableCol  4 Units     mm^2
# TableCol  5 ColHeader StructName
# TableCol  5 FieldName Structure Name
# TableCol  5 Units     NA
# TableCol  6 ColHeader Mean 
# TableCol  6 FieldName Intensity Mean
# TableCol  6 Units     unknown
# TableCol  7 ColHeader StdDev
# TableCol  7 FieldName Itensity StdDev
# TableCol  7 Units     unknown
# TableCol  8 ColHeader Min
# TableCol  8 FieldName Intensity Min
# TableCol  8 Units     unknown
# TableCol  9 ColHeader Max
# TableCol  9 FieldName Intensity Max
# TableCol  9 Units     unknown
# TableCol 10 ColHeader Range
# TableCol 10 FieldName Intensity Range
# TableCol 10 Units     unknown
# TableCol 11 ColHeader SNR
# TableCol 11 FieldName Intensity SNR
# TableCol 11 Units     none
# NRows 35 
# NTableCols 11 
# ColHeaders  Index SegId NVertices Area_mm2 StructName Mean StdDev Min Max Range SNR  
  1 2000      7128     4715.3  unknown                            0.0570     1.0699    -4.7524    32.0597    36.8121     0.0533 
  2 2001      1322      882.4  bankssts                          26.0296     7.2421    -8.1292    63.9001    72.0293     3.5942 
  3 2002      1145      714.4  caudalanteriorcingulate           27.4489     9.5399    -6.5223    55.5560    62.0783     2.8773 
  4 2003      3495     2054.8  caudalmiddlefrontal               22.3828     6.8393    -2.1557    46.9954    49.1511     3.2727 
  5 2005      2164     1277.2  cuneus                            21.8145     9.3343    -5.3711    56.1246    61.4957     2.3370 
  6 2006       573      388.3  entorhinal                        26.4236    10.0994   -17.0622    53.5027    70.5649     2.6163 
  7 2007      3940     2690.3  fusiform                          27.2881     8.4385    -4.1752    62.0347    66.2099     3.2338 
  8 2008      6423     4141.3  inferiorparietal                  24.3723     7.4565    -6.1406    52.9257    59.0663     3.2686 
  9 2009      4550     3111.3  inferiortemporal                  29.3504     7.4733     4.4279    55.8307    51.4028     3.9274 
 10 2010      1253      790.5  isthmuscingulate                  23.0685     9.1721    -9.1726    50.3119    59.4845     2.5151 
 11 2011      6758     4169.0  lateraloccipital                  22.7267     8.5779    -5.6526    51.7608    57.4134     2.6494 
 12 2012      3548     2371.8  lateralorbitofrontal              26.7583     9.1544    -2.4886    66.1296    68.6182     2.9230 
 13 2013      4276     2665.6  lingual                           22.0340     8.9622   -43.6346    56.2311    99.8657     2.4586 
 14 2014      2328     1619.3  medialorbitofrontal               28.3150     9.0910    -1.7438    60.1781    61.9219     3.1146 
 15 2015      4509     3018.2  middletemporal                    27.8185     7.8673     1.5668    55.2659    53.6991     3.5359 
 16 2016       740      485.7  parahippocampal                   27.0301     9.1663   -30.5884    71.9175   102.5060     2.9489 
 17 2017      2362     1407.5  paracentral                       18.8672     8.3765    -4.0425    45.9401    49.9826     2.2524 
 18 2018      1968     1226.5  parsopercularis                   24.6014     7.1815     2.7176    45.8291    43.1115     3.4257 
 19 2019      1150      746.6  parsorbitalis                     26.3010     7.6208     6.1510    52.9949    46.8439     3.4512 
 20 2020      2107     1406.3  parstriangularis                  25.5436     6.8802    -0.0521    50.4879    50.5400     3.7127 
 21 2021      2297     1556.5  pericalcarine                     20.1686     8.7937    -6.5303    47.0235    53.5538     2.2935 
 22 2022      5877     3530.3  postcentral                       18.7405     7.7247   -11.1759    45.6714    56.8473     2.4260 
 23 2023      1478      949.5  posteriorcingulate                25.2827     8.4882     0.6064    52.0172    51.4108     2.9786 
 24 2024      7906     4771.4  precentral                        18.4837     8.2594    -8.6462    44.7789    53.4250     2.2379 
 25 2025      5476     3449.8  precuneus                         23.4600     7.7415    -5.0616    50.9135    55.9752     3.0304 
 26 2026       992      669.3  rostralanteriorcingulate          27.0057     8.9906   -18.1296    50.7275    68.8570     3.0038 
 27 2027      7359     4838.5  rostralmiddlefrontal              26.4411     8.1641    -6.7685    59.2806    66.0491     3.2387 
 28 2028     11116     6512.3  superiorfrontal                   22.3926     7.6162   -38.9871    49.5828    88.5699     2.9401 
 29 2029      7159     4272.4  superiorparietal                  21.5511     7.8622    -9.6555    47.3855    57.0410     2.7411 
 30 2030      5608     3489.2  superiortemporal                  26.4362     7.7950    -3.3335    52.8977    56.2312     3.3914 
 31 2031      4894     3127.9  supramarginal                     25.6383     7.2921    -7.8385    48.8618    56.7003     3.5159 
 32 2032       496      299.3  frontalpole                       24.9256     8.2845     1.4193    48.4136    46.9943     3.0087 
 33 2033       681      461.7  temporalpole                      30.6265     9.9126    -3.6285    63.4014    67.0300     3.0897 
 34 2034       630      301.2  transversetemporal                14.8445     5.9281    -0.0631    32.9425    33.0057     2.5041 
 35 2035      3929     2595.6  insula                            21.8247    10.0104   -50.4649    68.6091   119.0740     2.1802 
