# Supplementary material for: Computer assisted diagnosis of Alzheimer’s disease using statistical likelihood-ratio test
Source: PLoS One. 2023 Feb 17;18(2):e0279574. doi: 10.1371/journal.pone.0279574 (PMC9937475; doi:10.1371/journal.pone.0279574)
Supplement: S1 File — (ZIP) [file pone.0279574.s001.zip › ADNI_AD/14_12_19/S30918/stats/wmparc.stats]

# Title Segmentation Statistics 
# 
# generating_program mri_segstats
# cvs_version $Id: mri_segstats.c,v 1.121 2016/05/31 17:27:11 greve Exp $
# cmdline mri_segstats --seg mri/wmparc.mgz --sum stats/wmparc.stats --pv mri/norm.mgz --excludeid 0 --brainmask mri/brainmask.mgz --in mri/norm.mgz --in-intensity-name norm --in-intensity-units MR --subject S30918 --surf-wm-vol --ctab /scratch/jk27/xxz598/freesurfer/WMParcStatsLUT.txt --etiv 
# sysname  Linux
# hostname gadi-cpu-clx-2181.gadi.nci.org.au
# machine  x86_64
# user     xxz598
# anatomy_type volume
# 
# SUBJECTS_DIR /scratch/jk27/xxz598/freesurfer/subjects
# subjectname S30918
# Measure VentricleChoroidVol, VentricleChoroidVol, Volume of ventricles and choroid plexus, 20247.000000, mm^3
# Measure lhCerebralWhiteMatter, lhCerebralWhiteMatterVol, Left hemisphere cerebral white matter volume, 203164.846426, mm^3
# Measure rhCerebralWhiteMatter, rhCerebralWhiteMatterVol, Right hemisphere cerebral white matter volume, 196293.863329, mm^3
# Measure CerebralWhiteMatter, CerebralWhiteMatterVol, Total cerebral white matter volume, 399458.709754, mm^3
# Measure Mask, MaskVol, Mask Volume, 1339791.000000, mm^3
# Measure EstimatedTotalIntraCranialVol, eTIV, Estimated Total Intracranial Volume, 1318243.875230, mm^3
# SegVolFile mri/wmparc.mgz 
# SegVolFileTimeStamp  2019/12/26 04:27:05 
# ColorTable /scratch/jk27/xxz598/freesurfer/WMParcStatsLUT.txt 
# ColorTableTimeStamp 2017/01/19 09:00:02 
# InVolFile  mri/norm.mgz 
# InVolFileTimeStamp  2019/12/25 23:47:45 
# InVolFrame 0 
# PVVolFile  mri/norm.mgz 
# PVVolFileTimeStamp  2019/12/25 23:47:45 
# ExcludeSegId 0 
# Only reporting non-empty segmentations
# VoxelVolume_mm3 1 
# TableCol  1 ColHeader Index 
# TableCol  1 FieldName Index 
# TableCol  1 Units     NA 
# TableCol  2 ColHeader SegId 
# TableCol  2 FieldName Segmentation Id
# TableCol  2 Units     NA
# TableCol  3 ColHeader NVoxels 
# TableCol  3 FieldName Number of Voxels
# TableCol  3 Units     unitless
# TableCol  4 ColHeader Volume_mm3
# TableCol  4 FieldName Volume
# TableCol  4 Units     mm^3
# TableCol  5 ColHeader StructName
# TableCol  5 FieldName Structure Name
# TableCol  5 Units     NA
# TableCol  6 ColHeader normMean 
# TableCol  6 FieldName Intensity normMean
# TableCol  6 Units     MR
# TableCol  7 ColHeader normStdDev
# TableCol  7 FieldName Itensity normStdDev
# TableCol  7 Units     MR
# TableCol  8 ColHeader normMin
# TableCol  8 FieldName Intensity normMin
# TableCol  8 Units     MR
# TableCol  9 ColHeader normMax
# TableCol  9 FieldName Intensity normMax
# TableCol  9 Units     MR
# TableCol 10 ColHeader normRange
# TableCol 10 FieldName Intensity normRange
# TableCol 10 Units     MR
# NRows 70 
# NTableCols 10 
# ColHeaders  Index SegId NVoxels Volume_mm3 StructName normMean normStdDev normMin normMax normRange  
  1 3001      2973     2935.6  wm-lh-bankssts                    99.6374     7.3553    78.0000   115.0000    37.0000 
  2 3002      3029     3022.7  wm-lh-caudalanteriorcingulate    100.3599     9.3122    43.0000   117.0000    74.0000 
  3 3003      5910     5948.6  wm-lh-caudalmiddlefrontal         97.5870     6.4949    74.0000   113.0000    39.0000 
  4 3005      2357     2400.1  wm-lh-cuneus                      95.6597     7.3724    74.0000   115.0000    41.0000 
  5 3006       732      784.6  wm-lh-entorhinal                  78.1107     6.2992    64.0000    99.0000    35.0000 
  6 3007      5976     6098.7  wm-lh-fusiform                    93.0942     8.2787    42.0000   113.0000    71.0000 
  7 3008      7337     7525.1  wm-lh-inferiorparietal            98.2123     7.6075    75.0000   118.0000    43.0000 
  8 3009      5353     5490.1  wm-lh-inferiortemporal            92.8474     9.5246    64.0000   114.0000    50.0000 
  9 3010      3471     3521.3  wm-lh-isthmuscingulate            99.2172    10.2927    28.0000   117.0000    89.0000 
 10 3011      9850    10028.5  wm-lh-lateraloccipital            94.3063     7.7121    71.0000   112.0000    41.0000 
 11 3012      6029     6003.5  wm-lh-lateralorbitofrontal        96.0970     9.4672    65.0000   120.0000    55.0000 
 12 3013      5235     5336.0  wm-lh-lingual                     91.5161     8.2365    48.0000   116.0000    68.0000 
 13 3014      3829     3840.1  wm-lh-medialorbitofrontal         89.8182    10.8720    23.0000   117.0000    94.0000 
 14 3015      4511     4709.6  wm-lh-middletemporal              92.4267     8.7316    70.0000   114.0000    44.0000 
 15 3016      1171     1295.5  wm-lh-parahippocampal             87.9377     6.7843    56.0000   105.0000    49.0000 
 16 3017      3615     3665.3  wm-lh-paracentral                 95.3820     6.1528    74.0000   111.0000    37.0000 
 17 3018      3305     3272.7  wm-lh-parsopercularis             99.2254     7.6038    76.0000   116.0000    40.0000 
 18 3019       954     1000.7  wm-lh-parsorbitalis               91.1394     7.4711    74.0000   109.0000    35.0000 
 19 3020      2667     2709.6  wm-lh-parstriangularis            97.9955     7.6870    76.0000   114.0000    38.0000 
 20 3021      3814     3778.6  wm-lh-pericalcarine               96.0118     6.9394    70.0000   115.0000    45.0000 
 21 3022      6457     6896.2  wm-lh-postcentral                 95.2719     6.5751    74.0000   115.0000    41.0000 
 22 3023      4288     4273.8  wm-lh-posteriorcingulate          97.3214     9.0440    43.0000   114.0000    71.0000 
 23 3024     13723    14071.8  wm-lh-precentral                  96.1194     6.4283    69.0000   117.0000    48.0000 
 24 3025      8539     8484.4  wm-lh-precuneus                   97.8582     8.2098    52.0000   116.0000    64.0000 
 25 3026      2666     2622.6  wm-lh-rostralanteriorcingulate    99.6354     9.9116    39.0000   121.0000    82.0000 
 26 3027     11628    11686.2  wm-lh-rostralmiddlefrontal        98.3363     7.9406    74.0000   118.0000    44.0000 
 27 3028     16074    16371.1  wm-lh-superiorfrontal             96.7206     7.2879    71.0000   118.0000    47.0000 
 28 3029      8909     9273.7  wm-lh-superiorparietal            97.8399     7.7385    73.0000   115.0000    42.0000 
 29 3030      7564     7950.1  wm-lh-superiortemporal            96.0550     7.8316    73.0000   118.0000    45.0000 
 30 3031      8233     8326.2  wm-lh-supramarginal               99.3015     7.7562    75.0000   117.0000    42.0000 
 31 3032       268      278.7  wm-lh-frontalpole                 90.9813     6.9257    75.0000   109.0000    34.0000 
 32 3033       565      625.3  wm-lh-temporalpole                83.9681     6.5159    64.0000   102.0000    38.0000 
 33 3034       777      822.8  wm-lh-transversetemporal          98.0592     5.5901    79.0000   112.0000    33.0000 
 34 3035      9348     9374.2  wm-lh-insula                      95.7965     8.3949    49.0000   116.0000    67.0000 
 35 4001      2645     2671.4  wm-rh-bankssts                   100.0405     6.2739    78.0000   115.0000    37.0000 
 36 4002      2562     2549.0  wm-rh-caudalanteriorcingulate     99.2334     9.6369    39.0000   120.0000    81.0000 
 37 4003      4957     5074.9  wm-rh-caudalmiddlefrontal         98.7829     6.4800    78.0000   114.0000    36.0000 
 38 4005      2330     2412.1  wm-rh-cuneus                      95.4961     6.9864    75.0000   111.0000    36.0000 
 39 4006       778      845.2  wm-rh-entorhinal                  84.3380     6.2862    71.0000   100.0000    29.0000 
 40 4007      5974     5942.2  wm-rh-fusiform                    91.6843     8.4798    61.0000   111.0000    50.0000 
 41 4008      8666     8865.7  wm-rh-inferiorparietal            97.1754     7.4379    75.0000   114.0000    39.0000 
 42 4009      5351     5540.4  wm-rh-inferiortemporal            91.8165     8.1172    70.0000   114.0000    44.0000 
 43 4010      3287     3299.0  wm-rh-isthmuscingulate            98.9261    11.3148    22.0000   118.0000    96.0000 
 44 4011      8564     8819.2  wm-rh-lateraloccipital            91.9158     7.3024    71.0000   110.0000    39.0000 
 45 4012      5774     5771.0  wm-rh-lateralorbitofrontal        97.4842     8.5959    73.0000   118.0000    45.0000 
 46 4013      5412     5566.1  wm-rh-lingual                     92.0264     7.8370    53.0000   112.0000    59.0000 
 47 4014      3018     3064.1  wm-rh-medialorbitofrontal         96.3910     9.0043    75.0000   115.0000    40.0000 
 48 4015      4868     5150.5  wm-rh-middletemporal              93.8361     7.4136    72.0000   112.0000    40.0000 
 49 4016      1006     1106.4  wm-rh-parahippocampal             90.5169     6.7431    62.0000   105.0000    43.0000 
 50 4017      4331     4399.3  wm-rh-paracentral                 96.8453     6.4726    74.0000   115.0000    41.0000 
 51 4018      3042     3098.9  wm-rh-parsopercularis            100.4865     6.6595    80.0000   115.0000    35.0000 
 52 4019      1038     1089.5  wm-rh-parsorbitalis               91.2322     7.3660    72.0000   109.0000    37.0000 
 53 4020      3042     3135.2  wm-rh-parstriangularis            98.3623     7.5535    75.0000   117.0000    42.0000 
 54 4021      3734     3782.7  wm-rh-pericalcarine               93.6915     6.5129    73.0000   113.0000    40.0000 
 55 4022      6294     6769.0  wm-rh-postcentral                 97.3874     6.3716    68.0000   115.0000    47.0000 
 56 4023      3535     3530.5  wm-rh-posteriorcingulate          97.6679     9.1438    36.0000   114.0000    78.0000 
 57 4024     12902    13287.6  wm-rh-precentral                  97.2259     6.4018    73.0000   118.0000    45.0000 
 58 4025      7840     7880.3  wm-rh-precuneus                   98.0388     7.0920    76.0000   116.0000    40.0000 
 59 4026      1561     1538.7  wm-rh-rostralanteriorcingulate    99.3408     9.5900    61.0000   123.0000    62.0000 
 60 4027     10303    10388.7  wm-rh-rostralmiddlefrontal        97.7202     8.2042    71.0000   117.0000    46.0000 
 61 4028     16231    16476.8  wm-rh-superiorfrontal             97.3994     7.2262    76.0000   118.0000    42.0000 
 62 4029      9855    10143.6  wm-rh-superiorparietal            97.7638     6.9200    76.0000   115.0000    39.0000 
 63 4030      6138     6573.0  wm-rh-superiortemporal            97.3853     7.6187    72.0000   116.0000    44.0000 
 64 4031      7524     7728.7  wm-rh-supramarginal              101.3848     6.9601    78.0000   119.0000    41.0000 
 65 4032       316      329.0  wm-rh-frontalpole                 91.9304     7.0021    77.0000   111.0000    34.0000 
 66 4033       613      672.0  wm-rh-temporalpole                83.4029     6.8132    69.0000   105.0000    36.0000 
 67 4034       649      677.1  wm-rh-transversetemporal         100.7658     5.1139    83.0000   114.0000    31.0000 
 68 4035      9632     9691.7  wm-rh-insula                      94.7447     8.8267    29.0000   116.0000    87.0000 
 69 5001     21593    21610.2  Left-UnsegmentedWhiteMatter       97.2124    13.2512    22.0000   123.0000   101.0000 
 70 5002     21083    21020.0  Right-UnsegmentedWhiteMatter      98.6228    11.7637    15.0000   119.0000   104.0000 
