# Supplementary material for: Computer assisted diagnosis of Alzheimer’s disease using statistical likelihood-ratio test
Source: PLoS One. 2023 Feb 17;18(2):e0279574. doi: 10.1371/journal.pone.0279574 (PMC9937475; doi:10.1371/journal.pone.0279574)
Supplement: S1 File — (ZIP) [file pone.0279574.s001.zip › ADNI_AD/14_12_19/S61000/stats/aseg.stats]

# Title Segmentation Statistics 
# 
# generating_program mri_segstats
# cvs_version $Id: mri_segstats.c,v 1.121 2016/05/31 17:27:11 greve Exp $
# cmdline mri_segstats --seg mri/aseg.mgz --sum stats/aseg.stats --pv mri/norm.mgz --empty --brainmask mri/brainmask.mgz --brain-vol-from-seg --excludeid 0 --excl-ctxgmwm --supratent --subcortgray --in mri/norm.mgz --in-intensity-name norm --in-intensity-units MR --etiv --surf-wm-vol --surf-ctx-vol --totalgray --euler --ctab /scratch/jk27/xxz598/freesurfer/ASegStatsLUT.txt --subject S61000 
# sysname  Linux
# hostname gadi-cpu-clx-2334.gadi.nci.org.au
# machine  x86_64
# user     xxz598
# anatomy_type volume
# 
# SUBJECTS_DIR /scratch/jk27/xxz598/freesurfer/subjects
# subjectname S61000
# Measure BrainSeg, BrainSegVol, Brain Segmentation Volume, 1114526.000000, mm^3
# Measure BrainSegNotVent, BrainSegVolNotVent, Brain Segmentation Volume Without Ventricles, 1024151.000000, mm^3
# Measure BrainSegNotVentSurf, BrainSegVolNotVentSurf, Brain Segmentation Volume Without Ventricles from Surf, 1025442.673010, mm^3
# Measure VentricleChoroidVol, VentricleChoroidVol, Volume of ventricles and choroid plexus, 83534.000000, mm^3
# Measure lhCortex, lhCortexVol, Left hemisphere cortical gray matter volume, 172109.289926, mm^3
# Measure rhCortex, rhCortexVol, Right hemisphere cortical gray matter volume, 164085.876767, mm^3
# Measure Cortex, CortexVol, Total cortical gray matter volume, 336195.166693, mm^3
# Measure lhCerebralWhiteMatter, lhCerebralWhiteMatterVol, Left hemisphere cerebral white matter volume, 247178.294241, mm^3
# Measure rhCerebralWhiteMatter, rhCerebralWhiteMatterVol, Right hemisphere cerebral white matter volume, 247756.212076, mm^3
# Measure CerebralWhiteMatter, CerebralWhiteMatterVol, Total cerebral white matter volume, 494934.506317, mm^3
# Measure SubCortGray, SubCortGrayVol, Subcortical gray matter volume, 49316.000000, mm^3
# Measure TotalGray, TotalGrayVol, Total gray matter volume, 505014.166693, mm^3
# Measure SupraTentorial, SupraTentorialVol, Supratentorial volume, 969666.673010, mm^3
# Measure SupraTentorialNotVent, SupraTentorialVolNotVent, Supratentorial volume, 886132.673010, mm^3
# Measure SupraTentorialNotVentVox, SupraTentorialVolNotVentVox, Supratentorial volume voxel count, 879074.000000, mm^3
# Measure Mask, MaskVol, Mask Volume, 1679215.000000, mm^3
# Measure BrainSegVol-to-eTIV, BrainSegVol-to-eTIV, Ratio of BrainSegVol to eTIV, 0.700762, unitless
# Measure MaskVol-to-eTIV, MaskVol-to-eTIV, Ratio of MaskVol to eTIV, 1.055812, unitless
# Measure lhSurfaceHoles, lhSurfaceHoles, Number of defect holes in lh surfaces prior to fixing, 69, unitless
# Measure rhSurfaceHoles, rhSurfaceHoles, Number of defect holes in rh surfaces prior to fixing, 52, unitless
# Measure SurfaceHoles, SurfaceHoles, Total number of defect holes in surfaces prior to fixing, 121, unitless
# Measure EstimatedTotalIntraCranialVol, eTIV, Estimated Total Intracranial Volume, 1590448.603959, mm^3
# SegVolFile mri/aseg.mgz 
# SegVolFileTimeStamp  2019/12/21 22:50:00 
# ColorTable /scratch/jk27/xxz598/freesurfer/ASegStatsLUT.txt 
# ColorTableTimeStamp 2017/01/19 09:00:02 
# InVolFile  mri/norm.mgz 
# InVolFileTimeStamp  2019/12/21 14:40:06 
# InVolFrame 0 
# PVVolFile  mri/norm.mgz 
# PVVolFileTimeStamp  2019/12/21 14:40:06 
# Excluding Cortical Gray and White Matter
# ExcludeSegId 0 2 3 41 42 
# VoxelVolume_mm3 1 
# TableCol  1 ColHeader Index 
# TableCol  1 FieldName Index 
# TableCol  1 Units     NA 
# TableCol  2 ColHeader SegId 
# TableCol  2 FieldName Segmentation Id
# TableCol  2 Units     NA
# TableCol  3 ColHeader NVoxels 
# TableCol  3 FieldName Number of Voxels
# TableCol  3 Units     unitless
# TableCol  4 ColHeader Volume_mm3
# TableCol  4 FieldName Volume
# TableCol  4 Units     mm^3
# TableCol  5 ColHeader StructName
# TableCol  5 FieldName Structure Name
# TableCol  5 Units     NA
# TableCol  6 ColHeader normMean 
# TableCol  6 FieldName Intensity normMean
# TableCol  6 Units     MR
# TableCol  7 ColHeader normStdDev
# TableCol  7 FieldName Itensity normStdDev
# TableCol  7 Units     MR
# TableCol  8 ColHeader normMin
# TableCol  8 FieldName Intensity normMin
# TableCol  8 Units     MR
# TableCol  9 ColHeader normMax
# TableCol  9 FieldName Intensity normMax
# TableCol  9 Units     MR
# TableCol 10 ColHeader normRange
# TableCol 10 FieldName Intensity normRange
# TableCol 10 Units     MR
# NRows 45 
# NTableCols 10 
# ColHeaders  Index SegId NVoxels Volume_mm3 StructName normMean normStdDev normMin normMax normRange  
  1   4     33636    33822.7  Left-Lateral-Ventricle            14.9044    10.7440     0.0000    90.0000    90.0000 
  2   5      2076     1954.0  Left-Inf-Lat-Vent                 28.1378    15.6318     1.0000    77.0000    76.0000 
  3   7     13277    14285.9  Left-Cerebellum-White-Matter      82.6257     7.0155    31.0000   104.0000    73.0000 
  4   8     58003    57998.2  Left-Cerebellum-Cortex            55.6734    12.7752     2.0000    96.0000    94.0000 
  5  10      6377     6273.5  Left-Thalamus-Proper              89.8739    10.7728    10.0000   111.0000   101.0000 
  6  11      3014     2783.2  Left-Caudate                      77.8699    11.3167    14.0000   104.0000    90.0000 
  7  12      3723     3725.2  Left-Putamen                      85.3229     7.0514    56.0000   104.0000    48.0000 
  8  13      1969     1905.0  Left-Pallidum                     94.2621     6.2689    68.0000   114.0000    46.0000 
  9  14      2558     2534.3  3rd-Ventricle                     17.7694    13.9882     0.0000    67.0000    67.0000 
 10  15      2161     2244.3  4th-Ventricle                     20.6525    13.8104     0.0000    66.0000    66.0000 
 11  16     22671    22883.3  Brain-Stem                        81.6597    10.8582    16.0000   114.0000    98.0000 
 12  17      3820     3624.5  Left-Hippocampus                  61.2592    13.6855     1.0000   100.0000    99.0000 
 13  18      1338     1280.7  Left-Amygdala                     64.7182     8.4926    26.0000   102.0000    76.0000 
 14  24      2125     1987.8  CSF                               27.5896    14.5166     2.0000    80.0000    78.0000 
 15  26       327      309.2  Left-Accumbens-area               74.5046     7.5168    46.0000    89.0000    43.0000 
 16  28      4136     4042.8  Left-VentralDC                    90.7425    12.5954    23.0000   123.0000   100.0000 
 17  30       141      155.5  Left-vessel                       51.0922    14.0544    10.0000    73.0000    63.0000 
 18  31      1400     1370.0  Left-choroid-plexus               42.2550    12.2670    14.0000    76.0000    62.0000 
 19  43     40390    40384.2  Right-Lateral-Ventricle           14.8123    10.5244     0.0000    92.0000    92.0000 
 20  44      4977     4721.1  Right-Inf-Lat-Vent                20.0374    14.8666     0.0000    91.0000    91.0000 
 21  46     12005    12917.2  Right-Cerebellum-White-Matter     82.4269     6.7445    32.0000   103.0000    71.0000 
 22  47     57517    57753.7  Right-Cerebellum-Cortex           55.3100    12.4876     1.0000    95.0000    94.0000 
 23  49      6406     6220.3  Right-Thalamus-Proper             88.5212    11.9455    12.0000   112.0000   100.0000 
 24  50      3229     3026.7  Right-Caudate                     76.2896    11.5733    18.0000   104.0000    86.0000 
 25  51      3666     3550.9  Right-Putamen                     86.5524     7.6036    60.0000   107.0000    47.0000 
 26  52      2149     2137.1  Right-Pallidum                    97.5193     6.6530    71.0000   114.0000    43.0000 
 27  53      3286     3101.4  Right-Hippocampus                 61.4799    11.5813     8.0000    93.0000    85.0000 
 28  54      1454     1458.1  Right-Amygdala                    70.1045     8.6736    41.0000    96.0000    55.0000 
 29  58       428      382.8  Right-Accumbens-area              76.4766     6.6872    49.0000    96.0000    47.0000 
 30  60      4035     3912.4  Right-VentralDC                   91.0156    12.6131    27.0000   120.0000    93.0000 
 31  62        71       69.7  Right-vessel                      47.5915    14.7828    16.0000    71.0000    55.0000 
 32  63      1360     1349.8  Right-choroid-plexus              41.2978    12.0207     8.0000    74.0000    66.0000 
 33  72         0        0.0  5th-Ventricle                      0.0000     0.0000     0.0000     0.0000     0.0000 
 34  77     11256    10998.9  WM-hypointensities                69.5776    16.3353     1.0000   118.0000   117.0000 
 35  78         0        0.0  Left-WM-hypointensities            0.0000     0.0000     0.0000     0.0000     0.0000 
 36  79         0        0.0  Right-WM-hypointensities           0.0000     0.0000     0.0000     0.0000     0.0000 
 37  80         0        0.0  non-WM-hypointensities             0.0000     0.0000     0.0000     0.0000     0.0000 
 38  81         0        0.0  Left-non-WM-hypointensities        0.0000     0.0000     0.0000     0.0000     0.0000 
 39  82         0        0.0  Right-non-WM-hypointensities       0.0000     0.0000     0.0000     0.0000     0.0000 
 40  85       293      348.8  Optic-Chiasm                      76.3174    16.8592    36.0000   111.0000    75.0000 
 41 251       773      717.6  CC_Posterior                      79.1876    19.2813    25.0000   120.0000    95.0000 
 42 252       342      310.7  CC_Mid_Posterior                  83.4181    18.3603    40.0000   115.0000    75.0000 
 43 253       269      235.6  CC_Central                        83.8178    20.6112    40.0000   114.0000    74.0000 
 44 254       505      460.0  CC_Mid_Anterior                   79.2634    21.1663    23.0000   116.0000    93.0000 
 45 255       575      552.2  CC_Anterior                       94.9444    18.9555    26.0000   134.0000   108.0000 
