# Supplementary material for: Computer assisted diagnosis of Alzheimer’s disease using statistical likelihood-ratio test
Source: PLoS One. 2023 Feb 17;18(2):e0279574. doi: 10.1371/journal.pone.0279574 (PMC9937475; doi:10.1371/journal.pone.0279574)
Supplement: S1 File — (ZIP) [file pone.0279574.s001.zip › ADNI_AD/14_12_19/S61000/stats/lh.aparc.a2009s.stats]

# Table of FreeSurfer cortical parcellation anatomical statistics 
# 
# CreationTime 2019/12/21-11:39:23-GMT
# generating_program mris_anatomical_stats
# cvs_version $Id: mris_anatomical_stats.c,v 1.79 2016/03/14 15:15:34 greve Exp $
# mrisurf.c-cvs_version $Id: mrisurf.c,v 1.781.2.6 2016/12/27 16:47:14 zkaufman Exp $
# cmdline mris_anatomical_stats -th3 -mgz -cortex ../label/lh.cortex.label -f ../stats/lh.aparc.a2009s.stats -b -a ../label/lh.aparc.a2009s.annot -c ../label/aparc.annot.a2009s.ctab S61000 lh white 
# sysname  Linux
# hostname gadi-cpu-clx-2334.gadi.nci.org.au
# machine  x86_64
# user     xxz598
# 
# SUBJECTS_DIR /scratch/jk27/xxz598/freesurfer/subjects
# anatomy_type surface
# subjectname S61000
# hemi lh
# AnnotationFile ../label/lh.aparc.a2009s.annot
# AnnotationFileTimeStamp 2019/12/21 22:39:10
# Measure Cortex, NumVert, Number of Vertices, 126448, unitless
# Measure Cortex, WhiteSurfArea, White Surface Total Area, 88100.5, mm^2
# Measure Cortex, MeanThickness, Mean Thickness, 1.83146, mm
# Measure BrainSeg, BrainSegVol, Brain Segmentation Volume, 1114526.000000, mm^3
# Measure BrainSegNotVent, BrainSegVolNotVent, Brain Segmentation Volume Without Ventricles, 1024151.000000, mm^3
# Measure BrainSegNotVentSurf, BrainSegVolNotVentSurf, Brain Segmentation Volume Without Ventricles from Surf, 1025442.673010, mm^3
# Measure Cortex, CortexVol Total cortical gray matter volume, 336195.166693, mm^3
# Measure SupraTentorial, SupraTentorialVol, Supratentorial volume, 969666.673010, mm^3
# Measure SupraTentorialNotVent, SupraTentorialVolNotVent, Supratentorial volume, 886132.673010, mm^3
# Measure EstimatedTotalIntraCranialVol, eTIV, Estimated Total Intracranial Volume, 1590448.603959, mm^3
# NTableCols 10
# TableCol  1 ColHeader StructName
# TableCol  1 FieldName Structure Name
# TableCol  1 Units     NA
# TableCol  2 ColHeader NumVert
# TableCol  2 FieldName Number of Vertices
# TableCol  2 Units     unitless
# TableCol  3 ColHeader SurfArea
# TableCol  3 FieldName Surface Area
# TableCol  3 Units     mm^2
# TableCol  4 ColHeader GrayVol
# TableCol  4 FieldName Gray Matter Volume
# TableCol  4 Units     mm^3
# TableCol  5 ColHeader ThickAvg 
# TableCol  5 FieldName Average Thickness
# TableCol  5 Units     mm
# TableCol  6 ColHeader ThickStd
# TableCol  6 FieldName Thickness StdDev
# TableCol  6 Units     mm 
# TableCol  7 ColHeader MeanCurv
# TableCol  7 FieldName Integrated Rectified Mean Curvature
# TableCol  7 Units     mm^-1
# TableCol  8 ColHeader GausCurv 
# TableCol  8 FieldName Integrated Rectified Gaussian Curvature
# TableCol  8 Units     mm^-2
# TableCol  9 ColHeader  FoldInd
# TableCol  9 FieldName  Folding Index 
# TableCol  9 Units      unitless 
# TableCol 10 ColHeader CurvInd
# TableCol 10 FieldName Intrinsic Curvature Index
# TableCol 10 Units     unitless
# ColHeaders StructName NumVert SurfArea GrayVol ThickAvg ThickStd MeanCurv GausCurv FoldInd CurvInd
G&S_frontomargin                         1082    749   1175  1.626 0.384     0.155     0.041       15     2.0
G&S_occipital_inf                        1672   1275   3137  2.266 0.768     0.175     0.046       28     3.2
G&S_paracentral                          1694   1208   2965  1.997 0.740     0.145     0.039       23     3.0
G&S_subcentral                           1423    996   2169  2.053 0.473     0.145     0.038       19     2.1
G&S_transv_frontopol                      913    621   1070  1.506 0.360     0.176     0.058       19     2.4
G&S_cingul-Ant                           2747   1830   3227  1.784 0.543     0.121     0.026       26     2.9
G&S_cingul-Mid-Ant                        972    695    997  1.610 0.673     0.105     0.016        8     0.7
G&S_cingul-Mid-Post                      1315    931   1440  1.743 0.617     0.145     0.035       14     1.9
G_cingul-Post-dorsal                      557    407    702  1.623 0.900     0.180     0.054       13     1.5
G_cingul-Post-ventral                     321    219    631  2.183 0.736     0.149     0.041        7     0.4
G_cuneus                                 2119   1566   3971  1.991 0.876     0.173     0.043       36     3.8
G_front_inf-Opercular                    1519   1000   2281  1.897 0.511     0.133     0.041       18     2.6
G_front_inf-Orbital                       593    400    954  1.878 0.448     0.177     0.051       10     1.4
G_front_inf-Triangul                     1032    700   1326  1.601 0.484     0.146     0.039       15     1.6
G_front_middle                           4489   3119   6061  1.676 0.502     0.168     0.046       90     9.8
G_front_sup                              7776   5317  12076  1.877 0.663     0.143     0.036       92    12.0
G_Ins_lg&S_cent_ins                       749    448   1176  2.456 0.597     0.119     0.130        9     0.9
G_insular_short                           734    456   1996  3.066 1.024     0.118     0.044        9     1.1
G_occipital_middle                       2486   1694   3997  2.001 0.570     0.162     0.040       38     4.1
G_occipital_sup                          1341    952   2320  2.049 0.646     0.150     0.037       17     2.0
G_oc-temp_lat-fusifor                    2040   1510   3286  1.896 0.559     0.157     0.037       32     3.4
G_oc-temp_med-Lingual                    3234   2316   4980  1.850 0.647     0.167     0.043       58     5.9
G_oc-temp_med-Parahip                    1347   1008   2824  2.163 0.863     0.124     0.030       14     1.8
G_orbital                                2524   1802   4267  1.904 0.626     0.161     0.049       44     5.6
G_pariet_inf-Angular                     2272   1476   2970  1.717 0.571     0.138     0.031       31     3.1
G_pariet_inf-Supramar                    2261   1588   3510  1.882 0.530     0.146     0.036       31     3.7
G_parietal_sup                           3829   2621   6319  1.847 0.694     0.134     0.028       40     4.6
G_postcentral                            2141   1509   3679  1.956 0.792     0.143     0.034       27     3.2
G_precentral                             2832   1968   4775  2.018 0.854     0.132     0.035       30     4.1
G_precuneus                              3318   2373   4437  1.679 0.428     0.159     0.037       50     5.5
G_rectus                                  921    683   1284  1.621 0.375     0.153     0.035       16     1.4
G_subcallosal                            1392    821   1470  1.657 0.897     0.131     0.058       32     2.5
G_temp_sup-G_T_transv                     410    257    477  1.705 0.361     0.115     0.030        3     0.4
G_temp_sup-Lateral                       1740   1219   3670  2.290 0.653     0.144     0.043       23     3.3
G_temp_sup-Plan_polar                     722    554   1280  2.028 0.647     0.122     0.047        8     1.5
G_temp_sup-Plan_tempo                     985    639   1348  2.032 0.691     0.129     0.028       11     1.1
G_temporal_inf                           2336   1809   5419  2.288 0.762     0.173     0.053       41     5.6
G_temporal_middle                        2322   1731   4937  2.204 0.664     0.159     0.044       36     4.4
Lat_Fis-ant-Horizont                      344    225    336  1.705 0.448     0.108     0.022        2     0.3
Lat_Fis-ant-Vertical                      243    164    257  1.732 0.393     0.116     0.023        2     0.3
Lat_Fis-post                             1006    661    921  1.679 0.435     0.112     0.025        7     1.1
Pole_occipital                           2335   1634   3193  1.756 0.530     0.152     0.037       35     3.6
Pole_temporal                            1694   1474   5131  2.473 0.803     0.193     0.064       31     5.5
S_calcarine                              2324   1612   2091  1.506 0.349     0.140     0.030       28     3.0
S_central                                2640   1832   2606  1.657 0.567     0.123     0.025       25     2.9
S_cingul-Marginalis                      1119    764   1189  1.867 0.478     0.138     0.034       11     1.7
S_circular_insula_ant                     519    356    753  2.202 0.707     0.105     0.023        3     0.6
S_circular_insula_inf                    1279    876   1415  1.861 0.605     0.085     0.013        4     0.7
S_circular_insula_sup                    1841   1276   1930  1.756 0.457     0.102     0.018        8     1.5
S_collat_transv_ant                       929    650   1033  1.907 0.552     0.150     0.031       14     1.3
S_collat_transv_post                      574    401    636  1.825 0.454     0.153     0.043        7     1.0
S_front_inf                              2397   1601   2122  1.446 0.377     0.108     0.019       17     1.9
S_front_middle                           1400    986   1296  1.456 0.310     0.133     0.031       13     1.8
S_front_sup                              2731   1903   2814  1.648 0.413     0.128     0.031       27     3.2
S_interm_prim-Jensen                      207    143    350  2.352 0.875     0.132     0.035        2     0.2
S_intrapariet&P_trans                    3212   2075   2896  1.596 0.347     0.121     0.028       29     3.5
S_oc_middle&Lunatus                      1414    928   1344  1.697 0.384     0.130     0.031       13     1.8
S_oc_sup&transversal                     1270    823   1188  1.672 0.300     0.125     0.029       12     1.5
S_occipital_ant                           643    454    763  1.792 0.453     0.119     0.037        5     1.0
S_oc-temp_lat                             862    685   1406  2.057 0.475     0.161     0.036       11     1.3
S_oc-temp_med&Lingual                    2644   1864   2857  1.669 0.458     0.115     0.024       23     2.6
S_orbital_lateral                         191    141    177  1.341 0.170     0.122     0.021        1     0.2
S_orbital_med-olfact                      698    495    638  1.496 0.361     0.118     0.019        5     0.6
S_orbital-H_Shaped                       1471   1063   2014  1.833 0.472     0.158     0.039       19     2.6
S_parieto_occipital                      2459   1822   2830  1.821 0.507     0.153     0.034       28     3.8
S_pericallosal                           1106    637    675  1.226 1.174     0.128     0.030       22     1.2
S_postcentral                            2674   1764   2909  1.691 0.531     0.119     0.027       24     2.8
S_precentral-inf-part                    1811   1194   1763  1.683 0.378     0.122     0.025       16     1.8
S_precentral-sup-part                    1322    922   1386  1.845 0.497     0.144     0.032       15     1.8
S_suborbital                             1137    784   1096  1.550 0.475     0.140     0.028       14     1.3
S_subparietal                             965    677    999  1.686 0.380     0.133     0.025       10     0.9
S_temporal_inf                           1095    760   1160  1.797 0.404     0.135     0.029       11     1.4
S_temporal_sup                           5368   3734   6240  1.807 0.556     0.118     0.026       42     5.8
S_temporal_transverse                     364    249    369  1.700 0.367     0.121     0.022        3     0.4
