# Supplementary material for: Computer assisted diagnosis of Alzheimer’s disease using statistical likelihood-ratio test
Source: PLoS One. 2023 Feb 17;18(2):e0279574. doi: 10.1371/journal.pone.0279574 (PMC9937475; doi:10.1371/journal.pone.0279574)
Supplement: S1 File — (ZIP) [file pone.0279574.s001.zip › ADNI_AD/14_12_19/S61000/stats/lh.aparc.DKTatlas.stats]

# Table of FreeSurfer cortical parcellation anatomical statistics 
# 
# CreationTime 2019/12/21-11:40:20-GMT
# generating_program mris_anatomical_stats
# cvs_version $Id: mris_anatomical_stats.c,v 1.79 2016/03/14 15:15:34 greve Exp $
# mrisurf.c-cvs_version $Id: mrisurf.c,v 1.781.2.6 2016/12/27 16:47:14 zkaufman Exp $
# cmdline mris_anatomical_stats -th3 -mgz -cortex ../label/lh.cortex.label -f ../stats/lh.aparc.DKTatlas.stats -b -a ../label/lh.aparc.DKTatlas.annot -c ../label/aparc.annot.DKTatlas.ctab S61000 lh white 
# sysname  Linux
# hostname gadi-cpu-clx-2334.gadi.nci.org.au
# machine  x86_64
# user     xxz598
# 
# SUBJECTS_DIR /scratch/jk27/xxz598/freesurfer/subjects
# anatomy_type surface
# subjectname S61000
# hemi lh
# AnnotationFile ../label/lh.aparc.DKTatlas.annot
# AnnotationFileTimeStamp 2019/12/21 22:40:08
# Measure Cortex, NumVert, Number of Vertices, 126448, unitless
# Measure Cortex, WhiteSurfArea, White Surface Total Area, 88100.5, mm^2
# Measure Cortex, MeanThickness, Mean Thickness, 1.83146, mm
# Measure BrainSeg, BrainSegVol, Brain Segmentation Volume, 1114526.000000, mm^3
# Measure BrainSegNotVent, BrainSegVolNotVent, Brain Segmentation Volume Without Ventricles, 1024151.000000, mm^3
# Measure BrainSegNotVentSurf, BrainSegVolNotVentSurf, Brain Segmentation Volume Without Ventricles from Surf, 1025442.673010, mm^3
# Measure Cortex, CortexVol Total cortical gray matter volume, 336195.166693, mm^3
# Measure SupraTentorial, SupraTentorialVol, Supratentorial volume, 969666.673010, mm^3
# Measure SupraTentorialNotVent, SupraTentorialVolNotVent, Supratentorial volume, 886132.673010, mm^3
# Measure EstimatedTotalIntraCranialVol, eTIV, Estimated Total Intracranial Volume, 1590448.603959, mm^3
# NTableCols 10
# TableCol  1 ColHeader StructName
# TableCol  1 FieldName Structure Name
# TableCol  1 Units     NA
# TableCol  2 ColHeader NumVert
# TableCol  2 FieldName Number of Vertices
# TableCol  2 Units     unitless
# TableCol  3 ColHeader SurfArea
# TableCol  3 FieldName Surface Area
# TableCol  3 Units     mm^2
# TableCol  4 ColHeader GrayVol
# TableCol  4 FieldName Gray Matter Volume
# TableCol  4 Units     mm^3
# TableCol  5 ColHeader ThickAvg 
# TableCol  5 FieldName Average Thickness
# TableCol  5 Units     mm
# TableCol  6 ColHeader ThickStd
# TableCol  6 FieldName Thickness StdDev
# TableCol  6 Units     mm 
# TableCol  7 ColHeader MeanCurv
# TableCol  7 FieldName Integrated Rectified Mean Curvature
# TableCol  7 Units     mm^-1
# TableCol  8 ColHeader GausCurv 
# TableCol  8 FieldName Integrated Rectified Gaussian Curvature
# TableCol  8 Units     mm^-2
# TableCol  9 ColHeader  FoldInd
# TableCol  9 FieldName  Folding Index 
# TableCol  9 Units      unitless 
# TableCol 10 ColHeader CurvInd
# TableCol 10 FieldName Intrinsic Curvature Index
# TableCol 10 Units     unitless
# ColHeaders StructName NumVert SurfArea GrayVol ThickAvg ThickStd MeanCurv GausCurv FoldInd CurvInd
caudalanteriorcingulate                  1606   1105   1850  1.801 0.772     0.118     0.022       16     1.5
caudalmiddlefrontal                      3536   2362   4302  1.740 0.549     0.138     0.033       40     4.9
cuneus                                   3041   2358   5092  1.926 0.767     0.173     0.041       46     5.4
entorhinal                                541    445   1385  2.239 0.891     0.171     0.052        8     1.2
fusiform                                 4510   3300   6501  1.900 0.526     0.150     0.035       63     6.7
inferiorparietal                         6422   4280   7791  1.750 0.537     0.134     0.033       71     8.8
inferiortemporal                         4386   3414   9065  2.188 0.721     0.170     0.046       70     9.4
isthmuscingulate                         1509    981   1738  1.611 0.878     0.135     0.034       27     2.1
lateraloccipital                         8447   5881  11954  1.903 0.596     0.154     0.038      119    13.5
lateralorbitofrontal                     4465   3125   6619  1.889 0.582     0.148     0.044       62     8.1
lingual                                  4449   3176   6247  1.791 0.607     0.154     0.038       68     7.1
medialorbitofrontal                      2942   2003   3241  1.544 0.628     0.146     0.036       56     4.4
middletemporal                           5543   4037   9350  2.004 0.653     0.139     0.035       64     8.6
parahippocampal                          1292    949   2065  1.906 0.838     0.090     0.016        9     0.9
paracentral                              2372   1638   3390  1.910 0.582     0.132     0.031       23     2.9
parsopercularis                          2412   1580   3006  1.778 0.480     0.127     0.033       24     3.4
parsorbitalis                            1168    812   1684  1.814 0.453     0.153     0.040       16     2.1
parstriangularis                         2303   1548   2391  1.515 0.410     0.124     0.027       23     2.5
pericalcarine                            2092   1440   1766  1.417 0.246     0.137     0.031       24     2.7
postcentral                              6458   4529   9468  1.845 0.679     0.139     0.034       78     9.2
posteriorcingulate                       1708   1192   1728  1.506 0.789     0.164     0.041       27     3.0
precentral                               7375   5146   9777  1.861 0.673     0.130     0.030       75     9.5
precuneus                                6301   4408   7521  1.743 0.456     0.149     0.034       82     9.3
rostralanteriorcingulate                 2324   1513   2666  1.757 0.656     0.123     0.027       27     2.5
rostralmiddlefrontal                     5919   4135   6617  1.558 0.395     0.151     0.038       89    10.4
superiorfrontal                         11537   7923  15616  1.772 0.594     0.142     0.038      142    18.9
superiorparietal                         7391   4901  10452  1.827 0.647     0.127     0.028       70     8.7
superiortemporal                         6745   4803  11228  2.032 0.677     0.128     0.036       71    10.6
supramarginal                            4114   2805   5196  1.786 0.514     0.136     0.031       46     5.5
transversetemporal                        576    367    588  1.656 0.330     0.127     0.026        5     0.6
insula                                   2964   1943   5092  2.430 0.848     0.102     0.051       22     3.1
