# Supplementary material for: Computer assisted diagnosis of Alzheimer’s disease using statistical likelihood-ratio test
Source: PLoS One. 2023 Feb 17;18(2):e0279574. doi: 10.1371/journal.pone.0279574 (PMC9937475; doi:10.1371/journal.pone.0279574)
Supplement: S1 File — (ZIP) [file pone.0279574.s001.zip › ADNI_AD/14_12_19/S61000/stats/lh.aparc.pial.stats]

# Table of FreeSurfer cortical parcellation anatomical statistics 
# 
# CreationTime 2019/12/21-11:38:02-GMT
# generating_program mris_anatomical_stats
# cvs_version $Id: mris_anatomical_stats.c,v 1.79 2016/03/14 15:15:34 greve Exp $
# mrisurf.c-cvs_version $Id: mrisurf.c,v 1.781.2.6 2016/12/27 16:47:14 zkaufman Exp $
# cmdline mris_anatomical_stats -th3 -mgz -cortex ../label/lh.cortex.label -f ../stats/lh.aparc.pial.stats -b -a ../label/lh.aparc.annot -c ../label/aparc.annot.ctab S61000 lh pial 
# sysname  Linux
# hostname gadi-cpu-clx-2334.gadi.nci.org.au
# machine  x86_64
# user     xxz598
# 
# SUBJECTS_DIR /scratch/jk27/xxz598/freesurfer/subjects
# anatomy_type surface
# subjectname S61000
# hemi lh
# AnnotationFile ../label/lh.aparc.annot
# AnnotationFileTimeStamp 2019/12/21 22:16:30
# Measure Cortex, NumVert, Number of Vertices, 126428, unitless
# Measure Cortex, PialSurfArea, Pial Surface Total Area, 102875, mm^2
# Measure Cortex, MeanThickness, Mean Thickness, 1.83162, mm
# Measure BrainSeg, BrainSegVol, Brain Segmentation Volume, 1114526.000000, mm^3
# Measure BrainSegNotVent, BrainSegVolNotVent, Brain Segmentation Volume Without Ventricles, 1024151.000000, mm^3
# Measure BrainSegNotVentSurf, BrainSegVolNotVentSurf, Brain Segmentation Volume Without Ventricles from Surf, 1025442.673010, mm^3
# Measure Cortex, CortexVol Total cortical gray matter volume, 336195.166693, mm^3
# Measure SupraTentorial, SupraTentorialVol, Supratentorial volume, 969666.673010, mm^3
# Measure SupraTentorialNotVent, SupraTentorialVolNotVent, Supratentorial volume, 886132.673010, mm^3
# Measure EstimatedTotalIntraCranialVol, eTIV, Estimated Total Intracranial Volume, 1590448.603959, mm^3
# NTableCols 10
# TableCol  1 ColHeader StructName
# TableCol  1 FieldName Structure Name
# TableCol  1 Units     NA
# TableCol  2 ColHeader NumVert
# TableCol  2 FieldName Number of Vertices
# TableCol  2 Units     unitless
# TableCol  3 ColHeader SurfArea
# TableCol  3 FieldName Surface Area
# TableCol  3 Units     mm^2
# TableCol  4 ColHeader GrayVol
# TableCol  4 FieldName Gray Matter Volume
# TableCol  4 Units     mm^3
# TableCol  5 ColHeader ThickAvg 
# TableCol  5 FieldName Average Thickness
# TableCol  5 Units     mm
# TableCol  6 ColHeader ThickStd
# TableCol  6 FieldName Thickness StdDev
# TableCol  6 Units     mm 
# TableCol  7 ColHeader MeanCurv
# TableCol  7 FieldName Integrated Rectified Mean Curvature
# TableCol  7 Units     mm^-1
# TableCol  8 ColHeader GausCurv 
# TableCol  8 FieldName Integrated Rectified Gaussian Curvature
# TableCol  8 Units     mm^-2
# TableCol  9 ColHeader  FoldInd
# TableCol  9 FieldName  Folding Index 
# TableCol  9 Units      unitless 
# TableCol 10 ColHeader CurvInd
# TableCol 10 FieldName Intrinsic Curvature Index
# TableCol 10 Units     unitless
# ColHeaders StructName NumVert SurfArea GrayVol ThickAvg ThickStd MeanCurv GausCurv FoldInd CurvInd
bankssts                                 1266    851   1443  1.655 0.439     0.118     0.029       15     1.7
caudalanteriorcingulate                   729    547    897  2.105 0.964     0.128     0.031       13     0.8
caudalmiddlefrontal                      3245   2463   4003  1.756 0.551     0.135     0.033       41     4.9
cuneus                                   2315   2227   4028  1.995 0.811     0.158     0.038       33     4.0
entorhinal                                684    938   1683  2.185 0.858     0.225     0.047       11     1.7
fusiform                                 4898   4079   7469  1.939 0.562     0.152     0.039       87     8.8
inferiorparietal                         6313   4726   7828  1.768 0.562     0.132     0.033       72     9.4
inferiortemporal                         4121   4194   8304  2.178 0.721     0.175     0.040       58     7.9
isthmuscingulate                         1504   1220   1732  1.609 0.884     0.156     0.042       28     2.4
lateraloccipital                         8376   6884  11976  1.902 0.591     0.140     0.034      126    13.0
lateralorbitofrontal                     3899   3192   5883  1.910 0.564     0.155     0.038       52     6.6
lingual                                  4431   3858   6165  1.794 0.600     0.156     0.039       60     8.4
medialorbitofrontal                      3566   2704   4171  1.673 0.561     0.139     0.031       43     4.5
middletemporal                           4288   4125   7602  2.069 0.650     0.169     0.034       52     6.7
parahippocampal                          1251   1215   1986  1.898 0.834     0.152     0.035       11     2.4
paracentral                              2069   1632   2874  1.888 0.547     0.130     0.029       24     2.8
parsopercularis                          2592   2022   3281  1.781 0.488     0.131     0.027       24     3.1
parsorbitalis                            1076   1066   1546  1.685 0.459     0.187     0.044       18     2.1
parstriangularis                         1916   1363   2016  1.555 0.401     0.119     0.026       15     2.0
pericalcarine                            2144   1284   1829  1.420 0.249     0.116     0.031       32     2.5
postcentral                              5581   4811   8198  1.846 0.683     0.139     0.033       58     8.4
posteriorcingulate                       1537   1180   1558  1.457 0.801     0.150     0.038       23     2.6
precentral                               7460   5641   9905  1.863 0.677     0.122     0.029      115     9.6
precuneus                                6300   4448   7408  1.742 0.446     0.128     0.032       91     9.1
rostralanteriorcingulate                 1698   1294   2031  1.792 0.709     0.138     0.039       35     2.1
rostralmiddlefrontal                     8218   6406   9052  1.544 0.391     0.153     0.038      121    14.3
superiorfrontal                         10732   8730  14773  1.803 0.610     0.141     0.031      124    14.5
superiorparietal                         9003   7728  12869  1.818 0.640     0.147     0.034      118    13.8
superiortemporal                         5211   4270   8072  2.013 0.668     0.127     0.025       48     5.9
supramarginal                            4600   3502   5825  1.787 0.513     0.136     0.033       53     6.1
frontalpole                               412    369    478  1.508 0.299     0.168     0.036        5     0.6
temporalpole                              629    977   1974  2.542 0.810     0.263     0.057       10     1.8
transversetemporal                        561    365    569  1.647 0.330     0.105     0.021        7     0.5
insula                                   3811   2574   5944  2.226 0.930     0.142     1.574      174   472.6
