# Supplementary material for: Computer assisted diagnosis of Alzheimer’s disease using statistical likelihood-ratio test
Source: PLoS One. 2023 Feb 17;18(2):e0279574. doi: 10.1371/journal.pone.0279574 (PMC9937475; doi:10.1371/journal.pone.0279574)
Supplement: S1 File — (ZIP) [file pone.0279574.s001.zip › ADNI_AD/14_12_19/S61000/stats/lh.aparc.stats]

# Table of FreeSurfer cortical parcellation anatomical statistics 
# 
# CreationTime 2019/12/21-11:37:41-GMT
# generating_program mris_anatomical_stats
# cvs_version $Id: mris_anatomical_stats.c,v 1.79 2016/03/14 15:15:34 greve Exp $
# mrisurf.c-cvs_version $Id: mrisurf.c,v 1.781.2.6 2016/12/27 16:47:14 zkaufman Exp $
# cmdline mris_anatomical_stats -th3 -mgz -cortex ../label/lh.cortex.label -f ../stats/lh.aparc.stats -b -a ../label/lh.aparc.annot -c ../label/aparc.annot.ctab S61000 lh white 
# sysname  Linux
# hostname gadi-cpu-clx-2334.gadi.nci.org.au
# machine  x86_64
# user     xxz598
# 
# SUBJECTS_DIR /scratch/jk27/xxz598/freesurfer/subjects
# anatomy_type surface
# subjectname S61000
# hemi lh
# AnnotationFile ../label/lh.aparc.annot
# AnnotationFileTimeStamp 2019/12/21 22:16:30
# Measure Cortex, NumVert, Number of Vertices, 126428, unitless
# Measure Cortex, WhiteSurfArea, White Surface Total Area, 88082.7, mm^2
# Measure Cortex, MeanThickness, Mean Thickness, 1.83162, mm
# Measure BrainSeg, BrainSegVol, Brain Segmentation Volume, 1114526.000000, mm^3
# Measure BrainSegNotVent, BrainSegVolNotVent, Brain Segmentation Volume Without Ventricles, 1024151.000000, mm^3
# Measure BrainSegNotVentSurf, BrainSegVolNotVentSurf, Brain Segmentation Volume Without Ventricles from Surf, 1025442.673010, mm^3
# Measure Cortex, CortexVol Total cortical gray matter volume, 336195.166693, mm^3
# Measure SupraTentorial, SupraTentorialVol, Supratentorial volume, 969666.673010, mm^3
# Measure SupraTentorialNotVent, SupraTentorialVolNotVent, Supratentorial volume, 886132.673010, mm^3
# Measure EstimatedTotalIntraCranialVol, eTIV, Estimated Total Intracranial Volume, 1590448.603959, mm^3
# NTableCols 10
# TableCol  1 ColHeader StructName
# TableCol  1 FieldName Structure Name
# TableCol  1 Units     NA
# TableCol  2 ColHeader NumVert
# TableCol  2 FieldName Number of Vertices
# TableCol  2 Units     unitless
# TableCol  3 ColHeader SurfArea
# TableCol  3 FieldName Surface Area
# TableCol  3 Units     mm^2
# TableCol  4 ColHeader GrayVol
# TableCol  4 FieldName Gray Matter Volume
# TableCol  4 Units     mm^3
# TableCol  5 ColHeader ThickAvg 
# TableCol  5 FieldName Average Thickness
# TableCol  5 Units     mm
# TableCol  6 ColHeader ThickStd
# TableCol  6 FieldName Thickness StdDev
# TableCol  6 Units     mm 
# TableCol  7 ColHeader MeanCurv
# TableCol  7 FieldName Integrated Rectified Mean Curvature
# TableCol  7 Units     mm^-1
# TableCol  8 ColHeader GausCurv 
# TableCol  8 FieldName Integrated Rectified Gaussian Curvature
# TableCol  8 Units     mm^-2
# TableCol  9 ColHeader  FoldInd
# TableCol  9 FieldName  Folding Index 
# TableCol  9 Units      unitless 
# TableCol 10 ColHeader CurvInd
# TableCol 10 FieldName Intrinsic Curvature Index
# TableCol 10 Units     unitless
# ColHeaders StructName NumVert SurfArea GrayVol ThickAvg ThickStd MeanCurv GausCurv FoldInd CurvInd
bankssts                                 1266    904   1443  1.655 0.439     0.123     0.026       10     1.4
caudalanteriorcingulate                   729    494    897  2.105 0.964     0.105     0.020        8     0.7
caudalmiddlefrontal                      3245   2161   4003  1.756 0.551     0.138     0.034       37     4.6
cuneus                                   2315   1766   4028  1.995 0.811     0.181     0.043       39     4.3
entorhinal                                684    560   1683  2.185 0.858     0.184     0.055       12     1.7
fusiform                                 4898   3650   7469  1.939 0.562     0.153     0.036       69     7.8
inferiorparietal                         6313   4236   7828  1.768 0.562     0.133     0.032       69     8.4
inferiortemporal                         4121   3146   8304  2.178 0.721     0.159     0.043       61     8.0
isthmuscingulate                         1504    975   1732  1.609 0.884     0.138     0.035       27     2.1
lateraloccipital                         8376   5829  11976  1.902 0.591     0.153     0.039      118    13.4
lateralorbitofrontal                     3899   2751   5883  1.910 0.564     0.152     0.039       52     6.8
lingual                                  4431   3159   6165  1.794 0.600     0.156     0.038       69     7.3
medialorbitofrontal                      3566   2432   4171  1.673 0.561     0.136     0.033       52     4.9
middletemporal                           4288   3139   7602  2.069 0.650     0.144     0.037       54     7.0
parahippocampal                          1251    919   1986  1.898 0.834     0.089     0.016        8     0.9
paracentral                              2069   1422   2874  1.888 0.547     0.130     0.030       20     2.6
parsopercularis                          2592   1690   3281  1.781 0.488     0.127     0.033       27     3.6
parsorbitalis                            1076    786   1546  1.685 0.459     0.177     0.055       20     2.9
parstriangularis                         1916   1293   2016  1.555 0.401     0.128     0.029       19     2.4
pericalcarine                            2144   1481   1829  1.420 0.249     0.139     0.032       25     2.9
postcentral                              5581   3904   8198  1.846 0.683     0.139     0.034       68     8.2
posteriorcingulate                       1537   1080   1558  1.457 0.801     0.162     0.040       24     2.6
precentral                               7460   5210   9905  1.863 0.677     0.130     0.030       77     9.5
precuneus                                6300   4475   7408  1.742 0.446     0.152     0.035       83     9.6
rostralanteriorcingulate                 1698   1114   2031  1.792 0.709     0.124     0.028       21     2.0
rostralmiddlefrontal                     8218   5728   9052  1.544 0.391     0.151     0.040      128    14.7
superiorfrontal                         10732   7359  14773  1.803 0.610     0.134     0.032      112    14.6
superiorparietal                         9003   6053  12869  1.818 0.640     0.130     0.028       90    10.8
superiortemporal                         5211   3602   8072  2.013 0.668     0.118     0.031       49     6.9
supramarginal                            4600   3121   5825  1.787 0.513     0.133     0.031       51     6.1
frontalpole                               412    288    478  1.508 0.299     0.184     0.055        8     1.0
temporalpole                              629    541   1974  2.542 0.810     0.209     0.091       14     2.5
transversetemporal                        561    355    569  1.647 0.330     0.124     0.027        5     0.6
insula                                   3811   2469   5944  2.226 0.930     0.114     0.055       42     5.0
