# Supplementary material for: Computer assisted diagnosis of Alzheimer’s disease using statistical likelihood-ratio test
Source: PLoS One. 2023 Feb 17;18(2):e0279574. doi: 10.1371/journal.pone.0279574 (PMC9937475; doi:10.1371/journal.pone.0279574)
Supplement: S1 File — (ZIP) [file pone.0279574.s001.zip › ADNI_AD/14_12_19/S61000/stats/lh.BA_exvivo.stats]

# Table of FreeSurfer cortical parcellation anatomical statistics 
# 
# CreationTime 2019/12/21-11:59:14-GMT
# generating_program mris_anatomical_stats
# cvs_version $Id: mris_anatomical_stats.c,v 1.79 2016/03/14 15:15:34 greve Exp $
# mrisurf.c-cvs_version $Id: mrisurf.c,v 1.781.2.6 2016/12/27 16:47:14 zkaufman Exp $
# cmdline mris_anatomical_stats -th3 -mgz -f ../stats/lh.BA_exvivo.stats -b -a ./lh.BA_exvivo.annot -c ./BA_exvivo.ctab S61000 lh white 
# sysname  Linux
# hostname gadi-cpu-clx-2334.gadi.nci.org.au
# machine  x86_64
# user     xxz598
# 
# SUBJECTS_DIR /scratch/jk27/xxz598/freesurfer/subjects
# anatomy_type surface
# subjectname S61000
# hemi lh
# AnnotationFile ./lh.BA_exvivo.annot
# AnnotationFileTimeStamp 2019/12/21 22:59:09
# Measure Cortex, NumVert, Number of Vertices, 135664, unitless
# Measure Cortex, WhiteSurfArea, White Surface Total Area, 94205.5, mm^2
# Measure BrainSeg, BrainSegVol, Brain Segmentation Volume, 1114526.000000, mm^3
# Measure BrainSegNotVent, BrainSegVolNotVent, Brain Segmentation Volume Without Ventricles, 1024151.000000, mm^3
# Measure BrainSegNotVentSurf, BrainSegVolNotVentSurf, Brain Segmentation Volume Without Ventricles from Surf, 1025442.673010, mm^3
# Measure Cortex, CortexVol Total cortical gray matter volume, 336195.166693, mm^3
# Measure SupraTentorial, SupraTentorialVol, Supratentorial volume, 969666.673010, mm^3
# Measure SupraTentorialNotVent, SupraTentorialVolNotVent, Supratentorial volume, 886132.673010, mm^3
# Measure EstimatedTotalIntraCranialVol, eTIV, Estimated Total Intracranial Volume, 1590448.603959, mm^3
# NTableCols 10
# TableCol  1 ColHeader StructName
# TableCol  1 FieldName Structure Name
# TableCol  1 Units     NA
# TableCol  2 ColHeader NumVert
# TableCol  2 FieldName Number of Vertices
# TableCol  2 Units     unitless
# TableCol  3 ColHeader SurfArea
# TableCol  3 FieldName Surface Area
# TableCol  3 Units     mm^2
# TableCol  4 ColHeader GrayVol
# TableCol  4 FieldName Gray Matter Volume
# TableCol  4 Units     mm^3
# TableCol  5 ColHeader ThickAvg 
# TableCol  5 FieldName Average Thickness
# TableCol  5 Units     mm
# TableCol  6 ColHeader ThickStd
# TableCol  6 FieldName Thickness StdDev
# TableCol  6 Units     mm 
# TableCol  7 ColHeader MeanCurv
# TableCol  7 FieldName Integrated Rectified Mean Curvature
# TableCol  7 Units     mm^-1
# TableCol  8 ColHeader GausCurv 
# TableCol  8 FieldName Integrated Rectified Gaussian Curvature
# TableCol  8 Units     mm^-2
# TableCol  9 ColHeader  FoldInd
# TableCol  9 FieldName  Folding Index 
# TableCol  9 Units      unitless 
# TableCol 10 ColHeader CurvInd
# TableCol 10 FieldName Intrinsic Curvature Index
# TableCol 10 Units     unitless
# ColHeaders StructName NumVert SurfArea GrayVol ThickAvg ThickStd MeanCurv GausCurv FoldInd CurvInd
BA1_exvivo                               1075    722   2251  2.243 0.951     0.144     0.031       14     1.3
BA2_exvivo                               3673   2534   4874  1.789 0.563     0.129     0.032       39     4.8
BA3a_exvivo                               886    623    765  1.625 0.536     0.165     0.039       14     1.4
BA3b_exvivo                              1993   1421   2521  1.604 0.553     0.138     0.030       26     2.7
BA4a_exvivo                              1701   1169   2238  1.889 0.618     0.140     0.035       20     2.6
BA4p_exvivo                              1139    836   1437  1.827 0.645     0.117     0.022        8     1.2
BA6_exvivo                               9297   6461  14530  1.923 0.730     0.136     0.032       98    12.3
BA44_exvivo                              2634   1763   3298  1.813 0.459     0.133     0.035       28     4.0
BA45_exvivo                              2897   1972   3137  1.509 0.437     0.123     0.027       29     3.2
V1_exvivo                                3700   2597   4407  1.578 0.606     0.150     0.035       50     5.6
V2_exvivo                                8532   6178  12427  1.856 0.588     0.162     0.040      131    14.2
MT_exvivo                                2033   1393   2984  2.028 0.643     0.140     0.037       25     3.1
perirhinal_exvivo                         544    434   1419  2.454 0.876     0.129     0.030        7     0.6
entorhinal_exvivo                         706    553   1184  1.739 0.621     0.129     0.032        8     0.9
