# Supplementary material for: Computer assisted diagnosis of Alzheimer’s disease using statistical likelihood-ratio test
Source: PLoS One. 2023 Feb 17;18(2):e0279574. doi: 10.1371/journal.pone.0279574 (PMC9937475; doi:10.1371/journal.pone.0279574)
Supplement: S1 File — (ZIP) [file pone.0279574.s001.zip › ADNI_AD/14_12_19/S61000/stats/lh.curv.stats]

Raw <mean> +- <std> (using 'lh.curv'):                -0.02313 +- 0.1924 
       Raw Min:                                       -4.48497 at vertex 91856   
       Raw Max:                                        1.40373 at vertex 91695   
       Raw Curvature Calculation Type:                discrete
       Raw Mean Vertex Separation (Whole Surface):     0.86032 +- 0.24255 mm
       Raw Total Surface Area:                     84636.57812 mm^2
       Raw Total Number of Vertices:                    135664
       Raw Average Vertex Area (Whole Surface):        0.62387 mm^2
       Raw Natural Surface Integral:               -1612.48254
       Raw Rectified Surface Integral:             11244.71387
       Raw Positive Surface Integral:               4816.11523
       Raw Negative Surface Integral:               6428.59814
       Raw Mean Natural Surface Integral:             -0.01189 across 135664 (100.00%) vertices
       Raw Mean Rectified Surface Integral:            0.08289 across 135664 (100.00%) vertices
       Raw Mean Positive Surface Integral:             0.07462 across 64546 (47.58%) vertices
       Raw Mean Negative Surface Integral:             0.09039 across 71118 (52.42%) vertices
       Raw AreaNorm Natural Surface Integral:         -0.01905 across 84635.992188 (100.00%) mm^2
       Raw AreaNorm Rectified Surface Integral:        0.13286 across 84635.992188 (100.00%) mm^2
       Raw AreaNorm Positive Surface Integral:         0.12033 across 40023.316406 (47.29%) mm^2
       Raw AreaNorm Negative Surface Integral:         0.14410 across 44613.382812 (52.71%) mm^2

Raw <mean> +- <std> (using 'lh.sulc'):                 0.00000 +- 5.3287 
       Raw Min:                                      -14.22934 at vertex 117069  
       Raw Max:                                       16.60982 at vertex 113867  
       Raw Curvature Calculation Type:                discrete
       Raw Mean Vertex Separation (Whole Surface):     0.86032 +- 0.24255 mm
       Raw Total Surface Area:                     84636.57812 mm^2
       Raw Total Number of Vertices:                    135664
       Raw Average Vertex Area (Whole Surface):        0.62387 mm^2
       Raw Natural Surface Integral:               -1998.94202
       Raw Rectified Surface Integral:            368559.71875
       Raw Positive Surface Integral:             183280.39062
       Raw Negative Surface Integral:             185279.34375
       Raw Mean Natural Surface Integral:             -0.01473 across 135664 (100.00%) vertices
       Raw Mean Rectified Surface Integral:            2.71671 across 135664 (100.00%) vertices
       Raw Mean Positive Surface Integral:             2.85368 across 64226 (47.34%) vertices
       Raw Mean Negative Surface Integral:             2.59357 across 71438 (52.66%) vertices
       Raw AreaNorm Natural Surface Integral:         -0.02362 across 84635.992188 (100.00%) mm^2
       Raw AreaNorm Rectified Surface Integral:        4.35465 across 84635.992188 (100.00%) mm^2
       Raw AreaNorm Positive Surface Integral:         4.62009 across 39670.335938 (46.87%) mm^2
       Raw AreaNorm Negative Surface Integral:         4.12040 across 44966.304688 (53.13%) mm^2

K <mean> +- <std> (using 'lh.smoothwm'):               0.22521 +- 6.2110 mm^-2
         K Min:                                      -83.29921 at vertex 83908   
         K Max:                                     1078.59216 at vertex 82881   
         K Curvature Calculation Type:                discrete
         K Mean Vertex Separation (Whole Surface):     0.86032 +- 0.24255 mm
         K Total Surface Area:                     84636.57812 mm^2
         K Total Number of Vertices:                    135664
         K Average Vertex Area (Whole Surface):        0.62387 mm^2
         K Natural Surface Integral:                  12.56628
         K Rectified Surface Integral:              6379.87842
         K Positive Surface Integral:               3196.22241
         K Negative Surface Integral:               3183.65601
         K Mean Natural Surface Integral:              0.00009 across 135664 (100.00%) vertices
         K Mean Rectified Surface Integral:            0.04703 across 135664 (100.00%) vertices
         K Mean Positive Surface Integral:             0.05339 across 59867 (44.13%) vertices
         K Mean Negative Surface Integral:             0.04200 across 75797 (55.87%) vertices
         K AreaNorm Natural Surface Integral:          0.00015 across 84635.992188 (100.00%) mm^2
         K AreaNorm Rectified Surface Integral:        0.07538 across 84635.992188 (100.00%) mm^2
         K AreaNorm Positive Surface Integral:         0.11438 across 27944.691406 (33.02%) mm^2
         K AreaNorm Negative Surface Integral:         0.05616 across 56692.050781 (66.98%) mm^2

H <mean> +- <std> (using 'lh.smoothwm'):              -0.05014 +- 0.8369 mm^-1
         H Min:                                      -43.80093 at vertex 82881   
         H Max:                                       34.49067 at vertex 91695   
         H Curvature Calculation Type:                discrete
         H Mean Vertex Separation (Whole Surface):     0.86032 +- 0.24255 mm
         H Total Surface Area:                     84636.57812 mm^2
         H Total Number of Vertices:                    135664
         H Average Vertex Area (Whole Surface):        0.62387 mm^2
         H Natural Surface Integral:               -1687.17664
         H Rectified Surface Integral:             15179.84473
         H Positive Surface Integral:               6746.33447
         H Negative Surface Integral:               8433.51074
         H Mean Natural Surface Integral:             -0.01244 across 135664 (100.00%) vertices
         H Mean Rectified Surface Integral:            0.11189 across 135664 (100.00%) vertices
         H Mean Positive Surface Integral:             0.10101 across 66788 (49.23%) vertices
         H Mean Negative Surface Integral:             0.12244 across 68876 (50.77%) vertices
         H AreaNorm Natural Surface Integral:         -0.01993 across 84635.992188 (100.00%) mm^2
         H AreaNorm Rectified Surface Integral:        0.17935 across 84635.992188 (100.00%) mm^2
         H AreaNorm Positive Surface Integral:         0.16110 across 41875.558594 (49.48%) mm^2
         H AreaNorm Negative Surface Integral:         0.19722 across 42761.144531 (50.52%) mm^2

k1 <mean> +- <std> (using 'lh.smoothwm'):             -0.09719 +- 1.5111 mm^-1
        k1 Min:                                      -76.75917 at vertex 134995  
        k1 Max:                                       67.95171 at vertex 135561  
        k1 Curvature Calculation Type:                discrete
        k1 Mean Vertex Separation (Whole Surface):     0.86032 +- 0.24255 mm
        k1 Total Surface Area:                     84636.57812 mm^2
        k1 Total Number of Vertices:                    135664
        k1 Average Vertex Area (Whole Surface):        0.62387 mm^2
        k1 Natural Surface Integral:               -4000.41895
        k1 Rectified Surface Integral:             34443.46484
        k1 Positive Surface Integral:              15221.52246
        k1 Negative Surface Integral:              19221.94141
        k1 Mean Natural Surface Integral:             -0.02949 across 135664 (100.00%) vertices
        k1 Mean Rectified Surface Integral:            0.25389 across 135664 (100.00%) vertices
        k1 Mean Positive Surface Integral:             0.22791 across 66788 (49.23%) vertices
        k1 Mean Negative Surface Integral:             0.27908 across 68876 (50.77%) vertices
        k1 AreaNorm Natural Surface Integral:         -0.04727 across 84635.992188 (100.00%) mm^2
        k1 AreaNorm Rectified Surface Integral:        0.40696 across 84635.992188 (100.00%) mm^2
        k1 AreaNorm Positive Surface Integral:         0.36349 across 41875.558594 (49.48%) mm^2
        k1 AreaNorm Negative Surface Integral:         0.44952 across 42761.144531 (50.52%) mm^2

k2 <mean> +- <std> (using 'lh.smoothwm'):             -0.00308 +- 0.2646 mm^-1
        k2 Min:                                      -14.81940 at vertex 82881   
        k2 Max:                                       15.42690 at vertex 91695   
        k2 Curvature Calculation Type:                discrete
        k2 Mean Vertex Separation (Whole Surface):     0.86032 +- 0.24255 mm
        k2 Total Surface Area:                     84636.57812 mm^2
        k2 Total Number of Vertices:                    135664
        k2 Average Vertex Area (Whole Surface):        0.62387 mm^2
        k2 Natural Surface Integral:                 626.07001
        k2 Rectified Surface Integral:              9563.41504
        k2 Positive Surface Integral:               5094.74219
        k2 Negative Surface Integral:               4468.67236
        k2 Mean Natural Surface Integral:              0.00461 across 135664 (100.00%) vertices
        k2 Mean Rectified Surface Integral:            0.07049 across 135664 (100.00%) vertices
        k2 Mean Positive Surface Integral:             0.07300 across 69794 (51.45%) vertices
        k2 Mean Negative Surface Integral:             0.06784 across 65870 (48.55%) vertices
        k2 AreaNorm Natural Surface Integral:          0.00740 across 84635.992188 (100.00%) mm^2
        k2 AreaNorm Rectified Surface Integral:        0.11299 across 84635.992188 (100.00%) mm^2
        k2 AreaNorm Positive Surface Integral:         0.11572 across 44025.644531 (52.02%) mm^2
        k2 AreaNorm Negative Surface Integral:         0.11004 across 40610.910156 (47.98%) mm^2

S <mean> +- <std> (using 'lh.smoothwm'):               1.91410 +- 39.9051 mm^-2
         S Min:                                        0.00000 at vertex 13      
         S Max:                                     5776.12988 at vertex 134995  
         S Curvature Calculation Type:                discrete
         S Mean Vertex Separation (Whole Surface):     0.86032 +- 0.24255 mm
         S Total Surface Area:                     84636.57812 mm^2
         S Total Number of Vertices:                    135664
         S Average Vertex Area (Whole Surface):        0.62387 mm^2
         S Natural Surface Integral:               35372.21094
         S Rectified Surface Integral:             35372.21094
         S Positive Surface Integral:              35372.21094
         S Negative Surface Integral:                  0.00000
         S Mean Natural Surface Integral:              0.26073 across 135664 (100.00%) vertices
         S Mean Rectified Surface Integral:            0.26073 across 135664 (100.00%) vertices
         S Mean Positive Surface Integral:             0.26073 across 135664 (100.00%) vertices
         S Mean Negative Surface Integral:             0.00000 across 0 (00.00%) vertices
         S AreaNorm Natural Surface Integral:          0.41793 across 84635.992188 (100.00%) mm^2
         S AreaNorm Rectified Surface Integral:        0.41793 across 84635.992188 (100.00%) mm^2
         S AreaNorm Positive Surface Integral:         0.41793 across 84635.992188 (100.00%) mm^2
         S AreaNorm Negative Surface Integral:         0.00000 across 0.000000 (00.00%) mm^2

C <mean> +- <std> (using 'lh.smoothwm'):               0.46962 +- 0.9803 mm^-2
         C Min:                                        0.00000 at vertex 94324   
         C Max:                                       54.27958 at vertex 134995  
         C Curvature Calculation Type:                discrete
         C Mean Vertex Separation (Whole Surface):     0.86032 +- 0.24255 mm
         C Total Surface Area:                     84636.57812 mm^2
         C Total Number of Vertices:                    135664
         C Average Vertex Area (Whole Surface):        0.62387 mm^2
         C Natural Surface Integral:               25800.38281
         C Rectified Surface Integral:             25800.38281
         C Positive Surface Integral:              25800.38281
         C Negative Surface Integral:                  0.00000
         C Mean Natural Surface Integral:              0.19018 across 135664 (100.00%) vertices
         C Mean Rectified Surface Integral:            0.19018 across 135664 (100.00%) vertices
         C Mean Positive Surface Integral:             0.19018 across 135664 (100.00%) vertices
         C Mean Negative Surface Integral:             0.00000 across 0 (00.00%) vertices
         C AreaNorm Natural Surface Integral:          0.30484 across 84635.992188 (100.00%) mm^2
         C AreaNorm Rectified Surface Integral:        0.30484 across 84635.992188 (100.00%) mm^2
         C AreaNorm Positive Surface Integral:         0.30484 across 84635.992188 (100.00%) mm^2
         C AreaNorm Negative Surface Integral:         0.00000 across 0.000000 (00.00%) mm^2

BE <mean> +- <std> (using 'lh.smoothwm'):              2.36303 +- 47.5027 mm^-2
        BE Min:                                        0.00000 at vertex 94324   
        BE Max:                                     5892.54541 at vertex 134995  
        BE Curvature Calculation Type:                discrete
        BE Mean Vertex Separation (Whole Surface):     0.86032 +- 0.24255 mm
        BE Total Surface Area:                     84636.57812 mm^2
        BE Total Number of Vertices:                    135664
        BE Average Vertex Area (Whole Surface):        0.62387 mm^2
        BE Natural Surface Integral:               35393.90234
        BE Rectified Surface Integral:             35393.90234
        BE Positive Surface Integral:              35393.90234
        BE Negative Surface Integral:                  0.00000
        BE Mean Natural Surface Integral:              0.26089 across 135664 (100.00%) vertices
        BE Mean Rectified Surface Integral:            0.26089 across 135664 (100.00%) vertices
        BE Mean Positive Surface Integral:             0.26089 across 135664 (100.00%) vertices
        BE Mean Negative Surface Integral:             0.00000 across 0 (00.00%) vertices
        BE AreaNorm Natural Surface Integral:          0.41819 across 84635.992188 (100.00%) mm^2
        BE AreaNorm Rectified Surface Integral:        0.41819 across 84635.992188 (100.00%) mm^2
        BE AreaNorm Positive Surface Integral:         0.41819 across 84635.992188 (100.00%) mm^2
        BE AreaNorm Negative Surface Integral:         0.00000 across 0.000000 (00.00%) mm^2

FI <mean> +- <std> (using 'lh.smoothwm'):              1.99385 +- 42.6931 mm^-2
        FI Min:                                        0.00000 at vertex 13      
        FI Max:                                     5833.76270 at vertex 134995  
        FI Curvature Calculation Type:                discrete
        FI Mean Vertex Separation (Whole Surface):     0.86032 +- 0.24255 mm
        FI Total Surface Area:                     84636.57812 mm^2
        FI Total Number of Vertices:                    135664
        FI Average Vertex Area (Whole Surface):        0.62387 mm^2
        FI Natural Surface Integral:               26793.90234
        FI Rectified Surface Integral:             26793.90234
        FI Positive Surface Integral:              26793.90234
        FI Negative Surface Integral:                  0.00000
        FI Mean Natural Surface Integral:              0.19750 across 135664 (100.00%) vertices
        FI Mean Rectified Surface Integral:            0.19750 across 135664 (100.00%) vertices
        FI Mean Positive Surface Integral:             0.19750 across 135664 (100.00%) vertices
        FI Mean Negative Surface Integral:             0.00000 across 0 (00.00%) vertices
        FI AreaNorm Natural Surface Integral:          0.31658 across 84635.992188 (100.00%) mm^2
        FI AreaNorm Rectified Surface Integral:        0.31658 across 84635.992188 (100.00%) mm^2
        FI AreaNorm Positive Surface Integral:         0.31658 across 84635.992188 (100.00%) mm^2
        FI AreaNorm Negative Surface Integral:         0.00000 across 0.000000 (00.00%) mm^2

curv -- calculation type:                                discrete
curv -- Folding Index (FI):                            2132.19092
curv -- Intrinsic Curvature Index - positive (ICIp):    254.34731
curv -- Intrinsic Curvature Index - negative (ICIn):    253.34729
curv -- Intrinsic Curvature Index - natural  (ICIt):      0.99999

Mean across 10 curvatures: 6.7923e-01 +- 9.4305e-01
