# Supplementary material for: Computer assisted diagnosis of Alzheimer’s disease using statistical likelihood-ratio test
Source: PLoS One. 2023 Feb 17;18(2):e0279574. doi: 10.1371/journal.pone.0279574 (PMC9937475; doi:10.1371/journal.pone.0279574)
Supplement: S1 File — (ZIP) [file pone.0279574.s001.zip › ADNI_AD/14_12_19/S61000/stats/lh.w-g.pct.stats]

# Title Segmentation Statistics 
# 
# generating_program mri_segstats
# cvs_version $Id: mri_segstats.c,v 1.121 2016/05/31 17:27:11 greve Exp $
# cmdline mri_segstats --in /scratch/jk27/xxz598/freesurfer/subjects/S61000/surf/lh.w-g.pct.mgh --annot S61000 lh aparc --sum /scratch/jk27/xxz598/freesurfer/subjects/S61000/stats/lh.w-g.pct.stats --snr 
# sysname  Linux
# hostname gadi-cpu-clx-2334.gadi.nci.org.au
# machine  x86_64
# user     xxz598
# anatomy_type surface
# 
# SUBJECTS_DIR /scratch/jk27/xxz598/freesurfer/subjects
# subjectname S61000
# Annot S61000 lh aparc
# ColorTable /tmp/mri_segstats.tmp.S61000.lh.65.ctab 
# ColorTableTimeStamp 2019/12/21 22:41:01 
# InVolFile  /scratch/jk27/xxz598/freesurfer/subjects/S61000/surf/lh.w-g.pct.mgh 
# InVolFileTimeStamp  2019/12/21 22:41:00 
# InVolFrame 0 
# Only reporting non-empty segmentations
# VertexArea_mm2 0.694403 
# TableCol  1 ColHeader Index 
# TableCol  1 FieldName Index 
# TableCol  1 Units     NA 
# TableCol  2 ColHeader SegId 
# TableCol  2 FieldName Segmentation Id
# TableCol  2 Units     NA
# TableCol  3 ColHeader NVertices 
# TableCol  3 FieldName Number of Vertices
# TableCol  3 Units     unitless
# TableCol  4 ColHeader Area_mm2
# TableCol  4 FieldName Area
# TableCol  4 Units     mm^2
# TableCol  5 ColHeader StructName
# TableCol  5 FieldName Structure Name
# TableCol  5 Units     NA
# TableCol  6 ColHeader Mean 
# TableCol  6 FieldName Intensity Mean
# TableCol  6 Units     unknown
# TableCol  7 ColHeader StdDev
# TableCol  7 FieldName Itensity StdDev
# TableCol  7 Units     unknown
# TableCol  8 ColHeader Min
# TableCol  8 FieldName Intensity Min
# TableCol  8 Units     unknown
# TableCol  9 ColHeader Max
# TableCol  9 FieldName Intensity Max
# TableCol  9 Units     unknown
# TableCol 10 ColHeader Range
# TableCol 10 FieldName Intensity Range
# TableCol 10 Units     unknown
# TableCol 11 ColHeader SNR
# TableCol 11 FieldName Intensity SNR
# TableCol 11 Units     none
# NRows 35 
# NTableCols 11 
# ColHeaders  Index SegId NVertices Area_mm2 StructName Mean StdDev Min Max Range SNR  
  1 1000      9228     6115.7  unknown                            0.0582     1.3352     0.0000    54.3117    54.3117     0.0436 
  2 1001      1266      903.6  bankssts                          36.4377     9.0367    -0.7694    64.0784    64.8478     4.0322 
  3 1002       729      494.5  caudalanteriorcingulate           33.4581    10.4737    -0.8718    67.2205    68.0922     3.1945 
  4 1003      3245     2160.9  caudalmiddlefrontal               34.6195    11.5380    -3.5330    76.7461    80.2791     3.0005 
  5 1005      2315     1765.7  cuneus                            35.1697    11.8829   -37.2260    87.6481   124.8742     2.9597 
  6 1006       684      560.4  entorhinal                        26.8059    12.4225    -5.7412    62.8736    68.6148     2.1579 
  7 1007      4898     3649.5  fusiform                          34.2550    10.6773   -67.3425    72.1708   139.5133     3.2082 
  8 1008      6313     4235.8  inferiorparietal                  35.7420    10.5692    -5.5106    79.4235    84.9341     3.3817 
  9 1009      4121     3146.0  inferiortemporal                  35.0106    11.6661   -43.7114    78.1096   121.8210     3.0010 
 10 1010      1504      975.1  isthmuscingulate                  33.9884    13.8468   -40.0989    82.1491   122.2480     2.4546 
 11 1011      8376     5828.6  lateraloccipital                  35.6768    10.6307     1.0935    82.5152    81.4217     3.3560 
 12 1012      3899     2750.8  lateralorbitofrontal              35.4570    12.0849   -65.2023    71.0861   136.2884     2.9340 
 13 1013      4431     3159.4  lingual                           36.4101    11.0374   -53.8561    70.3390   124.1950     3.2988 
 14 1014      3566     2432.1  medialorbitofrontal               31.3090    11.8665   -26.1979    77.3787   103.5767     2.6384 
 15 1015      4288     3139.4  middletemporal                    32.6192    10.8076    -8.2771    64.3331    72.6103     3.0182 
 16 1016      1251      919.1  parahippocampal                   35.4203    14.8428   -87.7585    78.0225   165.7810     2.3864 
 17 1017      2069     1421.7  paracentral                       32.2831    10.4250     3.9485    76.9756    73.0271     3.0967 
 18 1018      2592     1689.6  parsopercularis                   32.8751    10.9920     3.2488    65.0501    61.8013     2.9908 
 19 1019      1076      786.0  parsorbitalis                     33.3696    10.3327   -12.0082    64.8853    76.8935     3.2295 
 20 1020      1916     1292.7  parstriangularis                  35.2439     9.7052     2.8794    66.9461    64.0667     3.6314 
 21 1021      2144     1480.8  pericalcarine                     35.4560     9.5579   -15.6943    59.7359    75.4302     3.7096 
 22 1022      5581     3903.9  postcentral                       38.7867    10.7118   -11.3056    75.9527    87.2583     3.6209 
 23 1023      1537     1079.6  posteriorcingulate                32.0579    12.2230     1.3029    64.1814    62.8785     2.6227 
 24 1024      7460     5209.8  precentral                        33.2451    10.6906    -3.9250    69.3320    73.2571     3.1098 
 25 1025      6300     4474.7  precuneus                         34.5491    11.1368   -15.8938   120.2038   136.0977     3.1022 
 26 1026      1698     1114.4  rostralanteriorcingulate          29.2384    16.1790   -82.2919    80.7817   163.0735     1.8072 
 27 1027      8218     5728.0  rostralmiddlefrontal              34.4008    11.2498    -9.8480    71.6479    81.4959     3.0579 
 28 1028     10732     7358.7  superiorfrontal                   34.5587    11.1080    -5.9886    76.2032    82.1919     3.1111 
 29 1029      9003     6053.2  superiorparietal                  35.8900    10.3123     0.1560    71.1519    70.9959     3.4803 
 30 1030      5211     3601.5  superiortemporal                  31.8405    11.5500   -24.5368    73.8518    98.3886     2.7568 
 31 1031      4600     3121.2  supramarginal                     34.0849    10.7718    -3.9205    72.3397    76.2602     3.1643 
 32 1032       412      288.0  frontalpole                       33.3851    11.6194     2.1782    61.3998    59.2215     2.8732 
 33 1033       629      541.4  temporalpole                      30.9971    13.9847   -23.8716    79.0725   102.9441     2.2165 
 34 1034       561      354.8  transversetemporal                30.5427    10.8414     4.1998    56.6675    52.4677     2.8172 
 35 1035      3811     2469.0  insula                            30.3314    12.8771   -67.9947    70.7384   138.7331     2.3555 
