# Supplementary material for: Computer assisted diagnosis of Alzheimer’s disease using statistical likelihood-ratio test
Source: PLoS One. 2023 Feb 17;18(2):e0279574. doi: 10.1371/journal.pone.0279574 (PMC9937475; doi:10.1371/journal.pone.0279574)
Supplement: S1 File — (ZIP) [file pone.0279574.s001.zip › ADNI_AD/14_12_19/S61000/stats/rh.aparc.a2009s.stats]

# Table of FreeSurfer cortical parcellation anatomical statistics 
# 
# CreationTime 2019/12/21-11:39:44-GMT
# generating_program mris_anatomical_stats
# cvs_version $Id: mris_anatomical_stats.c,v 1.79 2016/03/14 15:15:34 greve Exp $
# mrisurf.c-cvs_version $Id: mrisurf.c,v 1.781.2.6 2016/12/27 16:47:14 zkaufman Exp $
# cmdline mris_anatomical_stats -th3 -mgz -cortex ../label/rh.cortex.label -f ../stats/rh.aparc.a2009s.stats -b -a ../label/rh.aparc.a2009s.annot -c ../label/aparc.annot.a2009s.ctab S61000 rh white 
# sysname  Linux
# hostname gadi-cpu-clx-2334.gadi.nci.org.au
# machine  x86_64
# user     xxz598
# 
# SUBJECTS_DIR /scratch/jk27/xxz598/freesurfer/subjects
# anatomy_type surface
# subjectname S61000
# hemi rh
# AnnotationFile ../label/rh.aparc.a2009s.annot
# AnnotationFileTimeStamp 2019/12/21 22:39:19
# Measure Cortex, NumVert, Number of Vertices, 126076, unitless
# Measure Cortex, WhiteSurfArea, White Surface Total Area, 87701.4, mm^2
# Measure Cortex, MeanThickness, Mean Thickness, 1.75403, mm
# Measure BrainSeg, BrainSegVol, Brain Segmentation Volume, 1114526.000000, mm^3
# Measure BrainSegNotVent, BrainSegVolNotVent, Brain Segmentation Volume Without Ventricles, 1024151.000000, mm^3
# Measure BrainSegNotVentSurf, BrainSegVolNotVentSurf, Brain Segmentation Volume Without Ventricles from Surf, 1025442.673010, mm^3
# Measure Cortex, CortexVol Total cortical gray matter volume, 336195.166693, mm^3
# Measure SupraTentorial, SupraTentorialVol, Supratentorial volume, 969666.673010, mm^3
# Measure SupraTentorialNotVent, SupraTentorialVolNotVent, Supratentorial volume, 886132.673010, mm^3
# Measure EstimatedTotalIntraCranialVol, eTIV, Estimated Total Intracranial Volume, 1590448.603959, mm^3
# NTableCols 10
# TableCol  1 ColHeader StructName
# TableCol  1 FieldName Structure Name
# TableCol  1 Units     NA
# TableCol  2 ColHeader NumVert
# TableCol  2 FieldName Number of Vertices
# TableCol  2 Units     unitless
# TableCol  3 ColHeader SurfArea
# TableCol  3 FieldName Surface Area
# TableCol  3 Units     mm^2
# TableCol  4 ColHeader GrayVol
# TableCol  4 FieldName Gray Matter Volume
# TableCol  4 Units     mm^3
# TableCol  5 ColHeader ThickAvg 
# TableCol  5 FieldName Average Thickness
# TableCol  5 Units     mm
# TableCol  6 ColHeader ThickStd
# TableCol  6 FieldName Thickness StdDev
# TableCol  6 Units     mm 
# TableCol  7 ColHeader MeanCurv
# TableCol  7 FieldName Integrated Rectified Mean Curvature
# TableCol  7 Units     mm^-1
# TableCol  8 ColHeader GausCurv 
# TableCol  8 FieldName Integrated Rectified Gaussian Curvature
# TableCol  8 Units     mm^-2
# TableCol  9 ColHeader  FoldInd
# TableCol  9 FieldName  Folding Index 
# TableCol  9 Units      unitless 
# TableCol 10 ColHeader CurvInd
# TableCol 10 FieldName Intrinsic Curvature Index
# TableCol 10 Units     unitless
# ColHeaders StructName NumVert SurfArea GrayVol ThickAvg ThickStd MeanCurv GausCurv FoldInd CurvInd
G&S_frontomargin                         1147    773   1127  1.440 0.278     0.148     0.038       17     2.0
G&S_occipital_inf                        1151    846   2388  2.285 0.800     0.168     0.042       17     2.2
G&S_paracentral                          1533   1128   2820  2.014 0.780     0.145     0.031       17     1.9
G&S_subcentral                           1319    855   1896  1.918 0.585     0.128     0.028       14     1.5
G&S_transv_frontopol                     1256    861   1266  1.377 0.233     0.164     0.049       29     2.8
G&S_cingul-Ant                           3445   2394   4091  1.679 0.528     0.131     0.028       44     4.3
G&S_cingul-Mid-Ant                       1509   1106   2053  1.826 0.640     0.151     0.030       25     2.0
G&S_cingul-Mid-Post                      1277    853   1610  2.034 0.498     0.126     0.030       14     1.4
G_cingul-Post-dorsal                      353    282    488  1.526 0.739     0.164     0.042        5     0.6
G_cingul-Post-ventral                     303    207    590  2.058 0.607     0.162     0.047        5     0.6
G_cuneus                                 2219   1653   2755  1.625 0.486     0.176     0.046       39     4.4
G_front_inf-Opercular                    1463    935   1871  1.709 0.491     0.126     0.027       19     1.6
G_front_inf-Orbital                       356    254    604  1.850 0.479     0.145     0.038        4     0.6
G_front_inf-Triangul                      957    620   1261  1.682 0.485     0.129     0.035       11     1.5
G_front_middle                           4355   2894   5345  1.593 0.400     0.146     0.037       66     7.0
G_front_sup                              6838   4762  10320  1.784 0.608     0.142     0.035       86    10.2
G_Ins_lg&S_cent_ins                       716    490   1056  2.046 0.663     0.132     0.035        7     0.9
G_insular_short                          1014    623   1701  2.369 0.890     0.122     0.062       14     3.3
G_occipital_middle                       2064   1511   3428  2.074 0.625     0.175     0.051       33     4.6
G_occipital_sup                          1537   1075   2313  1.843 0.537     0.154     0.037       21     2.4
G_oc-temp_lat-fusifor                    1553   1153   2394  1.815 0.472     0.160     0.041       24     2.7
G_oc-temp_med-Lingual                    3126   2238   4661  1.805 0.600     0.167     0.042       50     5.8
G_oc-temp_med-Parahip                     981    699   2330  2.427 0.888     0.115     0.028        9     1.0
G_orbital                                2702   1918   4947  2.038 0.734     0.153     0.044       39     4.9
G_pariet_inf-Angular                     3000   2122   3907  1.670 0.419     0.153     0.038       43     5.0
G_pariet_inf-Supramar                    2694   1739   3726  1.968 0.547     0.135     0.034       31     4.0
G_parietal_sup                           2536   1750   3893  1.799 0.658     0.139     0.030       30     3.0
G_postcentral                            2278   1558   3004  1.638 0.516     0.140     0.028       26     2.6
G_precentral                             2491   1744   4028  1.949 0.720     0.127     0.033       23     3.4
G_precuneus                              2714   2039   4318  1.796 0.572     0.166     0.036       42     4.3
G_rectus                                  887    645   1233  1.647 0.438     0.159     0.046       16     1.9
G_subcallosal                             742    470    878  1.705 0.891     0.108     0.042        7     1.2
G_temp_sup-G_T_transv                     465    289    537  1.581 0.340     0.108     0.023        3     0.4
G_temp_sup-Lateral                       2163   1439   4151  2.214 0.668     0.132     0.041       26     3.4
G_temp_sup-Plan_polar                     743    553   1198  1.912 0.634     0.100     0.029        4     0.8
G_temp_sup-Plan_tempo                     871    603    965  1.545 0.399     0.088     0.019        4     0.7
G_temporal_inf                           2383   1852   4706  2.065 0.651     0.187     0.056       47     5.9
G_temporal_middle                        2792   2020   4774  1.938 0.616     0.148     0.043       40     5.4
Lat_Fis-ant-Horizont                      382    262    385  1.626 0.424     0.109     0.020        3     0.3
Lat_Fis-ant-Vertical                      321    213    265  1.347 0.318     0.098     0.014        2     0.2
Lat_Fis-post                             1627   1073   1506  1.579 0.521     0.093     0.017        7     1.2
Pole_occipital                           3498   2452   5198  1.891 0.704     0.156     0.042       45     6.2
Pole_temporal                            1382   1293   4916  2.565 0.870     0.203     0.069       27     4.4
S_calcarine                              2302   1591   2065  1.490 0.487     0.133     0.031       25     2.9
S_central                                2643   1988   2513  1.449 0.372     0.127     0.025       25     3.0
S_cingul-Marginalis                      1243    879   1202  1.617 0.372     0.148     0.032       15     1.6
S_circular_insula_ant                     637    425    756  1.859 0.639     0.091     0.017        2     0.5
S_circular_insula_inf                    1501    994   1391  1.582 0.590     0.072     0.011        5     0.7
S_circular_insula_sup                    1642   1138   1712  1.676 0.422     0.093     0.014        6     1.1
S_collat_transv_ant                       651    494    956  1.998 0.636     0.110     0.020        4     0.4
S_collat_transv_post                      444    319    460  1.665 0.364     0.174     0.042        6     0.8
S_front_inf                              2368   1597   2115  1.419 0.330     0.104     0.019       14     1.9
S_front_middle                           2426   1668   2163  1.437 0.308     0.130     0.032       25     3.0
S_front_sup                              2621   1807   2365  1.433 0.269     0.119     0.024       25     2.6
S_interm_prim-Jensen                      377    250    310  1.500 0.397     0.106     0.019        2     0.3
S_intrapariet&P_trans                    3180   2064   3072  1.527 0.372     0.128     0.025       34     3.2
S_oc_middle&Lunatus                      1028    720   1013  1.700 0.369     0.147     0.034       12     1.4
S_oc_sup&transversal                      860    591    859  1.713 0.354     0.142     0.032       10     1.1
S_occipital_ant                           400    282    403  1.700 0.293     0.161     0.044        5     0.7
S_oc-temp_lat                             762    555    890  1.864 0.434     0.150     0.030        9     0.9
S_oc-temp_med&Lingual                    2186   1586   2204  1.567 0.383     0.125     0.027       20     2.4
S_orbital_lateral                         402    275    335  1.405 0.325     0.108     0.020        2     0.3
S_orbital_med-olfact                      916    618    851  1.596 0.522     0.119     0.029        9     1.2
S_orbital-H_Shaped                       1559   1088   2023  1.854 0.575     0.155     0.045       22     2.9
S_parieto_occipital                      2530   1776   2669  1.746 0.411     0.148     0.033       34     3.4
S_pericallosal                           1206    722   1050  1.888 0.963     0.131     0.024       22     0.9
S_postcentral                            2681   1754   2683  1.575 0.386     0.124     0.024       25     2.7
S_precentral-inf-part                    1983   1242   1687  1.561 0.339     0.113     0.020       15     1.7
S_precentral-sup-part                     959    608    931  1.752 0.308     0.117     0.021        9     0.8
S_suborbital                              482    317    518  1.783 0.622     0.119     0.023        4     0.5
S_subparietal                            1132    774   1116  1.638 0.414     0.140     0.032       13     1.5
S_temporal_inf                           1032    732   1046  1.699 0.392     0.143     0.032       13     1.5
S_temporal_sup                           6407   4365   6799  1.709 0.500     0.118     0.026       53     6.8
S_temporal_transverse                     373    236    270  1.311 0.186     0.103     0.011        2     0.2
