# Supplementary material for: Computer assisted diagnosis of Alzheimer’s disease using statistical likelihood-ratio test
Source: PLoS One. 2023 Feb 17;18(2):e0279574. doi: 10.1371/journal.pone.0279574 (PMC9937475; doi:10.1371/journal.pone.0279574)
Supplement: S1 File — (ZIP) [file pone.0279574.s001.zip › ADNI_AD/14_12_19/S61000/stats/rh.aparc.DKTatlas.stats]

# Table of FreeSurfer cortical parcellation anatomical statistics 
# 
# CreationTime 2019/12/21-11:40:40-GMT
# generating_program mris_anatomical_stats
# cvs_version $Id: mris_anatomical_stats.c,v 1.79 2016/03/14 15:15:34 greve Exp $
# mrisurf.c-cvs_version $Id: mrisurf.c,v 1.781.2.6 2016/12/27 16:47:14 zkaufman Exp $
# cmdline mris_anatomical_stats -th3 -mgz -cortex ../label/rh.cortex.label -f ../stats/rh.aparc.DKTatlas.stats -b -a ../label/rh.aparc.DKTatlas.annot -c ../label/aparc.annot.DKTatlas.ctab S61000 rh white 
# sysname  Linux
# hostname gadi-cpu-clx-2334.gadi.nci.org.au
# machine  x86_64
# user     xxz598
# 
# SUBJECTS_DIR /scratch/jk27/xxz598/freesurfer/subjects
# anatomy_type surface
# subjectname S61000
# hemi rh
# AnnotationFile ../label/rh.aparc.DKTatlas.annot
# AnnotationFileTimeStamp 2019/12/21 22:40:16
# Measure Cortex, NumVert, Number of Vertices, 126076, unitless
# Measure Cortex, WhiteSurfArea, White Surface Total Area, 87701.4, mm^2
# Measure Cortex, MeanThickness, Mean Thickness, 1.75403, mm
# Measure BrainSeg, BrainSegVol, Brain Segmentation Volume, 1114526.000000, mm^3
# Measure BrainSegNotVent, BrainSegVolNotVent, Brain Segmentation Volume Without Ventricles, 1024151.000000, mm^3
# Measure BrainSegNotVentSurf, BrainSegVolNotVentSurf, Brain Segmentation Volume Without Ventricles from Surf, 1025442.673010, mm^3
# Measure Cortex, CortexVol Total cortical gray matter volume, 336195.166693, mm^3
# Measure SupraTentorial, SupraTentorialVol, Supratentorial volume, 969666.673010, mm^3
# Measure SupraTentorialNotVent, SupraTentorialVolNotVent, Supratentorial volume, 886132.673010, mm^3
# Measure EstimatedTotalIntraCranialVol, eTIV, Estimated Total Intracranial Volume, 1590448.603959, mm^3
# NTableCols 10
# TableCol  1 ColHeader StructName
# TableCol  1 FieldName Structure Name
# TableCol  1 Units     NA
# TableCol  2 ColHeader NumVert
# TableCol  2 FieldName Number of Vertices
# TableCol  2 Units     unitless
# TableCol  3 ColHeader SurfArea
# TableCol  3 FieldName Surface Area
# TableCol  3 Units     mm^2
# TableCol  4 ColHeader GrayVol
# TableCol  4 FieldName Gray Matter Volume
# TableCol  4 Units     mm^3
# TableCol  5 ColHeader ThickAvg 
# TableCol  5 FieldName Average Thickness
# TableCol  5 Units     mm
# TableCol  6 ColHeader ThickStd
# TableCol  6 FieldName Thickness StdDev
# TableCol  6 Units     mm 
# TableCol  7 ColHeader MeanCurv
# TableCol  7 FieldName Integrated Rectified Mean Curvature
# TableCol  7 Units     mm^-1
# TableCol  8 ColHeader GausCurv 
# TableCol  8 FieldName Integrated Rectified Gaussian Curvature
# TableCol  8 Units     mm^-2
# TableCol  9 ColHeader  FoldInd
# TableCol  9 FieldName  Folding Index 
# TableCol  9 Units      unitless 
# TableCol 10 ColHeader CurvInd
# TableCol 10 FieldName Intrinsic Curvature Index
# TableCol 10 Units     unitless
# ColHeaders StructName NumVert SurfArea GrayVol ThickAvg ThickStd MeanCurv GausCurv FoldInd CurvInd
caudalanteriorcingulate                  1234    889   1986  2.244 0.851     0.178     0.037       31     1.9
caudalmiddlefrontal                      3176   2139   3246  1.517 0.334     0.122     0.025       29     3.1
cuneus                                   2993   2206   3783  1.755 0.500     0.172     0.042       50     5.6
entorhinal                                400    289   1078  2.495 0.915     0.126     0.034        5     0.6
fusiform                                 3329   2466   4492  1.813 0.504     0.144     0.034       41     4.7
inferiorparietal                         7727   5356   9165  1.695 0.462     0.146     0.036       98    11.9
inferiortemporal                         4051   3220   8095  2.063 0.689     0.183     0.050       74     9.0
isthmuscingulate                         1294    835   1561  1.705 0.655     0.122     0.032       15     1.5
lateraloccipital                         7218   5101  10428  1.898 0.667     0.159     0.040       99    12.3
lateralorbitofrontal                     4681   3286   7087  1.939 0.689     0.149     0.048       70    10.3
lingual                                  4769   3423   6522  1.740 0.562     0.160     0.038       67     8.1
medialorbitofrontal                      2568   1770   3129  1.648 0.563     0.129     0.035       32     3.7
middletemporal                           5600   3983   8409  1.869 0.631     0.132     0.035       63     8.6
parahippocampal                          1072    778   1827  1.986 0.847     0.100     0.023        8     1.0
paracentral                              2419   1773   3465  1.862 0.583     0.144     0.030       26     3.0
parsopercularis                          2637   1708   2836  1.584 0.445     0.112     0.022       24     2.5
parsorbitalis                            1128    797   1531  1.694 0.472     0.135     0.030       12     1.4
parstriangularis                         2189   1440   2405  1.574 0.446     0.115     0.024       17     2.2
pericalcarine                            2097   1489   1852  1.375 0.354     0.152     0.043       27     3.5
postcentral                              6722   4525   8265  1.660 0.553     0.128     0.025       68     6.7
posteriorcingulate                       1167    824   1350  1.776 0.602     0.139     0.032       16     1.5
precentral                               6740   4650   8413  1.777 0.580     0.127     0.028       64     8.4
precuneus                                6160   4384   7757  1.738 0.493     0.152     0.034       84     8.7
rostralanteriorcingulate                 1581   1039   1964  1.869 0.771     0.134     0.035       22     2.2
rostralmiddlefrontal                     7192   4821   7580  1.528 0.372     0.140     0.037       91    11.3
superiorfrontal                         13245   9177  16459  1.628 0.525     0.133     0.031      165    17.5
superiorparietal                         5839   3958   7676  1.717 0.562     0.135     0.029       65     6.7
superiortemporal                         7676   5382  11643  1.876 0.667     0.117     0.031       67     9.6
supramarginal                            4992   3259   5990  1.796 0.532     0.121     0.029       46     5.9
transversetemporal                        625    388    618  1.453 0.286     0.099     0.019        4     0.5
insula                                   3555   2346   4720  1.986 0.754     0.103     0.024       23     3.6
