# Supplementary material for: Computer assisted diagnosis of Alzheimer’s disease using statistical likelihood-ratio test
Source: PLoS One. 2023 Feb 17;18(2):e0279574. doi: 10.1371/journal.pone.0279574 (PMC9937475; doi:10.1371/journal.pone.0279574)
Supplement: S1 File — (ZIP) [file pone.0279574.s001.zip › ADNI_AD/14_12_19/S61000/stats/rh.aparc.pial.stats]

# Table of FreeSurfer cortical parcellation anatomical statistics 
# 
# CreationTime 2019/12/21-11:38:44-GMT
# generating_program mris_anatomical_stats
# cvs_version $Id: mris_anatomical_stats.c,v 1.79 2016/03/14 15:15:34 greve Exp $
# mrisurf.c-cvs_version $Id: mrisurf.c,v 1.781.2.6 2016/12/27 16:47:14 zkaufman Exp $
# cmdline mris_anatomical_stats -th3 -mgz -cortex ../label/rh.cortex.label -f ../stats/rh.aparc.pial.stats -b -a ../label/rh.aparc.annot -c ../label/aparc.annot.ctab S61000 rh pial 
# sysname  Linux
# hostname gadi-cpu-clx-2334.gadi.nci.org.au
# machine  x86_64
# user     xxz598
# 
# SUBJECTS_DIR /scratch/jk27/xxz598/freesurfer/subjects
# anatomy_type surface
# subjectname S61000
# hemi rh
# AnnotationFile ../label/rh.aparc.annot
# AnnotationFileTimeStamp 2019/12/21 22:16:37
# Measure Cortex, NumVert, Number of Vertices, 125979, unitless
# Measure Cortex, PialSurfArea, Pial Surface Total Area, 101288, mm^2
# Measure Cortex, MeanThickness, Mean Thickness, 1.75396, mm
# Measure BrainSeg, BrainSegVol, Brain Segmentation Volume, 1114526.000000, mm^3
# Measure BrainSegNotVent, BrainSegVolNotVent, Brain Segmentation Volume Without Ventricles, 1024151.000000, mm^3
# Measure BrainSegNotVentSurf, BrainSegVolNotVentSurf, Brain Segmentation Volume Without Ventricles from Surf, 1025442.673010, mm^3
# Measure Cortex, CortexVol Total cortical gray matter volume, 336195.166693, mm^3
# Measure SupraTentorial, SupraTentorialVol, Supratentorial volume, 969666.673010, mm^3
# Measure SupraTentorialNotVent, SupraTentorialVolNotVent, Supratentorial volume, 886132.673010, mm^3
# Measure EstimatedTotalIntraCranialVol, eTIV, Estimated Total Intracranial Volume, 1590448.603959, mm^3
# NTableCols 10
# TableCol  1 ColHeader StructName
# TableCol  1 FieldName Structure Name
# TableCol  1 Units     NA
# TableCol  2 ColHeader NumVert
# TableCol  2 FieldName Number of Vertices
# TableCol  2 Units     unitless
# TableCol  3 ColHeader SurfArea
# TableCol  3 FieldName Surface Area
# TableCol  3 Units     mm^2
# TableCol  4 ColHeader GrayVol
# TableCol  4 FieldName Gray Matter Volume
# TableCol  4 Units     mm^3
# TableCol  5 ColHeader ThickAvg 
# TableCol  5 FieldName Average Thickness
# TableCol  5 Units     mm
# TableCol  6 ColHeader ThickStd
# TableCol  6 FieldName Thickness StdDev
# TableCol  6 Units     mm 
# TableCol  7 ColHeader MeanCurv
# TableCol  7 FieldName Integrated Rectified Mean Curvature
# TableCol  7 Units     mm^-1
# TableCol  8 ColHeader GausCurv 
# TableCol  8 FieldName Integrated Rectified Gaussian Curvature
# TableCol  8 Units     mm^-2
# TableCol  9 ColHeader  FoldInd
# TableCol  9 FieldName  Folding Index 
# TableCol  9 Units      unitless 
# TableCol 10 ColHeader CurvInd
# TableCol 10 FieldName Intrinsic Curvature Index
# TableCol 10 Units     unitless
# ColHeaders StructName NumVert SurfArea GrayVol ThickAvg ThickStd MeanCurv GausCurv FoldInd CurvInd
bankssts                                 1222    787   1267  1.584 0.370     0.111     0.027       12     1.4
caudalanteriorcingulate                  1085    900   1796  2.300 0.873     0.189     0.051       40     2.2
caudalmiddlefrontal                      3009   2211   3102  1.518 0.336     0.118     0.025       29     3.1
cuneus                                   2399   1982   2928  1.664 0.457     0.142     0.035       39     3.9
entorhinal                                445    639   1111  2.485 0.898     0.240     0.062        6     1.4
fusiform                                 3633   3081   5494  1.873 0.578     0.158     0.039       64     6.7
inferiorparietal                         7774   5930   9268  1.698 0.462     0.138     0.030       97    10.4
inferiortemporal                         3711   3740   6867  2.014 0.641     0.190     0.046       64     7.9
isthmuscingulate                         1264   1023   1532  1.704 0.663     0.146     0.038       19     1.8
lateraloccipital                         7088   5802  10524  1.920 0.674     0.136     0.036      106    11.5
lateralorbitofrontal                     3914   3193   6000  1.965 0.703     0.153     0.042       60     7.4
lingual                                  4888   4282   6625  1.733 0.559     0.158     0.041       91     9.4
medialorbitofrontal                      3571   2845   4032  1.581 0.532     0.149     0.055       71    10.6
middletemporal                           4661   4264   7251  1.909 0.653     0.156     0.034       50     7.0
parahippocampal                           996   1013   1745  2.010 0.852     0.148     0.035        8     1.6
paracentral                              2276   1809   3251  1.852 0.578     0.133     0.031       39     3.3
parsopercularis                          2322   1737   2485  1.575 0.438     0.122     0.022       20     2.1
parsorbitalis                            1329   1261   1865  1.738 0.480     0.171     0.039       17     2.1
parstriangularis                         2195   1769   2576  1.620 0.470     0.130     0.023       17     2.2
pericalcarine                            2183   1393   1895  1.374 0.347     0.123     0.038       44     3.4
postcentral                              6073   5000   7518  1.664 0.561     0.137     0.031       62     8.6
posteriorcingulate                       1110    869   1284  1.791 0.600     0.152     0.073       36     2.2
precentral                               6934   5195   8667  1.775 0.575     0.122     0.028       92     8.8
precuneus                                6018   4379   7376  1.743 0.474     0.132     0.035       88     9.1
rostralanteriorcingulate                  980    743   1407  2.085 0.749     0.144     0.030       18     1.2
rostralmiddlefrontal                     9787   7129   9977  1.490 0.369     0.139     0.031      101    13.2
superiorfrontal                         10280   8669  13709  1.703 0.561     0.146     0.032      111    14.6
superiorparietal                         7275   5955   9636  1.738 0.568     0.137     0.032      101    10.7
superiortemporal                         6157   5155   8747  1.851 0.659     0.125     0.025       44     6.5
supramarginal                            5359   3845   6450  1.792 0.530     0.125     0.027       50     5.9
frontalpole                               504    425    584  1.552 0.339     0.169     0.047        7     1.0
temporalpole                              617   1025   2088  2.480 0.807     0.275     0.061        9     1.9
transversetemporal                        663    486    640  1.443 0.281     0.085     0.012        2     0.2
insula                                   4301   2827   5552  1.934 0.745     0.112     0.026       35     4.6
