# Supplementary material for: Computer assisted diagnosis of Alzheimer’s disease using statistical likelihood-ratio test
Source: PLoS One. 2023 Feb 17;18(2):e0279574. doi: 10.1371/journal.pone.0279574 (PMC9937475; doi:10.1371/journal.pone.0279574)
Supplement: S1 File — (ZIP) [file pone.0279574.s001.zip › ADNI_AD/14_12_19/S61000/stats/rh.aparc.stats]

# Table of FreeSurfer cortical parcellation anatomical statistics 
# 
# CreationTime 2019/12/21-11:38:23-GMT
# generating_program mris_anatomical_stats
# cvs_version $Id: mris_anatomical_stats.c,v 1.79 2016/03/14 15:15:34 greve Exp $
# mrisurf.c-cvs_version $Id: mrisurf.c,v 1.781.2.6 2016/12/27 16:47:14 zkaufman Exp $
# cmdline mris_anatomical_stats -th3 -mgz -cortex ../label/rh.cortex.label -f ../stats/rh.aparc.stats -b -a ../label/rh.aparc.annot -c ../label/aparc.annot.ctab S61000 rh white 
# sysname  Linux
# hostname gadi-cpu-clx-2334.gadi.nci.org.au
# machine  x86_64
# user     xxz598
# 
# SUBJECTS_DIR /scratch/jk27/xxz598/freesurfer/subjects
# anatomy_type surface
# subjectname S61000
# hemi rh
# AnnotationFile ../label/rh.aparc.annot
# AnnotationFileTimeStamp 2019/12/21 22:16:37
# Measure Cortex, NumVert, Number of Vertices, 125979, unitless
# Measure Cortex, WhiteSurfArea, White Surface Total Area, 87633.2, mm^2
# Measure Cortex, MeanThickness, Mean Thickness, 1.75396, mm
# Measure BrainSeg, BrainSegVol, Brain Segmentation Volume, 1114526.000000, mm^3
# Measure BrainSegNotVent, BrainSegVolNotVent, Brain Segmentation Volume Without Ventricles, 1024151.000000, mm^3
# Measure BrainSegNotVentSurf, BrainSegVolNotVentSurf, Brain Segmentation Volume Without Ventricles from Surf, 1025442.673010, mm^3
# Measure Cortex, CortexVol Total cortical gray matter volume, 336195.166693, mm^3
# Measure SupraTentorial, SupraTentorialVol, Supratentorial volume, 969666.673010, mm^3
# Measure SupraTentorialNotVent, SupraTentorialVolNotVent, Supratentorial volume, 886132.673010, mm^3
# Measure EstimatedTotalIntraCranialVol, eTIV, Estimated Total Intracranial Volume, 1590448.603959, mm^3
# NTableCols 10
# TableCol  1 ColHeader StructName
# TableCol  1 FieldName Structure Name
# TableCol  1 Units     NA
# TableCol  2 ColHeader NumVert
# TableCol  2 FieldName Number of Vertices
# TableCol  2 Units     unitless
# TableCol  3 ColHeader SurfArea
# TableCol  3 FieldName Surface Area
# TableCol  3 Units     mm^2
# TableCol  4 ColHeader GrayVol
# TableCol  4 FieldName Gray Matter Volume
# TableCol  4 Units     mm^3
# TableCol  5 ColHeader ThickAvg 
# TableCol  5 FieldName Average Thickness
# TableCol  5 Units     mm
# TableCol  6 ColHeader ThickStd
# TableCol  6 FieldName Thickness StdDev
# TableCol  6 Units     mm 
# TableCol  7 ColHeader MeanCurv
# TableCol  7 FieldName Integrated Rectified Mean Curvature
# TableCol  7 Units     mm^-1
# TableCol  8 ColHeader GausCurv 
# TableCol  8 FieldName Integrated Rectified Gaussian Curvature
# TableCol  8 Units     mm^-2
# TableCol  9 ColHeader  FoldInd
# TableCol  9 FieldName  Folding Index 
# TableCol  9 Units      unitless 
# TableCol 10 ColHeader CurvInd
# TableCol 10 FieldName Intrinsic Curvature Index
# TableCol 10 Units     unitless
# ColHeaders StructName NumVert SurfArea GrayVol ThickAvg ThickStd MeanCurv GausCurv FoldInd CurvInd
bankssts                                 1222    865   1267  1.584 0.370     0.119     0.025       11     1.3
caudalanteriorcingulate                  1085    777   1796  2.300 0.873     0.180     0.037       27     1.8
caudalmiddlefrontal                      3009   2031   3102  1.518 0.336     0.121     0.024       28     2.9
cuneus                                   2399   1797   2928  1.664 0.457     0.172     0.042       41     4.5
entorhinal                                445    335   1111  2.485 0.898     0.139     0.041        6     0.7
fusiform                                 3633   2722   5494  1.873 0.578     0.148     0.036       48     5.7
inferiorparietal                         7774   5398   9268  1.698 0.462     0.146     0.036       98    11.8
inferiortemporal                         3711   2929   6867  2.014 0.641     0.182     0.049       65     8.1
isthmuscingulate                         1264    812   1532  1.704 0.663     0.123     0.032       15     1.5
lateraloccipital                         7088   5051  10524  1.920 0.674     0.159     0.040       96    11.9
lateralorbitofrontal                     3914   2737   6000  1.965 0.703     0.143     0.039       48     6.3
lingual                                  4888   3498   6625  1.733 0.559     0.160     0.039       69     8.4
medialorbitofrontal                      3571   2453   4032  1.581 0.532     0.128     0.031       58     5.0
middletemporal                           4661   3299   7251  1.909 0.653     0.132     0.036       54     7.3
parahippocampal                           996    728   1745  2.010 0.852     0.101     0.023        7     1.0
paracentral                              2276   1678   3251  1.852 0.578     0.145     0.030       24     2.8
parsopercularis                          2322   1503   2485  1.575 0.438     0.114     0.022       22     2.1
parsorbitalis                            1329    935   1865  1.738 0.480     0.151     0.043       18     2.4
parstriangularis                         2195   1469   2576  1.620 0.470     0.112     0.025       17     2.3
pericalcarine                            2183   1532   1895  1.374 0.347     0.151     0.043       29     3.7
postcentral                              6073   4066   7518  1.664 0.561     0.128     0.025       61     6.1
posteriorcingulate                       1110    786   1284  1.791 0.600     0.140     0.032       17     1.4
precentral                               6934   4810   8667  1.775 0.575     0.128     0.028       67     8.5
precuneus                                6018   4297   7376  1.743 0.474     0.156     0.035       85     8.8
rostralanteriorcingulate                  980    651   1407  2.085 0.749     0.141     0.037       14     1.3
rostralmiddlefrontal                     9787   6587   9977  1.490 0.369     0.137     0.035      129    14.8
superiorfrontal                         10280   7140  13709  1.703 0.561     0.133     0.031      115    13.4
superiorparietal                         7275   4933   9636  1.738 0.568     0.136     0.029       83     8.8
superiortemporal                         6157   4195   8747  1.851 0.659     0.106     0.027       46     6.3
supramarginal                            5359   3501   6450  1.792 0.530     0.122     0.029       50     6.5
frontalpole                               504    326    584  1.552 0.339     0.171     0.061       11     1.3
temporalpole                              617    572   2088  2.480 0.807     0.199     0.073       11     2.1
transversetemporal                        663    407    640  1.443 0.281     0.099     0.019        4     0.5
insula                                   4301   2839   5552  1.934 0.745     0.109     0.029       33     5.4
