# Supplementary material for: Computer assisted diagnosis of Alzheimer’s disease using statistical likelihood-ratio test
Source: PLoS One. 2023 Feb 17;18(2):e0279574. doi: 10.1371/journal.pone.0279574 (PMC9937475; doi:10.1371/journal.pone.0279574)
Supplement: S1 File — (ZIP) [file pone.0279574.s001.zip › ADNI_AD/14_12_19/S61000/stats/rh.curv.stats]

Raw <mean> +- <std> (using 'rh.curv'):                -0.02088 +- 0.1945 
       Raw Min:                                       -7.53986 at vertex 51316   
       Raw Max:                                        5.55248 at vertex 101472  
       Raw Curvature Calculation Type:                discrete
       Raw Mean Vertex Separation (Whole Surface):     0.86069 +- 0.24002 mm
       Raw Total Surface Area:                     84968.25000 mm^2
       Raw Total Number of Vertices:                    135913
       Raw Average Vertex Area (Whole Surface):        0.62517 mm^2
       Raw Natural Surface Integral:               -1486.86047
       Raw Rectified Surface Integral:             11118.77637
       Raw Positive Surface Integral:               4815.95801
       Raw Negative Surface Integral:               6302.81836
       Raw Mean Natural Surface Integral:             -0.01094 across 135913 (100.00%) vertices
       Raw Mean Rectified Surface Integral:            0.08181 across 135913 (100.00%) vertices
       Raw Mean Positive Surface Integral:             0.07361 across 65425 (48.14%) vertices
       Raw Mean Negative Surface Integral:             0.08942 across 70488 (51.86%) vertices
       Raw AreaNorm Natural Surface Integral:         -0.01750 across 84968.281250 (100.00%) mm^2
       Raw AreaNorm Rectified Surface Integral:        0.13086 across 84968.281250 (100.00%) mm^2
       Raw AreaNorm Positive Surface Integral:         0.11813 across 40767.214844 (47.98%) mm^2
       Raw AreaNorm Negative Surface Integral:         0.14259 across 44201.160156 (52.02%) mm^2

Raw <mean> +- <std> (using 'rh.sulc'):                 0.00000 +- 5.3773 
       Raw Min:                                      -15.41824 at vertex 115515  
       Raw Max:                                       16.15480 at vertex 52210   
       Raw Curvature Calculation Type:                discrete
       Raw Mean Vertex Separation (Whole Surface):     0.86069 +- 0.24002 mm
       Raw Total Surface Area:                     84968.25000 mm^2
       Raw Total Number of Vertices:                    135913
       Raw Average Vertex Area (Whole Surface):        0.62517 mm^2
       Raw Natural Surface Integral:               -1731.82703
       Raw Rectified Surface Integral:            372723.59375
       Raw Positive Surface Integral:             185495.87500
       Raw Negative Surface Integral:             187227.70312
       Raw Mean Natural Surface Integral:             -0.01274 across 135913 (100.00%) vertices
       Raw Mean Rectified Surface Integral:            2.74237 across 135913 (100.00%) vertices
       Raw Mean Positive Surface Integral:             2.87319 across 64561 (47.50%) vertices
       Raw Mean Negative Surface Integral:             2.62400 across 71352 (52.50%) vertices
       Raw AreaNorm Natural Surface Integral:         -0.02038 across 84968.281250 (100.00%) mm^2
       Raw AreaNorm Rectified Surface Integral:        4.38662 across 84968.281250 (100.00%) mm^2
       Raw AreaNorm Positive Surface Integral:         4.64241 across 39956.796875 (47.03%) mm^2
       Raw AreaNorm Negative Surface Integral:         4.15955 across 45011.542969 (52.97%) mm^2

K <mean> +- <std> (using 'rh.smoothwm'):               0.23274 +- 12.4088 mm^-2
         K Min:                                      -32.01666 at vertex 99582   
         K Max:                                     3419.13989 at vertex 51316   
         K Curvature Calculation Type:                discrete
         K Mean Vertex Separation (Whole Surface):     0.86069 +- 0.24002 mm
         K Total Surface Area:                     84968.25000 mm^2
         K Total Number of Vertices:                    135913
         K Average Vertex Area (Whole Surface):        0.62517 mm^2
         K Natural Surface Integral:                  12.56632
         K Rectified Surface Integral:              6107.76611
         K Positive Surface Integral:               3060.16626
         K Negative Surface Integral:               3047.59985
         K Mean Natural Surface Integral:              0.00009 across 135913 (100.00%) vertices
         K Mean Rectified Surface Integral:            0.04494 across 135913 (100.00%) vertices
         K Mean Positive Surface Integral:             0.05064 across 60424 (44.46%) vertices
         K Mean Negative Surface Integral:             0.04037 across 75489 (55.54%) vertices
         K AreaNorm Natural Surface Integral:          0.00015 across 84968.281250 (100.00%) mm^2
         K AreaNorm Rectified Surface Integral:        0.07188 across 84968.281250 (100.00%) mm^2
         K AreaNorm Positive Surface Integral:         0.10758 across 28446.730469 (33.48%) mm^2
         K AreaNorm Negative Surface Integral:         0.05392 across 56521.570312 (66.52%) mm^2

H <mean> +- <std> (using 'rh.smoothwm'):              -0.04173 +- 0.8733 mm^-1
         H Min:                                     -106.57812 at vertex 51316   
         H Max:                                       78.70174 at vertex 100489  
         H Curvature Calculation Type:                discrete
         H Mean Vertex Separation (Whole Surface):     0.86069 +- 0.24002 mm
         H Total Surface Area:                     84968.25000 mm^2
         H Total Number of Vertices:                    135913
         H Average Vertex Area (Whole Surface):        0.62517 mm^2
         H Natural Surface Integral:               -1547.05762
         H Rectified Surface Integral:             14917.09082
         H Positive Surface Integral:               6685.01660
         H Negative Surface Integral:               8232.07422
         H Mean Natural Surface Integral:             -0.01138 across 135913 (100.00%) vertices
         H Mean Rectified Surface Integral:            0.10975 across 135913 (100.00%) vertices
         H Mean Positive Surface Integral:             0.09913 across 67438 (49.62%) vertices
         H Mean Negative Surface Integral:             0.12022 across 68475 (50.38%) vertices
         H AreaNorm Natural Surface Integral:         -0.01821 across 84968.281250 (100.00%) mm^2
         H AreaNorm Rectified Surface Integral:        0.17556 across 84968.281250 (100.00%) mm^2
         H AreaNorm Positive Surface Integral:         0.15750 across 42443.242188 (49.95%) mm^2
         H AreaNorm Negative Surface Integral:         0.19358 across 42525.109375 (50.05%) mm^2

k1 <mean> +- <std> (using 'rh.smoothwm'):             -0.08304 +- 1.5885 mm^-1
        k1 Min:                                     -195.68344 at vertex 51316   
        k1 Max:                                      144.92061 at vertex 100489  
        k1 Curvature Calculation Type:                discrete
        k1 Mean Vertex Separation (Whole Surface):     0.86069 +- 0.24002 mm
        k1 Total Surface Area:                     84968.25000 mm^2
        k1 Total Number of Vertices:                    135913
        k1 Average Vertex Area (Whole Surface):        0.62517 mm^2
        k1 Natural Surface Integral:               -3772.42456
        k1 Rectified Surface Integral:             33748.46875
        k1 Positive Surface Integral:              14988.02246
        k1 Negative Surface Integral:              18760.44727
        k1 Mean Natural Surface Integral:             -0.02776 across 135913 (100.00%) vertices
        k1 Mean Rectified Surface Integral:            0.24831 across 135913 (100.00%) vertices
        k1 Mean Positive Surface Integral:             0.22225 across 67438 (49.62%) vertices
        k1 Mean Negative Surface Integral:             0.27398 across 68475 (50.38%) vertices
        k1 AreaNorm Natural Surface Integral:         -0.04440 across 84968.281250 (100.00%) mm^2
        k1 AreaNorm Rectified Surface Integral:        0.39719 across 84968.281250 (100.00%) mm^2
        k1 AreaNorm Positive Surface Integral:         0.35313 across 42443.242188 (49.95%) mm^2
        k1 AreaNorm Negative Surface Integral:         0.44116 across 42525.109375 (50.05%) mm^2

k2 <mean> +- <std> (using 'rh.smoothwm'):             -0.00042 +- 0.2497 mm^-1
        k2 Min:                                      -17.47281 at vertex 51316   
        k2 Max:                                       16.63032 at vertex 101472  
        k2 Curvature Calculation Type:                discrete
        k2 Mean Vertex Separation (Whole Surface):     0.86069 +- 0.24002 mm
        k2 Total Surface Area:                     84968.25000 mm^2
        k2 Total Number of Vertices:                    135913
        k2 Average Vertex Area (Whole Surface):        0.62517 mm^2
        k2 Natural Surface Integral:                 678.31097
        k2 Rectified Surface Integral:              9368.88184
        k2 Positive Surface Integral:               5023.59668
        k2 Negative Surface Integral:               4345.28564
        k2 Mean Natural Surface Integral:              0.00499 across 135913 (100.00%) vertices
        k2 Mean Rectified Surface Integral:            0.06893 across 135913 (100.00%) vertices
        k2 Mean Positive Surface Integral:             0.07114 across 70611 (51.95%) vertices
        k2 Mean Negative Surface Integral:             0.06654 across 65302 (48.05%) vertices
        k2 AreaNorm Natural Surface Integral:          0.00798 across 84968.281250 (100.00%) mm^2
        k2 AreaNorm Rectified Surface Integral:        0.11026 across 84968.281250 (100.00%) mm^2
        k2 AreaNorm Positive Surface Integral:         0.11300 across 44454.789062 (52.32%) mm^2
        k2 AreaNorm Negative Surface Integral:         0.10725 across 40513.636719 (47.68%) mm^2

S <mean> +- <std> (using 'rh.smoothwm'):               2.12714 +- 109.8814 mm^-2
         S Min:                                        0.00000 at vertex 251     
         S Max:                                    31759.02930 at vertex 51316   
         S Curvature Calculation Type:                discrete
         S Mean Vertex Separation (Whole Surface):     0.86069 +- 0.24002 mm
         S Total Surface Area:                     84968.25000 mm^2
         S Total Number of Vertices:                    135913
         S Average Vertex Area (Whole Surface):        0.62517 mm^2
         S Natural Surface Integral:               33258.64453
         S Rectified Surface Integral:             33258.64453
         S Positive Surface Integral:              33258.64453
         S Negative Surface Integral:                  0.00000
         S Mean Natural Surface Integral:              0.24471 across 135913 (100.00%) vertices
         S Mean Rectified Surface Integral:            0.24471 across 135913 (100.00%) vertices
         S Mean Positive Surface Integral:             0.24471 across 135913 (100.00%) vertices
         S Mean Negative Surface Integral:             0.00000 across 0 (00.00%) vertices
         S AreaNorm Natural Surface Integral:          0.39142 across 84968.281250 (100.00%) mm^2
         S AreaNorm Rectified Surface Integral:        0.39142 across 84968.281250 (100.00%) mm^2
         S AreaNorm Positive Surface Integral:         0.39142 across 84968.281250 (100.00%) mm^2
         S AreaNorm Negative Surface Integral:         0.00000 across 0.000000 (00.00%) mm^2

C <mean> +- <std> (using 'rh.smoothwm'):               0.45467 +- 1.0438 mm^-2
         C Min:                                        0.00000 at vertex 251     
         C Max:                                      138.91960 at vertex 51316   
         C Curvature Calculation Type:                discrete
         C Mean Vertex Separation (Whole Surface):     0.86069 +- 0.24002 mm
         C Total Surface Area:                     84968.25000 mm^2
         C Total Number of Vertices:                    135913
         C Average Vertex Area (Whole Surface):        0.62517 mm^2
         C Natural Surface Integral:               25278.71094
         C Rectified Surface Integral:             25278.71094
         C Positive Surface Integral:              25278.71094
         C Negative Surface Integral:                  0.00000
         C Mean Natural Surface Integral:              0.18599 across 135913 (100.00%) vertices
         C Mean Rectified Surface Integral:            0.18599 across 135913 (100.00%) vertices
         C Mean Positive Surface Integral:             0.18599 across 135913 (100.00%) vertices
         C Mean Negative Surface Integral:             0.00000 across 0 (00.00%) vertices
         C AreaNorm Natural Surface Integral:          0.29751 across 84968.281250 (100.00%) mm^2
         C AreaNorm Rectified Surface Integral:        0.29751 across 84968.281250 (100.00%) mm^2
         C AreaNorm Positive Surface Integral:         0.29751 across 84968.281250 (100.00%) mm^2
         C AreaNorm Negative Surface Integral:         0.00000 across 0.000000 (00.00%) mm^2

BE <mean> +- <std> (using 'rh.smoothwm'):              2.59251 +- 132.5045 mm^-2
        BE Min:                                        0.00000 at vertex 251     
        BE Max:                                    38597.30859 at vertex 51316   
        BE Curvature Calculation Type:                discrete
        BE Mean Vertex Separation (Whole Surface):     0.86069 +- 0.24002 mm
        BE Total Surface Area:                     84968.25000 mm^2
        BE Total Number of Vertices:                    135913
        BE Average Vertex Area (Whole Surface):        0.62517 mm^2
        BE Natural Surface Integral:               33282.33594
        BE Rectified Surface Integral:             33282.33594
        BE Positive Surface Integral:              33282.33594
        BE Negative Surface Integral:                  0.00000
        BE Mean Natural Surface Integral:              0.24488 across 135913 (100.00%) vertices
        BE Mean Rectified Surface Integral:            0.24488 across 135913 (100.00%) vertices
        BE Mean Positive Surface Integral:             0.24488 across 135913 (100.00%) vertices
        BE Mean Negative Surface Integral:             0.00000 across 0 (00.00%) vertices
        BE AreaNorm Natural Surface Integral:          0.39170 across 84968.281250 (100.00%) mm^2
        BE AreaNorm Rectified Surface Integral:        0.39170 across 84968.281250 (100.00%) mm^2
        BE AreaNorm Positive Surface Integral:         0.39170 across 84968.281250 (100.00%) mm^2
        BE AreaNorm Negative Surface Integral:         0.00000 across 0.000000 (00.00%) mm^2

FI <mean> +- <std> (using 'rh.smoothwm'):              2.22591 +- 119.9189 mm^-2
        FI Min:                                        0.00000 at vertex 251     
        FI Max:                                    34872.86719 at vertex 51316   
        FI Curvature Calculation Type:                discrete
        FI Mean Vertex Separation (Whole Surface):     0.86069 +- 0.24002 mm
        FI Total Surface Area:                     84968.25000 mm^2
        FI Total Number of Vertices:                    135913
        FI Average Vertex Area (Whole Surface):        0.62517 mm^2
        FI Natural Surface Integral:               25039.97852
        FI Rectified Surface Integral:             25039.97852
        FI Positive Surface Integral:              25039.97852
        FI Negative Surface Integral:                  0.00000
        FI Mean Natural Surface Integral:              0.18424 across 135913 (100.00%) vertices
        FI Mean Rectified Surface Integral:            0.18424 across 135913 (100.00%) vertices
        FI Mean Positive Surface Integral:             0.18424 across 135913 (100.00%) vertices
        FI Mean Negative Surface Integral:             0.00000 across 0 (00.00%) vertices
        FI AreaNorm Natural Surface Integral:          0.29470 across 84968.281250 (100.00%) mm^2
        FI AreaNorm Rectified Surface Integral:        0.29470 across 84968.281250 (100.00%) mm^2
        FI AreaNorm Positive Surface Integral:         0.29470 across 84968.281250 (100.00%) mm^2
        FI AreaNorm Negative Surface Integral:         0.00000 across 0.000000 (00.00%) mm^2

curv -- calculation type:                                discrete
curv -- Folding Index (FI):                            1992.61816
curv -- Intrinsic Curvature Index - positive (ICIp):    243.52029
curv -- Intrinsic Curvature Index - negative (ICIn):    242.52029
curv -- Intrinsic Curvature Index - natural  (ICIt):      1.00000

Mean across 10 curvatures: 7.4869e-01 +- 1.0424e+00
