# Supplementary material for: Computer assisted diagnosis of Alzheimer’s disease using statistical likelihood-ratio test
Source: PLoS One. 2023 Feb 17;18(2):e0279574. doi: 10.1371/journal.pone.0279574 (PMC9937475; doi:10.1371/journal.pone.0279574)
Supplement: S1 File — (ZIP) [file pone.0279574.s001.zip › ADNI_AD/14_12_19/S61000/stats/rh.w-g.pct.stats]

# Title Segmentation Statistics 
# 
# generating_program mri_segstats
# cvs_version $Id: mri_segstats.c,v 1.121 2016/05/31 17:27:11 greve Exp $
# cmdline mri_segstats --in /scratch/jk27/xxz598/freesurfer/subjects/S61000/surf/rh.w-g.pct.mgh --annot S61000 rh aparc --sum /scratch/jk27/xxz598/freesurfer/subjects/S61000/stats/rh.w-g.pct.stats --snr 
# sysname  Linux
# hostname gadi-cpu-clx-2334.gadi.nci.org.au
# machine  x86_64
# user     xxz598
# anatomy_type surface
# 
# SUBJECTS_DIR /scratch/jk27/xxz598/freesurfer/subjects
# subjectname S61000
# Annot S61000 rh aparc
# ColorTable /tmp/mri_segstats.tmp.S61000.rh.141.ctab 
# ColorTableTimeStamp 2019/12/21 22:41:05 
# InVolFile  /scratch/jk27/xxz598/freesurfer/subjects/S61000/surf/rh.w-g.pct.mgh 
# InVolFileTimeStamp  2019/12/21 22:41:04 
# InVolFrame 0 
# Only reporting non-empty segmentations
# VertexArea_mm2 0.69338 
# TableCol  1 ColHeader Index 
# TableCol  1 FieldName Index 
# TableCol  1 Units     NA 
# TableCol  2 ColHeader SegId 
# TableCol  2 FieldName Segmentation Id
# TableCol  2 Units     NA
# TableCol  3 ColHeader NVertices 
# TableCol  3 FieldName Number of Vertices
# TableCol  3 Units     unitless
# TableCol  4 ColHeader Area_mm2
# TableCol  4 FieldName Area
# TableCol  4 Units     mm^2
# TableCol  5 ColHeader StructName
# TableCol  5 FieldName Structure Name
# TableCol  5 Units     NA
# TableCol  6 ColHeader Mean 
# TableCol  6 FieldName Intensity Mean
# TableCol  6 Units     unknown
# TableCol  7 ColHeader StdDev
# TableCol  7 FieldName Itensity StdDev
# TableCol  7 Units     unknown
# TableCol  8 ColHeader Min
# TableCol  8 FieldName Intensity Min
# TableCol  8 Units     unknown
# TableCol  9 ColHeader Max
# TableCol  9 FieldName Intensity Max
# TableCol  9 Units     unknown
# TableCol 10 ColHeader Range
# TableCol 10 FieldName Intensity Range
# TableCol 10 Units     unknown
# TableCol 11 ColHeader SNR
# TableCol 11 FieldName Intensity SNR
# TableCol 11 Units     none
# NRows 35 
# NTableCols 11 
# ColHeaders  Index SegId NVertices Area_mm2 StructName Mean StdDev Min Max Range SNR  
  1 2000      9890     6575.6  unknown                            0.2637     3.2749   -34.7643    66.2247   100.9890     0.0805 
  2 2001      1222      865.3  bankssts                          35.8980     9.1277     3.1556    58.4624    55.3068     3.9329 
  3 2002      1085      777.5  caudalanteriorcingulate           35.3342    13.2523     3.9721    71.9387    67.9666     2.6663 
  4 2003      3009     2030.7  caudalmiddlefrontal               36.0873    10.8840    -3.5695    75.0068    78.5763     3.3156 
  5 2005      2399     1797.3  cuneus                            31.1995     9.2161     2.6484    59.9386    57.2902     3.3853 
  6 2006       445      335.3  entorhinal                        30.1706    15.8988     0.0000    69.9681    69.9681     1.8977 
  7 2007      3633     2721.7  fusiform                          33.4443    10.8357   -31.7848    73.6140   105.3987     3.0865 
  8 2008      7774     5398.0  inferiorparietal                  33.8636    10.7499   -41.9936    67.1270   109.1206     3.1501 
  9 2009      3711     2929.2  inferiortemporal                  34.2806    12.1863   -52.5208    68.6644   121.1852     2.8131 
 10 2010      1264      812.1  isthmuscingulate                  36.1035    12.5476     5.1675    80.6897    75.5222     2.8773 
 11 2011      7088     5051.5  lateraloccipital                  37.1471     9.7335     8.9297    78.3857    69.4561     3.8164 
 12 2012      3914     2736.8  lateralorbitofrontal              35.7977    11.8563   -17.0603    88.1716   105.2319     3.0193 
 13 2013      4888     3498.2  lingual                           35.4436    11.9353   -61.3487    72.6099   133.9585     2.9697 
 14 2014      3571     2453.4  medialorbitofrontal               32.3870    11.3304   -35.1518    67.8141   102.9660     2.8584 
 15 2015      4661     3299.5  middletemporal                    31.6456    10.9965    -7.6163    78.7168    86.3331     2.8778 
 16 2016       996      728.5  parahippocampal                   33.8507    12.0543   -22.4763    73.1169    95.5932     2.8082 
 17 2017      2276     1678.1  paracentral                       30.5255     9.0654     6.2703    61.8694    55.5991     3.3673 
 18 2018      2322     1502.9  parsopercularis                   32.6636    11.0520    -0.5834    65.8115    66.3949     2.9554 
 19 2019      1329      934.9  parsorbitalis                     30.8542    12.2073    -7.9768    66.8221    74.7989     2.5275 
 20 2020      2195     1469.4  parstriangularis                  31.1700    10.9269     0.1199    56.3493    56.2294     2.8526 
 21 2021      2183     1532.2  pericalcarine                     37.9222    10.2207     1.7718    81.7158    79.9439     3.7103 
 22 2022      6073     4066.4  postcentral                       38.3858    10.6482   -28.7936    76.3635   105.1571     3.6049 
 23 2023      1110      785.7  posteriorcingulate                35.5719    12.6456   -19.3515    81.6767   101.0282     2.8130 
 24 2024      6934     4810.1  precentral                        34.0402    12.5289   -47.4460    75.3289   122.7749     2.7169 
 25 2025      6018     4297.5  precuneus                         34.8595     9.8951    -7.3148    85.3921    92.7069     3.5229 
 26 2026       980      651.5  rostralanteriorcingulate          32.1682    13.7472    -6.1818    75.9769    82.1586     2.3400 
 27 2027      9787     6587.0  rostralmiddlefrontal              34.0289    11.6587   -22.3168    68.2661    90.5828     2.9188 
 28 2028     10280     7139.9  superiorfrontal                   35.5601    10.9656   -36.0245    89.0265   125.0510     3.2429 
 29 2029      7275     4932.8  superiorparietal                  36.9381     9.8868     2.8809   100.9443    98.0634     3.7361 
 30 2030      6157     4195.0  superiortemporal                  32.1213    10.6743   -17.3293    70.0628    87.3921     3.0092 
 31 2031      5359     3501.2  supramarginal                     32.6758    11.9039    -2.4615    74.7988    77.2603     2.7450 
 32 2032       504      326.1  frontalpole                       29.7569    12.0772    -0.8066    65.5153    66.3219     2.4639 
 33 2033       617      571.9  temporalpole                      31.4412    13.2105    -9.5312    73.1469    82.6781     2.3800 
 34 2034       663      407.4  transversetemporal                29.3708     8.5353     4.1101    49.2626    45.1525     3.4411 
 35 2035      4301     2839.0  insula                            30.4210    12.1084   -48.4787    77.7905   126.2693     2.5124 
