# Supplementary material for: Computer assisted diagnosis of Alzheimer’s disease using statistical likelihood-ratio test
Source: PLoS One. 2023 Feb 17;18(2):e0279574. doi: 10.1371/journal.pone.0279574 (PMC9937475; doi:10.1371/journal.pone.0279574)
Supplement: S1 File — (ZIP) [file pone.0279574.s001.zip › ADNI_AD/14_12_19/S61000/stats/wmparc.stats]

# Title Segmentation Statistics 
# 
# generating_program mri_segstats
# cvs_version $Id: mri_segstats.c,v 1.121 2016/05/31 17:27:11 greve Exp $
# cmdline mri_segstats --seg mri/wmparc.mgz --sum stats/wmparc.stats --pv mri/norm.mgz --excludeid 0 --brainmask mri/brainmask.mgz --in mri/norm.mgz --in-intensity-name norm --in-intensity-units MR --subject S61000 --surf-wm-vol --ctab /scratch/jk27/xxz598/freesurfer/WMParcStatsLUT.txt --etiv 
# sysname  Linux
# hostname gadi-cpu-clx-2334.gadi.nci.org.au
# machine  x86_64
# user     xxz598
# anatomy_type volume
# 
# SUBJECTS_DIR /scratch/jk27/xxz598/freesurfer/subjects
# subjectname S61000
# Measure VentricleChoroidVol, VentricleChoroidVol, Volume of ventricles and choroid plexus, 83534.000000, mm^3
# Measure lhCerebralWhiteMatter, lhCerebralWhiteMatterVol, Left hemisphere cerebral white matter volume, 247178.294241, mm^3
# Measure rhCerebralWhiteMatter, rhCerebralWhiteMatterVol, Right hemisphere cerebral white matter volume, 247756.212076, mm^3
# Measure CerebralWhiteMatter, CerebralWhiteMatterVol, Total cerebral white matter volume, 494934.506317, mm^3
# Measure Mask, MaskVol, Mask Volume, 1679215.000000, mm^3
# Measure EstimatedTotalIntraCranialVol, eTIV, Estimated Total Intracranial Volume, 1590448.603959, mm^3
# SegVolFile mri/wmparc.mgz 
# SegVolFileTimeStamp  2019/12/21 22:52:54 
# ColorTable /scratch/jk27/xxz598/freesurfer/WMParcStatsLUT.txt 
# ColorTableTimeStamp 2017/01/19 09:00:02 
# InVolFile  mri/norm.mgz 
# InVolFileTimeStamp  2019/12/21 14:40:06 
# InVolFrame 0 
# PVVolFile  mri/norm.mgz 
# PVVolFileTimeStamp  2019/12/21 14:40:06 
# ExcludeSegId 0 
# Only reporting non-empty segmentations
# VoxelVolume_mm3 1 
# TableCol  1 ColHeader Index 
# TableCol  1 FieldName Index 
# TableCol  1 Units     NA 
# TableCol  2 ColHeader SegId 
# TableCol  2 FieldName Segmentation Id
# TableCol  2 Units     NA
# TableCol  3 ColHeader NVoxels 
# TableCol  3 FieldName Number of Voxels
# TableCol  3 Units     unitless
# TableCol  4 ColHeader Volume_mm3
# TableCol  4 FieldName Volume
# TableCol  4 Units     mm^3
# TableCol  5 ColHeader StructName
# TableCol  5 FieldName Structure Name
# TableCol  5 Units     NA
# TableCol  6 ColHeader normMean 
# TableCol  6 FieldName Intensity normMean
# TableCol  6 Units     MR
# TableCol  7 ColHeader normStdDev
# TableCol  7 FieldName Itensity normStdDev
# TableCol  7 Units     MR
# TableCol  8 ColHeader normMin
# TableCol  8 FieldName Intensity normMin
# TableCol  8 Units     MR
# TableCol  9 ColHeader normMax
# TableCol  9 FieldName Intensity normMax
# TableCol  9 Units     MR
# TableCol 10 ColHeader normRange
# TableCol 10 FieldName Intensity normRange
# TableCol 10 Units     MR
# NRows 70 
# NTableCols 10 
# ColHeaders  Index SegId NVoxels Volume_mm3 StructName normMean normStdDev normMin normMax normRange  
  1 3001      3192     3126.1  wm-lh-bankssts                    97.3910    10.3545    64.0000   124.0000    60.0000 
  2 3002      2271     2280.8  wm-lh-caudalanteriorcingulate     92.2757    14.4774    15.0000   119.0000   104.0000 
  3 3003      6709     6632.6  wm-lh-caudalmiddlefrontal         95.3187    10.1272    66.0000   115.0000    49.0000 
  4 3005      3389     3453.9  wm-lh-cuneus                      92.6577     9.7729    58.0000   117.0000    59.0000 
  5 3006      1020     1074.0  wm-lh-entorhinal                  76.6127     8.6465    57.0000   102.0000    45.0000 
  6 3007      8388     8238.7  wm-lh-fusiform                    88.0742    11.2732    41.0000   112.0000    71.0000 
  7 3008     10424    10361.5  wm-lh-inferiorparietal            94.0357    10.8918    66.0000   121.0000    55.0000 
  8 3009      6142     6184.4  wm-lh-inferiortemporal            86.3247    11.7761    56.0000   118.0000    62.0000 
  9 3010      3506     3561.9  wm-lh-isthmuscingulate            97.0519    15.4903    12.0000   123.0000   111.0000 
 10 3011     12124    12188.8  wm-lh-lateraloccipital            88.1652    10.4794    45.0000   116.0000    71.0000 
 11 3012      7008     6997.6  wm-lh-lateralorbitofrontal        93.3746    10.7252    49.0000   120.0000    71.0000 
 12 3013      6273     6239.5  wm-lh-lingual                     87.7811    11.8083    20.0000   121.0000   101.0000 
 13 3014      5010     5068.8  wm-lh-medialorbitofrontal         90.4966    10.8853    45.0000   115.0000    70.0000 
 14 3015      6496     6554.0  wm-lh-middletemporal              88.5877    11.5675    61.0000   118.0000    57.0000 
 15 3016      1946     2115.0  wm-lh-parahippocampal             83.8869     9.7467    38.0000   114.0000    76.0000 
 16 3017      4490     4353.1  wm-lh-paracentral                 94.2782     9.3670    66.0000   115.0000    49.0000 
 17 3018      3684     3720.9  wm-lh-parsopercularis             93.3578    10.5894    65.0000   115.0000    50.0000 
 18 3019      1095     1118.6  wm-lh-parsorbitalis               84.4776     9.6426    64.0000   111.0000    47.0000 
 19 3020      3144     3058.2  wm-lh-parstriangularis            89.9997    10.7671    43.0000   112.0000    69.0000 
 20 3021      3863     3793.5  wm-lh-pericalcarine               90.1890    11.2926    23.0000   117.0000    94.0000 
 21 3022      8078     7969.1  wm-lh-postcentral                 96.1152    10.9403    64.0000   122.0000    58.0000 
 22 3023      4371     4285.4  wm-lh-posteriorcingulate          93.3862    13.0485    24.0000   116.0000    92.0000 
 23 3024     16440    16117.8  wm-lh-precentral                  95.2033    10.0070    61.0000   122.0000    61.0000 
 24 3025     12377    12135.2  wm-lh-precuneus                   94.9514    13.1265    20.0000   131.0000   111.0000 
 25 3026      2923     2946.0  wm-lh-rostralanteriorcingulate    89.6955    15.2341    19.0000   126.0000   107.0000 
 26 3027     12855    13041.1  wm-lh-rostralmiddlefrontal        93.3792    10.8690    60.0000   118.0000    58.0000 
 27 3028     18808    18565.7  wm-lh-superiorfrontal             92.0088    10.0984    33.0000   119.0000    86.0000 
 28 3029     15215    15131.7  wm-lh-superiorparietal            95.1021    11.2419    65.0000   124.0000    59.0000 
 29 3030      8202     8454.2  wm-lh-superiortemporal            94.5397    11.6208    63.0000   123.0000    60.0000 
 30 3031      8123     8069.9  wm-lh-supramarginal               97.4440    11.1909    51.0000   122.0000    71.0000 
 31 3032       373      356.0  wm-lh-frontalpole                 83.8311     8.6498    66.0000   106.0000    40.0000 
 32 3033       831      874.8  wm-lh-temporalpole                81.7690     8.6965    63.0000   102.0000    39.0000 
 33 3034       975      950.3  wm-lh-transversetemporal          98.5241     9.3200    69.0000   117.0000    48.0000 
 34 3035     10389    10365.7  wm-lh-insula                      94.4488    10.8134    31.0000   121.0000    90.0000 
 35 4001      2576     2479.4  wm-rh-bankssts                    93.8812    10.2874    59.0000   116.0000    57.0000 
 36 4002      2169     2166.6  wm-rh-caudalanteriorcingulate     90.4334    13.9768    27.0000   118.0000    91.0000 
 37 4003      6217     6184.0  wm-rh-caudalmiddlefrontal         93.4562    10.1689    60.0000   116.0000    56.0000 
 38 4005      3239     3208.4  wm-rh-cuneus                      92.0303     9.1690    60.0000   117.0000    57.0000 
 39 4006       601      661.4  wm-rh-entorhinal                  75.9784     7.1813    60.0000    96.0000    36.0000 
 40 4007      6534     6478.2  wm-rh-fusiform                    84.6892    12.4608     7.0000   123.0000   116.0000 
 41 4008     13654    13679.5  wm-rh-inferiorparietal            91.0647    11.1713    11.0000   119.0000   108.0000 
 42 4009      5761     5766.4  wm-rh-inferiortemporal            82.6813    11.5394    56.0000   111.0000    55.0000 
 43 4010      3041     3135.1  wm-rh-isthmuscingulate            97.8721    15.7232    12.0000   125.0000   113.0000 
 44 4011     11390    11391.1  wm-rh-lateraloccipital            87.0316    10.6368    11.0000   116.0000   105.0000 
 45 4012      7437     7387.4  wm-rh-lateralorbitofrontal        92.5009    10.8342    44.0000   115.0000    71.0000 
 46 4013      6978     6938.2  wm-rh-lingual                     85.4488    13.5217     7.0000   118.0000   111.0000 
 47 4014      4411     4506.0  wm-rh-medialorbitofrontal         90.1641    12.3592    30.0000   118.0000    88.0000 
 48 4015      6604     6753.6  wm-rh-middletemporal              87.7433    10.7833    60.0000   116.0000    56.0000 
 49 4016      1555     1700.8  wm-rh-parahippocampal             84.6302     9.4139    57.0000   114.0000    57.0000 
 50 4017      5965     5787.5  wm-rh-paracentral                 94.0635     9.4714    24.0000   114.0000    90.0000 
 51 4018      3576     3582.1  wm-rh-parsopercularis             94.7542    10.1719    68.0000   115.0000    47.0000 
 52 4019      1332     1397.4  wm-rh-parsorbitalis               85.2838     9.4740    58.0000   109.0000    51.0000 
 53 4020      3125     3150.7  wm-rh-parstriangularis            92.0048    10.0746    52.0000   114.0000    62.0000 
 54 4021      4006     3794.9  wm-rh-pericalcarine               86.7601    15.4912     2.0000   117.0000   115.0000 
 55 4022      9078     8956.2  wm-rh-postcentral                 92.0861    10.7977    38.0000   119.0000    81.0000 
 56 4023      3606     3600.9  wm-rh-posteriorcingulate          96.6597    12.2238    20.0000   116.0000    96.0000 
 57 4024     16326    15993.0  wm-rh-precentral                  93.1231     9.7653    36.0000   118.0000    82.0000 
 58 4025     12797    12486.3  wm-rh-precuneus                   93.3297    12.8180    25.0000   126.0000   101.0000 
 59 4026      2556     2525.1  wm-rh-rostralanteriorcingulate    94.8564    13.9061    13.0000   133.0000   120.0000 
 60 4027     15593    15858.4  wm-rh-rostralmiddlefrontal        93.2509    10.3613    63.0000   119.0000    56.0000 
 61 4028     16961    16875.1  wm-rh-superiorfrontal             91.2187    10.2726    42.0000   118.0000    76.0000 
 62 4029     11698    11657.2  wm-rh-superiorparietal            90.7906    10.7219    61.0000   116.0000    55.0000 
 63 4030      8782     9058.3  wm-rh-superiortemporal            91.6313    10.9651    62.0000   118.0000    56.0000 
 64 4031      9369     9360.2  wm-rh-supramarginal               95.3247    11.1061    50.0000   119.0000    69.0000 
 65 4032       372      374.1  wm-rh-frontalpole                 83.4973     8.6978    63.0000   114.0000    51.0000 
 66 4033       860      913.4  wm-rh-temporalpole                78.8058     8.8603    57.0000   110.0000    53.0000 
 67 4034       823      836.3  wm-rh-transversetemporal          96.5516     9.9745    71.0000   121.0000    50.0000 
 68 4035     11604    11706.1  wm-rh-insula                      93.8054    11.3635    17.0000   131.0000   114.0000 
 69 5001     26733    26238.1  Left-UnsegmentedWhiteMatter       93.5492    16.7664     1.0000   126.0000   125.0000 
 70 5002     25856    24985.0  Right-UnsegmentedWhiteMatter      90.5778    18.5624     0.0000   124.0000   124.0000 
