# Supplementary material for: Computer assisted diagnosis of Alzheimer’s disease using statistical likelihood-ratio test
Source: PLoS One. 2023 Feb 17;18(2):e0279574. doi: 10.1371/journal.pone.0279574 (PMC9937475; doi:10.1371/journal.pone.0279574)
Supplement: S1 File — (ZIP) [file pone.0279574.s001.zip › ADNI_AD/14_12_19/S63090/stats/aseg.stats]

# Title Segmentation Statistics 
# 
# generating_program mri_segstats
# cvs_version $Id: mri_segstats.c,v 1.121 2016/05/31 17:27:11 greve Exp $
# cmdline mri_segstats --seg mri/aseg.mgz --sum stats/aseg.stats --pv mri/norm.mgz --empty --brainmask mri/brainmask.mgz --brain-vol-from-seg --excludeid 0 --excl-ctxgmwm --supratent --subcortgray --in mri/norm.mgz --in-intensity-name norm --in-intensity-units MR --etiv --surf-wm-vol --surf-ctx-vol --totalgray --euler --ctab /scratch/jk27/xxz598/freesurfer/ASegStatsLUT.txt --subject S63090 
# sysname  Linux
# hostname gadi-cpu-clx-2181.gadi.nci.org.au
# machine  x86_64
# user     xxz598
# anatomy_type volume
# 
# SUBJECTS_DIR /scratch/jk27/xxz598/freesurfer/subjects
# subjectname S63090
# Measure BrainSeg, BrainSegVol, Brain Segmentation Volume, 1294900.000000, mm^3
# Measure BrainSegNotVent, BrainSegVolNotVent, Brain Segmentation Volume Without Ventricles, 1162919.000000, mm^3
# Measure BrainSegNotVentSurf, BrainSegVolNotVentSurf, Brain Segmentation Volume Without Ventricles from Surf, 1162721.749058, mm^3
# Measure VentricleChoroidVol, VentricleChoroidVol, Volume of ventricles and choroid plexus, 124330.000000, mm^3
# Measure lhCortex, lhCortexVol, Left hemisphere cortical gray matter volume, 212575.152619, mm^3
# Measure rhCortex, rhCortexVol, Right hemisphere cortical gray matter volume, 205026.325713, mm^3
# Measure Cortex, CortexVol, Total cortical gray matter volume, 417601.478332, mm^3
# Measure lhCerebralWhiteMatter, lhCerebralWhiteMatterVol, Left hemisphere cerebral white matter volume, 280713.929528, mm^3
# Measure rhCerebralWhiteMatter, rhCerebralWhiteMatterVol, Right hemisphere cerebral white matter volume, 279856.341198, mm^3
# Measure CerebralWhiteMatter, CerebralWhiteMatterVol, Total cerebral white matter volume, 560570.270726, mm^3
# Measure SubCortGray, SubCortGrayVol, Subcortical gray matter volume, 49043.000000, mm^3
# Measure TotalGray, TotalGrayVol, Total gray matter volume, 573811.478332, mm^3
# Measure SupraTentorial, SupraTentorialVol, Supratentorial volume, 1156072.749058, mm^3
# Measure SupraTentorialNotVent, SupraTentorialVolNotVent, Supratentorial volume, 1031742.749058, mm^3
# Measure SupraTentorialNotVentVox, SupraTentorialVolNotVentVox, Supratentorial volume voxel count, 1027420.000000, mm^3
# Measure Mask, MaskVol, Mask Volume, 1898725.000000, mm^3
# Measure BrainSegVol-to-eTIV, BrainSegVol-to-eTIV, Ratio of BrainSegVol to eTIV, 0.687819, unitless
# Measure MaskVol-to-eTIV, MaskVol-to-eTIV, Ratio of MaskVol to eTIV, 1.008556, unitless
# Measure lhSurfaceHoles, lhSurfaceHoles, Number of defect holes in lh surfaces prior to fixing, 38, unitless
# Measure rhSurfaceHoles, rhSurfaceHoles, Number of defect holes in rh surfaces prior to fixing, 30, unitless
# Measure SurfaceHoles, SurfaceHoles, Total number of defect holes in surfaces prior to fixing, 68, unitless
# Measure EstimatedTotalIntraCranialVol, eTIV, Estimated Total Intracranial Volume, 1882617.517905, mm^3
# SegVolFile mri/aseg.mgz 
# SegVolFileTimeStamp  2019/12/25 23:13:14 
# ColorTable /scratch/jk27/xxz598/freesurfer/ASegStatsLUT.txt 
# ColorTableTimeStamp 2017/01/19 09:00:02 
# InVolFile  mri/norm.mgz 
# InVolFileTimeStamp  2019/12/25 16:51:28 
# InVolFrame 0 
# PVVolFile  mri/norm.mgz 
# PVVolFileTimeStamp  2019/12/25 16:51:28 
# Excluding Cortical Gray and White Matter
# ExcludeSegId 0 2 3 41 42 
# VoxelVolume_mm3 1 
# TableCol  1 ColHeader Index 
# TableCol  1 FieldName Index 
# TableCol  1 Units     NA 
# TableCol  2 ColHeader SegId 
# TableCol  2 FieldName Segmentation Id
# TableCol  2 Units     NA
# TableCol  3 ColHeader NVoxels 
# TableCol  3 FieldName Number of Voxels
# TableCol  3 Units     unitless
# TableCol  4 ColHeader Volume_mm3
# TableCol  4 FieldName Volume
# TableCol  4 Units     mm^3
# TableCol  5 ColHeader StructName
# TableCol  5 FieldName Structure Name
# TableCol  5 Units     NA
# TableCol  6 ColHeader normMean 
# TableCol  6 FieldName Intensity normMean
# TableCol  6 Units     MR
# TableCol  7 ColHeader normStdDev
# TableCol  7 FieldName Itensity normStdDev
# TableCol  7 Units     MR
# TableCol  8 ColHeader normMin
# TableCol  8 FieldName Intensity normMin
# TableCol  8 Units     MR
# TableCol  9 ColHeader normMax
# TableCol  9 FieldName Intensity normMax
# TableCol  9 Units     MR
# TableCol 10 ColHeader normRange
# TableCol 10 FieldName Intensity normRange
# TableCol 10 Units     MR
# NRows 45 
# NTableCols 10 
# ColHeaders  Index SegId NVoxels Volume_mm3 StructName normMean normStdDev normMin normMax normRange  
  1   4     69600    70109.0  Left-Lateral-Ventricle            10.8121     9.2477     0.0000    78.0000    78.0000 
  2   5      1461     1399.4  Left-Inf-Lat-Vent                 28.5825    16.4861     0.0000    79.0000    79.0000 
  3   7     14621    15241.7  Left-Cerebellum-White-Matter      83.6980     7.8030    20.0000   108.0000    88.0000 
  4   8     51440    51452.8  Left-Cerebellum-Cortex            59.8528    12.1543     0.0000    92.0000    92.0000 
  5  10      6908     6619.9  Left-Thalamus-Proper              86.2270    12.8500     2.0000   116.0000   114.0000 
  6  11      3109     2906.0  Left-Caudate                      74.5757    13.1633     8.0000   106.0000    98.0000 
  7  12      3721     3683.0  Left-Putamen                      86.4351     7.5902    59.0000   107.0000    48.0000 
  8  13      1880     1862.6  Left-Pallidum                     98.3420     5.1681    41.0000   117.0000    76.0000 
  9  14      2880     2836.9  3rd-Ventricle                     16.0899    13.5746     0.0000    83.0000    83.0000 
 10  15      3032     3243.7  4th-Ventricle                     18.0313    11.8365     0.0000    67.0000    67.0000 
 11  16     19477    19681.8  Brain-Stem                        81.3793    11.1334    14.0000   118.0000   104.0000 
 12  17      3936     3770.8  Left-Hippocampus                  63.6751    13.5796     5.0000   101.0000    96.0000 
 13  18      1383     1373.2  Left-Amygdala                     67.6392     7.9781    35.0000    95.0000    60.0000 
 14  24      1740     1626.8  CSF                               26.7092    12.9167     0.0000    71.0000    71.0000 
 15  26       368      370.5  Left-Accumbens-area               72.8668     6.1255    43.0000    87.0000    44.0000 
 16  28      3326     3247.5  Left-VentralDC                    89.2420    12.1189    24.0000   116.0000    92.0000 
 17  30        90      110.1  Left-vessel                       53.6111    10.5997    25.0000    73.0000    48.0000 
 18  31      1252     1247.5  Left-choroid-plexus               37.8906    17.2089     0.0000    77.0000    77.0000 
 19  43     48680    49033.7  Right-Lateral-Ventricle           11.2078    10.3980     0.0000    94.0000    94.0000 
 20  44      2104     2106.1  Right-Inf-Lat-Vent                24.8432    16.3350     0.0000    77.0000    77.0000 
 21  46     13498    14310.8  Right-Cerebellum-White-Matter     81.2679     6.8417    27.0000   103.0000    76.0000 
 22  47     53156    52976.6  Right-Cerebellum-Cortex           55.4162    13.1815     0.0000    91.0000    91.0000 
 23  49      6149     5872.8  Right-Thalamus-Proper             83.0137    13.6409     8.0000   107.0000    99.0000 
 24  50      3516     3219.4  Right-Caudate                     81.1743    12.7353    35.0000   113.0000    78.0000 
 25  51      3794     3620.3  Right-Putamen                     86.7667     7.3284    60.0000   106.0000    46.0000 
 26  52      1826     1863.2  Right-Pallidum                    99.7826     4.2464    80.0000   112.0000    32.0000 
 27  53      3844     3644.8  Right-Hippocampus                 63.8814    11.7129    10.0000    94.0000    84.0000 
 28  54      1531     1472.6  Right-Amygdala                    69.3899     8.5106    39.0000    92.0000    53.0000 
 29  58       349      311.4  Right-Accumbens-area              79.0974     5.9458    53.0000    99.0000    46.0000 
 30  60      3444     3292.4  Right-VentralDC                   86.5224    14.1675    22.0000   120.0000    98.0000 
 31  62       131      150.4  Right-vessel                      53.8550    10.3330    22.0000    71.0000    49.0000 
 32  63      1409     1398.9  Right-choroid-plexus              38.8779    13.6672     2.0000    83.0000    81.0000 
 33  72         0        0.0  5th-Ventricle                      0.0000     0.0000     0.0000     0.0000     0.0000 
 34  77     15628    14158.8  WM-hypointensities                67.2199    21.6647     0.0000   118.0000   118.0000 
 35  78         0        0.0  Left-WM-hypointensities            0.0000     0.0000     0.0000     0.0000     0.0000 
 36  79         0        0.0  Right-WM-hypointensities           0.0000     0.0000     0.0000     0.0000     0.0000 
 37  80         0        0.0  non-WM-hypointensities             0.0000     0.0000     0.0000     0.0000     0.0000 
 38  81         0        0.0  Left-non-WM-hypointensities        0.0000     0.0000     0.0000     0.0000     0.0000 
 39  82         0        0.0  Right-non-WM-hypointensities       0.0000     0.0000     0.0000     0.0000     0.0000 
 40  85       228      267.9  Optic-Chiasm                      76.2632    16.6771    32.0000   111.0000    79.0000 
 41 251       338      293.3  CC_Posterior                      80.4231    19.2809    37.0000   111.0000    74.0000 
 42 252       353      317.6  CC_Mid_Posterior                  83.2295    21.3029    35.0000   116.0000    81.0000 
 43 253       274      243.7  CC_Central                        87.0146    20.5180    40.0000   118.0000    78.0000 
 44 254       272      237.5  CC_Mid_Anterior                   85.6654    22.1551    39.0000   122.0000    83.0000 
 45 255       738      675.5  CC_Anterior                       90.9173    21.0705    34.0000   122.0000    88.0000 
