# Supplementary material for: Computer assisted diagnosis of Alzheimer’s disease using statistical likelihood-ratio test
Source: PLoS One. 2023 Feb 17;18(2):e0279574. doi: 10.1371/journal.pone.0279574 (PMC9937475; doi:10.1371/journal.pone.0279574)
Supplement: S1 File — (ZIP) [file pone.0279574.s001.zip › ADNI_AD/14_12_19/S63090/stats/lh.aparc.a2009s.stats]

# Table of FreeSurfer cortical parcellation anatomical statistics 
# 
# CreationTime 2019/12/25-12:02:39-GMT
# generating_program mris_anatomical_stats
# cvs_version $Id: mris_anatomical_stats.c,v 1.79 2016/03/14 15:15:34 greve Exp $
# mrisurf.c-cvs_version $Id: mrisurf.c,v 1.781.2.6 2016/12/27 16:47:14 zkaufman Exp $
# cmdline mris_anatomical_stats -th3 -mgz -cortex ../label/lh.cortex.label -f ../stats/lh.aparc.a2009s.stats -b -a ../label/lh.aparc.a2009s.annot -c ../label/aparc.annot.a2009s.ctab S63090 lh white 
# sysname  Linux
# hostname gadi-cpu-clx-2181.gadi.nci.org.au
# machine  x86_64
# user     xxz598
# 
# SUBJECTS_DIR /scratch/jk27/xxz598/freesurfer/subjects
# anatomy_type surface
# subjectname S63090
# hemi lh
# AnnotationFile ../label/lh.aparc.a2009s.annot
# AnnotationFileTimeStamp 2019/12/25 23:02:23
# Measure Cortex, NumVert, Number of Vertices, 150806, unitless
# Measure Cortex, WhiteSurfArea, White Surface Total Area, 99723.6, mm^2
# Measure Cortex, MeanThickness, Mean Thickness, 2.0411, mm
# Measure BrainSeg, BrainSegVol, Brain Segmentation Volume, 1294900.000000, mm^3
# Measure BrainSegNotVent, BrainSegVolNotVent, Brain Segmentation Volume Without Ventricles, 1162919.000000, mm^3
# Measure BrainSegNotVentSurf, BrainSegVolNotVentSurf, Brain Segmentation Volume Without Ventricles from Surf, 1162721.749058, mm^3
# Measure Cortex, CortexVol Total cortical gray matter volume, 417601.478332, mm^3
# Measure SupraTentorial, SupraTentorialVol, Supratentorial volume, 1156072.749058, mm^3
# Measure SupraTentorialNotVent, SupraTentorialVolNotVent, Supratentorial volume, 1031742.749058, mm^3
# Measure EstimatedTotalIntraCranialVol, eTIV, Estimated Total Intracranial Volume, 1882617.517905, mm^3
# NTableCols 10
# TableCol  1 ColHeader StructName
# TableCol  1 FieldName Structure Name
# TableCol  1 Units     NA
# TableCol  2 ColHeader NumVert
# TableCol  2 FieldName Number of Vertices
# TableCol  2 Units     unitless
# TableCol  3 ColHeader SurfArea
# TableCol  3 FieldName Surface Area
# TableCol  3 Units     mm^2
# TableCol  4 ColHeader GrayVol
# TableCol  4 FieldName Gray Matter Volume
# TableCol  4 Units     mm^3
# TableCol  5 ColHeader ThickAvg 
# TableCol  5 FieldName Average Thickness
# TableCol  5 Units     mm
# TableCol  6 ColHeader ThickStd
# TableCol  6 FieldName Thickness StdDev
# TableCol  6 Units     mm 
# TableCol  7 ColHeader MeanCurv
# TableCol  7 FieldName Integrated Rectified Mean Curvature
# TableCol  7 Units     mm^-1
# TableCol  8 ColHeader GausCurv 
# TableCol  8 FieldName Integrated Rectified Gaussian Curvature
# TableCol  8 Units     mm^-2
# TableCol  9 ColHeader  FoldInd
# TableCol  9 FieldName  Folding Index 
# TableCol  9 Units      unitless 
# TableCol 10 ColHeader CurvInd
# TableCol 10 FieldName Intrinsic Curvature Index
# TableCol 10 Units     unitless
# ColHeaders StructName NumVert SurfArea GrayVol ThickAvg ThickStd MeanCurv GausCurv FoldInd CurvInd
G&S_frontomargin                         1468   1000   1915  1.994 0.473     0.160     0.043       25     2.5
G&S_occipital_inf                        1851   1299   2939  2.093 0.570     0.147     0.040       24     2.8
G&S_paracentral                          1675   1212   2415  1.787 0.597     0.140     0.027       17     2.1
G&S_subcentral                           1972   1214   2288  1.779 0.484     0.129     0.031       23     2.4
G&S_transv_frontopol                     1010    639   1477  2.079 0.476     0.159     0.044       16     1.9
G&S_cingul-Ant                           2849   1933   3901  2.070 0.582     0.132     0.031       35     3.4
G&S_cingul-Mid-Ant                       1115    812   1510  1.861 0.555     0.099     0.015        7     0.7
G&S_cingul-Mid-Post                      1303    931   1846  2.034 0.484     0.128     0.028       13     1.5
G_cingul-Post-dorsal                      647    457   1143  2.294 0.622     0.134     0.029        7     0.7
G_cingul-Post-ventral                     329    229    821  3.232 0.834     0.142     0.043        4     0.5
G_cuneus                                 2311   1552   3266  1.839 0.632     0.166     0.047       36     4.5
G_front_inf-Opercular                    1756    996   2834  2.225 0.580     0.127     0.046       23     3.6
G_front_inf-Orbital                       620    363   1032  2.171 0.606     0.131     0.042        9     1.0
G_front_inf-Triangul                     1350    844   1888  1.975 0.577     0.140     0.044       17     2.6
G_front_middle                           7065   4351   9635  1.976 0.584     0.144     0.042      106    12.5
G_front_sup                              9054   5714  14386  2.229 0.573     0.134     0.038      103    13.9
G_Ins_lg&S_cent_ins                       884    553   1181  2.307 0.656     0.129     0.043       11     1.6
G_insular_short                          1034    588   2243  2.898 0.816     0.128     0.053       16     2.1
G_occipital_middle                       2766   1718   4434  2.149 0.547     0.141     0.042       38     4.8
G_occipital_sup                          1616   1036   2141  1.915 0.682     0.143     0.039       22     2.6
G_oc-temp_lat-fusifor                    2150   1479   4429  2.523 0.609     0.143     0.036       31     3.1
G_oc-temp_med-Lingual                    3505   2308   4581  1.764 0.544     0.168     0.050       65     7.3
G_oc-temp_med-Parahip                    1426    962   3068  2.325 1.053     0.079     0.016        7     0.8
G_orbital                                2958   1880   5309  2.301 0.670     0.135     0.040       44     4.5
G_pariet_inf-Angular                     3356   2085   5592  2.135 0.619     0.141     0.045       49     5.6
G_pariet_inf-Supramar                    3247   1946   4153  1.936 0.568     0.117     0.031       37     3.9
G_parietal_sup                           3638   2399   7315  2.245 0.826     0.142     0.039       50     5.4
G_postcentral                            2348   1504   2504  1.507 0.455     0.132     0.040       31     4.3
G_precentral                             3211   1993   4012  1.793 0.652     0.142     0.058       63     7.8
G_precuneus                              3212   2222   5860  2.248 0.552     0.157     0.044       51     5.7
G_rectus                                 1283    854   2334  2.326 0.627     0.166     0.043       29     2.3
G_subcallosal                             917    562   1010  1.864 0.790     0.131     0.064       15     2.2
G_temp_sup-G_T_transv                     681    369    929  2.182 0.565     0.094     0.027        6     0.6
G_temp_sup-Lateral                       2827   1624   5226  2.439 0.627     0.121     0.035       35     4.0
G_temp_sup-Plan_polar                     779    547   1643  2.757 0.624     0.062     0.012        1     0.4
G_temp_sup-Plan_tempo                    1796   1131   2170  1.823 0.491     0.105     0.024       15     1.8
G_temporal_inf                           3611   2459   8716  2.755 0.762     0.159     0.046       65     6.9
G_temporal_middle                        3625   2365   6889  2.348 0.721     0.146     0.042       55     6.3
Lat_Fis-ant-Horizont                      394    260    469  2.043 0.506     0.129     0.026        4     0.3
Lat_Fis-ant-Vertical                      340    236    402  1.847 0.551     0.114     0.026        3     0.3
Lat_Fis-post                             1568   1060   1459  1.608 0.434     0.115     0.023       10     1.5
Pole_occipital                           2468   1642   2811  1.709 0.488     0.164     0.048       39     5.3
Pole_temporal                            1841   1258   4983  2.953 0.683     0.134     0.039       22     2.9
S_calcarine                              2530   1723   2296  1.502 0.401     0.140     0.036       33     3.9
S_central                                2553   2102   2439  1.344 0.260     0.137     0.027       26     2.8
S_cingul-Marginalis                      1128    781   1430  2.102 0.429     0.118     0.021        9     1.0
S_circular_insula_ant                     559    382    748  2.269 0.638     0.094     0.022        2     0.5
S_circular_insula_inf                    1732   1186   2229  2.227 0.680     0.092     0.017        7     1.4
S_circular_insula_sup                    2105   1443   2516  2.065 0.536     0.113     0.024       13     2.2
S_collat_transv_ant                      1130    792   1684  2.162 0.694     0.131     0.032       13     1.3
S_collat_transv_post                      599    420    637  1.824 0.438     0.159     0.051        7     1.3
S_front_inf                              2752   1825   3063  1.763 0.500     0.134     0.030       31     3.4
S_front_middle                           1738   1173   1973  1.784 0.409     0.137     0.037       20     2.3
S_front_sup                              3123   2135   3729  1.956 0.488     0.131     0.031       27     3.9
S_interm_prim-Jensen                      503    331    462  1.633 0.272     0.125     0.020        6     0.5
S_intrapariet&P_trans                    3893   2608   4314  1.919 0.466     0.135     0.030       40     4.8
S_oc_middle&Lunatus                      1012    697   1026  1.668 0.345     0.147     0.040       11     1.6
S_oc_sup&transversal                     1237    846   1309  1.777 0.382     0.135     0.035       12     1.7
S_occipital_ant                           853    596    956  1.818 0.389     0.145     0.031       10     1.2
S_oc-temp_lat                             743    529   1150  2.547 0.572     0.127     0.033        6     0.8
S_oc-temp_med&Lingual                    2462   1735   2715  1.704 0.553     0.123     0.023       23     2.5
S_orbital_lateral                         464    324    499  1.924 0.457     0.144     0.036        5     0.6
S_orbital_med-olfact                      720    495    813  1.961 0.594     0.122     0.020        7     0.5
S_orbital-H_Shaped                       1863   1266   3016  2.602 0.717     0.146     0.040       22     3.1
S_parieto_occipital                      2844   1978   2966  1.744 0.500     0.136     0.037       27     4.7
S_pericallosal                           1421    901   1370  1.912 1.272     0.136     0.027       23     1.5
S_postcentral                            3576   2276   3626  1.751 0.508     0.122     0.029       38     4.6
S_precentral-inf-part                    1877   1222   2289  2.006 0.579     0.106     0.020       15     1.5
S_precentral-sup-part                    1454   1047   1691  1.937 0.528     0.128     0.030       12     1.8
S_suborbital                              751    501    852  1.940 0.578     0.099     0.019        5     0.5
S_subparietal                            1091    803   1551  2.264 0.436     0.143     0.035       11     1.5
S_temporal_inf                           1813   1267   2367  2.168 0.504     0.123     0.029       15     1.9
S_temporal_sup                           7960   5444   9677  1.963 0.536     0.121     0.029       69     9.2
S_temporal_transverse                     464    309    419  1.664 0.429     0.128     0.022        5     0.5
