# Supplementary material for: Computer assisted diagnosis of Alzheimer’s disease using statistical likelihood-ratio test
Source: PLoS One. 2023 Feb 17;18(2):e0279574. doi: 10.1371/journal.pone.0279574 (PMC9937475; doi:10.1371/journal.pone.0279574)
Supplement: S1 File — (ZIP) [file pone.0279574.s001.zip › ADNI_AD/14_12_19/S63090/stats/lh.aparc.DKTatlas.stats]

# Table of FreeSurfer cortical parcellation anatomical statistics 
# 
# CreationTime 2019/12/25-12:03:51-GMT
# generating_program mris_anatomical_stats
# cvs_version $Id: mris_anatomical_stats.c,v 1.79 2016/03/14 15:15:34 greve Exp $
# mrisurf.c-cvs_version $Id: mrisurf.c,v 1.781.2.6 2016/12/27 16:47:14 zkaufman Exp $
# cmdline mris_anatomical_stats -th3 -mgz -cortex ../label/lh.cortex.label -f ../stats/lh.aparc.DKTatlas.stats -b -a ../label/lh.aparc.DKTatlas.annot -c ../label/aparc.annot.DKTatlas.ctab S63090 lh white 
# sysname  Linux
# hostname gadi-cpu-clx-2181.gadi.nci.org.au
# machine  x86_64
# user     xxz598
# 
# SUBJECTS_DIR /scratch/jk27/xxz598/freesurfer/subjects
# anatomy_type surface
# subjectname S63090
# hemi lh
# AnnotationFile ../label/lh.aparc.DKTatlas.annot
# AnnotationFileTimeStamp 2019/12/25 23:03:38
# Measure Cortex, NumVert, Number of Vertices, 150806, unitless
# Measure Cortex, WhiteSurfArea, White Surface Total Area, 99723.6, mm^2
# Measure Cortex, MeanThickness, Mean Thickness, 2.0411, mm
# Measure BrainSeg, BrainSegVol, Brain Segmentation Volume, 1294900.000000, mm^3
# Measure BrainSegNotVent, BrainSegVolNotVent, Brain Segmentation Volume Without Ventricles, 1162919.000000, mm^3
# Measure BrainSegNotVentSurf, BrainSegVolNotVentSurf, Brain Segmentation Volume Without Ventricles from Surf, 1162721.749058, mm^3
# Measure Cortex, CortexVol Total cortical gray matter volume, 417601.478332, mm^3
# Measure SupraTentorial, SupraTentorialVol, Supratentorial volume, 1156072.749058, mm^3
# Measure SupraTentorialNotVent, SupraTentorialVolNotVent, Supratentorial volume, 1031742.749058, mm^3
# Measure EstimatedTotalIntraCranialVol, eTIV, Estimated Total Intracranial Volume, 1882617.517905, mm^3
# NTableCols 10
# TableCol  1 ColHeader StructName
# TableCol  1 FieldName Structure Name
# TableCol  1 Units     NA
# TableCol  2 ColHeader NumVert
# TableCol  2 FieldName Number of Vertices
# TableCol  2 Units     unitless
# TableCol  3 ColHeader SurfArea
# TableCol  3 FieldName Surface Area
# TableCol  3 Units     mm^2
# TableCol  4 ColHeader GrayVol
# TableCol  4 FieldName Gray Matter Volume
# TableCol  4 Units     mm^3
# TableCol  5 ColHeader ThickAvg 
# TableCol  5 FieldName Average Thickness
# TableCol  5 Units     mm
# TableCol  6 ColHeader ThickStd
# TableCol  6 FieldName Thickness StdDev
# TableCol  6 Units     mm 
# TableCol  7 ColHeader MeanCurv
# TableCol  7 FieldName Integrated Rectified Mean Curvature
# TableCol  7 Units     mm^-1
# TableCol  8 ColHeader GausCurv 
# TableCol  8 FieldName Integrated Rectified Gaussian Curvature
# TableCol  8 Units     mm^-2
# TableCol  9 ColHeader  FoldInd
# TableCol  9 FieldName  Folding Index 
# TableCol  9 Units      unitless 
# TableCol 10 ColHeader CurvInd
# TableCol 10 FieldName Intrinsic Curvature Index
# TableCol 10 Units     unitless
# ColHeaders StructName NumVert SurfArea GrayVol ThickAvg ThickStd MeanCurv GausCurv FoldInd CurvInd
caudalanteriorcingulate                  2009   1382   2849  2.188 0.811     0.122     0.021       23     1.6
caudalmiddlefrontal                      5160   3242   6639  2.044 0.580     0.131     0.039       66     8.5
cuneus                                   3442   2442   4381  1.703 0.587     0.156     0.041       44     6.0
entorhinal                                616    408   1889  2.968 1.103     0.096     0.021        4     0.5
fusiform                                 4688   3226   8260  2.363 0.621     0.135     0.031       58     5.8
inferiorparietal                         8532   5633  12244  2.048 0.588     0.137     0.038      104    12.6
inferiortemporal                         5841   4034  12515  2.622 0.754     0.149     0.041       87     9.7
isthmuscingulate                         1614   1096   2598  2.305 1.005     0.138     0.039       22     2.7
lateraloccipital                         8613   5699  11198  1.905 0.529     0.151     0.044      117    15.4
lateralorbitofrontal                     5188   3406   8181  2.322 0.707     0.139     0.042       72     8.6
lingual                                  4803   3248   5929  1.714 0.511     0.159     0.043       79     8.6
medialorbitofrontal                      2722   1821   4088  2.093 0.639     0.136     0.035       40     4.0
middletemporal                           8224   5586  13208  2.162 0.680     0.134     0.036      100    12.2
parahippocampal                          1277    897   1585  1.622 0.670     0.073     0.012        5     0.7
paracentral                              2736   1900   3387  1.778 0.446     0.125     0.027       24     2.9
parsopercularis                          2787   1717   3566  1.959 0.570     0.127     0.035       33     4.2
parsorbitalis                            1337    882   2135  2.298 0.608     0.133     0.034       15     1.8
parstriangularis                         2787   1807   3608  1.933 0.518     0.138     0.040       36     4.5
pericalcarine                            2472   1669   2170  1.433 0.324     0.153     0.041       38     4.6
postcentral                              7399   4939   8315  1.624 0.527     0.126     0.032       79    10.1
posteriorcingulate                       1885   1292   2586  1.989 0.730     0.140     0.030       26     2.2
precentral                               7835   5312   9598  1.805 0.625     0.132     0.040      105    13.0
precuneus                                6197   4278   9356  2.156 0.500     0.140     0.038       74     9.5
rostralanteriorcingulate                 2290   1507   3091  2.068 0.746     0.137     0.036       33     3.1
rostralmiddlefrontal                     7904   5187  10466  1.905 0.566     0.148     0.038      108    12.5
superiorfrontal                         13354   8578  19261  2.122 0.559     0.134     0.035      149    19.2
superiorparietal                         7796   5076  11678  2.008 0.697     0.138     0.036      102    11.7
superiortemporal                        10199   6495  15527  2.228 0.690     0.111     0.028       90    11.5
supramarginal                            6347   3992   7700  1.923 0.558     0.116     0.027       62     6.8
transversetemporal                        933    531   1065  1.930 0.560     0.107     0.025        8     0.9
insula                                   3819   2439   5904  2.423 0.735     0.113     0.033       35     4.9
