# Supplementary material for: Computer assisted diagnosis of Alzheimer’s disease using statistical likelihood-ratio test
Source: PLoS One. 2023 Feb 17;18(2):e0279574. doi: 10.1371/journal.pone.0279574 (PMC9937475; doi:10.1371/journal.pone.0279574)
Supplement: S1 File — (ZIP) [file pone.0279574.s001.zip › ADNI_AD/14_12_19/S63090/stats/lh.aparc.pial.stats]

# Table of FreeSurfer cortical parcellation anatomical statistics 
# 
# CreationTime 2019/12/25-12:00:56-GMT
# generating_program mris_anatomical_stats
# cvs_version $Id: mris_anatomical_stats.c,v 1.79 2016/03/14 15:15:34 greve Exp $
# mrisurf.c-cvs_version $Id: mrisurf.c,v 1.781.2.6 2016/12/27 16:47:14 zkaufman Exp $
# cmdline mris_anatomical_stats -th3 -mgz -cortex ../label/lh.cortex.label -f ../stats/lh.aparc.pial.stats -b -a ../label/lh.aparc.annot -c ../label/aparc.annot.ctab S63090 lh pial 
# sysname  Linux
# hostname gadi-cpu-clx-2181.gadi.nci.org.au
# machine  x86_64
# user     xxz598
# 
# SUBJECTS_DIR /scratch/jk27/xxz598/freesurfer/subjects
# anatomy_type surface
# subjectname S63090
# hemi lh
# AnnotationFile ../label/lh.aparc.annot
# AnnotationFileTimeStamp 2019/12/25 22:36:24
# Measure Cortex, NumVert, Number of Vertices, 150777, unitless
# Measure Cortex, PialSurfArea, Pial Surface Total Area, 111796, mm^2
# Measure Cortex, MeanThickness, Mean Thickness, 2.04119, mm
# Measure BrainSeg, BrainSegVol, Brain Segmentation Volume, 1294900.000000, mm^3
# Measure BrainSegNotVent, BrainSegVolNotVent, Brain Segmentation Volume Without Ventricles, 1162919.000000, mm^3
# Measure BrainSegNotVentSurf, BrainSegVolNotVentSurf, Brain Segmentation Volume Without Ventricles from Surf, 1162721.749058, mm^3
# Measure Cortex, CortexVol Total cortical gray matter volume, 417601.478332, mm^3
# Measure SupraTentorial, SupraTentorialVol, Supratentorial volume, 1156072.749058, mm^3
# Measure SupraTentorialNotVent, SupraTentorialVolNotVent, Supratentorial volume, 1031742.749058, mm^3
# Measure EstimatedTotalIntraCranialVol, eTIV, Estimated Total Intracranial Volume, 1882617.517905, mm^3
# NTableCols 10
# TableCol  1 ColHeader StructName
# TableCol  1 FieldName Structure Name
# TableCol  1 Units     NA
# TableCol  2 ColHeader NumVert
# TableCol  2 FieldName Number of Vertices
# TableCol  2 Units     unitless
# TableCol  3 ColHeader SurfArea
# TableCol  3 FieldName Surface Area
# TableCol  3 Units     mm^2
# TableCol  4 ColHeader GrayVol
# TableCol  4 FieldName Gray Matter Volume
# TableCol  4 Units     mm^3
# TableCol  5 ColHeader ThickAvg 
# TableCol  5 FieldName Average Thickness
# TableCol  5 Units     mm
# TableCol  6 ColHeader ThickStd
# TableCol  6 FieldName Thickness StdDev
# TableCol  6 Units     mm 
# TableCol  7 ColHeader MeanCurv
# TableCol  7 FieldName Integrated Rectified Mean Curvature
# TableCol  7 Units     mm^-1
# TableCol  8 ColHeader GausCurv 
# TableCol  8 FieldName Integrated Rectified Gaussian Curvature
# TableCol  8 Units     mm^-2
# TableCol  9 ColHeader  FoldInd
# TableCol  9 FieldName  Folding Index 
# TableCol  9 Units      unitless 
# TableCol 10 ColHeader CurvInd
# TableCol 10 FieldName Intrinsic Curvature Index
# TableCol 10 Units     unitless
# ColHeaders StructName NumVert SurfArea GrayVol ThickAvg ThickStd MeanCurv GausCurv FoldInd CurvInd
bankssts                                 1926   1218   2144  1.806 0.437     0.107     0.022       25     1.7
caudalanteriorcingulate                  1065    790   1539  2.351 0.961     0.131     0.034       31     1.4
caudalmiddlefrontal                      4864   3202   6256  2.051 0.588     0.113     0.028       85     5.5
cuneus                                   2531   2016   3213  1.708 0.617     0.133     0.038       36     4.2
entorhinal                                696    893   2091  2.988 1.044     0.164     0.027        5     1.0
fusiform                                 5122   4190   9313  2.400 0.619     0.145     0.035       89     8.1
inferiorparietal                         8315   6002  11773  2.040 0.586     0.128     0.031      112    10.8
inferiortemporal                         5852   5149  12161  2.589 0.754     0.151     0.037       96     9.6
isthmuscingulate                         1639   1265   2592  2.275 1.039     0.152     0.041       32     2.9
lateraloccipital                         8848   6406  11309  1.886 0.518     0.128     0.032      135    13.0
lateralorbitofrontal                     4718   3269   7422  2.345 0.696     0.122     0.030       56     6.2
lingual                                  4760   3762   5879  1.712 0.513     0.149     0.040       77     8.2
medialorbitofrontal                      3354   2442   4772  2.078 0.628     0.130     0.030       38     4.3
middletemporal                           6276   5341  10794  2.229 0.698     0.140     0.031       69     8.6
parahippocampal                          1258   1051   1549  1.619 0.667     0.093     0.026        7     2.0
paracentral                              2274   1679   2736  1.761 0.429     0.126     0.029       40     2.9
parsopercularis                          2883   1981   3682  1.953 0.558     0.119     0.025       24     3.0
parsorbitalis                            1286   1074   2443  2.487 0.641     0.146     0.032       14     1.8
parstriangularis                         2339   1625   3095  1.976 0.531     0.135     0.031       34     3.2
pericalcarine                            2440   1506   2143  1.448 0.349     0.115     0.034       42     3.1
postcentral                              6414   4942   6984  1.584 0.463     0.118     0.024       61     6.9
posteriorcingulate                       1748   1370   2463  1.982 0.715     0.152     0.033       26     2.7
precentral                               7938   5781   9712  1.804 0.627     0.111     0.026       90     8.9
precuneus                                6307   4407   9310  2.123 0.496     0.126     0.034       81     9.5
rostralanteriorcingulate                 1807   1361   2504  2.053 0.803     0.142     0.044       35     3.7
rostralmiddlefrontal                    10941   7806  13935  1.883 0.518     0.135     0.033      149    16.4
superiorfrontal                         12135   8846  17883  2.152 0.564     0.124     0.030      142    15.6
superiorparietal                         9457   7651  14397  2.015 0.706     0.141     0.033      137    14.6
superiortemporal                         8161   5693  11983  2.185 0.653     0.111     0.023       73     7.7
supramarginal                            7010   4723   8565  1.919 0.560     0.108     0.022       65     6.5
frontalpole                               377    336    659  2.172 0.332     0.164     0.037        5     0.5
temporalpole                              660    765   1954  3.233 0.615     0.148     0.024        4     0.8
transversetemporal                        946    631   1092  1.938 0.575     0.083     0.016        4     0.5
insula                                   4449   2632   6615  2.366 0.756     0.105     0.028       43     5.3
