# Supplementary material for: Computer assisted diagnosis of Alzheimer’s disease using statistical likelihood-ratio test
Source: PLoS One. 2023 Feb 17;18(2):e0279574. doi: 10.1371/journal.pone.0279574 (PMC9937475; doi:10.1371/journal.pone.0279574)
Supplement: S1 File — (ZIP) [file pone.0279574.s001.zip › ADNI_AD/14_12_19/S63090/stats/lh.aparc.stats]

# Table of FreeSurfer cortical parcellation anatomical statistics 
# 
# CreationTime 2019/12/25-12:00:29-GMT
# generating_program mris_anatomical_stats
# cvs_version $Id: mris_anatomical_stats.c,v 1.79 2016/03/14 15:15:34 greve Exp $
# mrisurf.c-cvs_version $Id: mrisurf.c,v 1.781.2.6 2016/12/27 16:47:14 zkaufman Exp $
# cmdline mris_anatomical_stats -th3 -mgz -cortex ../label/lh.cortex.label -f ../stats/lh.aparc.stats -b -a ../label/lh.aparc.annot -c ../label/aparc.annot.ctab S63090 lh white 
# sysname  Linux
# hostname gadi-cpu-clx-2181.gadi.nci.org.au
# machine  x86_64
# user     xxz598
# 
# SUBJECTS_DIR /scratch/jk27/xxz598/freesurfer/subjects
# anatomy_type surface
# subjectname S63090
# hemi lh
# AnnotationFile ../label/lh.aparc.annot
# AnnotationFileTimeStamp 2019/12/25 22:36:24
# Measure Cortex, NumVert, Number of Vertices, 150777, unitless
# Measure Cortex, WhiteSurfArea, White Surface Total Area, 99707.1, mm^2
# Measure Cortex, MeanThickness, Mean Thickness, 2.04119, mm
# Measure BrainSeg, BrainSegVol, Brain Segmentation Volume, 1294900.000000, mm^3
# Measure BrainSegNotVent, BrainSegVolNotVent, Brain Segmentation Volume Without Ventricles, 1162919.000000, mm^3
# Measure BrainSegNotVentSurf, BrainSegVolNotVentSurf, Brain Segmentation Volume Without Ventricles from Surf, 1162721.749058, mm^3
# Measure Cortex, CortexVol Total cortical gray matter volume, 417601.478332, mm^3
# Measure SupraTentorial, SupraTentorialVol, Supratentorial volume, 1156072.749058, mm^3
# Measure SupraTentorialNotVent, SupraTentorialVolNotVent, Supratentorial volume, 1031742.749058, mm^3
# Measure EstimatedTotalIntraCranialVol, eTIV, Estimated Total Intracranial Volume, 1882617.517905, mm^3
# NTableCols 10
# TableCol  1 ColHeader StructName
# TableCol  1 FieldName Structure Name
# TableCol  1 Units     NA
# TableCol  2 ColHeader NumVert
# TableCol  2 FieldName Number of Vertices
# TableCol  2 Units     unitless
# TableCol  3 ColHeader SurfArea
# TableCol  3 FieldName Surface Area
# TableCol  3 Units     mm^2
# TableCol  4 ColHeader GrayVol
# TableCol  4 FieldName Gray Matter Volume
# TableCol  4 Units     mm^3
# TableCol  5 ColHeader ThickAvg 
# TableCol  5 FieldName Average Thickness
# TableCol  5 Units     mm
# TableCol  6 ColHeader ThickStd
# TableCol  6 FieldName Thickness StdDev
# TableCol  6 Units     mm 
# TableCol  7 ColHeader MeanCurv
# TableCol  7 FieldName Integrated Rectified Mean Curvature
# TableCol  7 Units     mm^-1
# TableCol  8 ColHeader GausCurv 
# TableCol  8 FieldName Integrated Rectified Gaussian Curvature
# TableCol  8 Units     mm^-2
# TableCol  9 ColHeader  FoldInd
# TableCol  9 FieldName  Folding Index 
# TableCol  9 Units      unitless 
# TableCol 10 ColHeader CurvInd
# TableCol 10 FieldName Intrinsic Curvature Index
# TableCol 10 Units     unitless
# ColHeaders StructName NumVert SurfArea GrayVol ThickAvg ThickStd MeanCurv GausCurv FoldInd CurvInd
bankssts                                 1926   1258   2144  1.806 0.437     0.108     0.024       15     1.7
caudalanteriorcingulate                  1065    733   1539  2.351 0.961     0.116     0.017       12     0.7
caudalmiddlefrontal                      4864   3035   6256  2.051 0.588     0.131     0.039       64     7.9
cuneus                                   2531   1739   3213  1.708 0.617     0.153     0.040       32     4.3
entorhinal                                696    465   2091  2.988 1.044     0.100     0.023        5     0.6
fusiform                                 5122   3522   9313  2.400 0.619     0.134     0.031       62     6.2
inferiorparietal                         8315   5540  11773  2.040 0.586     0.138     0.038      102    12.6
inferiortemporal                         5852   4046  12161  2.589 0.754     0.149     0.041       87     9.8
isthmuscingulate                         1639   1111   2592  2.275 1.039     0.140     0.039       23     2.8
lateraloccipital                         8848   5864  11309  1.886 0.518     0.152     0.043      120    15.8
lateralorbitofrontal                     4718   3103   7422  2.345 0.696     0.134     0.037       57     6.7
lingual                                  4760   3218   5879  1.712 0.513     0.158     0.043       78     8.5
medialorbitofrontal                      3354   2222   4772  2.078 0.628     0.134     0.035       48     4.6
middletemporal                           6276   4251  10794  2.229 0.698     0.135     0.037       78     9.6
parahippocampal                          1258    879   1549  1.619 0.667     0.074     0.013        5     0.7
paracentral                              2274   1571   2736  1.761 0.429     0.128     0.027       20     2.5
parsopercularis                          2883   1780   3682  1.953 0.558     0.123     0.033       33     4.1
parsorbitalis                            1286    844   2443  2.487 0.641     0.147     0.043       18     2.3
parstriangularis                         2339   1518   3095  1.976 0.531     0.139     0.039       29     3.8
pericalcarine                            2440   1643   2143  1.448 0.349     0.152     0.042       37     4.5
postcentral                              6414   4294   6984  1.584 0.463     0.124     0.031       68     8.6
posteriorcingulate                       1748   1193   2463  1.982 0.715     0.139     0.029       23     2.1
precentral                               7938   5371   9712  1.804 0.627     0.131     0.040      106    13.2
precuneus                                6307   4429   9310  2.123 0.496     0.143     0.038       76    10.0
rostralanteriorcingulate                 1807   1173   2504  2.053 0.803     0.136     0.037       27     2.6
rostralmiddlefrontal                    10941   7163  13935  1.883 0.518     0.146     0.038      149    16.9
superiorfrontal                         12135   7853  17883  2.152 0.564     0.131     0.034      128    16.6
superiorparietal                         9457   6204  14397  2.015 0.706     0.140     0.037      124    14.3
superiortemporal                         8161   5193  11983  2.185 0.653     0.111     0.027       71     9.1
supramarginal                            7010   4387   8565  1.919 0.560     0.116     0.027       70     7.6
frontalpole                               377    276    659  2.172 0.332     0.173     0.039        6     0.6
temporalpole                              660    434   1954  3.233 0.615     0.119     0.032        7     1.0
transversetemporal                        946    539   1092  1.938 0.575     0.106     0.026        8     0.9
insula                                   4449   2867   6615  2.366 0.756     0.120     0.039       45     7.0
