# Supplementary material for: Computer assisted diagnosis of Alzheimer’s disease using statistical likelihood-ratio test
Source: PLoS One. 2023 Feb 17;18(2):e0279574. doi: 10.1371/journal.pone.0279574 (PMC9937475; doi:10.1371/journal.pone.0279574)
Supplement: S1 File — (ZIP) [file pone.0279574.s001.zip › ADNI_AD/14_12_19/S63090/stats/lh.BA_exvivo.stats]

# Table of FreeSurfer cortical parcellation anatomical statistics 
# 
# CreationTime 2019/12/25-12:23:24-GMT
# generating_program mris_anatomical_stats
# cvs_version $Id: mris_anatomical_stats.c,v 1.79 2016/03/14 15:15:34 greve Exp $
# mrisurf.c-cvs_version $Id: mrisurf.c,v 1.781.2.6 2016/12/27 16:47:14 zkaufman Exp $
# cmdline mris_anatomical_stats -th3 -mgz -f ../stats/lh.BA_exvivo.stats -b -a ./lh.BA_exvivo.annot -c ./BA_exvivo.ctab S63090 lh white 
# sysname  Linux
# hostname gadi-cpu-clx-2181.gadi.nci.org.au
# machine  x86_64
# user     xxz598
# 
# SUBJECTS_DIR /scratch/jk27/xxz598/freesurfer/subjects
# anatomy_type surface
# subjectname S63090
# hemi lh
# AnnotationFile ./lh.BA_exvivo.annot
# AnnotationFileTimeStamp 2019/12/25 23:23:18
# Measure Cortex, NumVert, Number of Vertices, 159736, unitless
# Measure Cortex, WhiteSurfArea, White Surface Total Area, 105709, mm^2
# Measure BrainSeg, BrainSegVol, Brain Segmentation Volume, 1294900.000000, mm^3
# Measure BrainSegNotVent, BrainSegVolNotVent, Brain Segmentation Volume Without Ventricles, 1162919.000000, mm^3
# Measure BrainSegNotVentSurf, BrainSegVolNotVentSurf, Brain Segmentation Volume Without Ventricles from Surf, 1162721.749058, mm^3
# Measure Cortex, CortexVol Total cortical gray matter volume, 417601.478332, mm^3
# Measure SupraTentorial, SupraTentorialVol, Supratentorial volume, 1156072.749058, mm^3
# Measure SupraTentorialNotVent, SupraTentorialVolNotVent, Supratentorial volume, 1031742.749058, mm^3
# Measure EstimatedTotalIntraCranialVol, eTIV, Estimated Total Intracranial Volume, 1882617.517905, mm^3
# NTableCols 10
# TableCol  1 ColHeader StructName
# TableCol  1 FieldName Structure Name
# TableCol  1 Units     NA
# TableCol  2 ColHeader NumVert
# TableCol  2 FieldName Number of Vertices
# TableCol  2 Units     unitless
# TableCol  3 ColHeader SurfArea
# TableCol  3 FieldName Surface Area
# TableCol  3 Units     mm^2
# TableCol  4 ColHeader GrayVol
# TableCol  4 FieldName Gray Matter Volume
# TableCol  4 Units     mm^3
# TableCol  5 ColHeader ThickAvg 
# TableCol  5 FieldName Average Thickness
# TableCol  5 Units     mm
# TableCol  6 ColHeader ThickStd
# TableCol  6 FieldName Thickness StdDev
# TableCol  6 Units     mm 
# TableCol  7 ColHeader MeanCurv
# TableCol  7 FieldName Integrated Rectified Mean Curvature
# TableCol  7 Units     mm^-1
# TableCol  8 ColHeader GausCurv 
# TableCol  8 FieldName Integrated Rectified Gaussian Curvature
# TableCol  8 Units     mm^-2
# TableCol  9 ColHeader  FoldInd
# TableCol  9 FieldName  Folding Index 
# TableCol  9 Units      unitless 
# TableCol 10 ColHeader CurvInd
# TableCol 10 FieldName Intrinsic Curvature Index
# TableCol 10 Units     unitless
# ColHeaders StructName NumVert SurfArea GrayVol ThickAvg ThickStd MeanCurv GausCurv FoldInd CurvInd
BA1_exvivo                               1150    738   1413  1.652 0.570     0.139     0.047       15     2.6
BA2_exvivo                               4610   2863   4802  1.744 0.539     0.120     0.030       52     6.1
BA3a_exvivo                               839    711    777  1.427 0.277     0.198     0.047       16     1.5
BA3b_exvivo                              2160   1561   2491  1.587 0.454     0.131     0.027       24     2.4
BA4a_exvivo                              1787   1244   2067  1.634 0.518     0.122     0.040       18     2.3
BA4p_exvivo                              1090    902   1088  1.294 0.314     0.118     0.023        8     1.1
BA6_exvivo                              10759   6833  14982  2.076 0.616     0.132     0.039      135    18.3
BA44_exvivo                              2874   1747   3833  2.007 0.581     0.120     0.030       31     3.5
BA45_exvivo                              3634   2325   4826  1.945 0.552     0.141     0.042       49     6.5
V1_exvivo                                4133   2841   4570  1.640 0.556     0.162     0.044       67     8.2
V2_exvivo                                9028   5920  10865  1.740 0.506     0.155     0.045      133    16.6
MT_exvivo                                2405   1639   3451  2.056 0.543     0.146     0.038       31     3.8
perirhinal_exvivo                         570    383   1644  2.930 1.042     0.078     0.015        3     0.4
entorhinal_exvivo                         735    489   1027  1.946 0.963     0.082     0.016        3     0.5
