# Supplementary material for: Computer assisted diagnosis of Alzheimer’s disease using statistical likelihood-ratio test
Source: PLoS One. 2023 Feb 17;18(2):e0279574. doi: 10.1371/journal.pone.0279574 (PMC9937475; doi:10.1371/journal.pone.0279574)
Supplement: S1 File — (ZIP) [file pone.0279574.s001.zip › ADNI_AD/14_12_19/S63090/stats/lh.BA_exvivo.thresh.stats]

# Table of FreeSurfer cortical parcellation anatomical statistics 
# 
# CreationTime 2019/12/25-12:23:36-GMT
# generating_program mris_anatomical_stats
# cvs_version $Id: mris_anatomical_stats.c,v 1.79 2016/03/14 15:15:34 greve Exp $
# mrisurf.c-cvs_version $Id: mrisurf.c,v 1.781.2.6 2016/12/27 16:47:14 zkaufman Exp $
# cmdline mris_anatomical_stats -th3 -mgz -f ../stats/lh.BA_exvivo.thresh.stats -b -a ./lh.BA_exvivo.thresh.annot -c ./BA_exvivo.thresh.ctab S63090 lh white 
# sysname  Linux
# hostname gadi-cpu-clx-2181.gadi.nci.org.au
# machine  x86_64
# user     xxz598
# 
# SUBJECTS_DIR /scratch/jk27/xxz598/freesurfer/subjects
# anatomy_type surface
# subjectname S63090
# hemi lh
# AnnotationFile ./lh.BA_exvivo.thresh.annot
# AnnotationFileTimeStamp 2019/12/25 23:23:20
# Measure Cortex, NumVert, Number of Vertices, 159736, unitless
# Measure Cortex, WhiteSurfArea, White Surface Total Area, 105709, mm^2
# Measure BrainSeg, BrainSegVol, Brain Segmentation Volume, 1294900.000000, mm^3
# Measure BrainSegNotVent, BrainSegVolNotVent, Brain Segmentation Volume Without Ventricles, 1162919.000000, mm^3
# Measure BrainSegNotVentSurf, BrainSegVolNotVentSurf, Brain Segmentation Volume Without Ventricles from Surf, 1162721.749058, mm^3
# Measure Cortex, CortexVol Total cortical gray matter volume, 417601.478332, mm^3
# Measure SupraTentorial, SupraTentorialVol, Supratentorial volume, 1156072.749058, mm^3
# Measure SupraTentorialNotVent, SupraTentorialVolNotVent, Supratentorial volume, 1031742.749058, mm^3
# Measure EstimatedTotalIntraCranialVol, eTIV, Estimated Total Intracranial Volume, 1882617.517905, mm^3
# NTableCols 10
# TableCol  1 ColHeader StructName
# TableCol  1 FieldName Structure Name
# TableCol  1 Units     NA
# TableCol  2 ColHeader NumVert
# TableCol  2 FieldName Number of Vertices
# TableCol  2 Units     unitless
# TableCol  3 ColHeader SurfArea
# TableCol  3 FieldName Surface Area
# TableCol  3 Units     mm^2
# TableCol  4 ColHeader GrayVol
# TableCol  4 FieldName Gray Matter Volume
# TableCol  4 Units     mm^3
# TableCol  5 ColHeader ThickAvg 
# TableCol  5 FieldName Average Thickness
# TableCol  5 Units     mm
# TableCol  6 ColHeader ThickStd
# TableCol  6 FieldName Thickness StdDev
# TableCol  6 Units     mm 
# TableCol  7 ColHeader MeanCurv
# TableCol  7 FieldName Integrated Rectified Mean Curvature
# TableCol  7 Units     mm^-1
# TableCol  8 ColHeader GausCurv 
# TableCol  8 FieldName Integrated Rectified Gaussian Curvature
# TableCol  8 Units     mm^-2
# TableCol  9 ColHeader  FoldInd
# TableCol  9 FieldName  Folding Index 
# TableCol  9 Units      unitless 
# TableCol 10 ColHeader CurvInd
# TableCol 10 FieldName Intrinsic Curvature Index
# TableCol 10 Units     unitless
# ColHeaders StructName NumVert SurfArea GrayVol ThickAvg ThickStd MeanCurv GausCurv FoldInd CurvInd
BA1_exvivo                                758    450    885  1.621 0.545     0.152     0.055       13     2.1
BA2_exvivo                               1854   1168   1712  1.495 0.372     0.108     0.027       18     2.0
BA3a_exvivo                               694    571    605  1.405 0.258     0.205     0.046       14     1.2
BA3b_exvivo                              1145    986   1313  1.388 0.270     0.121     0.021        8     1.1
BA4a_exvivo                              1671   1147   1797  1.577 0.540     0.109     0.037       13     1.8
BA4p_exvivo                               893    791    905  1.269 0.268     0.127     0.021        7     0.9
BA6_exvivo                               5810   3719   8319  2.077 0.661     0.135     0.042       83    10.8
BA44_exvivo                              1777   1058   2383  2.015 0.546     0.126     0.037       24     2.9
BA45_exvivo                              1478    942   2053  1.936 0.533     0.144     0.044       19     2.7
V1_exvivo                                4333   2983   4934  1.647 0.568     0.160     0.044       69     8.4
V2_exvivo                                4669   3014   5476  1.723 0.489     0.159     0.047       75     9.0
MT_exvivo                                 614    441    890  2.038 0.468     0.151     0.035        8     1.0
perirhinal_exvivo                         275    189    870  3.290 0.736     0.057     0.008        0     0.1
entorhinal_exvivo                         356    239    483  1.859 0.754     0.061     0.008        1     0.1
