# Supplementary material for: Computer assisted diagnosis of Alzheimer’s disease using statistical likelihood-ratio test
Source: PLoS One. 2023 Feb 17;18(2):e0279574. doi: 10.1371/journal.pone.0279574 (PMC9937475; doi:10.1371/journal.pone.0279574)
Supplement: S1 File — (ZIP) [file pone.0279574.s001.zip › ADNI_AD/14_12_19/S63090/stats/lh.curv.stats]

Raw <mean> +- <std> (using 'lh.curv'):                -0.02900 +- 0.1868 
       Raw Min:                                       -2.24742 at vertex 118839  
       Raw Max:                                        3.61307 at vertex 108894  
       Raw Curvature Calculation Type:                discrete
       Raw Mean Vertex Separation (Whole Surface):     0.84181 +- 0.23687 mm
       Raw Total Surface Area:                     95464.64062 mm^2
       Raw Total Number of Vertices:                    159736
       Raw Average Vertex Area (Whole Surface):        0.59764 mm^2
       Raw Natural Surface Integral:               -1475.40369
       Raw Rectified Surface Integral:             12918.20508
       Raw Positive Surface Integral:               5721.40088
       Raw Negative Surface Integral:               7196.80420
       Raw Mean Natural Surface Integral:             -0.00924 across 159736 (100.00%) vertices
       Raw Mean Rectified Surface Integral:            0.08087 across 159736 (100.00%) vertices
       Raw Mean Positive Surface Integral:             0.07750 across 73827 (46.22%) vertices
       Raw Mean Negative Surface Integral:             0.08377 across 85909 (53.78%) vertices
       Raw AreaNorm Natural Surface Integral:         -0.01545 across 95465.250000 (100.00%) mm^2
       Raw AreaNorm Rectified Surface Integral:        0.13532 across 95465.250000 (100.00%) mm^2
       Raw AreaNorm Positive Surface Integral:         0.12295 across 46532.890625 (48.74%) mm^2
       Raw AreaNorm Negative Surface Integral:         0.14708 across 48931.574219 (51.26%) mm^2

Raw <mean> +- <std> (using 'lh.sulc'):                 0.00000 +- 5.1447 
       Raw Min:                                      -13.96349 at vertex 135964  
       Raw Max:                                       15.73234 at vertex 136369  
       Raw Curvature Calculation Type:                discrete
       Raw Mean Vertex Separation (Whole Surface):     0.84181 +- 0.23687 mm
       Raw Total Surface Area:                     95464.64062 mm^2
       Raw Total Number of Vertices:                    159736
       Raw Average Vertex Area (Whole Surface):        0.59764 mm^2
       Raw Natural Surface Integral:               26779.55273
       Raw Rectified Surface Integral:            397655.75000
       Raw Positive Surface Integral:             212217.65625
       Raw Negative Surface Integral:             185438.09375
       Raw Mean Natural Surface Integral:              0.16765 across 159736 (100.00%) vertices
       Raw Mean Rectified Surface Integral:            2.48946 across 159736 (100.00%) vertices
       Raw Mean Positive Surface Integral:             2.84982 across 74467 (46.62%) vertices
       Raw Mean Negative Surface Integral:             2.17474 across 85269 (53.38%) vertices
       Raw AreaNorm Natural Surface Integral:          0.28052 across 95465.250000 (100.00%) mm^2
       Raw AreaNorm Rectified Surface Integral:        4.16545 across 95465.250000 (100.00%) mm^2
       Raw AreaNorm Positive Surface Integral:         4.56062 across 46532.621094 (48.74%) mm^2
       Raw AreaNorm Negative Surface Integral:         3.78972 across 48931.910156 (51.26%) mm^2

K <mean> +- <std> (using 'lh.smoothwm'):               0.23727 +- 9.9477 mm^-2
         K Min:                                      -49.05738 at vertex 79528   
         K Max:                                     2798.28052 at vertex 108894  
         K Curvature Calculation Type:                discrete
         K Mean Vertex Separation (Whole Surface):     0.84181 +- 0.23687 mm
         K Total Surface Area:                     95464.64062 mm^2
         K Total Number of Vertices:                    159736
         K Average Vertex Area (Whole Surface):        0.59764 mm^2
         K Natural Surface Integral:                  12.56619
         K Rectified Surface Integral:              7188.63184
         K Positive Surface Integral:               3600.59912
         K Negative Surface Integral:               3588.03296
         K Mean Natural Surface Integral:              0.00008 across 159736 (100.00%) vertices
         K Mean Rectified Surface Integral:            0.04500 across 159736 (100.00%) vertices
         K Mean Positive Surface Integral:             0.05160 across 69778 (43.68%) vertices
         K Mean Negative Surface Integral:             0.03989 across 89958 (56.32%) vertices
         K AreaNorm Natural Surface Integral:          0.00013 across 95465.250000 (100.00%) mm^2
         K AreaNorm Rectified Surface Integral:        0.07530 across 95465.250000 (100.00%) mm^2
         K AreaNorm Positive Surface Integral:         0.11578 across 31099.589844 (32.58%) mm^2
         K AreaNorm Negative Surface Integral:         0.05574 across 64365.359375 (67.42%) mm^2

H <mean> +- <std> (using 'lh.smoothwm'):              -0.05074 +- 0.8485 mm^-1
         H Min:                                      -56.18366 at vertex 118839  
         H Max:                                       74.50326 at vertex 108894  
         H Curvature Calculation Type:                discrete
         H Mean Vertex Separation (Whole Surface):     0.84181 +- 0.23687 mm
         H Total Surface Area:                     95464.64062 mm^2
         H Total Number of Vertices:                    159736
         H Average Vertex Area (Whole Surface):        0.59764 mm^2
         H Natural Surface Integral:               -1660.19470
         H Rectified Surface Integral:             17378.98242
         H Positive Surface Integral:               7859.39453
         H Negative Surface Integral:               9519.58887
         H Mean Natural Surface Integral:             -0.01039 across 159736 (100.00%) vertices
         H Mean Rectified Surface Integral:            0.10880 across 159736 (100.00%) vertices
         H Mean Positive Surface Integral:             0.10288 across 76397 (47.83%) vertices
         H Mean Negative Surface Integral:             0.11423 across 83339 (52.17%) vertices
         H AreaNorm Natural Surface Integral:         -0.01739 across 95465.250000 (100.00%) mm^2
         H AreaNorm Rectified Surface Integral:        0.18205 across 95465.250000 (100.00%) mm^2
         H AreaNorm Positive Surface Integral:         0.16462 across 47742.703125 (50.01%) mm^2
         H AreaNorm Negative Surface Integral:         0.19948 across 47721.835938 (49.99%) mm^2

k1 <mean> +- <std> (using 'lh.smoothwm'):             -0.10386 +- 1.5286 mm^-1
        k1 Min:                                      -93.98849 at vertex 118839  
        k1 Max:                                      126.96710 at vertex 108894  
        k1 Curvature Calculation Type:                discrete
        k1 Mean Vertex Separation (Whole Surface):     0.84181 +- 0.23687 mm
        k1 Total Surface Area:                     95464.64062 mm^2
        k1 Total Number of Vertices:                    159736
        k1 Average Vertex Area (Whole Surface):        0.59764 mm^2
        k1 Natural Surface Integral:               -4101.53027
        k1 Rectified Surface Integral:             39386.92969
        k1 Positive Surface Integral:              17642.69922
        k1 Negative Surface Integral:              21744.22852
        k1 Mean Natural Surface Integral:             -0.02568 across 159736 (100.00%) vertices
        k1 Mean Rectified Surface Integral:            0.24658 across 159736 (100.00%) vertices
        k1 Mean Positive Surface Integral:             0.23093 across 76397 (47.83%) vertices
        k1 Mean Negative Surface Integral:             0.26091 across 83339 (52.17%) vertices
        k1 AreaNorm Natural Surface Integral:         -0.04296 across 95465.250000 (100.00%) mm^2
        k1 AreaNorm Rectified Surface Integral:        0.41258 across 95465.250000 (100.00%) mm^2
        k1 AreaNorm Positive Surface Integral:         0.36954 across 47742.703125 (50.01%) mm^2
        k1 AreaNorm Negative Surface Integral:         0.45565 across 47721.835938 (49.99%) mm^2

k2 <mean> +- <std> (using 'lh.smoothwm'):              0.00238 +- 0.2618 mm^-1
        k2 Min:                                      -18.37883 at vertex 118839  
        k2 Max:                                       22.03942 at vertex 108894  
        k2 Curvature Calculation Type:                discrete
        k2 Mean Vertex Separation (Whole Surface):     0.84181 +- 0.23687 mm
        k2 Total Surface Area:                     95464.64062 mm^2
        k2 Total Number of Vertices:                    159736
        k2 Average Vertex Area (Whole Surface):        0.59764 mm^2
        k2 Natural Surface Integral:                 781.14099
        k2 Rectified Surface Integral:             10755.66602
        k2 Positive Surface Integral:               5768.40381
        k2 Negative Surface Integral:               4987.26270
        k2 Mean Natural Surface Integral:              0.00489 across 159736 (100.00%) vertices
        k2 Mean Rectified Surface Integral:            0.06733 across 159736 (100.00%) vertices
        k2 Mean Positive Surface Integral:             0.06870 across 83969 (52.57%) vertices
        k2 Mean Negative Surface Integral:             0.06582 across 75767 (47.43%) vertices
        k2 AreaNorm Natural Surface Integral:          0.00818 across 95465.250000 (100.00%) mm^2
        k2 AreaNorm Rectified Surface Integral:        0.11267 across 95465.250000 (100.00%) mm^2
        k2 AreaNorm Positive Surface Integral:         0.11447 across 50393.734375 (52.79%) mm^2
        k2 AreaNorm Negative Surface Integral:         0.11065 across 45070.707031 (47.21%) mm^2

S <mean> +- <std> (using 'lh.smoothwm'):               1.94140 +- 50.2191 mm^-2
         S Min:                                        0.00000 at vertex 95      
         S Max:                                    11009.82031 at vertex 108894  
         S Curvature Calculation Type:                discrete
         S Mean Vertex Separation (Whole Surface):     0.84181 +- 0.23687 mm
         S Total Surface Area:                     95464.64062 mm^2
         S Total Number of Vertices:                    159736
         S Average Vertex Area (Whole Surface):        0.59764 mm^2
         S Natural Surface Integral:               40246.12500
         S Rectified Surface Integral:             40246.12500
         S Positive Surface Integral:              40246.12500
         S Negative Surface Integral:                  0.00000
         S Mean Natural Surface Integral:              0.25195 across 159736 (100.00%) vertices
         S Mean Rectified Surface Integral:            0.25195 across 159736 (100.00%) vertices
         S Mean Positive Surface Integral:             0.25195 across 159736 (100.00%) vertices
         S Mean Negative Surface Integral:             0.00000 across 0 (00.00%) vertices
         S AreaNorm Natural Surface Integral:          0.42158 across 95465.250000 (100.00%) mm^2
         S AreaNorm Rectified Surface Integral:        0.42158 across 95465.250000 (100.00%) mm^2
         S AreaNorm Positive Surface Integral:         0.42158 across 95465.250000 (100.00%) mm^2
         S AreaNorm Negative Surface Integral:         0.00000 across 0.000000 (00.00%) mm^2

C <mean> +- <std> (using 'lh.smoothwm'):               0.48137 +- 0.9880 mm^-2
         C Min:                                        0.00000 at vertex 44697   
         C Max:                                       91.12184 at vertex 108894  
         C Curvature Calculation Type:                discrete
         C Mean Vertex Separation (Whole Surface):     0.84181 +- 0.23687 mm
         C Total Surface Area:                     95464.64062 mm^2
         C Total Number of Vertices:                    159736
         C Average Vertex Area (Whole Surface):        0.59764 mm^2
         C Natural Surface Integral:               29459.48438
         C Rectified Surface Integral:             29459.48438
         C Positive Surface Integral:              29459.48438
         C Negative Surface Integral:                  0.00000
         C Mean Natural Surface Integral:              0.18443 across 159736 (100.00%) vertices
         C Mean Rectified Surface Integral:            0.18443 across 159736 (100.00%) vertices
         C Mean Positive Surface Integral:             0.18443 across 159736 (100.00%) vertices
         C Mean Negative Surface Integral:             0.00000 across 0 (00.00%) vertices
         C AreaNorm Natural Surface Integral:          0.30859 across 95465.250000 (100.00%) mm^2
         C AreaNorm Rectified Surface Integral:        0.30859 across 95465.250000 (100.00%) mm^2
         C AreaNorm Positive Surface Integral:         0.30859 across 95465.250000 (100.00%) mm^2
         C AreaNorm Negative Surface Integral:         0.00000 across 0.000000 (00.00%) mm^2

BE <mean> +- <std> (using 'lh.smoothwm'):              2.41581 +- 66.6834 mm^-2
        BE Min:                                        0.00000 at vertex 44697   
        BE Max:                                    16606.38086 at vertex 108894  
        BE Curvature Calculation Type:                discrete
        BE Mean Vertex Separation (Whole Surface):     0.84181 +- 0.23687 mm
        BE Total Surface Area:                     95464.64062 mm^2
        BE Total Number of Vertices:                    159736
        BE Average Vertex Area (Whole Surface):        0.59764 mm^2
        BE Natural Surface Integral:               40269.66797
        BE Rectified Surface Integral:             40269.66797
        BE Positive Surface Integral:              40269.66797
        BE Negative Surface Integral:                  0.00000
        BE Mean Natural Surface Integral:              0.25210 across 159736 (100.00%) vertices
        BE Mean Rectified Surface Integral:            0.25210 across 159736 (100.00%) vertices
        BE Mean Positive Surface Integral:             0.25210 across 159736 (100.00%) vertices
        BE Mean Negative Surface Integral:             0.00000 across 0 (00.00%) vertices
        BE AreaNorm Natural Surface Integral:          0.42183 across 95465.250000 (100.00%) mm^2
        BE AreaNorm Rectified Surface Integral:        0.42183 across 95465.250000 (100.00%) mm^2
        BE AreaNorm Positive Surface Integral:         0.42183 across 95465.250000 (100.00%) mm^2
        BE AreaNorm Negative Surface Integral:         0.00000 across 0.000000 (00.00%) mm^2

FI <mean> +- <std> (using 'lh.smoothwm'):              2.03273 +- 56.7367 mm^-2
        FI Min:                                        0.00000 at vertex 95      
        FI Max:                                    13322.36426 at vertex 108894  
        FI Curvature Calculation Type:                discrete
        FI Mean Vertex Separation (Whole Surface):     0.84181 +- 0.23687 mm
        FI Total Surface Area:                     95464.64062 mm^2
        FI Total Number of Vertices:                    159736
        FI Average Vertex Area (Whole Surface):        0.59764 mm^2
        FI Natural Surface Integral:               30640.15430
        FI Rectified Surface Integral:             30640.15430
        FI Positive Surface Integral:              30640.15430
        FI Negative Surface Integral:                  0.00000
        FI Mean Natural Surface Integral:              0.19182 across 159736 (100.00%) vertices
        FI Mean Rectified Surface Integral:            0.19182 across 159736 (100.00%) vertices
        FI Mean Positive Surface Integral:             0.19182 across 159736 (100.00%) vertices
        FI Mean Negative Surface Integral:             0.00000 across 0 (00.00%) vertices
        FI AreaNorm Natural Surface Integral:          0.32096 across 95465.250000 (100.00%) mm^2
        FI AreaNorm Rectified Surface Integral:        0.32096 across 95465.250000 (100.00%) mm^2
        FI AreaNorm Positive Surface Integral:         0.32096 across 95465.250000 (100.00%) mm^2
        FI AreaNorm Negative Surface Integral:         0.00000 across 0.000000 (00.00%) mm^2

curv -- calculation type:                                discrete
curv -- Folding Index (FI):                            2438.26611
curv -- Intrinsic Curvature Index - positive (ICIp):    286.52658
curv -- Intrinsic Curvature Index - negative (ICIn):    285.52658
curv -- Intrinsic Curvature Index - natural  (ICIt):      0.99999

Mean across 10 curvatures: 6.9273e-01 +- 9.6128e-01
