# Supplementary material for: Computer assisted diagnosis of Alzheimer’s disease using statistical likelihood-ratio test
Source: PLoS One. 2023 Feb 17;18(2):e0279574. doi: 10.1371/journal.pone.0279574 (PMC9937475; doi:10.1371/journal.pone.0279574)
Supplement: S1 File — (ZIP) [file pone.0279574.s001.zip › ADNI_AD/14_12_19/S63090/stats/lh.w-g.pct.stats]

# Title Segmentation Statistics 
# 
# generating_program mri_segstats
# cvs_version $Id: mri_segstats.c,v 1.121 2016/05/31 17:27:11 greve Exp $
# cmdline mri_segstats --in /scratch/jk27/xxz598/freesurfer/subjects/S63090/surf/lh.w-g.pct.mgh --annot S63090 lh aparc --sum /scratch/jk27/xxz598/freesurfer/subjects/S63090/stats/lh.w-g.pct.stats --snr 
# sysname  Linux
# hostname gadi-cpu-clx-2181.gadi.nci.org.au
# machine  x86_64
# user     xxz598
# anatomy_type surface
# 
# SUBJECTS_DIR /scratch/jk27/xxz598/freesurfer/subjects
# subjectname S63090
# Annot S63090 lh aparc
# ColorTable /tmp/mri_segstats.tmp.S63090.lh.107.ctab 
# ColorTableTimeStamp 2019/12/25 23:04:45 
# InVolFile  /scratch/jk27/xxz598/freesurfer/subjects/S63090/surf/lh.w-g.pct.mgh 
# InVolFileTimeStamp  2019/12/25 23:04:44 
# InVolFrame 0 
# Only reporting non-empty segmentations
# VertexArea_mm2 0.661775 
# TableCol  1 ColHeader Index 
# TableCol  1 FieldName Index 
# TableCol  1 Units     NA 
# TableCol  2 ColHeader SegId 
# TableCol  2 FieldName Segmentation Id
# TableCol  2 Units     NA
# TableCol  3 ColHeader NVertices 
# TableCol  3 FieldName Number of Vertices
# TableCol  3 Units     unitless
# TableCol  4 ColHeader Area_mm2
# TableCol  4 FieldName Area
# TableCol  4 Units     mm^2
# TableCol  5 ColHeader StructName
# TableCol  5 FieldName Structure Name
# TableCol  5 Units     NA
# TableCol  6 ColHeader Mean 
# TableCol  6 FieldName Intensity Mean
# TableCol  6 Units     unknown
# TableCol  7 ColHeader StdDev
# TableCol  7 FieldName Itensity StdDev
# TableCol  7 Units     unknown
# TableCol  8 ColHeader Min
# TableCol  8 FieldName Intensity Min
# TableCol  8 Units     unknown
# TableCol  9 ColHeader Max
# TableCol  9 FieldName Intensity Max
# TableCol  9 Units     unknown
# TableCol 10 ColHeader Range
# TableCol 10 FieldName Intensity Range
# TableCol 10 Units     unknown
# TableCol 11 ColHeader SNR
# TableCol 11 FieldName Intensity SNR
# TableCol 11 Units     none
# NRows 35 
# NTableCols 11 
# ColHeaders  Index SegId NVertices Area_mm2 StructName Mean StdDev Min Max Range SNR  
  1 1000      8940     5991.1  unknown                            0.0618     1.1991     0.0000    33.6460    33.6460     0.0515 
  2 1001      1926     1258.2  bankssts                          28.1912     9.3456    -1.6031    51.9293    53.5324     3.0165 
  3 1002      1065      732.8  caudalanteriorcingulate           33.1033     7.7060     9.8230    57.1528    47.3298     4.2958 
  4 1003      4864     3035.0  caudalmiddlefrontal               24.3779    10.0102   -60.5426    54.9777   115.5204     2.4353 
  5 1005      2531     1739.2  cuneus                            26.8887     8.3919    -6.4742    60.7356    67.2099     3.2041 
  6 1006       696      464.8  entorhinal                        27.3042     9.3842     5.2867    56.8401    51.5533     2.9096 
  7 1007      5122     3521.6  fusiform                          29.2260     8.5954   -23.2602    60.5412    83.8014     3.4002 
  8 1008      8315     5540.3  inferiorparietal                  26.8108     8.8918   -10.5733    58.7952    69.3685     3.0152 
  9 1009      5852     4046.2  inferiortemporal                  30.3029     9.3251   -19.7926    60.4994    80.2920     3.2496 
 10 1010      1639     1110.8  isthmuscingulate                  26.4382     9.1902   -24.2786    59.3763    83.6549     2.8768 
 11 1011      8848     5863.8  lateraloccipital                  26.0800     8.0046    -6.8586    63.7133    70.5718     3.2581 
 12 1012      4718     3103.0  lateralorbitofrontal              29.3749    10.3282    -4.7894    64.3157    69.1051     2.8441 
 13 1013      4760     3218.0  lingual                           24.4488    10.4090   -75.9342    52.9604   128.8946     2.3488 
 14 1014      3354     2222.4  medialorbitofrontal               28.8285    10.7142   -44.9944    60.5128   105.5072     2.6907 
 15 1015      6276     4250.7  middletemporal                    27.7611     9.2575    -6.5510    61.6173    68.1682     2.9988 
 16 1016      1258      878.5  parahippocampal                   21.8452    21.4717  -106.0798    68.9463   175.0261     1.0174 
 17 1017      2274     1571.1  paracentral                       24.2720     7.7583     0.3890    48.6956    48.3066     3.1285 
 18 1018      2883     1779.9  parsopercularis                   25.8521     9.5406    -2.2208    53.2898    55.5107     2.7097 
 19 1019      1286      843.6  parsorbitalis                     31.4796    10.4277     0.9635    66.6821    65.7186     3.0188 
 20 1020      2339     1517.5  parstriangularis                  26.3715    10.3425    -4.3630    51.7040    56.0670     2.5498 
 21 1021      2440     1643.3  pericalcarine                     23.2834     7.7885   -26.0307    51.2463    77.2770     2.9895 
 22 1022      6414     4293.6  postcentral                       25.9762    10.1078   -45.5844    70.8545   116.4389     2.5699 
 23 1023      1748     1193.5  posteriorcingulate                29.0341     8.5809    -6.2999    54.5517    60.8516     3.3836 
 24 1024      7938     5371.0  precentral                        23.3971    10.8338   -70.7746    69.9397   140.7143     2.1596 
 25 1025      6307     4429.1  precuneus                         26.7596     8.3652   -37.4915    54.1034    91.5949     3.1989 
 26 1026      1807     1172.9  rostralanteriorcingulate          27.0863    14.8303   -69.4240    59.4763   128.9002     1.8264 
 27 1027     10941     7163.2  rostralmiddlefrontal              28.4590     9.2841   -11.1176    59.7595    70.8771     3.0654 
 28 1028     12135     7853.1  superiorfrontal                   26.9905     9.2305   -13.8859    62.8152    76.7012     2.9241 
 29 1029      9457     6203.8  superiorparietal                  26.0252     8.5080   -48.9633    69.6896   118.6529     3.0589 
 30 1030      8161     5192.6  superiortemporal                  27.2638     9.3059   -14.5271    57.2063    71.7334     2.9297 
 31 1031      7010     4387.1  supramarginal                     25.5456     8.7550   -24.2325    50.9120    75.1445     2.9178 
 32 1032       377      276.1  frontalpole                       30.7079    10.3066     2.5718    51.9523    49.3805     2.9794 
 33 1033       660      434.5  temporalpole                      28.9874     7.2722    10.5905    52.0751    41.4846     3.9861 
 34 1034       946      539.3  transversetemporal                20.8925     8.1042    -2.4599    43.8696    46.3295     2.5780 
 35 1035      4449     2867.2  insula                            25.4310     9.7230   -29.7619    55.1164    84.8783     2.6155 
