# Supplementary material for: Computer assisted diagnosis of Alzheimer’s disease using statistical likelihood-ratio test
Source: PLoS One. 2023 Feb 17;18(2):e0279574. doi: 10.1371/journal.pone.0279574 (PMC9937475; doi:10.1371/journal.pone.0279574)
Supplement: S1 File — (ZIP) [file pone.0279574.s001.zip › ADNI_AD/14_12_19/S63090/stats/rh.aparc.a2009s.stats]

# Table of FreeSurfer cortical parcellation anatomical statistics 
# 
# CreationTime 2019/12/25-12:03:07-GMT
# generating_program mris_anatomical_stats
# cvs_version $Id: mris_anatomical_stats.c,v 1.79 2016/03/14 15:15:34 greve Exp $
# mrisurf.c-cvs_version $Id: mrisurf.c,v 1.781.2.6 2016/12/27 16:47:14 zkaufman Exp $
# cmdline mris_anatomical_stats -th3 -mgz -cortex ../label/rh.cortex.label -f ../stats/rh.aparc.a2009s.stats -b -a ../label/rh.aparc.a2009s.annot -c ../label/aparc.annot.a2009s.ctab S63090 rh white 
# sysname  Linux
# hostname gadi-cpu-clx-2181.gadi.nci.org.au
# machine  x86_64
# user     xxz598
# 
# SUBJECTS_DIR /scratch/jk27/xxz598/freesurfer/subjects
# anatomy_type surface
# subjectname S63090
# hemi rh
# AnnotationFile ../label/rh.aparc.a2009s.annot
# AnnotationFileTimeStamp 2019/12/25 23:02:34
# Measure Cortex, NumVert, Number of Vertices, 147524, unitless
# Measure Cortex, WhiteSurfArea, White Surface Total Area, 97675.8, mm^2
# Measure Cortex, MeanThickness, Mean Thickness, 1.99162, mm
# Measure BrainSeg, BrainSegVol, Brain Segmentation Volume, 1294900.000000, mm^3
# Measure BrainSegNotVent, BrainSegVolNotVent, Brain Segmentation Volume Without Ventricles, 1162919.000000, mm^3
# Measure BrainSegNotVentSurf, BrainSegVolNotVentSurf, Brain Segmentation Volume Without Ventricles from Surf, 1162721.749058, mm^3
# Measure Cortex, CortexVol Total cortical gray matter volume, 417601.478332, mm^3
# Measure SupraTentorial, SupraTentorialVol, Supratentorial volume, 1156072.749058, mm^3
# Measure SupraTentorialNotVent, SupraTentorialVolNotVent, Supratentorial volume, 1031742.749058, mm^3
# Measure EstimatedTotalIntraCranialVol, eTIV, Estimated Total Intracranial Volume, 1882617.517905, mm^3
# NTableCols 10
# TableCol  1 ColHeader StructName
# TableCol  1 FieldName Structure Name
# TableCol  1 Units     NA
# TableCol  2 ColHeader NumVert
# TableCol  2 FieldName Number of Vertices
# TableCol  2 Units     unitless
# TableCol  3 ColHeader SurfArea
# TableCol  3 FieldName Surface Area
# TableCol  3 Units     mm^2
# TableCol  4 ColHeader GrayVol
# TableCol  4 FieldName Gray Matter Volume
# TableCol  4 Units     mm^3
# TableCol  5 ColHeader ThickAvg 
# TableCol  5 FieldName Average Thickness
# TableCol  5 Units     mm
# TableCol  6 ColHeader ThickStd
# TableCol  6 FieldName Thickness StdDev
# TableCol  6 Units     mm 
# TableCol  7 ColHeader MeanCurv
# TableCol  7 FieldName Integrated Rectified Mean Curvature
# TableCol  7 Units     mm^-1
# TableCol  8 ColHeader GausCurv 
# TableCol  8 FieldName Integrated Rectified Gaussian Curvature
# TableCol  8 Units     mm^-2
# TableCol  9 ColHeader  FoldInd
# TableCol  9 FieldName  Folding Index 
# TableCol  9 Units      unitless 
# TableCol 10 ColHeader CurvInd
# TableCol 10 FieldName Intrinsic Curvature Index
# TableCol 10 Units     unitless
# ColHeaders StructName NumVert SurfArea GrayVol ThickAvg ThickStd MeanCurv GausCurv FoldInd CurvInd
G&S_frontomargin                         1004    683   1426  2.068 0.473     0.148     0.047       13     1.9
G&S_occipital_inf                        1599   1085   2479  2.080 0.567     0.158     0.042       24     2.6
G&S_paracentral                          1658   1157   2556  1.880 0.675     0.139     0.038       19     2.7
G&S_subcentral                           1873   1150   2435  1.985 0.534     0.133     0.038       22     2.9
G&S_transv_frontopol                     1389    952   2061  1.988 0.531     0.171     0.052       24     3.1
G&S_cingul-Ant                           3630   2501   5646  2.265 0.635     0.129     0.034       42     4.8
G&S_cingul-Mid-Ant                       1700   1191   2329  1.989 0.533     0.133     0.020       25     1.3
G&S_cingul-Mid-Post                      1674   1113   2016  1.806 0.706     0.129     0.030       19     2.0
G_cingul-Post-dorsal                      808    550   1541  2.302 0.626     0.149     0.038       11     1.3
G_cingul-Post-ventral                     443    294    778  2.123 0.552     0.133     0.039        7     0.6
G_cuneus                                 2629   1704   3019  1.677 0.521     0.146     0.036       38     3.9
G_front_inf-Opercular                    1976   1219   2953  2.109 0.517     0.132     0.041       25     3.3
G_front_inf-Orbital                       566    331   1075  2.396 0.470     0.130     0.047        9     1.0
G_front_inf-Triangul                      960    582   1383  2.020 0.526     0.144     0.045       15     1.9
G_front_middle                           5984   3664   8295  1.933 0.516     0.151     0.048       86    12.2
G_front_sup                              7975   4937  12419  2.252 0.637     0.138     0.041       99    13.6
G_Ins_lg&S_cent_ins                       701    428   1042  2.391 0.670     0.137     0.052       11     1.6
G_insular_short                           994    651   2182  2.735 1.007     0.140     0.058       14     2.6
G_occipital_middle                       2424   1558   3694  2.024 0.549     0.147     0.041       32     4.2
G_occipital_sup                          1620   1048   2277  1.962 0.615     0.141     0.033       21     2.1
G_oc-temp_lat-fusifor                    2081   1422   4044  2.393 0.800     0.153     0.041       30     3.6
G_oc-temp_med-Lingual                    3637   2327   4347  1.755 0.494     0.155     0.040       59     6.4
G_oc-temp_med-Parahip                    1057    722   2722  2.577 0.963     0.118     0.030       11     1.1
G_orbital                                3159   2101   6081  2.366 0.683     0.142     0.043       43     5.7
G_pariet_inf-Angular                     3183   2041   4913  1.989 0.622     0.137     0.035       39     4.7
G_pariet_inf-Supramar                    3176   1986   4399  1.961 0.520     0.120     0.029       35     3.8
G_parietal_sup                           3405   2220   5188  1.960 0.627     0.140     0.036       45     5.0
G_postcentral                            2115   1315   2589  1.645 0.545     0.121     0.028       19     2.4
G_precentral                             2823   1729   4090  1.945 0.667     0.124     0.038       30     4.5
G_precuneus                              3430   2351   5650  2.115 0.538     0.154     0.046       53     6.5
G_rectus                                  984    664   1866  2.168 0.523     0.133     0.035       15     1.3
G_subcallosal                             574    337    712  2.034 0.881     0.109     0.043       10     0.9
G_temp_sup-G_T_transv                     617    365    737  1.706 0.418     0.123     0.034        6     0.8
G_temp_sup-Lateral                       2497   1600   5112  2.552 0.668     0.131     0.035       30     3.6
G_temp_sup-Plan_polar                     867    548   1841  3.012 0.636     0.082     0.020        4     0.6
G_temp_sup-Plan_tempo                    1375    885   1522  1.646 0.475     0.098     0.024       10     1.4
G_temporal_inf                           2806   2062   7022  2.521 0.733     0.159     0.047       44     5.7
G_temporal_middle                        3520   2336   6951  2.341 0.637     0.140     0.042       52     6.4
Lat_Fis-ant-Horizont                      419    298    384  1.563 0.425     0.096     0.014        2     0.2
Lat_Fis-ant-Vertical                      222    141    249  1.871 0.386     0.122     0.026        2     0.2
Lat_Fis-post                             1930   1304   1780  1.574 0.423     0.105     0.018       13     1.5
Pole_occipital                           4652   3090   5089  1.623 0.409     0.155     0.042       63     8.3
Pole_temporal                            1995   1404   5904  3.003 0.728     0.147     0.041       28     3.7
S_calcarine                              3470   2416   3310  1.579 0.494     0.156     0.040       52     6.3
S_central                                2904   2021   2428  1.417 0.340     0.121     0.024       23     3.0
S_cingul-Marginalis                      1265    903   1443  1.802 0.319     0.129     0.026       14     1.2
S_circular_insula_ant                     544    378    763  2.383 0.525     0.122     0.027        3     0.7
S_circular_insula_inf                    1587   1076   2033  2.155 0.879     0.081     0.016        5     1.2
S_circular_insula_sup                    1498   1034   2037  2.255 0.541     0.104     0.022        7     1.4
S_collat_transv_ant                       922    665   1865  2.738 0.777     0.140     0.029       11     1.1
S_collat_transv_post                      522    326    544  1.937 0.359     0.149     0.038        7     0.8
S_front_inf                              2334   1543   2604  1.828 0.481     0.128     0.032       21     2.9
S_front_middle                           2485   1725   2971  1.989 0.543     0.147     0.033       29     3.5
S_front_sup                              2658   1861   2949  1.879 0.432     0.138     0.032       26     3.5
S_interm_prim-Jensen                      515    351    498  1.727 0.404     0.113     0.018        5     0.3
S_intrapariet&P_trans                    2999   2028   2918  1.639 0.350     0.122     0.025       26     3.0
S_oc_middle&Lunatus                      1243    824   1191  1.683 0.391     0.123     0.029        9     1.5
S_oc_sup&transversal                     1356    932   1475  1.748 0.398     0.134     0.028       15     1.6
S_occipital_ant                          1070    698   1162  1.809 0.509     0.112     0.025        8     1.1
S_oc-temp_lat                            1155    821   1445  1.967 0.438     0.115     0.019        8     0.9
S_oc-temp_med&Lingual                    1899   1382   2280  1.791 0.525     0.127     0.030       22     2.3
S_orbital_lateral                         496    342    482  1.766 0.412     0.149     0.038        6     0.8
S_orbital_med-olfact                      925    654   1142  2.101 0.597     0.112     0.024        7     0.8
S_orbital-H_Shaped                       1722   1139   2888  2.575 0.636     0.133     0.032       16     2.4
S_parieto_occipital                      2987   1912   3041  1.774 0.460     0.134     0.034       33     4.4
S_pericallosal                           1602    979   1005  1.317 1.098     0.143     0.027       31     1.7
S_postcentral                            2820   1889   2479  1.522 0.355     0.117     0.022       22     2.6
S_precentral-inf-part                    2367   1438   2640  1.979 0.547     0.102     0.023       15     2.4
S_precentral-sup-part                    1234    836   1288  1.831 0.412     0.141     0.033       12     1.9
S_suborbital                              470    324    484  1.898 0.630     0.126     0.017        5     0.4
S_subparietal                            1534   1087   1848  1.924 0.416     0.153     0.034       21     2.1
S_temporal_inf                           1450   1021   1569  1.983 0.508     0.121     0.022       11     1.5
S_temporal_sup                           6959   4746   8561  1.896 0.544     0.116     0.027       58     7.6
S_temporal_transverse                     401    281    311  1.343 0.226     0.120     0.017        3     0.3
