# Supplementary material for: Computer assisted diagnosis of Alzheimer’s disease using statistical likelihood-ratio test
Source: PLoS One. 2023 Feb 17;18(2):e0279574. doi: 10.1371/journal.pone.0279574 (PMC9937475; doi:10.1371/journal.pone.0279574)
Supplement: S1 File — (ZIP) [file pone.0279574.s001.zip › ADNI_AD/14_12_19/S63090/stats/rh.aparc.DKTatlas.stats]

# Table of FreeSurfer cortical parcellation anatomical statistics 
# 
# CreationTime 2019/12/25-12:04:18-GMT
# generating_program mris_anatomical_stats
# cvs_version $Id: mris_anatomical_stats.c,v 1.79 2016/03/14 15:15:34 greve Exp $
# mrisurf.c-cvs_version $Id: mrisurf.c,v 1.781.2.6 2016/12/27 16:47:14 zkaufman Exp $
# cmdline mris_anatomical_stats -th3 -mgz -cortex ../label/rh.cortex.label -f ../stats/rh.aparc.DKTatlas.stats -b -a ../label/rh.aparc.DKTatlas.annot -c ../label/aparc.annot.DKTatlas.ctab S63090 rh white 
# sysname  Linux
# hostname gadi-cpu-clx-2181.gadi.nci.org.au
# machine  x86_64
# user     xxz598
# 
# SUBJECTS_DIR /scratch/jk27/xxz598/freesurfer/subjects
# anatomy_type surface
# subjectname S63090
# hemi rh
# AnnotationFile ../label/rh.aparc.DKTatlas.annot
# AnnotationFileTimeStamp 2019/12/25 23:03:47
# Measure Cortex, NumVert, Number of Vertices, 147524, unitless
# Measure Cortex, WhiteSurfArea, White Surface Total Area, 97675.8, mm^2
# Measure Cortex, MeanThickness, Mean Thickness, 1.99162, mm
# Measure BrainSeg, BrainSegVol, Brain Segmentation Volume, 1294900.000000, mm^3
# Measure BrainSegNotVent, BrainSegVolNotVent, Brain Segmentation Volume Without Ventricles, 1162919.000000, mm^3
# Measure BrainSegNotVentSurf, BrainSegVolNotVentSurf, Brain Segmentation Volume Without Ventricles from Surf, 1162721.749058, mm^3
# Measure Cortex, CortexVol Total cortical gray matter volume, 417601.478332, mm^3
# Measure SupraTentorial, SupraTentorialVol, Supratentorial volume, 1156072.749058, mm^3
# Measure SupraTentorialNotVent, SupraTentorialVolNotVent, Supratentorial volume, 1031742.749058, mm^3
# Measure EstimatedTotalIntraCranialVol, eTIV, Estimated Total Intracranial Volume, 1882617.517905, mm^3
# NTableCols 10
# TableCol  1 ColHeader StructName
# TableCol  1 FieldName Structure Name
# TableCol  1 Units     NA
# TableCol  2 ColHeader NumVert
# TableCol  2 FieldName Number of Vertices
# TableCol  2 Units     unitless
# TableCol  3 ColHeader SurfArea
# TableCol  3 FieldName Surface Area
# TableCol  3 Units     mm^2
# TableCol  4 ColHeader GrayVol
# TableCol  4 FieldName Gray Matter Volume
# TableCol  4 Units     mm^3
# TableCol  5 ColHeader ThickAvg 
# TableCol  5 FieldName Average Thickness
# TableCol  5 Units     mm
# TableCol  6 ColHeader ThickStd
# TableCol  6 FieldName Thickness StdDev
# TableCol  6 Units     mm 
# TableCol  7 ColHeader MeanCurv
# TableCol  7 FieldName Integrated Rectified Mean Curvature
# TableCol  7 Units     mm^-1
# TableCol  8 ColHeader GausCurv 
# TableCol  8 FieldName Integrated Rectified Gaussian Curvature
# TableCol  8 Units     mm^-2
# TableCol  9 ColHeader  FoldInd
# TableCol  9 FieldName  Folding Index 
# TableCol  9 Units      unitless 
# TableCol 10 ColHeader CurvInd
# TableCol 10 FieldName Intrinsic Curvature Index
# TableCol 10 Units     unitless
# ColHeaders StructName NumVert SurfArea GrayVol ThickAvg ThickStd MeanCurv GausCurv FoldInd CurvInd
caudalanteriorcingulate                  1265    832   1534  1.890 0.783     0.147     0.020       23     1.0
caudalmiddlefrontal                      3588   2309   4357  1.916 0.490     0.131     0.036       35     5.4
cuneus                                   3524   2291   3902  1.709 0.495     0.148     0.038       49     5.6
entorhinal                                442    319   1612  3.148 0.867     0.143     0.046        6     0.7
fusiform                                 3940   2793   6943  2.305 0.763     0.143     0.035       50     5.6
inferiorparietal                         7583   5043   9789  1.863 0.533     0.133     0.032       79    10.0
inferiortemporal                         5460   3918  11740  2.431 0.740     0.148     0.039       73     9.3
isthmuscingulate                         2310   1504   3007  1.824 0.737     0.128     0.030       31     2.8
lateraloccipital                         9548   6218  11933  1.835 0.513     0.147     0.039      121    15.4
lateralorbitofrontal                     5091   3412   8546  2.372 0.700     0.136     0.039       60     8.6
lingual                                  5576   3689   6236  1.725 0.503     0.153     0.038       85     9.3
medialorbitofrontal                      2609   1749   3923  2.048 0.623     0.129     0.036       35     3.9
middletemporal                           7561   5118  12517  2.173 0.650     0.126     0.032       87    10.7
parahippocampal                           946    686   1302  1.753 0.592     0.092     0.014        5     0.4
paracentral                              2755   1914   3375  1.770 0.448     0.140     0.029       31     3.3
parsopercularis                          3148   1944   4182  2.026 0.504     0.124     0.034       33     4.6
parsorbitalis                            1393    895   2480  2.317 0.604     0.136     0.038       17     2.1
parstriangularis                         2207   1461   2734  1.848 0.513     0.134     0.039       26     3.5
pericalcarine                            3140   2150   2879  1.478 0.368     0.164     0.046       52     6.3
postcentral                              7066   4657   8000  1.651 0.566     0.123     0.029       66     8.4
posteriorcingulate                       2089   1382   2589  1.705 0.989     0.142     0.035       36     2.9
precentral                               7761   4894   9634  1.902 0.594     0.123     0.032       74    10.5
precuneus                                7571   5122  10219  1.959 0.518     0.145     0.039      100    12.0
rostralanteriorcingulate                 1167    747   1996  2.640 0.686     0.126     0.036       15     1.6
rostralmiddlefrontal                     7637   4986   9947  1.952 0.523     0.151     0.041      105    13.4
superiorfrontal                         15774  10306  22744  2.134 0.596     0.137     0.037      183    24.4
superiorparietal                         7006   4645   9079  1.816 0.570     0.128     0.029       74     8.5
superiortemporal                         9077   5998  15533  2.308 0.807     0.117     0.029       84    11.0
supramarginal                            6243   4024   7347  1.770 0.489     0.115     0.026       59     6.6
transversetemporal                        705    435    780  1.594 0.335     0.101     0.023        6     0.6
insula                                   3342   2236   5592  2.474 0.836     0.114     0.032       28     4.5
