# Supplementary material for: Computer assisted diagnosis of Alzheimer’s disease using statistical likelihood-ratio test
Source: PLoS One. 2023 Feb 17;18(2):e0279574. doi: 10.1371/journal.pone.0279574 (PMC9937475; doi:10.1371/journal.pone.0279574)
Supplement: S1 File — (ZIP) [file pone.0279574.s001.zip › ADNI_AD/14_12_19/S63090/stats/rh.aparc.pial.stats]

# Table of FreeSurfer cortical parcellation anatomical statistics 
# 
# CreationTime 2019/12/25-12:01:50-GMT
# generating_program mris_anatomical_stats
# cvs_version $Id: mris_anatomical_stats.c,v 1.79 2016/03/14 15:15:34 greve Exp $
# mrisurf.c-cvs_version $Id: mrisurf.c,v 1.781.2.6 2016/12/27 16:47:14 zkaufman Exp $
# cmdline mris_anatomical_stats -th3 -mgz -cortex ../label/rh.cortex.label -f ../stats/rh.aparc.pial.stats -b -a ../label/rh.aparc.annot -c ../label/aparc.annot.ctab S63090 rh pial 
# sysname  Linux
# hostname gadi-cpu-clx-2181.gadi.nci.org.au
# machine  x86_64
# user     xxz598
# 
# SUBJECTS_DIR /scratch/jk27/xxz598/freesurfer/subjects
# anatomy_type surface
# subjectname S63090
# hemi rh
# AnnotationFile ../label/rh.aparc.annot
# AnnotationFileTimeStamp 2019/12/25 22:36:32
# Measure Cortex, NumVert, Number of Vertices, 147503, unitless
# Measure Cortex, PialSurfArea, Pial Surface Total Area, 109253, mm^2
# Measure Cortex, MeanThickness, Mean Thickness, 1.99171, mm
# Measure BrainSeg, BrainSegVol, Brain Segmentation Volume, 1294900.000000, mm^3
# Measure BrainSegNotVent, BrainSegVolNotVent, Brain Segmentation Volume Without Ventricles, 1162919.000000, mm^3
# Measure BrainSegNotVentSurf, BrainSegVolNotVentSurf, Brain Segmentation Volume Without Ventricles from Surf, 1162721.749058, mm^3
# Measure Cortex, CortexVol Total cortical gray matter volume, 417601.478332, mm^3
# Measure SupraTentorial, SupraTentorialVol, Supratentorial volume, 1156072.749058, mm^3
# Measure SupraTentorialNotVent, SupraTentorialVolNotVent, Supratentorial volume, 1031742.749058, mm^3
# Measure EstimatedTotalIntraCranialVol, eTIV, Estimated Total Intracranial Volume, 1882617.517905, mm^3
# NTableCols 10
# TableCol  1 ColHeader StructName
# TableCol  1 FieldName Structure Name
# TableCol  1 Units     NA
# TableCol  2 ColHeader NumVert
# TableCol  2 FieldName Number of Vertices
# TableCol  2 Units     unitless
# TableCol  3 ColHeader SurfArea
# TableCol  3 FieldName Surface Area
# TableCol  3 Units     mm^2
# TableCol  4 ColHeader GrayVol
# TableCol  4 FieldName Gray Matter Volume
# TableCol  4 Units     mm^3
# TableCol  5 ColHeader ThickAvg 
# TableCol  5 FieldName Average Thickness
# TableCol  5 Units     mm
# TableCol  6 ColHeader ThickStd
# TableCol  6 FieldName Thickness StdDev
# TableCol  6 Units     mm 
# TableCol  7 ColHeader MeanCurv
# TableCol  7 FieldName Integrated Rectified Mean Curvature
# TableCol  7 Units     mm^-1
# TableCol  8 ColHeader GausCurv 
# TableCol  8 FieldName Integrated Rectified Gaussian Curvature
# TableCol  8 Units     mm^-2
# TableCol  9 ColHeader  FoldInd
# TableCol  9 FieldName  Folding Index 
# TableCol  9 Units      unitless 
# TableCol 10 ColHeader CurvInd
# TableCol 10 FieldName Intrinsic Curvature Index
# TableCol 10 Units     unitless
# ColHeaders StructName NumVert SurfArea GrayVol ThickAvg ThickStd MeanCurv GausCurv FoldInd CurvInd
bankssts                                 1431    908   1633  1.757 0.648     0.105     0.020       13     1.4
caudalanteriorcingulate                  1049    737   1231  1.882 0.790     0.159     0.043       48     1.9
caudalmiddlefrontal                      3422   2320   4174  1.914 0.495     0.113     0.026       31     4.0
cuneus                                   2848   2115   3244  1.698 0.521     0.119     0.028       37     3.5
entorhinal                                518    722   1760  3.025 0.955     0.195     0.044        5     1.2
fusiform                                 4389   3623   8240  2.354 0.787     0.143     0.036       89     7.2
inferiorparietal                         7530   5378   9623  1.848 0.527     0.127     0.029       74     9.7
inferiortemporal                         5009   4681  10103  2.372 0.712     0.166     0.036       72     8.9
isthmuscingulate                         2311   1803   3018  1.825 0.765     0.140     0.035       34     3.7
lateraloccipital                         9557   6895  11966  1.845 0.510     0.132     0.032      132    13.5
lateralorbitofrontal                     4871   3455   7772  2.336 0.709     0.133     0.038       68     8.9
lingual                                  5718   4028   6421  1.722 0.504     0.132     0.036       93     8.8
medialorbitofrontal                      3472   2716   5536  2.147 0.615     0.127     0.033       38     4.3
middletemporal                           6426   5598  11308  2.260 0.641     0.142     0.029       71     8.4
parahippocampal                           899    800   1254  1.759 0.596     0.125     0.030        6     1.2
paracentral                              2617   1927   3181  1.757 0.442     0.122     0.028       30     3.6
parsopercularis                          2758   1910   3566  2.005 0.496     0.113     0.022       21     2.6
parsorbitalis                            1458   1254   2673  2.354 0.659     0.152     0.032       17     1.9
parstriangularis                         2407   1775   3138  1.893 0.519     0.124     0.027       22     2.6
pericalcarine                            3092   1822   2800  1.470 0.362     0.124     0.034       58     4.5
postcentral                              6291   4699   7081  1.637 0.561     0.119     0.026       50     7.3
posteriorcingulate                       1887   1516   2335  1.698 1.023     0.177     0.052       69     3.8
precentral                               7970   5453   9915  1.901 0.591     0.110     0.025       86     8.6
precuneus                                7472   5118   9868  1.953 0.515     0.125     0.033      107    10.6
rostralanteriorcingulate                  829    596   1452  2.639 0.703     0.141     0.040       39     1.2
rostralmiddlefrontal                    10513   7701  14031  1.956 0.520     0.141     0.035      146    17.2
superiorfrontal                         12464   8533  17875  2.173 0.605     0.122     0.030      164    16.6
superiorparietal                         8465   6494  10992  1.820 0.563     0.128     0.029       96    11.0
superiortemporal                         7336   5590  11641  2.212 0.726     0.121     0.023       72     7.3
supramarginal                            6743   4719   8170  1.806 0.509     0.110     0.022       55     5.9
frontalpole                               533    503    891  2.103 0.514     0.174     0.031        6     0.8
temporalpole                              677    876   2454  3.526 0.600     0.190     0.038        7     1.3
transversetemporal                        751    579    808  1.564 0.332     0.092     0.014        3     0.3
insula                                   3838   2431   6285  2.456 0.860     0.116     0.027       48     4.1
