# Supplementary material for: Computer assisted diagnosis of Alzheimer’s disease using statistical likelihood-ratio test
Source: PLoS One. 2023 Feb 17;18(2):e0279574. doi: 10.1371/journal.pone.0279574 (PMC9937475; doi:10.1371/journal.pone.0279574)
Supplement: S1 File — (ZIP) [file pone.0279574.s001.zip › ADNI_AD/14_12_19/S63090/stats/rh.aparc.stats]

# Table of FreeSurfer cortical parcellation anatomical statistics 
# 
# CreationTime 2019/12/25-12:01:23-GMT
# generating_program mris_anatomical_stats
# cvs_version $Id: mris_anatomical_stats.c,v 1.79 2016/03/14 15:15:34 greve Exp $
# mrisurf.c-cvs_version $Id: mrisurf.c,v 1.781.2.6 2016/12/27 16:47:14 zkaufman Exp $
# cmdline mris_anatomical_stats -th3 -mgz -cortex ../label/rh.cortex.label -f ../stats/rh.aparc.stats -b -a ../label/rh.aparc.annot -c ../label/aparc.annot.ctab S63090 rh white 
# sysname  Linux
# hostname gadi-cpu-clx-2181.gadi.nci.org.au
# machine  x86_64
# user     xxz598
# 
# SUBJECTS_DIR /scratch/jk27/xxz598/freesurfer/subjects
# anatomy_type surface
# subjectname S63090
# hemi rh
# AnnotationFile ../label/rh.aparc.annot
# AnnotationFileTimeStamp 2019/12/25 22:36:32
# Measure Cortex, NumVert, Number of Vertices, 147503, unitless
# Measure Cortex, WhiteSurfArea, White Surface Total Area, 97666.1, mm^2
# Measure Cortex, MeanThickness, Mean Thickness, 1.99171, mm
# Measure BrainSeg, BrainSegVol, Brain Segmentation Volume, 1294900.000000, mm^3
# Measure BrainSegNotVent, BrainSegVolNotVent, Brain Segmentation Volume Without Ventricles, 1162919.000000, mm^3
# Measure BrainSegNotVentSurf, BrainSegVolNotVentSurf, Brain Segmentation Volume Without Ventricles from Surf, 1162721.749058, mm^3
# Measure Cortex, CortexVol Total cortical gray matter volume, 417601.478332, mm^3
# Measure SupraTentorial, SupraTentorialVol, Supratentorial volume, 1156072.749058, mm^3
# Measure SupraTentorialNotVent, SupraTentorialVolNotVent, Supratentorial volume, 1031742.749058, mm^3
# Measure EstimatedTotalIntraCranialVol, eTIV, Estimated Total Intracranial Volume, 1882617.517905, mm^3
# NTableCols 10
# TableCol  1 ColHeader StructName
# TableCol  1 FieldName Structure Name
# TableCol  1 Units     NA
# TableCol  2 ColHeader NumVert
# TableCol  2 FieldName Number of Vertices
# TableCol  2 Units     unitless
# TableCol  3 ColHeader SurfArea
# TableCol  3 FieldName Surface Area
# TableCol  3 Units     mm^2
# TableCol  4 ColHeader GrayVol
# TableCol  4 FieldName Gray Matter Volume
# TableCol  4 Units     mm^3
# TableCol  5 ColHeader ThickAvg 
# TableCol  5 FieldName Average Thickness
# TableCol  5 Units     mm
# TableCol  6 ColHeader ThickStd
# TableCol  6 FieldName Thickness StdDev
# TableCol  6 Units     mm 
# TableCol  7 ColHeader MeanCurv
# TableCol  7 FieldName Integrated Rectified Mean Curvature
# TableCol  7 Units     mm^-1
# TableCol  8 ColHeader GausCurv 
# TableCol  8 FieldName Integrated Rectified Gaussian Curvature
# TableCol  8 Units     mm^-2
# TableCol  9 ColHeader  FoldInd
# TableCol  9 FieldName  Folding Index 
# TableCol  9 Units      unitless 
# TableCol 10 ColHeader CurvInd
# TableCol 10 FieldName Intrinsic Curvature Index
# TableCol 10 Units     unitless
# ColHeaders StructName NumVert SurfArea GrayVol ThickAvg ThickStd MeanCurv GausCurv FoldInd CurvInd
bankssts                                 1431    988   1633  1.757 0.648     0.105     0.019        9     1.1
caudalanteriorcingulate                  1049    689   1231  1.882 0.790     0.145     0.020       19     0.8
caudalmiddlefrontal                      3422   2193   4174  1.914 0.495     0.130     0.036       33     5.3
cuneus                                   2848   1829   3244  1.698 0.521     0.141     0.036       37     4.3
entorhinal                                518    366   1760  3.025 0.955     0.133     0.039        6     0.7
fusiform                                 4389   3113   8240  2.354 0.787     0.146     0.038       59     6.8
inferiorparietal                         7530   5011   9623  1.848 0.527     0.132     0.032       77     9.9
inferiortemporal                         5009   3581  10103  2.372 0.712     0.145     0.037       64     8.2
isthmuscingulate                         2311   1500   3018  1.825 0.765     0.127     0.030       30     2.9
lateraloccipital                         9557   6234  11966  1.845 0.510     0.149     0.040      123    15.8
lateralorbitofrontal                     4871   3195   7772  2.336 0.709     0.132     0.039       56     8.3
lingual                                  5718   3792   6421  1.722 0.504     0.155     0.039       89     9.7
medialorbitofrontal                      3472   2393   5536  2.147 0.615     0.133     0.037       47     5.5
middletemporal                           6426   4328  11308  2.260 0.641     0.127     0.034       78     9.5
parahippocampal                           899    650   1254  1.759 0.596     0.089     0.013        4     0.4
paracentral                              2617   1807   3181  1.757 0.442     0.139     0.030       29     3.3
parsopercularis                          2758   1703   3566  2.005 0.496     0.122     0.033       28     3.9
parsorbitalis                            1458    971   2673  2.354 0.659     0.154     0.042       23     2.5
parstriangularis                         2407   1568   3138  1.893 0.519     0.128     0.037       27     3.6
pericalcarine                            3092   2130   2800  1.470 0.362     0.162     0.045       50     6.1
postcentral                              6291   4108   7081  1.637 0.561     0.119     0.028       55     7.1
posteriorcingulate                       1887   1255   2335  1.698 1.023     0.143     0.032       34     2.5
precentral                               7970   5067   9915  1.901 0.591     0.124     0.032       76    10.9
precuneus                                7472   5071   9868  1.953 0.515     0.147     0.039      101    12.0
rostralanteriorcingulate                  829    535   1452  2.639 0.703     0.128     0.034       11     1.1
rostralmiddlefrontal                    10513   6902  14031  1.956 0.520     0.149     0.042      141    18.5
superiorfrontal                         12464   8081  17875  2.173 0.605     0.134     0.035      137    17.8
superiorparietal                         8465   5632  10992  1.820 0.563     0.130     0.030       95    10.3
superiortemporal                         7336   4843  11641  2.212 0.726     0.116     0.028       67     8.6
supramarginal                            6743   4352   8170  1.806 0.509     0.118     0.027       65     7.5
frontalpole                               533    348    891  2.103 0.514     0.171     0.060       10     1.3
temporalpole                              677    453   2454  3.526 0.600     0.133     0.037        7     1.0
transversetemporal                        751    465    808  1.564 0.332     0.098     0.022        6     0.6
insula                                   3838   2553   6285  2.456 0.860     0.117     0.036       36     5.9
