# Supplementary material for: Computer assisted diagnosis of Alzheimer’s disease using statistical likelihood-ratio test
Source: PLoS One. 2023 Feb 17;18(2):e0279574. doi: 10.1371/journal.pone.0279574 (PMC9937475; doi:10.1371/journal.pone.0279574)
Supplement: S1 File — (ZIP) [file pone.0279574.s001.zip › ADNI_AD/14_12_19/S63090/stats/rh.BA_exvivo.thresh.stats]

# Table of FreeSurfer cortical parcellation anatomical statistics 
# 
# CreationTime 2019/12/25-12:26:22-GMT
# generating_program mris_anatomical_stats
# cvs_version $Id: mris_anatomical_stats.c,v 1.79 2016/03/14 15:15:34 greve Exp $
# mrisurf.c-cvs_version $Id: mrisurf.c,v 1.781.2.6 2016/12/27 16:47:14 zkaufman Exp $
# cmdline mris_anatomical_stats -th3 -mgz -f ../stats/rh.BA_exvivo.thresh.stats -b -a ./rh.BA_exvivo.thresh.annot -c ./BA_exvivo.thresh.ctab S63090 rh white 
# sysname  Linux
# hostname gadi-cpu-clx-2181.gadi.nci.org.au
# machine  x86_64
# user     xxz598
# 
# SUBJECTS_DIR /scratch/jk27/xxz598/freesurfer/subjects
# anatomy_type surface
# subjectname S63090
# hemi rh
# AnnotationFile ./rh.BA_exvivo.thresh.annot
# AnnotationFileTimeStamp 2019/12/25 23:26:05
# Measure Cortex, NumVert, Number of Vertices, 157234, unitless
# Measure Cortex, WhiteSurfArea, White Surface Total Area, 104182, mm^2
# Measure BrainSeg, BrainSegVol, Brain Segmentation Volume, 1294900.000000, mm^3
# Measure BrainSegNotVent, BrainSegVolNotVent, Brain Segmentation Volume Without Ventricles, 1162919.000000, mm^3
# Measure BrainSegNotVentSurf, BrainSegVolNotVentSurf, Brain Segmentation Volume Without Ventricles from Surf, 1162721.749058, mm^3
# Measure Cortex, CortexVol Total cortical gray matter volume, 417601.478332, mm^3
# Measure SupraTentorial, SupraTentorialVol, Supratentorial volume, 1156072.749058, mm^3
# Measure SupraTentorialNotVent, SupraTentorialVolNotVent, Supratentorial volume, 1031742.749058, mm^3
# Measure EstimatedTotalIntraCranialVol, eTIV, Estimated Total Intracranial Volume, 1882617.517905, mm^3
# NTableCols 10
# TableCol  1 ColHeader StructName
# TableCol  1 FieldName Structure Name
# TableCol  1 Units     NA
# TableCol  2 ColHeader NumVert
# TableCol  2 FieldName Number of Vertices
# TableCol  2 Units     unitless
# TableCol  3 ColHeader SurfArea
# TableCol  3 FieldName Surface Area
# TableCol  3 Units     mm^2
# TableCol  4 ColHeader GrayVol
# TableCol  4 FieldName Gray Matter Volume
# TableCol  4 Units     mm^3
# TableCol  5 ColHeader ThickAvg 
# TableCol  5 FieldName Average Thickness
# TableCol  5 Units     mm
# TableCol  6 ColHeader ThickStd
# TableCol  6 FieldName Thickness StdDev
# TableCol  6 Units     mm 
# TableCol  7 ColHeader MeanCurv
# TableCol  7 FieldName Integrated Rectified Mean Curvature
# TableCol  7 Units     mm^-1
# TableCol  8 ColHeader GausCurv 
# TableCol  8 FieldName Integrated Rectified Gaussian Curvature
# TableCol  8 Units     mm^-2
# TableCol  9 ColHeader  FoldInd
# TableCol  9 FieldName  Folding Index 
# TableCol  9 Units      unitless 
# TableCol 10 ColHeader CurvInd
# TableCol 10 FieldName Intrinsic Curvature Index
# TableCol 10 Units     unitless
# ColHeaders StructName NumVert SurfArea GrayVol ThickAvg ThickStd MeanCurv GausCurv FoldInd CurvInd
BA1_exvivo                                638    391    935  1.777 0.705     0.128     0.028        6     0.7
BA2_exvivo                               1788   1189   1821  1.515 0.357     0.105     0.021       11     1.6
BA3a_exvivo                               937    655    681  1.430 0.302     0.160     0.037       12     1.5
BA3b_exvivo                              1444    988   1242  1.272 0.269     0.112     0.025       11     1.4
BA4a_exvivo                               938    645   1283  1.720 0.592     0.134     0.027        9     1.0
BA4p_exvivo                              1006    699   1010  1.564 0.377     0.115     0.025        6     1.1
BA6_exvivo                               5378   3397   7821  2.123 0.652     0.128     0.036       57     8.0
BA44_exvivo                              1295    787   1859  2.094 0.507     0.122     0.040       14     2.0
BA45_exvivo                              1181    731   1706  1.982 0.476     0.138     0.038       15     2.0
V1_exvivo                                5351   3608   5216  1.518 0.375     0.167     0.044       91    10.7
V2_exvivo                                5358   3495   6135  1.712 0.494     0.149     0.039       71     8.8
MT_exvivo                                 438    259    615  2.071 0.529     0.123     0.034        5     0.6
perirhinal_exvivo                         289    208   1089  3.213 0.839     0.114     0.014        2     0.2
entorhinal_exvivo                         200    144    439  2.419 0.692     0.097     0.019        1     0.1
