# Supplementary material for: Computer assisted diagnosis of Alzheimer’s disease using statistical likelihood-ratio test
Source: PLoS One. 2023 Feb 17;18(2):e0279574. doi: 10.1371/journal.pone.0279574 (PMC9937475; doi:10.1371/journal.pone.0279574)
Supplement: S1 File — (ZIP) [file pone.0279574.s001.zip › ADNI_AD/14_12_19/S63090/stats/rh.curv.stats]

Raw <mean> +- <std> (using 'rh.curv'):                -0.02615 +- 0.1782 
       Raw Min:                                       -1.46633 at vertex 119979  
       Raw Max:                                        1.64104 at vertex 38623   
       Raw Curvature Calculation Type:                discrete
       Raw Mean Vertex Separation (Whole Surface):     0.84422 +- 0.22940 mm
       Raw Total Surface Area:                     94119.18750 mm^2
       Raw Total Number of Vertices:                    157234
       Raw Average Vertex Area (Whole Surface):        0.59859 mm^2
       Raw Natural Surface Integral:               -1389.85144
       Raw Rectified Surface Integral:             12460.71777
       Raw Positive Surface Integral:               5535.43311
       Raw Negative Surface Integral:               6925.28467
       Raw Mean Natural Surface Integral:             -0.00884 across 157234 (100.00%) vertices
       Raw Mean Rectified Surface Integral:            0.07925 across 157234 (100.00%) vertices
       Raw Mean Positive Surface Integral:             0.07456 across 74244 (47.22%) vertices
       Raw Mean Negative Surface Integral:             0.08345 across 82990 (52.78%) vertices
       Raw AreaNorm Natural Surface Integral:         -0.01477 across 94118.382812 (100.00%) mm^2
       Raw AreaNorm Rectified Surface Integral:        0.13239 across 94118.382812 (100.00%) mm^2
       Raw AreaNorm Positive Surface Integral:         0.11911 across 46471.996094 (49.38%) mm^2
       Raw AreaNorm Negative Surface Integral:         0.14535 across 47647.089844 (50.62%) mm^2

Raw <mean> +- <std> (using 'rh.sulc'):                -0.00000 +- 5.3044 
       Raw Min:                                      -14.27350 at vertex 3178    
       Raw Max:                                       16.54123 at vertex 132647  
       Raw Curvature Calculation Type:                discrete
       Raw Mean Vertex Separation (Whole Surface):     0.84422 +- 0.22940 mm
       Raw Total Surface Area:                     94119.18750 mm^2
       Raw Total Number of Vertices:                    157234
       Raw Average Vertex Area (Whole Surface):        0.59859 mm^2
       Raw Natural Surface Integral:               20455.19531
       Raw Rectified Surface Integral:            405481.62500
       Raw Positive Surface Integral:             212968.42188
       Raw Negative Surface Integral:             192513.21875
       Raw Mean Natural Surface Integral:              0.13009 across 157234 (100.00%) vertices
       Raw Mean Rectified Surface Integral:            2.57884 across 157234 (100.00%) vertices
       Raw Mean Positive Surface Integral:             2.88556 across 73805 (46.94%) vertices
       Raw Mean Negative Surface Integral:             2.30751 across 83429 (53.06%) vertices
       Raw AreaNorm Natural Surface Integral:          0.21733 across 94118.382812 (100.00%) mm^2
       Raw AreaNorm Rectified Surface Integral:        4.30821 across 94118.382812 (100.00%) mm^2
       Raw AreaNorm Positive Surface Integral:         4.67180 across 45585.972656 (48.43%) mm^2
       Raw AreaNorm Negative Surface Integral:         3.96663 across 48533.230469 (51.57%) mm^2

K <mean> +- <std> (using 'rh.smoothwm'):               0.17679 +- 3.9463 mm^-2
         K Min:                                      -10.02983 at vertex 122515  
         K Max:                                     1067.95239 at vertex 77447   
         K Curvature Calculation Type:                discrete
         K Mean Vertex Separation (Whole Surface):     0.84422 +- 0.22940 mm
         K Total Surface Area:                     94119.18750 mm^2
         K Total Number of Vertices:                    157234
         K Average Vertex Area (Whole Surface):        0.59859 mm^2
         K Natural Surface Integral:                  12.56649
         K Rectified Surface Integral:              6936.33398
         K Positive Surface Integral:               3474.45020
         K Negative Surface Integral:               3461.88379
         K Mean Natural Surface Integral:              0.00008 across 157234 (100.00%) vertices
         K Mean Rectified Surface Integral:            0.04411 across 157234 (100.00%) vertices
         K Mean Positive Surface Integral:             0.05043 across 68899 (43.82%) vertices
         K Mean Negative Surface Integral:             0.03919 across 88335 (56.18%) vertices
         K AreaNorm Natural Surface Integral:          0.00013 across 94118.382812 (100.00%) mm^2
         K AreaNorm Rectified Surface Integral:        0.07370 across 94118.382812 (100.00%) mm^2
         K AreaNorm Positive Surface Integral:         0.11242 across 30904.833984 (32.84%) mm^2
         K AreaNorm Negative Surface Integral:         0.05476 across 63214.441406 (67.16%) mm^2

H <mean> +- <std> (using 'rh.smoothwm'):              -0.04836 +- 0.7552 mm^-1
         H Min:                                      -34.24051 at vertex 100551  
         H Max:                                       47.72215 at vertex 77447   
         H Curvature Calculation Type:                discrete
         H Mean Vertex Separation (Whole Surface):     0.84422 +- 0.22940 mm
         H Total Surface Area:                     94119.18750 mm^2
         H Total Number of Vertices:                    157234
         H Average Vertex Area (Whole Surface):        0.59859 mm^2
         H Natural Surface Integral:               -1481.84460
         H Rectified Surface Integral:             16910.37500
         H Positive Surface Integral:               7714.26514
         H Negative Surface Integral:               9196.10938
         H Mean Natural Surface Integral:             -0.00942 across 157234 (100.00%) vertices
         H Mean Rectified Surface Integral:            0.10755 across 157234 (100.00%) vertices
         H Mean Positive Surface Integral:             0.10055 across 76719 (48.79%) vertices
         H Mean Negative Surface Integral:             0.11422 across 80515 (51.21%) vertices
         H AreaNorm Natural Surface Integral:         -0.01574 across 94118.382812 (100.00%) mm^2
         H AreaNorm Rectified Surface Integral:        0.17967 across 94118.382812 (100.00%) mm^2
         H AreaNorm Positive Surface Integral:         0.16105 across 47901.167969 (50.89%) mm^2
         H AreaNorm Negative Surface Integral:         0.19897 across 46217.890625 (49.11%) mm^2

k1 <mean> +- <std> (using 'rh.smoothwm'):             -0.09836 +- 1.3688 mm^-1
        k1 Min:                                      -63.61980 at vertex 100551  
        k1 Max:                                       82.49932 at vertex 77447   
        k1 Curvature Calculation Type:                discrete
        k1 Mean Vertex Separation (Whole Surface):     0.84422 +- 0.22940 mm
        k1 Total Surface Area:                     94119.18750 mm^2
        k1 Total Number of Vertices:                    157234
        k1 Average Vertex Area (Whole Surface):        0.59859 mm^2
        k1 Natural Surface Integral:               -3753.11230
        k1 Rectified Surface Integral:             38361.08594
        k1 Positive Surface Integral:              17303.98633
        k1 Negative Surface Integral:              21057.09766
        k1 Mean Natural Surface Integral:             -0.02387 across 157234 (100.00%) vertices
        k1 Mean Rectified Surface Integral:            0.24397 across 157234 (100.00%) vertices
        k1 Mean Positive Surface Integral:             0.22555 across 76719 (48.79%) vertices
        k1 Mean Negative Surface Integral:             0.26153 across 80515 (51.21%) vertices
        k1 AreaNorm Natural Surface Integral:         -0.03988 across 94118.382812 (100.00%) mm^2
        k1 AreaNorm Rectified Surface Integral:        0.40758 across 94118.382812 (100.00%) mm^2
        k1 AreaNorm Positive Surface Integral:         0.36124 across 47901.167969 (50.89%) mm^2
        k1 AreaNorm Negative Surface Integral:         0.45560 across 46217.890625 (49.11%) mm^2

k2 <mean> +- <std> (using 'rh.smoothwm'):              0.00164 +- 0.2318 mm^-1
        k2 Min:                                       -9.68171 at vertex 88169   
        k2 Max:                                       13.83722 at vertex 113652  
        k2 Curvature Calculation Type:                discrete
        k2 Mean Vertex Separation (Whole Surface):     0.84422 +- 0.22940 mm
        k2 Total Surface Area:                     94119.18750 mm^2
        k2 Total Number of Vertices:                    157234
        k2 Average Vertex Area (Whole Surface):        0.59859 mm^2
        k2 Natural Surface Integral:                 789.42310
        k2 Rectified Surface Integral:             10618.99316
        k2 Positive Surface Integral:               5704.20801
        k2 Negative Surface Integral:               4914.78516
        k2 Mean Natural Surface Integral:              0.00502 across 157234 (100.00%) vertices
        k2 Mean Rectified Surface Integral:            0.06754 across 157234 (100.00%) vertices
        k2 Mean Positive Surface Integral:             0.06927 across 82350 (52.37%) vertices
        k2 Mean Negative Surface Integral:             0.06563 across 74884 (47.63%) vertices
        k2 AreaNorm Natural Surface Integral:          0.00839 across 94118.382812 (100.00%) mm^2
        k2 AreaNorm Rectified Surface Integral:        0.11283 across 94118.382812 (100.00%) mm^2
        k2 AreaNorm Positive Surface Integral:         0.11524 across 49499.261719 (52.59%) mm^2
        k2 AreaNorm Negative Surface Integral:         0.11015 across 44619.914062 (47.41%) mm^2

S <mean> +- <std> (using 'rh.smoothwm'):               1.58356 +- 26.6155 mm^-2
         S Min:                                        0.00000 at vertex 414     
         S Max:                                     4837.80566 at vertex 77447   
         S Curvature Calculation Type:                discrete
         S Mean Vertex Separation (Whole Surface):     0.84422 +- 0.22940 mm
         S Total Surface Area:                     94119.18750 mm^2
         S Total Number of Vertices:                    157234
         S Average Vertex Area (Whole Surface):        0.59859 mm^2
         S Natural Surface Integral:               38192.87500
         S Rectified Surface Integral:             38192.87500
         S Positive Surface Integral:              38192.87500
         S Negative Surface Integral:                  0.00000
         S Mean Natural Surface Integral:              0.24290 across 157234 (100.00%) vertices
         S Mean Rectified Surface Integral:            0.24290 across 157234 (100.00%) vertices
         S Mean Positive Surface Integral:             0.24290 across 157234 (100.00%) vertices
         S Mean Negative Surface Integral:             0.00000 across 0 (00.00%) vertices
         S AreaNorm Natural Surface Integral:          0.40580 across 94118.382812 (100.00%) mm^2
         S AreaNorm Rectified Surface Integral:        0.40580 across 94118.382812 (100.00%) mm^2
         S AreaNorm Positive Surface Integral:         0.40580 across 94118.382812 (100.00%) mm^2
         S AreaNorm Negative Surface Integral:         0.00000 across 0.000000 (00.00%) mm^2

C <mean> +- <std> (using 'rh.smoothwm'):               0.46626 +- 0.8667 mm^-2
         C Min:                                        0.00000 at vertex 28925   
         C Max:                                       59.04960 at vertex 77447   
         C Curvature Calculation Type:                discrete
         C Mean Vertex Separation (Whole Surface):     0.84422 +- 0.22940 mm
         C Total Surface Area:                     94119.18750 mm^2
         C Total Number of Vertices:                    157234
         C Average Vertex Area (Whole Surface):        0.59859 mm^2
         C Natural Surface Integral:               28728.17969
         C Rectified Surface Integral:             28728.17969
         C Positive Surface Integral:              28728.17969
         C Negative Surface Integral:                  0.00000
         C Mean Natural Surface Integral:              0.18271 across 157234 (100.00%) vertices
         C Mean Rectified Surface Integral:            0.18271 across 157234 (100.00%) vertices
         C Mean Positive Surface Integral:             0.18271 across 157234 (100.00%) vertices
         C Mean Negative Surface Integral:             0.00000 across 0 (00.00%) vertices
         C AreaNorm Natural Surface Integral:          0.30523 across 94118.382812 (100.00%) mm^2
         C AreaNorm Rectified Surface Integral:        0.30523 across 94118.382812 (100.00%) mm^2
         C AreaNorm Positive Surface Integral:         0.30523 across 94118.382812 (100.00%) mm^2
         C AreaNorm Negative Surface Integral:         0.00000 across 0.000000 (00.00%) mm^2

BE <mean> +- <std> (using 'rh.smoothwm'):              1.93709 +- 32.5099 mm^-2
        BE Min:                                        0.00000 at vertex 28925   
        BE Max:                                     6973.71094 at vertex 77447   
        BE Curvature Calculation Type:                discrete
        BE Mean Vertex Separation (Whole Surface):     0.84422 +- 0.22940 mm
        BE Total Surface Area:                     94119.18750 mm^2
        BE Total Number of Vertices:                    157234
        BE Average Vertex Area (Whole Surface):        0.59859 mm^2
        BE Natural Surface Integral:               38216.78516
        BE Rectified Surface Integral:             38216.78516
        BE Positive Surface Integral:              38216.78516
        BE Negative Surface Integral:                  0.00000
        BE Mean Natural Surface Integral:              0.24306 across 157234 (100.00%) vertices
        BE Mean Rectified Surface Integral:            0.24306 across 157234 (100.00%) vertices
        BE Mean Positive Surface Integral:             0.24306 across 157234 (100.00%) vertices
        BE Mean Negative Surface Integral:             0.00000 across 0 (00.00%) vertices
        BE AreaNorm Natural Surface Integral:          0.40605 across 94118.382812 (100.00%) mm^2
        BE AreaNorm Rectified Surface Integral:        0.40605 across 94118.382812 (100.00%) mm^2
        BE AreaNorm Positive Surface Integral:         0.40605 across 94118.382812 (100.00%) mm^2
        BE AreaNorm Negative Surface Integral:         0.00000 across 0.000000 (00.00%) mm^2

FI <mean> +- <std> (using 'rh.smoothwm'):              1.63606 +- 29.0031 mm^-2
        FI Min:                                        0.00000 at vertex 414     
        FI Max:                                     5738.18555 at vertex 77447   
        FI Curvature Calculation Type:                discrete
        FI Mean Vertex Separation (Whole Surface):     0.84422 +- 0.22940 mm
        FI Total Surface Area:                     94119.18750 mm^2
        FI Total Number of Vertices:                    157234
        FI Average Vertex Area (Whole Surface):        0.59859 mm^2
        FI Natural Surface Integral:               28890.59375
        FI Rectified Surface Integral:             28890.59375
        FI Positive Surface Integral:              28890.59375
        FI Negative Surface Integral:                  0.00000
        FI Mean Natural Surface Integral:              0.18374 across 157234 (100.00%) vertices
        FI Mean Rectified Surface Integral:            0.18374 across 157234 (100.00%) vertices
        FI Mean Positive Surface Integral:             0.18374 across 157234 (100.00%) vertices
        FI Mean Negative Surface Integral:             0.00000 across 0 (00.00%) vertices
        FI AreaNorm Natural Surface Integral:          0.30696 across 94118.382812 (100.00%) mm^2
        FI AreaNorm Rectified Surface Integral:        0.30696 across 94118.382812 (100.00%) mm^2
        FI AreaNorm Positive Surface Integral:         0.30696 across 94118.382812 (100.00%) mm^2
        FI AreaNorm Negative Surface Integral:         0.00000 across 0.000000 (00.00%) mm^2

curv -- calculation type:                                discrete
curv -- Folding Index (FI):                            2299.04028
curv -- Intrinsic Curvature Index - positive (ICIp):    276.48798
curv -- Intrinsic Curvature Index - negative (ICIn):    275.48795
curv -- Intrinsic Curvature Index - natural  (ICIt):      1.00001

Mean across 10 curvatures: 5.6285e-01 +- 7.7653e-01
