# Supplementary material for: Computer assisted diagnosis of Alzheimer’s disease using statistical likelihood-ratio test
Source: PLoS One. 2023 Feb 17;18(2):e0279574. doi: 10.1371/journal.pone.0279574 (PMC9937475; doi:10.1371/journal.pone.0279574)
Supplement: S1 File — (ZIP) [file pone.0279574.s001.zip › ADNI_AD/14_12_19/S63090/stats/rh.w-g.pct.stats]

# Title Segmentation Statistics 
# 
# generating_program mri_segstats
# cvs_version $Id: mri_segstats.c,v 1.121 2016/05/31 17:27:11 greve Exp $
# cmdline mri_segstats --in /scratch/jk27/xxz598/freesurfer/subjects/S63090/surf/rh.w-g.pct.mgh --annot S63090 rh aparc --sum /scratch/jk27/xxz598/freesurfer/subjects/S63090/stats/rh.w-g.pct.stats --snr 
# sysname  Linux
# hostname gadi-cpu-clx-2181.gadi.nci.org.au
# machine  x86_64
# user     xxz598
# anatomy_type surface
# 
# SUBJECTS_DIR /scratch/jk27/xxz598/freesurfer/subjects
# subjectname S63090
# Annot S63090 rh aparc
# ColorTable /tmp/mri_segstats.tmp.S63090.rh.198.ctab 
# ColorTableTimeStamp 2019/12/25 23:04:50 
# InVolFile  /scratch/jk27/xxz598/freesurfer/subjects/S63090/surf/rh.w-g.pct.mgh 
# InVolFileTimeStamp  2019/12/25 23:04:49 
# InVolFrame 0 
# Only reporting non-empty segmentations
# VertexArea_mm2 0.66259 
# TableCol  1 ColHeader Index 
# TableCol  1 FieldName Index 
# TableCol  1 Units     NA 
# TableCol  2 ColHeader SegId 
# TableCol  2 FieldName Segmentation Id
# TableCol  2 Units     NA
# TableCol  3 ColHeader NVertices 
# TableCol  3 FieldName Number of Vertices
# TableCol  3 Units     unitless
# TableCol  4 ColHeader Area_mm2
# TableCol  4 FieldName Area
# TableCol  4 Units     mm^2
# TableCol  5 ColHeader StructName
# TableCol  5 FieldName Structure Name
# TableCol  5 Units     NA
# TableCol  6 ColHeader Mean 
# TableCol  6 FieldName Intensity Mean
# TableCol  6 Units     unknown
# TableCol  7 ColHeader StdDev
# TableCol  7 FieldName Itensity StdDev
# TableCol  7 Units     unknown
# TableCol  8 ColHeader Min
# TableCol  8 FieldName Intensity Min
# TableCol  8 Units     unknown
# TableCol  9 ColHeader Max
# TableCol  9 FieldName Intensity Max
# TableCol  9 Units     unknown
# TableCol 10 ColHeader Range
# TableCol 10 FieldName Intensity Range
# TableCol 10 Units     unknown
# TableCol 11 ColHeader SNR
# TableCol 11 FieldName Intensity SNR
# TableCol 11 Units     none
# NRows 35 
# NTableCols 11 
# ColHeaders  Index SegId NVertices Area_mm2 StructName Mean StdDev Min Max Range SNR  
  1 2000      9683     6476.2  unknown                           -0.0177     1.8653   -74.6522    57.3884   132.0406    -0.0095 
  2 2001      1431      988.3  bankssts                          29.6440     7.9745     4.3593    51.5782    47.2189     3.7174 
  3 2002      1049      689.4  caudalanteriorcingulate           33.3516     9.3595     7.3730    62.0220    54.6490     3.5634 
  4 2003      3422     2192.8  caudalmiddlefrontal               26.3814     9.2773    -3.7540    57.4099    61.1639     2.8436 
  5 2005      2848     1829.2  cuneus                            26.5229     8.6776    -1.9589    74.8722    76.8311     3.0565 
  6 2006       518      366.4  entorhinal                        28.1395    12.1585   -24.5638    60.0704    84.6342     2.3144 
  7 2007      4389     3112.5  fusiform                          30.8671     9.7845   -22.2049    77.3793    99.5842     3.1547 
  8 2008      7530     5011.1  inferiorparietal                  28.2952     8.8358    -2.1547    55.5971    57.7518     3.2023 
  9 2009      5009     3580.9  inferiortemporal                  31.5858     9.0476    -3.5293    59.4284    62.9578     3.4911 
 10 2010      2311     1499.8  isthmuscingulate                  26.9612    10.2745   -10.8338    67.1609    77.9947     2.6241 
 11 2011      9557     6234.0  lateraloccipital                  27.5559     8.9266    -5.1347    57.7887    62.9235     3.0869 
 12 2012      4871     3195.5  lateralorbitofrontal              28.8605    10.2119   -11.4407    64.2807    75.7214     2.8262 
 13 2013      5718     3792.5  lingual                           27.0653    10.2952   -42.2662    65.7456   108.0118     2.6289 
 14 2014      3472     2393.1  medialorbitofrontal               29.2231    10.4168   -26.9920    54.7006    81.6926     2.8054 
 15 2015      6426     4327.6  middletemporal                    29.5724     9.8537    -9.5377    57.2212    66.7588     3.0011 
 16 2016       899      649.5  parahippocampal                   32.0842    10.3121   -56.4602    60.3412   116.8014     3.1113 
 17 2017      2617     1806.9  paracentral                       27.2280     8.6560     2.1914    68.1565    65.9651     3.1456 
 18 2018      2758     1702.8  parsopercularis                   26.9824     9.5253    -0.4843    52.9721    53.4564     2.8327 
 19 2019      1458      970.6  parsorbitalis                     30.0527    10.3067    -1.5841    73.8297    75.4137     2.9158 
 20 2020      2407     1567.6  parstriangularis                  27.0349     8.7599    -4.7498    50.8260    55.5758     3.0862 
 21 2021      3092     2129.8  pericalcarine                     27.8004    12.1714   -59.6744   103.2386   162.9130     2.2841 
 22 2022      6291     4107.5  postcentral                       27.5628     8.6944    -1.8272    78.0782    79.9054     3.1702 
 23 2023      1887     1254.7  posteriorcingulate                26.0841    10.1077    -5.3774    52.5396    57.9171     2.5806 
 24 2024      7970     5067.2  precentral                        23.7204    10.3276    -7.4626    64.8166    72.2792     2.2968 
 25 2025      7472     5070.5  precuneus                         27.4942     8.6456    -2.2948    59.0272    61.3220     3.1801 
 26 2026       829      534.9  rostralanteriorcingulate          30.7457     9.5539     0.0424    55.3624    55.3200     3.2181 
 27 2027     10513     6902.0  rostralmiddlefrontal              28.6763     9.8504    -8.0265    64.6242    72.6507     2.9112 
 28 2028     12464     8081.3  superiorfrontal                   27.1356     9.5427   -10.6205    71.6140    82.2346     2.8436 
 29 2029      8465     5632.0  superiorparietal                  27.8203     8.2545    -9.7130    58.5301    68.2431     3.3703 
 30 2030      7336     4843.4  superiortemporal                  28.3695     9.9331    -3.6507    63.2507    66.9015     2.8560 
 31 2031      6743     4352.4  supramarginal                     27.3673     8.8193    -6.8703    51.6992    58.5695     3.1031 
 32 2032       533      348.1  frontalpole                       24.2440    10.1124    -3.7848    48.6462    52.4310     2.3975 
 33 2033       677      452.6  temporalpole                      30.6957     8.6503     7.9782    53.8334    45.8553     3.5485 
 34 2034       751      465.2  transversetemporal                20.6545     7.5804    -1.4983    43.1253    44.6236     2.7247 
 35 2035      3838     2553.4  insula                            27.7259    10.6334   -24.3648    63.9851    88.3500     2.6074 
