# Supplementary material for: Computer assisted diagnosis of Alzheimer’s disease using statistical likelihood-ratio test
Source: PLoS One. 2023 Feb 17;18(2):e0279574. doi: 10.1371/journal.pone.0279574 (PMC9937475; doi:10.1371/journal.pone.0279574)
Supplement: S1 File — (ZIP) [file pone.0279574.s001.zip › ADNI_AD/14_12_19/S63090/stats/wmparc.stats]

# Title Segmentation Statistics 
# 
# generating_program mri_segstats
# cvs_version $Id: mri_segstats.c,v 1.121 2016/05/31 17:27:11 greve Exp $
# cmdline mri_segstats --seg mri/wmparc.mgz --sum stats/wmparc.stats --pv mri/norm.mgz --excludeid 0 --brainmask mri/brainmask.mgz --in mri/norm.mgz --in-intensity-name norm --in-intensity-units MR --subject S63090 --surf-wm-vol --ctab /scratch/jk27/xxz598/freesurfer/WMParcStatsLUT.txt --etiv 
# sysname  Linux
# hostname gadi-cpu-clx-2181.gadi.nci.org.au
# machine  x86_64
# user     xxz598
# anatomy_type volume
# 
# SUBJECTS_DIR /scratch/jk27/xxz598/freesurfer/subjects
# subjectname S63090
# Measure VentricleChoroidVol, VentricleChoroidVol, Volume of ventricles and choroid plexus, 124330.000000, mm^3
# Measure lhCerebralWhiteMatter, lhCerebralWhiteMatterVol, Left hemisphere cerebral white matter volume, 280713.929528, mm^3
# Measure rhCerebralWhiteMatter, rhCerebralWhiteMatterVol, Right hemisphere cerebral white matter volume, 279856.341198, mm^3
# Measure CerebralWhiteMatter, CerebralWhiteMatterVol, Total cerebral white matter volume, 560570.270726, mm^3
# Measure Mask, MaskVol, Mask Volume, 1898725.000000, mm^3
# Measure EstimatedTotalIntraCranialVol, eTIV, Estimated Total Intracranial Volume, 1882617.517905, mm^3
# SegVolFile mri/wmparc.mgz 
# SegVolFileTimeStamp  2019/12/25 23:16:28 
# ColorTable /scratch/jk27/xxz598/freesurfer/WMParcStatsLUT.txt 
# ColorTableTimeStamp 2017/01/19 09:00:02 
# InVolFile  mri/norm.mgz 
# InVolFileTimeStamp  2019/12/25 16:51:28 
# InVolFrame 0 
# PVVolFile  mri/norm.mgz 
# PVVolFileTimeStamp  2019/12/25 16:51:28 
# ExcludeSegId 0 
# Only reporting non-empty segmentations
# VoxelVolume_mm3 1 
# TableCol  1 ColHeader Index 
# TableCol  1 FieldName Index 
# TableCol  1 Units     NA 
# TableCol  2 ColHeader SegId 
# TableCol  2 FieldName Segmentation Id
# TableCol  2 Units     NA
# TableCol  3 ColHeader NVoxels 
# TableCol  3 FieldName Number of Voxels
# TableCol  3 Units     unitless
# TableCol  4 ColHeader Volume_mm3
# TableCol  4 FieldName Volume
# TableCol  4 Units     mm^3
# TableCol  5 ColHeader StructName
# TableCol  5 FieldName Structure Name
# TableCol  5 Units     NA
# TableCol  6 ColHeader normMean 
# TableCol  6 FieldName Intensity normMean
# TableCol  6 Units     MR
# TableCol  7 ColHeader normStdDev
# TableCol  7 FieldName Itensity normStdDev
# TableCol  7 Units     MR
# TableCol  8 ColHeader normMin
# TableCol  8 FieldName Intensity normMin
# TableCol  8 Units     MR
# TableCol  9 ColHeader normMax
# TableCol  9 FieldName Intensity normMax
# TableCol  9 Units     MR
# TableCol 10 ColHeader normRange
# TableCol 10 FieldName Intensity normRange
# TableCol 10 Units     MR
# NRows 70 
# NTableCols 10 
# ColHeaders  Index SegId NVoxels Volume_mm3 StructName normMean normStdDev normMin normMax normRange  
  1 3001      3318     3285.9  wm-lh-bankssts                    96.6308     9.7487    38.0000   119.0000    81.0000 
  2 3002      3205     3183.9  wm-lh-caudalanteriorcingulate     97.6172    14.9029    32.0000   124.0000    92.0000 
  3 3003      8737     8861.5  wm-lh-caudalmiddlefrontal         99.1617     7.5374    74.0000   121.0000    47.0000 
  4 3005      3943     3955.1  wm-lh-cuneus                      95.6084     9.2546    24.0000   119.0000    95.0000 
  5 3006       869      950.9  wm-lh-entorhinal                  86.0081     7.8736    60.0000   105.0000    45.0000 
  6 3007      8137     8154.3  wm-lh-fusiform                    92.6335    12.5121     4.0000   117.0000   113.0000 
  7 3008     14043    14138.2  wm-lh-inferiorparietal            96.7685    10.8957     0.0000   120.0000   120.0000 
  8 3009      8183     8312.2  wm-lh-inferiortemporal            92.4528    10.1335     9.0000   124.0000   115.0000 
  9 3010      4285     4478.8  wm-lh-isthmuscingulate            96.6012    14.4634     7.0000   120.0000   113.0000 
 10 3011     14847    15067.3  wm-lh-lateraloccipital            87.3699    18.0164     0.0000   119.0000   119.0000 
 11 3012      8147     8122.7  wm-lh-lateralorbitofrontal        95.4349     8.7953    41.0000   120.0000    79.0000 
 12 3013      6384     6717.6  wm-lh-lingual                     82.7722    16.8508     0.0000   109.0000   109.0000 
 13 3014      5165     5222.6  wm-lh-medialorbitofrontal         94.9268     9.9917    48.0000   124.0000    76.0000 
 14 3015      8136     8349.8  wm-lh-middletemporal              92.9543     9.2202    32.0000   119.0000    87.0000 
 15 3016      1727     1922.3  wm-lh-parahippocampal             91.1720    10.1954    25.0000   116.0000    91.0000 
 16 3017      5010     4895.5  wm-lh-paracentral                 96.0064     7.8257    56.0000   113.0000    57.0000 
 17 3018      4300     4350.3  wm-lh-parsopercularis             99.8993     8.8533    76.0000   122.0000    46.0000 
 18 3019      1523     1532.8  wm-lh-parsorbitalis               93.3500     8.4575    72.0000   119.0000    47.0000 
 19 3020      3896     3866.1  wm-lh-parstriangularis            97.3850     8.5106    49.0000   117.0000    68.0000 
 20 3021      3952     3974.6  wm-lh-pericalcarine               85.6928    14.0651     0.0000   117.0000   117.0000 
 21 3022      8399     8643.2  wm-lh-postcentral                 96.9756     7.9808    71.0000   118.0000    47.0000 
 22 3023      4561     4504.5  wm-lh-posteriorcingulate          95.9719    13.3717     7.0000   119.0000   112.0000 
 23 3024     16712    16906.7  wm-lh-precentral                  97.7839     7.4033    59.0000   118.0000    59.0000 
 24 3025     12369    12220.0  wm-lh-precuneus                   97.2007    10.6726    20.0000   122.0000   102.0000 
 25 3026      2926     2919.2  wm-lh-rostralanteriorcingulate    92.4009    15.8347    24.0000   125.0000   101.0000 
 26 3027     17084    17250.8  wm-lh-rostralmiddlefrontal        97.9534     8.5996    71.0000   121.0000    50.0000 
 27 3028     19967    20095.6  wm-lh-superiorfrontal             97.3589     8.1082    53.0000   118.0000    65.0000 
 28 3029     13944    14049.7  wm-lh-superiorparietal            97.2224     9.0988     0.0000   119.0000   119.0000 
 29 3030     12719    13065.9  wm-lh-superiortemporal            96.6471     9.2755     0.0000   118.0000   118.0000 
 30 3031     11605    11880.7  wm-lh-supramarginal               99.3719     8.6417    25.0000   122.0000    97.0000 
 31 3032       436      424.7  wm-lh-frontalpole                 92.9794     8.2806    73.0000   113.0000    40.0000 
 32 3033       633      704.5  wm-lh-temporalpole                84.8562     6.1780    69.0000   104.0000    35.0000 
 33 3034      1072     1115.0  wm-lh-transversetemporal          99.9683     7.1871    65.0000   114.0000    49.0000 
 34 3035     12044    12092.1  wm-lh-insula                      95.4491     9.4776    35.0000   119.0000    84.0000 
 35 4001      2961     2921.9  wm-rh-bankssts                    96.7362     8.3574    34.0000   116.0000    82.0000 
 36 4002      2774     2787.1  wm-rh-caudalanteriorcingulate     95.7963    13.6357    34.0000   119.0000    85.0000 
 37 4003      6322     6327.2  wm-rh-caudalmiddlefrontal         96.7518     8.0866    70.0000   115.0000    45.0000 
 38 4005      3517     3579.4  wm-rh-cuneus                      97.0091     7.8756    75.0000   118.0000    43.0000 
 39 4006       632      699.7  wm-rh-entorhinal                  84.8718     9.0028    55.0000   112.0000    57.0000 
 40 4007      7362     7392.0  wm-rh-fusiform                    89.7838     9.4867    18.0000   115.0000    97.0000 
 41 4008     13489    13555.7  wm-rh-inferiorparietal            96.8468     9.3469    36.0000   121.0000    85.0000 
 42 4009      7788     7914.7  wm-rh-inferiortemporal            89.7653     9.6772    31.0000   113.0000    82.0000 
 43 4010      5168     5370.4  wm-rh-isthmuscingulate            96.9263    12.4188    26.0000   118.0000    92.0000 
 44 4011     15373    15503.2  wm-rh-lateraloccipital            92.0986     8.8727    34.0000   118.0000    84.0000 
 45 4012      8979     9014.5  wm-rh-lateralorbitofrontal        93.4983    10.2566    36.0000   119.0000    83.0000 
 46 4013      8414     8459.7  wm-rh-lingual                     89.8101    12.8211    12.0000   114.0000   102.0000 
 47 4014      4718     4787.8  wm-rh-medialorbitofrontal         95.3315    10.3557    33.0000   119.0000    86.0000 
 48 4015      8619     8850.4  wm-rh-middletemporal              91.5221     9.2536    31.0000   116.0000    85.0000 
 49 4016      1648     1731.5  wm-rh-parahippocampal             90.0255     9.6423    52.0000   116.0000    64.0000 
 50 4017      6053     5977.0  wm-rh-paracentral                 94.8393     8.9384    57.0000   115.0000    58.0000 
 51 4018      4853     4844.7  wm-rh-parsopercularis             96.1076     8.4514    69.0000   116.0000    47.0000 
 52 4019      1769     1786.6  wm-rh-parsorbitalis               90.4754     9.1103    70.0000   115.0000    45.0000 
 53 4020      4098     4007.9  wm-rh-parstriangularis            94.3814     8.9738    45.0000   122.0000    77.0000 
 54 4021      6117     5972.4  wm-rh-pericalcarine               91.7033    12.9463    20.0000   119.0000    99.0000 
 55 4022      8886     9124.2  wm-rh-postcentral                 96.2476     8.1640    49.0000   121.0000    72.0000 
 56 4023      4300     4340.8  wm-rh-posteriorcingulate          95.6035    11.5840    40.0000   118.0000    78.0000 
 57 4024     16971    17022.5  wm-rh-precentral                  95.9661     7.7753    52.0000   116.0000    64.0000 
 58 4025     13924    13758.0  wm-rh-precuneus                   96.7183     9.7571     4.0000   119.0000   115.0000 
 59 4026      2154     2173.1  wm-rh-rostralanteriorcingulate    96.9889    10.3105    41.0000   120.0000    79.0000 
 60 4027     16061    16157.8  wm-rh-rostralmiddlefrontal        95.9019     9.3962    63.0000   119.0000    56.0000 
 61 4028     21585    21514.2  wm-rh-superiorfrontal             97.3075     8.6477    39.0000   123.0000    84.0000 
 62 4029     13004    13104.0  wm-rh-superiorparietal            96.5032     8.7011    34.0000   117.0000    83.0000 
 63 4030     10475    10860.0  wm-rh-superiortemporal            94.5239     9.1279    33.0000   119.0000    86.0000 
 64 4031     10970    11190.5  wm-rh-supramarginal               97.2229    10.7256     5.0000   120.0000   115.0000 
 65 4032       404      410.0  wm-rh-frontalpole                 92.2500     7.8380    70.0000   115.0000    45.0000 
 66 4033       703      765.1  wm-rh-temporalpole                85.9573     7.4552    69.0000   107.0000    38.0000 
 67 4034       767      817.1  wm-rh-transversetemporal          96.9648     6.4253    78.0000   112.0000    34.0000 
 68 4035     11401    11404.0  wm-rh-insula                      93.0744     9.3385    16.0000   119.0000   103.0000 
 69 5001     27996    26554.0  Left-UnsegmentedWhiteMatter       82.8980    28.1387     0.0000   126.0000   126.0000 
 70 5002     27094    25687.7  Right-UnsegmentedWhiteMatter      88.8024    19.5060     0.0000   122.0000   122.0000 
