# Supplementary material for: Computer assisted diagnosis of Alzheimer’s disease using statistical likelihood-ratio test
Source: PLoS One. 2023 Feb 17;18(2):e0279574. doi: 10.1371/journal.pone.0279574 (PMC9937475; doi:10.1371/journal.pone.0279574)
Supplement: S1 File — (ZIP) [file pone.0279574.s001.zip › ADNI_AD/14_12_19/S645034/stats/aseg.stats]

# Title Segmentation Statistics 
# 
# generating_program mri_segstats
# cvs_version $Id: mri_segstats.c,v 1.121 2016/05/31 17:27:11 greve Exp $
# cmdline mri_segstats --seg mri/aseg.mgz --sum stats/aseg.stats --pv mri/norm.mgz --empty --brainmask mri/brainmask.mgz --brain-vol-from-seg --excludeid 0 --excl-ctxgmwm --supratent --subcortgray --in mri/norm.mgz --in-intensity-name norm --in-intensity-units MR --etiv --surf-wm-vol --surf-ctx-vol --totalgray --euler --ctab /scratch/jk27/xxz598/freesurfer/ASegStatsLUT.txt --subject S645034 
# sysname  Linux
# hostname gadi-cpu-clx-2426.gadi.nci.org.au
# machine  x86_64
# user     xxz598
# anatomy_type volume
# 
# SUBJECTS_DIR /scratch/jk27/xxz598/freesurfer/subjects
# subjectname S645034
# Measure BrainSeg, BrainSegVol, Brain Segmentation Volume, 840828.000000, mm^3
# Measure BrainSegNotVent, BrainSegVolNotVent, Brain Segmentation Volume Without Ventricles, 808985.000000, mm^3
# Measure BrainSegNotVentSurf, BrainSegVolNotVentSurf, Brain Segmentation Volume Without Ventricles from Surf, 808232.009475, mm^3
# Measure VentricleChoroidVol, VentricleChoroidVol, Volume of ventricles and choroid plexus, 28362.000000, mm^3
# Measure lhCortex, lhCortexVol, Left hemisphere cortical gray matter volume, 170849.661781, mm^3
# Measure rhCortex, rhCortexVol, Right hemisphere cortical gray matter volume, 170814.827302, mm^3
# Measure Cortex, CortexVol, Total cortical gray matter volume, 341664.489082, mm^3
# Measure lhCerebralWhiteMatter, lhCerebralWhiteMatterVol, Left hemisphere cerebral white matter volume, 155867.989424, mm^3
# Measure rhCerebralWhiteMatter, rhCerebralWhiteMatterVol, Right hemisphere cerebral white matter volume, 163999.530969, mm^3
# Measure CerebralWhiteMatter, CerebralWhiteMatterVol, Total cerebral white matter volume, 319867.520393, mm^3
# Measure SubCortGray, SubCortGrayVol, Subcortical gray matter volume, 40288.000000, mm^3
# Measure TotalGray, TotalGrayVol, Total gray matter volume, 467510.489082, mm^3
# Measure SupraTentorial, SupraTentorialVol, Supratentorial volume, 733547.009475, mm^3
# Measure SupraTentorialNotVent, SupraTentorialVolNotVent, Supratentorial volume, 705185.009475, mm^3
# Measure SupraTentorialNotVentVox, SupraTentorialVolNotVentVox, Supratentorial volume voxel count, 702484.000000, mm^3
# Measure Mask, MaskVol, Mask Volume, 1247797.000000, mm^3
# Measure BrainSegVol-to-eTIV, BrainSegVol-to-eTIV, Ratio of BrainSegVol to eTIV, 0.692602, unitless
# Measure MaskVol-to-eTIV, MaskVol-to-eTIV, Ratio of MaskVol to eTIV, 1.027828, unitless
# Measure lhSurfaceHoles, lhSurfaceHoles, Number of defect holes in lh surfaces prior to fixing, 77, unitless
# Measure rhSurfaceHoles, rhSurfaceHoles, Number of defect holes in rh surfaces prior to fixing, 67, unitless
# Measure SurfaceHoles, SurfaceHoles, Total number of defect holes in surfaces prior to fixing, 144, unitless
# Measure EstimatedTotalIntraCranialVol, eTIV, Estimated Total Intracranial Volume, 1214013.585601, mm^3
# SegVolFile mri/aseg.mgz 
# SegVolFileTimeStamp  2019/12/21 01:28:20 
# ColorTable /scratch/jk27/xxz598/freesurfer/ASegStatsLUT.txt 
# ColorTableTimeStamp 2017/01/19 09:00:02 
# InVolFile  mri/norm.mgz 
# InVolFileTimeStamp  2019/12/20 20:48:07 
# InVolFrame 0 
# PVVolFile  mri/norm.mgz 
# PVVolFileTimeStamp  2019/12/20 20:48:07 
# Excluding Cortical Gray and White Matter
# ExcludeSegId 0 2 3 41 42 
# VoxelVolume_mm3 1 
# TableCol  1 ColHeader Index 
# TableCol  1 FieldName Index 
# TableCol  1 Units     NA 
# TableCol  2 ColHeader SegId 
# TableCol  2 FieldName Segmentation Id
# TableCol  2 Units     NA
# TableCol  3 ColHeader NVoxels 
# TableCol  3 FieldName Number of Voxels
# TableCol  3 Units     unitless
# TableCol  4 ColHeader Volume_mm3
# TableCol  4 FieldName Volume
# TableCol  4 Units     mm^3
# TableCol  5 ColHeader StructName
# TableCol  5 FieldName Structure Name
# TableCol  5 Units     NA
# TableCol  6 ColHeader normMean 
# TableCol  6 FieldName Intensity normMean
# TableCol  6 Units     MR
# TableCol  7 ColHeader normStdDev
# TableCol  7 FieldName Itensity normStdDev
# TableCol  7 Units     MR
# TableCol  8 ColHeader normMin
# TableCol  8 FieldName Intensity normMin
# TableCol  8 Units     MR
# TableCol  9 ColHeader normMax
# TableCol  9 FieldName Intensity normMax
# TableCol  9 Units     MR
# TableCol 10 ColHeader normRange
# TableCol 10 FieldName Intensity normRange
# TableCol 10 Units     MR
# NRows 45 
# NTableCols 10 
# ColHeaders  Index SegId NVoxels Volume_mm3 StructName normMean normStdDev normMin normMax normRange  
  1   4     11769    12085.1  Left-Lateral-Ventricle            23.6352    12.3806     0.0000    92.0000    92.0000 
  2   5      1172     1125.9  Left-Inf-Lat-Vent                 39.5205    16.0365     2.0000    78.0000    76.0000 
  3   7     10711    11053.9  Left-Cerebellum-White-Matter      81.2617     7.6547    38.0000   105.0000    67.0000 
  4   8     42965    43149.5  Left-Cerebellum-Cortex            54.2684    12.0908     5.0000   112.0000   107.0000 
  5  10      5707     5497.3  Left-Thalamus-Proper              94.5958    11.1936    34.0000   119.0000    85.0000 
  6  11      2644     2570.9  Left-Caudate                      83.3415     9.9349    33.0000   109.0000    76.0000 
  7  12      2953     2895.3  Left-Putamen                      83.1615     9.1310    41.0000   103.0000    62.0000 
  8  13      1395     1307.0  Left-Pallidum                     94.3584    11.6848    45.0000   118.0000    73.0000 
  9  14      1239     1269.7  3rd-Ventricle                     29.2090    13.4868     2.0000    82.0000    80.0000 
 10  15      1151     1274.0  4th-Ventricle                     32.4483    12.6423     5.0000    71.0000    66.0000 
 11  16     15418    15429.7  Brain-Stem                        85.1114    11.9921    26.0000   125.0000    99.0000 
 12  17      2594     2350.2  Left-Hippocampus                  75.2945    14.2204    22.0000   119.0000    97.0000 
 13  18       722      692.1  Left-Amygdala                     86.2825    12.3484    37.0000   120.0000    83.0000 
 14  24      1091     1094.5  CSF                               43.9001    12.9309    13.0000   112.0000    99.0000 
 15  26       261      229.8  Left-Accumbens-area               85.0805     7.8821    45.0000   100.0000    55.0000 
 16  28      3799     3682.6  Left-VentralDC                    94.6241    12.4194    35.0000   129.0000    94.0000 
 17  30        10       21.2  Left-vessel                       55.6000     8.2084    43.0000    68.0000    25.0000 
 18  31       863      752.9  Left-choroid-plexus               47.3627    12.3099    21.0000    83.0000    62.0000 
 19  43     11881    12056.5  Right-Lateral-Ventricle           25.3639    12.9270     0.0000    94.0000    94.0000 
 20  44      1771     1754.9  Right-Inf-Lat-Vent                31.9706    14.5631     2.0000    78.0000    76.0000 
 21  46     10051    10427.1  Right-Cerebellum-White-Matter     78.6430     6.8800    38.0000   101.0000    63.0000 
 22  47     40446    40773.8  Right-Cerebellum-Cortex           54.8221    11.2705     0.0000   103.0000   103.0000 
 23  49      5763     5571.5  Right-Thalamus-Proper             91.3724    10.1502    29.0000   120.0000    91.0000 
 24  50      2754     2711.0  Right-Caudate                     84.3729     9.7374    38.0000   106.0000    68.0000 
 25  51      3287     3234.4  Right-Putamen                     87.4481     7.4037    60.0000   109.0000    49.0000 
 26  52      1478     1395.8  Right-Pallidum                    96.1394    11.9530    47.0000   121.0000    74.0000 
 27  53      2703     2501.6  Right-Hippocampus                 70.4262    12.9401    19.0000   110.0000    91.0000 
 28  54       944      887.0  Right-Amygdala                    82.0646    12.6543    39.0000   118.0000    79.0000 
 29  58       297      254.7  Right-Accumbens-area              88.7441     6.8033    60.0000   104.0000    44.0000 
 30  60      3029     2911.3  Right-VentralDC                   95.3711    13.9714    34.0000   129.0000    95.0000 
 31  62        82       95.6  Right-vessel                      48.7195    13.0585    21.0000    72.0000    51.0000 
 32  63       907      819.5  Right-choroid-plexus              46.7211    11.0242    20.0000    84.0000    64.0000 
 33  72         0        0.0  5th-Ventricle                      0.0000     0.0000     0.0000     0.0000     0.0000 
 34  77      2555     2235.4  WM-hypointensities                74.9534    13.0296    23.0000   107.0000    84.0000 
 35  78         0        0.0  Left-WM-hypointensities            0.0000     0.0000     0.0000     0.0000     0.0000 
 36  79         0        0.0  Right-WM-hypointensities           0.0000     0.0000     0.0000     0.0000     0.0000 
 37  80         0        0.0  non-WM-hypointensities             0.0000     0.0000     0.0000     0.0000     0.0000 
 38  81         0        0.0  Left-non-WM-hypointensities        0.0000     0.0000     0.0000     0.0000     0.0000 
 39  82         0        0.0  Right-non-WM-hypointensities       0.0000     0.0000     0.0000     0.0000     0.0000 
 40  85       182      191.7  Optic-Chiasm                      78.6538    16.5334    31.0000   109.0000    78.0000 
 41 251      1111     1012.2  CC_Posterior                     108.9379    19.5321    35.0000   135.0000   100.0000 
 42 252       476      400.9  CC_Mid_Posterior                  96.4433    24.6528    40.0000   132.0000    92.0000 
 43 253       439      390.9  CC_Central                       101.4419    19.8784    40.0000   127.0000    87.0000 
 44 254       399      375.0  CC_Mid_Anterior                  100.0401    18.9569    31.0000   131.0000   100.0000 
 45 255       718      677.5  CC_Anterior                      101.3593    17.8148    35.0000   128.0000    93.0000 
