# Supplementary material for: Computer assisted diagnosis of Alzheimer’s disease using statistical likelihood-ratio test
Source: PLoS One. 2023 Feb 17;18(2):e0279574. doi: 10.1371/journal.pone.0279574 (PMC9937475; doi:10.1371/journal.pone.0279574)
Supplement: S1 File — (ZIP) [file pone.0279574.s001.zip › ADNI_AD/14_12_19/S645034/stats/lh.aparc.a2009s.stats]

# Table of FreeSurfer cortical parcellation anatomical statistics 
# 
# CreationTime 2019/12/20-14:19:43-GMT
# generating_program mris_anatomical_stats
# cvs_version $Id: mris_anatomical_stats.c,v 1.79 2016/03/14 15:15:34 greve Exp $
# mrisurf.c-cvs_version $Id: mrisurf.c,v 1.781.2.6 2016/12/27 16:47:14 zkaufman Exp $
# cmdline mris_anatomical_stats -th3 -mgz -cortex ../label/lh.cortex.label -f ../stats/lh.aparc.a2009s.stats -b -a ../label/lh.aparc.a2009s.annot -c ../label/aparc.annot.a2009s.ctab S645034 lh white 
# sysname  Linux
# hostname gadi-cpu-clx-2426.gadi.nci.org.au
# machine  x86_64
# user     xxz598
# 
# SUBJECTS_DIR /scratch/jk27/xxz598/freesurfer/subjects
# anatomy_type surface
# subjectname S645034
# hemi lh
# AnnotationFile ../label/lh.aparc.a2009s.annot
# AnnotationFileTimeStamp 2019/12/21 01:19:32
# Measure Cortex, NumVert, Number of Vertices, 93071, unitless
# Measure Cortex, WhiteSurfArea, White Surface Total Area, 62520.8, mm^2
# Measure Cortex, MeanThickness, Mean Thickness, 2.36757, mm
# Measure BrainSeg, BrainSegVol, Brain Segmentation Volume, 840828.000000, mm^3
# Measure BrainSegNotVent, BrainSegVolNotVent, Brain Segmentation Volume Without Ventricles, 808985.000000, mm^3
# Measure BrainSegNotVentSurf, BrainSegVolNotVentSurf, Brain Segmentation Volume Without Ventricles from Surf, 808232.009475, mm^3
# Measure Cortex, CortexVol Total cortical gray matter volume, 341664.489082, mm^3
# Measure SupraTentorial, SupraTentorialVol, Supratentorial volume, 733547.009475, mm^3
# Measure SupraTentorialNotVent, SupraTentorialVolNotVent, Supratentorial volume, 705185.009475, mm^3
# Measure EstimatedTotalIntraCranialVol, eTIV, Estimated Total Intracranial Volume, 1214013.585601, mm^3
# NTableCols 10
# TableCol  1 ColHeader StructName
# TableCol  1 FieldName Structure Name
# TableCol  1 Units     NA
# TableCol  2 ColHeader NumVert
# TableCol  2 FieldName Number of Vertices
# TableCol  2 Units     unitless
# TableCol  3 ColHeader SurfArea
# TableCol  3 FieldName Surface Area
# TableCol  3 Units     mm^2
# TableCol  4 ColHeader GrayVol
# TableCol  4 FieldName Gray Matter Volume
# TableCol  4 Units     mm^3
# TableCol  5 ColHeader ThickAvg 
# TableCol  5 FieldName Average Thickness
# TableCol  5 Units     mm
# TableCol  6 ColHeader ThickStd
# TableCol  6 FieldName Thickness StdDev
# TableCol  6 Units     mm 
# TableCol  7 ColHeader MeanCurv
# TableCol  7 FieldName Integrated Rectified Mean Curvature
# TableCol  7 Units     mm^-1
# TableCol  8 ColHeader GausCurv 
# TableCol  8 FieldName Integrated Rectified Gaussian Curvature
# TableCol  8 Units     mm^-2
# TableCol  9 ColHeader  FoldInd
# TableCol  9 FieldName  Folding Index 
# TableCol  9 Units      unitless 
# TableCol 10 ColHeader CurvInd
# TableCol 10 FieldName Intrinsic Curvature Index
# TableCol 10 Units     unitless
# ColHeaders StructName NumVert SurfArea GrayVol ThickAvg ThickStd MeanCurv GausCurv FoldInd CurvInd
G&S_frontomargin                         1046    728   2001  2.265 0.736     0.166     0.056       21     2.6
G&S_occipital_inf                         885    627   1954  2.590 0.691     0.164     0.052       15     2.0
G&S_paracentral                          1510    842   2526  2.473 0.697     0.110     0.032       15     2.0
G&S_subcentral                           1175    722   2075  2.506 0.514     0.119     0.034       14     1.6
G&S_transv_frontopol                      557    378   1534  2.693 0.802     0.188     0.079       20     2.0
G&S_cingul-Ant                           1707   1165   3996  2.959 0.857     0.128     0.038       22     2.7
G&S_cingul-Mid-Ant                       1151    787   1840  2.405 0.487     0.129     0.023       15     1.1
G&S_cingul-Mid-Post                      1231    845   1850  2.252 0.554     0.149     0.037       17     1.8
G_cingul-Post-dorsal                      490    276    948  2.641 0.594     0.141     0.046        7     0.8
G_cingul-Post-ventral                     240    156    594  2.954 0.933     0.142     0.053        3     0.4
G_cuneus                                 1969   1302   2917  1.891 0.470     0.147     0.043       28     3.7
G_front_inf-Opercular                    1204    766   2376  2.437 0.544     0.124     0.041       18     2.0
G_front_inf-Orbital                       498    333   1355  2.820 0.683     0.188     0.066       14     1.4
G_front_inf-Triangul                      914    611   1864  2.357 0.524     0.142     0.045       15     1.9
G_front_middle                           2987   2074   7002  2.528 0.579     0.161     0.056       67     6.8
G_front_sup                              5519   3634  13451  2.923 0.613     0.143     0.047       85    10.1
G_Ins_lg&S_cent_ins                       465    298   1198  3.528 0.809     0.100     0.044        7     0.7
G_insular_short                           540    307   1458  3.562 0.778     0.109     0.058        7     1.3
G_occipital_middle                       1330    901   3182  2.620 0.662     0.168     0.058       32     3.0
G_occipital_sup                          1340    848   2195  2.205 0.548     0.128     0.028       15     1.5
G_oc-temp_lat-fusifor                    1141    805   3101  2.737 0.677     0.156     0.041       21     2.2
G_oc-temp_med-Lingual                    2347   1557   4663  2.315 0.784     0.150     0.040       35     4.0
G_oc-temp_med-Parahip                     992    689   1924  2.300 0.776     0.150     0.078       18     2.2
G_orbital                                1788   1240   4752  2.665 0.744     0.171     0.066       41     4.9
G_pariet_inf-Angular                     1494   1052   3496  2.551 0.701     0.163     0.047       30     2.8
G_pariet_inf-Supramar                    2423   1686   5359  2.440 0.614     0.156     0.046       45     4.7
G_parietal_sup                           2345   1522   4534  2.279 0.562     0.137     0.041       34     4.0
G_postcentral                            1944   1180   3131  2.073 0.492     0.120     0.035       25     2.7
G_precentral                             2286   1339   4494  2.636 0.526     0.116     0.044       34     4.7
G_precuneus                              2519   1651   4551  2.254 0.605     0.154     0.052       45     5.6
G_rectus                                  644    407   1649  2.613 0.698     0.154     0.052       15     1.4
G_subcallosal                              85     59    123  2.154 0.651     0.082     0.013        0     0.0
G_temp_sup-G_T_transv                     574    280    873  2.470 0.424     0.101     0.028        5     0.6
G_temp_sup-Lateral                       1416    900   3940  2.695 0.736     0.152     0.067       37     3.8
G_temp_sup-Plan_polar                     403    279    852  2.601 0.636     0.097     0.028        3     0.6
G_temp_sup-Plan_tempo                     793    541   1162  2.062 0.452     0.092     0.021        4     0.6
G_temporal_inf                           1344    928   4562  2.946 0.829     0.141     0.055       26     2.9
G_temporal_middle                        1704   1149   4858  2.634 0.853     0.148     0.050       35     3.7
Lat_Fis-ant-Horizont                      232    164    303  1.997 0.368     0.127     0.029        2     0.3
Lat_Fis-ant-Vertical                      233    172    319  2.162 0.499     0.122     0.022        2     0.2
Lat_Fis-post                             1103    732   1272  2.084 0.436     0.118     0.026        8     1.3
Pole_occipital                           1379    978   2661  2.253 0.692     0.165     0.045       24     2.6
Pole_temporal                            1190    847   3216  2.579 0.778     0.170     0.071       30     4.0
S_calcarine                              2144   1438   2228  1.730 0.623     0.133     0.035       25     3.2
S_central                                2785   1911   3021  1.763 0.583     0.096     0.018       12     2.3
S_cingul-Marginalis                       987    685   1133  1.883 0.484     0.103     0.019        6     0.8
S_circular_insula_ant                     463    330    915  2.811 0.675     0.112     0.027        3     0.5
S_circular_insula_inf                    1174    799   1551  2.209 0.638     0.080     0.014        4     0.7
S_circular_insula_sup                    1361    938   1820  2.321 0.468     0.100     0.021        6     1.2
S_collat_transv_ant                       663    475   1245  2.372 0.716     0.108     0.025        5     0.6
S_collat_transv_post                      309    216    373  2.000 0.318     0.115     0.023        2     0.3
S_front_inf                              1694   1188   2511  2.109 0.382     0.112     0.027       13     1.8
S_front_middle                           1161    805   1950  2.117 0.620     0.128     0.036       15     1.6
S_front_sup                              2216   1563   3529  2.264 0.489     0.105     0.022       16     1.9
S_interm_prim-Jensen                      109     84    229  2.323 0.582     0.120     0.023        1     0.1
S_intrapariet&P_trans                    2275   1570   3139  2.126 0.551     0.123     0.026       19     2.7
S_oc_middle&Lunatus                       615    446    796  2.101 0.484     0.119     0.022        4     0.6
S_oc_sup&transversal                     1038    697   1330  2.114 0.592     0.101     0.021        5     0.9
S_occipital_ant                           409    279    535  1.918 0.424     0.123     0.026        3     0.5
S_oc-temp_lat                             454    332    892  2.400 0.511     0.137     0.038        7     0.6
S_oc-temp_med&Lingual                    1252    881   2110  2.482 0.647     0.123     0.023       11     1.1
S_orbital_lateral                         270    194    355  1.824 0.392     0.126     0.021        2     0.2
S_orbital_med-olfact                      330    249    587  2.791 0.658     0.151     0.035        4     0.4
S_orbital-H_Shaped                       1265    819   1808  2.199 0.556     0.142     0.045       13     2.6
S_parieto_occipital                      1871   1254   2296  2.033 0.619     0.107     0.021       12     1.7
S_pericallosal                           1091    631   1091  2.521 1.091     0.121     0.030       19     1.3
S_postcentral                            2163   1437   2617  1.997 0.449     0.109     0.020       14     1.9
S_precentral-inf-part                    1378    959   2097  2.353 0.451     0.100     0.019        8     1.2
S_precentral-sup-part                    1053    758   1380  2.068 0.373     0.092     0.014        4     0.7
S_suborbital                              369    253    630  2.649 0.794     0.129     0.024        3     0.4
S_subparietal                             660    462    996  2.651 0.550     0.120     0.027        4     0.6
S_temporal_inf                            609    482   1444  2.479 0.871     0.155     0.039        9     1.1
S_temporal_sup                           3413   2397   4740  2.094 0.490     0.113     0.025       25     3.7
S_temporal_transverse                     353    230    380  2.097 0.410     0.111     0.020        3     0.3
