# Supplementary material for: Computer assisted diagnosis of Alzheimer’s disease using statistical likelihood-ratio test
Source: PLoS One. 2023 Feb 17;18(2):e0279574. doi: 10.1371/journal.pone.0279574 (PMC9937475; doi:10.1371/journal.pone.0279574)
Supplement: S1 File — (ZIP) [file pone.0279574.s001.zip › ADNI_AD/14_12_19/S645034/stats/lh.aparc.DKTatlas.stats]

# Table of FreeSurfer cortical parcellation anatomical statistics 
# 
# CreationTime 2019/12/20-14:20:25-GMT
# generating_program mris_anatomical_stats
# cvs_version $Id: mris_anatomical_stats.c,v 1.79 2016/03/14 15:15:34 greve Exp $
# mrisurf.c-cvs_version $Id: mrisurf.c,v 1.781.2.6 2016/12/27 16:47:14 zkaufman Exp $
# cmdline mris_anatomical_stats -th3 -mgz -cortex ../label/lh.cortex.label -f ../stats/lh.aparc.DKTatlas.stats -b -a ../label/lh.aparc.DKTatlas.annot -c ../label/aparc.annot.DKTatlas.ctab S645034 lh white 
# sysname  Linux
# hostname gadi-cpu-clx-2426.gadi.nci.org.au
# machine  x86_64
# user     xxz598
# 
# SUBJECTS_DIR /scratch/jk27/xxz598/freesurfer/subjects
# anatomy_type surface
# subjectname S645034
# hemi lh
# AnnotationFile ../label/lh.aparc.DKTatlas.annot
# AnnotationFileTimeStamp 2019/12/21 01:20:16
# Measure Cortex, NumVert, Number of Vertices, 93071, unitless
# Measure Cortex, WhiteSurfArea, White Surface Total Area, 62520.8, mm^2
# Measure Cortex, MeanThickness, Mean Thickness, 2.36757, mm
# Measure BrainSeg, BrainSegVol, Brain Segmentation Volume, 840828.000000, mm^3
# Measure BrainSegNotVent, BrainSegVolNotVent, Brain Segmentation Volume Without Ventricles, 808985.000000, mm^3
# Measure BrainSegNotVentSurf, BrainSegVolNotVentSurf, Brain Segmentation Volume Without Ventricles from Surf, 808232.009475, mm^3
# Measure Cortex, CortexVol Total cortical gray matter volume, 341664.489082, mm^3
# Measure SupraTentorial, SupraTentorialVol, Supratentorial volume, 733547.009475, mm^3
# Measure SupraTentorialNotVent, SupraTentorialVolNotVent, Supratentorial volume, 705185.009475, mm^3
# Measure EstimatedTotalIntraCranialVol, eTIV, Estimated Total Intracranial Volume, 1214013.585601, mm^3
# NTableCols 10
# TableCol  1 ColHeader StructName
# TableCol  1 FieldName Structure Name
# TableCol  1 Units     NA
# TableCol  2 ColHeader NumVert
# TableCol  2 FieldName Number of Vertices
# TableCol  2 Units     unitless
# TableCol  3 ColHeader SurfArea
# TableCol  3 FieldName Surface Area
# TableCol  3 Units     mm^2
# TableCol  4 ColHeader GrayVol
# TableCol  4 FieldName Gray Matter Volume
# TableCol  4 Units     mm^3
# TableCol  5 ColHeader ThickAvg 
# TableCol  5 FieldName Average Thickness
# TableCol  5 Units     mm
# TableCol  6 ColHeader ThickStd
# TableCol  6 FieldName Thickness StdDev
# TableCol  6 Units     mm 
# TableCol  7 ColHeader MeanCurv
# TableCol  7 FieldName Integrated Rectified Mean Curvature
# TableCol  7 Units     mm^-1
# TableCol  8 ColHeader GausCurv 
# TableCol  8 FieldName Integrated Rectified Gaussian Curvature
# TableCol  8 Units     mm^-2
# TableCol  9 ColHeader  FoldInd
# TableCol  9 FieldName  Folding Index 
# TableCol  9 Units      unitless 
# TableCol 10 ColHeader CurvInd
# TableCol 10 FieldName Intrinsic Curvature Index
# TableCol 10 Units     unitless
# ColHeaders StructName NumVert SurfArea GrayVol ThickAvg ThickStd MeanCurv GausCurv FoldInd CurvInd
caudalanteriorcingulate                  1279    823   2225  2.741 0.772     0.134     0.027       23     1.3
caudalmiddlefrontal                      2390   1650   4393  2.382 0.546     0.114     0.031       25     2.9
cuneus                                   2914   1895   4036  1.933 0.512     0.132     0.036       34     4.6
entorhinal                                530    388    977  2.199 0.726     0.190     0.126       13     2.0
fusiform                                 2477   1806   5796  2.561 0.736     0.141     0.035       36     3.6
inferiorparietal                         3853   2694   7609  2.419 0.678     0.141     0.040       55     6.4
inferiortemporal                         2796   1987   7722  2.679 0.806     0.151     0.056       57     6.7
isthmuscingulate                         1224    745   2006  2.541 0.840     0.118     0.038       14     1.7
lateraloccipital                         4980   3426   8828  2.250 0.629     0.148     0.039       75     8.3
lateralorbitofrontal                     3162   2104   6040  2.475 0.686     0.156     0.052       51     7.3
lingual                                  3440   2300   5939  2.206 0.779     0.139     0.036       44     5.3
medialorbitofrontal                      1437    973   3308  2.623 0.755     0.153     0.051       30     3.1
middletemporal                           3354   2344   7519  2.412 0.790     0.131     0.038       48     5.4
parahippocampal                           760    489   1435  2.467 0.727     0.104     0.025        7     0.7
paracentral                              2072   1264   3137  2.380 0.641     0.110     0.029       18     2.5
parsopercularis                          1782   1194   3147  2.415 0.485     0.117     0.030       20     2.1
parsorbitalis                             920    624   2206  2.636 0.661     0.159     0.049       16     1.8
parstriangularis                         1939   1346   3260  2.198 0.548     0.136     0.037       24     3.5
pericalcarine                            1559   1087   1777  1.748 0.450     0.131     0.032       15     1.9
postcentral                              5865   3764   8663  2.010 0.591     0.110     0.027       55     6.5
posteriorcingulate                       1627   1056   2225  2.198 0.624     0.146     0.037       26     2.5
precentral                               6341   3982  10397  2.417 0.623     0.110     0.033       64     9.4
precuneus                                4701   3133   7251  2.177 0.657     0.139     0.041       64     8.1
rostralanteriorcingulate                 1092    749   2874  3.191 0.992     0.136     0.043       15     1.9
rostralmiddlefrontal                     4588   3261   9475  2.301 0.614     0.153     0.051       87     9.7
superiorfrontal                          8585   5885  18451  2.666 0.666     0.134     0.039      115    13.2
superiorparietal                         4969   3287   7936  2.187 0.551     0.127     0.031       54     6.4
superiortemporal                         5359   3603  10175  2.337 0.646     0.123     0.038       69     8.6
supramarginal                            4026   2802   7475  2.322 0.580     0.138     0.036       54     6.1
transversetemporal                        772    370   1020  2.429 0.382     0.096     0.025        7     0.7
insula                                   2278   1491   4536  2.903 0.958     0.089     0.029       17     2.6
