# Supplementary material for: Computer assisted diagnosis of Alzheimer’s disease using statistical likelihood-ratio test
Source: PLoS One. 2023 Feb 17;18(2):e0279574. doi: 10.1371/journal.pone.0279574 (PMC9937475; doi:10.1371/journal.pone.0279574)
Supplement: S1 File — (ZIP) [file pone.0279574.s001.zip › ADNI_AD/14_12_19/S645034/stats/lh.aparc.pial.stats]

# Table of FreeSurfer cortical parcellation anatomical statistics 
# 
# CreationTime 2019/12/20-14:18:42-GMT
# generating_program mris_anatomical_stats
# cvs_version $Id: mris_anatomical_stats.c,v 1.79 2016/03/14 15:15:34 greve Exp $
# mrisurf.c-cvs_version $Id: mrisurf.c,v 1.781.2.6 2016/12/27 16:47:14 zkaufman Exp $
# cmdline mris_anatomical_stats -th3 -mgz -cortex ../label/lh.cortex.label -f ../stats/lh.aparc.pial.stats -b -a ../label/lh.aparc.annot -c ../label/aparc.annot.ctab S645034 lh pial 
# sysname  Linux
# hostname gadi-cpu-clx-2426.gadi.nci.org.au
# machine  x86_64
# user     xxz598
# 
# SUBJECTS_DIR /scratch/jk27/xxz598/freesurfer/subjects
# anatomy_type surface
# subjectname S645034
# hemi lh
# AnnotationFile ../label/lh.aparc.annot
# AnnotationFileTimeStamp 2019/12/21 01:02:29
# Measure Cortex, NumVert, Number of Vertices, 93046, unitless
# Measure Cortex, PialSurfArea, Pial Surface Total Area, 78965.3, mm^2
# Measure Cortex, MeanThickness, Mean Thickness, 2.36783, mm
# Measure BrainSeg, BrainSegVol, Brain Segmentation Volume, 840828.000000, mm^3
# Measure BrainSegNotVent, BrainSegVolNotVent, Brain Segmentation Volume Without Ventricles, 808985.000000, mm^3
# Measure BrainSegNotVentSurf, BrainSegVolNotVentSurf, Brain Segmentation Volume Without Ventricles from Surf, 808232.009475, mm^3
# Measure Cortex, CortexVol Total cortical gray matter volume, 341664.489082, mm^3
# Measure SupraTentorial, SupraTentorialVol, Supratentorial volume, 733547.009475, mm^3
# Measure SupraTentorialNotVent, SupraTentorialVolNotVent, Supratentorial volume, 705185.009475, mm^3
# Measure EstimatedTotalIntraCranialVol, eTIV, Estimated Total Intracranial Volume, 1214013.585601, mm^3
# NTableCols 10
# TableCol  1 ColHeader StructName
# TableCol  1 FieldName Structure Name
# TableCol  1 Units     NA
# TableCol  2 ColHeader NumVert
# TableCol  2 FieldName Number of Vertices
# TableCol  2 Units     unitless
# TableCol  3 ColHeader SurfArea
# TableCol  3 FieldName Surface Area
# TableCol  3 Units     mm^2
# TableCol  4 ColHeader GrayVol
# TableCol  4 FieldName Gray Matter Volume
# TableCol  4 Units     mm^3
# TableCol  5 ColHeader ThickAvg 
# TableCol  5 FieldName Average Thickness
# TableCol  5 Units     mm
# TableCol  6 ColHeader ThickStd
# TableCol  6 FieldName Thickness StdDev
# TableCol  6 Units     mm 
# TableCol  7 ColHeader MeanCurv
# TableCol  7 FieldName Integrated Rectified Mean Curvature
# TableCol  7 Units     mm^-1
# TableCol  8 ColHeader GausCurv 
# TableCol  8 FieldName Integrated Rectified Gaussian Curvature
# TableCol  8 Units     mm^-2
# TableCol  9 ColHeader  FoldInd
# TableCol  9 FieldName  Folding Index 
# TableCol  9 Units      unitless 
# TableCol 10 ColHeader CurvInd
# TableCol 10 FieldName Intrinsic Curvature Index
# TableCol 10 Units     unitless
# ColHeaders StructName NumVert SurfArea GrayVol ThickAvg ThickStd MeanCurv GausCurv FoldInd CurvInd
bankssts                                  712    521   1061  2.064 0.419     0.139     0.031       11     1.1
caudalanteriorcingulate                   815    567   1443  2.935 0.836     0.114     0.017       11     0.5
caudalmiddlefrontal                      2252   1819   4181  2.392 0.553     0.121     0.021       23     1.9
cuneus                                   2112   1704   2946  1.930 0.516     0.132     0.031       21     2.9
entorhinal                                542    539   1007  2.237 0.693     0.190     0.061       10     1.6
fusiform                                 2710   2863   6348  2.548 0.743     0.186     0.039       43     5.0
inferiorparietal                         3822   3474   7531  2.422 0.675     0.165     0.037       59     7.0
inferiortemporal                         2640   3060   7300  2.695 0.798     0.217     0.052       49     6.9
isthmuscingulate                         1201    842   1935  2.530 0.831     0.139     0.039       22     2.0
lateraloccipital                         4952   4284   8709  2.230 0.633     0.151     0.033       66     7.9
lateralorbitofrontal                     3071   2456   5701  2.472 0.674     0.157     0.040       41     5.7
lingual                                  3430   3027   5971  2.219 0.777     0.161     0.042       42     6.9
medialorbitofrontal                      1676   1675   3716  2.657 0.739     0.202     0.100       77    10.8
middletemporal                           2677   3209   6563  2.470 0.828     0.194     0.040       42     5.5
parahippocampal                           779    747   1530  2.499 0.763     0.178     0.043       11     1.6
paracentral                              1805   1229   2613  2.279 0.566     0.098     0.019       12     1.5
parsopercularis                          1905   1549   3380  2.399 0.486     0.124     0.022       18     1.7
parsorbitalis                             823    998   2507  2.765 0.728     0.210     0.050       17     2.0
parstriangularis                         1578   1347   2767  2.255 0.549     0.150     0.029       18     2.3
pericalcarine                            1528    938   1713  1.736 0.434     0.125     0.035       24     2.2
postcentral                              5257   4227   7509  1.976 0.564     0.119     0.019       40     4.4
posteriorcingulate                       1464    942   2037  2.247 0.644     0.121     0.031       26     1.8
precentral                               6398   4647  10508  2.410 0.626     0.099     0.017       45     4.7
precuneus                                4828   3469   7421  2.184 0.659     0.127     0.028       53     6.0
rostralanteriorcingulate                  814    832   2386  3.317 1.039     0.169     0.033        8     1.3
rostralmiddlefrontal                     6281   5878  11933  2.258 0.613     0.170     0.036       83    11.1
superiorfrontal                          7948   6699  17131  2.733 0.649     0.137     0.030       87     9.9
superiorparietal                         6246   4942  10044  2.170 0.574     0.134     0.030       77     8.2
superiortemporal                         4400   3723   8138  2.334 0.632     0.136     0.027       47     5.1
supramarginal                            4326   3717   8073  2.329 0.580     0.147     0.034       48     6.1
frontalpole                               369    448    839  2.293 0.509     0.243     0.058        6     1.2
temporalpole                              348    502    999  2.568 0.864     0.234     0.050        5     0.8
transversetemporal                        808    508   1053  2.435 0.385     0.079     0.014        4     0.4
insula                                   2533   1585   4821  2.837 0.944     0.111     0.025       27     2.7
