# Supplementary material for: Computer assisted diagnosis of Alzheimer’s disease using statistical likelihood-ratio test
Source: PLoS One. 2023 Feb 17;18(2):e0279574. doi: 10.1371/journal.pone.0279574 (PMC9937475; doi:10.1371/journal.pone.0279574)
Supplement: S1 File — (ZIP) [file pone.0279574.s001.zip › ADNI_AD/14_12_19/S645034/stats/lh.aparc.stats]

# Table of FreeSurfer cortical parcellation anatomical statistics 
# 
# CreationTime 2019/12/20-14:18:27-GMT
# generating_program mris_anatomical_stats
# cvs_version $Id: mris_anatomical_stats.c,v 1.79 2016/03/14 15:15:34 greve Exp $
# mrisurf.c-cvs_version $Id: mrisurf.c,v 1.781.2.6 2016/12/27 16:47:14 zkaufman Exp $
# cmdline mris_anatomical_stats -th3 -mgz -cortex ../label/lh.cortex.label -f ../stats/lh.aparc.stats -b -a ../label/lh.aparc.annot -c ../label/aparc.annot.ctab S645034 lh white 
# sysname  Linux
# hostname gadi-cpu-clx-2426.gadi.nci.org.au
# machine  x86_64
# user     xxz598
# 
# SUBJECTS_DIR /scratch/jk27/xxz598/freesurfer/subjects
# anatomy_type surface
# subjectname S645034
# hemi lh
# AnnotationFile ../label/lh.aparc.annot
# AnnotationFileTimeStamp 2019/12/21 01:02:29
# Measure Cortex, NumVert, Number of Vertices, 93046, unitless
# Measure Cortex, WhiteSurfArea, White Surface Total Area, 62503.8, mm^2
# Measure Cortex, MeanThickness, Mean Thickness, 2.36783, mm
# Measure BrainSeg, BrainSegVol, Brain Segmentation Volume, 840828.000000, mm^3
# Measure BrainSegNotVent, BrainSegVolNotVent, Brain Segmentation Volume Without Ventricles, 808985.000000, mm^3
# Measure BrainSegNotVentSurf, BrainSegVolNotVentSurf, Brain Segmentation Volume Without Ventricles from Surf, 808232.009475, mm^3
# Measure Cortex, CortexVol Total cortical gray matter volume, 341664.489082, mm^3
# Measure SupraTentorial, SupraTentorialVol, Supratentorial volume, 733547.009475, mm^3
# Measure SupraTentorialNotVent, SupraTentorialVolNotVent, Supratentorial volume, 705185.009475, mm^3
# Measure EstimatedTotalIntraCranialVol, eTIV, Estimated Total Intracranial Volume, 1214013.585601, mm^3
# NTableCols 10
# TableCol  1 ColHeader StructName
# TableCol  1 FieldName Structure Name
# TableCol  1 Units     NA
# TableCol  2 ColHeader NumVert
# TableCol  2 FieldName Number of Vertices
# TableCol  2 Units     unitless
# TableCol  3 ColHeader SurfArea
# TableCol  3 FieldName Surface Area
# TableCol  3 Units     mm^2
# TableCol  4 ColHeader GrayVol
# TableCol  4 FieldName Gray Matter Volume
# TableCol  4 Units     mm^3
# TableCol  5 ColHeader ThickAvg 
# TableCol  5 FieldName Average Thickness
# TableCol  5 Units     mm
# TableCol  6 ColHeader ThickStd
# TableCol  6 FieldName Thickness StdDev
# TableCol  6 Units     mm 
# TableCol  7 ColHeader MeanCurv
# TableCol  7 FieldName Integrated Rectified Mean Curvature
# TableCol  7 Units     mm^-1
# TableCol  8 ColHeader GausCurv 
# TableCol  8 FieldName Integrated Rectified Gaussian Curvature
# TableCol  8 Units     mm^-2
# TableCol  9 ColHeader  FoldInd
# TableCol  9 FieldName  Folding Index 
# TableCol  9 Units      unitless 
# TableCol 10 ColHeader CurvInd
# TableCol 10 FieldName Intrinsic Curvature Index
# TableCol 10 Units     unitless
# ColHeaders StructName NumVert SurfArea GrayVol ThickAvg ThickStd MeanCurv GausCurv FoldInd CurvInd
bankssts                                  712    523   1061  2.064 0.419     0.125     0.028        6     0.8
caudalanteriorcingulate                   815    533   1443  2.935 0.836     0.146     0.026       17     0.8
caudalmiddlefrontal                      2252   1563   4181  2.392 0.553     0.114     0.031       24     2.7
cuneus                                   2112   1358   2946  1.930 0.516     0.141     0.041       28     3.8
entorhinal                                542    400   1007  2.237 0.693     0.187     0.124       13     2.0
fusiform                                 2710   1957   6348  2.548 0.743     0.146     0.039       40     4.7
inferiorparietal                         3822   2662   7531  2.422 0.675     0.141     0.040       54     6.4
inferiortemporal                         2640   1883   7300  2.695 0.798     0.148     0.052       54     5.7
isthmuscingulate                         1201    722   1935  2.530 0.831     0.117     0.038       13     1.7
lateraloccipital                         4952   3433   8709  2.230 0.633     0.148     0.039       74     8.1
lateralorbitofrontal                     3071   2035   5701  2.472 0.674     0.146     0.048       43     6.5
lingual                                  3430   2287   5971  2.219 0.777     0.140     0.036       45     5.3
medialorbitofrontal                      1676   1135   3716  2.657 0.739     0.141     0.041       28     2.7
middletemporal                           2677   1862   6563  2.470 0.828     0.132     0.041       44     4.7
parahippocampal                           779    505   1530  2.499 0.763     0.106     0.025        7     0.7
paracentral                              1805   1121   2613  2.279 0.566     0.109     0.028       13     2.2
parsopercularis                          1905   1290   3380  2.399 0.486     0.111     0.028       19     2.0
parsorbitalis                             823    597   2507  2.765 0.728     0.183     0.072       21     2.3
parstriangularis                         1578   1065   2767  2.255 0.549     0.141     0.040       24     3.1
pericalcarine                            1528   1064   1713  1.736 0.434     0.128     0.031       14     1.9
postcentral                              5257   3338   7509  1.976 0.564     0.108     0.026       49     5.6
posteriorcingulate                       1464    935   2037  2.247 0.644     0.145     0.037       24     2.1
precentral                               6398   4027  10508  2.410 0.626     0.110     0.033       64     9.5
precuneus                                4828   3240   7421  2.184 0.659     0.137     0.040       64     8.2
rostralanteriorcingulate                  814    551   2386  3.317 1.039     0.146     0.054       15     2.0
rostralmiddlefrontal                     6281   4416  11933  2.258 0.613     0.149     0.046      107    12.0
superiorfrontal                          7948   5391  17131  2.733 0.649     0.131     0.037       98    11.5
superiorparietal                         6246   4130  10044  2.170 0.574     0.127     0.032       69     8.3
superiortemporal                         4400   2926   8138  2.334 0.632     0.117     0.036       53     6.6
supramarginal                            4326   3003   8073  2.329 0.580     0.138     0.036       57     6.5
frontalpole                               369    257    839  2.293 0.509     0.201     0.089       14     1.6
temporalpole                              348    253    999  2.568 0.864     0.153     0.066        7     1.0
transversetemporal                        808    386   1053  2.435 0.385     0.098     0.026        8     0.8
insula                                   2533   1656   4821  2.837 0.944     0.097     0.032       20     3.2
