# Supplementary material for: Computer assisted diagnosis of Alzheimer’s disease using statistical likelihood-ratio test
Source: PLoS One. 2023 Feb 17;18(2):e0279574. doi: 10.1371/journal.pone.0279574 (PMC9937475; doi:10.1371/journal.pone.0279574)
Supplement: S1 File — (ZIP) [file pone.0279574.s001.zip › ADNI_AD/14_12_19/S645034/stats/lh.BA_exvivo.stats]

# Table of FreeSurfer cortical parcellation anatomical statistics 
# 
# CreationTime 2019/12/20-14:36:46-GMT
# generating_program mris_anatomical_stats
# cvs_version $Id: mris_anatomical_stats.c,v 1.79 2016/03/14 15:15:34 greve Exp $
# mrisurf.c-cvs_version $Id: mrisurf.c,v 1.781.2.6 2016/12/27 16:47:14 zkaufman Exp $
# cmdline mris_anatomical_stats -th3 -mgz -f ../stats/lh.BA_exvivo.stats -b -a ./lh.BA_exvivo.annot -c ./BA_exvivo.ctab S645034 lh white 
# sysname  Linux
# hostname gadi-cpu-clx-2426.gadi.nci.org.au
# machine  x86_64
# user     xxz598
# 
# SUBJECTS_DIR /scratch/jk27/xxz598/freesurfer/subjects
# anatomy_type surface
# subjectname S645034
# hemi lh
# AnnotationFile ./lh.BA_exvivo.annot
# AnnotationFileTimeStamp 2019/12/21 01:36:42
# Measure Cortex, NumVert, Number of Vertices, 100821, unitless
# Measure Cortex, WhiteSurfArea, White Surface Total Area, 68005, mm^2
# Measure BrainSeg, BrainSegVol, Brain Segmentation Volume, 840828.000000, mm^3
# Measure BrainSegNotVent, BrainSegVolNotVent, Brain Segmentation Volume Without Ventricles, 808985.000000, mm^3
# Measure BrainSegNotVentSurf, BrainSegVolNotVentSurf, Brain Segmentation Volume Without Ventricles from Surf, 808232.009475, mm^3
# Measure Cortex, CortexVol Total cortical gray matter volume, 341664.489082, mm^3
# Measure SupraTentorial, SupraTentorialVol, Supratentorial volume, 733547.009475, mm^3
# Measure SupraTentorialNotVent, SupraTentorialVolNotVent, Supratentorial volume, 705185.009475, mm^3
# Measure EstimatedTotalIntraCranialVol, eTIV, Estimated Total Intracranial Volume, 1214013.585601, mm^3
# NTableCols 10
# TableCol  1 ColHeader StructName
# TableCol  1 FieldName Structure Name
# TableCol  1 Units     NA
# TableCol  2 ColHeader NumVert
# TableCol  2 FieldName Number of Vertices
# TableCol  2 Units     unitless
# TableCol  3 ColHeader SurfArea
# TableCol  3 FieldName Surface Area
# TableCol  3 Units     mm^2
# TableCol  4 ColHeader GrayVol
# TableCol  4 FieldName Gray Matter Volume
# TableCol  4 Units     mm^3
# TableCol  5 ColHeader ThickAvg 
# TableCol  5 FieldName Average Thickness
# TableCol  5 Units     mm
# TableCol  6 ColHeader ThickStd
# TableCol  6 FieldName Thickness StdDev
# TableCol  6 Units     mm 
# TableCol  7 ColHeader MeanCurv
# TableCol  7 FieldName Integrated Rectified Mean Curvature
# TableCol  7 Units     mm^-1
# TableCol  8 ColHeader GausCurv 
# TableCol  8 FieldName Integrated Rectified Gaussian Curvature
# TableCol  8 Units     mm^-2
# TableCol  9 ColHeader  FoldInd
# TableCol  9 FieldName  Folding Index 
# TableCol  9 Units      unitless 
# TableCol 10 ColHeader CurvInd
# TableCol 10 FieldName Intrinsic Curvature Index
# TableCol 10 Units     unitless
# ColHeaders StructName NumVert SurfArea GrayVol ThickAvg ThickStd MeanCurv GausCurv FoldInd CurvInd
BA1_exvivo                                917    555   1730  2.262 0.530     0.139     0.046       16     1.5
BA2_exvivo                               2949   1959   4227  2.053 0.465     0.110     0.022       22     2.8
BA3a_exvivo                               946    666    886  1.606 0.416     0.124     0.027        7     1.1
BA3b_exvivo                              2081   1301   2642  1.800 0.529     0.101     0.024       16     2.0
BA4a_exvivo                              1460    830   2374  2.575 0.583     0.112     0.046       24     3.6
BA4p_exvivo                              1169    742   1610  2.267 0.663     0.097     0.024        6     1.2
BA6_exvivo                               7244   4725  14811  2.677 0.586     0.122     0.034       78     9.5
BA44_exvivo                              1912   1275   3216  2.386 0.466     0.098     0.022       15     1.7
BA45_exvivo                              2288   1624   4347  2.282 0.553     0.143     0.043       35     4.1
V1_exvivo                                2897   2049   4549  1.875 0.623     0.144     0.038       38     4.6
V2_exvivo                                6420   4214   9909  2.125 0.654     0.149     0.040       93    11.1
MT_exvivo                                1155    834   2048  2.247 0.605     0.137     0.030       14     1.6
perirhinal_exvivo                         452    315    889  2.358 0.745     0.167     0.064       11     1.4
entorhinal_exvivo                         518    370   1179  2.467 0.947     0.139     0.098        8     1.0
