# Supplementary material for: Computer assisted diagnosis of Alzheimer’s disease using statistical likelihood-ratio test
Source: PLoS One. 2023 Feb 17;18(2):e0279574. doi: 10.1371/journal.pone.0279574 (PMC9937475; doi:10.1371/journal.pone.0279574)
Supplement: S1 File — (ZIP) [file pone.0279574.s001.zip › ADNI_AD/14_12_19/S645034/stats/lh.BA_exvivo.thresh.stats]

# Table of FreeSurfer cortical parcellation anatomical statistics 
# 
# CreationTime 2019/12/20-14:36:55-GMT
# generating_program mris_anatomical_stats
# cvs_version $Id: mris_anatomical_stats.c,v 1.79 2016/03/14 15:15:34 greve Exp $
# mrisurf.c-cvs_version $Id: mrisurf.c,v 1.781.2.6 2016/12/27 16:47:14 zkaufman Exp $
# cmdline mris_anatomical_stats -th3 -mgz -f ../stats/lh.BA_exvivo.thresh.stats -b -a ./lh.BA_exvivo.thresh.annot -c ./BA_exvivo.thresh.ctab S645034 lh white 
# sysname  Linux
# hostname gadi-cpu-clx-2426.gadi.nci.org.au
# machine  x86_64
# user     xxz598
# 
# SUBJECTS_DIR /scratch/jk27/xxz598/freesurfer/subjects
# anatomy_type surface
# subjectname S645034
# hemi lh
# AnnotationFile ./lh.BA_exvivo.thresh.annot
# AnnotationFileTimeStamp 2019/12/21 01:36:43
# Measure Cortex, NumVert, Number of Vertices, 100821, unitless
# Measure Cortex, WhiteSurfArea, White Surface Total Area, 68005, mm^2
# Measure BrainSeg, BrainSegVol, Brain Segmentation Volume, 840828.000000, mm^3
# Measure BrainSegNotVent, BrainSegVolNotVent, Brain Segmentation Volume Without Ventricles, 808985.000000, mm^3
# Measure BrainSegNotVentSurf, BrainSegVolNotVentSurf, Brain Segmentation Volume Without Ventricles from Surf, 808232.009475, mm^3
# Measure Cortex, CortexVol Total cortical gray matter volume, 341664.489082, mm^3
# Measure SupraTentorial, SupraTentorialVol, Supratentorial volume, 733547.009475, mm^3
# Measure SupraTentorialNotVent, SupraTentorialVolNotVent, Supratentorial volume, 705185.009475, mm^3
# Measure EstimatedTotalIntraCranialVol, eTIV, Estimated Total Intracranial Volume, 1214013.585601, mm^3
# NTableCols 10
# TableCol  1 ColHeader StructName
# TableCol  1 FieldName Structure Name
# TableCol  1 Units     NA
# TableCol  2 ColHeader NumVert
# TableCol  2 FieldName Number of Vertices
# TableCol  2 Units     unitless
# TableCol  3 ColHeader SurfArea
# TableCol  3 FieldName Surface Area
# TableCol  3 Units     mm^2
# TableCol  4 ColHeader GrayVol
# TableCol  4 FieldName Gray Matter Volume
# TableCol  4 Units     mm^3
# TableCol  5 ColHeader ThickAvg 
# TableCol  5 FieldName Average Thickness
# TableCol  5 Units     mm
# TableCol  6 ColHeader ThickStd
# TableCol  6 FieldName Thickness StdDev
# TableCol  6 Units     mm 
# TableCol  7 ColHeader MeanCurv
# TableCol  7 FieldName Integrated Rectified Mean Curvature
# TableCol  7 Units     mm^-1
# TableCol  8 ColHeader GausCurv 
# TableCol  8 FieldName Integrated Rectified Gaussian Curvature
# TableCol  8 Units     mm^-2
# TableCol  9 ColHeader  FoldInd
# TableCol  9 FieldName  Folding Index 
# TableCol  9 Units      unitless 
# TableCol 10 ColHeader CurvInd
# TableCol 10 FieldName Intrinsic Curvature Index
# TableCol 10 Units     unitless
# ColHeaders StructName NumVert SurfArea GrayVol ThickAvg ThickStd MeanCurv GausCurv FoldInd CurvInd
BA1_exvivo                                596    337   1059  2.218 0.536     0.158     0.049       12     1.2
BA2_exvivo                               1247    827   1788  1.992 0.394     0.093     0.019        7     0.9
BA3a_exvivo                               804    576    739  1.604 0.414     0.127     0.028        5     0.9
BA3b_exvivo                              1256    838   1379  1.564 0.419     0.082     0.015        6     0.8
BA4a_exvivo                              1350    795   2222  2.643 0.625     0.104     0.030        8     2.0
BA4p_exvivo                               986    623   1305  2.215 0.655     0.096     0.023        5     1.0
BA6_exvivo                               4052   2566   7781  2.641 0.600     0.118     0.038       52     6.5
BA44_exvivo                              1182    799   2027  2.347 0.442     0.102     0.023       11     1.1
BA45_exvivo                               965    646   1803  2.252 0.501     0.144     0.043       15     1.9
V1_exvivo                                3094   2196   5049  1.919 0.652     0.145     0.038       41     5.1
V2_exvivo                                3431   2234   5261  2.049 0.668     0.151     0.042       53     6.1
MT_exvivo                                 315    243    689  2.322 0.470     0.147     0.036        4     0.5
perirhinal_exvivo                         237    180    517  2.424 0.793     0.170     0.069        5     1.0
entorhinal_exvivo                         269    203    553  2.316 0.768     0.157     0.048        3     0.7
