# Supplementary material for: Computer assisted diagnosis of Alzheimer’s disease using statistical likelihood-ratio test
Source: PLoS One. 2023 Feb 17;18(2):e0279574. doi: 10.1371/journal.pone.0279574 (PMC9937475; doi:10.1371/journal.pone.0279574)
Supplement: S1 File — (ZIP) [file pone.0279574.s001.zip › ADNI_AD/14_12_19/S645034/stats/lh.curv.stats]

Raw <mean> +- <std> (using 'lh.curv'):                -0.04254 +- 0.1946 
       Raw Min:                                       -2.33095 at vertex 66357   
       Raw Max:                                        5.02617 at vertex 43587   
       Raw Curvature Calculation Type:                discrete
       Raw Mean Vertex Separation (Whole Surface):     0.84790 +- 0.24824 mm
       Raw Total Surface Area:                     61056.39062 mm^2
       Raw Total Number of Vertices:                    100821
       Raw Average Vertex Area (Whole Surface):        0.60559 mm^2
       Raw Natural Surface Integral:               -1410.76697
       Raw Rectified Surface Integral:              7951.49902
       Raw Positive Surface Integral:               3270.36597
       Raw Negative Surface Integral:               4681.13281
       Raw Mean Natural Surface Integral:             -0.01399 across 100821 (100.00%) vertices
       Raw Mean Rectified Surface Integral:            0.07887 across 100821 (100.00%) vertices
       Raw Mean Positive Surface Integral:             0.06886 across 47494 (47.11%) vertices
       Raw Mean Negative Surface Integral:             0.08778 across 53327 (52.89%) vertices
       Raw AreaNorm Natural Surface Integral:         -0.02311 across 61055.921875 (100.00%) mm^2
       Raw AreaNorm Rectified Surface Integral:        0.13023 across 61055.921875 (100.00%) mm^2
       Raw AreaNorm Positive Surface Integral:         0.10670 across 30649.626953 (50.20%) mm^2
       Raw AreaNorm Negative Surface Integral:         0.15395 across 30406.746094 (49.80%) mm^2

Raw <mean> +- <std> (using 'lh.sulc'):                 0.00000 +- 5.4992 
       Raw Min:                                      -13.70568 at vertex 1651    
       Raw Max:                                       15.63062 at vertex 86533   
       Raw Curvature Calculation Type:                discrete
       Raw Mean Vertex Separation (Whole Surface):     0.84790 +- 0.24824 mm
       Raw Total Surface Area:                     61056.39062 mm^2
       Raw Total Number of Vertices:                    100821
       Raw Average Vertex Area (Whole Surface):        0.60559 mm^2
       Raw Natural Surface Integral:               19102.79102
       Raw Rectified Surface Integral:            273828.68750
       Raw Positive Surface Integral:             146465.73438
       Raw Negative Surface Integral:             127362.94531
       Raw Mean Natural Surface Integral:              0.18947 across 100821 (100.00%) vertices
       Raw Mean Rectified Surface Integral:            2.71599 across 100821 (100.00%) vertices
       Raw Mean Positive Surface Integral:             3.16320 across 46303 (45.93%) vertices
       Raw Mean Negative Surface Integral:             2.33616 across 54518 (54.07%) vertices
       Raw AreaNorm Natural Surface Integral:          0.31287 across 61055.921875 (100.00%) mm^2
       Raw AreaNorm Rectified Surface Integral:        4.48488 across 61055.921875 (100.00%) mm^2
       Raw AreaNorm Positive Surface Integral:         5.00667 across 29254.111328 (47.91%) mm^2
       Raw AreaNorm Negative Surface Integral:         4.00483 across 31802.318359 (52.09%) mm^2

K <mean> +- <std> (using 'lh.smoothwm'):               0.33960 +- 16.4743 mm^-2
         K Min:                                     -312.49100 at vertex 89149   
         K Max:                                     4610.74854 at vertex 89133   
         K Curvature Calculation Type:                discrete
         K Mean Vertex Separation (Whole Surface):     0.84790 +- 0.24824 mm
         K Total Surface Area:                     61056.39062 mm^2
         K Total Number of Vertices:                    100821
         K Average Vertex Area (Whole Surface):        0.60559 mm^2
         K Natural Surface Integral:                  12.56635
         K Rectified Surface Integral:              5016.45264
         K Positive Surface Integral:               2514.50928
         K Negative Surface Integral:               2501.94312
         K Mean Natural Surface Integral:              0.00012 across 100821 (100.00%) vertices
         K Mean Rectified Surface Integral:            0.04976 across 100821 (100.00%) vertices
         K Mean Positive Surface Integral:             0.05671 across 44336 (43.97%) vertices
         K Mean Negative Surface Integral:             0.04429 across 56485 (56.03%) vertices
         K AreaNorm Natural Surface Integral:          0.00021 across 61055.921875 (100.00%) mm^2
         K AreaNorm Rectified Surface Integral:        0.08216 across 61055.921875 (100.00%) mm^2
         K AreaNorm Positive Surface Integral:         0.12685 across 19822.066406 (32.47%) mm^2
         K AreaNorm Negative Surface Integral:         0.06068 across 41234.117188 (67.53%) mm^2

H <mean> +- <std> (using 'lh.smoothwm'):              -0.08771 +- 0.9845 mm^-1
         H Min:                                      -95.85261 at vertex 89133   
         H Max:                                       52.30322 at vertex 43587   
         H Curvature Calculation Type:                discrete
         H Mean Vertex Separation (Whole Surface):     0.84790 +- 0.24824 mm
         H Total Surface Area:                     61056.39062 mm^2
         H Total Number of Vertices:                    100821
         H Average Vertex Area (Whole Surface):        0.60559 mm^2
         H Natural Surface Integral:               -1491.10229
         H Rectified Surface Integral:             10852.00879
         H Positive Surface Integral:               4680.45312
         H Negative Surface Integral:               6171.55566
         H Mean Natural Surface Integral:             -0.01479 across 100821 (100.00%) vertices
         H Mean Rectified Surface Integral:            0.10764 across 100821 (100.00%) vertices
         H Mean Positive Surface Integral:             0.09205 across 50845 (50.43%) vertices
         H Mean Negative Surface Integral:             0.12349 across 49976 (49.57%) vertices
         H AreaNorm Natural Surface Integral:         -0.02442 across 61055.921875 (100.00%) mm^2
         H AreaNorm Rectified Surface Integral:        0.17774 across 61055.921875 (100.00%) mm^2
         H AreaNorm Positive Surface Integral:         0.14313 across 32700.535156 (53.56%) mm^2
         H AreaNorm Negative Surface Integral:         0.21765 across 28355.855469 (46.44%) mm^2

k1 <mean> +- <std> (using 'lh.smoothwm'):             -0.17582 +- 1.7620 mm^-1
        k1 Min:                                     -163.50595 at vertex 89133   
        k1 Max:                                       88.16608 at vertex 43587   
        k1 Curvature Calculation Type:                discrete
        k1 Mean Vertex Separation (Whole Surface):     0.84790 +- 0.24824 mm
        k1 Total Surface Area:                     61056.39062 mm^2
        k1 Total Number of Vertices:                    100821
        k1 Average Vertex Area (Whole Surface):        0.60559 mm^2
        k1 Natural Surface Integral:               -3787.16919
        k1 Rectified Surface Integral:             24782.95508
        k1 Positive Surface Integral:              10497.89355
        k1 Negative Surface Integral:              14285.06250
        k1 Mean Natural Surface Integral:             -0.03756 across 100821 (100.00%) vertices
        k1 Mean Rectified Surface Integral:            0.24581 across 100821 (100.00%) vertices
        k1 Mean Positive Surface Integral:             0.20647 across 50845 (50.43%) vertices
        k1 Mean Negative Surface Integral:             0.28584 across 49976 (49.57%) vertices
        k1 AreaNorm Natural Surface Integral:         -0.06203 across 61055.921875 (100.00%) mm^2
        k1 AreaNorm Rectified Surface Integral:        0.40591 across 61055.921875 (100.00%) mm^2
        k1 AreaNorm Positive Surface Integral:         0.32103 across 32700.535156 (53.56%) mm^2
        k1 AreaNorm Negative Surface Integral:         0.50378 across 28355.855469 (46.44%) mm^2

k2 <mean> +- <std> (using 'lh.smoothwm'):              0.00041 +- 0.3056 mm^-1
        k2 Min:                                      -28.19927 at vertex 89133   
        k2 Max:                                       16.64921 at vertex 4271    
        k2 Curvature Calculation Type:                discrete
        k2 Mean Vertex Separation (Whole Surface):     0.84790 +- 0.24824 mm
        k2 Total Surface Area:                     61056.39062 mm^2
        k2 Total Number of Vertices:                    100821
        k2 Average Vertex Area (Whole Surface):        0.60559 mm^2
        k2 Natural Surface Integral:                 804.96454
        k2 Rectified Surface Integral:              6931.06934
        k2 Positive Surface Integral:               3868.01709
        k2 Negative Surface Integral:               3063.05249
        k2 Mean Natural Surface Integral:              0.00798 across 100821 (100.00%) vertices
        k2 Mean Rectified Surface Integral:            0.06875 across 100821 (100.00%) vertices
        k2 Mean Positive Surface Integral:             0.07193 across 53778 (53.34%) vertices
        k2 Mean Negative Surface Integral:             0.06511 across 47043 (46.66%) vertices
        k2 AreaNorm Natural Surface Integral:          0.01318 across 61055.921875 (100.00%) mm^2
        k2 AreaNorm Rectified Surface Integral:        0.11352 across 61055.921875 (100.00%) mm^2
        k2 AreaNorm Positive Surface Integral:         0.11905 across 32491.125000 (53.21%) mm^2
        k2 AreaNorm Negative Surface Integral:         0.10723 across 28565.238281 (46.79%) mm^2

S <mean> +- <std> (using 'lh.smoothwm'):               2.54988 +- 68.7816 mm^-2
         S Min:                                        0.00000 at vertex 81      
         S Max:                                    18307.89844 at vertex 89133   
         S Curvature Calculation Type:                discrete
         S Mean Vertex Separation (Whole Surface):     0.84790 +- 0.24824 mm
         S Total Surface Area:                     61056.39062 mm^2
         S Total Number of Vertices:                    100821
         S Average Vertex Area (Whole Surface):        0.60559 mm^2
         S Natural Surface Integral:               28859.64648
         S Rectified Surface Integral:             28859.64648
         S Positive Surface Integral:              28859.64648
         S Negative Surface Integral:                  0.00000
         S Mean Natural Surface Integral:              0.28625 across 100821 (100.00%) vertices
         S Mean Rectified Surface Integral:            0.28625 across 100821 (100.00%) vertices
         S Mean Positive Surface Integral:             0.28625 across 100821 (100.00%) vertices
         S Mean Negative Surface Integral:             0.00000 across 0 (00.00%) vertices
         S AreaNorm Natural Surface Integral:          0.47268 across 61055.921875 (100.00%) mm^2
         S AreaNorm Rectified Surface Integral:        0.47268 across 61055.921875 (100.00%) mm^2
         S AreaNorm Positive Surface Integral:         0.47268 across 61055.921875 (100.00%) mm^2
         S AreaNorm Negative Surface Integral:         0.00000 across 0.000000 (00.00%) mm^2

C <mean> +- <std> (using 'lh.smoothwm'):               0.50629 +- 1.1654 mm^-2
         C Min:                                        0.00081 at vertex 78374   
         C Max:                                      117.32304 at vertex 89133   
         C Curvature Calculation Type:                discrete
         C Mean Vertex Separation (Whole Surface):     0.84790 +- 0.24824 mm
         C Total Surface Area:                     61056.39062 mm^2
         C Total Number of Vertices:                    100821
         C Average Vertex Area (Whole Surface):        0.60559 mm^2
         C Natural Surface Integral:               18581.07031
         C Rectified Surface Integral:             18581.07031
         C Positive Surface Integral:              18581.07031
         C Negative Surface Integral:                  0.00000
         C Mean Natural Surface Integral:              0.18430 across 100821 (100.00%) vertices
         C Mean Rectified Surface Integral:            0.18430 across 100821 (100.00%) vertices
         C Mean Positive Surface Integral:             0.18430 across 100821 (100.00%) vertices
         C Mean Negative Surface Integral:             0.00000 across 0 (00.00%) vertices
         C AreaNorm Natural Surface Integral:          0.30433 across 61055.921875 (100.00%) mm^2
         C AreaNorm Rectified Surface Integral:        0.30433 across 61055.921875 (100.00%) mm^2
         C AreaNorm Positive Surface Integral:         0.30433 across 61055.921875 (100.00%) mm^2
         C AreaNorm Negative Surface Integral:         0.00000 across 0.000000 (00.00%) mm^2

BE <mean> +- <std> (using 'lh.smoothwm'):              3.22892 +- 99.8736 mm^-2
        BE Min:                                        0.00000 at vertex 78374   
        BE Max:                                    27529.39453 at vertex 89133   
        BE Curvature Calculation Type:                discrete
        BE Mean Vertex Separation (Whole Surface):     0.84790 +- 0.24824 mm
        BE Total Surface Area:                     61056.39062 mm^2
        BE Total Number of Vertices:                    100821
        BE Average Vertex Area (Whole Surface):        0.60559 mm^2
        BE Natural Surface Integral:               28883.00391
        BE Rectified Surface Integral:             28883.00391
        BE Positive Surface Integral:              28883.00391
        BE Negative Surface Integral:                  0.00000
        BE Mean Natural Surface Integral:              0.28648 across 100821 (100.00%) vertices
        BE Mean Rectified Surface Integral:            0.28648 across 100821 (100.00%) vertices
        BE Mean Positive Surface Integral:             0.28648 across 100821 (100.00%) vertices
        BE Mean Negative Surface Integral:             0.00000 across 0 (00.00%) vertices
        BE AreaNorm Natural Surface Integral:          0.47306 across 61055.921875 (100.00%) mm^2
        BE AreaNorm Rectified Surface Integral:        0.47306 across 61055.921875 (100.00%) mm^2
        BE AreaNorm Positive Surface Integral:         0.47306 across 61055.921875 (100.00%) mm^2
        BE AreaNorm Negative Surface Integral:         0.00000 across 0.000000 (00.00%) mm^2

FI <mean> +- <std> (using 'lh.smoothwm'):              2.70059 +- 81.2072 mm^-2
        FI Min:                                        0.00000 at vertex 81      
        FI Max:                                    22123.44727 at vertex 89133   
        FI Curvature Calculation Type:                discrete
        FI Mean Vertex Separation (Whole Surface):     0.84790 +- 0.24824 mm
        FI Total Surface Area:                     61056.39062 mm^2
        FI Total Number of Vertices:                    100821
        FI Average Vertex Area (Whole Surface):        0.60559 mm^2
        FI Natural Surface Integral:               22165.83789
        FI Rectified Surface Integral:             22165.83789
        FI Positive Surface Integral:              22165.83789
        FI Negative Surface Integral:                  0.00000
        FI Mean Natural Surface Integral:              0.21985 across 100821 (100.00%) vertices
        FI Mean Rectified Surface Integral:            0.21985 across 100821 (100.00%) vertices
        FI Mean Positive Surface Integral:             0.21985 across 100821 (100.00%) vertices
        FI Mean Negative Surface Integral:             0.00000 across 0 (00.00%) vertices
        FI AreaNorm Natural Surface Integral:          0.36304 across 61055.921875 (100.00%) mm^2
        FI AreaNorm Rectified Surface Integral:        0.36304 across 61055.921875 (100.00%) mm^2
        FI AreaNorm Positive Surface Integral:         0.36304 across 61055.921875 (100.00%) mm^2
        FI AreaNorm Negative Surface Integral:         0.00000 across 0.000000 (00.00%) mm^2

curv -- calculation type:                                discrete
curv -- Folding Index (FI):                            1763.90137
curv -- Intrinsic Curvature Index - positive (ICIp):    200.09830
curv -- Intrinsic Curvature Index - negative (ICIn):    199.09831
curv -- Intrinsic Curvature Index - natural  (ICIt):      1.00000

Mean across 10 curvatures: 9.0196e-01 +- 1.2844e+00
