# Supplementary material for: Computer assisted diagnosis of Alzheimer’s disease using statistical likelihood-ratio test
Source: PLoS One. 2023 Feb 17;18(2):e0279574. doi: 10.1371/journal.pone.0279574 (PMC9937475; doi:10.1371/journal.pone.0279574)
Supplement: S1 File — (ZIP) [file pone.0279574.s001.zip › ADNI_AD/14_12_19/S645034/stats/lh.w-g.pct.stats]

# Title Segmentation Statistics 
# 
# generating_program mri_segstats
# cvs_version $Id: mri_segstats.c,v 1.121 2016/05/31 17:27:11 greve Exp $
# cmdline mri_segstats --in /scratch/jk27/xxz598/freesurfer/subjects/S645034/surf/lh.w-g.pct.mgh --annot S645034 lh aparc --sum /scratch/jk27/xxz598/freesurfer/subjects/S645034/stats/lh.w-g.pct.stats --snr 
# sysname  Linux
# hostname gadi-cpu-clx-2426.gadi.nci.org.au
# machine  x86_64
# user     xxz598
# anatomy_type surface
# 
# SUBJECTS_DIR /scratch/jk27/xxz598/freesurfer/subjects
# subjectname S645034
# Annot S645034 lh aparc
# ColorTable /tmp/mri_segstats.tmp.S645034.lh.206.ctab 
# ColorTableTimeStamp 2019/12/21 01:20:56 
# InVolFile  /scratch/jk27/xxz598/freesurfer/subjects/S645034/surf/lh.w-g.pct.mgh 
# InVolFileTimeStamp  2019/12/21 01:20:55 
# InVolFrame 0 
# Only reporting non-empty segmentations
# VertexArea_mm2 0.674512 
# TableCol  1 ColHeader Index 
# TableCol  1 FieldName Index 
# TableCol  1 Units     NA 
# TableCol  2 ColHeader SegId 
# TableCol  2 FieldName Segmentation Id
# TableCol  2 Units     NA
# TableCol  3 ColHeader NVertices 
# TableCol  3 FieldName Number of Vertices
# TableCol  3 Units     unitless
# TableCol  4 ColHeader Area_mm2
# TableCol  4 FieldName Area
# TableCol  4 Units     mm^2
# TableCol  5 ColHeader StructName
# TableCol  5 FieldName Structure Name
# TableCol  5 Units     NA
# TableCol  6 ColHeader Mean 
# TableCol  6 FieldName Intensity Mean
# TableCol  6 Units     unknown
# TableCol  7 ColHeader StdDev
# TableCol  7 FieldName Itensity StdDev
# TableCol  7 Units     unknown
# TableCol  8 ColHeader Min
# TableCol  8 FieldName Intensity Min
# TableCol  8 Units     unknown
# TableCol  9 ColHeader Max
# TableCol  9 FieldName Intensity Max
# TableCol  9 Units     unknown
# TableCol 10 ColHeader Range
# TableCol 10 FieldName Intensity Range
# TableCol 10 Units     unknown
# TableCol 11 ColHeader SNR
# TableCol 11 FieldName Intensity SNR
# TableCol 11 Units     none
# NRows 35 
# NTableCols 11 
# ColHeaders  Index SegId NVertices Area_mm2 StructName Mean StdDev Min Max Range SNR  
  1 1000      7771     5499.4  unknown                            0.0686     1.2857     0.0000    37.5826    37.5826     0.0534 
  2 1001       712      523.0  bankssts                          21.5376     6.2816     2.6596    38.4634    35.8038     3.4287 
  3 1002       815      533.4  caudalanteriorcingulate           28.4737     8.8445     6.6640    55.6258    48.9618     3.2194 
  4 1003      2252     1562.8  caudalmiddlefrontal               22.0916     6.4335     2.3117    46.1919    43.8801     3.4339 
  5 1005      2112     1358.5  cuneus                            17.7965     6.8341    -4.4367    37.8401    42.2768     2.6041 
  6 1006       542      399.8  entorhinal                        16.7007    16.3364   -62.8361    60.4888   123.3250     1.0223 
  7 1007      2710     1956.9  fusiform                          19.4635     9.8602   -57.6925    43.0866   100.7791     1.9740 
  8 1008      3822     2662.1  inferiorparietal                  21.7568     7.3895    -6.2702    46.5872    52.8574     2.9443 
  9 1009      2640     1883.0  inferiortemporal                  23.7859     9.2710   -27.2620    47.8713    75.1332     2.5656 
 10 1010      1201      722.2  isthmuscingulate                  21.8495     8.4193    -1.8228    49.1226    50.9454     2.5952 
 11 1011      4952     3432.9  lateraloccipital                  20.8581     7.3844   -10.8413    46.8991    57.7403     2.8246 
 12 1012      3071     2034.9  lateralorbitofrontal              21.5546     9.3078   -21.8329    50.5884    72.4213     2.3158 
 13 1013      3430     2287.3  lingual                           20.2778     7.3523   -11.5297    46.3838    57.9135     2.7580 
 14 1014      1676     1135.0  medialorbitofrontal               24.5697    10.8988   -51.6088    58.8109   110.4197     2.2543 
 15 1015      2677     1862.2  middletemporal                    21.4052     7.7862    -3.5383    45.9523    49.4906     2.7491 
 16 1016       779      505.0  parahippocampal                   22.9560     9.3317    -3.1932    69.4653    72.6585     2.4600 
 17 1017      1805     1121.4  paracentral                       17.5781     7.8997    -5.2496    41.6287    46.8782     2.2252 
 18 1018      1905     1289.6  parsopercularis                   23.0502     6.8504    -1.5082    49.5033    51.0114     3.3648 
 19 1019       823      596.9  parsorbitalis                     22.5404     9.5262   -22.7739    53.7198    76.4937     2.3662 
 20 1020      1578     1065.3  parstriangularis                  22.3728     7.5311   -14.5171    50.5673    65.0844     2.9707 
 21 1021      1528     1064.4  pericalcarine                     19.7321     7.0659    -4.6362    46.9286    51.5648     2.7926 
 22 1022      5257     3337.7  postcentral                       19.3638     6.4226    -3.5572    42.9272    46.4845     3.0149 
 23 1023      1464      934.6  posteriorcingulate                22.8079     8.0767    -2.5410    46.0768    48.6178     2.8239 
 24 1024      6398     4027.0  precentral                        17.5196     7.1734   -11.5871    49.8542    61.4413     2.4423 
 25 1025      4828     3240.0  precuneus                         20.3691     7.9317   -37.7484    45.3225    83.0710     2.5681 
 26 1026       814      551.1  rostralanteriorcingulate          25.1831     9.1863     0.5995    57.1004    56.5010     2.7414 
 27 1027      6281     4416.1  rostralmiddlefrontal              24.2677     7.6910   -12.7117    53.6518    66.3635     3.1553 
 28 1028      7948     5390.8  superiorfrontal                   22.7925     7.5130    -8.5492    56.2460    64.7952     3.0337 
 29 1029      6246     4130.0  superiorparietal                  21.4134     6.9595    -2.9023    46.7361    49.6385     3.0768 
 30 1030      4400     2926.4  superiortemporal                  22.2855     7.4126    -6.6979    48.2056    54.9035     3.0064 
 31 1031      4326     3003.0  supramarginal                     22.9016     7.0202    -5.2180    48.2930    53.5110     3.2622 
 32 1032       369      257.3  frontalpole                       23.4445     8.8907    -8.6816    42.9742    51.6558     2.6370 
 33 1033       348      253.2  temporalpole                      18.0370    10.4948   -13.9503    56.6911    70.6414     1.7187 
 34 1034       808      386.0  transversetemporal                17.6741     6.2784    -4.7414    39.6384    44.3799     2.8150 
 35 1035      2533     1656.0  insula                            21.1642     8.1309   -19.8381    50.1843    70.0224     2.6029 
