# Supplementary material for: Computer assisted diagnosis of Alzheimer’s disease using statistical likelihood-ratio test
Source: PLoS One. 2023 Feb 17;18(2):e0279574. doi: 10.1371/journal.pone.0279574 (PMC9937475; doi:10.1371/journal.pone.0279574)
Supplement: S1 File — (ZIP) [file pone.0279574.s001.zip › ADNI_AD/14_12_19/S645034/stats/rh.aparc.a2009s.stats]

# Table of FreeSurfer cortical parcellation anatomical statistics 
# 
# CreationTime 2019/12/20-14:19:57-GMT
# generating_program mris_anatomical_stats
# cvs_version $Id: mris_anatomical_stats.c,v 1.79 2016/03/14 15:15:34 greve Exp $
# mrisurf.c-cvs_version $Id: mrisurf.c,v 1.781.2.6 2016/12/27 16:47:14 zkaufman Exp $
# cmdline mris_anatomical_stats -th3 -mgz -cortex ../label/rh.cortex.label -f ../stats/rh.aparc.a2009s.stats -b -a ../label/rh.aparc.a2009s.annot -c ../label/aparc.annot.a2009s.ctab S645034 rh white 
# sysname  Linux
# hostname gadi-cpu-clx-2426.gadi.nci.org.au
# machine  x86_64
# user     xxz598
# 
# SUBJECTS_DIR /scratch/jk27/xxz598/freesurfer/subjects
# anatomy_type surface
# subjectname S645034
# hemi rh
# AnnotationFile ../label/rh.aparc.a2009s.annot
# AnnotationFileTimeStamp 2019/12/21 01:19:40
# Measure Cortex, NumVert, Number of Vertices, 99461, unitless
# Measure Cortex, WhiteSurfArea, White Surface Total Area, 66043.2, mm^2
# Measure Cortex, MeanThickness, Mean Thickness, 2.32617, mm
# Measure BrainSeg, BrainSegVol, Brain Segmentation Volume, 840828.000000, mm^3
# Measure BrainSegNotVent, BrainSegVolNotVent, Brain Segmentation Volume Without Ventricles, 808985.000000, mm^3
# Measure BrainSegNotVentSurf, BrainSegVolNotVentSurf, Brain Segmentation Volume Without Ventricles from Surf, 808232.009475, mm^3
# Measure Cortex, CortexVol Total cortical gray matter volume, 341664.489082, mm^3
# Measure SupraTentorial, SupraTentorialVol, Supratentorial volume, 733547.009475, mm^3
# Measure SupraTentorialNotVent, SupraTentorialVolNotVent, Supratentorial volume, 705185.009475, mm^3
# Measure EstimatedTotalIntraCranialVol, eTIV, Estimated Total Intracranial Volume, 1214013.585601, mm^3
# NTableCols 10
# TableCol  1 ColHeader StructName
# TableCol  1 FieldName Structure Name
# TableCol  1 Units     NA
# TableCol  2 ColHeader NumVert
# TableCol  2 FieldName Number of Vertices
# TableCol  2 Units     unitless
# TableCol  3 ColHeader SurfArea
# TableCol  3 FieldName Surface Area
# TableCol  3 Units     mm^2
# TableCol  4 ColHeader GrayVol
# TableCol  4 FieldName Gray Matter Volume
# TableCol  4 Units     mm^3
# TableCol  5 ColHeader ThickAvg 
# TableCol  5 FieldName Average Thickness
# TableCol  5 Units     mm
# TableCol  6 ColHeader ThickStd
# TableCol  6 FieldName Thickness StdDev
# TableCol  6 Units     mm 
# TableCol  7 ColHeader MeanCurv
# TableCol  7 FieldName Integrated Rectified Mean Curvature
# TableCol  7 Units     mm^-1
# TableCol  8 ColHeader GausCurv 
# TableCol  8 FieldName Integrated Rectified Gaussian Curvature
# TableCol  8 Units     mm^-2
# TableCol  9 ColHeader  FoldInd
# TableCol  9 FieldName  Folding Index 
# TableCol  9 Units      unitless 
# TableCol 10 ColHeader CurvInd
# TableCol 10 FieldName Intrinsic Curvature Index
# TableCol 10 Units     unitless
# ColHeaders StructName NumVert SurfArea GrayVol ThickAvg ThickStd MeanCurv GausCurv FoldInd CurvInd
G&S_frontomargin                          779    566   1717  2.425 0.646     0.182     0.064       17     2.3
G&S_occipital_inf                         914    580   1715  2.642 0.646     0.156     0.051       14     1.7
G&S_paracentral                          1436    786   2152  2.249 0.522     0.120     0.034       17     2.1
G&S_subcentral                           1191    644   2022  2.619 0.429     0.099     0.032       12     1.6
G&S_transv_frontopol                      947    643   2858  3.215 0.688     0.182     0.069       24     3.1
G&S_cingul-Ant                           2205   1492   4439  2.622 0.707     0.130     0.040       34     3.5
G&S_cingul-Mid-Ant                       1090    739   2121  2.631 0.675     0.154     0.048       24     2.0
G&S_cingul-Mid-Post                      1268    855   2088  2.355 0.569     0.133     0.036       16     1.8
G_cingul-Post-dorsal                      378    263   1006  2.821 0.451     0.190     0.072        8     1.0
G_cingul-Post-ventral                     280    163    619  2.764 0.652     0.131     0.040        4     0.4
G_cuneus                                 2290   1384   2968  1.943 0.499     0.146     0.044       39     4.1
G_front_inf-Opercular                    1129    635   2091  2.546 0.439     0.124     0.035       19     1.6
G_front_inf-Orbital                       417    273    867  2.402 0.420     0.183     0.081       10     1.8
G_front_inf-Triangul                      793    510   1646  2.486 0.469     0.146     0.045       15     1.4
G_front_middle                           2930   1995   6986  2.566 0.604     0.171     0.061       65     8.7
G_front_sup                              5287   3481  12493  2.800 0.577     0.148     0.047       87    10.3
G_Ins_lg&S_cent_ins                       561    329    839  2.570 0.701     0.140     0.066        8     1.5
G_insular_short                           799    453   1483  2.609 0.932     0.151     0.062       15     2.1
G_occipital_middle                       1974   1373   4132  2.513 0.542     0.158     0.041       34     3.6
G_occipital_sup                          1646    966   2527  2.131 0.552     0.117     0.034       19     2.2
G_oc-temp_lat-fusifor                    1542    994   3481  2.668 0.721     0.175     0.063       37     4.0
G_oc-temp_med-Lingual                    2982   1964   4261  1.954 0.622     0.160     0.049       48     6.2
G_oc-temp_med-Parahip                     906    590   1488  2.036 0.712     0.119     0.041       12     1.2
G_orbital                                2174   1444   5291  2.725 0.792     0.164     0.063       44     5.4
G_pariet_inf-Angular                     2270   1477   4519  2.390 0.611     0.156     0.046       43     4.4
G_pariet_inf-Supramar                    1854   1168   3447  2.466 0.522     0.135     0.042       32     3.4
G_parietal_sup                           2003   1396   3891  2.216 0.694     0.146     0.039       36     3.5
G_postcentral                            1860   1046   2551  1.937 0.513     0.103     0.024       19     1.8
G_precentral                             2471   1382   4663  2.587 0.528     0.111     0.033       30     3.2
G_precuneus                              2188   1447   4164  2.308 0.642     0.129     0.040       33     3.5
G_rectus                                  717    488   1728  2.535 0.630     0.175     0.077       20     2.3
G_subcallosal                             119     60    131  2.093 0.410     0.112     0.044        1     0.2
G_temp_sup-G_T_transv                     326    182    523  2.445 0.475     0.082     0.016        2     0.2
G_temp_sup-Lateral                       1273    831   2825  2.526 0.475     0.118     0.035       24     1.7
G_temp_sup-Plan_polar                     532    358    804  2.158 0.638     0.078     0.021        2     0.6
G_temp_sup-Plan_tempo                     626    417   1127  2.344 0.490     0.118     0.028        8     0.5
G_temporal_inf                           1371    966   3989  2.842 0.721     0.159     0.058       34     3.6
G_temporal_middle                        1955   1420   5534  2.765 0.677     0.169     0.050       49     4.7
Lat_Fis-ant-Horizont                      258    188    358  2.455 0.603     0.116     0.019        1     0.2
Lat_Fis-ant-Vertical                      242    185    352  2.150 0.424     0.124     0.022        2     0.2
Lat_Fis-post                             1303    861   1700  2.269 0.561     0.105     0.020        9     1.2
Pole_occipital                           2999   1912   4227  2.024 0.537     0.152     0.040       44     5.3
Pole_temporal                            1315    974   4135  2.655 0.920     0.183     0.069       32     4.1
S_calcarine                              2375   1620   2368  1.695 0.566     0.139     0.036       27     3.8
S_central                                2706   1928   2997  1.769 0.607     0.099     0.019       12     2.3
S_cingul-Marginalis                      1133    788   1490  1.968 0.592     0.096     0.019        5     1.1
S_circular_insula_ant                     474    314    672  2.595 0.436     0.112     0.027        3     0.6
S_circular_insula_inf                    1017    716   1291  2.068 0.571     0.085     0.021        6     1.0
S_circular_insula_sup                    1078    755   1665  2.634 0.478     0.109     0.026        5     1.2
S_collat_transv_ant                       658    454   1024  2.270 0.581     0.111     0.031        6     1.0
S_collat_transv_post                      361    252    431  2.047 0.428     0.132     0.030        3     0.4
S_front_inf                              1576   1099   2275  2.226 0.385     0.123     0.028       13     1.8
S_front_middle                           1413   1012   2371  2.249 0.556     0.122     0.031       12     1.5
S_front_sup                              1914   1317   2866  2.270 0.505     0.113     0.023       13     1.8
S_interm_prim-Jensen                      243    177    252  1.801 0.366     0.137     0.022        2     0.3
S_intrapariet&P_trans                    2404   1584   2945  2.058 0.598     0.125     0.024       23     2.4
S_oc_middle&Lunatus                       693    485    894  2.194 0.591     0.130     0.029        5     0.8
S_oc_sup&transversal                     1233    865   1532  2.080 0.460     0.141     0.034       13     1.7
S_occipital_ant                           567    409    687  2.059 0.473     0.141     0.035        5     0.8
S_oc-temp_lat                             703    498   1219  2.590 0.643     0.146     0.033        8     1.0
S_oc-temp_med&Lingual                    1402   1019   2013  2.268 0.484     0.123     0.028       11     1.5
S_orbital_lateral                         299    224    438  2.029 0.467     0.136     0.028        3     0.3
S_orbital_med-olfact                      567    415    915  2.480 0.998     0.156     2.568      234     0.8
S_orbital-H_Shaped                       1198    804   1537  2.163 0.610     0.165     0.071       17     3.8
S_parieto_occipital                      2246   1494   2656  2.025 0.467     0.123     0.027       20     2.6
S_pericallosal                           1070    634    907  2.055 0.928     0.144     0.041       26     1.8
S_postcentral                            1888   1273   1922  1.719 0.405     0.093     0.015       10     1.2
S_precentral-inf-part                    1545   1075   2176  2.414 0.413     0.111     0.021       13     1.3
S_precentral-sup-part                    1067    729   1351  2.177 0.573     0.106     0.020        6     0.9
S_suborbital                              204    145    264  2.113 0.651     0.164     0.036        4     0.3
S_subparietal                             810    547   1049  2.030 0.596     0.112     0.021        5     0.7
S_temporal_inf                            842    592   1314  2.264 0.570     0.147     0.033       13     1.5
S_temporal_sup                           4004   2829   6099  2.397 0.399     0.100     0.018       22     3.0
S_temporal_transverse                     171    112    246  2.193 0.307     0.080     0.010        1     0.1
