# Supplementary material for: Computer assisted diagnosis of Alzheimer’s disease using statistical likelihood-ratio test
Source: PLoS One. 2023 Feb 17;18(2):e0279574. doi: 10.1371/journal.pone.0279574 (PMC9937475; doi:10.1371/journal.pone.0279574)
Supplement: S1 File — (ZIP) [file pone.0279574.s001.zip › ADNI_AD/14_12_19/S645034/stats/rh.aparc.DKTatlas.stats]

# Table of FreeSurfer cortical parcellation anatomical statistics 
# 
# CreationTime 2019/12/20-14:20:40-GMT
# generating_program mris_anatomical_stats
# cvs_version $Id: mris_anatomical_stats.c,v 1.79 2016/03/14 15:15:34 greve Exp $
# mrisurf.c-cvs_version $Id: mrisurf.c,v 1.781.2.6 2016/12/27 16:47:14 zkaufman Exp $
# cmdline mris_anatomical_stats -th3 -mgz -cortex ../label/rh.cortex.label -f ../stats/rh.aparc.DKTatlas.stats -b -a ../label/rh.aparc.DKTatlas.annot -c ../label/aparc.annot.DKTatlas.ctab S645034 rh white 
# sysname  Linux
# hostname gadi-cpu-clx-2426.gadi.nci.org.au
# machine  x86_64
# user     xxz598
# 
# SUBJECTS_DIR /scratch/jk27/xxz598/freesurfer/subjects
# anatomy_type surface
# subjectname S645034
# hemi rh
# AnnotationFile ../label/rh.aparc.DKTatlas.annot
# AnnotationFileTimeStamp 2019/12/21 01:20:22
# Measure Cortex, NumVert, Number of Vertices, 99461, unitless
# Measure Cortex, WhiteSurfArea, White Surface Total Area, 66043.2, mm^2
# Measure Cortex, MeanThickness, Mean Thickness, 2.32617, mm
# Measure BrainSeg, BrainSegVol, Brain Segmentation Volume, 840828.000000, mm^3
# Measure BrainSegNotVent, BrainSegVolNotVent, Brain Segmentation Volume Without Ventricles, 808985.000000, mm^3
# Measure BrainSegNotVentSurf, BrainSegVolNotVentSurf, Brain Segmentation Volume Without Ventricles from Surf, 808232.009475, mm^3
# Measure Cortex, CortexVol Total cortical gray matter volume, 341664.489082, mm^3
# Measure SupraTentorial, SupraTentorialVol, Supratentorial volume, 733547.009475, mm^3
# Measure SupraTentorialNotVent, SupraTentorialVolNotVent, Supratentorial volume, 705185.009475, mm^3
# Measure EstimatedTotalIntraCranialVol, eTIV, Estimated Total Intracranial Volume, 1214013.585601, mm^3
# NTableCols 10
# TableCol  1 ColHeader StructName
# TableCol  1 FieldName Structure Name
# TableCol  1 Units     NA
# TableCol  2 ColHeader NumVert
# TableCol  2 FieldName Number of Vertices
# TableCol  2 Units     unitless
# TableCol  3 ColHeader SurfArea
# TableCol  3 FieldName Surface Area
# TableCol  3 Units     mm^2
# TableCol  4 ColHeader GrayVol
# TableCol  4 FieldName Gray Matter Volume
# TableCol  4 Units     mm^3
# TableCol  5 ColHeader ThickAvg 
# TableCol  5 FieldName Average Thickness
# TableCol  5 Units     mm
# TableCol  6 ColHeader ThickStd
# TableCol  6 FieldName Thickness StdDev
# TableCol  6 Units     mm 
# TableCol  7 ColHeader MeanCurv
# TableCol  7 FieldName Integrated Rectified Mean Curvature
# TableCol  7 Units     mm^-1
# TableCol  8 ColHeader GausCurv 
# TableCol  8 FieldName Integrated Rectified Gaussian Curvature
# TableCol  8 Units     mm^-2
# TableCol  9 ColHeader  FoldInd
# TableCol  9 FieldName  Folding Index 
# TableCol  9 Units      unitless 
# TableCol 10 ColHeader CurvInd
# TableCol 10 FieldName Intrinsic Curvature Index
# TableCol 10 Units     unitless
# ColHeaders StructName NumVert SurfArea GrayVol ThickAvg ThickStd MeanCurv GausCurv FoldInd CurvInd
caudalanteriorcingulate                  1057    682   2052  2.518 1.014     0.164     0.049       31     1.9
caudalmiddlefrontal                      2400   1605   3976  2.360 0.463     0.121     0.025       23     2.3
cuneus                                   2989   1853   3860  1.959 0.464     0.137     0.037       45     4.4
entorhinal                                400    255    565  1.873 0.765     0.102     0.028        3     0.4
fusiform                                 2762   1913   5494  2.529 0.678     0.160     0.050       48     5.7
inferiorparietal                         5565   3839   9628  2.280 0.599     0.139     0.034       76     8.1
inferiortemporal                         3334   2363   7982  2.570 0.768     0.153     0.048       64     7.5
isthmuscingulate                          969    618   1697  2.478 0.578     0.151     0.041       17     1.4
lateraloccipital                         6311   4101   9642  2.234 0.603     0.146     0.039       83    10.4
lateralorbitofrontal                     3243   2233   6546  2.572 0.805     0.170     0.506      286     8.6
lingual                                  4263   2906   5830  1.918 0.602     0.156     0.045       62     8.5
medialorbitofrontal                      1612   1090   3234  2.414 0.735     0.163     0.066       39     4.3
middletemporal                           3969   2843   8957  2.645 0.611     0.138     0.037       64     6.7
parahippocampal                           881    594   1486  2.187 0.554     0.119     0.040       11     1.3
paracentral                              2334   1329   3197  2.250 0.500     0.110     0.029       20     2.9
parsopercularis                          1785   1171   2902  2.405 0.471     0.117     0.027       20     1.8
parsorbitalis                            1092    665   1705  2.324 0.497     0.154     0.057       20     2.8
parstriangularis                         1714   1193   3098  2.385 0.478     0.149     0.047       28     3.7
pericalcarine                            2015   1308   1901  1.653 0.429     0.131     0.033       21     2.8
postcentral                              5506   3445   7139  1.880 0.599     0.097     0.021       43     4.9
posteriorcingulate                       1501   1042   2635  2.343 0.769     0.163     0.058       30     3.6
precentral                               6362   3954  10184  2.416 0.576     0.112     0.029       60     7.8
precuneus                                5094   3386   7830  2.167 0.623     0.123     0.033       57     6.9
rostralanteriorcingulate                  773    516   1880  2.888 0.819     0.150     0.051       14     1.7
rostralmiddlefrontal                     4528   3164   8691  2.345 0.598     0.148     0.044       66     8.4
superiorfrontal                          9808   6709  21552  2.708 0.627     0.140     0.043      143    18.3
superiorparietal                         5235   3411   7840  2.127 0.612     0.133     0.032       69     6.9
superiortemporal                         4987   3353   9110  2.358 0.566     0.107     0.029       56     5.9
supramarginal                            3805   2485   6123  2.287 0.557     0.129     0.036       53     5.7
transversetemporal                        434    237    655  2.487 0.465     0.092     0.018        3     0.3
insula                                   2733   1779   4435  2.557 0.730     0.125     0.044       32     5.1
