# Supplementary material for: Computer assisted diagnosis of Alzheimer’s disease using statistical likelihood-ratio test
Source: PLoS One. 2023 Feb 17;18(2):e0279574. doi: 10.1371/journal.pone.0279574 (PMC9937475; doi:10.1371/journal.pone.0279574)
Supplement: S1 File — (ZIP) [file pone.0279574.s001.zip › ADNI_AD/14_12_19/S645034/stats/rh.aparc.pial.stats]

# Table of FreeSurfer cortical parcellation anatomical statistics 
# 
# CreationTime 2019/12/20-14:19:12-GMT
# generating_program mris_anatomical_stats
# cvs_version $Id: mris_anatomical_stats.c,v 1.79 2016/03/14 15:15:34 greve Exp $
# mrisurf.c-cvs_version $Id: mrisurf.c,v 1.781.2.6 2016/12/27 16:47:14 zkaufman Exp $
# cmdline mris_anatomical_stats -th3 -mgz -cortex ../label/rh.cortex.label -f ../stats/rh.aparc.pial.stats -b -a ../label/rh.aparc.annot -c ../label/aparc.annot.ctab S645034 rh pial 
# sysname  Linux
# hostname gadi-cpu-clx-2426.gadi.nci.org.au
# machine  x86_64
# user     xxz598
# 
# SUBJECTS_DIR /scratch/jk27/xxz598/freesurfer/subjects
# anatomy_type surface
# subjectname S645034
# hemi rh
# AnnotationFile ../label/rh.aparc.annot
# AnnotationFileTimeStamp 2019/12/21 01:02:35
# Measure Cortex, NumVert, Number of Vertices, 99439, unitless
# Measure Cortex, PialSurfArea, Pial Surface Total Area, 79253.9, mm^2
# Measure Cortex, MeanThickness, Mean Thickness, 2.32609, mm
# Measure BrainSeg, BrainSegVol, Brain Segmentation Volume, 840828.000000, mm^3
# Measure BrainSegNotVent, BrainSegVolNotVent, Brain Segmentation Volume Without Ventricles, 808985.000000, mm^3
# Measure BrainSegNotVentSurf, BrainSegVolNotVentSurf, Brain Segmentation Volume Without Ventricles from Surf, 808232.009475, mm^3
# Measure Cortex, CortexVol Total cortical gray matter volume, 341664.489082, mm^3
# Measure SupraTentorial, SupraTentorialVol, Supratentorial volume, 733547.009475, mm^3
# Measure SupraTentorialNotVent, SupraTentorialVolNotVent, Supratentorial volume, 705185.009475, mm^3
# Measure EstimatedTotalIntraCranialVol, eTIV, Estimated Total Intracranial Volume, 1214013.585601, mm^3
# NTableCols 10
# TableCol  1 ColHeader StructName
# TableCol  1 FieldName Structure Name
# TableCol  1 Units     NA
# TableCol  2 ColHeader NumVert
# TableCol  2 FieldName Number of Vertices
# TableCol  2 Units     unitless
# TableCol  3 ColHeader SurfArea
# TableCol  3 FieldName Surface Area
# TableCol  3 Units     mm^2
# TableCol  4 ColHeader GrayVol
# TableCol  4 FieldName Gray Matter Volume
# TableCol  4 Units     mm^3
# TableCol  5 ColHeader ThickAvg 
# TableCol  5 FieldName Average Thickness
# TableCol  5 Units     mm
# TableCol  6 ColHeader ThickStd
# TableCol  6 FieldName Thickness StdDev
# TableCol  6 Units     mm 
# TableCol  7 ColHeader MeanCurv
# TableCol  7 FieldName Integrated Rectified Mean Curvature
# TableCol  7 Units     mm^-1
# TableCol  8 ColHeader GausCurv 
# TableCol  8 FieldName Integrated Rectified Gaussian Curvature
# TableCol  8 Units     mm^-2
# TableCol  9 ColHeader  FoldInd
# TableCol  9 FieldName  Folding Index 
# TableCol  9 Units      unitless 
# TableCol 10 ColHeader CurvInd
# TableCol 10 FieldName Intrinsic Curvature Index
# TableCol 10 Units     unitless
# ColHeaders StructName NumVert SurfArea GrayVol ThickAvg ThickStd MeanCurv GausCurv FoldInd CurvInd
bankssts                                  887    571   1479  2.434 0.276     0.078     0.014        8     0.5
caudalanteriorcingulate                   986    843   1946  2.560 1.002     0.169     0.044       28     1.5
caudalmiddlefrontal                      2282   1696   3828  2.371 0.465     0.121     0.021       23     2.0
cuneus                                   2472   1808   3228  1.994 0.466     0.127     0.026       32     2.9
entorhinal                                450    427    649  1.888 0.764     0.127     0.034        4     0.7
fusiform                                 3109   2731   6091  2.482 0.693     0.164     0.042       46     6.2
inferiorparietal                         5645   4504   9656  2.278 0.603     0.140     0.031       90     8.1
inferiortemporal                         2968   3163   7357  2.626 0.744     0.179     0.042       52     6.0
isthmuscingulate                          971    755   1718  2.489 0.581     0.142     0.042       14     1.5
lateraloccipital                         6226   4592   9683  2.258 0.602     0.134     0.035       85     9.5
lateralorbitofrontal                     2988   2267   5723  2.579 0.803     0.155     0.526      296     6.3
lingual                                  4282   3375   5885  1.923 0.600     0.140     0.038       61     7.4
medialorbitofrontal                      2136   1793   3860  2.370 0.723     0.169     0.053       67     5.4
middletemporal                           3246   3477   7867  2.683 0.651     0.178     0.035       43     5.6
parahippocampal                           826    696   1373  2.190 0.558     0.139     0.034       12     1.5
paracentral                              2290   1450   3050  2.216 0.480     0.105     0.024       20     2.2
parsopercularis                          1625   1144   2661  2.413 0.479     0.112     0.021       16     1.5
parsorbitalis                            1210   1045   2048  2.233 0.551     0.157     0.038       20     2.3
parstriangularis                         1694   1475   3177  2.411 0.482     0.160     0.035       22     2.8
pericalcarine                            2058   1181   1955  1.649 0.425     0.107     0.031       25     2.8
postcentral                              5025   3739   6273  1.864 0.588     0.099     0.015       30     3.1
posteriorcingulate                       1478   1154   2565  2.299 0.790     0.157     0.048       44     2.7
precentral                               6527   4594  10442  2.414 0.578     0.100     0.017       54     4.8
precuneus                                5004   3746   7647  2.163 0.627     0.136     0.062      298    17.8
rostralanteriorcingulate                  586    658   1696  3.081 0.805     0.197     0.039       10     1.1
rostralmiddlefrontal                     6316   5857  13033  2.463 0.662     0.173     0.046       95    13.6
superiorfrontal                          7583   6509  16272  2.705 0.580     0.140     0.029       79     9.4
superiorparietal                         6394   4765   9554  2.106 0.612     0.127     0.027       67     7.2
superiortemporal                         3905   3202   6749  2.335 0.518     0.114     0.020       33     3.5
supramarginal                            3937   2893   6393  2.280 0.553     0.128     0.029       52     5.1
frontalpole                               430    490   1187  2.861 0.634     0.194     0.049        6     1.0
temporalpole                              493    669   1416  2.582 0.908     0.248     0.069       10     1.9
transversetemporal                        434    283    648  2.471 0.478     0.080     0.010        2     0.2
insula                                   2986   1701   4672  2.525 0.733     0.115     0.032       46     4.2
