# Supplementary material for: Computer assisted diagnosis of Alzheimer’s disease using statistical likelihood-ratio test
Source: PLoS One. 2023 Feb 17;18(2):e0279574. doi: 10.1371/journal.pone.0279574 (PMC9937475; doi:10.1371/journal.pone.0279574)
Supplement: S1 File — (ZIP) [file pone.0279574.s001.zip › ADNI_AD/14_12_19/S645034/stats/rh.aparc.stats]

# Table of FreeSurfer cortical parcellation anatomical statistics 
# 
# CreationTime 2019/12/20-14:18:56-GMT
# generating_program mris_anatomical_stats
# cvs_version $Id: mris_anatomical_stats.c,v 1.79 2016/03/14 15:15:34 greve Exp $
# mrisurf.c-cvs_version $Id: mrisurf.c,v 1.781.2.6 2016/12/27 16:47:14 zkaufman Exp $
# cmdline mris_anatomical_stats -th3 -mgz -cortex ../label/rh.cortex.label -f ../stats/rh.aparc.stats -b -a ../label/rh.aparc.annot -c ../label/aparc.annot.ctab S645034 rh white 
# sysname  Linux
# hostname gadi-cpu-clx-2426.gadi.nci.org.au
# machine  x86_64
# user     xxz598
# 
# SUBJECTS_DIR /scratch/jk27/xxz598/freesurfer/subjects
# anatomy_type surface
# subjectname S645034
# hemi rh
# AnnotationFile ../label/rh.aparc.annot
# AnnotationFileTimeStamp 2019/12/21 01:02:35
# Measure Cortex, NumVert, Number of Vertices, 99439, unitless
# Measure Cortex, WhiteSurfArea, White Surface Total Area, 66022.3, mm^2
# Measure Cortex, MeanThickness, Mean Thickness, 2.32609, mm
# Measure BrainSeg, BrainSegVol, Brain Segmentation Volume, 840828.000000, mm^3
# Measure BrainSegNotVent, BrainSegVolNotVent, Brain Segmentation Volume Without Ventricles, 808985.000000, mm^3
# Measure BrainSegNotVentSurf, BrainSegVolNotVentSurf, Brain Segmentation Volume Without Ventricles from Surf, 808232.009475, mm^3
# Measure Cortex, CortexVol Total cortical gray matter volume, 341664.489082, mm^3
# Measure SupraTentorial, SupraTentorialVol, Supratentorial volume, 733547.009475, mm^3
# Measure SupraTentorialNotVent, SupraTentorialVolNotVent, Supratentorial volume, 705185.009475, mm^3
# Measure EstimatedTotalIntraCranialVol, eTIV, Estimated Total Intracranial Volume, 1214013.585601, mm^3
# NTableCols 10
# TableCol  1 ColHeader StructName
# TableCol  1 FieldName Structure Name
# TableCol  1 Units     NA
# TableCol  2 ColHeader NumVert
# TableCol  2 FieldName Number of Vertices
# TableCol  2 Units     unitless
# TableCol  3 ColHeader SurfArea
# TableCol  3 FieldName Surface Area
# TableCol  3 Units     mm^2
# TableCol  4 ColHeader GrayVol
# TableCol  4 FieldName Gray Matter Volume
# TableCol  4 Units     mm^3
# TableCol  5 ColHeader ThickAvg 
# TableCol  5 FieldName Average Thickness
# TableCol  5 Units     mm
# TableCol  6 ColHeader ThickStd
# TableCol  6 FieldName Thickness StdDev
# TableCol  6 Units     mm 
# TableCol  7 ColHeader MeanCurv
# TableCol  7 FieldName Integrated Rectified Mean Curvature
# TableCol  7 Units     mm^-1
# TableCol  8 ColHeader GausCurv 
# TableCol  8 FieldName Integrated Rectified Gaussian Curvature
# TableCol  8 Units     mm^-2
# TableCol  9 ColHeader  FoldInd
# TableCol  9 FieldName  Folding Index 
# TableCol  9 Units      unitless 
# TableCol 10 ColHeader CurvInd
# TableCol 10 FieldName Intrinsic Curvature Index
# TableCol 10 Units     unitless
# ColHeaders StructName NumVert SurfArea GrayVol ThickAvg ThickStd MeanCurv GausCurv FoldInd CurvInd
bankssts                                  887    631   1479  2.434 0.276     0.078     0.010        3     0.4
caudalanteriorcingulate                   986    638   1946  2.560 1.002     0.164     0.047       28     1.7
caudalmiddlefrontal                      2282   1529   3828  2.371 0.465     0.118     0.024       21     2.1
cuneus                                   2472   1500   3228  1.994 0.466     0.143     0.040       40     4.1
entorhinal                                450    294    649  1.888 0.764     0.103     0.028        4     0.5
fusiform                                 3109   2131   6091  2.482 0.693     0.164     0.053       58     7.0
inferiorparietal                         5645   3900   9656  2.278 0.603     0.137     0.033       75     8.1
inferiortemporal                         2968   2136   7357  2.626 0.744     0.148     0.044       54     6.0
isthmuscingulate                          971    619   1718  2.489 0.581     0.150     0.040       17     1.4
lateraloccipital                         6226   4055   9683  2.258 0.602     0.146     0.040       82    10.3
lateralorbitofrontal                     2988   2046   5723  2.579 0.803     0.161     0.539      275     7.1
lingual                                  4282   2924   5885  1.923 0.600     0.156     0.045       62     8.5
medialorbitofrontal                      2136   1430   3860  2.370 0.723     0.147     0.052       42     4.3
middletemporal                           3246   2342   7867  2.683 0.651     0.149     0.041       61     6.2
parahippocampal                           826    544   1373  2.190 0.558     0.117     0.042       11     1.2
paracentral                              2290   1304   3050  2.216 0.480     0.111     0.029       20     2.9
parsopercularis                          1625   1062   2661  2.413 0.479     0.114     0.026       17     1.7
parsorbitalis                            1210    757   2048  2.233 0.551     0.162     0.061       22     3.3
parstriangularis                         1694   1186   3177  2.411 0.482     0.145     0.043       26     3.3
pericalcarine                            2058   1344   1955  1.649 0.425     0.135     0.034       23     2.9
postcentral                              5025   3079   6273  1.864 0.588     0.092     0.020       38     4.2
posteriorcingulate                       1478   1018   2565  2.299 0.790     0.163     0.060       31     3.8
precentral                               6527   4070  10442  2.414 0.578     0.114     0.029       63     8.1
precuneus                                5004   3331   7647  2.163 0.627     0.121     0.032       55     6.6
rostralanteriorcingulate                  586    408   1696  3.081 0.805     0.161     0.059       13     1.6
rostralmiddlefrontal                     6316   4402  13033  2.463 0.662     0.158     0.053      112    15.2
superiorfrontal                          7583   5163  16272  2.705 0.580     0.132     0.037       96    11.4
superiorparietal                         6394   4216   9554  2.106 0.612     0.133     0.032       82     8.4
superiortemporal                         3905   2597   6749  2.335 0.518     0.099     0.022       38     3.4
supramarginal                            3937   2587   6393  2.280 0.553     0.131     0.037       56     6.0
frontalpole                               430    296   1187  2.861 0.634     0.191     0.076       12     1.5
temporalpole                              493    339   1416  2.582 0.908     0.186     0.083       14     2.0
transversetemporal                        434    237    648  2.471 0.478     0.092     0.018        3     0.3
insula                                   2986   1913   4672  2.525 0.733     0.124     0.045       34     5.7
