# Supplementary material for: Computer assisted diagnosis of Alzheimer’s disease using statistical likelihood-ratio test
Source: PLoS One. 2023 Feb 17;18(2):e0279574. doi: 10.1371/journal.pone.0279574 (PMC9937475; doi:10.1371/journal.pone.0279574)
Supplement: S1 File — (ZIP) [file pone.0279574.s001.zip › ADNI_AD/14_12_19/S645034/stats/rh.curv.stats]

Raw <mean> +- <std> (using 'rh.curv'):                -0.04165 +- 0.2088 
       Raw Min:                                       -2.11762 at vertex 65655   
       Raw Max:                                        9.66684 at vertex 79758   
       Raw Curvature Calculation Type:                discrete
       Raw Mean Vertex Separation (Whole Surface):     0.84166 +- 0.24711 mm
       Raw Total Surface Area:                     63814.29297 mm^2
       Raw Total Number of Vertices:                    106876
       Raw Average Vertex Area (Whole Surface):        0.59709 mm^2
       Raw Natural Surface Integral:               -1427.80786
       Raw Rectified Surface Integral:              8434.89160
       Raw Positive Surface Integral:               3503.54199
       Raw Negative Surface Integral:               4931.34961
       Raw Mean Natural Surface Integral:             -0.01336 across 106876 (100.00%) vertices
       Raw Mean Rectified Surface Integral:            0.07892 across 106876 (100.00%) vertices
       Raw Mean Positive Surface Integral:             0.07029 across 49845 (46.64%) vertices
       Raw Mean Negative Surface Integral:             0.08647 across 57031 (53.36%) vertices
       Raw AreaNorm Natural Surface Integral:         -0.02237 across 63814.277344 (100.00%) mm^2
       Raw AreaNorm Rectified Surface Integral:        0.13218 across 63814.277344 (100.00%) mm^2
       Raw AreaNorm Positive Surface Integral:         0.11008 across 31827.498047 (49.88%) mm^2
       Raw AreaNorm Negative Surface Integral:         0.15417 across 31986.777344 (50.12%) mm^2

Raw <mean> +- <std> (using 'rh.sulc'):                -0.00000 +- 5.5527 
       Raw Min:                                      -13.23677 at vertex 4503    
       Raw Max:                                       16.77610 at vertex 43643   
       Raw Curvature Calculation Type:                discrete
       Raw Mean Vertex Separation (Whole Surface):     0.84166 +- 0.24711 mm
       Raw Total Surface Area:                     63814.29297 mm^2
       Raw Total Number of Vertices:                    106876
       Raw Average Vertex Area (Whole Surface):        0.59709 mm^2
       Raw Natural Surface Integral:               22239.11328
       Raw Rectified Surface Integral:            288447.12500
       Raw Positive Surface Integral:             155343.12500
       Raw Negative Surface Integral:             133104.00000
       Raw Mean Natural Surface Integral:              0.20808 across 106876 (100.00%) vertices
       Raw Mean Rectified Surface Integral:            2.69890 across 106876 (100.00%) vertices
       Raw Mean Positive Surface Integral:             3.18137 across 48829 (45.69%) vertices
       Raw Mean Negative Surface Integral:             2.29304 across 58047 (54.31%) vertices
       Raw AreaNorm Natural Surface Integral:          0.34850 across 63814.277344 (100.00%) mm^2
       Raw AreaNorm Rectified Surface Integral:        4.52010 across 63814.277344 (100.00%) mm^2
       Raw AreaNorm Positive Surface Integral:         5.08969 across 30521.107422 (47.83%) mm^2
       Raw AreaNorm Negative Surface Integral:         3.99795 across 33293.070312 (52.17%) mm^2

K <mean> +- <std> (using 'rh.smoothwm'):               0.39474 +- 20.2978 mm^-2
         K Min:                                      -51.06654 at vertex 79766   
         K Max:                                     5764.96387 at vertex 79758   
         K Curvature Calculation Type:                discrete
         K Mean Vertex Separation (Whole Surface):     0.84166 +- 0.24711 mm
         K Total Surface Area:                     63814.29297 mm^2
         K Total Number of Vertices:                    106876
         K Average Vertex Area (Whole Surface):        0.59709 mm^2
         K Natural Surface Integral:                  12.56631
         K Rectified Surface Integral:              5387.83545
         K Positive Surface Integral:               2700.20093
         K Negative Surface Integral:               2687.63452
         K Mean Natural Surface Integral:              0.00012 across 106876 (100.00%) vertices
         K Mean Rectified Surface Integral:            0.05041 across 106876 (100.00%) vertices
         K Mean Positive Surface Integral:             0.05711 across 47281 (44.24%) vertices
         K Mean Negative Surface Integral:             0.04510 across 59595 (55.76%) vertices
         K AreaNorm Natural Surface Integral:          0.00020 across 63814.277344 (100.00%) mm^2
         K AreaNorm Rectified Surface Integral:        0.08443 across 63814.277344 (100.00%) mm^2
         K AreaNorm Positive Surface Integral:         0.12739 across 21195.751953 (33.21%) mm^2
         K AreaNorm Negative Surface Integral:         0.06306 across 42618.390625 (66.79%) mm^2

H <mean> +- <std> (using 'rh.smoothwm'):              -0.08281 +- 1.1450 mm^-1
         H Min:                                      -52.90613 at vertex 105442  
         H Max:                                      111.35942 at vertex 78911   
         H Curvature Calculation Type:                discrete
         H Mean Vertex Separation (Whole Surface):     0.84166 +- 0.24711 mm
         H Total Surface Area:                     63814.29297 mm^2
         H Total Number of Vertices:                    106876
         H Average Vertex Area (Whole Surface):        0.59709 mm^2
         H Natural Surface Integral:               -1510.31604
         H Rectified Surface Integral:             11616.34570
         H Positive Surface Integral:               5053.01465
         H Negative Surface Integral:               6563.33057
         H Mean Natural Surface Integral:             -0.01413 across 106876 (100.00%) vertices
         H Mean Rectified Surface Integral:            0.10869 across 106876 (100.00%) vertices
         H Mean Positive Surface Integral:             0.09445 across 53501 (50.06%) vertices
         H Mean Negative Surface Integral:             0.12297 across 53375 (49.94%) vertices
         H AreaNorm Natural Surface Integral:         -0.02367 across 63814.277344 (100.00%) mm^2
         H AreaNorm Rectified Surface Integral:        0.18203 across 63814.277344 (100.00%) mm^2
         H AreaNorm Positive Surface Integral:         0.14819 across 34099.312500 (53.44%) mm^2
         H AreaNorm Negative Surface Integral:         0.22088 across 29714.964844 (46.56%) mm^2

k1 <mean> +- <std> (using 'rh.smoothwm'):             -0.16722 +- 2.0853 mm^-1
        k1 Min:                                      -94.16817 at vertex 105442  
        k1 Max:                                      222.53851 at vertex 78911   
        k1 Curvature Calculation Type:                discrete
        k1 Mean Vertex Separation (Whole Surface):     0.84166 +- 0.24711 mm
        k1 Total Surface Area:                     63814.29297 mm^2
        k1 Total Number of Vertices:                    106876
        k1 Average Vertex Area (Whole Surface):        0.59709 mm^2
        k1 Natural Surface Integral:               -3865.59131
        k1 Rectified Surface Integral:             26399.23047
        k1 Positive Surface Integral:              11266.81934
        k1 Negative Surface Integral:              15132.41016
        k1 Mean Natural Surface Integral:             -0.03617 across 106876 (100.00%) vertices
        k1 Mean Rectified Surface Integral:            0.24701 across 106876 (100.00%) vertices
        k1 Mean Positive Surface Integral:             0.21059 across 53501 (50.06%) vertices
        k1 Mean Negative Surface Integral:             0.28351 across 53375 (49.94%) vertices
        k1 AreaNorm Natural Surface Integral:         -0.06058 across 63814.277344 (100.00%) mm^2
        k1 AreaNorm Rectified Surface Integral:        0.41369 across 63814.277344 (100.00%) mm^2
        k1 AreaNorm Positive Surface Integral:         0.33041 across 34099.312500 (53.44%) mm^2
        k1 AreaNorm Negative Surface Integral:         0.50925 across 29714.964844 (46.56%) mm^2

k2 <mean> +- <std> (using 'rh.smoothwm'):              0.00161 +- 0.3257 mm^-1
        k2 Min:                                      -14.98868 at vertex 65655   
        k2 Max:                                       35.75656 at vertex 79758   
        k2 Curvature Calculation Type:                discrete
        k2 Mean Vertex Separation (Whole Surface):     0.84166 +- 0.24711 mm
        k2 Total Surface Area:                     63814.29297 mm^2
        k2 Total Number of Vertices:                    106876
        k2 Average Vertex Area (Whole Surface):        0.59709 mm^2
        k2 Natural Surface Integral:                 844.95917
        k2 Rectified Surface Integral:              7249.42188
        k2 Positive Surface Integral:               4047.19043
        k2 Negative Surface Integral:               3202.23120
        k2 Mean Natural Surface Integral:              0.00791 across 106876 (100.00%) vertices
        k2 Mean Rectified Surface Integral:            0.06783 across 106876 (100.00%) vertices
        k2 Mean Positive Surface Integral:             0.07045 across 57444 (53.75%) vertices
        k2 Mean Negative Surface Integral:             0.06478 across 49432 (46.25%) vertices
        k2 AreaNorm Natural Surface Integral:          0.01324 across 63814.277344 (100.00%) mm^2
        k2 AreaNorm Rectified Surface Integral:        0.11360 across 63814.277344 (100.00%) mm^2
        k2 AreaNorm Positive Surface Integral:         0.11803 across 34289.890625 (53.73%) mm^2
        k2 AreaNorm Negative Surface Integral:         0.10846 across 29524.308594 (46.27%) mm^2

S <mean> +- <std> (using 'rh.smoothwm'):               3.69307 +- 225.9038 mm^-2
         S Min:                                        0.00000 at vertex 899     
         S Max:                                    49443.16406 at vertex 78911   
         S Curvature Calculation Type:                discrete
         S Mean Vertex Separation (Whole Surface):     0.84166 +- 0.24711 mm
         S Total Surface Area:                     63814.29297 mm^2
         S Total Number of Vertices:                    106876
         S Average Vertex Area (Whole Surface):        0.59709 mm^2
         S Natural Surface Integral:               31401.31445
         S Rectified Surface Integral:             31401.31445
         S Positive Surface Integral:              31401.31445
         S Negative Surface Integral:                  0.00000
         S Mean Natural Surface Integral:              0.29381 across 106876 (100.00%) vertices
         S Mean Rectified Surface Integral:            0.29381 across 106876 (100.00%) vertices
         S Mean Positive Surface Integral:             0.29381 across 106876 (100.00%) vertices
         S Mean Negative Surface Integral:             0.00000 across 0 (00.00%) vertices
         S AreaNorm Natural Surface Integral:          0.49207 across 63814.277344 (100.00%) mm^2
         S AreaNorm Rectified Surface Integral:        0.49207 across 63814.277344 (100.00%) mm^2
         S AreaNorm Positive Surface Integral:         0.49207 across 63814.277344 (100.00%) mm^2
         S AreaNorm Negative Surface Integral:         0.00000 across 0.000000 (00.00%) mm^2

C <mean> +- <std> (using 'rh.smoothwm'):               0.52568 +- 1.4017 mm^-2
         C Min:                                        0.00055 at vertex 57410   
         C Max:                                      157.35854 at vertex 78911   
         C Curvature Calculation Type:                discrete
         C Mean Vertex Separation (Whole Surface):     0.84166 +- 0.24711 mm
         C Total Surface Area:                     63814.29297 mm^2
         C Total Number of Vertices:                    106876
         C Average Vertex Area (Whole Surface):        0.59709 mm^2
         C Natural Surface Integral:               19758.77930
         C Rectified Surface Integral:             19758.77930
         C Positive Surface Integral:              19758.77930
         C Negative Surface Integral:                  0.00000
         C Mean Natural Surface Integral:              0.18488 across 106876 (100.00%) vertices
         C Mean Rectified Surface Integral:            0.18488 across 106876 (100.00%) vertices
         C Mean Positive Surface Integral:             0.18488 across 106876 (100.00%) vertices
         C Mean Negative Surface Integral:             0.00000 across 0 (00.00%) vertices
         C AreaNorm Natural Surface Integral:          0.30963 across 63814.277344 (100.00%) mm^2
         C AreaNorm Rectified Surface Integral:        0.30963 across 63814.277344 (100.00%) mm^2
         C AreaNorm Positive Surface Integral:         0.30963 across 63814.277344 (100.00%) mm^2
         C AreaNorm Negative Surface Integral:         0.00000 across 0.000000 (00.00%) mm^2

BE <mean> +- <std> (using 'rh.smoothwm'):              4.48245 +- 240.6949 mm^-2
        BE Min:                                        0.00000 at vertex 57410   
        BE Max:                                    49523.42188 at vertex 78911   
        BE Curvature Calculation Type:                discrete
        BE Mean Vertex Separation (Whole Surface):     0.84166 +- 0.24711 mm
        BE Total Surface Area:                     63814.29297 mm^2
        BE Total Number of Vertices:                    106876
        BE Average Vertex Area (Whole Surface):        0.59709 mm^2
        BE Natural Surface Integral:               31425.12500
        BE Rectified Surface Integral:             31425.12500
        BE Positive Surface Integral:              31425.12500
        BE Negative Surface Integral:                  0.00000
        BE Mean Natural Surface Integral:              0.29403 across 106876 (100.00%) vertices
        BE Mean Rectified Surface Integral:            0.29403 across 106876 (100.00%) vertices
        BE Mean Positive Surface Integral:             0.29403 across 106876 (100.00%) vertices
        BE Mean Negative Surface Integral:             0.00000 across 0 (00.00%) vertices
        BE AreaNorm Natural Surface Integral:          0.49245 across 63814.277344 (100.00%) mm^2
        BE AreaNorm Rectified Surface Integral:        0.49245 across 63814.277344 (100.00%) mm^2
        BE AreaNorm Positive Surface Integral:         0.49245 across 63814.277344 (100.00%) mm^2
        BE AreaNorm Negative Surface Integral:         0.00000 across 0.000000 (00.00%) mm^2

FI <mean> +- <std> (using 'rh.smoothwm'):              3.88751 +- 231.0271 mm^-2
        FI Min:                                        0.00000 at vertex 899     
        FI Max:                                    49483.25781 at vertex 78911   
        FI Curvature Calculation Type:                discrete
        FI Mean Vertex Separation (Whole Surface):     0.84166 +- 0.24711 mm
        FI Total Surface Area:                     63814.29297 mm^2
        FI Total Number of Vertices:                    106876
        FI Average Vertex Area (Whole Surface):        0.59709 mm^2
        FI Natural Surface Integral:               24242.66602
        FI Rectified Surface Integral:             24242.66602
        FI Positive Surface Integral:              24242.66602
        FI Negative Surface Integral:                  0.00000
        FI Mean Natural Surface Integral:              0.22683 across 106876 (100.00%) vertices
        FI Mean Rectified Surface Integral:            0.22683 across 106876 (100.00%) vertices
        FI Mean Positive Surface Integral:             0.22683 across 106876 (100.00%) vertices
        FI Mean Negative Surface Integral:             0.00000 across 0 (00.00%) vertices
        FI AreaNorm Natural Surface Integral:          0.37989 across 63814.277344 (100.00%) mm^2
        FI AreaNorm Rectified Surface Integral:        0.37989 across 63814.277344 (100.00%) mm^2
        FI AreaNorm Positive Surface Integral:         0.37989 across 63814.277344 (100.00%) mm^2
        FI AreaNorm Negative Surface Integral:         0.00000 across 0.000000 (00.00%) mm^2

curv -- calculation type:                                discrete
curv -- Folding Index (FI):                            1929.17004
curv -- Intrinsic Curvature Index - positive (ICIp):    214.87517
curv -- Intrinsic Curvature Index - negative (ICIn):    213.87515
curv -- Intrinsic Curvature Index - natural  (ICIt):      1.00000

Mean across 10 curvatures: 1.2693e+00 +- 1.8221e+00
