# Supplementary material for: Computer assisted diagnosis of Alzheimer’s disease using statistical likelihood-ratio test
Source: PLoS One. 2023 Feb 17;18(2):e0279574. doi: 10.1371/journal.pone.0279574 (PMC9937475; doi:10.1371/journal.pone.0279574)
Supplement: S1 File — (ZIP) [file pone.0279574.s001.zip › ADNI_AD/14_12_19/S645034/stats/rh.w-g.pct.stats]

# Title Segmentation Statistics 
# 
# generating_program mri_segstats
# cvs_version $Id: mri_segstats.c,v 1.121 2016/05/31 17:27:11 greve Exp $
# cmdline mri_segstats --in /scratch/jk27/xxz598/freesurfer/subjects/S645034/surf/rh.w-g.pct.mgh --annot S645034 rh aparc --sum /scratch/jk27/xxz598/freesurfer/subjects/S645034/stats/rh.w-g.pct.stats --snr 
# sysname  Linux
# hostname gadi-cpu-clx-2426.gadi.nci.org.au
# machine  x86_64
# user     xxz598
# anatomy_type surface
# 
# SUBJECTS_DIR /scratch/jk27/xxz598/freesurfer/subjects
# subjectname S645034
# Annot S645034 rh aparc
# ColorTable /tmp/mri_segstats.tmp.S645034.rh.23.ctab 
# ColorTableTimeStamp 2019/12/21 01:20:59 
# InVolFile  /scratch/jk27/xxz598/freesurfer/subjects/S645034/surf/rh.w-g.pct.mgh 
# InVolFileTimeStamp  2019/12/21 01:20:58 
# InVolFrame 0 
# Only reporting non-empty segmentations
# VertexArea_mm2 0.665873 
# TableCol  1 ColHeader Index 
# TableCol  1 FieldName Index 
# TableCol  1 Units     NA 
# TableCol  2 ColHeader SegId 
# TableCol  2 FieldName Segmentation Id
# TableCol  2 Units     NA
# TableCol  3 ColHeader NVertices 
# TableCol  3 FieldName Number of Vertices
# TableCol  3 Units     unitless
# TableCol  4 ColHeader Area_mm2
# TableCol  4 FieldName Area
# TableCol  4 Units     mm^2
# TableCol  5 ColHeader StructName
# TableCol  5 FieldName Structure Name
# TableCol  5 Units     NA
# TableCol  6 ColHeader Mean 
# TableCol  6 FieldName Intensity Mean
# TableCol  6 Units     unknown
# TableCol  7 ColHeader StdDev
# TableCol  7 FieldName Itensity StdDev
# TableCol  7 Units     unknown
# TableCol  8 ColHeader Min
# TableCol  8 FieldName Intensity Min
# TableCol  8 Units     unknown
# TableCol  9 ColHeader Max
# TableCol  9 FieldName Intensity Max
# TableCol  9 Units     unknown
# TableCol 10 ColHeader Range
# TableCol 10 FieldName Intensity Range
# TableCol 10 Units     unknown
# TableCol 11 ColHeader SNR
# TableCol 11 FieldName Intensity SNR
# TableCol 11 Units     none
# NRows 35 
# NTableCols 11 
# ColHeaders  Index SegId NVertices Area_mm2 StructName Mean StdDev Min Max Range SNR  
  1 2000      7427     5137.2  unknown                            0.0522     1.0810     0.0000    36.6597    36.6597     0.0483 
  2 2001       887      631.4  bankssts                          23.6944     4.1892    10.1373    36.5418    26.4045     5.6560 
  3 2002       986      637.9  caudalanteriorcingulate           27.9778    10.4265   -28.0323    54.5674    82.5997     2.6833 
  4 2003      2282     1529.4  caudalmiddlefrontal               22.6957     5.9143     4.6351    46.1381    41.5030     3.8374 
  5 2005      2472     1499.6  cuneus                            18.6713     6.8190    -7.6838    40.8171    48.5009     2.7381 
  6 2006       450      293.7  entorhinal                        15.6417    13.9656   -40.3515    65.3492   105.7007     1.1200 
  7 2007      3109     2131.1  fusiform                          18.5008     8.2736   -98.0768    51.8326   149.9095     2.2361 
  8 2008      5645     3899.6  inferiorparietal                  21.2442     6.6098   -22.5519    44.8426    67.3945     3.2140 
  9 2009      2968     2135.6  inferiortemporal                  23.4342     7.4350    -8.8811    52.7887    61.6697     3.1519 
 10 2010       971      619.4  isthmuscingulate                  20.2403     6.4489    -1.0516    39.7670    40.8186     3.1386 
 11 2011      6226     4054.6  lateraloccipital                  21.0085     7.4968   -11.9219    45.4156    57.3375     2.8023 
 12 2012      2988     2046.1  lateralorbitofrontal              21.2040     9.5815   -34.5217    53.2574    87.7792     2.2130 
 13 2013      4282     2923.7  lingual                           18.6969     6.4573   -10.5917    44.1495    54.7411     2.8954 
 14 2014      2136     1429.7  medialorbitofrontal               21.7867     9.1998   -26.3012    49.1051    75.4063     2.3682 
 15 2015      3246     2341.8  middletemporal                    22.0626     6.9627    -8.9148    53.7445    62.6593     3.1687 
 16 2016       826      544.3  parahippocampal                   21.1195     9.0626    -0.5904    52.7631    53.3535     2.3304 
 17 2017      2290     1304.1  paracentral                       18.9253     7.2849    -0.5432    44.2151    44.7583     2.5979 
 18 2018      1625     1062.3  parsopercularis                   21.2073     6.7385    -6.1948    39.1238    45.3186     3.1472 
 19 2019      1210      757.2  parsorbitalis                     19.7345     9.6298   -50.8984    48.8108    99.7091     2.0493 
 20 2020      1694     1185.7  parstriangularis                  22.6603     6.9273    -6.3762    51.0582    57.4344     3.2711 
 21 2021      2058     1344.1  pericalcarine                     19.3216     7.0960   -12.3105    42.7936    55.1041     2.7229 
 22 2022      5025     3079.5  postcentral                       17.5470     6.2864    -5.0838    37.3367    42.4205     2.7913 
 23 2023      1478     1017.9  posteriorcingulate                22.4841     7.2196   -14.5666    44.6152    59.1818     3.1143 
 24 2024      6527     4070.2  precentral                        16.8741     6.7876    -3.2140    42.7517    45.9658     2.4860 
 25 2025      5004     3331.1  precuneus                         20.7382     6.5729    -3.2295    46.1012    49.3307     3.1551 
 26 2026       586      407.8  rostralanteriorcingulate          26.5423     9.6243   -15.1949    55.5738    70.7687     2.7579 
 27 2027      6316     4402.5  rostralmiddlefrontal              24.2033     8.3855   -26.2120    53.0212    79.2332     2.8863 
 28 2028      7583     5163.3  superiorfrontal                   23.4214     7.2026    -9.3797    54.8202    64.1999     3.2518 
 29 2029      6394     4216.2  superiorparietal                  21.4305     7.0530   -20.0885    47.8937    67.9822     3.0385 
 30 2030      3905     2597.1  superiortemporal                  20.9305     6.2613   -11.8900    42.2666    54.1566     3.3428 
 31 2031      3937     2587.4  supramarginal                     21.4462     6.7124    -6.2123    44.4838    50.6962     3.1950 
 32 2032       430      295.9  frontalpole                       24.9721    10.6777    -3.7515    54.0789    57.8304     2.3387 
 33 2033       493      338.8  temporalpole                      19.7005     9.7812    -8.9745    49.5778    58.5523     2.0141 
 34 2034       434      236.8  transversetemporal                16.4353     4.8229     0.5461    31.0504    30.5043     3.4078 
 35 2035      2986     1912.8  insula                            18.7195     8.6997    -9.1558    48.6445    57.8003     2.1517 
