# Supplementary material for: Computer assisted diagnosis of Alzheimer’s disease using statistical likelihood-ratio test
Source: PLoS One. 2023 Feb 17;18(2):e0279574. doi: 10.1371/journal.pone.0279574 (PMC9937475; doi:10.1371/journal.pone.0279574)
Supplement: S1 File — (ZIP) [file pone.0279574.s001.zip › ADNI_AD/14_12_19/S645034/stats/wmparc.stats]

# Title Segmentation Statistics 
# 
# generating_program mri_segstats
# cvs_version $Id: mri_segstats.c,v 1.121 2016/05/31 17:27:11 greve Exp $
# cmdline mri_segstats --seg mri/wmparc.mgz --sum stats/wmparc.stats --pv mri/norm.mgz --excludeid 0 --brainmask mri/brainmask.mgz --in mri/norm.mgz --in-intensity-name norm --in-intensity-units MR --subject S645034 --surf-wm-vol --ctab /scratch/jk27/xxz598/freesurfer/WMParcStatsLUT.txt --etiv 
# sysname  Linux
# hostname gadi-cpu-clx-2426.gadi.nci.org.au
# machine  x86_64
# user     xxz598
# anatomy_type volume
# 
# SUBJECTS_DIR /scratch/jk27/xxz598/freesurfer/subjects
# subjectname S645034
# Measure VentricleChoroidVol, VentricleChoroidVol, Volume of ventricles and choroid plexus, 28362.000000, mm^3
# Measure lhCerebralWhiteMatter, lhCerebralWhiteMatterVol, Left hemisphere cerebral white matter volume, 155867.989424, mm^3
# Measure rhCerebralWhiteMatter, rhCerebralWhiteMatterVol, Right hemisphere cerebral white matter volume, 163999.530969, mm^3
# Measure CerebralWhiteMatter, CerebralWhiteMatterVol, Total cerebral white matter volume, 319867.520393, mm^3
# Measure Mask, MaskVol, Mask Volume, 1247797.000000, mm^3
# Measure EstimatedTotalIntraCranialVol, eTIV, Estimated Total Intracranial Volume, 1214013.585601, mm^3
# SegVolFile mri/wmparc.mgz 
# SegVolFileTimeStamp  2019/12/21 01:30:47 
# ColorTable /scratch/jk27/xxz598/freesurfer/WMParcStatsLUT.txt 
# ColorTableTimeStamp 2017/01/19 09:00:02 
# InVolFile  mri/norm.mgz 
# InVolFileTimeStamp  2019/12/20 20:48:07 
# InVolFrame 0 
# PVVolFile  mri/norm.mgz 
# PVVolFileTimeStamp  2019/12/20 20:48:07 
# ExcludeSegId 0 
# Only reporting non-empty segmentations
# VoxelVolume_mm3 1 
# TableCol  1 ColHeader Index 
# TableCol  1 FieldName Index 
# TableCol  1 Units     NA 
# TableCol  2 ColHeader SegId 
# TableCol  2 FieldName Segmentation Id
# TableCol  2 Units     NA
# TableCol  3 ColHeader NVoxels 
# TableCol  3 FieldName Number of Voxels
# TableCol  3 Units     unitless
# TableCol  4 ColHeader Volume_mm3
# TableCol  4 FieldName Volume
# TableCol  4 Units     mm^3
# TableCol  5 ColHeader StructName
# TableCol  5 FieldName Structure Name
# TableCol  5 Units     NA
# TableCol  6 ColHeader normMean 
# TableCol  6 FieldName Intensity normMean
# TableCol  6 Units     MR
# TableCol  7 ColHeader normStdDev
# TableCol  7 FieldName Itensity normStdDev
# TableCol  7 Units     MR
# TableCol  8 ColHeader normMin
# TableCol  8 FieldName Intensity normMin
# TableCol  8 Units     MR
# TableCol  9 ColHeader normMax
# TableCol  9 FieldName Intensity normMax
# TableCol  9 Units     MR
# TableCol 10 ColHeader normRange
# TableCol 10 FieldName Intensity normRange
# TableCol 10 Units     MR
# NRows 70 
# NTableCols 10 
# ColHeaders  Index SegId NVoxels Volume_mm3 StructName normMean normStdDev normMin normMax normRange  
  1 3001      1416     1396.4  wm-lh-bankssts                    99.9025     9.6502    74.0000   121.0000    47.0000 
  2 3002      2337     2335.4  wm-lh-caudalanteriorcingulate    103.4305    11.9820    42.0000   130.0000    88.0000 
  3 3003      4373     4395.4  wm-lh-caudalmiddlefrontal         95.5978     9.9242    69.0000   119.0000    50.0000 
  4 3005      2268     2350.8  wm-lh-cuneus                      93.5287     9.4583    65.0000   118.0000    53.0000 
  5 3006       392      428.6  wm-lh-entorhinal                  86.2321    11.3791    50.0000   111.0000    61.0000 
  6 3007      3493     3546.6  wm-lh-fusiform                    89.5514    11.3644    28.0000   121.0000    93.0000 
  7 3008      5239     5405.1  wm-lh-inferiorparietal            95.3713    10.1046    70.0000   122.0000    52.0000 
  8 3009      3754     3758.4  wm-lh-inferiortemporal            92.6135    10.6767    56.0000   121.0000    65.0000 
  9 3010      2926     2984.6  wm-lh-isthmuscingulate           111.2416    10.9193    47.0000   135.0000    88.0000 
 10 3011      6628     6798.2  wm-lh-lateraloccipital            88.3521    10.7074    63.0000   123.0000    60.0000 
 11 3012      5090     5197.4  wm-lh-lateralorbitofrontal       103.7690    10.8916    55.0000   134.0000    79.0000 
 12 3013      4379     4514.2  wm-lh-lingual                     89.9027    10.4452    56.0000   134.0000    78.0000 
 13 3014      2271     2329.3  wm-lh-medialorbitofrontal        102.0652    10.9853    38.0000   127.0000    89.0000 
 14 3015      2442     2651.4  wm-lh-middletemporal              91.3837    11.5107    69.0000   128.0000    59.0000 
 15 3016      1086     1168.3  wm-lh-parahippocampal            103.3232    12.2634    67.0000   140.0000    73.0000 
 16 3017      3110     3121.1  wm-lh-paracentral                 95.6929    12.0596    67.0000   123.0000    56.0000 
 17 3018      2385     2443.2  wm-lh-parsopercularis             99.5966    10.1555    68.0000   125.0000    57.0000 
 18 3019       704      728.3  wm-lh-parsorbitalis               94.1861     7.9085    71.0000   125.0000    54.0000 
 19 3020      2294     2312.4  wm-lh-parstriangularis            98.1094     8.8716    71.0000   121.0000    50.0000 
 20 3021      2855     2772.2  wm-lh-pericalcarine               91.4669    10.3463    59.0000   122.0000    63.0000 
 21 3022      5088     5439.9  wm-lh-postcentral                 94.8783    10.6010    67.0000   134.0000    67.0000 
 22 3023      3437     3355.6  wm-lh-posteriorcingulate         108.3954    11.1036    45.0000   131.0000    86.0000 
 23 3024     10219    10427.9  wm-lh-precentral                  95.8271    11.0394    67.0000   132.0000    65.0000 
 24 3025      7563     7607.9  wm-lh-precuneus                   99.2252    11.4114    37.0000   125.0000    88.0000 
 25 3026      1726     1716.0  wm-lh-rostralanteriorcingulate   101.6414    11.5076    39.0000   125.0000    86.0000 
 26 3027      8600     8720.2  wm-lh-rostralmiddlefrontal        93.4515    10.0707    66.0000   122.0000    56.0000 
 27 3028     12388    12558.2  wm-lh-superiorfrontal             88.9173     9.9248    63.0000   125.0000    62.0000 
 28 3029      9041     9273.4  wm-lh-superiorparietal            96.4056     9.7968    69.0000   124.0000    55.0000 
 29 3030      5534     5835.2  wm-lh-superiortemporal            97.2425    11.9876    66.0000   128.0000    62.0000 
 30 3031      6304     6460.3  wm-lh-supramarginal              101.0744    10.9563    73.0000   132.0000    59.0000 
 31 3032       266      270.2  wm-lh-frontalpole                 91.3233     7.5949    74.0000   111.0000    37.0000 
 32 3033       258      273.6  wm-lh-temporalpole                80.6434     7.5720    60.0000   110.0000    50.0000 
 33 3034       547      573.3  wm-lh-transversetemporal         103.0786     7.5795    82.0000   123.0000    41.0000 
 34 3035      7239     7308.2  wm-lh-insula                     103.1908    10.8829    51.0000   129.0000    78.0000 
 35 4001      1882     1906.4  wm-rh-bankssts                   102.4490     7.2737    78.0000   119.0000    41.0000 
 36 4002      2009     1960.5  wm-rh-caudalanteriorcingulate    101.8965    12.6537    45.0000   128.0000    83.0000 
 37 4003      4416     4448.0  wm-rh-caudalmiddlefrontal         98.0811     9.9266    69.0000   120.0000    51.0000 
 38 4005      2505     2582.8  wm-rh-cuneus                      94.2315     8.4046    74.0000   118.0000    44.0000 
 39 4006       441      473.9  wm-rh-entorhinal                  86.7823     8.6093    55.0000   112.0000    57.0000 
 40 4007      3677     3603.8  wm-rh-fusiform                    83.7495     9.1745    40.0000   113.0000    73.0000 
 41 4008      7380     7460.2  wm-rh-inferiorparietal            94.4070     9.5089    71.0000   121.0000    50.0000 
 42 4009      3955     4002.8  wm-rh-inferiortemporal            87.0094    10.1388    63.0000   113.0000    50.0000 
 43 4010      2512     2523.0  wm-rh-isthmuscingulate           109.0012     9.7069    41.0000   127.0000    86.0000 
 44 4011      9018     9122.1  wm-rh-lateraloccipital            90.3925    10.1711    63.0000   117.0000    54.0000 
 45 4012      5617     5655.2  wm-rh-lateralorbitofrontal       102.1674     9.9290    50.0000   135.0000    85.0000 
 46 4013      5313     5377.0  wm-rh-lingual                     90.1702     9.7654    39.0000   116.0000    77.0000 
 47 4014      2536     2565.2  wm-rh-medialorbitofrontal        102.7062    10.5531    47.0000   132.0000    85.0000 
 48 4015      3170     3354.9  wm-rh-middletemporal              86.1890     8.5419    65.0000   109.0000    44.0000 
 49 4016      1033     1110.3  wm-rh-parahippocampal             94.6563     8.4980    72.0000   118.0000    46.0000 
 50 4017      4136     4128.2  wm-rh-paracentral                 95.6990    10.0338    66.0000   124.0000    58.0000 
 51 4018      2095     2149.5  wm-rh-parsopercularis             98.1885     9.5750    76.0000   117.0000    41.0000 
 52 4019      1125     1153.3  wm-rh-parsorbitalis               92.5342     8.1982    73.0000   123.0000    50.0000 
 53 4020      2262     2314.0  wm-rh-parstriangularis            96.6941     9.3321    71.0000   117.0000    46.0000 
 54 4021      3483     3363.7  wm-rh-pericalcarine               92.5329     8.4541    63.0000   118.0000    55.0000 
 55 4022      5002     5325.9  wm-rh-postcentral                 93.1895     9.3266    68.0000   120.0000    52.0000 
 56 4023      3094     3055.3  wm-rh-posteriorcingulate         104.9005    11.0220    50.0000   130.0000    80.0000 
 57 4024     10523    10756.6  wm-rh-precentral                  95.1343     8.8813    69.0000   122.0000    53.0000 
 58 4025      7909     7922.5  wm-rh-precuneus                   97.2777    10.0166    38.0000   128.0000    90.0000 
 59 4026      1353     1358.5  wm-rh-rostralanteriorcingulate   105.0717    11.3805    59.0000   131.0000    72.0000 
 60 4027      9225     9330.7  wm-rh-rostralmiddlefrontal        95.5867    10.2805    68.0000   124.0000    56.0000 
 61 4028     12443    12560.1  wm-rh-superiorfrontal             92.3493     9.9724    64.0000   122.0000    58.0000 
 62 4029      9341     9445.3  wm-rh-superiorparietal            94.5438     9.5134    65.0000   117.0000    52.0000 
 63 4030      3908     4239.6  wm-rh-superiortemporal            94.5988     9.0398    69.0000   122.0000    53.0000 
 64 4031      5014     5060.7  wm-rh-supramarginal               98.0038     9.5508    73.0000   121.0000    48.0000 
 65 4032       269      281.2  wm-rh-frontalpole                 91.5725     7.0827    75.0000   111.0000    36.0000 
 66 4033       376      422.7  wm-rh-temporalpole                83.0399     6.9789    68.0000   111.0000    43.0000 
 67 4034       492      513.9  wm-rh-transversetemporal         106.3862     6.5163    89.0000   127.0000    38.0000 
 68 4035      7404     7491.1  wm-rh-insula                     100.9912     9.5777    56.0000   124.0000    68.0000 
 69 5001     17376    17004.1  Left-UnsegmentedWhiteMatter      103.0565    14.7923    22.0000   132.0000   110.0000 
 70 5002     18076    17886.6  Right-UnsegmentedWhiteMatter     102.8308    12.5952    15.0000   127.0000   112.0000 
