# Supplementary material for: Computer assisted diagnosis of Alzheimer’s disease using statistical likelihood-ratio test
Source: PLoS One. 2023 Feb 17;18(2):e0279574. doi: 10.1371/journal.pone.0279574 (PMC9937475; doi:10.1371/journal.pone.0279574)
Supplement: S1 File — (ZIP) [file pone.0279574.s001.zip › ADNI_AD/14_12_19/S784889/stats/aseg.stats]

# Title Segmentation Statistics 
# 
# generating_program mri_segstats
# cvs_version $Id: mri_segstats.c,v 1.121 2016/05/31 17:27:11 greve Exp $
# cmdline mri_segstats --seg mri/aseg.mgz --sum stats/aseg.stats --pv mri/norm.mgz --empty --brainmask mri/brainmask.mgz --brain-vol-from-seg --excludeid 0 --excl-ctxgmwm --supratent --subcortgray --in mri/norm.mgz --in-intensity-name norm --in-intensity-units MR --etiv --surf-wm-vol --surf-ctx-vol --totalgray --euler --ctab /scratch/jk27/xxz598/freesurfer/ASegStatsLUT.txt --subject S784889 
# sysname  Linux
# hostname gadi-cpu-clx-2426.gadi.nci.org.au
# machine  x86_64
# user     xxz598
# anatomy_type volume
# 
# SUBJECTS_DIR /scratch/jk27/xxz598/freesurfer/subjects
# subjectname S784889
# Measure BrainSeg, BrainSegVol, Brain Segmentation Volume, 1097216.000000, mm^3
# Measure BrainSegNotVent, BrainSegVolNotVent, Brain Segmentation Volume Without Ventricles, 980191.000000, mm^3
# Measure BrainSegNotVentSurf, BrainSegVolNotVentSurf, Brain Segmentation Volume Without Ventricles from Surf, 978108.715195, mm^3
# Measure VentricleChoroidVol, VentricleChoroidVol, Volume of ventricles and choroid plexus, 110146.000000, mm^3
# Measure lhCortex, lhCortexVol, Left hemisphere cortical gray matter volume, 206598.008272, mm^3
# Measure rhCortex, rhCortexVol, Right hemisphere cortical gray matter volume, 204835.375363, mm^3
# Measure Cortex, CortexVol, Total cortical gray matter volume, 411433.383635, mm^3
# Measure lhCerebralWhiteMatter, lhCerebralWhiteMatterVol, Left hemisphere cerebral white matter volume, 190861.216098, mm^3
# Measure rhCerebralWhiteMatter, rhCerebralWhiteMatterVol, Right hemisphere cerebral white matter volume, 187452.115461, mm^3
# Measure CerebralWhiteMatter, CerebralWhiteMatterVol, Total cerebral white matter volume, 378313.331559, mm^3
# Measure SubCortGray, SubCortGrayVol, Subcortical gray matter volume, 48387.000000, mm^3
# Measure TotalGray, TotalGrayVol, Total gray matter volume, 569891.383635, mm^3
# Measure SupraTentorial, SupraTentorialVol, Supratentorial volume, 953007.715195, mm^3
# Measure SupraTentorialNotVent, SupraTentorialVolNotVent, Supratentorial volume, 842861.715195, mm^3
# Measure SupraTentorialNotVentVox, SupraTentorialVolNotVentVox, Supratentorial volume voxel count, 840020.000000, mm^3
# Measure Mask, MaskVol, Mask Volume, 1480392.000000, mm^3
# Measure BrainSegVol-to-eTIV, BrainSegVol-to-eTIV, Ratio of BrainSegVol to eTIV, 0.699942, unitless
# Measure MaskVol-to-eTIV, MaskVol-to-eTIV, Ratio of MaskVol to eTIV, 0.944380, unitless
# Measure lhSurfaceHoles, lhSurfaceHoles, Number of defect holes in lh surfaces prior to fixing, 33, unitless
# Measure rhSurfaceHoles, rhSurfaceHoles, Number of defect holes in rh surfaces prior to fixing, 47, unitless
# Measure SurfaceHoles, SurfaceHoles, Total number of defect holes in surfaces prior to fixing, 80, unitless
# Measure EstimatedTotalIntraCranialVol, eTIV, Estimated Total Intracranial Volume, 1567580.593346, mm^3
# SegVolFile mri/aseg.mgz 
# SegVolFileTimeStamp  2019/12/21 06:57:39 
# ColorTable /scratch/jk27/xxz598/freesurfer/ASegStatsLUT.txt 
# ColorTableTimeStamp 2017/01/19 09:00:02 
# InVolFile  mri/norm.mgz 
# InVolFileTimeStamp  2019/12/21 02:01:51 
# InVolFrame 0 
# PVVolFile  mri/norm.mgz 
# PVVolFileTimeStamp  2019/12/21 02:01:51 
# Excluding Cortical Gray and White Matter
# ExcludeSegId 0 2 3 41 42 
# VoxelVolume_mm3 1 
# TableCol  1 ColHeader Index 
# TableCol  1 FieldName Index 
# TableCol  1 Units     NA 
# TableCol  2 ColHeader SegId 
# TableCol  2 FieldName Segmentation Id
# TableCol  2 Units     NA
# TableCol  3 ColHeader NVoxels 
# TableCol  3 FieldName Number of Voxels
# TableCol  3 Units     unitless
# TableCol  4 ColHeader Volume_mm3
# TableCol  4 FieldName Volume
# TableCol  4 Units     mm^3
# TableCol  5 ColHeader StructName
# TableCol  5 FieldName Structure Name
# TableCol  5 Units     NA
# TableCol  6 ColHeader normMean 
# TableCol  6 FieldName Intensity normMean
# TableCol  6 Units     MR
# TableCol  7 ColHeader normStdDev
# TableCol  7 FieldName Itensity normStdDev
# TableCol  7 Units     MR
# TableCol  8 ColHeader normMin
# TableCol  8 FieldName Intensity normMin
# TableCol  8 Units     MR
# TableCol  9 ColHeader normMax
# TableCol  9 FieldName Intensity normMax
# TableCol  9 Units     MR
# TableCol 10 ColHeader normRange
# TableCol 10 FieldName Intensity normRange
# TableCol 10 Units     MR
# NRows 45 
# NTableCols 10 
# ColHeaders  Index SegId NVoxels Volume_mm3 StructName normMean normStdDev normMin normMax normRange  
  1   4     57141    57420.1  Left-Lateral-Ventricle            20.9362     8.9058     0.0000    79.0000    79.0000 
  2   5      2490     2403.9  Left-Inf-Lat-Vent                 26.7281    13.6163     0.0000    81.0000    81.0000 
  3   7     14887    15473.3  Left-Cerebellum-White-Matter      80.5266     8.3673     8.0000   111.0000   103.0000 
  4   8     53256    53380.7  Left-Cerebellum-Cortex            55.7035    13.0308     0.0000   106.0000   106.0000 
  5  10      6845     6697.8  Left-Thalamus-Proper              92.3270    12.5051    14.0000   122.0000   108.0000 
  6  11      3572     3491.4  Left-Caudate                      78.9563    10.8646    17.0000   113.0000    96.0000 
  7  12      3858     3865.0  Left-Putamen                      86.6376     8.3771    33.0000   124.0000    91.0000 
  8  13      1923     1911.8  Left-Pallidum                    103.1721     8.5358    36.0000   127.0000    91.0000 
  9  14      3832     3915.3  3rd-Ventricle                     29.0629     9.6917     5.0000    96.0000    91.0000 
 10  15      1637     1714.4  4th-Ventricle                     28.3158    12.6313     2.0000    87.0000    85.0000 
 11  16     19111    19271.5  Brain-Stem                        81.2194    10.8184     8.0000   123.0000   115.0000 
 12  17      2739     2605.0  Left-Hippocampus                  67.4085    12.8152    11.0000   114.0000   103.0000 
 13  18      1021     1015.1  Left-Amygdala                     71.0215     7.5414    44.0000    96.0000    52.0000 
 14  24      1412     1302.4  CSF                               40.0085    16.3627     2.0000   143.0000   141.0000 
 15  26       324      287.4  Left-Accumbens-area               79.6790     9.2754    33.0000   102.0000    69.0000 
 16  28      3760     3723.7  Left-VentralDC                    96.0556    13.0233    14.0000   133.0000   119.0000 
 17  30        16       27.4  Left-vessel                       59.8125     9.2320    41.0000    72.0000    31.0000 
 18  31      1307     1201.3  Left-choroid-plexus               46.5302    12.8104     8.0000    85.0000    77.0000 
 19  43     44958    44977.8  Right-Lateral-Ventricle           22.7552     9.1419     0.0000    80.0000    80.0000 
 20  44      3098     3041.0  Right-Inf-Lat-Vent                28.0145    11.2822     4.0000    79.0000    75.0000 
 21  46     14989    15655.4  Right-Cerebellum-White-Matter     80.3827     8.1414    15.0000   110.0000    95.0000 
 22  47     55172    55148.6  Right-Cerebellum-Cortex           56.2764    13.1957     4.0000   100.0000    96.0000 
 23  49      7092     6910.6  Right-Thalamus-Proper             90.2995    11.6287    13.0000   119.0000   106.0000 
 24  50      3640     3562.6  Right-Caudate                     77.7874     9.6274    31.0000   108.0000    77.0000 
 25  51      3730     3748.1  Right-Putamen                     84.5903     7.6505    36.0000   112.0000    76.0000 
 26  52      1901     1871.8  Right-Pallidum                   101.7112     7.7449    32.0000   127.0000    95.0000 
 27  53      2897     2778.9  Right-Hippocampus                 67.2827    11.9242    10.0000   109.0000    99.0000 
 28  54      1084     1069.4  Right-Amygdala                    69.1651     7.9841    28.0000    91.0000    63.0000 
 29  58       406      374.1  Right-Accumbens-area              79.5468     6.9116    41.0000    97.0000    56.0000 
 30  60      3636     3482.5  Right-VentralDC                   92.7203    14.4708    19.0000   132.0000   113.0000 
 31  62        12       15.4  Right-vessel                      58.0000     8.1909    42.0000    71.0000    29.0000 
 32  63      1208     1083.2  Right-choroid-plexus              46.6358    13.6884     7.0000    84.0000    77.0000 
 33  72         0        0.0  5th-Ventricle                      0.0000     0.0000     0.0000     0.0000     0.0000 
 34  77      6739     6388.0  WM-hypointensities                68.4357    13.9068     4.0000   100.0000    96.0000 
 35  78         0        0.0  Left-WM-hypointensities            0.0000     0.0000     0.0000     0.0000     0.0000 
 36  79         0        0.0  Right-WM-hypointensities           0.0000     0.0000     0.0000     0.0000     0.0000 
 37  80         0        0.0  non-WM-hypointensities             0.0000     0.0000     0.0000     0.0000     0.0000 
 38  81         0        0.0  Left-non-WM-hypointensities        0.0000     0.0000     0.0000     0.0000     0.0000 
 39  82         0        0.0  Right-non-WM-hypointensities       0.0000     0.0000     0.0000     0.0000     0.0000 
 40  85       247      267.0  Optic-Chiasm                      86.8704    21.5697    19.0000   127.0000   108.0000 
 41 251      1222     1122.2  CC_Posterior                      82.6841    22.9586    13.0000   136.0000   123.0000 
 42 252       950      881.8  CC_Mid_Posterior                  73.8242    19.5977    15.0000   114.0000    99.0000 
 43 253       763      680.4  CC_Central                        72.0878    21.2253    23.0000   122.0000    99.0000 
 44 254       526      453.3  CC_Mid_Anterior                   81.3194    24.4656    26.0000   123.0000    97.0000 
 45 255       931      831.8  CC_Anterior                       90.0290    24.8015    16.0000   133.0000   117.0000 
