# Supplementary material for: Computer assisted diagnosis of Alzheimer’s disease using statistical likelihood-ratio test
Source: PLoS One. 2023 Feb 17;18(2):e0279574. doi: 10.1371/journal.pone.0279574 (PMC9937475; doi:10.1371/journal.pone.0279574)
Supplement: S1 File — (ZIP) [file pone.0279574.s001.zip › ADNI_AD/14_12_19/S784889/stats/lh.aparc.a2009s.stats]

# Table of FreeSurfer cortical parcellation anatomical statistics 
# 
# CreationTime 2019/12/20-19:47:58-GMT
# generating_program mris_anatomical_stats
# cvs_version $Id: mris_anatomical_stats.c,v 1.79 2016/03/14 15:15:34 greve Exp $
# mrisurf.c-cvs_version $Id: mrisurf.c,v 1.781.2.6 2016/12/27 16:47:14 zkaufman Exp $
# cmdline mris_anatomical_stats -th3 -mgz -cortex ../label/lh.cortex.label -f ../stats/lh.aparc.a2009s.stats -b -a ../label/lh.aparc.a2009s.annot -c ../label/aparc.annot.a2009s.ctab S784889 lh white 
# sysname  Linux
# hostname gadi-cpu-clx-2426.gadi.nci.org.au
# machine  x86_64
# user     xxz598
# 
# SUBJECTS_DIR /scratch/jk27/xxz598/freesurfer/subjects
# anatomy_type surface
# subjectname S784889
# hemi lh
# AnnotationFile ../label/lh.aparc.a2009s.annot
# AnnotationFileTimeStamp 2019/12/21 06:47:45
# Measure Cortex, NumVert, Number of Vertices, 119902, unitless
# Measure Cortex, WhiteSurfArea, White Surface Total Area, 78720.1, mm^2
# Measure Cortex, MeanThickness, Mean Thickness, 2.35788, mm
# Measure BrainSeg, BrainSegVol, Brain Segmentation Volume, 1097216.000000, mm^3
# Measure BrainSegNotVent, BrainSegVolNotVent, Brain Segmentation Volume Without Ventricles, 980191.000000, mm^3
# Measure BrainSegNotVentSurf, BrainSegVolNotVentSurf, Brain Segmentation Volume Without Ventricles from Surf, 978108.715195, mm^3
# Measure Cortex, CortexVol Total cortical gray matter volume, 411433.383635, mm^3
# Measure SupraTentorial, SupraTentorialVol, Supratentorial volume, 953007.715195, mm^3
# Measure SupraTentorialNotVent, SupraTentorialVolNotVent, Supratentorial volume, 842861.715195, mm^3
# Measure EstimatedTotalIntraCranialVol, eTIV, Estimated Total Intracranial Volume, 1567580.593346, mm^3
# NTableCols 10
# TableCol  1 ColHeader StructName
# TableCol  1 FieldName Structure Name
# TableCol  1 Units     NA
# TableCol  2 ColHeader NumVert
# TableCol  2 FieldName Number of Vertices
# TableCol  2 Units     unitless
# TableCol  3 ColHeader SurfArea
# TableCol  3 FieldName Surface Area
# TableCol  3 Units     mm^2
# TableCol  4 ColHeader GrayVol
# TableCol  4 FieldName Gray Matter Volume
# TableCol  4 Units     mm^3
# TableCol  5 ColHeader ThickAvg 
# TableCol  5 FieldName Average Thickness
# TableCol  5 Units     mm
# TableCol  6 ColHeader ThickStd
# TableCol  6 FieldName Thickness StdDev
# TableCol  6 Units     mm 
# TableCol  7 ColHeader MeanCurv
# TableCol  7 FieldName Integrated Rectified Mean Curvature
# TableCol  7 Units     mm^-1
# TableCol  8 ColHeader GausCurv 
# TableCol  8 FieldName Integrated Rectified Gaussian Curvature
# TableCol  8 Units     mm^-2
# TableCol  9 ColHeader  FoldInd
# TableCol  9 FieldName  Folding Index 
# TableCol  9 Units      unitless 
# TableCol 10 ColHeader CurvInd
# TableCol 10 FieldName Intrinsic Curvature Index
# TableCol 10 Units     unitless
# ColHeaders StructName NumVert SurfArea GrayVol ThickAvg ThickStd MeanCurv GausCurv FoldInd CurvInd
G&S_frontomargin                         1247    833   1962  2.171 0.465     0.148     0.038       24     1.7
G&S_occipital_inf                        1297    849   2409  2.419 0.508     0.140     0.030       17     1.7
G&S_paracentral                          1586    908   3930  2.887 0.851     0.113     0.035       18     2.1
G&S_subcentral                           1569   1027   3036  2.452 0.433     0.141     0.037       26     2.3
G&S_transv_frontopol                      592    389   1162  2.369 0.409     0.158     0.043       14     1.0
G&S_cingul-Ant                           2341   1577   3613  2.212 0.450     0.120     0.028       38     2.5
G&S_cingul-Mid-Ant                        869    567   1084  2.207 0.492     0.110     0.017        8     0.6
G&S_cingul-Mid-Post                       785    527    971  2.131 0.291     0.082     0.011        4     0.3
G_cingul-Post-dorsal                      545    373   1134  2.444 0.408     0.144     0.035       10     0.8
G_cingul-Post-ventral                     250    153    404  2.095 0.562     0.155     0.050        6     0.4
G_cuneus                                 2351   1456   3513  2.074 0.529     0.158     0.041       48     3.9
G_front_inf-Opercular                    1471    956   3207  2.588 0.449     0.141     0.038       29     2.0
G_front_inf-Orbital                       411    240    912  2.723 0.245     0.137     0.034        8     0.4
G_front_inf-Triangul                      841    510   1611  2.450 0.361     0.118     0.025       11     0.9
G_front_middle                           4443   2846   8959  2.467 0.404     0.141     0.037       79     6.3
G_front_sup                              7062   4574  14418  2.649 0.481     0.138     0.036      108     9.6
G_Ins_lg&S_cent_ins                       591    413   1240  3.004 0.821     0.157     0.063       10     1.8
G_insular_short                           526    350   1835  3.850 0.817     0.135     0.044        8     1.1
G_occipital_middle                       2494   1500   5152  2.594 0.468     0.140     0.031       54     2.9
G_occipital_sup                          1898   1140   2958  2.269 0.583     0.128     0.032       27     2.3
G_oc-temp_lat-fusifor                    1745   1138   3847  2.660 0.531     0.151     0.044       44     3.1
G_oc-temp_med-Lingual                    2925   1750   4310  2.036 0.633     0.132     0.038       45     4.2
G_oc-temp_med-Parahip                    1280    911   3802  3.057 0.719     0.132     0.035       19     1.7
G_orbital                                2551   1590   4975  2.396 0.573     0.143     0.046       57     4.4
G_pariet_inf-Angular                     2473   1605   4669  2.413 0.440     0.152     0.038       51     3.7
G_pariet_inf-Supramar                    2878   1914   5783  2.485 0.440     0.147     0.039       55     4.6
G_parietal_sup                           2864   1813   5740  2.461 0.493     0.139     0.036       50     3.9
G_postcentral                            2625   1482   3764  2.077 0.431     0.122     0.031       35     3.2
G_precentral                             2621   1467   4865  2.635 0.433     0.115     0.031       32     3.1
G_precuneus                              2713   1845   5656  2.514 0.506     0.143     0.030       46     3.3
G_rectus                                 1004    661   2032  2.246 0.476     0.133     0.034       29     1.6
G_subcallosal                             827    554    889  1.737 0.989     0.133     0.078       14     1.7
G_temp_sup-G_T_transv                     506    266    728  2.170 0.342     0.109     0.033        8     0.5
G_temp_sup-Lateral                       1774   1208   4481  2.673 0.502     0.143     0.034       36     2.3
G_temp_sup-Plan_polar                     571    427   1247  2.654 0.553     0.083     0.018        3     0.4
G_temp_sup-Plan_tempo                     969    678   1814  2.393 0.402     0.109     0.019       10     0.8
G_temporal_inf                           2541   1667   6490  2.834 0.563     0.142     0.036       53     3.7
G_temporal_middle                        2349   1541   5720  2.728 0.531     0.146     0.041       56     3.4
Lat_Fis-ant-Horizont                      225    167    360  2.303 0.291     0.110     0.021        1     0.3
Lat_Fis-ant-Vertical                      187    143    334  2.438 0.444     0.127     0.026        1     0.2
Lat_Fis-post                             1173    797   1372  2.059 0.352     0.100     0.021        6     1.0
Pole_occipital                           2266   1197   2695  2.015 0.527     0.132     0.038       35     3.4
Pole_temporal                            1385   1046   4812  3.087 0.795     0.160     0.050       31     2.8
S_calcarine                              2434   1606   2638  1.891 0.447     0.129     0.032       25     3.3
S_central                                3108   2067   3563  1.962 0.541     0.110     0.024       21     3.2
S_cingul-Marginalis                       955    657   1437  2.396 0.438     0.116     0.022        8     0.9
S_circular_insula_ant                     454    319    767  2.565 0.550     0.087     0.017        1     0.3
S_circular_insula_inf                    1286    870   1755  2.400 0.792     0.082     0.014        4     0.8
S_circular_insula_sup                    1639   1131   2198  2.257 0.434     0.106     0.027       10     1.7
S_collat_transv_ant                      1119    789   1695  2.244 0.411     0.116     0.022       10     1.0
S_collat_transv_post                      335    235    409  2.039 0.380     0.137     0.024        4     0.4
S_front_inf                              2249   1547   3145  2.100 0.433     0.117     0.027       20     2.4
S_front_middle                           1292    895   1947  2.224 0.429     0.106     0.022        9     1.2
S_front_sup                              2367   1654   3747  2.421 0.414     0.102     0.020       13     2.0
S_interm_prim-Jensen                      109     82    183  2.055 0.339     0.105     0.022        1     0.1
S_intrapariet&P_trans                    2661   1803   3669  2.232 0.394     0.117     0.023       22     2.6
S_oc_middle&Lunatus                      1163    799   1539  2.072 0.318     0.136     0.033       12     1.6
S_oc_sup&transversal                     1655   1132   2199  2.224 0.372     0.120     0.025       12     1.7
S_occipital_ant                           905    636   1331  2.150 0.421     0.120     0.021        9     0.7
S_oc-temp_lat                             930    656   1223  2.082 0.459     0.124     0.032       11     1.1
S_oc-temp_med&Lingual                    1776   1290   2865  2.288 0.550     0.131     0.029       21     2.0
S_orbital_lateral                         462    319    630  2.223 0.439     0.126     0.026        4     0.6
S_orbital_med-olfact                      696    486    877  2.118 0.530     0.112     0.022        5     0.6
S_orbital-H_Shaped                       1381    947   2140  2.282 0.412     0.122     0.028       13     1.7
S_parieto_occipital                      2482   1640   3201  2.114 0.329     0.117     0.025       26     2.4
S_pericallosal                           1094    677    971  1.843 1.039     0.120     0.040       22     1.8
S_postcentral                            2728   1871   3539  2.087 0.369     0.113     0.024       20     2.7
S_precentral-inf-part                    1227    852   1812  2.305 0.345     0.095     0.018        6     0.9
S_precentral-sup-part                    1250    846   1920  2.507 0.534     0.110     0.027       10     1.5
S_suborbital                              595    420    664  1.888 0.469     0.123     0.019        5     0.5
S_subparietal                             952    629   1276  2.234 0.383     0.111     0.021        6     0.9
S_temporal_inf                           1217    842   1644  2.235 0.391     0.117     0.018        8     1.0
S_temporal_sup                           5410   3715   7984  2.267 0.393     0.106     0.019       43     4.7
S_temporal_transverse                     350    253    417  1.924 0.420     0.125     0.018        3     0.3
