# Supplementary material for: Computer assisted diagnosis of Alzheimer’s disease using statistical likelihood-ratio test
Source: PLoS One. 2023 Feb 17;18(2):e0279574. doi: 10.1371/journal.pone.0279574 (PMC9937475; doi:10.1371/journal.pone.0279574)
Supplement: S1 File — (ZIP) [file pone.0279574.s001.zip › ADNI_AD/14_12_19/S784889/stats/lh.aparc.DKTatlas.stats]

# Table of FreeSurfer cortical parcellation anatomical statistics 
# 
# CreationTime 2019/12/20-19:48:53-GMT
# generating_program mris_anatomical_stats
# cvs_version $Id: mris_anatomical_stats.c,v 1.79 2016/03/14 15:15:34 greve Exp $
# mrisurf.c-cvs_version $Id: mrisurf.c,v 1.781.2.6 2016/12/27 16:47:14 zkaufman Exp $
# cmdline mris_anatomical_stats -th3 -mgz -cortex ../label/lh.cortex.label -f ../stats/lh.aparc.DKTatlas.stats -b -a ../label/lh.aparc.DKTatlas.annot -c ../label/aparc.annot.DKTatlas.ctab S784889 lh white 
# sysname  Linux
# hostname gadi-cpu-clx-2426.gadi.nci.org.au
# machine  x86_64
# user     xxz598
# 
# SUBJECTS_DIR /scratch/jk27/xxz598/freesurfer/subjects
# anatomy_type surface
# subjectname S784889
# hemi lh
# AnnotationFile ../label/lh.aparc.DKTatlas.annot
# AnnotationFileTimeStamp 2019/12/21 06:48:42
# Measure Cortex, NumVert, Number of Vertices, 119902, unitless
# Measure Cortex, WhiteSurfArea, White Surface Total Area, 78720.1, mm^2
# Measure Cortex, MeanThickness, Mean Thickness, 2.35788, mm
# Measure BrainSeg, BrainSegVol, Brain Segmentation Volume, 1097216.000000, mm^3
# Measure BrainSegNotVent, BrainSegVolNotVent, Brain Segmentation Volume Without Ventricles, 980191.000000, mm^3
# Measure BrainSegNotVentSurf, BrainSegVolNotVentSurf, Brain Segmentation Volume Without Ventricles from Surf, 978108.715195, mm^3
# Measure Cortex, CortexVol Total cortical gray matter volume, 411433.383635, mm^3
# Measure SupraTentorial, SupraTentorialVol, Supratentorial volume, 953007.715195, mm^3
# Measure SupraTentorialNotVent, SupraTentorialVolNotVent, Supratentorial volume, 842861.715195, mm^3
# Measure EstimatedTotalIntraCranialVol, eTIV, Estimated Total Intracranial Volume, 1567580.593346, mm^3
# NTableCols 10
# TableCol  1 ColHeader StructName
# TableCol  1 FieldName Structure Name
# TableCol  1 Units     NA
# TableCol  2 ColHeader NumVert
# TableCol  2 FieldName Number of Vertices
# TableCol  2 Units     unitless
# TableCol  3 ColHeader SurfArea
# TableCol  3 FieldName Surface Area
# TableCol  3 Units     mm^2
# TableCol  4 ColHeader GrayVol
# TableCol  4 FieldName Gray Matter Volume
# TableCol  4 Units     mm^3
# TableCol  5 ColHeader ThickAvg 
# TableCol  5 FieldName Average Thickness
# TableCol  5 Units     mm
# TableCol  6 ColHeader ThickStd
# TableCol  6 FieldName Thickness StdDev
# TableCol  6 Units     mm 
# TableCol  7 ColHeader MeanCurv
# TableCol  7 FieldName Integrated Rectified Mean Curvature
# TableCol  7 Units     mm^-1
# TableCol  8 ColHeader GausCurv 
# TableCol  8 FieldName Integrated Rectified Gaussian Curvature
# TableCol  8 Units     mm^-2
# TableCol  9 ColHeader  FoldInd
# TableCol  9 FieldName  Folding Index 
# TableCol  9 Units      unitless 
# TableCol 10 ColHeader CurvInd
# TableCol 10 FieldName Intrinsic Curvature Index
# TableCol 10 Units     unitless
# ColHeaders StructName NumVert SurfArea GrayVol ThickAvg ThickStd MeanCurv GausCurv FoldInd CurvInd
caudalanteriorcingulate                  1293    798   1812  2.367 0.632     0.123     0.023       18     1.1
caudalmiddlefrontal                      2963   1925   5065  2.441 0.408     0.119     0.028       35     3.5
cuneus                                   3530   2286   5143  2.094 0.453     0.141     0.032       55     4.3
entorhinal                                506    387   1655  3.130 0.807     0.128     0.027        5     0.5
fusiform                                 4228   2851   8285  2.507 0.569     0.145     0.038       86     6.0
inferiorparietal                         6862   4539  11686  2.381 0.474     0.129     0.029       98     8.3
inferiortemporal                         4553   3143  10154  2.596 0.653     0.133     0.032       72     6.4
isthmuscingulate                         1595   1020   2155  1.991 0.754     0.128     0.039       31     2.4
lateraloccipital                         7428   4582  10852  2.181 0.495     0.139     0.033      110     9.9
lateralorbitofrontal                     4348   2877   7320  2.291 0.643     0.134     0.043       70     6.8
lingual                                  4066   2562   5711  2.009 0.595     0.129     0.034       54     5.6
medialorbitofrontal                      2075   1419   3306  2.049 0.576     0.119     0.033       38     2.7
middletemporal                           5512   3764  11229  2.524 0.533     0.132     0.030       90     6.5
parahippocampal                           826    597   1870  2.669 0.751     0.111     0.029        7     0.9
paracentral                              2316   1477   5131  2.757 0.687     0.117     0.031       23     2.6
parsopercularis                          2099   1403   4154  2.517 0.439     0.125     0.033       31     2.5
parsorbitalis                             961    622   1829  2.513 0.389     0.122     0.027       12     1.0
parstriangularis                         2105   1384   3359  2.287 0.392     0.111     0.023       20     2.0
pericalcarine                            2070   1315   2091  1.804 0.429     0.140     0.041       28     3.7
postcentral                              7303   4551  10355  2.066 0.532     0.120     0.029       83     8.6
posteriorcingulate                       1064    709   1496  2.209 0.650     0.105     0.021        9     0.9
precentral                               6821   4277  11332  2.473 0.477     0.114     0.027       65     7.5
precuneus                                5368   3614   9230  2.355 0.457     0.132     0.027       74     6.0
rostralanteriorcingulate                 1949   1230   2845  2.223 0.603     0.124     0.031       37     2.3
rostralmiddlefrontal                     6128   4059  10559  2.307 0.475     0.140     0.036       96     8.4
superiorfrontal                         10506   7016  19372  2.493 0.496     0.129     0.032      137    13.4
superiorparietal                         6405   4078  11015  2.377 0.471     0.121     0.027       75     6.5
superiortemporal                         6776   4686  13429  2.485 0.576     0.117     0.027       87     7.0
supramarginal                            5020   3417   8818  2.359 0.419     0.131     0.032       69     6.7
transversetemporal                        725    388    863  2.048 0.318     0.099     0.026        8     0.6
insula                                   2501   1746   5158  2.865 0.984     0.112     0.034       23     3.8
