# Supplementary material for: Computer assisted diagnosis of Alzheimer’s disease using statistical likelihood-ratio test
Source: PLoS One. 2023 Feb 17;18(2):e0279574. doi: 10.1371/journal.pone.0279574 (PMC9937475; doi:10.1371/journal.pone.0279574)
Supplement: S1 File — (ZIP) [file pone.0279574.s001.zip › ADNI_AD/14_12_19/S784889/stats/lh.aparc.pial.stats]

# Table of FreeSurfer cortical parcellation anatomical statistics 
# 
# CreationTime 2019/12/20-19:46:40-GMT
# generating_program mris_anatomical_stats
# cvs_version $Id: mris_anatomical_stats.c,v 1.79 2016/03/14 15:15:34 greve Exp $
# mrisurf.c-cvs_version $Id: mrisurf.c,v 1.781.2.6 2016/12/27 16:47:14 zkaufman Exp $
# cmdline mris_anatomical_stats -th3 -mgz -cortex ../label/lh.cortex.label -f ../stats/lh.aparc.pial.stats -b -a ../label/lh.aparc.annot -c ../label/aparc.annot.ctab S784889 lh pial 
# sysname  Linux
# hostname gadi-cpu-clx-2426.gadi.nci.org.au
# machine  x86_64
# user     xxz598
# 
# SUBJECTS_DIR /scratch/jk27/xxz598/freesurfer/subjects
# anatomy_type surface
# subjectname S784889
# hemi lh
# AnnotationFile ../label/lh.aparc.annot
# AnnotationFileTimeStamp 2019/12/21 06:26:38
# Measure Cortex, NumVert, Number of Vertices, 119870, unitless
# Measure Cortex, PialSurfArea, Pial Surface Total Area, 94583.3, mm^2
# Measure Cortex, MeanThickness, Mean Thickness, 2.35792, mm
# Measure BrainSeg, BrainSegVol, Brain Segmentation Volume, 1097216.000000, mm^3
# Measure BrainSegNotVent, BrainSegVolNotVent, Brain Segmentation Volume Without Ventricles, 980191.000000, mm^3
# Measure BrainSegNotVentSurf, BrainSegVolNotVentSurf, Brain Segmentation Volume Without Ventricles from Surf, 978108.715195, mm^3
# Measure Cortex, CortexVol Total cortical gray matter volume, 411433.383635, mm^3
# Measure SupraTentorial, SupraTentorialVol, Supratentorial volume, 953007.715195, mm^3
# Measure SupraTentorialNotVent, SupraTentorialVolNotVent, Supratentorial volume, 842861.715195, mm^3
# Measure EstimatedTotalIntraCranialVol, eTIV, Estimated Total Intracranial Volume, 1567580.593346, mm^3
# NTableCols 10
# TableCol  1 ColHeader StructName
# TableCol  1 FieldName Structure Name
# TableCol  1 Units     NA
# TableCol  2 ColHeader NumVert
# TableCol  2 FieldName Number of Vertices
# TableCol  2 Units     unitless
# TableCol  3 ColHeader SurfArea
# TableCol  3 FieldName Surface Area
# TableCol  3 Units     mm^2
# TableCol  4 ColHeader GrayVol
# TableCol  4 FieldName Gray Matter Volume
# TableCol  4 Units     mm^3
# TableCol  5 ColHeader ThickAvg 
# TableCol  5 FieldName Average Thickness
# TableCol  5 Units     mm
# TableCol  6 ColHeader ThickStd
# TableCol  6 FieldName Thickness StdDev
# TableCol  6 Units     mm 
# TableCol  7 ColHeader MeanCurv
# TableCol  7 FieldName Integrated Rectified Mean Curvature
# TableCol  7 Units     mm^-1
# TableCol  8 ColHeader GausCurv 
# TableCol  8 FieldName Integrated Rectified Gaussian Curvature
# TableCol  8 Units     mm^-2
# TableCol  9 ColHeader  FoldInd
# TableCol  9 FieldName  Folding Index 
# TableCol  9 Units      unitless 
# TableCol 10 ColHeader CurvInd
# TableCol 10 FieldName Intrinsic Curvature Index
# TableCol 10 Units     unitless
# ColHeaders StructName NumVert SurfArea GrayVol ThickAvg ThickStd MeanCurv GausCurv FoldInd CurvInd
bankssts                                 1388    929   2251  2.375 0.378     0.123     0.026       15     1.6
caudalanteriorcingulate                   651    408    766  2.377 0.828     0.118     0.034       11     0.7
caudalmiddlefrontal                      2735   2030   4719  2.453 0.406     0.127     0.028       38     3.1
cuneus                                   2623   2062   3875  2.114 0.476     0.140     0.032       41     3.5
entorhinal                                591    781   1965  3.242 0.842     0.189     0.039        8     1.2
fusiform                                 4552   4231   9560  2.536 0.595     0.164     0.040       72     8.3
inferiorparietal                         6794   5234  11571  2.375 0.477     0.131     0.035      110     7.8
inferiortemporal                         4610   4092   9643  2.576 0.608     0.152     0.034       64     7.1
isthmuscingulate                         1576   1264   2124  1.991 0.757     0.180     0.056       50     3.5
lateraloccipital                         7399   5390  10915  2.192 0.491     0.128     0.030      126     9.7
lateralorbitofrontal                     3892   2924   6399  2.308 0.528     0.144     0.031       57     5.2
lingual                                  4030   3194   5649  2.001 0.596     0.143     0.038       71     6.9
medialorbitofrontal                      2581   2201   4096  2.060 0.578     0.136     0.026       33     3.0
middletemporal                           3975   3721   8572  2.569 0.545     0.154     0.031       53     5.2
parahippocampal                           783    790   1772  2.673 0.746     0.186     0.048       10     1.8
paracentral                              1934   1632   4270  2.743 0.729     0.146     0.032       27     3.0
parsopercularis                          2316   2013   4558  2.507 0.438     0.140     0.025       26     2.3
parsorbitalis                            1022    945   2103  2.529 0.393     0.163     0.036       12     1.6
parstriangularis                         1724   1309   2867  2.336 0.395     0.125     0.023       17     1.7
pericalcarine                            2057   1069   2075  1.818 0.432     0.109     0.036       38     3.2
postcentral                              6474   4992   9265  2.051 0.527     0.127     0.025       63     7.2
posteriorcingulate                        899    686   1327  2.227 0.671     0.148     0.037       13     1.4
precentral                               6917   4919  11450  2.472 0.483     0.112     0.023       82     6.9
precuneus                                5636   4200   9380  2.331 0.462     0.136     0.032       81     8.0
rostralanteriorcingulate                 1522   1072   2188  2.231 0.621     0.127     0.029       27     1.6
rostralmiddlefrontal                     8198   6435  13742  2.276 0.457     0.144     0.030      104    10.5
superiorfrontal                          9634   7701  18060  2.541 0.491     0.137     0.033      123    12.3
superiorparietal                         7927   6172  13343  2.329 0.491     0.129     0.029       98    10.1
superiortemporal                         5219   4293   9706  2.393 0.501     0.127     0.024       49     5.5
supramarginal                            5430   4276   9464  2.356 0.414     0.141     0.034       70     7.5
frontalpole                               307    320    655  2.466 0.442     0.201     0.040        5     0.5
temporalpole                              681    814   2178  3.219 0.699     0.181     0.033        7     1.1
transversetemporal                        757    500    899  2.049 0.317     0.098     0.021        5     0.5
insula                                   3063   2024   5835  2.732 1.041     0.127     0.034       54     4.4
