# Supplementary material for: Computer assisted diagnosis of Alzheimer’s disease using statistical likelihood-ratio test
Source: PLoS One. 2023 Feb 17;18(2):e0279574. doi: 10.1371/journal.pone.0279574 (PMC9937475; doi:10.1371/journal.pone.0279574)
Supplement: S1 File — (ZIP) [file pone.0279574.s001.zip › ADNI_AD/14_12_19/S784889/stats/lh.aparc.stats]

# Table of FreeSurfer cortical parcellation anatomical statistics 
# 
# CreationTime 2019/12/20-19:46:20-GMT
# generating_program mris_anatomical_stats
# cvs_version $Id: mris_anatomical_stats.c,v 1.79 2016/03/14 15:15:34 greve Exp $
# mrisurf.c-cvs_version $Id: mrisurf.c,v 1.781.2.6 2016/12/27 16:47:14 zkaufman Exp $
# cmdline mris_anatomical_stats -th3 -mgz -cortex ../label/lh.cortex.label -f ../stats/lh.aparc.stats -b -a ../label/lh.aparc.annot -c ../label/aparc.annot.ctab S784889 lh white 
# sysname  Linux
# hostname gadi-cpu-clx-2426.gadi.nci.org.au
# machine  x86_64
# user     xxz598
# 
# SUBJECTS_DIR /scratch/jk27/xxz598/freesurfer/subjects
# anatomy_type surface
# subjectname S784889
# hemi lh
# AnnotationFile ../label/lh.aparc.annot
# AnnotationFileTimeStamp 2019/12/21 06:26:38
# Measure Cortex, NumVert, Number of Vertices, 119870, unitless
# Measure Cortex, WhiteSurfArea, White Surface Total Area, 78697.7, mm^2
# Measure Cortex, MeanThickness, Mean Thickness, 2.35792, mm
# Measure BrainSeg, BrainSegVol, Brain Segmentation Volume, 1097216.000000, mm^3
# Measure BrainSegNotVent, BrainSegVolNotVent, Brain Segmentation Volume Without Ventricles, 980191.000000, mm^3
# Measure BrainSegNotVentSurf, BrainSegVolNotVentSurf, Brain Segmentation Volume Without Ventricles from Surf, 978108.715195, mm^3
# Measure Cortex, CortexVol Total cortical gray matter volume, 411433.383635, mm^3
# Measure SupraTentorial, SupraTentorialVol, Supratentorial volume, 953007.715195, mm^3
# Measure SupraTentorialNotVent, SupraTentorialVolNotVent, Supratentorial volume, 842861.715195, mm^3
# Measure EstimatedTotalIntraCranialVol, eTIV, Estimated Total Intracranial Volume, 1567580.593346, mm^3
# NTableCols 10
# TableCol  1 ColHeader StructName
# TableCol  1 FieldName Structure Name
# TableCol  1 Units     NA
# TableCol  2 ColHeader NumVert
# TableCol  2 FieldName Number of Vertices
# TableCol  2 Units     unitless
# TableCol  3 ColHeader SurfArea
# TableCol  3 FieldName Surface Area
# TableCol  3 Units     mm^2
# TableCol  4 ColHeader GrayVol
# TableCol  4 FieldName Gray Matter Volume
# TableCol  4 Units     mm^3
# TableCol  5 ColHeader ThickAvg 
# TableCol  5 FieldName Average Thickness
# TableCol  5 Units     mm
# TableCol  6 ColHeader ThickStd
# TableCol  6 FieldName Thickness StdDev
# TableCol  6 Units     mm 
# TableCol  7 ColHeader MeanCurv
# TableCol  7 FieldName Integrated Rectified Mean Curvature
# TableCol  7 Units     mm^-1
# TableCol  8 ColHeader GausCurv 
# TableCol  8 FieldName Integrated Rectified Gaussian Curvature
# TableCol  8 Units     mm^-2
# TableCol  9 ColHeader  FoldInd
# TableCol  9 FieldName  Folding Index 
# TableCol  9 Units      unitless 
# TableCol 10 ColHeader CurvInd
# TableCol 10 FieldName Intrinsic Curvature Index
# TableCol 10 Units     unitless
# ColHeaders StructName NumVert SurfArea GrayVol ThickAvg ThickStd MeanCurv GausCurv FoldInd CurvInd
bankssts                                 1388    956   2251  2.375 0.378     0.118     0.022       13     1.4
caudalanteriorcingulate                   651    384    766  2.377 0.828     0.111     0.021        9     0.5
caudalmiddlefrontal                      2735   1788   4719  2.453 0.406     0.118     0.028       32     3.2
cuneus                                   2623   1659   3875  2.114 0.476     0.154     0.036       47     3.5
entorhinal                                591    442   1965  3.242 0.842     0.135     0.037        7     0.9
fusiform                                 4552   3142   9560  2.536 0.595     0.148     0.039       96     6.9
inferiorparietal                         6794   4491  11571  2.375 0.477     0.128     0.029       96     8.0
inferiortemporal                         4610   3095   9643  2.576 0.608     0.133     0.031       74     6.1
isthmuscingulate                         1576   1010   2124  1.991 0.757     0.129     0.037       31     2.4
lateraloccipital                         7399   4538  10915  2.192 0.491     0.137     0.033      109     9.8
lateralorbitofrontal                     3892   2538   6399  2.308 0.528     0.126     0.035       53     5.3
lingual                                  4030   2554   5649  2.001 0.596     0.130     0.035       53     5.6
medialorbitofrontal                      2581   1776   4096  2.060 0.578     0.120     0.032       45     3.2
middletemporal                           3975   2721   8572  2.569 0.545     0.135     0.032       71     4.8
parahippocampal                           783    559   1772  2.673 0.746     0.109     0.029        7     0.8
paracentral                              1934   1233   4270  2.743 0.729     0.117     0.031       19     2.3
parsopercularis                          2316   1552   4558  2.507 0.438     0.123     0.031       32     2.7
parsorbitalis                            1022    665   2103  2.529 0.393     0.149     0.040       23     1.5
parstriangularis                         1724   1124   2867  2.336 0.395     0.116     0.024       17     1.8
pericalcarine                            2057   1302   2075  1.818 0.432     0.137     0.040       27     3.6
postcentral                              6474   4006   9265  2.051 0.527     0.117     0.028       72     7.3
posteriorcingulate                        899    594   1327  2.227 0.671     0.099     0.021        8     0.8
precentral                               6917   4337  11450  2.472 0.483     0.114     0.027       66     7.6
precuneus                                5636   3787   9380  2.331 0.462     0.128     0.027       72     6.2
rostralanteriorcingulate                 1522    942   2188  2.231 0.621     0.124     0.032       30     1.9
rostralmiddlefrontal                     8198   5443  13742  2.276 0.457     0.133     0.034      122    10.7
superiorfrontal                          9634   6428  18060  2.541 0.491     0.130     0.031      120    11.6
superiorparietal                         7927   5130  13343  2.329 0.491     0.124     0.028       98     8.4
superiortemporal                         5219   3614   9706  2.393 0.501     0.112     0.023       59     4.9
supramarginal                            5430   3686   9464  2.356 0.414     0.133     0.032       77     7.2
frontalpole                               307    200    655  2.466 0.442     0.164     0.045        8     0.5
temporalpole                              681    476   2178  3.219 0.699     0.132     0.042       11     0.9
transversetemporal                        757    409    899  2.049 0.317     0.100     0.026        8     0.6
insula                                   3063   2133   5835  2.732 1.041     0.121     0.046       33     5.2
