# Supplementary material for: Computer assisted diagnosis of Alzheimer’s disease using statistical likelihood-ratio test
Source: PLoS One. 2023 Feb 17;18(2):e0279574. doi: 10.1371/journal.pone.0279574 (PMC9937475; doi:10.1371/journal.pone.0279574)
Supplement: S1 File — (ZIP) [file pone.0279574.s001.zip › ADNI_AD/14_12_19/S784889/stats/lh.BA_exvivo.stats]

# Table of FreeSurfer cortical parcellation anatomical statistics 
# 
# CreationTime 2019/12/20-20:06:56-GMT
# generating_program mris_anatomical_stats
# cvs_version $Id: mris_anatomical_stats.c,v 1.79 2016/03/14 15:15:34 greve Exp $
# mrisurf.c-cvs_version $Id: mrisurf.c,v 1.781.2.6 2016/12/27 16:47:14 zkaufman Exp $
# cmdline mris_anatomical_stats -th3 -mgz -f ../stats/lh.BA_exvivo.stats -b -a ./lh.BA_exvivo.annot -c ./BA_exvivo.ctab S784889 lh white 
# sysname  Linux
# hostname gadi-cpu-clx-2426.gadi.nci.org.au
# machine  x86_64
# user     xxz598
# 
# SUBJECTS_DIR /scratch/jk27/xxz598/freesurfer/subjects
# anatomy_type surface
# subjectname S784889
# hemi lh
# AnnotationFile ./lh.BA_exvivo.annot
# AnnotationFileTimeStamp 2019/12/21 07:06:52
# Measure Cortex, NumVert, Number of Vertices, 129380, unitless
# Measure Cortex, WhiteSurfArea, White Surface Total Area, 84820.2, mm^2
# Measure BrainSeg, BrainSegVol, Brain Segmentation Volume, 1097216.000000, mm^3
# Measure BrainSegNotVent, BrainSegVolNotVent, Brain Segmentation Volume Without Ventricles, 980191.000000, mm^3
# Measure BrainSegNotVentSurf, BrainSegVolNotVentSurf, Brain Segmentation Volume Without Ventricles from Surf, 978108.715195, mm^3
# Measure Cortex, CortexVol Total cortical gray matter volume, 411433.383635, mm^3
# Measure SupraTentorial, SupraTentorialVol, Supratentorial volume, 953007.715195, mm^3
# Measure SupraTentorialNotVent, SupraTentorialVolNotVent, Supratentorial volume, 842861.715195, mm^3
# Measure EstimatedTotalIntraCranialVol, eTIV, Estimated Total Intracranial Volume, 1567580.593346, mm^3
# NTableCols 10
# TableCol  1 ColHeader StructName
# TableCol  1 FieldName Structure Name
# TableCol  1 Units     NA
# TableCol  2 ColHeader NumVert
# TableCol  2 FieldName Number of Vertices
# TableCol  2 Units     unitless
# TableCol  3 ColHeader SurfArea
# TableCol  3 FieldName Surface Area
# TableCol  3 Units     mm^2
# TableCol  4 ColHeader GrayVol
# TableCol  4 FieldName Gray Matter Volume
# TableCol  4 Units     mm^3
# TableCol  5 ColHeader ThickAvg 
# TableCol  5 FieldName Average Thickness
# TableCol  5 Units     mm
# TableCol  6 ColHeader ThickStd
# TableCol  6 FieldName Thickness StdDev
# TableCol  6 Units     mm 
# TableCol  7 ColHeader MeanCurv
# TableCol  7 FieldName Integrated Rectified Mean Curvature
# TableCol  7 Units     mm^-1
# TableCol  8 ColHeader GausCurv 
# TableCol  8 FieldName Integrated Rectified Gaussian Curvature
# TableCol  8 Units     mm^-2
# TableCol  9 ColHeader  FoldInd
# TableCol  9 FieldName  Folding Index 
# TableCol  9 Units      unitless 
# TableCol 10 ColHeader CurvInd
# TableCol 10 FieldName Intrinsic Curvature Index
# TableCol 10 Units     unitless
# ColHeaders StructName NumVert SurfArea GrayVol ThickAvg ThickStd MeanCurv GausCurv FoldInd CurvInd
BA1_exvivo                               1203    669   1735  2.082 0.404     0.124     0.034       17     1.7
BA2_exvivo                               3860   2533   5590  2.184 0.397     0.117     0.026       37     3.9
BA3a_exvivo                              1110    729   1188  1.941 0.478     0.133     0.031       10     1.4
BA3b_exvivo                              2452   1566   3451  1.907 0.593     0.118     0.028       29     2.6
BA4a_exvivo                              1707    976   3378  2.739 0.632     0.105     0.028       15     2.1
BA4p_exvivo                              1217    773   1897  2.485 0.522     0.102     0.025        7     1.3
BA6_exvivo                               8736   5594  16820  2.663 0.467     0.124     0.031      104    10.5
BA44_exvivo                              2034   1377   4005  2.491 0.453     0.120     0.030       27     2.2
BA45_exvivo                              2867   1880   4676  2.252 0.451     0.117     0.026       34     3.0
V1_exvivo                                3563   2195   4098  1.857 0.474     0.136     0.041       51     6.0
V2_exvivo                                8026   4889  10960  2.058 0.527     0.142     0.036      125    11.2
MT_exvivo                                1936   1317   3462  2.383 0.483     0.127     0.025       25     1.9
perirhinal_exvivo                         589    405   1666  3.123 0.731     0.118     0.027        6     0.6
entorhinal_exvivo                         751    564   2716  3.288 0.757     0.156     0.051       16     1.3
