# Supplementary material for: Computer assisted diagnosis of Alzheimer’s disease using statistical likelihood-ratio test
Source: PLoS One. 2023 Feb 17;18(2):e0279574. doi: 10.1371/journal.pone.0279574 (PMC9937475; doi:10.1371/journal.pone.0279574)
Supplement: S1 File — (ZIP) [file pone.0279574.s001.zip › ADNI_AD/14_12_19/S784889/stats/lh.BA_exvivo.thresh.stats]

# Table of FreeSurfer cortical parcellation anatomical statistics 
# 
# CreationTime 2019/12/20-20:07:07-GMT
# generating_program mris_anatomical_stats
# cvs_version $Id: mris_anatomical_stats.c,v 1.79 2016/03/14 15:15:34 greve Exp $
# mrisurf.c-cvs_version $Id: mrisurf.c,v 1.781.2.6 2016/12/27 16:47:14 zkaufman Exp $
# cmdline mris_anatomical_stats -th3 -mgz -f ../stats/lh.BA_exvivo.thresh.stats -b -a ./lh.BA_exvivo.thresh.annot -c ./BA_exvivo.thresh.ctab S784889 lh white 
# sysname  Linux
# hostname gadi-cpu-clx-2426.gadi.nci.org.au
# machine  x86_64
# user     xxz598
# 
# SUBJECTS_DIR /scratch/jk27/xxz598/freesurfer/subjects
# anatomy_type surface
# subjectname S784889
# hemi lh
# AnnotationFile ./lh.BA_exvivo.thresh.annot
# AnnotationFileTimeStamp 2019/12/21 07:06:53
# Measure Cortex, NumVert, Number of Vertices, 129380, unitless
# Measure Cortex, WhiteSurfArea, White Surface Total Area, 84820.2, mm^2
# Measure BrainSeg, BrainSegVol, Brain Segmentation Volume, 1097216.000000, mm^3
# Measure BrainSegNotVent, BrainSegVolNotVent, Brain Segmentation Volume Without Ventricles, 980191.000000, mm^3
# Measure BrainSegNotVentSurf, BrainSegVolNotVentSurf, Brain Segmentation Volume Without Ventricles from Surf, 978108.715195, mm^3
# Measure Cortex, CortexVol Total cortical gray matter volume, 411433.383635, mm^3
# Measure SupraTentorial, SupraTentorialVol, Supratentorial volume, 953007.715195, mm^3
# Measure SupraTentorialNotVent, SupraTentorialVolNotVent, Supratentorial volume, 842861.715195, mm^3
# Measure EstimatedTotalIntraCranialVol, eTIV, Estimated Total Intracranial Volume, 1567580.593346, mm^3
# NTableCols 10
# TableCol  1 ColHeader StructName
# TableCol  1 FieldName Structure Name
# TableCol  1 Units     NA
# TableCol  2 ColHeader NumVert
# TableCol  2 FieldName Number of Vertices
# TableCol  2 Units     unitless
# TableCol  3 ColHeader SurfArea
# TableCol  3 FieldName Surface Area
# TableCol  3 Units     mm^2
# TableCol  4 ColHeader GrayVol
# TableCol  4 FieldName Gray Matter Volume
# TableCol  4 Units     mm^3
# TableCol  5 ColHeader ThickAvg 
# TableCol  5 FieldName Average Thickness
# TableCol  5 Units     mm
# TableCol  6 ColHeader ThickStd
# TableCol  6 FieldName Thickness StdDev
# TableCol  6 Units     mm 
# TableCol  7 ColHeader MeanCurv
# TableCol  7 FieldName Integrated Rectified Mean Curvature
# TableCol  7 Units     mm^-1
# TableCol  8 ColHeader GausCurv 
# TableCol  8 FieldName Integrated Rectified Gaussian Curvature
# TableCol  8 Units     mm^-2
# TableCol  9 ColHeader  FoldInd
# TableCol  9 FieldName  Folding Index 
# TableCol  9 Units      unitless 
# TableCol 10 ColHeader CurvInd
# TableCol 10 FieldName Intrinsic Curvature Index
# TableCol 10 Units     unitless
# ColHeaders StructName NumVert SurfArea GrayVol ThickAvg ThickStd MeanCurv GausCurv FoldInd CurvInd
BA1_exvivo                                789    415   1097  2.069 0.394     0.132     0.039       12     1.4
BA2_exvivo                               1578   1007   2442  2.195 0.388     0.109     0.022       14     1.3
BA3a_exvivo                               856    580    865  1.878 0.401     0.139     0.033        8     1.2
BA3b_exvivo                              1462    916   1572  1.628 0.426     0.106     0.024       13     1.3
BA4a_exvivo                              1599    956   3080  2.708 0.629     0.102     0.025       11     1.7
BA4p_exvivo                              1054    675   1540  2.423 0.463     0.102     0.023        6     1.1
BA6_exvivo                               5038   3138   9550  2.674 0.499     0.123     0.032       59     6.1
BA44_exvivo                              1320    907   2702  2.510 0.485     0.129     0.034       19     1.6
BA45_exvivo                              1081    673   2102  2.494 0.369     0.125     0.028       15     1.1
V1_exvivo                                3774   2318   4334  1.855 0.480     0.136     0.040       55     6.2
V2_exvivo                                4099   2477   5435  2.012 0.559     0.144     0.037       66     6.2
MT_exvivo                                 514    374    885  2.246 0.537     0.139     0.025        6     0.7
perirhinal_exvivo                         297    216    732  2.869 0.613     0.103     0.016        2     0.2
entorhinal_exvivo                         386    304   1266  3.171 0.644     0.156     0.035        7     0.4
