# Supplementary material for: Computer assisted diagnosis of Alzheimer’s disease using statistical likelihood-ratio test
Source: PLoS One. 2023 Feb 17;18(2):e0279574. doi: 10.1371/journal.pone.0279574 (PMC9937475; doi:10.1371/journal.pone.0279574)
Supplement: S1 File — (ZIP) [file pone.0279574.s001.zip › ADNI_AD/14_12_19/S784889/stats/lh.curv.stats]

Raw <mean> +- <std> (using 'lh.curv'):                -0.03758 +- 0.1999 
       Raw Min:                                       -3.62528 at vertex 92306   
       Raw Max:                                        4.98344 at vertex 91379   
       Raw Curvature Calculation Type:                discrete
       Raw Mean Vertex Separation (Whole Surface):     0.83854 +- 0.24027 mm
       Raw Total Surface Area:                     76593.99219 mm^2
       Raw Total Number of Vertices:                    129380
       Raw Average Vertex Area (Whole Surface):        0.59201 mm^2
       Raw Natural Surface Integral:               -1365.11536
       Raw Rectified Surface Integral:             10240.04004
       Raw Positive Surface Integral:               4437.46240
       Raw Negative Surface Integral:               5802.57764
       Raw Mean Natural Surface Integral:             -0.01055 across 129380 (100.00%) vertices
       Raw Mean Rectified Surface Integral:            0.07915 across 129380 (100.00%) vertices
       Raw Mean Positive Surface Integral:             0.07067 across 62794 (48.53%) vertices
       Raw Mean Negative Surface Integral:             0.08714 across 66586 (51.47%) vertices
       Raw AreaNorm Natural Surface Integral:         -0.01782 across 76593.773438 (100.00%) mm^2
       Raw AreaNorm Rectified Surface Integral:        0.13369 across 76593.773438 (100.00%) mm^2
       Raw AreaNorm Positive Surface Integral:         0.11154 across 39782.476562 (51.94%) mm^2
       Raw AreaNorm Negative Surface Integral:         0.15763 across 36811.695312 (48.06%) mm^2

Raw <mean> +- <std> (using 'lh.sulc'):                 0.00000 +- 5.0224 
       Raw Min:                                      -12.96123 at vertex 106006  
       Raw Max:                                       15.35691 at vertex 65084   
       Raw Curvature Calculation Type:                discrete
       Raw Mean Vertex Separation (Whole Surface):     0.83854 +- 0.24027 mm
       Raw Total Surface Area:                     76593.99219 mm^2
       Raw Total Number of Vertices:                    129380
       Raw Average Vertex Area (Whole Surface):        0.59201 mm^2
       Raw Natural Surface Integral:               26079.94922
       Raw Rectified Surface Integral:            311669.50000
       Raw Positive Surface Integral:             168874.73438
       Raw Negative Surface Integral:             142794.78125
       Raw Mean Natural Surface Integral:              0.20158 across 129380 (100.00%) vertices
       Raw Mean Rectified Surface Integral:            2.40895 across 129380 (100.00%) vertices
       Raw Mean Positive Surface Integral:             2.79026 across 60523 (46.78%) vertices
       Raw Mean Negative Surface Integral:             2.07379 across 68857 (53.22%) vertices
       Raw AreaNorm Natural Surface Integral:          0.34050 across 76593.773438 (100.00%) mm^2
       Raw AreaNorm Rectified Surface Integral:        4.06912 across 76593.773438 (100.00%) mm^2
       Raw AreaNorm Positive Surface Integral:         4.47061 across 37774.425781 (49.32%) mm^2
       Raw AreaNorm Negative Surface Integral:         3.67841 across 38819.691406 (50.68%) mm^2

K <mean> +- <std> (using 'lh.smoothwm'):               0.39077 +- 21.1560 mm^-2
         K Min:                                     -145.73518 at vertex 53326   
         K Max:                                     5915.38770 at vertex 53341   
         K Curvature Calculation Type:                discrete
         K Mean Vertex Separation (Whole Surface):     0.83854 +- 0.24027 mm
         K Total Surface Area:                     76593.99219 mm^2
         K Total Number of Vertices:                    129380
         K Average Vertex Area (Whole Surface):        0.59201 mm^2
         K Natural Surface Integral:                  12.56624
         K Rectified Surface Integral:              6002.99854
         K Positive Surface Integral:               3007.78247
         K Negative Surface Integral:               2995.21606
         K Mean Natural Surface Integral:              0.00010 across 129380 (100.00%) vertices
         K Mean Rectified Surface Integral:            0.04640 across 129380 (100.00%) vertices
         K Mean Positive Surface Integral:             0.05255 across 57232 (44.24%) vertices
         K Mean Negative Surface Integral:             0.04151 across 72148 (55.76%) vertices
         K AreaNorm Natural Surface Integral:          0.00016 across 76593.773438 (100.00%) mm^2
         K AreaNorm Rectified Surface Integral:        0.07837 across 76593.773438 (100.00%) mm^2
         K AreaNorm Positive Surface Integral:         0.11893 across 25289.474609 (33.02%) mm^2
         K AreaNorm Negative Surface Integral:         0.05838 across 51304.812500 (66.98%) mm^2

H <mean> +- <std> (using 'lh.smoothwm'):              -0.06305 +- 1.0933 mm^-1
         H Min:                                      -25.71467 at vertex 42007   
         H Max:                                      119.40611 at vertex 53341   
         H Curvature Calculation Type:                discrete
         H Mean Vertex Separation (Whole Surface):     0.83854 +- 0.24027 mm
         H Total Surface Area:                     76593.99219 mm^2
         H Total Number of Vertices:                    129380
         H Average Vertex Area (Whole Surface):        0.59201 mm^2
         H Natural Surface Integral:               -1329.00000
         H Rectified Surface Integral:             14015.44922
         H Positive Surface Integral:               6343.22412
         H Negative Surface Integral:               7672.22461
         H Mean Natural Surface Integral:             -0.01027 across 129380 (100.00%) vertices
         H Mean Rectified Surface Integral:            0.10833 across 129380 (100.00%) vertices
         H Mean Positive Surface Integral:             0.09314 across 68103 (52.64%) vertices
         H Mean Negative Surface Integral:             0.12521 across 61277 (47.36%) vertices
         H AreaNorm Natural Surface Integral:         -0.01735 across 76593.773438 (100.00%) mm^2
         H AreaNorm Rectified Surface Integral:        0.18298 across 76593.773438 (100.00%) mm^2
         H AreaNorm Positive Surface Integral:         0.14707 across 43131.179688 (56.31%) mm^2
         H AreaNorm Negative Surface Integral:         0.22928 across 33462.933594 (43.69%) mm^2

k1 <mean> +- <std> (using 'lh.smoothwm'):             -0.13556 +- 1.9741 mm^-1
        k1 Min:                                      -43.26406 at vertex 90402   
        k1 Max:                                      210.74303 at vertex 53341   
        k1 Curvature Calculation Type:                discrete
        k1 Mean Vertex Separation (Whole Surface):     0.83854 +- 0.24027 mm
        k1 Total Surface Area:                     76593.99219 mm^2
        k1 Total Number of Vertices:                    129380
        k1 Average Vertex Area (Whole Surface):        0.59201 mm^2
        k1 Natural Surface Integral:               -3689.00195
        k1 Rectified Surface Integral:             31627.41211
        k1 Positive Surface Integral:              13969.20508
        k1 Negative Surface Integral:              17658.20703
        k1 Mean Natural Surface Integral:             -0.02851 across 129380 (100.00%) vertices
        k1 Mean Rectified Surface Integral:            0.24445 across 129380 (100.00%) vertices
        k1 Mean Positive Surface Integral:             0.20512 across 68103 (52.64%) vertices
        k1 Mean Negative Surface Integral:             0.28817 across 61277 (47.36%) vertices
        k1 AreaNorm Natural Surface Integral:         -0.04816 across 76593.773438 (100.00%) mm^2
        k1 AreaNorm Rectified Surface Integral:        0.41292 across 76593.773438 (100.00%) mm^2
        k1 AreaNorm Positive Surface Integral:         0.32388 across 43131.179688 (56.31%) mm^2
        k1 AreaNorm Negative Surface Integral:         0.52769 across 33462.933594 (43.69%) mm^2

k2 <mean> +- <std> (using 'lh.smoothwm'):              0.00945 +- 0.3173 mm^-1
        k2 Min:                                       -9.78922 at vertex 78050   
        k2 Max:                                       34.63028 at vertex 94994   
        k2 Curvature Calculation Type:                discrete
        k2 Mean Vertex Separation (Whole Surface):     0.83854 +- 0.24027 mm
        k2 Total Surface Area:                     76593.99219 mm^2
        k2 Total Number of Vertices:                    129380
        k2 Average Vertex Area (Whole Surface):        0.59201 mm^2
        k2 Natural Surface Integral:                1031.00195
        k2 Rectified Surface Integral:              8259.91406
        k2 Positive Surface Integral:               4645.45801
        k2 Negative Surface Integral:               3614.45630
        k2 Mean Natural Surface Integral:              0.00797 across 129380 (100.00%) vertices
        k2 Mean Rectified Surface Integral:            0.06384 across 129380 (100.00%) vertices
        k2 Mean Positive Surface Integral:             0.06600 across 70385 (54.40%) vertices
        k2 Mean Negative Surface Integral:             0.06127 across 58995 (45.60%) vertices
        k2 AreaNorm Natural Surface Integral:          0.01346 across 76593.773438 (100.00%) mm^2
        k2 AreaNorm Rectified Surface Integral:        0.10784 across 76593.773438 (100.00%) mm^2
        k2 AreaNorm Positive Surface Integral:         0.11279 across 41186.878906 (53.77%) mm^2
        k2 AreaNorm Negative Surface Integral:         0.10208 across 35407.292969 (46.23%) mm^2

S <mean> +- <std> (using 'lh.smoothwm'):               3.23453 +- 119.0283 mm^-2
         S Min:                                        0.00000 at vertex 25      
         S Max:                                    33369.72656 at vertex 53341   
         S Curvature Calculation Type:                discrete
         S Mean Vertex Separation (Whole Surface):     0.83854 +- 0.24027 mm
         S Total Surface Area:                     76593.99219 mm^2
         S Total Number of Vertices:                    129380
         S Average Vertex Area (Whole Surface):        0.59201 mm^2
         S Natural Surface Integral:               38684.63672
         S Rectified Surface Integral:             38684.63672
         S Positive Surface Integral:              38684.63672
         S Negative Surface Integral:                  0.00000
         S Mean Natural Surface Integral:              0.29900 across 129380 (100.00%) vertices
         S Mean Rectified Surface Integral:            0.29900 across 129380 (100.00%) vertices
         S Mean Positive Surface Integral:             0.29900 across 129380 (100.00%) vertices
         S Mean Negative Surface Integral:             0.00000 across 0 (00.00%) vertices
         S AreaNorm Natural Surface Integral:          0.50506 across 76593.773438 (100.00%) mm^2
         S AreaNorm Rectified Surface Integral:        0.50506 across 76593.773438 (100.00%) mm^2
         S AreaNorm Positive Surface Integral:         0.50506 across 76593.773438 (100.00%) mm^2
         S AreaNorm Negative Surface Integral:         0.00000 across 0.000000 (00.00%) mm^2

C <mean> +- <std> (using 'lh.smoothwm'):               0.53022 +- 1.3141 mm^-2
         C Min:                                        0.00160 at vertex 118141  
         C Max:                                      150.33380 at vertex 53341   
         C Curvature Calculation Type:                discrete
         C Mean Vertex Separation (Whole Surface):     0.83854 +- 0.24027 mm
         C Total Surface Area:                     76593.99219 mm^2
         C Total Number of Vertices:                    129380
         C Average Vertex Area (Whole Surface):        0.59201 mm^2
         C Natural Surface Integral:               23587.95898
         C Rectified Surface Integral:             23587.95898
         C Positive Surface Integral:              23587.95898
         C Negative Surface Integral:                  0.00000
         C Mean Natural Surface Integral:              0.18232 across 129380 (100.00%) vertices
         C Mean Rectified Surface Integral:            0.18232 across 129380 (100.00%) vertices
         C Mean Positive Surface Integral:             0.18232 across 129380 (100.00%) vertices
         C Mean Negative Surface Integral:             0.00000 across 0 (00.00%) vertices
         C AreaNorm Natural Surface Integral:          0.30796 across 76593.773438 (100.00%) mm^2
         C AreaNorm Rectified Surface Integral:        0.30796 across 76593.773438 (100.00%) mm^2
         C AreaNorm Positive Surface Integral:         0.30796 across 76593.773438 (100.00%) mm^2
         C AreaNorm Negative Surface Integral:         0.00000 across 0.000000 (00.00%) mm^2

BE <mean> +- <std> (using 'lh.smoothwm'):              4.01602 +- 154.6091 mm^-2
        BE Min:                                        0.00001 at vertex 118141  
        BE Max:                                    45200.50391 at vertex 53341   
        BE Curvature Calculation Type:                discrete
        BE Mean Vertex Separation (Whole Surface):     0.83854 +- 0.24027 mm
        BE Total Surface Area:                     76593.99219 mm^2
        BE Total Number of Vertices:                    129380
        BE Average Vertex Area (Whole Surface):        0.59201 mm^2
        BE Natural Surface Integral:               38708.69141
        BE Rectified Surface Integral:             38708.69141
        BE Positive Surface Integral:              38708.69141
        BE Negative Surface Integral:                  0.00000
        BE Mean Natural Surface Integral:              0.29919 across 129380 (100.00%) vertices
        BE Mean Rectified Surface Integral:            0.29919 across 129380 (100.00%) vertices
        BE Mean Positive Surface Integral:             0.29919 across 129380 (100.00%) vertices
        BE Mean Negative Surface Integral:             0.00000 across 0 (00.00%) vertices
        BE AreaNorm Natural Surface Integral:          0.50538 across 76593.773438 (100.00%) mm^2
        BE AreaNorm Rectified Surface Integral:        0.50538 across 76593.773438 (100.00%) mm^2
        BE AreaNorm Positive Surface Integral:         0.50538 across 76593.773438 (100.00%) mm^2
        BE AreaNorm Negative Surface Integral:         0.00000 across 0.000000 (00.00%) mm^2

FI <mean> +- <std> (using 'lh.smoothwm'):              3.43018 +- 133.4178 mm^-2
        FI Min:                                        0.00000 at vertex 25      
        FI Max:                                    38497.23438 at vertex 53341   
        FI Curvature Calculation Type:                discrete
        FI Mean Vertex Separation (Whole Surface):     0.83854 +- 0.24027 mm
        FI Total Surface Area:                     76593.99219 mm^2
        FI Total Number of Vertices:                    129380
        FI Average Vertex Area (Whole Surface):        0.59201 mm^2
        FI Natural Surface Integral:               30832.42969
        FI Rectified Surface Integral:             30832.42969
        FI Positive Surface Integral:              30832.42969
        FI Negative Surface Integral:                  0.00000
        FI Mean Natural Surface Integral:              0.23831 across 129380 (100.00%) vertices
        FI Mean Rectified Surface Integral:            0.23831 across 129380 (100.00%) vertices
        FI Mean Positive Surface Integral:             0.23831 across 129380 (100.00%) vertices
        FI Mean Negative Surface Integral:             0.00000 across 0 (00.00%) vertices
        FI AreaNorm Natural Surface Integral:          0.40254 across 76593.773438 (100.00%) mm^2
        FI AreaNorm Rectified Surface Integral:        0.40254 across 76593.773438 (100.00%) mm^2
        FI AreaNorm Positive Surface Integral:         0.40254 across 76593.773438 (100.00%) mm^2
        FI AreaNorm Negative Surface Integral:         0.00000 across 0.000000 (00.00%) mm^2

curv -- calculation type:                                discrete
curv -- Folding Index (FI):                            2453.56689
curv -- Intrinsic Curvature Index - positive (ICIp):    239.35173
curv -- Intrinsic Curvature Index - negative (ICIn):    238.35172
curv -- Intrinsic Curvature Index - natural  (ICIt):      0.99999

Mean across 10 curvatures: 1.1375e+00 +- 1.6086e+00
