# Supplementary material for: Computer assisted diagnosis of Alzheimer’s disease using statistical likelihood-ratio test
Source: PLoS One. 2023 Feb 17;18(2):e0279574. doi: 10.1371/journal.pone.0279574 (PMC9937475; doi:10.1371/journal.pone.0279574)
Supplement: S1 File — (ZIP) [file pone.0279574.s001.zip › ADNI_AD/14_12_19/S784889/stats/lh.w-g.pct.stats]

# Title Segmentation Statistics 
# 
# generating_program mri_segstats
# cvs_version $Id: mri_segstats.c,v 1.121 2016/05/31 17:27:11 greve Exp $
# cmdline mri_segstats --in /scratch/jk27/xxz598/freesurfer/subjects/S784889/surf/lh.w-g.pct.mgh --annot S784889 lh aparc --sum /scratch/jk27/xxz598/freesurfer/subjects/S784889/stats/lh.w-g.pct.stats --snr 
# sysname  Linux
# hostname gadi-cpu-clx-2426.gadi.nci.org.au
# machine  x86_64
# user     xxz598
# anatomy_type surface
# 
# SUBJECTS_DIR /scratch/jk27/xxz598/freesurfer/subjects
# subjectname S784889
# Annot S784889 lh aparc
# ColorTable /tmp/mri_segstats.tmp.S784889.lh.1.ctab 
# ColorTableTimeStamp 2019/12/21 06:49:33 
# InVolFile  /scratch/jk27/xxz598/freesurfer/subjects/S784889/surf/lh.w-g.pct.mgh 
# InVolFileTimeStamp  2019/12/21 06:49:33 
# InVolFrame 0 
# Only reporting non-empty segmentations
# VertexArea_mm2 0.65559 
# TableCol  1 ColHeader Index 
# TableCol  1 FieldName Index 
# TableCol  1 Units     NA 
# TableCol  2 ColHeader SegId 
# TableCol  2 FieldName Segmentation Id
# TableCol  2 Units     NA
# TableCol  3 ColHeader NVertices 
# TableCol  3 FieldName Number of Vertices
# TableCol  3 Units     unitless
# TableCol  4 ColHeader Area_mm2
# TableCol  4 FieldName Area
# TableCol  4 Units     mm^2
# TableCol  5 ColHeader StructName
# TableCol  5 FieldName Structure Name
# TableCol  5 Units     NA
# TableCol  6 ColHeader Mean 
# TableCol  6 FieldName Intensity Mean
# TableCol  6 Units     unknown
# TableCol  7 ColHeader StdDev
# TableCol  7 FieldName Itensity StdDev
# TableCol  7 Units     unknown
# TableCol  8 ColHeader Min
# TableCol  8 FieldName Intensity Min
# TableCol  8 Units     unknown
# TableCol  9 ColHeader Max
# TableCol  9 FieldName Intensity Max
# TableCol  9 Units     unknown
# TableCol 10 ColHeader Range
# TableCol 10 FieldName Intensity Range
# TableCol 10 Units     unknown
# TableCol 11 ColHeader SNR
# TableCol 11 FieldName Intensity SNR
# TableCol 11 Units     none
# NRows 35 
# NTableCols 11 
# ColHeaders  Index SegId NVertices Area_mm2 StructName Mean StdDev Min Max Range SNR  
  1 1000      9483     6106.1  unknown                            0.0616     1.2015     0.0000    39.8425    39.8425     0.0513 
  2 1001      1388      955.7  bankssts                          33.7335     7.4008     2.6771    51.4924    48.8153     4.5581 
  3 1002       651      383.6  caudalanteriorcingulate           37.1233     7.7260     0.0000    54.9986    54.9986     4.8050 
  4 1003      2735     1787.8  caudalmiddlefrontal               30.3571     6.2347   -10.3395    50.6978    61.0373     4.8691 
  5 1005      2623     1659.4  cuneus                            25.7664     8.2453    -1.8456    55.2952    57.1408     3.1250 
  6 1006       591      441.7  entorhinal                        26.6432    10.8613    -7.8668    56.0712    63.9380     2.4530 
  7 1007      4552     3142.5  fusiform                          30.4415     9.7850  -110.5174    64.0758   174.5932     3.1111 
  8 1008      6794     4491.0  inferiorparietal                  31.4589     7.5543   -31.7497    55.1155    86.8652     4.1644 
  9 1009      4610     3095.4  inferiortemporal                  33.3371     7.9578   -13.5934    56.1360    69.7293     4.1892 
 10 1010      1576     1010.0  isthmuscingulate                  26.6902    10.4468   -19.1278    80.8376    99.9654     2.5549 
 11 1011      7399     4538.5  lateraloccipital                  26.7871     8.1847    -4.9485    53.0461    57.9946     3.2728 
 12 1012      3892     2538.0  lateralorbitofrontal              28.7184     8.6671    -9.9779    55.5465    65.5244     3.3135 
 13 1013      4030     2554.2  lingual                           23.5389     8.7937  -103.8060    49.3223   153.1283     2.6768 
 14 1014      2581     1775.9  medialorbitofrontal               27.0967    11.0195   -22.5757    65.4895    88.0652     2.4590 
 15 1015      3975     2721.4  middletemporal                    32.5835     8.2915   -15.5395    55.8586    71.3982     3.9297 
 16 1016       783      558.7  parahippocampal                   30.7360     8.7820   -13.4299    52.3088    65.7386     3.4999 
 17 1017      1934     1233.2  paracentral                       27.5093     9.4685    -0.5932    71.0686    71.6618     2.9054 
 18 1018      2316     1551.7  parsopercularis                   30.0769     7.7220   -10.7757    49.5680    60.3436     3.8950 
 19 1019      1022      664.7  parsorbitalis                     31.6918     7.7220     0.2294    51.7041    51.4747     4.1041 
 20 1020      1724     1124.0  parstriangularis                  31.4324     6.4503     9.6387    53.8629    44.2242     4.8730 
 21 1021      2057     1301.7  pericalcarine                     19.5166     6.8569    -9.7247    48.1041    57.8288     2.8463 
 22 1022      6474     4005.6  postcentral                       26.3507     7.9984    -4.4466    52.0827    56.5293     3.2945 
 23 1023       899      594.1  posteriorcingulate                35.5991     9.3802    -2.7203    53.2187    55.9390     3.7951 
 24 1024      6917     4337.3  precentral                        25.5082     7.9095    -0.8803    59.3590    60.2393     3.2250 
 25 1025      5636     3787.5  precuneus                         28.9300     7.0460    -5.0122    54.0777    59.0899     4.1059 
 26 1026      1522      942.5  rostralanteriorcingulate          24.8371    14.8353   -57.0191    54.8466   111.8658     1.6742 
 27 1027      8198     5443.3  rostralmiddlefrontal              31.4826     7.9362   -13.2825    58.2550    71.5375     3.9670 
 28 1028      9634     6428.0  superiorfrontal                   31.1559     7.2301   -46.7672    57.2653   104.0326     4.3092 
 29 1029      7927     5129.5  superiorparietal                  29.7884     7.1616    -8.4712    57.5266    65.9978     4.1595 
 30 1030      5219     3614.2  superiortemporal                  30.9544     6.9625     6.9110    56.0900    49.1790     4.4459 
 31 1031      5430     3686.3  supramarginal                     31.5928     7.6974   -18.3038    54.8415    73.1452     4.1043 
 32 1032       307      199.6  frontalpole                       32.0856     8.3504    13.6912    56.1289    42.4377     3.8424 
 33 1033       681      475.6  temporalpole                      29.3457     7.9492    -8.5603    53.1306    61.6909     3.6916 
 34 1034       757      408.6  transversetemporal                21.8237     6.2719   -11.9490    41.3355    53.2845     3.4796 
 35 1035      3063     2133.1  insula                            25.1834    10.2358   -24.4882    73.4583    97.9465     2.4603 
