# Supplementary material for: Computer assisted diagnosis of Alzheimer’s disease using statistical likelihood-ratio test
Source: PLoS One. 2023 Feb 17;18(2):e0279574. doi: 10.1371/journal.pone.0279574 (PMC9937475; doi:10.1371/journal.pone.0279574)
Supplement: S1 File — (ZIP) [file pone.0279574.s001.zip › ADNI_AD/14_12_19/S784889/stats/rh.aparc.a2009s.stats]

# Table of FreeSurfer cortical parcellation anatomical statistics 
# 
# CreationTime 2019/12/20-19:48:19-GMT
# generating_program mris_anatomical_stats
# cvs_version $Id: mris_anatomical_stats.c,v 1.79 2016/03/14 15:15:34 greve Exp $
# mrisurf.c-cvs_version $Id: mrisurf.c,v 1.781.2.6 2016/12/27 16:47:14 zkaufman Exp $
# cmdline mris_anatomical_stats -th3 -mgz -cortex ../label/rh.cortex.label -f ../stats/rh.aparc.a2009s.stats -b -a ../label/rh.aparc.a2009s.annot -c ../label/aparc.annot.a2009s.ctab S784889 rh white 
# sysname  Linux
# hostname gadi-cpu-clx-2426.gadi.nci.org.au
# machine  x86_64
# user     xxz598
# 
# SUBJECTS_DIR /scratch/jk27/xxz598/freesurfer/subjects
# anatomy_type surface
# subjectname S784889
# hemi rh
# AnnotationFile ../label/rh.aparc.a2009s.annot
# AnnotationFileTimeStamp 2019/12/21 06:47:55
# Measure Cortex, NumVert, Number of Vertices, 119673, unitless
# Measure Cortex, WhiteSurfArea, White Surface Total Area, 78272.9, mm^2
# Measure Cortex, MeanThickness, Mean Thickness, 2.34421, mm
# Measure BrainSeg, BrainSegVol, Brain Segmentation Volume, 1097216.000000, mm^3
# Measure BrainSegNotVent, BrainSegVolNotVent, Brain Segmentation Volume Without Ventricles, 980191.000000, mm^3
# Measure BrainSegNotVentSurf, BrainSegVolNotVentSurf, Brain Segmentation Volume Without Ventricles from Surf, 978108.715195, mm^3
# Measure Cortex, CortexVol Total cortical gray matter volume, 411433.383635, mm^3
# Measure SupraTentorial, SupraTentorialVol, Supratentorial volume, 953007.715195, mm^3
# Measure SupraTentorialNotVent, SupraTentorialVolNotVent, Supratentorial volume, 842861.715195, mm^3
# Measure EstimatedTotalIntraCranialVol, eTIV, Estimated Total Intracranial Volume, 1567580.593346, mm^3
# NTableCols 10
# TableCol  1 ColHeader StructName
# TableCol  1 FieldName Structure Name
# TableCol  1 Units     NA
# TableCol  2 ColHeader NumVert
# TableCol  2 FieldName Number of Vertices
# TableCol  2 Units     unitless
# TableCol  3 ColHeader SurfArea
# TableCol  3 FieldName Surface Area
# TableCol  3 Units     mm^2
# TableCol  4 ColHeader GrayVol
# TableCol  4 FieldName Gray Matter Volume
# TableCol  4 Units     mm^3
# TableCol  5 ColHeader ThickAvg 
# TableCol  5 FieldName Average Thickness
# TableCol  5 Units     mm
# TableCol  6 ColHeader ThickStd
# TableCol  6 FieldName Thickness StdDev
# TableCol  6 Units     mm 
# TableCol  7 ColHeader MeanCurv
# TableCol  7 FieldName Integrated Rectified Mean Curvature
# TableCol  7 Units     mm^-1
# TableCol  8 ColHeader GausCurv 
# TableCol  8 FieldName Integrated Rectified Gaussian Curvature
# TableCol  8 Units     mm^-2
# TableCol  9 ColHeader  FoldInd
# TableCol  9 FieldName  Folding Index 
# TableCol  9 Units      unitless 
# TableCol 10 ColHeader CurvInd
# TableCol 10 FieldName Intrinsic Curvature Index
# TableCol 10 Units     unitless
# ColHeaders StructName NumVert SurfArea GrayVol ThickAvg ThickStd MeanCurv GausCurv FoldInd CurvInd
G&S_frontomargin                          970    647   1538  2.196 0.442     0.146     0.037       15     1.7
G&S_occipital_inf                        1005    675   1897  2.311 0.516     0.138     0.029       18     1.2
G&S_paracentral                          1604    918   3093  2.524 0.666     0.115     0.038       22     2.9
G&S_subcentral                           1554   1003   2675  2.298 0.491     0.141     0.040       31     3.1
G&S_transv_frontopol                      926    613   1623  2.200 0.437     0.143     0.037       22     1.4
G&S_cingul-Ant                           2950   1998   4729  2.263 0.577     0.134     0.034       48     4.3
G&S_cingul-Mid-Ant                       1357    910   1786  2.020 0.485     0.125     0.024       23     1.1
G&S_cingul-Mid-Post                      1071    726   1625  2.264 0.506     0.122     0.024       14     0.9
G_cingul-Post-dorsal                      430    254    739  2.286 0.486     0.143     0.034        9     0.6
G_cingul-Post-ventral                     344    214    662  2.224 0.547     0.123     0.032        6     0.3
G_cuneus                                 2559   1484   3743  2.068 0.557     0.141     0.045       43     4.8
G_front_inf-Opercular                    1340    875   3007  2.610 0.333     0.143     0.034       26     1.7
G_front_inf-Orbital                       455    282   1065  2.778 0.280     0.143     0.041        8     0.7
G_front_inf-Triangul                      809    521   1536  2.390 0.327     0.131     0.032       11     1.0
G_front_middle                           4190   2696   8480  2.434 0.449     0.150     0.038       88     6.2
G_front_sup                              5440   3565  11707  2.648 0.499     0.140     0.041       91     8.4
G_Ins_lg&S_cent_ins                       531    364   1245  3.139 0.848     0.121     0.037        5     0.7
G_insular_short                           522    314   1449  3.447 0.860     0.113     0.036        8     0.7
G_occipital_middle                       2274   1490   5045  2.569 0.452     0.146     0.035       43     3.0
G_occipital_sup                          1583    982   2459  2.100 0.426     0.125     0.026       22     1.4
G_oc-temp_lat-fusifor                    1918   1260   4935  2.889 0.528     0.141     0.033       43     2.2
G_oc-temp_med-Lingual                    3065   1728   4195  2.028 0.581     0.130     0.040       51     4.6
G_oc-temp_med-Parahip                    1060    697   3267  3.193 0.736     0.132     0.033       15     1.4
G_orbital                                2735   1733   5734  2.512 0.662     0.155     0.054       74     6.1
G_pariet_inf-Angular                     2985   1873   5934  2.442 0.363     0.143     0.033       63     3.6
G_pariet_inf-Supramar                    2785   1790   5525  2.534 0.409     0.137     0.031       46     3.3
G_parietal_sup                           2574   1641   4759  2.339 0.371     0.133     0.029       44     2.9
G_postcentral                            2452   1255   3329  2.098 0.468     0.107     0.028       28     2.8
G_precentral                             2510   1240   4704  2.853 0.366     0.100     0.035       26     3.2
G_precuneus                              2312   1507   4302  2.407 0.407     0.151     0.048       68     4.1
G_rectus                                  835    535   1717  2.294 0.485     0.136     0.043       20     1.4
G_subcallosal                             536    329    756  2.122 0.869     0.109     0.059        8     0.9
G_temp_sup-G_T_transv                     393    189    545  2.162 0.240     0.116     0.023        6     0.3
G_temp_sup-Lateral                       1607    993   3721  2.788 0.438     0.118     0.030       24     1.7
G_temp_sup-Plan_polar                     676    467   1418  2.694 0.630     0.094     0.022        4     0.6
G_temp_sup-Plan_tempo                     928    576   1436  2.283 0.317     0.105     0.019       11     0.7
G_temporal_inf                           2271   1498   5781  2.893 0.457     0.150     0.035       53     2.9
G_temporal_middle                        2535   1613   6261  2.824 0.411     0.130     0.033       50     3.0
Lat_Fis-ant-Horizont                      341    258    465  2.142 0.307     0.092     0.015        1     0.2
Lat_Fis-ant-Vertical                      121     89    205  2.382 0.339     0.103     0.022        1     0.1
Lat_Fis-post                             1448   1002   1708  1.980 0.495     0.100     0.019        7     1.2
Pole_occipital                           3497   2178   4770  1.956 0.487     0.140     0.037       56     5.0
Pole_temporal                            1558   1114   5266  3.205 0.678     0.159     0.051       39     3.3
S_calcarine                              2387   1648   2745  1.890 0.440     0.122     0.026       23     2.5
S_central                                2600   1766   2990  1.984 0.579     0.107     0.022       15     2.6
S_cingul-Marginalis                      1130    778   1704  2.275 0.376     0.129     0.030       10     1.5
S_circular_insula_ant                     481    334    818  2.756 0.559     0.094     0.019        2     0.4
S_circular_insula_inf                    1130    768   1549  2.314 0.640     0.083     0.014        4     0.7
S_circular_insula_sup                    1353    934   1906  2.223 0.454     0.121     0.688      673    72.8
S_collat_transv_ant                       806    580   1274  2.349 0.529     0.110     0.020        5     0.7
S_collat_transv_post                      341    237    393  1.824 0.343     0.135     0.021        3     0.3
S_front_inf                              1892   1315   2884  2.226 0.390     0.111     0.021       14     1.7
S_front_middle                           2163   1509   2980  2.000 0.421     0.117     0.026       19     2.3
S_front_sup                              2405   1656   3512  2.360 0.383     0.105     0.020       13     2.0
S_interm_prim-Jensen                      362    238    445  2.167 0.274     0.108     0.028        3     0.4
S_intrapariet&P_trans                    3152   2179   4243  2.102 0.414     0.100     0.018       18     2.2
S_oc_middle&Lunatus                       796    559    976  1.978 0.372     0.124     0.027        5     1.0
S_oc_sup&transversal                     1608   1120   2036  1.975 0.341     0.121     0.021       13     1.5
S_occipital_ant                           872    600   1641  2.549 0.566     0.151     0.035       13     1.2
S_oc-temp_lat                            1109    796   1546  2.288 0.354     0.109     0.019        5     0.9
S_oc-temp_med&Lingual                    1554   1123   2314  2.224 0.472     0.114     0.021       13     1.3
S_orbital_lateral                         444    323    594  2.099 0.323     0.109     0.023        2     0.4
S_orbital_med-olfact                      947    691   1176  1.982 0.603     0.117     0.030        9     0.9
S_orbital-H_Shaped                       1383    943   2194  2.286 0.464     0.131     0.034       13     2.0
S_parieto_occipital                      2067   1399   2723  2.138 0.404     0.117     0.024       23     2.0
S_pericallosal                            964    589    791  1.906 1.108     0.121     0.033       22     1.5
S_postcentral                            3232   2206   4377  2.107 0.380     0.126     0.028       33     4.1
S_precentral-inf-part                    1453    986   1954  2.257 0.464     0.104     0.019        8     1.2
S_precentral-sup-part                     879    612   1516  2.626 0.344     0.105     0.020        6     0.6
S_suborbital                              446    303    591  2.015 0.369     0.133     0.023        6     0.4
S_subparietal                            1004    678   1599  2.270 0.435     0.124     0.049       16     2.8
S_temporal_inf                           1277    899   1732  2.246 0.357     0.120     0.027       10     2.0
S_temporal_sup                           6059   4177   8948  2.312 0.435     0.101     0.018       37     4.8
S_temporal_transverse                     321    231    390  1.963 0.334     0.109     0.013        2     0.2
