# Supplementary material for: Computer assisted diagnosis of Alzheimer’s disease using statistical likelihood-ratio test
Source: PLoS One. 2023 Feb 17;18(2):e0279574. doi: 10.1371/journal.pone.0279574 (PMC9937475; doi:10.1371/journal.pone.0279574)
Supplement: S1 File — (ZIP) [file pone.0279574.s001.zip › ADNI_AD/14_12_19/S784889/stats/rh.aparc.DKTatlas.stats]

# Table of FreeSurfer cortical parcellation anatomical statistics 
# 
# CreationTime 2019/12/20-19:49:13-GMT
# generating_program mris_anatomical_stats
# cvs_version $Id: mris_anatomical_stats.c,v 1.79 2016/03/14 15:15:34 greve Exp $
# mrisurf.c-cvs_version $Id: mrisurf.c,v 1.781.2.6 2016/12/27 16:47:14 zkaufman Exp $
# cmdline mris_anatomical_stats -th3 -mgz -cortex ../label/rh.cortex.label -f ../stats/rh.aparc.DKTatlas.stats -b -a ../label/rh.aparc.DKTatlas.annot -c ../label/aparc.annot.DKTatlas.ctab S784889 rh white 
# sysname  Linux
# hostname gadi-cpu-clx-2426.gadi.nci.org.au
# machine  x86_64
# user     xxz598
# 
# SUBJECTS_DIR /scratch/jk27/xxz598/freesurfer/subjects
# anatomy_type surface
# subjectname S784889
# hemi rh
# AnnotationFile ../label/rh.aparc.DKTatlas.annot
# AnnotationFileTimeStamp 2019/12/21 06:48:50
# Measure Cortex, NumVert, Number of Vertices, 119673, unitless
# Measure Cortex, WhiteSurfArea, White Surface Total Area, 78272.9, mm^2
# Measure Cortex, MeanThickness, Mean Thickness, 2.34421, mm
# Measure BrainSeg, BrainSegVol, Brain Segmentation Volume, 1097216.000000, mm^3
# Measure BrainSegNotVent, BrainSegVolNotVent, Brain Segmentation Volume Without Ventricles, 980191.000000, mm^3
# Measure BrainSegNotVentSurf, BrainSegVolNotVentSurf, Brain Segmentation Volume Without Ventricles from Surf, 978108.715195, mm^3
# Measure Cortex, CortexVol Total cortical gray matter volume, 411433.383635, mm^3
# Measure SupraTentorial, SupraTentorialVol, Supratentorial volume, 953007.715195, mm^3
# Measure SupraTentorialNotVent, SupraTentorialVolNotVent, Supratentorial volume, 842861.715195, mm^3
# Measure EstimatedTotalIntraCranialVol, eTIV, Estimated Total Intracranial Volume, 1567580.593346, mm^3
# NTableCols 10
# TableCol  1 ColHeader StructName
# TableCol  1 FieldName Structure Name
# TableCol  1 Units     NA
# TableCol  2 ColHeader NumVert
# TableCol  2 FieldName Number of Vertices
# TableCol  2 Units     unitless
# TableCol  3 ColHeader SurfArea
# TableCol  3 FieldName Surface Area
# TableCol  3 Units     mm^2
# TableCol  4 ColHeader GrayVol
# TableCol  4 FieldName Gray Matter Volume
# TableCol  4 Units     mm^3
# TableCol  5 ColHeader ThickAvg 
# TableCol  5 FieldName Average Thickness
# TableCol  5 Units     mm
# TableCol  6 ColHeader ThickStd
# TableCol  6 FieldName Thickness StdDev
# TableCol  6 Units     mm 
# TableCol  7 ColHeader MeanCurv
# TableCol  7 FieldName Integrated Rectified Mean Curvature
# TableCol  7 Units     mm^-1
# TableCol  8 ColHeader GausCurv 
# TableCol  8 FieldName Integrated Rectified Gaussian Curvature
# TableCol  8 Units     mm^-2
# TableCol  9 ColHeader  FoldInd
# TableCol  9 FieldName  Folding Index 
# TableCol  9 Units      unitless 
# TableCol 10 ColHeader CurvInd
# TableCol 10 FieldName Intrinsic Curvature Index
# TableCol 10 Units     unitless
# ColHeaders StructName NumVert SurfArea GrayVol ThickAvg ThickStd MeanCurv GausCurv FoldInd CurvInd
caudalanteriorcingulate                   703    428    728  2.127 0.806     0.130     0.030       17     0.7
caudalmiddlefrontal                      2719   1814   4506  2.371 0.442     0.126     0.026       29     2.9
cuneus                                   2997   1804   4288  2.092 0.509     0.132     0.038       43     4.8
entorhinal                                451    337   1702  3.418 0.798     0.142     0.040        6     0.6
fusiform                                 3564   2431   7560  2.644 0.579     0.132     0.028       60     3.8
inferiorparietal                         7810   5246  13404  2.331 0.438     0.125     0.027      102     8.4
inferiortemporal                         4679   3212  10444  2.684 0.569     0.138     0.034       80     6.5
isthmuscingulate                         1519    959   2021  1.891 0.754     0.122     0.033       29     2.2
lateraloccipital                         7102   4632  11696  2.163 0.542     0.138     0.031      107     8.7
lateralorbitofrontal                     4390   2912   7745  2.373 0.650     0.143     0.046       85     8.3
lingual                                  4497   2799   5966  1.977 0.536     0.134     0.037       69     6.6
medialorbitofrontal                      2349   1558   3973  2.184 0.536     0.130     0.040       45     3.3
middletemporal                           5435   3652  11088  2.656 0.499     0.123     0.027       72     5.9
parahippocampal                           913    595   1805  2.588 0.740     0.099     0.020        8     0.8
paracentral                              2383   1517   4576  2.596 0.568     0.113     0.028       22     2.5
parsopercularis                          2243   1477   3961  2.388 0.409     0.119     0.028       29     2.6
parsorbitalis                            1061    684   2042  2.481 0.457     0.133     0.033       14     1.4
parstriangularis                         1847   1248   3054  2.317 0.375     0.113     0.025       17     1.8
pericalcarine                            2446   1515   2705  1.862 0.451     0.114     0.028       27     2.5
postcentral                              6846   4200   9489  2.068 0.472     0.114     0.026       74     7.5
posteriorcingulate                        963    605   1411  2.197 0.586     0.128     0.025       15     0.9
precentral                               6431   3827  10676  2.558 0.517     0.114     0.034       71    10.1
precuneus                                5380   3609   8657  2.259 0.416     0.137     0.041      109     9.4
rostralanteriorcingulate                 1125    701   1942  2.570 0.801     0.133     0.041       21     1.7
rostralmiddlefrontal                     6351   4266  10944  2.245 0.474     0.136     0.033       98     8.6
superiorfrontal                         11533   7817  20860  2.399 0.514     0.130     0.033      166    15.0
superiorparietal                         6698   4412  10315  2.160 0.420     0.123     0.026       83     6.8
superiortemporal                         6335   4179  12278  2.547 0.578     0.106     0.024       68     5.8
supramarginal                            5571   3663   9589  2.376 0.435     0.126     0.027       73     6.0
transversetemporal                        616    314    731  2.051 0.249     0.114     0.021        8     0.5
insula                                   2716   1857   5223  2.700 0.936     0.111     0.355      685    74.1
