# Supplementary material for: Computer assisted diagnosis of Alzheimer’s disease using statistical likelihood-ratio test
Source: PLoS One. 2023 Feb 17;18(2):e0279574. doi: 10.1371/journal.pone.0279574 (PMC9937475; doi:10.1371/journal.pone.0279574)
Supplement: S1 File — (ZIP) [file pone.0279574.s001.zip › ADNI_AD/14_12_19/S784889/stats/rh.aparc.pial.stats]

# Table of FreeSurfer cortical parcellation anatomical statistics 
# 
# CreationTime 2019/12/20-19:47:20-GMT
# generating_program mris_anatomical_stats
# cvs_version $Id: mris_anatomical_stats.c,v 1.79 2016/03/14 15:15:34 greve Exp $
# mrisurf.c-cvs_version $Id: mrisurf.c,v 1.781.2.6 2016/12/27 16:47:14 zkaufman Exp $
# cmdline mris_anatomical_stats -th3 -mgz -cortex ../label/rh.cortex.label -f ../stats/rh.aparc.pial.stats -b -a ../label/rh.aparc.annot -c ../label/aparc.annot.ctab S784889 rh pial 
# sysname  Linux
# hostname gadi-cpu-clx-2426.gadi.nci.org.au
# machine  x86_64
# user     xxz598
# 
# SUBJECTS_DIR /scratch/jk27/xxz598/freesurfer/subjects
# anatomy_type surface
# subjectname S784889
# hemi rh
# AnnotationFile ../label/rh.aparc.annot
# AnnotationFileTimeStamp 2019/12/21 06:26:45
# Measure Cortex, NumVert, Number of Vertices, 119648, unitless
# Measure Cortex, PialSurfArea, Pial Surface Total Area, 94357.7, mm^2
# Measure Cortex, MeanThickness, Mean Thickness, 2.34426, mm
# Measure BrainSeg, BrainSegVol, Brain Segmentation Volume, 1097216.000000, mm^3
# Measure BrainSegNotVent, BrainSegVolNotVent, Brain Segmentation Volume Without Ventricles, 980191.000000, mm^3
# Measure BrainSegNotVentSurf, BrainSegVolNotVentSurf, Brain Segmentation Volume Without Ventricles from Surf, 978108.715195, mm^3
# Measure Cortex, CortexVol Total cortical gray matter volume, 411433.383635, mm^3
# Measure SupraTentorial, SupraTentorialVol, Supratentorial volume, 953007.715195, mm^3
# Measure SupraTentorialNotVent, SupraTentorialVolNotVent, Supratentorial volume, 842861.715195, mm^3
# Measure EstimatedTotalIntraCranialVol, eTIV, Estimated Total Intracranial Volume, 1567580.593346, mm^3
# NTableCols 10
# TableCol  1 ColHeader StructName
# TableCol  1 FieldName Structure Name
# TableCol  1 Units     NA
# TableCol  2 ColHeader NumVert
# TableCol  2 FieldName Number of Vertices
# TableCol  2 Units     unitless
# TableCol  3 ColHeader SurfArea
# TableCol  3 FieldName Surface Area
# TableCol  3 Units     mm^2
# TableCol  4 ColHeader GrayVol
# TableCol  4 FieldName Gray Matter Volume
# TableCol  4 Units     mm^3
# TableCol  5 ColHeader ThickAvg 
# TableCol  5 FieldName Average Thickness
# TableCol  5 Units     mm
# TableCol  6 ColHeader ThickStd
# TableCol  6 FieldName Thickness StdDev
# TableCol  6 Units     mm 
# TableCol  7 ColHeader MeanCurv
# TableCol  7 FieldName Integrated Rectified Mean Curvature
# TableCol  7 Units     mm^-1
# TableCol  8 ColHeader GausCurv 
# TableCol  8 FieldName Integrated Rectified Gaussian Curvature
# TableCol  8 Units     mm^-2
# TableCol  9 ColHeader  FoldInd
# TableCol  9 FieldName  Folding Index 
# TableCol  9 Units      unitless 
# TableCol 10 ColHeader CurvInd
# TableCol 10 FieldName Intrinsic Curvature Index
# TableCol 10 Units     unitless
# ColHeaders StructName NumVert SurfArea GrayVol ThickAvg ThickStd MeanCurv GausCurv FoldInd CurvInd
bankssts                                 1187    719   1819  2.368 0.330     0.095     0.025       10     1.2
caudalanteriorcingulate                   629    356    669  2.162 0.838     0.125     0.050       24     0.9
caudalmiddlefrontal                      2618   1893   4306  2.368 0.441     0.129     0.029       38     3.0
cuneus                                   2552   1984   3679  2.097 0.533     0.152     0.046      411     6.1
entorhinal                                479    628   1776  3.408 0.805     0.223     0.048        8     1.2
fusiform                                 3855   3740   8973  2.700 0.626     0.169     0.046      307     9.7
inferiorparietal                         7835   6102  13572  2.347 0.443     0.135     0.028       98     9.1
inferiortemporal                         4291   3642   8889  2.644 0.523     0.147     0.032       59     6.1
isthmuscingulate                         1578   1292   2086  1.893 0.756     0.200     0.086      169     6.0
lateraloccipital                         7114   5921  11728  2.170 0.538     0.150     0.032       93    10.4
lateralorbitofrontal                     3771   2890   6581  2.369 0.592     0.152     0.038       60     6.1
lingual                                  4613   3441   6137  1.983 0.539     0.132     0.031       67     6.5
medialorbitofrontal                      3031   2531   4950  2.174 0.511     0.149     0.031       41     4.2
middletemporal                           4580   3991   9579  2.685 0.514     0.144     0.030       60     6.0
parahippocampal                           864    744   1686  2.601 0.729     0.157     0.074       20     4.2
paracentral                              2246   1834   4299  2.585 0.573     0.143     0.033       28     3.3
parsopercularis                          1880   1505   3347  2.416 0.426     0.123     0.024       18     1.8
parsorbitalis                            1197   1182   2498  2.561 0.463     0.160     0.032       14     1.7
parstriangularis                         1933   1493   3245  2.319 0.356     0.124     0.025       18     2.1
pericalcarine                            2469   1500   2724  1.842 0.450     0.114     0.023       29     2.4
postcentral                              6147   4595   8607  2.065 0.484     0.122     0.024       58     6.2
posteriorcingulate                        726    490    964  2.156 0.572     0.141     0.029       13     0.9
precentral                               6715   4594  11079  2.559 0.516     0.114     0.037      137    12.0
precuneus                                5203   3738   8252  2.266 0.413     0.139     0.035       87     7.9
rostralanteriorcingulate                  684    551   1279  2.796 0.793     0.159     0.038       12     1.1
rostralmiddlefrontal                     8566   7223  14537  2.228 0.470     0.154     0.031      112    11.5
superiorfrontal                          9267   7481  17239  2.453 0.515     0.138     0.033      122    12.0
superiorparietal                         8003   6156  12359  2.156 0.410     0.132     0.028      100     9.0
superiortemporal                         4929   3965   8965  2.492 0.515     0.119     0.022       42     4.7
supramarginal                            5861   4469  10041  2.373 0.432     0.129     0.027       70     6.6
frontalpole                               339    370    737  2.470 0.370     0.188     0.029        4     0.4
temporalpole                              558    761   2004  3.239 0.737     0.210     0.039        6     1.1
transversetemporal                        622    394    714  2.013 0.279     0.105     0.016        6     0.4
insula                                   3309   2188   6028  2.605 0.980     0.128     0.045       53     7.6
