# Supplementary material for: Computer assisted diagnosis of Alzheimer’s disease using statistical likelihood-ratio test
Source: PLoS One. 2023 Feb 17;18(2):e0279574. doi: 10.1371/journal.pone.0279574 (PMC9937475; doi:10.1371/journal.pone.0279574)
Supplement: S1 File — (ZIP) [file pone.0279574.s001.zip › ADNI_AD/14_12_19/S784889/stats/rh.aparc.stats]

# Table of FreeSurfer cortical parcellation anatomical statistics 
# 
# CreationTime 2019/12/20-19:47:01-GMT
# generating_program mris_anatomical_stats
# cvs_version $Id: mris_anatomical_stats.c,v 1.79 2016/03/14 15:15:34 greve Exp $
# mrisurf.c-cvs_version $Id: mrisurf.c,v 1.781.2.6 2016/12/27 16:47:14 zkaufman Exp $
# cmdline mris_anatomical_stats -th3 -mgz -cortex ../label/rh.cortex.label -f ../stats/rh.aparc.stats -b -a ../label/rh.aparc.annot -c ../label/aparc.annot.ctab S784889 rh white 
# sysname  Linux
# hostname gadi-cpu-clx-2426.gadi.nci.org.au
# machine  x86_64
# user     xxz598
# 
# SUBJECTS_DIR /scratch/jk27/xxz598/freesurfer/subjects
# anatomy_type surface
# subjectname S784889
# hemi rh
# AnnotationFile ../label/rh.aparc.annot
# AnnotationFileTimeStamp 2019/12/21 06:26:45
# Measure Cortex, NumVert, Number of Vertices, 119648, unitless
# Measure Cortex, WhiteSurfArea, White Surface Total Area, 78251.4, mm^2
# Measure Cortex, MeanThickness, Mean Thickness, 2.34426, mm
# Measure BrainSeg, BrainSegVol, Brain Segmentation Volume, 1097216.000000, mm^3
# Measure BrainSegNotVent, BrainSegVolNotVent, Brain Segmentation Volume Without Ventricles, 980191.000000, mm^3
# Measure BrainSegNotVentSurf, BrainSegVolNotVentSurf, Brain Segmentation Volume Without Ventricles from Surf, 978108.715195, mm^3
# Measure Cortex, CortexVol Total cortical gray matter volume, 411433.383635, mm^3
# Measure SupraTentorial, SupraTentorialVol, Supratentorial volume, 953007.715195, mm^3
# Measure SupraTentorialNotVent, SupraTentorialVolNotVent, Supratentorial volume, 842861.715195, mm^3
# Measure EstimatedTotalIntraCranialVol, eTIV, Estimated Total Intracranial Volume, 1567580.593346, mm^3
# NTableCols 10
# TableCol  1 ColHeader StructName
# TableCol  1 FieldName Structure Name
# TableCol  1 Units     NA
# TableCol  2 ColHeader NumVert
# TableCol  2 FieldName Number of Vertices
# TableCol  2 Units     unitless
# TableCol  3 ColHeader SurfArea
# TableCol  3 FieldName Surface Area
# TableCol  3 Units     mm^2
# TableCol  4 ColHeader GrayVol
# TableCol  4 FieldName Gray Matter Volume
# TableCol  4 Units     mm^3
# TableCol  5 ColHeader ThickAvg 
# TableCol  5 FieldName Average Thickness
# TableCol  5 Units     mm
# TableCol  6 ColHeader ThickStd
# TableCol  6 FieldName Thickness StdDev
# TableCol  6 Units     mm 
# TableCol  7 ColHeader MeanCurv
# TableCol  7 FieldName Integrated Rectified Mean Curvature
# TableCol  7 Units     mm^-1
# TableCol  8 ColHeader GausCurv 
# TableCol  8 FieldName Integrated Rectified Gaussian Curvature
# TableCol  8 Units     mm^-2
# TableCol  9 ColHeader  FoldInd
# TableCol  9 FieldName  Folding Index 
# TableCol  9 Units      unitless 
# TableCol 10 ColHeader CurvInd
# TableCol 10 FieldName Intrinsic Curvature Index
# TableCol 10 Units     unitless
# ColHeaders StructName NumVert SurfArea GrayVol ThickAvg ThickStd MeanCurv GausCurv FoldInd CurvInd
bankssts                                 1187    831   1819  2.368 0.330     0.094     0.018        5     1.0
caudalanteriorcingulate                   629    377    669  2.162 0.838     0.124     0.030       15     0.6
caudalmiddlefrontal                      2618   1738   4306  2.368 0.441     0.126     0.027       28     2.8
cuneus                                   2552   1523   3679  2.097 0.533     0.135     0.040       39     4.2
entorhinal                                479    356   1776  3.408 0.805     0.143     0.042        6     0.7
fusiform                                 3855   2669   8973  2.700 0.626     0.137     0.030       68     4.4
inferiorparietal                         7835   5253  13572  2.347 0.443     0.124     0.027      104     8.3
inferiortemporal                         4291   2925   8889  2.644 0.523     0.136     0.033       72     5.9
isthmuscingulate                         1578    984   2086  1.893 0.756     0.121     0.033       30     2.3
lateraloccipital                         7114   4656  11728  2.170 0.538     0.138     0.031      105     8.8
lateralorbitofrontal                     3771   2544   6581  2.369 0.592     0.141     0.045       67     7.0
lingual                                  4613   2853   6137  1.983 0.539     0.133     0.037       71     6.6
medialorbitofrontal                      3031   1997   4950  2.174 0.511     0.129     0.035       59     4.1
middletemporal                           4580   3051   9579  2.685 0.514     0.124     0.027       66     5.0
parahippocampal                           864    555   1686  2.601 0.729     0.096     0.020        7     0.7
paracentral                              2246   1433   4299  2.585 0.573     0.114     0.028       20     2.5
parsopercularis                          1880   1227   3347  2.416 0.426     0.115     0.027       25     2.0
parsorbitalis                            1197    769   2498  2.561 0.463     0.136     0.034       19     1.6
parstriangularis                         1933   1314   3245  2.319 0.356     0.117     0.027       18     2.1
pericalcarine                            2469   1551   2724  1.842 0.450     0.117     0.029       27     2.7
postcentral                              6147   3761   8607  2.065 0.484     0.112     0.026       63     6.4
posteriorcingulate                        726    459    964  2.156 0.572     0.114     0.024        8     0.7
precentral                               6715   4001  11079  2.559 0.516     0.113     0.033       72    10.3
precuneus                                5203   3490   8252  2.266 0.413     0.136     0.040      104     9.1
rostralanteriorcingulate                  684    427   1279  2.796 0.793     0.133     0.042       13     1.0
rostralmiddlefrontal                     8566   5733  14537  2.228 0.470     0.135     0.033      136    11.6
superiorfrontal                          9267   6271  17239  2.453 0.515     0.132     0.033      128    12.2
superiorparietal                         8003   5253  12359  2.156 0.410     0.124     0.027      103     8.4
superiortemporal                         4929   3193   8965  2.492 0.515     0.101     0.021       50     4.0
supramarginal                            5861   3845  10041  2.373 0.432     0.128     0.028       79     6.4
frontalpole                               339    230    737  2.470 0.370     0.159     0.042        8     0.5
temporalpole                              558    394   2004  3.239 0.737     0.138     0.045       10     1.0
transversetemporal                        622    323    714  2.013 0.279     0.117     0.020        8     0.5
insula                                   3309   2269   6028  2.605 0.980     0.117     0.302      698    75.1
