# Supplementary material for: Computer assisted diagnosis of Alzheimer’s disease using statistical likelihood-ratio test
Source: PLoS One. 2023 Feb 17;18(2):e0279574. doi: 10.1371/journal.pone.0279574 (PMC9937475; doi:10.1371/journal.pone.0279574)
Supplement: S1 File — (ZIP) [file pone.0279574.s001.zip › ADNI_AD/14_12_19/S784889/stats/rh.curv.stats]

Raw <mean> +- <std> (using 'rh.curv'):                -0.03987 +- 0.2053 
       Raw Min:                                       -6.06437 at vertex 32352   
       Raw Max:                                        4.46558 at vertex 84774   
       Raw Curvature Calculation Type:                discrete
       Raw Mean Vertex Separation (Whole Surface):     0.83813 +- 0.24107 mm
       Raw Total Surface Area:                     76556.25000 mm^2
       Raw Total Number of Vertices:                    129479
       Raw Average Vertex Area (Whole Surface):        0.59126 mm^2
       Raw Natural Surface Integral:               -1394.01904
       Raw Rectified Surface Integral:             10146.46875
       Raw Positive Surface Integral:               4376.22461
       Raw Negative Surface Integral:               5770.24365
       Raw Mean Natural Surface Integral:             -0.01077 across 129479 (100.00%) vertices
       Raw Mean Rectified Surface Integral:            0.07836 across 129479 (100.00%) vertices
       Raw Mean Positive Surface Integral:             0.06928 across 63165 (48.78%) vertices
       Raw Mean Negative Surface Integral:             0.08701 across 66314 (51.22%) vertices
       Raw AreaNorm Natural Surface Integral:         -0.01821 across 76556.953125 (100.00%) mm^2
       Raw AreaNorm Rectified Surface Integral:        0.13253 across 76556.953125 (100.00%) mm^2
       Raw AreaNorm Positive Surface Integral:         0.10804 across 40504.289062 (52.91%) mm^2
       Raw AreaNorm Negative Surface Integral:         0.16005 across 36052.054688 (47.09%) mm^2

Raw <mean> +- <std> (using 'rh.sulc'):                 0.00000 +- 5.1075 
       Raw Min:                                      -13.51320 at vertex 101213  
       Raw Max:                                       16.33147 at vertex 28269   
       Raw Curvature Calculation Type:                discrete
       Raw Mean Vertex Separation (Whole Surface):     0.83813 +- 0.24107 mm
       Raw Total Surface Area:                     76556.25000 mm^2
       Raw Total Number of Vertices:                    129479
       Raw Average Vertex Area (Whole Surface):        0.59126 mm^2
       Raw Natural Surface Integral:               30955.44336
       Raw Rectified Surface Integral:            315000.65625
       Raw Positive Surface Integral:             172978.06250
       Raw Negative Surface Integral:             142022.60938
       Raw Mean Natural Surface Integral:              0.23908 across 129479 (100.00%) vertices
       Raw Mean Rectified Surface Integral:            2.43283 across 129479 (100.00%) vertices
       Raw Mean Positive Surface Integral:             2.84433 across 60815 (46.97%) vertices
       Raw Mean Negative Surface Integral:             2.06837 across 68664 (53.03%) vertices
       Raw AreaNorm Natural Surface Integral:          0.40435 across 76556.953125 (100.00%) mm^2
       Raw AreaNorm Rectified Surface Integral:        4.11459 across 76556.953125 (100.00%) mm^2
       Raw AreaNorm Positive Surface Integral:         4.51568 across 38306.101562 (50.04%) mm^2
       Raw AreaNorm Negative Surface Integral:         3.71299 across 38250.226562 (49.96%) mm^2

K <mean> +- <std> (using 'rh.smoothwm'):               0.39509 +- 14.8448 mm^-2
         K Min:                                      -91.73154 at vertex 85815   
         K Max:                                     2569.16821 at vertex 32352   
         K Curvature Calculation Type:                discrete
         K Mean Vertex Separation (Whole Surface):     0.83813 +- 0.24107 mm
         K Total Surface Area:                     76556.25000 mm^2
         K Total Number of Vertices:                    129479
         K Average Vertex Area (Whole Surface):        0.59126 mm^2
         K Natural Surface Integral:                  12.56638
         K Rectified Surface Integral:              5884.53955
         K Positive Surface Integral:               2948.55298
         K Negative Surface Integral:               2935.98657
         K Mean Natural Surface Integral:              0.00010 across 129479 (100.00%) vertices
         K Mean Rectified Surface Integral:            0.04545 across 129479 (100.00%) vertices
         K Mean Positive Surface Integral:             0.05139 across 57380 (44.32%) vertices
         K Mean Negative Surface Integral:             0.04072 across 72099 (55.68%) vertices
         K AreaNorm Natural Surface Integral:          0.00016 across 76556.953125 (100.00%) mm^2
         K AreaNorm Rectified Surface Integral:        0.07686 across 76556.953125 (100.00%) mm^2
         K AreaNorm Positive Surface Integral:         0.11617 across 25381.207031 (33.15%) mm^2
         K AreaNorm Negative Surface Integral:         0.05737 across 51174.968750 (66.85%) mm^2

H <mean> +- <std> (using 'rh.smoothwm'):              -0.06579 +- 1.1407 mm^-1
         H Min:                                      -64.65942 at vertex 52893   
         H Max:                                       85.02101 at vertex 15129   
         H Curvature Calculation Type:                discrete
         H Mean Vertex Separation (Whole Surface):     0.83813 +- 0.24107 mm
         H Total Surface Area:                     76556.25000 mm^2
         H Total Number of Vertices:                    129479
         H Average Vertex Area (Whole Surface):        0.59126 mm^2
         H Natural Surface Integral:               -1286.67041
         H Rectified Surface Integral:             13819.18652
         H Positive Surface Integral:               6266.25781
         H Negative Surface Integral:               7552.92822
         H Mean Natural Surface Integral:             -0.00994 across 129479 (100.00%) vertices
         H Mean Rectified Surface Integral:            0.10673 across 129479 (100.00%) vertices
         H Mean Positive Surface Integral:             0.09158 across 68421 (52.84%) vertices
         H Mean Negative Surface Integral:             0.12370 across 61058 (47.16%) vertices
         H AreaNorm Natural Surface Integral:         -0.01681 across 76556.953125 (100.00%) mm^2
         H AreaNorm Rectified Surface Integral:        0.18051 across 76556.953125 (100.00%) mm^2
         H AreaNorm Positive Surface Integral:         0.14317 across 43767.535156 (57.17%) mm^2
         H AreaNorm Negative Surface Integral:         0.23035 across 32788.597656 (42.83%) mm^2

k1 <mean> +- <std> (using 'rh.smoothwm'):             -0.13996 +- 2.0749 mm^-1
        k1 Min:                                     -118.39355 at vertex 52893   
        k1 Max:                                      159.65010 at vertex 15129   
        k1 Curvature Calculation Type:                discrete
        k1 Mean Vertex Separation (Whole Surface):     0.83813 +- 0.24107 mm
        k1 Total Surface Area:                     76556.25000 mm^2
        k1 Total Number of Vertices:                    129479
        k1 Average Vertex Area (Whole Surface):        0.59126 mm^2
        k1 Natural Surface Integral:               -3495.30127
        k1 Rectified Surface Integral:             31199.18164
        k1 Positive Surface Integral:              13851.94043
        k1 Negative Surface Integral:              17347.24219
        k1 Mean Natural Surface Integral:             -0.02700 across 129479 (100.00%) vertices
        k1 Mean Rectified Surface Integral:            0.24096 across 129479 (100.00%) vertices
        k1 Mean Positive Surface Integral:             0.20245 across 68421 (52.84%) vertices
        k1 Mean Negative Surface Integral:             0.28411 across 61058 (47.16%) vertices
        k1 AreaNorm Natural Surface Integral:         -0.04566 across 76556.953125 (100.00%) mm^2
        k1 AreaNorm Rectified Surface Integral:        0.40753 across 76556.953125 (100.00%) mm^2
        k1 AreaNorm Positive Surface Integral:         0.31649 across 43767.535156 (57.17%) mm^2
        k1 AreaNorm Negative Surface Integral:         0.52906 across 32788.597656 (42.83%) mm^2

k2 <mean> +- <std> (using 'rh.smoothwm'):              0.00837 +- 0.3293 mm^-1
        k2 Min:                                      -43.39740 at vertex 32352   
        k2 Max:                                       21.10576 at vertex 89571   
        k2 Curvature Calculation Type:                discrete
        k2 Mean Vertex Separation (Whole Surface):     0.83813 +- 0.24107 mm
        k2 Total Surface Area:                     76556.25000 mm^2
        k2 Total Number of Vertices:                    129479
        k2 Average Vertex Area (Whole Surface):        0.59126 mm^2
        k2 Natural Surface Integral:                 921.96045
        k2 Rectified Surface Integral:              8136.68848
        k2 Positive Surface Integral:               4529.32471
        k2 Negative Surface Integral:               3607.36401
        k2 Mean Natural Surface Integral:              0.00712 across 129479 (100.00%) vertices
        k2 Mean Rectified Surface Integral:            0.06284 across 129479 (100.00%) vertices
        k2 Mean Positive Surface Integral:             0.06450 across 70220 (54.23%) vertices
        k2 Mean Negative Surface Integral:             0.06087 across 59259 (45.77%) vertices
        k2 AreaNorm Natural Surface Integral:          0.01204 across 76556.953125 (100.00%) mm^2
        k2 AreaNorm Rectified Surface Integral:        0.10628 across 76556.953125 (100.00%) mm^2
        k2 AreaNorm Positive Surface Integral:         0.11055 across 40970.324219 (53.52%) mm^2
        k2 AreaNorm Negative Surface Integral:         0.10137 across 35585.792969 (46.48%) mm^2

S <mean> +- <std> (using 'rh.smoothwm'):               3.64449 +- 114.9911 mm^-2
         S Min:                                        0.00000 at vertex 225     
         S Max:                                    22278.00391 at vertex 15129   
         S Curvature Calculation Type:                discrete
         S Mean Vertex Separation (Whole Surface):     0.83813 +- 0.24107 mm
         S Total Surface Area:                     76556.25000 mm^2
         S Total Number of Vertices:                    129479
         S Average Vertex Area (Whole Surface):        0.59126 mm^2
         S Natural Surface Integral:               38844.35547
         S Rectified Surface Integral:             38844.35547
         S Positive Surface Integral:              38844.35547
         S Negative Surface Integral:                  0.00000
         S Mean Natural Surface Integral:              0.30001 across 129479 (100.00%) vertices
         S Mean Rectified Surface Integral:            0.30001 across 129479 (100.00%) vertices
         S Mean Positive Surface Integral:             0.30001 across 129479 (100.00%) vertices
         S Mean Negative Surface Integral:             0.00000 across 0 (00.00%) vertices
         S AreaNorm Natural Surface Integral:          0.50739 across 76556.953125 (100.00%) mm^2
         S AreaNorm Rectified Surface Integral:        0.50739 across 76556.953125 (100.00%) mm^2
         S AreaNorm Positive Surface Integral:         0.50739 across 76556.953125 (100.00%) mm^2
         S AreaNorm Negative Surface Integral:         0.00000 across 0.000000 (00.00%) mm^2

C <mean> +- <std> (using 'rh.smoothwm'):               0.53115 +- 1.3909 mm^-2
         C Min:                                        0.00229 at vertex 109022  
         C Max:                                      113.12857 at vertex 15129   
         C Curvature Calculation Type:                discrete
         C Mean Vertex Separation (Whole Surface):     0.83813 +- 0.24107 mm
         C Total Surface Area:                     76556.25000 mm^2
         C Total Number of Vertices:                    129479
         C Average Vertex Area (Whole Surface):        0.59126 mm^2
         C Natural Surface Integral:               23268.96289
         C Rectified Surface Integral:             23268.96289
         C Positive Surface Integral:              23268.96289
         C Negative Surface Integral:                  0.00000
         C Mean Natural Surface Integral:              0.17971 across 129479 (100.00%) vertices
         C Mean Rectified Surface Integral:            0.17971 across 129479 (100.00%) vertices
         C Mean Positive Surface Integral:             0.17971 across 129479 (100.00%) vertices
         C Mean Negative Surface Integral:             0.00000 across 0 (00.00%) vertices
         C AreaNorm Natural Surface Integral:          0.30394 across 76556.953125 (100.00%) mm^2
         C AreaNorm Rectified Surface Integral:        0.30394 across 76556.953125 (100.00%) mm^2
         C AreaNorm Positive Surface Integral:         0.30394 across 76556.953125 (100.00%) mm^2
         C AreaNorm Negative Surface Integral:         0.00000 across 0.000000 (00.00%) mm^2

BE <mean> +- <std> (using 'rh.smoothwm'):              4.43341 +- 133.8263 mm^-2
        BE Min:                                        0.00001 at vertex 109022  
        BE Max:                                    25596.14648 at vertex 15129   
        BE Curvature Calculation Type:                discrete
        BE Mean Vertex Separation (Whole Surface):     0.83813 +- 0.24107 mm
        BE Total Surface Area:                     76556.25000 mm^2
        BE Total Number of Vertices:                    129479
        BE Average Vertex Area (Whole Surface):        0.59126 mm^2
        BE Natural Surface Integral:               38866.32031
        BE Rectified Surface Integral:             38866.32031
        BE Positive Surface Integral:              38866.32031
        BE Negative Surface Integral:                  0.00000
        BE Mean Natural Surface Integral:              0.30017 across 129479 (100.00%) vertices
        BE Mean Rectified Surface Integral:            0.30017 across 129479 (100.00%) vertices
        BE Mean Positive Surface Integral:             0.30017 across 129479 (100.00%) vertices
        BE Mean Negative Surface Integral:             0.00000 across 0 (00.00%) vertices
        BE AreaNorm Natural Surface Integral:          0.50768 across 76556.953125 (100.00%) mm^2
        BE AreaNorm Rectified Surface Integral:        0.50768 across 76556.953125 (100.00%) mm^2
        BE AreaNorm Positive Surface Integral:         0.50768 across 76556.953125 (100.00%) mm^2
        BE AreaNorm Negative Surface Integral:         0.00000 across 0.000000 (00.00%) mm^2

FI <mean> +- <std> (using 'rh.smoothwm'):              3.83683 +- 122.4829 mm^-2
        FI Min:                                        0.00000 at vertex 225     
        FI Max:                                    23829.08398 at vertex 15129   
        FI Curvature Calculation Type:                discrete
        FI Mean Vertex Separation (Whole Surface):     0.83813 +- 0.24107 mm
        FI Total Surface Area:                     76556.25000 mm^2
        FI Total Number of Vertices:                    129479
        FI Average Vertex Area (Whole Surface):        0.59126 mm^2
        FI Natural Surface Integral:               31149.38086
        FI Rectified Surface Integral:             31149.38086
        FI Positive Surface Integral:              31149.38086
        FI Negative Surface Integral:                  0.00000
        FI Mean Natural Surface Integral:              0.24057 across 129479 (100.00%) vertices
        FI Mean Rectified Surface Integral:            0.24057 across 129479 (100.00%) vertices
        FI Mean Positive Surface Integral:             0.24057 across 129479 (100.00%) vertices
        FI Mean Negative Surface Integral:             0.00000 across 0 (00.00%) vertices
        FI AreaNorm Natural Surface Integral:          0.40688 across 76556.953125 (100.00%) mm^2
        FI AreaNorm Rectified Surface Integral:        0.40688 across 76556.953125 (100.00%) mm^2
        FI AreaNorm Positive Surface Integral:         0.40688 across 76556.953125 (100.00%) mm^2
        FI AreaNorm Negative Surface Integral:         0.00000 across 0.000000 (00.00%) mm^2

curv -- calculation type:                                discrete
curv -- Folding Index (FI):                            2478.78906
curv -- Intrinsic Curvature Index - positive (ICIp):    234.63840
curv -- Intrinsic Curvature Index - negative (ICIn):    233.63838
curv -- Intrinsic Curvature Index - natural  (ICIt):      1.00000

Mean across 10 curvatures: 1.2604e+00 +- 1.7955e+00
