# Supplementary material for: Computer assisted diagnosis of Alzheimer’s disease using statistical likelihood-ratio test
Source: PLoS One. 2023 Feb 17;18(2):e0279574. doi: 10.1371/journal.pone.0279574 (PMC9937475; doi:10.1371/journal.pone.0279574)
Supplement: S1 File — (ZIP) [file pone.0279574.s001.zip › ADNI_AD/14_12_19/S784889/stats/rh.w-g.pct.stats]

# Title Segmentation Statistics 
# 
# generating_program mri_segstats
# cvs_version $Id: mri_segstats.c,v 1.121 2016/05/31 17:27:11 greve Exp $
# cmdline mri_segstats --in /scratch/jk27/xxz598/freesurfer/subjects/S784889/surf/rh.w-g.pct.mgh --annot S784889 rh aparc --sum /scratch/jk27/xxz598/freesurfer/subjects/S784889/stats/rh.w-g.pct.stats --snr 
# sysname  Linux
# hostname gadi-cpu-clx-2426.gadi.nci.org.au
# machine  x86_64
# user     xxz598
# anatomy_type surface
# 
# SUBJECTS_DIR /scratch/jk27/xxz598/freesurfer/subjects
# subjectname S784889
# Annot S784889 rh aparc
# ColorTable /tmp/mri_segstats.tmp.S784889.rh.56.ctab 
# ColorTableTimeStamp 2019/12/21 06:49:37 
# InVolFile  /scratch/jk27/xxz598/freesurfer/subjects/S784889/surf/rh.w-g.pct.mgh 
# InVolFileTimeStamp  2019/12/21 06:49:36 
# InVolFrame 0 
# Only reporting non-empty segmentations
# VertexArea_mm2 0.653447 
# TableCol  1 ColHeader Index 
# TableCol  1 FieldName Index 
# TableCol  1 Units     NA 
# TableCol  2 ColHeader SegId 
# TableCol  2 FieldName Segmentation Id
# TableCol  2 Units     NA
# TableCol  3 ColHeader NVertices 
# TableCol  3 FieldName Number of Vertices
# TableCol  3 Units     unitless
# TableCol  4 ColHeader Area_mm2
# TableCol  4 FieldName Area
# TableCol  4 Units     mm^2
# TableCol  5 ColHeader StructName
# TableCol  5 FieldName Structure Name
# TableCol  5 Units     NA
# TableCol  6 ColHeader Mean 
# TableCol  6 FieldName Intensity Mean
# TableCol  6 Units     unknown
# TableCol  7 ColHeader StdDev
# TableCol  7 FieldName Itensity StdDev
# TableCol  7 Units     unknown
# TableCol  8 ColHeader Min
# TableCol  8 FieldName Intensity Min
# TableCol  8 Units     unknown
# TableCol  9 ColHeader Max
# TableCol  9 FieldName Intensity Max
# TableCol  9 Units     unknown
# TableCol 10 ColHeader Range
# TableCol 10 FieldName Intensity Range
# TableCol 10 Units     unknown
# TableCol 11 ColHeader SNR
# TableCol 11 FieldName Intensity SNR
# TableCol 11 Units     none
# NRows 35 
# NTableCols 11 
# ColHeaders  Index SegId NVertices Area_mm2 StructName Mean StdDev Min Max Range SNR  
  1 2000      9828     6354.3  unknown                            0.0803     1.6916     0.0000    52.3489    52.3489     0.0474 
  2 2001      1187      831.0  bankssts                          28.6149     4.5942    16.8776    43.5801    26.7025     6.2285 
  3 2002       629      377.3  caudalanteriorcingulate           36.4146    11.0460     5.4866    68.4779    62.9914     3.2966 
  4 2003      2618     1737.7  caudalmiddlefrontal               29.2059     6.3647     9.1666    53.2017    44.0351     4.5887 
  5 2005      2552     1523.3  cuneus                            23.7136     7.1889   -11.0129    47.7862    58.7991     3.2986 
  6 2006       479      356.2  entorhinal                        26.0584     8.1422     0.2013    48.3606    48.1593     3.2004 
  7 2007      3855     2668.5  fusiform                          27.1810     7.8227  -104.1397    53.0584   157.1981     3.4746 
  8 2008      7835     5253.4  inferiorparietal                  27.9919     6.1923   -14.1395    48.8957    63.0352     4.5204 
  9 2009      4291     2925.4  inferiortemporal                  28.3853     6.5596    -5.6618    51.4558    57.1176     4.3273 
 10 2010      1578      983.7  isthmuscingulate                  25.6583     8.9759    -8.7716    66.3786    75.1502     2.8586 
 11 2011      7114     4655.8  lateraloccipital                  24.9547     6.4910    -1.5098    48.2679    49.7776     3.8445 
 12 2012      3771     2544.4  lateralorbitofrontal              28.1449     9.4131   -36.6046    53.2703    89.8749     2.9900 
 13 2013      4613     2852.6  lingual                           22.2274     9.9156  -102.9731    48.8708   151.8438     2.2416 
 14 2014      3031     1996.7  medialorbitofrontal               27.9669    11.0050   -65.6260    57.2373   122.8632     2.5413 
 15 2015      4580     3051.4  middletemporal                    29.7315     7.1937   -17.7183    51.7390    69.4573     4.1330 
 16 2016       864      554.9  parahippocampal                   27.6852     7.9975   -83.4383    44.4413   127.8796     3.4617 
 17 2017      2246     1432.5  paracentral                       27.1522     8.0962     2.9321    51.6854    48.7533     3.3537 
 18 2018      1880     1226.8  parsopercularis                   27.8111     6.5999   -11.2271    48.0463    59.2735     4.2139 
 19 2019      1197      769.2  parsorbitalis                     28.2880     6.5416     0.9958    54.6884    53.6926     4.3243 
 20 2020      1933     1314.1  parstriangularis                  28.8395     6.4145   -13.0120    48.1702    61.1823     4.4960 
 21 2021      2469     1551.3  pericalcarine                     16.9221     6.5495   -58.0207    35.1613    93.1819     2.5837 
 22 2022      6147     3760.7  postcentral                       24.2979     6.3629   -11.6564    48.8139    60.4703     3.8187 
 23 2023       726      458.7  posteriorcingulate                36.4215     9.2168    -2.5134    63.5752    66.0885     3.9516 
 24 2024      6715     4000.9  precentral                        23.1571     7.9937   -30.6882    48.1215    78.8097     2.8969 
 25 2025      5203     3489.7  precuneus                         26.9242     7.5082   -45.2818    55.2209   100.5027     3.5860 
 26 2026       684      427.0  rostralanteriorcingulate          29.4588    10.1182    -1.8407    64.0336    65.8743     2.9115 
 27 2027      8566     5732.6  rostralmiddlefrontal              29.6124     7.6554   -15.0171    55.4801    70.4973     3.8682 
 28 2028      9267     6270.9  superiorfrontal                   30.9398     7.7021   -36.0453    56.8949    92.9403     4.0171 
 29 2029      8003     5252.7  superiorparietal                  27.1849     6.8286   -26.6793    50.0869    76.7663     3.9810 
 30 2030      4929     3193.1  superiortemporal                  28.1745     6.3208   -16.6999    56.0168    72.7168     4.4574 
 31 2031      5861     3845.2  supramarginal                     28.6053     6.7644   -34.8734    48.9074    83.7808     4.2288 
 32 2032       339      229.5  frontalpole                       28.8790     7.3213     4.5300    48.5770    44.0470     3.9445 
 33 2033       558      393.8  temporalpole                      28.7413     9.5526    -4.1950    52.8845    57.0795     3.0088 
 34 2034       622      322.7  transversetemporal                19.8575     5.1077     4.5841    35.7642    31.1801     3.8877 
 35 2035      3309     2269.4  insula                            24.9096     9.0397   -13.5466    87.0406   100.5873     2.7556 
