# Supplementary material for: Computer assisted diagnosis of Alzheimer’s disease using statistical likelihood-ratio test
Source: PLoS One. 2023 Feb 17;18(2):e0279574. doi: 10.1371/journal.pone.0279574 (PMC9937475; doi:10.1371/journal.pone.0279574)
Supplement: S1 File — (ZIP) [file pone.0279574.s001.zip › ADNI_AD/14_12_19/S784889/stats/wmparc.stats]

# Title Segmentation Statistics 
# 
# generating_program mri_segstats
# cvs_version $Id: mri_segstats.c,v 1.121 2016/05/31 17:27:11 greve Exp $
# cmdline mri_segstats --seg mri/wmparc.mgz --sum stats/wmparc.stats --pv mri/norm.mgz --excludeid 0 --brainmask mri/brainmask.mgz --in mri/norm.mgz --in-intensity-name norm --in-intensity-units MR --subject S784889 --surf-wm-vol --ctab /scratch/jk27/xxz598/freesurfer/WMParcStatsLUT.txt --etiv 
# sysname  Linux
# hostname gadi-cpu-clx-2426.gadi.nci.org.au
# machine  x86_64
# user     xxz598
# anatomy_type volume
# 
# SUBJECTS_DIR /scratch/jk27/xxz598/freesurfer/subjects
# subjectname S784889
# Measure VentricleChoroidVol, VentricleChoroidVol, Volume of ventricles and choroid plexus, 110146.000000, mm^3
# Measure lhCerebralWhiteMatter, lhCerebralWhiteMatterVol, Left hemisphere cerebral white matter volume, 190861.216098, mm^3
# Measure rhCerebralWhiteMatter, rhCerebralWhiteMatterVol, Right hemisphere cerebral white matter volume, 187452.115461, mm^3
# Measure CerebralWhiteMatter, CerebralWhiteMatterVol, Total cerebral white matter volume, 378313.331559, mm^3
# Measure Mask, MaskVol, Mask Volume, 1480392.000000, mm^3
# Measure EstimatedTotalIntraCranialVol, eTIV, Estimated Total Intracranial Volume, 1567580.593346, mm^3
# SegVolFile mri/wmparc.mgz 
# SegVolFileTimeStamp  2019/12/21 07:00:28 
# ColorTable /scratch/jk27/xxz598/freesurfer/WMParcStatsLUT.txt 
# ColorTableTimeStamp 2017/01/19 09:00:02 
# InVolFile  mri/norm.mgz 
# InVolFileTimeStamp  2019/12/21 02:01:51 
# InVolFrame 0 
# PVVolFile  mri/norm.mgz 
# PVVolFileTimeStamp  2019/12/21 02:01:51 
# ExcludeSegId 0 
# Only reporting non-empty segmentations
# VoxelVolume_mm3 1 
# TableCol  1 ColHeader Index 
# TableCol  1 FieldName Index 
# TableCol  1 Units     NA 
# TableCol  2 ColHeader SegId 
# TableCol  2 FieldName Segmentation Id
# TableCol  2 Units     NA
# TableCol  3 ColHeader NVoxels 
# TableCol  3 FieldName Number of Voxels
# TableCol  3 Units     unitless
# TableCol  4 ColHeader Volume_mm3
# TableCol  4 FieldName Volume
# TableCol  4 Units     mm^3
# TableCol  5 ColHeader StructName
# TableCol  5 FieldName Structure Name
# TableCol  5 Units     NA
# TableCol  6 ColHeader normMean 
# TableCol  6 FieldName Intensity normMean
# TableCol  6 Units     MR
# TableCol  7 ColHeader normStdDev
# TableCol  7 FieldName Itensity normStdDev
# TableCol  7 Units     MR
# TableCol  8 ColHeader normMin
# TableCol  8 FieldName Intensity normMin
# TableCol  8 Units     MR
# TableCol  9 ColHeader normMax
# TableCol  9 FieldName Intensity normMax
# TableCol  9 Units     MR
# TableCol 10 ColHeader normRange
# TableCol 10 FieldName Intensity normRange
# TableCol 10 Units     MR
# NRows 70 
# NTableCols 10 
# ColHeaders  Index SegId NVoxels Volume_mm3 StructName normMean normStdDev normMin normMax normRange  
  1 3001      2841     2871.0  wm-lh-bankssts                   100.9141     6.8453    65.0000   119.0000    54.0000 
  2 3002      1980     1971.3  wm-lh-caudalanteriorcingulate     99.5121    12.4145    14.0000   124.0000   110.0000 
  3 3003      5584     5721.9  wm-lh-caudalmiddlefrontal         99.7600     7.0001    73.0000   121.0000    48.0000 
  4 3005      2363     2483.5  wm-lh-cuneus                      99.2124     9.7346    17.0000   124.0000   107.0000 
  5 3006       673      704.9  wm-lh-entorhinal                  84.4071     7.2051    63.0000   108.0000    45.0000 
  6 3007      5295     5434.0  wm-lh-fusiform                    89.2831    10.3261    13.0000   117.0000   104.0000 
  7 3008     10286    10550.8  wm-lh-inferiorparietal            98.8546     9.2364    11.0000   122.0000   111.0000 
  8 3009      5160     5232.6  wm-lh-inferiortemporal            90.5163    10.1596    12.0000   117.0000   105.0000 
  9 3010      3389     3493.9  wm-lh-isthmuscingulate           100.7182    16.2511     4.0000   131.0000   127.0000 
 10 3011      8618     8945.1  wm-lh-lateraloccipital            88.0288    10.8460    10.0000   117.0000   107.0000 
 11 3012      6087     6166.3  wm-lh-lateralorbitofrontal       101.8250    10.0811    41.0000   126.0000    85.0000 
 12 3013      3611     3884.3  wm-lh-lingual                     90.8640    10.8056    22.0000   123.0000   101.0000 
 13 3014      2888     2935.1  wm-lh-medialorbitofrontal        100.7697    11.5102    24.0000   127.0000   103.0000 
 14 3015      4085     4202.3  wm-lh-middletemporal              95.2898     8.7165    47.0000   120.0000    73.0000 
 15 3016      1102     1168.8  wm-lh-parahippocampal             95.1261    11.0784    23.0000   125.0000   102.0000 
 16 3017      3478     3514.8  wm-lh-paracentral                 94.2927     8.1995    10.0000   116.0000   106.0000 
 17 3018      2866     2931.7  wm-lh-parsopercularis            100.6211     7.8361    75.0000   121.0000    46.0000 
 18 3019       755      756.2  wm-lh-parsorbitalis               96.7470     8.9155    70.0000   121.0000    51.0000 
 19 3020      2343     2383.4  wm-lh-parstriangularis           100.7921     7.6685    77.0000   123.0000    46.0000 
 20 3021      2356     2334.0  wm-lh-pericalcarine               89.3926    11.2162    16.0000   118.0000   102.0000 
 21 3022      6497     6837.1  wm-lh-postcentral                 97.7645     7.8528    73.0000   123.0000    50.0000 
 22 3023      2663     2744.4  wm-lh-posteriorcingulate          96.6294    14.6097     6.0000   125.0000   119.0000 
 23 3024     11734    12066.4  wm-lh-precentral                  97.8116     7.5541    56.0000   121.0000    65.0000 
 24 3025      8974     9135.8  wm-lh-precuneus                   98.2531     9.7242    13.0000   124.0000   111.0000 
 25 3026      2482     2455.8  wm-lh-rostralanteriorcingulate    99.6982    14.4326    23.0000   130.0000   107.0000 
 26 3027     12032    12261.5  wm-lh-rostralmiddlefrontal       100.6733     8.2179    59.0000   127.0000    68.0000 
 27 3028     14083    14365.7  wm-lh-superiorfrontal             96.1083     8.3798    52.0000   120.0000    68.0000 
 28 3029     10570    10941.0  wm-lh-superiorparietal            98.6809     7.9589    31.0000   118.0000    87.0000 
 29 3030      6561     6867.3  wm-lh-superiortemporal           101.7750     9.2027    37.0000   130.0000    93.0000 
 30 3031      7854     8095.0  wm-lh-supramarginal               99.9239     8.9870    24.0000   123.0000    99.0000 
 31 3032       155      146.9  wm-lh-frontalpole                 96.5226     8.5313    76.0000   118.0000    42.0000 
 32 3033       628      672.2  wm-lh-temporalpole                85.2086     7.0078    60.0000   105.0000    45.0000 
 33 3034       531      553.5  wm-lh-transversetemporal         104.0716     6.9905    86.0000   125.0000    39.0000 
 34 3035      8192     8247.5  wm-lh-insula                      99.0564    10.0442    10.0000   134.0000   124.0000 
 35 4001      2266     2282.7  wm-rh-bankssts                   102.1673     6.5171    55.0000   124.0000    69.0000 
 36 4002      1735     1745.8  wm-rh-caudalanteriorcingulate     99.7700    11.2282    49.0000   129.0000    80.0000 
 37 4003      5137     5189.9  wm-rh-caudalmiddlefrontal         98.9780     6.8297    71.0000   117.0000    46.0000 
 38 4005      2140     2331.6  wm-rh-cuneus                     102.5112     6.7355    81.0000   122.0000    41.0000 
 39 4006       617      654.0  wm-rh-entorhinal                  84.8428     6.8722    65.0000   103.0000    38.0000 
 40 4007      3967     4168.8  wm-rh-fusiform                    89.6259     8.3531    20.0000   113.0000    93.0000 
 41 4008     11624    12115.7  wm-rh-inferiorparietal            99.2214     8.0367    29.0000   120.0000    91.0000 
 42 4009      5340     5415.6  wm-rh-inferiortemporal            93.0333     8.6257    20.0000   114.0000    94.0000 
 43 4010      2997     3116.6  wm-rh-isthmuscingulate           100.9846    15.0088    13.0000   131.0000   118.0000 
 44 4011      7534     8000.2  wm-rh-lateraloccipital            94.8113     7.2937    69.0000   115.0000    46.0000 
 45 4012      6095     6180.4  wm-rh-lateralorbitofrontal        99.6394     9.4703    55.0000   125.0000    70.0000 
 46 4013      3881     4099.6  wm-rh-lingual                     91.9778     9.9636    17.0000   118.0000   101.0000 
 47 4014      3205     3298.5  wm-rh-medialorbitofrontal        101.6530    10.5242    36.0000   127.0000    91.0000 
 48 4015      5215     5453.2  wm-rh-middletemporal              97.8368     7.7876    57.0000   123.0000    66.0000 
 49 4016      1077     1154.9  wm-rh-parahippocampal             93.2962     8.2028    53.0000   118.0000    65.0000 
 50 4017      4008     4083.1  wm-rh-paracentral                 95.0776     7.4182    37.0000   113.0000    76.0000 
 51 4018      2526     2561.8  wm-rh-parsopercularis             96.5008     7.8760    61.0000   119.0000    58.0000 
 52 4019       940      966.9  wm-rh-parsorbitalis               94.5223     7.5595    71.0000   114.0000    43.0000 
 53 4020      2689     2742.3  wm-rh-parstriangularis            97.7110     8.3690    56.0000   117.0000    61.0000 
 54 4021      3067     3115.0  wm-rh-pericalcarine               90.0395    13.9098    16.0000   121.0000   105.0000 
 55 4022      6304     6677.1  wm-rh-postcentral                 97.8901     7.0707    64.0000   120.0000    56.0000 
 56 4023      2447     2521.9  wm-rh-posteriorcingulate          98.6110     9.5171    33.0000   123.0000    90.0000 
 57 4024     10970    11219.0  wm-rh-precentral                  97.0022     6.6792    60.0000   121.0000    61.0000 
 58 4025      8361     8549.4  wm-rh-precuneus                   96.5751     9.2925    33.0000   121.0000    88.0000 
 59 4026      1621     1613.4  wm-rh-rostralanteriorcingulate   102.4035    10.7107    51.0000   132.0000    81.0000 
 60 4027     10707    11115.5  wm-rh-rostralmiddlefrontal        99.1785     8.4858    55.0000   129.0000    74.0000 
 61 4028     13522    13895.6  wm-rh-superiorfrontal             96.9158     8.3434    47.0000   124.0000    77.0000 
 62 4029      9905    10415.0  wm-rh-superiorparietal            97.7467     7.4134    47.0000   116.0000    69.0000 
 63 4030      5050     5352.1  wm-rh-superiortemporal           100.3129     8.2240    60.0000   123.0000    63.0000 
 64 4031      8590     8888.2  wm-rh-supramarginal               98.4159     8.5512    11.0000   121.0000   110.0000 
 65 4032       202      187.9  wm-rh-frontalpole                 98.2079     9.6478    76.0000   124.0000    48.0000 
 66 4033       519      559.1  wm-rh-temporalpole                87.6031     7.4728    65.0000   111.0000    46.0000 
 67 4034       612      610.3  wm-rh-transversetemporal         100.8186     6.8564    53.0000   119.0000    66.0000 
 68 4035      9178     9211.3  wm-rh-insula                      95.9784     9.4807     6.0000   129.0000   123.0000 
 69 5001     21753    20791.8  Left-UnsegmentedWhiteMatter       93.7971    16.6548     4.0000   133.0000   129.0000 
 70 5002     21854    21119.5  Right-UnsegmentedWhiteMatter      92.9796    14.6145     9.0000   132.0000   123.0000 
