# Supplementary material for: Computer assisted diagnosis of Alzheimer’s disease using statistical likelihood-ratio test
Source: PLoS One. 2023 Feb 17;18(2):e0279574. doi: 10.1371/journal.pone.0279574 (PMC9937475; doi:10.1371/journal.pone.0279574)
Supplement: S1 File — (ZIP) [file pone.0279574.s001.zip › ADNI_AD/14_12_19/S832126/stats/aseg.stats]

# Title Segmentation Statistics 
# 
# generating_program mri_segstats
# cvs_version $Id: mri_segstats.c,v 1.121 2016/05/31 17:27:11 greve Exp $
# cmdline mri_segstats --seg mri/aseg.mgz --sum stats/aseg.stats --pv mri/norm.mgz --empty --brainmask mri/brainmask.mgz --brain-vol-from-seg --excludeid 0 --excl-ctxgmwm --supratent --subcortgray --in mri/norm.mgz --in-intensity-name norm --in-intensity-units MR --etiv --surf-wm-vol --surf-ctx-vol --totalgray --euler --ctab /scratch/jk27/xxz598/freesurfer/ASegStatsLUT.txt --subject S832126 
# sysname  Linux
# hostname gadi-cpu-clx-0640.gadi.nci.org.au
# machine  x86_64
# user     xxz598
# anatomy_type volume
# 
# SUBJECTS_DIR /scratch/jk27/xxz598/freesurfer/subjects
# subjectname S832126
# Measure BrainSeg, BrainSegVol, Brain Segmentation Volume, 972262.000000, mm^3
# Measure BrainSegNotVent, BrainSegVolNotVent, Brain Segmentation Volume Without Ventricles, 901236.000000, mm^3
# Measure BrainSegNotVentSurf, BrainSegVolNotVentSurf, Brain Segmentation Volume Without Ventricles from Surf, 900356.433742, mm^3
# Measure VentricleChoroidVol, VentricleChoroidVol, Volume of ventricles and choroid plexus, 64890.000000, mm^3
# Measure lhCortex, lhCortexVol, Left hemisphere cortical gray matter volume, 188335.622724, mm^3
# Measure rhCortex, rhCortexVol, Right hemisphere cortical gray matter volume, 192724.341626, mm^3
# Measure Cortex, CortexVol, Total cortical gray matter volume, 381059.964350, mm^3
# Measure lhCerebralWhiteMatter, lhCerebralWhiteMatterVol, Left hemisphere cerebral white matter volume, 178024.167827, mm^3
# Measure rhCerebralWhiteMatter, rhCerebralWhiteMatterVol, Right hemisphere cerebral white matter volume, 181187.301565, mm^3
# Measure CerebralWhiteMatter, CerebralWhiteMatterVol, Total cerebral white matter volume, 359211.469392, mm^3
# Measure SubCortGray, SubCortGrayVol, Subcortical gray matter volume, 46312.000000, mm^3
# Measure TotalGray, TotalGrayVol, Total gray matter volume, 519023.964350, mm^3
# Measure SupraTentorial, SupraTentorialVol, Supratentorial volume, 854181.433742, mm^3
# Measure SupraTentorialNotVent, SupraTentorialVolNotVent, Supratentorial volume, 789291.433742, mm^3
# Measure SupraTentorialNotVentVox, SupraTentorialVolNotVentVox, Supratentorial volume voxel count, 787336.000000, mm^3
# Measure Mask, MaskVol, Mask Volume, 1500080.000000, mm^3
# Measure BrainSegVol-to-eTIV, BrainSegVol-to-eTIV, Ratio of BrainSegVol to eTIV, 0.652512, unitless
# Measure MaskVol-to-eTIV, MaskVol-to-eTIV, Ratio of MaskVol to eTIV, 1.006746, unitless
# Measure lhSurfaceHoles, lhSurfaceHoles, Number of defect holes in lh surfaces prior to fixing, 31, unitless
# Measure rhSurfaceHoles, rhSurfaceHoles, Number of defect holes in rh surfaces prior to fixing, 27, unitless
# Measure SurfaceHoles, SurfaceHoles, Total number of defect holes in surfaces prior to fixing, 58, unitless
# Measure EstimatedTotalIntraCranialVol, eTIV, Estimated Total Intracranial Volume, 1490028.189304, mm^3
# SegVolFile mri/aseg.mgz 
# SegVolFileTimeStamp  2019/12/17 05:45:39 
# ColorTable /scratch/jk27/xxz598/freesurfer/ASegStatsLUT.txt 
# ColorTableTimeStamp 2017/01/19 09:00:02 
# InVolFile  mri/norm.mgz 
# InVolFileTimeStamp  2019/12/17 00:56:25 
# InVolFrame 0 
# PVVolFile  mri/norm.mgz 
# PVVolFileTimeStamp  2019/12/17 00:56:25 
# Excluding Cortical Gray and White Matter
# ExcludeSegId 0 2 3 41 42 
# VoxelVolume_mm3 1 
# TableCol  1 ColHeader Index 
# TableCol  1 FieldName Index 
# TableCol  1 Units     NA 
# TableCol  2 ColHeader SegId 
# TableCol  2 FieldName Segmentation Id
# TableCol  2 Units     NA
# TableCol  3 ColHeader NVoxels 
# TableCol  3 FieldName Number of Voxels
# TableCol  3 Units     unitless
# TableCol  4 ColHeader Volume_mm3
# TableCol  4 FieldName Volume
# TableCol  4 Units     mm^3
# TableCol  5 ColHeader StructName
# TableCol  5 FieldName Structure Name
# TableCol  5 Units     NA
# TableCol  6 ColHeader normMean 
# TableCol  6 FieldName Intensity normMean
# TableCol  6 Units     MR
# TableCol  7 ColHeader normStdDev
# TableCol  7 FieldName Itensity normStdDev
# TableCol  7 Units     MR
# TableCol  8 ColHeader normMin
# TableCol  8 FieldName Intensity normMin
# TableCol  8 Units     MR
# TableCol  9 ColHeader normMax
# TableCol  9 FieldName Intensity normMax
# TableCol  9 Units     MR
# TableCol 10 ColHeader normRange
# TableCol 10 FieldName Intensity normRange
# TableCol 10 Units     MR
# NRows 45 
# NTableCols 10 
# ColHeaders  Index SegId NVoxels Volume_mm3 StructName normMean normStdDev normMin normMax normRange  
  1   4     34849    34983.0  Left-Lateral-Ventricle            23.0939     9.4761     0.0000    81.0000    81.0000 
  2   5      1482     1414.7  Left-Inf-Lat-Vent                 35.6127    14.1393    11.0000    79.0000    68.0000 
  3   7     11526    12464.7  Left-Cerebellum-White-Matter      83.3865     6.4549    28.0000   108.0000    80.0000 
  4   8     45476    44991.3  Left-Cerebellum-Cortex            58.8647    12.8738     4.0000    94.0000    90.0000 
  5  10      5331     5105.0  Left-Thalamus-Proper              88.2020    10.3460    24.0000   111.0000    87.0000 
  6  11      3631     3424.2  Left-Caudate                      76.8984    12.2798    21.0000   114.0000    93.0000 
  7  12      4260     4065.4  Left-Putamen                      80.5270    11.5601    16.0000   109.0000    93.0000 
  8  13      1441     1447.6  Left-Pallidum                     98.6447     6.2617    59.0000   115.0000    56.0000 
  9  14      2348     2430.6  3rd-Ventricle                     30.6529     9.6284     6.0000    70.0000    64.0000 
 10  15      2024     2133.7  4th-Ventricle                     29.5242    10.3892     7.0000    67.0000    60.0000 
 11  16     18570    18523.1  Brain-Stem                        83.0053    10.6977    19.0000   117.0000    98.0000 
 12  17      3012     2804.4  Left-Hippocampus                  65.8433    10.6510    21.0000   102.0000    81.0000 
 13  18      1038     1008.0  Left-Amygdala                     71.9056     7.4206    50.0000    97.0000    47.0000 
 14  24      1766     1654.8  CSF                               42.6823    11.7488    14.0000    80.0000    66.0000 
 15  26       447      406.1  Left-Accumbens-area               73.3199    13.3821    21.0000    97.0000    76.0000 
 16  28      3224     3096.6  Left-VentralDC                    90.9848    12.1608    24.0000   122.0000    98.0000 
 17  30        14       28.9  Left-vessel                       47.7143    11.3776    33.0000    68.0000    35.0000 
 18  31       964      899.8  Left-choroid-plexus               45.4398    11.8063    18.0000    79.0000    61.0000 
 19  43     24932    24924.0  Right-Lateral-Ventricle           25.5534    10.2375     4.0000    83.0000    79.0000 
 20  44      1365     1359.8  Right-Inf-Lat-Vent                35.8974    12.9606     9.0000    78.0000    69.0000 
 21  46     10523    11474.5  Right-Cerebellum-White-Matter     83.6732     6.5208    30.0000   104.0000    74.0000 
 22  47     44908    44258.4  Right-Cerebellum-Cortex           60.6573    13.0644    10.0000    94.0000    84.0000 
 23  49      6081     5827.6  Right-Thalamus-Proper             87.7178     9.5492    38.0000   113.0000    75.0000 
 24  50      3595     3564.5  Right-Caudate                     76.5399     9.9980    23.0000   100.0000    77.0000 
 25  51      4425     4330.6  Right-Putamen                     82.7695     7.3199    38.0000   108.0000    70.0000 
 26  52      1599     1572.4  Right-Pallidum                    98.4678     5.2212    68.0000   113.0000    45.0000 
 27  53      3168     2919.3  Right-Hippocampus                 67.0016    10.1345    17.0000    94.0000    77.0000 
 28  54      1057     1034.5  Right-Amygdala                    72.9451     7.1077    45.0000    98.0000    53.0000 
 29  58       399      367.2  Right-Accumbens-area              77.8095     6.2203    51.0000   100.0000    49.0000 
 30  60      3641     3501.0  Right-VentralDC                   92.2606    11.4419    33.0000   121.0000    88.0000 
 31  62        58       71.5  Right-vessel                      54.1724     9.4500    32.0000    68.0000    36.0000 
 32  63      1347     1299.6  Right-choroid-plexus              47.8961    10.9825    19.0000    80.0000    61.0000 
 33  72         0        0.0  5th-Ventricle                      0.0000     0.0000     0.0000     0.0000     0.0000 
 34  77      2953     2724.2  WM-hypointensities                70.8087    11.1635    25.0000   104.0000    79.0000 
 35  78         0        0.0  Left-WM-hypointensities            0.0000     0.0000     0.0000     0.0000     0.0000 
 36  79         0        0.0  Right-WM-hypointensities           0.0000     0.0000     0.0000     0.0000     0.0000 
 37  80         0        0.0  non-WM-hypointensities             0.0000     0.0000     0.0000     0.0000     0.0000 
 38  81         0        0.0  Left-non-WM-hypointensities        0.0000     0.0000     0.0000     0.0000     0.0000 
 39  82         0        0.0  Right-non-WM-hypointensities       0.0000     0.0000     0.0000     0.0000     0.0000 
 40  85       199      212.9  Optic-Chiasm                      78.3970    17.7337    37.0000   113.0000    76.0000 
 41 251      1117     1016.1  CC_Posterior                      97.2542    19.6787    30.0000   120.0000    90.0000 
 42 252       420      365.9  CC_Mid_Posterior                  94.7143    19.3011    40.0000   119.0000    79.0000 
 43 253       464      412.3  CC_Central                        96.4181    19.4371    40.0000   124.0000    84.0000 
 44 254       434      391.8  CC_Mid_Anterior                   96.4470    21.9014    37.0000   134.0000    97.0000 
 45 255      1013      949.8  CC_Anterior                       98.8835    19.4755    35.0000   126.0000    91.0000 
