# Supplementary material for: Computer assisted diagnosis of Alzheimer’s disease using statistical likelihood-ratio test
Source: PLoS One. 2023 Feb 17;18(2):e0279574. doi: 10.1371/journal.pone.0279574 (PMC9937475; doi:10.1371/journal.pone.0279574)
Supplement: S1 File — (ZIP) [file pone.0279574.s001.zip › ADNI_AD/14_12_19/S832126/stats/lh.aparc.a2009s.stats]

# Table of FreeSurfer cortical parcellation anatomical statistics 
# 
# CreationTime 2019/12/16-18:36:52-GMT
# generating_program mris_anatomical_stats
# cvs_version $Id: mris_anatomical_stats.c,v 1.79 2016/03/14 15:15:34 greve Exp $
# mrisurf.c-cvs_version $Id: mrisurf.c,v 1.781.2.6 2016/12/27 16:47:14 zkaufman Exp $
# cmdline mris_anatomical_stats -th3 -mgz -cortex ../label/lh.cortex.label -f ../stats/lh.aparc.a2009s.stats -b -a ../label/lh.aparc.a2009s.annot -c ../label/aparc.annot.a2009s.ctab S832126 lh white 
# sysname  Linux
# hostname gadi-cpu-clx-0640.gadi.nci.org.au
# machine  x86_64
# user     xxz598
# 
# SUBJECTS_DIR /scratch/jk27/xxz598/freesurfer/subjects
# anatomy_type surface
# subjectname S832126
# hemi lh
# AnnotationFile ../label/lh.aparc.a2009s.annot
# AnnotationFileTimeStamp 2019/12/17 05:36:40
# Measure Cortex, NumVert, Number of Vertices, 107923, unitless
# Measure Cortex, WhiteSurfArea, White Surface Total Area, 71547.7, mm^2
# Measure Cortex, MeanThickness, Mean Thickness, 2.30777, mm
# Measure BrainSeg, BrainSegVol, Brain Segmentation Volume, 972262.000000, mm^3
# Measure BrainSegNotVent, BrainSegVolNotVent, Brain Segmentation Volume Without Ventricles, 901236.000000, mm^3
# Measure BrainSegNotVentSurf, BrainSegVolNotVentSurf, Brain Segmentation Volume Without Ventricles from Surf, 900356.433742, mm^3
# Measure Cortex, CortexVol Total cortical gray matter volume, 381059.964350, mm^3
# Measure SupraTentorial, SupraTentorialVol, Supratentorial volume, 854181.433742, mm^3
# Measure SupraTentorialNotVent, SupraTentorialVolNotVent, Supratentorial volume, 789291.433742, mm^3
# Measure EstimatedTotalIntraCranialVol, eTIV, Estimated Total Intracranial Volume, 1490028.189304, mm^3
# NTableCols 10
# TableCol  1 ColHeader StructName
# TableCol  1 FieldName Structure Name
# TableCol  1 Units     NA
# TableCol  2 ColHeader NumVert
# TableCol  2 FieldName Number of Vertices
# TableCol  2 Units     unitless
# TableCol  3 ColHeader SurfArea
# TableCol  3 FieldName Surface Area
# TableCol  3 Units     mm^2
# TableCol  4 ColHeader GrayVol
# TableCol  4 FieldName Gray Matter Volume
# TableCol  4 Units     mm^3
# TableCol  5 ColHeader ThickAvg 
# TableCol  5 FieldName Average Thickness
# TableCol  5 Units     mm
# TableCol  6 ColHeader ThickStd
# TableCol  6 FieldName Thickness StdDev
# TableCol  6 Units     mm 
# TableCol  7 ColHeader MeanCurv
# TableCol  7 FieldName Integrated Rectified Mean Curvature
# TableCol  7 Units     mm^-1
# TableCol  8 ColHeader GausCurv 
# TableCol  8 FieldName Integrated Rectified Gaussian Curvature
# TableCol  8 Units     mm^-2
# TableCol  9 ColHeader  FoldInd
# TableCol  9 FieldName  Folding Index 
# TableCol  9 Units      unitless 
# TableCol 10 ColHeader CurvInd
# TableCol 10 FieldName Intrinsic Curvature Index
# TableCol 10 Units     unitless
# ColHeaders StructName NumVert SurfArea GrayVol ThickAvg ThickStd MeanCurv GausCurv FoldInd CurvInd
G&S_frontomargin                         1063    757   1853  2.123 0.563     0.131     0.035       14     1.7
G&S_occipital_inf                        1271    845   2577  2.621 0.708     0.146     0.035       20     1.9
G&S_paracentral                          1502    927   2710  2.374 0.574     0.116     0.030       16     1.8
G&S_subcentral                           1202    787   2380  2.565 0.444     0.129     0.030       15     1.3
G&S_transv_frontopol                      646    404   1427  2.462 0.521     0.153     0.048       13     1.4
G&S_cingul-Ant                           2090   1464   3903  2.461 0.570     0.132     0.037       38     3.3
G&S_cingul-Mid-Ant                       1170    843   2151  2.444 0.531     0.126     0.027       14     1.2
G&S_cingul-Mid-Post                      1329    913   2260  2.281 0.441     0.118     0.030       15     1.3
G_cingul-Post-dorsal                      479    309   1184  2.585 0.602     0.156     0.038        9     0.7
G_cingul-Post-ventral                     347    208    585  2.417 0.591     0.137     0.045        6     0.7
G_cuneus                                 1588   1007   2269  1.834 0.560     0.142     0.036       27     2.2
G_front_inf-Opercular                    1017    628   2059  2.451 0.512     0.127     0.036       15     1.3
G_front_inf-Orbital                       334    211    878  2.764 0.521     0.133     0.032        5     0.5
G_front_inf-Triangul                      915    591   2063  2.499 0.472     0.148     0.051       18     1.7
G_front_middle                           4397   2840   8551  2.301 0.608     0.152     0.049       99     9.0
G_front_sup                              6940   4262  14265  2.591 0.595     0.132     0.043      113    12.3
G_Ins_lg&S_cent_ins                       530    333    981  2.847 0.577     0.117     0.037        6     0.9
G_insular_short                           736    435   1955  3.355 0.946     0.154     0.082       19     2.7
G_occipital_middle                       1563    945   3105  2.478 0.552     0.151     0.036       32     2.1
G_occipital_sup                          1056    671   1713  2.070 0.550     0.139     0.028       15     1.1
G_oc-temp_lat-fusifor                    1294    829   3317  2.932 0.740     0.137     0.039       23     1.9
G_oc-temp_med-Lingual                    3100   1928   5081  2.084 0.649     0.150     0.041       54     5.4
G_oc-temp_med-Parahip                    1202    802   3496  3.133 0.874     0.115     0.031       12     1.3
G_orbital                                2057   1382   4712  2.500 0.547     0.146     0.049       39     3.9
G_pariet_inf-Angular                     2063   1314   4719  2.637 0.541     0.148     0.035       43     3.0
G_pariet_inf-Supramar                    2489   1659   4806  2.393 0.554     0.144     0.034       42     3.6
G_parietal_sup                           2699   1717   4681  2.177 0.611     0.137     0.034       44     3.8
G_postcentral                            2191   1224   3381  2.135 0.670     0.112     0.030       26     2.6
G_precentral                             2814   1523   5459  2.674 0.623     0.106     0.031       31     3.3
G_precuneus                              2054   1369   4568  2.467 0.657     0.150     0.041       41     3.7
G_rectus                                  892    577   1771  2.315 0.474     0.151     0.039       22     1.5
G_subcallosal                             908    585   1238  2.310 0.979     0.131     0.068       22     2.0
G_temp_sup-G_T_transv                     512    280    804  2.264 0.472     0.126     0.038        8     0.7
G_temp_sup-Lateral                       1811   1163   4938  2.953 0.532     0.133     0.032       31     2.3
G_temp_sup-Plan_polar                     577    390   1323  2.962 0.650     0.091     0.032        4     0.7
G_temp_sup-Plan_tempo                     655    454   1565  2.684 0.594     0.106     0.025        7     0.6
G_temporal_inf                           1611   1092   4148  2.704 0.572     0.145     0.046       34     3.1
G_temporal_middle                        2085   1475   6258  2.969 0.613     0.159     0.044       50     3.7
Lat_Fis-ant-Horizont                      244    166    302  2.040 0.237     0.093     0.017        1     0.1
Lat_Fis-ant-Vertical                      440    305    574  2.015 0.451     0.125     0.028        4     0.5
Lat_Fis-post                              856    589   1119  2.276 0.509     0.107     0.021        4     0.8
Pole_occipital                           1647   1042   2191  1.853 0.519     0.155     0.042       26     2.9
Pole_temporal                            1377    954   4390  3.064 0.705     0.158     0.054       26     2.9
S_calcarine                              2119   1457   1963  1.504 0.386     0.119     0.026       19     2.4
S_central                                3262   2339   3664  1.743 0.514     0.097     0.020       14     2.8
S_cingul-Marginalis                      1032    717   1364  2.116 0.324     0.112     0.020        6     0.9
S_circular_insula_ant                     433    306    684  2.631 0.574     0.110     0.044        3     0.8
S_circular_insula_inf                    1445   1023   1921  2.266 0.672     0.097     0.020        8     1.2
S_circular_insula_sup                    1500   1072   2166  2.352 0.532     0.108     0.022        7     1.6
S_collat_transv_ant                       742    542   1111  2.092 0.460     0.112     0.016        5     0.6
S_collat_transv_post                      530    363    532  1.859 0.351     0.155     0.041        6     1.0
S_front_inf                              1869   1317   2423  1.949 0.433     0.110     0.029       16     2.4
S_front_middle                           1266    941   1736  1.895 0.456     0.121     0.032       10     1.6
S_front_sup                              2616   1839   3743  2.184 0.472     0.103     0.024       16     2.6
S_interm_prim-Jensen                      274    187    337  1.898 0.450     0.106     0.017        1     0.2
S_intrapariet&P_trans                    2604   1784   3213  1.907 0.478     0.100     0.018       14     1.9
S_oc_middle&Lunatus                       652    464    766  1.849 0.401     0.135     0.025        6     0.6
S_oc_sup&transversal                     1171    820   1458  1.957 0.401     0.113     0.020        9     1.1
S_occipital_ant                           575    380    756  2.245 0.418     0.121     0.026        4     0.8
S_oc-temp_lat                             539    389    936  2.581 0.434     0.129     0.037        5     0.8
S_oc-temp_med&Lingual                    1611   1171   2088  1.975 0.581     0.113     0.019       12     1.3
S_orbital_lateral                         293    209    396  1.935 0.247     0.089     0.015        1     0.2
S_orbital_med-olfact                      568    395    655  1.914 0.425     0.120     0.028        6     0.7
S_orbital-H_Shaped                       1147    800   1981  2.445 0.606     0.135     0.044       14     1.8
S_parieto_occipital                      1627   1067   1849  1.846 0.400     0.106     0.022       11     1.5
S_pericallosal                           1548    861   1130  1.845 0.773     0.119     0.025       23     1.5
S_postcentral                            2297   1572   2743  1.886 0.442     0.105     0.021       16     2.0
S_precentral-inf-part                    1455   1001   2002  2.152 0.444     0.104     0.020        9     1.3
S_precentral-sup-part                    1240    860   1723  2.256 0.421     0.103     0.019        6     1.1
S_suborbital                              745    491    817  1.982 0.601     0.100     0.017        6     0.5
S_subparietal                             759    548   1060  2.045 0.474     0.124     0.032        6     0.9
S_temporal_inf                           1077    801   1784  2.415 0.491     0.135     0.027       10     1.2
S_temporal_sup                           4961   3475   7736  2.322 0.485     0.104     0.019       33     3.8
S_temporal_transverse                     213    153    314  2.373 0.375     0.138     0.018        2     0.2
