# Supplementary material for: Computer assisted diagnosis of Alzheimer’s disease using statistical likelihood-ratio test
Source: PLoS One. 2023 Feb 17;18(2):e0279574. doi: 10.1371/journal.pone.0279574 (PMC9937475; doi:10.1371/journal.pone.0279574)
Supplement: S1 File — (ZIP) [file pone.0279574.s001.zip › ADNI_AD/14_12_19/S832126/stats/lh.aparc.DKTatlas.stats]

# Table of FreeSurfer cortical parcellation anatomical statistics 
# 
# CreationTime 2019/12/16-18:37:40-GMT
# generating_program mris_anatomical_stats
# cvs_version $Id: mris_anatomical_stats.c,v 1.79 2016/03/14 15:15:34 greve Exp $
# mrisurf.c-cvs_version $Id: mrisurf.c,v 1.781.2.6 2016/12/27 16:47:14 zkaufman Exp $
# cmdline mris_anatomical_stats -th3 -mgz -cortex ../label/lh.cortex.label -f ../stats/lh.aparc.DKTatlas.stats -b -a ../label/lh.aparc.DKTatlas.annot -c ../label/aparc.annot.DKTatlas.ctab S832126 lh white 
# sysname  Linux
# hostname gadi-cpu-clx-0640.gadi.nci.org.au
# machine  x86_64
# user     xxz598
# 
# SUBJECTS_DIR /scratch/jk27/xxz598/freesurfer/subjects
# anatomy_type surface
# subjectname S832126
# hemi lh
# AnnotationFile ../label/lh.aparc.DKTatlas.annot
# AnnotationFileTimeStamp 2019/12/17 05:37:30
# Measure Cortex, NumVert, Number of Vertices, 107923, unitless
# Measure Cortex, WhiteSurfArea, White Surface Total Area, 71547.7, mm^2
# Measure Cortex, MeanThickness, Mean Thickness, 2.30777, mm
# Measure BrainSeg, BrainSegVol, Brain Segmentation Volume, 972262.000000, mm^3
# Measure BrainSegNotVent, BrainSegVolNotVent, Brain Segmentation Volume Without Ventricles, 901236.000000, mm^3
# Measure BrainSegNotVentSurf, BrainSegVolNotVentSurf, Brain Segmentation Volume Without Ventricles from Surf, 900356.433742, mm^3
# Measure Cortex, CortexVol Total cortical gray matter volume, 381059.964350, mm^3
# Measure SupraTentorial, SupraTentorialVol, Supratentorial volume, 854181.433742, mm^3
# Measure SupraTentorialNotVent, SupraTentorialVolNotVent, Supratentorial volume, 789291.433742, mm^3
# Measure EstimatedTotalIntraCranialVol, eTIV, Estimated Total Intracranial Volume, 1490028.189304, mm^3
# NTableCols 10
# TableCol  1 ColHeader StructName
# TableCol  1 FieldName Structure Name
# TableCol  1 Units     NA
# TableCol  2 ColHeader NumVert
# TableCol  2 FieldName Number of Vertices
# TableCol  2 Units     unitless
# TableCol  3 ColHeader SurfArea
# TableCol  3 FieldName Surface Area
# TableCol  3 Units     mm^2
# TableCol  4 ColHeader GrayVol
# TableCol  4 FieldName Gray Matter Volume
# TableCol  4 Units     mm^3
# TableCol  5 ColHeader ThickAvg 
# TableCol  5 FieldName Average Thickness
# TableCol  5 Units     mm
# TableCol  6 ColHeader ThickStd
# TableCol  6 FieldName Thickness StdDev
# TableCol  6 Units     mm 
# TableCol  7 ColHeader MeanCurv
# TableCol  7 FieldName Integrated Rectified Mean Curvature
# TableCol  7 Units     mm^-1
# TableCol  8 ColHeader GausCurv 
# TableCol  8 FieldName Integrated Rectified Gaussian Curvature
# TableCol  8 Units     mm^-2
# TableCol  9 ColHeader  FoldInd
# TableCol  9 FieldName  Folding Index 
# TableCol  9 Units      unitless 
# TableCol 10 ColHeader CurvInd
# TableCol 10 FieldName Intrinsic Curvature Index
# TableCol 10 Units     unitless
# ColHeaders StructName NumVert SurfArea GrayVol ThickAvg ThickStd MeanCurv GausCurv FoldInd CurvInd
caudalanteriorcingulate                  1533   1056   2553  2.350 0.662     0.132     0.027       24     1.6
caudalmiddlefrontal                      3448   2268   5613  2.248 0.574     0.125     0.034       51     4.6
cuneus                                   2242   1454   2929  1.795 0.526     0.132     0.031       30     2.7
entorhinal                                517    368   1474  2.991 0.877     0.133     0.044        6     0.9
fusiform                                 2914   1978   6306  2.681 0.687     0.135     0.034       40     3.8
inferiorparietal                         5241   3508   9461  2.364 0.568     0.126     0.028       70     5.8
inferiortemporal                         3488   2447   7626  2.552 0.625     0.142     0.040       56     5.7
isthmuscingulate                         1358    838   1932  2.159 0.706     0.132     0.036       19     1.9
lateraloccipital                         5688   3696   8716  2.131 0.626     0.144     0.033       81     7.8
lateralorbitofrontal                     3778   2557   7048  2.453 0.604     0.142     0.050       64     7.2
lingual                                  4347   2817   6408  1.950 0.634     0.141     0.036       63     6.8
medialorbitofrontal                      2047   1362   3374  2.146 0.649     0.122     0.034       33     2.7
middletemporal                           4751   3399  11514  2.740 0.619     0.135     0.032       72     6.4
parahippocampal                           922    619   2089  2.723 1.059     0.089     0.015        5     0.6
paracentral                              2501   1550   4053  2.381 0.525     0.106     0.027       29     2.9
parsopercularis                          1928   1244   3212  2.286 0.524     0.120     0.038       26     3.0
parsorbitalis                             774    529   1591  2.404 0.544     0.118     0.029        8     0.9
parstriangularis                         1931   1305   3360  2.262 0.469     0.125     0.035       24     2.6
pericalcarine                            1565   1060   1449  1.461 0.311     0.121     0.027       17     1.7
postcentral                              6271   3989   8662  1.988 0.644     0.111     0.026       63     6.6
posteriorcingulate                       1935   1254   3104  2.192 0.593     0.131     0.030       29     2.1
precentral                               7128   4508  11708  2.376 0.606     0.105     0.025       56     7.4
precuneus                                4137   2807   7232  2.211 0.597     0.134     0.034       58     6.0
rostralanteriorcingulate                 1819   1188   3176  2.532 0.713     0.140     0.042       39     3.2
rostralmiddlefrontal                     5126   3584   8804  2.127 0.562     0.139     0.039       81     8.3
superiorfrontal                         10726   7019  20113  2.402 0.601     0.125     0.037      136    16.7
superiorparietal                         5889   3860   8561  2.004 0.561     0.118     0.026       64     6.4
superiortemporal                         6535   4353  13496  2.615 0.634     0.114     0.028       72     7.2
supramarginal                            4137   2805   7277  2.329 0.532     0.132     0.029       54     5.2
transversetemporal                        536    306    797  2.338 0.377     0.118     0.031        5     0.6
insula                                   2711   1816   5115  2.801 0.857     0.121     0.045       33     5.4
