# Supplementary material for: Computer assisted diagnosis of Alzheimer’s disease using statistical likelihood-ratio test
Source: PLoS One. 2023 Feb 17;18(2):e0279574. doi: 10.1371/journal.pone.0279574 (PMC9937475; doi:10.1371/journal.pone.0279574)
Supplement: S1 File — (ZIP) [file pone.0279574.s001.zip › ADNI_AD/14_12_19/S832126/stats/lh.aparc.pial.stats]

# Table of FreeSurfer cortical parcellation anatomical statistics 
# 
# CreationTime 2019/12/16-18:35:43-GMT
# generating_program mris_anatomical_stats
# cvs_version $Id: mris_anatomical_stats.c,v 1.79 2016/03/14 15:15:34 greve Exp $
# mrisurf.c-cvs_version $Id: mrisurf.c,v 1.781.2.6 2016/12/27 16:47:14 zkaufman Exp $
# cmdline mris_anatomical_stats -th3 -mgz -cortex ../label/lh.cortex.label -f ../stats/lh.aparc.pial.stats -b -a ../label/lh.aparc.annot -c ../label/aparc.annot.ctab S832126 lh pial 
# sysname  Linux
# hostname gadi-cpu-clx-0640.gadi.nci.org.au
# machine  x86_64
# user     xxz598
# 
# SUBJECTS_DIR /scratch/jk27/xxz598/freesurfer/subjects
# anatomy_type surface
# subjectname S832126
# hemi lh
# AnnotationFile ../label/lh.aparc.annot
# AnnotationFileTimeStamp 2019/12/17 05:18:42
# Measure Cortex, NumVert, Number of Vertices, 107920, unitless
# Measure Cortex, PialSurfArea, Pial Surface Total Area, 89652.9, mm^2
# Measure Cortex, MeanThickness, Mean Thickness, 2.30779, mm
# Measure BrainSeg, BrainSegVol, Brain Segmentation Volume, 972262.000000, mm^3
# Measure BrainSegNotVent, BrainSegVolNotVent, Brain Segmentation Volume Without Ventricles, 901236.000000, mm^3
# Measure BrainSegNotVentSurf, BrainSegVolNotVentSurf, Brain Segmentation Volume Without Ventricles from Surf, 900356.433742, mm^3
# Measure Cortex, CortexVol Total cortical gray matter volume, 381059.964350, mm^3
# Measure SupraTentorial, SupraTentorialVol, Supratentorial volume, 854181.433742, mm^3
# Measure SupraTentorialNotVent, SupraTentorialVolNotVent, Supratentorial volume, 789291.433742, mm^3
# Measure EstimatedTotalIntraCranialVol, eTIV, Estimated Total Intracranial Volume, 1490028.189304, mm^3
# NTableCols 10
# TableCol  1 ColHeader StructName
# TableCol  1 FieldName Structure Name
# TableCol  1 Units     NA
# TableCol  2 ColHeader NumVert
# TableCol  2 FieldName Number of Vertices
# TableCol  2 Units     unitless
# TableCol  3 ColHeader SurfArea
# TableCol  3 FieldName Surface Area
# TableCol  3 Units     mm^2
# TableCol  4 ColHeader GrayVol
# TableCol  4 FieldName Gray Matter Volume
# TableCol  4 Units     mm^3
# TableCol  5 ColHeader ThickAvg 
# TableCol  5 FieldName Average Thickness
# TableCol  5 Units     mm
# TableCol  6 ColHeader ThickStd
# TableCol  6 FieldName Thickness StdDev
# TableCol  6 Units     mm 
# TableCol  7 ColHeader MeanCurv
# TableCol  7 FieldName Integrated Rectified Mean Curvature
# TableCol  7 Units     mm^-1
# TableCol  8 ColHeader GausCurv 
# TableCol  8 FieldName Integrated Rectified Gaussian Curvature
# TableCol  8 Units     mm^-2
# TableCol  9 ColHeader  FoldInd
# TableCol  9 FieldName  Folding Index 
# TableCol  9 Units      unitless 
# TableCol 10 ColHeader CurvInd
# TableCol 10 FieldName Intrinsic Curvature Index
# TableCol 10 Units     unitless
# ColHeaders StructName NumVert SurfArea GrayVol ThickAvg ThickStd MeanCurv GausCurv FoldInd CurvInd
bankssts                                 1321    824   2038  2.305 0.451     0.108     0.023       15     1.1
caudalanteriorcingulate                  1111    873   1942  2.374 0.729     0.136     0.026       23     1.2
caudalmiddlefrontal                      3174   2451   5171  2.245 0.568     0.125     0.024       32     3.1
cuneus                                   1601   1384   2070  1.769 0.492     0.154     0.033       19     2.4
entorhinal                                605    736   1672  2.884 0.884     0.209     0.041       10     1.3
fusiform                                 3255   3029   7250  2.707 0.683     0.160     0.035       49     5.4
inferiorparietal                         5027   4146   8965  2.364 0.554     0.134     0.028       52     5.6
inferiortemporal                         3311   3148   7249  2.566 0.614     0.163     0.036       49     5.4
isthmuscingulate                         1394    980   2005  2.170 0.708     0.140     0.040       25     2.1
lateraloccipital                         5751   4598   8747  2.128 0.623     0.143     0.031       75     8.0
lateralorbitofrontal                     3293   2777   6110  2.412 0.544     0.154     0.039       52     6.0
lingual                                  4228   3675   6217  1.956 0.632     0.148     0.036       52     6.9
medialorbitofrontal                      2456   1946   3819  2.128 0.631     0.127     0.027       27     2.6
middletemporal                           3614   3790   9334  2.821 0.623     0.165     0.031       43     5.0
parahippocampal                           866    863   1964  2.734 1.061     0.145     0.029        8     1.3
paracentral                              2085   1579   3397  2.353 0.520     0.111     0.021       16     1.9
parsopercularis                          2064   1689   3513  2.300 0.538     0.136     0.030       25     2.8
parsorbitalis                             767    865   1890  2.620 0.662     0.192     0.034       10     1.2
parstriangularis                         1654   1413   2910  2.265 0.440     0.150     0.026       21     1.9
pericalcarine                            1590   1028   1480  1.450 0.298     0.110     0.022       19     1.3
postcentral                              5565   4405   7771  1.992 0.667     0.113     0.020       42     4.7
posteriorcingulate                       1804   1374   2891  2.184 0.604     0.128     0.027       26     2.0
precentral                               7227   5336  11848  2.373 0.612     0.102     0.020       52     6.4
precuneus                                4228   3505   7168  2.178 0.598     0.144     0.032       50     5.5
rostralanteriorcingulate                 1441   1217   2651  2.573 0.746     0.156     0.041       41     2.3
rostralmiddlefrontal                     7068   6401  12166  2.131 0.551     0.161     0.031       87    10.5
superiorfrontal                          9925   8278  18233  2.437 0.587     0.138     0.030      105    12.5
superiorparietal                         7210   5747  10542  2.000 0.565     0.130     0.025       77     7.6
superiortemporal                         4913   4227  10109  2.597 0.607     0.130     0.023       43     4.9
supramarginal                            4620   3853   8310  2.343 0.542     0.145     0.032       54     6.1
frontalpole                               281    346    672  2.546 0.596     0.239     0.045        5     0.6
temporalpole                              637    765   1924  3.185 0.677     0.166     0.026        5     0.8
transversetemporal                        523    380    790  2.352 0.397     0.097     0.018        3     0.3
insula                                   3329   2031   5933  2.772 0.822     0.119     0.039       78     6.0
