# Supplementary material for: Computer assisted diagnosis of Alzheimer’s disease using statistical likelihood-ratio test
Source: PLoS One. 2023 Feb 17;18(2):e0279574. doi: 10.1371/journal.pone.0279574 (PMC9937475; doi:10.1371/journal.pone.0279574)
Supplement: S1 File — (ZIP) [file pone.0279574.s001.zip › ADNI_AD/14_12_19/S832126/stats/lh.aparc.stats]

# Table of FreeSurfer cortical parcellation anatomical statistics 
# 
# CreationTime 2019/12/16-18:35:26-GMT
# generating_program mris_anatomical_stats
# cvs_version $Id: mris_anatomical_stats.c,v 1.79 2016/03/14 15:15:34 greve Exp $
# mrisurf.c-cvs_version $Id: mrisurf.c,v 1.781.2.6 2016/12/27 16:47:14 zkaufman Exp $
# cmdline mris_anatomical_stats -th3 -mgz -cortex ../label/lh.cortex.label -f ../stats/lh.aparc.stats -b -a ../label/lh.aparc.annot -c ../label/aparc.annot.ctab S832126 lh white 
# sysname  Linux
# hostname gadi-cpu-clx-0640.gadi.nci.org.au
# machine  x86_64
# user     xxz598
# 
# SUBJECTS_DIR /scratch/jk27/xxz598/freesurfer/subjects
# anatomy_type surface
# subjectname S832126
# hemi lh
# AnnotationFile ../label/lh.aparc.annot
# AnnotationFileTimeStamp 2019/12/17 05:18:42
# Measure Cortex, NumVert, Number of Vertices, 107920, unitless
# Measure Cortex, WhiteSurfArea, White Surface Total Area, 71546.3, mm^2
# Measure Cortex, MeanThickness, Mean Thickness, 2.30779, mm
# Measure BrainSeg, BrainSegVol, Brain Segmentation Volume, 972262.000000, mm^3
# Measure BrainSegNotVent, BrainSegVolNotVent, Brain Segmentation Volume Without Ventricles, 901236.000000, mm^3
# Measure BrainSegNotVentSurf, BrainSegVolNotVentSurf, Brain Segmentation Volume Without Ventricles from Surf, 900356.433742, mm^3
# Measure Cortex, CortexVol Total cortical gray matter volume, 381059.964350, mm^3
# Measure SupraTentorial, SupraTentorialVol, Supratentorial volume, 854181.433742, mm^3
# Measure SupraTentorialNotVent, SupraTentorialVolNotVent, Supratentorial volume, 789291.433742, mm^3
# Measure EstimatedTotalIntraCranialVol, eTIV, Estimated Total Intracranial Volume, 1490028.189304, mm^3
# NTableCols 10
# TableCol  1 ColHeader StructName
# TableCol  1 FieldName Structure Name
# TableCol  1 Units     NA
# TableCol  2 ColHeader NumVert
# TableCol  2 FieldName Number of Vertices
# TableCol  2 Units     unitless
# TableCol  3 ColHeader SurfArea
# TableCol  3 FieldName Surface Area
# TableCol  3 Units     mm^2
# TableCol  4 ColHeader GrayVol
# TableCol  4 FieldName Gray Matter Volume
# TableCol  4 Units     mm^3
# TableCol  5 ColHeader ThickAvg 
# TableCol  5 FieldName Average Thickness
# TableCol  5 Units     mm
# TableCol  6 ColHeader ThickStd
# TableCol  6 FieldName Thickness StdDev
# TableCol  6 Units     mm 
# TableCol  7 ColHeader MeanCurv
# TableCol  7 FieldName Integrated Rectified Mean Curvature
# TableCol  7 Units     mm^-1
# TableCol  8 ColHeader GausCurv 
# TableCol  8 FieldName Integrated Rectified Gaussian Curvature
# TableCol  8 Units     mm^-2
# TableCol  9 ColHeader  FoldInd
# TableCol  9 FieldName  Folding Index 
# TableCol  9 Units      unitless 
# TableCol 10 ColHeader CurvInd
# TableCol 10 FieldName Intrinsic Curvature Index
# TableCol 10 Units     unitless
# ColHeaders StructName NumVert SurfArea GrayVol ThickAvg ThickStd MeanCurv GausCurv FoldInd CurvInd
bankssts                                 1321    936   2038  2.305 0.451     0.113     0.021       10     1.2
caudalanteriorcingulate                  1111    757   1942  2.374 0.729     0.132     0.026       19     1.2
caudalmiddlefrontal                      3174   2093   5171  2.245 0.568     0.126     0.034       49     4.2
cuneus                                   1601   1037   2070  1.769 0.492     0.142     0.035       24     2.2
entorhinal                                605    426   1672  2.884 0.884     0.142     0.049        8     1.1
fusiform                                 3255   2205   7250  2.707 0.683     0.140     0.036       47     4.5
inferiorparietal                         5027   3380   8965  2.364 0.554     0.125     0.028       65     5.6
inferiortemporal                         3311   2341   7249  2.566 0.614     0.137     0.038       51     5.1
isthmuscingulate                         1394    856   2005  2.170 0.708     0.131     0.035       20     2.0
lateraloccipital                         5751   3749   8747  2.128 0.623     0.145     0.034       83     8.1
lateralorbitofrontal                     3293   2251   6110  2.412 0.544     0.138     0.043       48     5.5
lingual                                  4228   2715   6217  1.956 0.632     0.141     0.036       62     6.6
medialorbitofrontal                      2456   1628   3819  2.128 0.631     0.125     0.038       43     3.2
middletemporal                           3614   2568   9334  2.821 0.623     0.138     0.034       61     5.2
parahippocampal                           866    586   1964  2.734 1.061     0.089     0.014        4     0.5
paracentral                              2085   1321   3397  2.353 0.520     0.108     0.027       26     2.5
parsopercularis                          2064   1329   3513  2.300 0.538     0.122     0.039       28     3.3
parsorbitalis                             767    523   1890  2.620 0.662     0.138     0.040       12     1.2
parstriangularis                         1654   1123   2910  2.265 0.440     0.124     0.033       21     2.1
pericalcarine                            1590   1085   1480  1.450 0.298     0.121     0.026       17     1.7
postcentral                              5565   3519   7771  1.992 0.667     0.109     0.025       53     5.7
posteriorcingulate                       1804   1171   2891  2.184 0.604     0.130     0.030       28     1.9
precentral                               7227   4565  11848  2.373 0.612     0.104     0.025       56     7.5
precuneus                                4228   2875   7168  2.178 0.598     0.132     0.034       57     6.0
rostralanteriorcingulate                 1441    931   2651  2.573 0.746     0.142     0.046       35     2.8
rostralmiddlefrontal                     7068   4936  12166  2.131 0.551     0.138     0.039      106    11.8
superiorfrontal                          9925   6426  18233  2.437 0.587     0.123     0.036      119    14.5
superiorparietal                         7210   4736  10542  2.000 0.565     0.120     0.026       82     7.8
superiortemporal                         4913   3262  10109  2.597 0.607     0.110     0.024       52     4.8
supramarginal                            4620   3118   8310  2.343 0.542     0.131     0.029       61     5.6
frontalpole                               281    177    672  2.546 0.596     0.143     0.032        5     0.4
temporalpole                              637    423   1924  3.185 0.677     0.138     0.050       11     1.2
transversetemporal                        523    298    790  2.352 0.397     0.117     0.032        5     0.6
insula                                   3329   2208   5933  2.772 0.822     0.122     0.047       41     6.8
