# Supplementary material for: Computer assisted diagnosis of Alzheimer’s disease using statistical likelihood-ratio test
Source: PLoS One. 2023 Feb 17;18(2):e0279574. doi: 10.1371/journal.pone.0279574 (PMC9937475; doi:10.1371/journal.pone.0279574)
Supplement: S1 File — (ZIP) [file pone.0279574.s001.zip › ADNI_AD/14_12_19/S832126/stats/lh.curv.stats]

Raw <mean> +- <std> (using 'lh.curv'):                -0.04336 +- 0.1901 
       Raw Min:                                       -2.16047 at vertex 94138   
       Raw Max:                                        2.34266 at vertex 45929   
       Raw Curvature Calculation Type:                discrete
       Raw Mean Vertex Separation (Whole Surface):     0.84549 +- 0.23613 mm
       Raw Total Surface Area:                     70146.02344 mm^2
       Raw Total Number of Vertices:                    116328
       Raw Average Vertex Area (Whole Surface):        0.60300 mm^2
       Raw Natural Surface Integral:               -1459.68909
       Raw Rectified Surface Integral:              9011.49219
       Raw Positive Surface Integral:               3775.90161
       Raw Negative Surface Integral:               5235.59082
       Raw Mean Natural Surface Integral:             -0.01255 across 116328 (100.00%) vertices
       Raw Mean Rectified Surface Integral:            0.07747 across 116328 (100.00%) vertices
       Raw Mean Positive Surface Integral:             0.06764 across 55820 (47.99%) vertices
       Raw Mean Negative Surface Integral:             0.08653 across 60508 (52.01%) vertices
       Raw AreaNorm Natural Surface Integral:         -0.02081 across 70146.265625 (100.00%) mm^2
       Raw AreaNorm Rectified Surface Integral:        0.12847 across 70146.265625 (100.00%) mm^2
       Raw AreaNorm Positive Surface Integral:         0.10347 across 36493.511719 (52.03%) mm^2
       Raw AreaNorm Negative Surface Integral:         0.15558 across 33652.640625 (47.98%) mm^2

Raw <mean> +- <std> (using 'lh.sulc'):                -0.00000 +- 5.2948 
       Raw Min:                                      -13.27808 at vertex 105617  
       Raw Max:                                       15.09363 at vertex 51392   
       Raw Curvature Calculation Type:                discrete
       Raw Mean Vertex Separation (Whole Surface):     0.84549 +- 0.23613 mm
       Raw Total Surface Area:                     70146.02344 mm^2
       Raw Total Number of Vertices:                    116328
       Raw Average Vertex Area (Whole Surface):        0.60300 mm^2
       Raw Natural Surface Integral:               29040.14062
       Raw Rectified Surface Integral:            300196.65625
       Raw Positive Surface Integral:             164618.40625
       Raw Negative Surface Integral:             135578.26562
       Raw Mean Natural Surface Integral:              0.24964 across 116328 (100.00%) vertices
       Raw Mean Rectified Surface Integral:            2.58061 across 116328 (100.00%) vertices
       Raw Mean Positive Surface Integral:             3.06575 across 53696 (46.16%) vertices
       Raw Mean Negative Surface Integral:             2.16468 across 62632 (53.84%) vertices
       Raw AreaNorm Natural Surface Integral:          0.41399 across 70146.265625 (100.00%) mm^2
       Raw AreaNorm Rectified Surface Integral:        4.27958 across 70146.265625 (100.00%) mm^2
       Raw AreaNorm Positive Surface Integral:         4.78816 across 34380.281250 (49.01%) mm^2
       Raw AreaNorm Negative Surface Integral:         3.79070 across 35766.000000 (50.99%) mm^2

K <mean> +- <std> (using 'lh.smoothwm'):               0.29116 +- 9.8573 mm^-2
         K Min:                                      -37.07386 at vertex 82498   
         K Max:                                     1782.35889 at vertex 92542   
         K Curvature Calculation Type:                discrete
         K Mean Vertex Separation (Whole Surface):     0.84549 +- 0.23613 mm
         K Total Surface Area:                     70146.02344 mm^2
         K Total Number of Vertices:                    116328
         K Average Vertex Area (Whole Surface):        0.60300 mm^2
         K Natural Surface Integral:                  12.56622
         K Rectified Surface Integral:              5048.55811
         K Positive Surface Integral:               2530.56226
         K Negative Surface Integral:               2517.99585
         K Mean Natural Surface Integral:              0.00011 across 116328 (100.00%) vertices
         K Mean Rectified Surface Integral:            0.04340 across 116328 (100.00%) vertices
         K Mean Positive Surface Integral:             0.04954 across 51085 (43.91%) vertices
         K Mean Negative Surface Integral:             0.03859 across 65243 (56.09%) vertices
         K AreaNorm Natural Surface Integral:          0.00018 across 70146.265625 (100.00%) mm^2
         K AreaNorm Rectified Surface Integral:        0.07197 across 70146.265625 (100.00%) mm^2
         K AreaNorm Positive Surface Integral:         0.10850 across 23322.638672 (33.25%) mm^2
         K AreaNorm Negative Surface Integral:         0.05378 across 46823.437500 (66.75%) mm^2

H <mean> +- <std> (using 'lh.smoothwm'):              -0.07689 +- 0.9219 mm^-1
         H Min:                                      -49.05745 at vertex 47056   
         H Max:                                       68.29631 at vertex 92542   
         H Curvature Calculation Type:                discrete
         H Mean Vertex Separation (Whole Surface):     0.84549 +- 0.23613 mm
         H Total Surface Area:                     70146.02344 mm^2
         H Total Number of Vertices:                    116328
         H Average Vertex Area (Whole Surface):        0.60300 mm^2
         H Natural Surface Integral:               -1403.87366
         H Rectified Surface Integral:             12000.80762
         H Positive Surface Integral:               5298.46680
         H Negative Surface Integral:               6702.34033
         H Mean Natural Surface Integral:             -0.01207 across 116328 (100.00%) vertices
         H Mean Rectified Surface Integral:            0.10316 across 116328 (100.00%) vertices
         H Mean Positive Surface Integral:             0.08835 across 59974 (51.56%) vertices
         H Mean Negative Surface Integral:             0.11893 across 56354 (48.44%) vertices
         H AreaNorm Natural Surface Integral:         -0.02001 across 70146.265625 (100.00%) mm^2
         H AreaNorm Rectified Surface Integral:        0.17108 across 70146.265625 (100.00%) mm^2
         H AreaNorm Positive Surface Integral:         0.13578 across 39022.675781 (55.63%) mm^2
         H AreaNorm Negative Surface Integral:         0.21535 across 31123.572266 (44.37%) mm^2

k1 <mean> +- <std> (using 'lh.smoothwm'):             -0.15894 +- 1.6544 mm^-1
        k1 Min:                                      -77.72559 at vertex 47056   
        k1 Max:                                      121.98083 at vertex 92542   
        k1 Curvature Calculation Type:                discrete
        k1 Mean Vertex Separation (Whole Surface):     0.84549 +- 0.23613 mm
        k1 Total Surface Area:                     70146.02344 mm^2
        k1 Total Number of Vertices:                    116328
        k1 Average Vertex Area (Whole Surface):        0.60300 mm^2
        k1 Natural Surface Integral:               -3743.32446
        k1 Rectified Surface Integral:             27151.79492
        k1 Positive Surface Integral:              11704.23438
        k1 Negative Surface Integral:              15447.55957
        k1 Mean Natural Surface Integral:             -0.03218 across 116328 (100.00%) vertices
        k1 Mean Rectified Surface Integral:            0.23341 across 116328 (100.00%) vertices
        k1 Mean Positive Surface Integral:             0.19516 across 59974 (51.56%) vertices
        k1 Mean Negative Surface Integral:             0.27412 across 56354 (48.44%) vertices
        k1 AreaNorm Natural Surface Integral:         -0.05336 across 70146.265625 (100.00%) mm^2
        k1 AreaNorm Rectified Surface Integral:        0.38707 across 70146.265625 (100.00%) mm^2
        k1 AreaNorm Positive Surface Integral:         0.29993 across 39022.675781 (55.63%) mm^2
        k1 AreaNorm Negative Surface Integral:         0.49633 across 31123.572266 (44.37%) mm^2

k2 <mean> +- <std> (using 'lh.smoothwm'):              0.00516 +- 0.2817 mm^-1
        k2 Min:                                      -20.38931 at vertex 47056   
        k2 Max:                                       19.01807 at vertex 83295   
        k2 Curvature Calculation Type:                discrete
        k2 Mean Vertex Separation (Whole Surface):     0.84549 +- 0.23613 mm
        k2 Total Surface Area:                     70146.02344 mm^2
        k2 Total Number of Vertices:                    116328
        k2 Average Vertex Area (Whole Surface):        0.60300 mm^2
        k2 Natural Surface Integral:                 935.58014
        k2 Rectified Surface Integral:              7337.53076
        k2 Positive Surface Integral:               4136.55518
        k2 Negative Surface Integral:               3200.97534
        k2 Mean Natural Surface Integral:              0.00804 across 116328 (100.00%) vertices
        k2 Mean Rectified Surface Integral:            0.06308 across 116328 (100.00%) vertices
        k2 Mean Positive Surface Integral:             0.06569 across 62971 (54.13%) vertices
        k2 Mean Negative Surface Integral:             0.05999 across 53357 (45.87%) vertices
        k2 AreaNorm Natural Surface Integral:          0.01334 across 70146.265625 (100.00%) mm^2
        k2 AreaNorm Rectified Surface Integral:        0.10460 across 70146.265625 (100.00%) mm^2
        k2 AreaNorm Positive Surface Integral:         0.10972 across 37699.386719 (53.74%) mm^2
        k2 AreaNorm Negative Surface Integral:         0.09865 across 32446.871094 (46.26%) mm^2

S <mean> +- <std> (using 'lh.smoothwm'):               2.25988 +- 49.8069 mm^-2
         S Min:                                        0.00000 at vertex 1617    
         S Max:                                    11528.10938 at vertex 92542   
         S Curvature Calculation Type:                discrete
         S Mean Vertex Separation (Whole Surface):     0.84549 +- 0.23613 mm
         S Total Surface Area:                     70146.02344 mm^2
         S Total Number of Vertices:                    116328
         S Average Vertex Area (Whole Surface):        0.60300 mm^2
         S Natural Surface Integral:               30281.73633
         S Rectified Surface Integral:             30281.73633
         S Positive Surface Integral:              30281.73633
         S Negative Surface Integral:                  0.00000
         S Mean Natural Surface Integral:              0.26031 across 116328 (100.00%) vertices
         S Mean Rectified Surface Integral:            0.26031 across 116328 (100.00%) vertices
         S Mean Positive Surface Integral:             0.26031 across 116328 (100.00%) vertices
         S Mean Negative Surface Integral:             0.00000 across 0 (00.00%) vertices
         S AreaNorm Natural Surface Integral:          0.43169 across 70146.265625 (100.00%) mm^2
         S AreaNorm Rectified Surface Integral:        0.43169 across 70146.265625 (100.00%) mm^2
         S AreaNorm Positive Surface Integral:         0.43169 across 70146.265625 (100.00%) mm^2
         S AreaNorm Negative Surface Integral:         0.00000 across 0.000000 (00.00%) mm^2

C <mean> +- <std> (using 'lh.smoothwm'):               0.48160 +- 1.0903 mm^-2
         C Min:                                        0.00000 at vertex 72439   
         C Max:                                       86.87009 at vertex 92542   
         C Curvature Calculation Type:                discrete
         C Mean Vertex Separation (Whole Surface):     0.84549 +- 0.23613 mm
         C Total Surface Area:                     70146.02344 mm^2
         C Total Number of Vertices:                    116328
         C Average Vertex Area (Whole Surface):        0.60300 mm^2
         C Natural Surface Integral:               20297.39453
         C Rectified Surface Integral:             20297.39453
         C Positive Surface Integral:              20297.39453
         C Negative Surface Integral:                  0.00000
         C Mean Natural Surface Integral:              0.17448 across 116328 (100.00%) vertices
         C Mean Rectified Surface Integral:            0.17448 across 116328 (100.00%) vertices
         C Mean Positive Surface Integral:             0.17448 across 116328 (100.00%) vertices
         C Mean Negative Surface Integral:             0.00000 across 0 (00.00%) vertices
         C AreaNorm Natural Surface Integral:          0.28936 across 70146.265625 (100.00%) mm^2
         C AreaNorm Rectified Surface Integral:        0.28936 across 70146.265625 (100.00%) mm^2
         C AreaNorm Positive Surface Integral:         0.28936 across 70146.265625 (100.00%) mm^2
         C AreaNorm Negative Surface Integral:         0.00000 across 0.000000 (00.00%) mm^2

BE <mean> +- <std> (using 'lh.smoothwm'):              2.84152 +- 66.0720 mm^-2
        BE Min:                                        0.00000 at vertex 72439   
        BE Max:                                    15092.82715 at vertex 92542   
        BE Curvature Calculation Type:                discrete
        BE Mean Vertex Separation (Whole Surface):     0.84549 +- 0.23613 mm
        BE Total Surface Area:                     70146.02344 mm^2
        BE Total Number of Vertices:                    116328
        BE Average Vertex Area (Whole Surface):        0.60300 mm^2
        BE Natural Surface Integral:               30305.28516
        BE Rectified Surface Integral:             30305.28516
        BE Positive Surface Integral:              30305.28516
        BE Negative Surface Integral:                  0.00000
        BE Mean Natural Surface Integral:              0.26052 across 116328 (100.00%) vertices
        BE Mean Rectified Surface Integral:            0.26052 across 116328 (100.00%) vertices
        BE Mean Positive Surface Integral:             0.26052 across 116328 (100.00%) vertices
        BE Mean Negative Surface Integral:             0.00000 across 0 (00.00%) vertices
        BE AreaNorm Natural Surface Integral:          0.43203 across 70146.265625 (100.00%) mm^2
        BE AreaNorm Rectified Surface Integral:        0.43203 across 70146.265625 (100.00%) mm^2
        BE AreaNorm Positive Surface Integral:         0.43203 across 70146.265625 (100.00%) mm^2
        BE AreaNorm Negative Surface Integral:         0.00000 across 0.000000 (00.00%) mm^2

FI <mean> +- <std> (using 'lh.smoothwm'):              2.39052 +- 56.2468 mm^-2
        FI Min:                                        0.00000 at vertex 1617    
        FI Max:                                    13096.96387 at vertex 92542   
        FI Curvature Calculation Type:                discrete
        FI Mean Vertex Separation (Whole Surface):     0.84549 +- 0.23613 mm
        FI Total Surface Area:                     70146.02344 mm^2
        FI Total Number of Vertices:                    116328
        FI Average Vertex Area (Whole Surface):        0.60300 mm^2
        FI Natural Surface Integral:               23627.56836
        FI Rectified Surface Integral:             23627.56836
        FI Positive Surface Integral:              23627.56836
        FI Negative Surface Integral:                  0.00000
        FI Mean Natural Surface Integral:              0.20311 across 116328 (100.00%) vertices
        FI Mean Rectified Surface Integral:            0.20311 across 116328 (100.00%) vertices
        FI Mean Positive Surface Integral:             0.20311 across 116328 (100.00%) vertices
        FI Mean Negative Surface Integral:             0.00000 across 0 (00.00%) vertices
        FI AreaNorm Natural Surface Integral:          0.33683 across 70146.265625 (100.00%) mm^2
        FI AreaNorm Rectified Surface Integral:        0.33683 across 70146.265625 (100.00%) mm^2
        FI AreaNorm Positive Surface Integral:         0.33683 across 70146.265625 (100.00%) mm^2
        FI AreaNorm Negative Surface Integral:         0.00000 across 0.000000 (00.00%) mm^2

curv -- calculation type:                                discrete
curv -- Folding Index (FI):                            1880.22217
curv -- Intrinsic Curvature Index - positive (ICIp):    201.37575
curv -- Intrinsic Curvature Index - negative (ICIn):    200.37575
curv -- Intrinsic Curvature Index - natural  (ICIt):      0.99999

Mean across 10 curvatures: 7.9907e-01 +- 1.1340e+00
