# Supplementary material for: Computer assisted diagnosis of Alzheimer’s disease using statistical likelihood-ratio test
Source: PLoS One. 2023 Feb 17;18(2):e0279574. doi: 10.1371/journal.pone.0279574 (PMC9937475; doi:10.1371/journal.pone.0279574)
Supplement: S1 File — (ZIP) [file pone.0279574.s001.zip › ADNI_AD/14_12_19/S832126/stats/lh.w-g.pct.stats]

# Title Segmentation Statistics 
# 
# generating_program mri_segstats
# cvs_version $Id: mri_segstats.c,v 1.121 2016/05/31 17:27:11 greve Exp $
# cmdline mri_segstats --in /scratch/jk27/xxz598/freesurfer/subjects/S832126/surf/lh.w-g.pct.mgh --annot S832126 lh aparc --sum /scratch/jk27/xxz598/freesurfer/subjects/S832126/stats/lh.w-g.pct.stats --snr 
# sysname  Linux
# hostname gadi-cpu-clx-0640.gadi.nci.org.au
# machine  x86_64
# user     xxz598
# anatomy_type surface
# 
# SUBJECTS_DIR /scratch/jk27/xxz598/freesurfer/subjects
# subjectname S832126
# Annot S832126 lh aparc
# ColorTable /tmp/mri_segstats.tmp.S832126.lh.97.ctab 
# ColorTableTimeStamp 2019/12/17 05:38:15 
# InVolFile  /scratch/jk27/xxz598/freesurfer/subjects/S832126/surf/lh.w-g.pct.mgh 
# InVolFileTimeStamp  2019/12/17 05:38:14 
# InVolFrame 0 
# Only reporting non-empty segmentations
# VertexArea_mm2 0.663769 
# TableCol  1 ColHeader Index 
# TableCol  1 FieldName Index 
# TableCol  1 Units     NA 
# TableCol  2 ColHeader SegId 
# TableCol  2 FieldName Segmentation Id
# TableCol  2 Units     NA
# TableCol  3 ColHeader NVertices 
# TableCol  3 FieldName Number of Vertices
# TableCol  3 Units     unitless
# TableCol  4 ColHeader Area_mm2
# TableCol  4 FieldName Area
# TableCol  4 Units     mm^2
# TableCol  5 ColHeader StructName
# TableCol  5 FieldName Structure Name
# TableCol  5 Units     NA
# TableCol  6 ColHeader Mean 
# TableCol  6 FieldName Intensity Mean
# TableCol  6 Units     unknown
# TableCol  7 ColHeader StdDev
# TableCol  7 FieldName Itensity StdDev
# TableCol  7 Units     unknown
# TableCol  8 ColHeader Min
# TableCol  8 FieldName Intensity Min
# TableCol  8 Units     unknown
# TableCol  9 ColHeader Max
# TableCol  9 FieldName Intensity Max
# TableCol  9 Units     unknown
# TableCol 10 ColHeader Range
# TableCol 10 FieldName Intensity Range
# TableCol 10 Units     unknown
# TableCol 11 ColHeader SNR
# TableCol 11 FieldName Intensity SNR
# TableCol 11 Units     none
# NRows 35 
# NTableCols 11 
# ColHeaders  Index SegId NVertices Area_mm2 StructName Mean StdDev Min Max Range SNR  
  1 1000      8390     5661.5  unknown                            0.0089     0.4814     0.0000    29.6220    29.6220     0.0185 
  2 1001      1321      936.0  bankssts                          29.6833     6.3755     6.4215    57.7961    51.3746     4.6558 
  3 1002      1111      756.6  caudalanteriorcingulate           30.7896     8.6588     6.2205    59.7459    53.5253     3.5559 
  4 1003      3174     2092.9  caudalmiddlefrontal               23.6316     7.7237    -7.5290    47.4066    54.9357     3.0596 
  5 1005      1601     1036.5  cuneus                            22.4613     7.1912    -7.8233    44.0107    51.8340     3.1235 
  6 1006       605      425.8  entorhinal                        23.7020     8.5939   -14.5238    48.5793    63.1031     2.7580 
  7 1007      3255     2205.2  fusiform                          25.3608     7.9150   -37.1177    50.1514    87.2691     3.2041 
  8 1008      5027     3379.5  inferiorparietal                  28.5185     6.9909     0.3005    51.6039    51.3035     4.0794 
  9 1009      3311     2341.1  inferiortemporal                  28.6121     7.6028   -12.4770    54.2941    66.7712     3.7634 
 10 1010      1394      855.7  isthmuscingulate                  25.5443    12.0320   -28.4185    71.3795    99.7981     2.1230 
 11 1011      5751     3749.2  lateraloccipital                  26.1418     7.0664    -8.6971    51.6482    60.3453     3.6994 
 12 1012      3293     2251.2  lateralorbitofrontal              27.1611     8.8712    -6.3211    56.1117    62.4328     3.0617 
 13 1013      4228     2714.8  lingual                           21.2916    11.4598   -65.8857    60.7143   126.6000     1.8579 
 14 1014      2456     1628.4  medialorbitofrontal               23.8319     9.7927   -17.4127    53.5167    70.9294     2.4336 
 15 1015      3614     2568.3  middletemporal                    28.9878     7.0226     1.4322    49.3334    47.9012     4.1278 
 16 1016       866      586.2  parahippocampal                   23.7593    13.4998   -70.1243    55.2201   125.3444     1.7600 
 17 1017      2085     1320.9  paracentral                       20.6334     8.5801   -10.1310    46.1788    56.3097     2.4048 
 18 1018      2064     1329.3  parsopercularis                   23.7790     7.0979   -11.5511    43.8104    55.3615     3.3502 
 19 1019       767      523.0  parsorbitalis                     25.8690     7.9537    -0.1720    54.4129    54.5849     3.2524 
 20 1020      1654     1122.5  parstriangularis                  25.8855     7.6144   -30.4924    52.1711    82.6635     3.3995 
 21 1021      1590     1084.5  pericalcarine                     18.5856    10.7845   -74.8179    44.9366   119.7545     1.7234 
 22 1022      5565     3518.9  postcentral                       21.1224     8.0731   -11.7963    51.9838    63.7801     2.6164 
 23 1023      1804     1170.5  posteriorcingulate                28.6874     8.2583    -1.0058    60.7822    61.7880     3.4738 
 24 1024      7227     4564.6  precentral                        19.4958     7.3713   -11.5839    41.8298    53.4137     2.6448 
 25 1025      4228     2875.2  precuneus                         23.6382     8.2596   -58.4156    50.4439   108.8595     2.8619 
 26 1026      1441      931.4  rostralanteriorcingulate          22.4231    15.6351   -81.5087    65.7422   147.2509     1.4342 
 27 1027      7068     4935.9  rostralmiddlefrontal              25.0957     7.8375   -20.2045    61.0507    81.2552     3.2020 
 28 1028      9925     6425.8  superiorfrontal                   24.6843     7.5557   -33.6386    50.7631    84.4017     3.2670 
 29 1029      7210     4736.3  superiorparietal                  25.0747     6.7997    -1.1685    52.8310    53.9994     3.6876 
 30 1030      4913     3261.5  superiortemporal                  26.3796     6.9880    -2.2926    55.0646    57.3572     3.7750 
 31 1031      4620     3118.0  supramarginal                     28.7377     7.0872    -3.3505    50.5995    53.9500     4.0549 
 32 1032       281      177.5  frontalpole                       30.2870     8.2721    11.3682    52.0748    40.7066     3.6613 
 33 1033       637      423.4  temporalpole                      29.4546     9.0463     2.1346    62.0303    59.8957     3.2560 
 34 1034       523      298.4  transversetemporal                17.5162     6.4519     0.6176    33.8272    33.2095     2.7149 
 35 1035      3329     2208.0  insula                            21.7055     9.5583   -23.5749   101.0017   124.5766     2.2709 
