# Supplementary material for: Computer assisted diagnosis of Alzheimer’s disease using statistical likelihood-ratio test
Source: PLoS One. 2023 Feb 17;18(2):e0279574. doi: 10.1371/journal.pone.0279574 (PMC9937475; doi:10.1371/journal.pone.0279574)
Supplement: S1 File — (ZIP) [file pone.0279574.s001.zip › ADNI_AD/14_12_19/S832126/stats/rh.aparc.a2009s.stats]

# Table of FreeSurfer cortical parcellation anatomical statistics 
# 
# CreationTime 2019/12/16-18:37:09-GMT
# generating_program mris_anatomical_stats
# cvs_version $Id: mris_anatomical_stats.c,v 1.79 2016/03/14 15:15:34 greve Exp $
# mrisurf.c-cvs_version $Id: mrisurf.c,v 1.781.2.6 2016/12/27 16:47:14 zkaufman Exp $
# cmdline mris_anatomical_stats -th3 -mgz -cortex ../label/rh.cortex.label -f ../stats/rh.aparc.a2009s.stats -b -a ../label/rh.aparc.a2009s.annot -c ../label/aparc.annot.a2009s.ctab S832126 rh white 
# sysname  Linux
# hostname gadi-cpu-clx-0640.gadi.nci.org.au
# machine  x86_64
# user     xxz598
# 
# SUBJECTS_DIR /scratch/jk27/xxz598/freesurfer/subjects
# anatomy_type surface
# subjectname S832126
# hemi rh
# AnnotationFile ../label/rh.aparc.a2009s.annot
# AnnotationFileTimeStamp 2019/12/17 05:36:48
# Measure Cortex, NumVert, Number of Vertices, 108951, unitless
# Measure Cortex, WhiteSurfArea, White Surface Total Area, 70804.1, mm^2
# Measure Cortex, MeanThickness, Mean Thickness, 2.37952, mm
# Measure BrainSeg, BrainSegVol, Brain Segmentation Volume, 972262.000000, mm^3
# Measure BrainSegNotVent, BrainSegVolNotVent, Brain Segmentation Volume Without Ventricles, 901236.000000, mm^3
# Measure BrainSegNotVentSurf, BrainSegVolNotVentSurf, Brain Segmentation Volume Without Ventricles from Surf, 900356.433742, mm^3
# Measure Cortex, CortexVol Total cortical gray matter volume, 381059.964350, mm^3
# Measure SupraTentorial, SupraTentorialVol, Supratentorial volume, 854181.433742, mm^3
# Measure SupraTentorialNotVent, SupraTentorialVolNotVent, Supratentorial volume, 789291.433742, mm^3
# Measure EstimatedTotalIntraCranialVol, eTIV, Estimated Total Intracranial Volume, 1490028.189304, mm^3
# NTableCols 10
# TableCol  1 ColHeader StructName
# TableCol  1 FieldName Structure Name
# TableCol  1 Units     NA
# TableCol  2 ColHeader NumVert
# TableCol  2 FieldName Number of Vertices
# TableCol  2 Units     unitless
# TableCol  3 ColHeader SurfArea
# TableCol  3 FieldName Surface Area
# TableCol  3 Units     mm^2
# TableCol  4 ColHeader GrayVol
# TableCol  4 FieldName Gray Matter Volume
# TableCol  4 Units     mm^3
# TableCol  5 ColHeader ThickAvg 
# TableCol  5 FieldName Average Thickness
# TableCol  5 Units     mm
# TableCol  6 ColHeader ThickStd
# TableCol  6 FieldName Thickness StdDev
# TableCol  6 Units     mm 
# TableCol  7 ColHeader MeanCurv
# TableCol  7 FieldName Integrated Rectified Mean Curvature
# TableCol  7 Units     mm^-1
# TableCol  8 ColHeader GausCurv 
# TableCol  8 FieldName Integrated Rectified Gaussian Curvature
# TableCol  8 Units     mm^-2
# TableCol  9 ColHeader  FoldInd
# TableCol  9 FieldName  Folding Index 
# TableCol  9 Units      unitless 
# TableCol 10 ColHeader CurvInd
# TableCol 10 FieldName Intrinsic Curvature Index
# TableCol 10 Units     unitless
# ColHeaders StructName NumVert SurfArea GrayVol ThickAvg ThickStd MeanCurv GausCurv FoldInd CurvInd
G&S_frontomargin                          590    406   1269  2.397 0.674     0.162     0.044       14     1.0
G&S_occipital_inf                        1018    666   2070  2.502 0.587     0.134     0.035       12     1.3
G&S_paracentral                          1595    888   2679  2.398 0.608     0.132     0.051       20     3.9
G&S_subcentral                           1257    773   2408  2.532 0.560     0.131     0.029       17     1.5
G&S_transv_frontopol                      760    501   1912  2.614 0.661     0.157     0.056       17     2.1
G&S_cingul-Ant                           2516   1714   4656  2.492 0.549     0.146     0.042       51     4.4
G&S_cingul-Mid-Ant                       1288    880   2414  2.497 0.544     0.136     0.036       19     2.1
G&S_cingul-Mid-Post                      1311    832   2219  2.479 0.565     0.124     0.034       17     1.8
G_cingul-Post-dorsal                      511    311   1141  2.657 0.549     0.158     0.049       11     0.8
G_cingul-Post-ventral                     343    213    697  2.562 0.694     0.117     0.034        5     0.5
G_cuneus                                 1794   1099   2518  1.966 0.571     0.151     0.040       30     3.2
G_front_inf-Opercular                    1132    733   2563  2.658 0.399     0.110     0.030       16     1.2
G_front_inf-Orbital                       345    244    906  2.779 0.317     0.147     0.033        6     0.5
G_front_inf-Triangul                      529    366   1260  2.574 0.384     0.145     0.032        7     0.8
G_front_middle                           3856   2356   8165  2.503 0.605     0.141     0.045       85     7.1
G_front_sup                              5386   3230  11527  2.669 0.580     0.127     0.045       83    10.3
G_Ins_lg&S_cent_ins                       492    321   1081  3.135 0.544     0.135     0.053        8     1.0
G_insular_short                           572    356   1615  3.369 0.862     0.143     0.056        9     1.4
G_occipital_middle                       1676   1009   3350  2.659 0.497     0.139     0.033       28     2.2
G_occipital_sup                          1177    712   1826  2.121 0.488     0.123     0.027       15     1.3
G_oc-temp_lat-fusifor                    1327    800   3566  3.121 0.688     0.143     0.042       25     2.0
G_oc-temp_med-Lingual                    3358   2113   5244  2.085 0.674     0.158     0.045       67     6.4
G_oc-temp_med-Parahip                    1222    802   3328  3.070 0.838     0.136     0.042       19     2.1
G_orbital                                2114   1379   5849  2.964 0.647     0.155     0.061       60     5.9
G_pariet_inf-Angular                     3175   1885   6284  2.528 0.490     0.130     0.028       57     3.4
G_pariet_inf-Supramar                    2042   1293   4144  2.516 0.484     0.132     0.029       31     2.4
G_parietal_sup                           2538   1496   4130  2.169 0.584     0.120     0.030       35     2.9
G_postcentral                            2328   1288   3183  1.933 0.561     0.109     0.026       30     2.8
G_precentral                             3282   1726   5829  2.522 0.642     0.117     0.037       39     5.2
G_precuneus                              2143   1378   5026  2.619 0.737     0.138     0.036       35     3.1
G_rectus                                  779    541   1850  2.418 0.639     0.170     0.059       25     2.1
G_subcallosal                             243    145    440  3.032 0.628     0.091     0.026        1     0.3
G_temp_sup-G_T_transv                     329    152    518  2.497 0.347     0.089     0.018        3     0.2
G_temp_sup-Lateral                       1676   1074   4729  3.128 0.545     0.135     0.032       27     2.1
G_temp_sup-Plan_polar                     663    460   1499  2.883 0.725     0.097     0.027        5     0.7
G_temp_sup-Plan_tempo                     684    434   1239  2.409 0.562     0.114     0.025       10     0.6
G_temporal_inf                           1934   1274   4888  2.783 0.651     0.152     0.044       44     3.4
G_temporal_middle                        2288   1531   5792  2.784 0.549     0.143     0.035       44     3.3
Lat_Fis-ant-Horizont                      284    198    371  2.086 0.349     0.088     0.016        1     0.2
Lat_Fis-ant-Vertical                      137    101    214  2.244 0.324     0.086     0.010        1     0.0
Lat_Fis-post                             1181    804   1608  2.250 0.452     0.096     0.016        5     0.8
Pole_occipital                           2836   1708   4091  2.113 0.578     0.135     0.033       40     3.8
Pole_temporal                            1383    975   4353  3.026 0.667     0.153     0.040       25     2.4
S_calcarine                              2123   1408   2189  1.746 0.502     0.134     0.036       29     3.2
S_central                                3311   2448   3757  1.744 0.524     0.101     0.018       16     2.7
S_cingul-Marginalis                      1060    744   1414  2.102 0.392     0.102     0.019        6     0.9
S_circular_insula_ant                     398    284    672  2.645 0.572     0.101     0.028        2     0.5
S_circular_insula_inf                    1082    759   1519  2.248 0.474     0.072     0.011        3     0.5
S_circular_insula_sup                    1118    778   1538  2.324 0.483     0.105     0.030        7     1.4
S_collat_transv_ant                       886    634   1371  2.350 0.461     0.093     0.013        3     0.6
S_collat_transv_post                      466    318    496  2.035 0.353     0.148     0.032        4     0.7
S_front_inf                              1637   1120   2263  2.154 0.383     0.103     0.020       11     1.4
S_front_middle                           1771   1217   2943  2.174 0.566     0.119     0.035       17     2.7
S_front_sup                              2246   1577   3519  2.294 0.442     0.098     0.019       11     1.8
S_interm_prim-Jensen                      359    249    446  2.032 0.373     0.118     0.017        3     0.3
S_intrapariet&P_trans                    3243   2142   4250  2.142 0.418     0.106     0.019       21     2.5
S_oc_middle&Lunatus                       474    329    584  2.069 0.492     0.123     0.025        4     0.4
S_oc_sup&transversal                     1241    833   1630  2.285 0.360     0.118     0.020        9     1.1
S_occipital_ant                           610    421    785  2.292 0.441     0.128     0.027        5     0.7
S_oc-temp_lat                             623    432   1005  2.546 0.450     0.108     0.021        6     0.5
S_oc-temp_med&Lingual                    1509   1109   2244  2.286 0.481     0.118     0.022       11     1.3
S_orbital_lateral                         394    285    484  1.833 0.397     0.098     0.016        1     0.3
S_orbital_med-olfact                      485    330    669  2.012 0.601     0.102     0.018        3     0.3
S_orbital-H_Shaped                        920    628   1676  2.563 0.506     0.124     0.033        8     1.4
S_parieto_occipital                      1691   1138   2184  2.032 0.480     0.096     0.015        8     1.1
S_pericallosal                           1526    903   1217  1.762 0.677     0.127     0.037       33     2.0
S_postcentral                            2849   1903   3084  1.801 0.404     0.096     0.018       16     2.0
S_precentral-inf-part                    1633   1127   2418  2.330 0.405     0.108     0.024       11     1.6
S_precentral-sup-part                    1445   1007   1960  2.211 0.421     0.100     0.018        7     1.2
S_suborbital                              314    220    482  2.365 0.667     0.158     0.036        4     0.4
S_subparietal                             899    643   1371  2.254 0.475     0.123     0.026        7     1.0
S_temporal_inf                           1046    744   1426  2.316 0.578     0.123     0.020        9     1.0
S_temporal_sup                           5293   3745   8525  2.427 0.442     0.095     0.018       28     4.0
S_temporal_transverse                     205    159    336  2.135 0.399     0.101     0.014        1     0.1
