# Supplementary material for: Computer assisted diagnosis of Alzheimer’s disease using statistical likelihood-ratio test
Source: PLoS One. 2023 Feb 17;18(2):e0279574. doi: 10.1371/journal.pone.0279574 (PMC9937475; doi:10.1371/journal.pone.0279574)
Supplement: S1 File — (ZIP) [file pone.0279574.s001.zip › ADNI_AD/14_12_19/S832126/stats/rh.aparc.DKTatlas.stats]

# Table of FreeSurfer cortical parcellation anatomical statistics 
# 
# CreationTime 2019/12/16-18:37:57-GMT
# generating_program mris_anatomical_stats
# cvs_version $Id: mris_anatomical_stats.c,v 1.79 2016/03/14 15:15:34 greve Exp $
# mrisurf.c-cvs_version $Id: mrisurf.c,v 1.781.2.6 2016/12/27 16:47:14 zkaufman Exp $
# cmdline mris_anatomical_stats -th3 -mgz -cortex ../label/rh.cortex.label -f ../stats/rh.aparc.DKTatlas.stats -b -a ../label/rh.aparc.DKTatlas.annot -c ../label/aparc.annot.DKTatlas.ctab S832126 rh white 
# sysname  Linux
# hostname gadi-cpu-clx-0640.gadi.nci.org.au
# machine  x86_64
# user     xxz598
# 
# SUBJECTS_DIR /scratch/jk27/xxz598/freesurfer/subjects
# anatomy_type surface
# subjectname S832126
# hemi rh
# AnnotationFile ../label/rh.aparc.DKTatlas.annot
# AnnotationFileTimeStamp 2019/12/17 05:37:37
# Measure Cortex, NumVert, Number of Vertices, 108951, unitless
# Measure Cortex, WhiteSurfArea, White Surface Total Area, 70804.1, mm^2
# Measure Cortex, MeanThickness, Mean Thickness, 2.37952, mm
# Measure BrainSeg, BrainSegVol, Brain Segmentation Volume, 972262.000000, mm^3
# Measure BrainSegNotVent, BrainSegVolNotVent, Brain Segmentation Volume Without Ventricles, 901236.000000, mm^3
# Measure BrainSegNotVentSurf, BrainSegVolNotVentSurf, Brain Segmentation Volume Without Ventricles from Surf, 900356.433742, mm^3
# Measure Cortex, CortexVol Total cortical gray matter volume, 381059.964350, mm^3
# Measure SupraTentorial, SupraTentorialVol, Supratentorial volume, 854181.433742, mm^3
# Measure SupraTentorialNotVent, SupraTentorialVolNotVent, Supratentorial volume, 789291.433742, mm^3
# Measure EstimatedTotalIntraCranialVol, eTIV, Estimated Total Intracranial Volume, 1490028.189304, mm^3
# NTableCols 10
# TableCol  1 ColHeader StructName
# TableCol  1 FieldName Structure Name
# TableCol  1 Units     NA
# TableCol  2 ColHeader NumVert
# TableCol  2 FieldName Number of Vertices
# TableCol  2 Units     unitless
# TableCol  3 ColHeader SurfArea
# TableCol  3 FieldName Surface Area
# TableCol  3 Units     mm^2
# TableCol  4 ColHeader GrayVol
# TableCol  4 FieldName Gray Matter Volume
# TableCol  4 Units     mm^3
# TableCol  5 ColHeader ThickAvg 
# TableCol  5 FieldName Average Thickness
# TableCol  5 Units     mm
# TableCol  6 ColHeader ThickStd
# TableCol  6 FieldName Thickness StdDev
# TableCol  6 Units     mm 
# TableCol  7 ColHeader MeanCurv
# TableCol  7 FieldName Integrated Rectified Mean Curvature
# TableCol  7 Units     mm^-1
# TableCol  8 ColHeader GausCurv 
# TableCol  8 FieldName Integrated Rectified Gaussian Curvature
# TableCol  8 Units     mm^-2
# TableCol  9 ColHeader  FoldInd
# TableCol  9 FieldName  Folding Index 
# TableCol  9 Units      unitless 
# TableCol 10 ColHeader CurvInd
# TableCol 10 FieldName Intrinsic Curvature Index
# TableCol 10 Units     unitless
# ColHeaders StructName NumVert SurfArea GrayVol ThickAvg ThickStd MeanCurv GausCurv FoldInd CurvInd
caudalanteriorcingulate                  1260    831   2170  2.250 0.786     0.144     0.037       27     1.7
caudalmiddlefrontal                      3641   2300   6153  2.418 0.501     0.121     0.033       42     4.8
cuneus                                   2237   1398   3165  2.033 0.537     0.138     0.034       31     3.3
entorhinal                                393    273   1040  2.799 0.834     0.144     0.042        6     0.6
fusiform                                 2947   1998   6255  2.733 0.701     0.134     0.031       40     3.7
inferiorparietal                         6905   4455  11778  2.401 0.488     0.113     0.022       75     6.2
inferiortemporal                         3743   2572   8438  2.664 0.618     0.135     0.034       61     5.1
isthmuscingulate                         1294    792   2002  2.354 0.702     0.122     0.032       16     1.6
lateraloccipital                         5460   3422   8818  2.318 0.518     0.138     0.033       73     7.3
lateralorbitofrontal                     2964   1958   6657  2.739 0.686     0.145     0.051       62     6.9
lingual                                  4927   3152   7005  2.017 0.618     0.152     0.041       89     8.5
medialorbitofrontal                      1730   1168   3493  2.405 0.657     0.144     0.043       37     3.2
middletemporal                           5200   3548  10876  2.667 0.567     0.128     0.029       68     6.4
parahippocampal                           867    599   2196  2.984 0.820     0.094     0.017        5     0.6
paracentral                              2624   1500   3881  2.419 0.569     0.115     0.046       30     6.0
parsopercularis                          1628   1116   3014  2.460 0.422     0.105     0.025       16     1.5
parsorbitalis                             869    620   2007  2.624 0.543     0.132     0.033       12     1.3
parstriangularis                         1544   1076   2633  2.245 0.476     0.119     0.024       15     1.6
pericalcarine                            1852   1244   1884  1.634 0.413     0.131     0.033       23     2.7
postcentral                              6777   4292   8872  1.872 0.586     0.105     0.023       61     6.6
posteriorcingulate                       1658   1053   2622  2.177 0.732     0.155     0.053       40     3.6
precentral                               7613   4758  12406  2.372 0.601     0.113     0.029       70     9.1
precuneus                                4604   3059   8443  2.347 0.669     0.119     0.028       51     4.8
rostralanteriorcingulate                 1040    675   2070  2.775 0.587     0.144     0.041       19     1.7
rostralmiddlefrontal                     4839   3202   8979  2.284 0.610     0.124     0.035       79     7.3
superiorfrontal                         10295   6763  20241  2.498 0.570     0.126     0.037      136    16.6
superiorparietal                         6462   4040   9326  2.114 0.524     0.114     0.024       65     6.3
superiortemporal                         6010   4073  13177  2.752 0.638     0.112     0.027       64     6.4
supramarginal                            4519   2903   7641  2.331 0.502     0.119     0.023       56     4.3
transversetemporal                        495    248    715  2.425 0.353     0.086     0.017        4     0.3
insula                                   2554   1715   4952  2.783 0.774     0.117     0.038       26     4.0
