# Supplementary material for: Computer assisted diagnosis of Alzheimer’s disease using statistical likelihood-ratio test
Source: PLoS One. 2023 Feb 17;18(2):e0279574. doi: 10.1371/journal.pone.0279574 (PMC9937475; doi:10.1371/journal.pone.0279574)
Supplement: S1 File — (ZIP) [file pone.0279574.s001.zip › ADNI_AD/14_12_19/S832126/stats/rh.aparc.pial.stats]

# Table of FreeSurfer cortical parcellation anatomical statistics 
# 
# CreationTime 2019/12/16-18:36:18-GMT
# generating_program mris_anatomical_stats
# cvs_version $Id: mris_anatomical_stats.c,v 1.79 2016/03/14 15:15:34 greve Exp $
# mrisurf.c-cvs_version $Id: mrisurf.c,v 1.781.2.6 2016/12/27 16:47:14 zkaufman Exp $
# cmdline mris_anatomical_stats -th3 -mgz -cortex ../label/rh.cortex.label -f ../stats/rh.aparc.pial.stats -b -a ../label/rh.aparc.annot -c ../label/aparc.annot.ctab S832126 rh pial 
# sysname  Linux
# hostname gadi-cpu-clx-0640.gadi.nci.org.au
# machine  x86_64
# user     xxz598
# 
# SUBJECTS_DIR /scratch/jk27/xxz598/freesurfer/subjects
# anatomy_type surface
# subjectname S832126
# hemi rh
# AnnotationFile ../label/rh.aparc.annot
# AnnotationFileTimeStamp 2019/12/17 05:18:49
# Measure Cortex, NumVert, Number of Vertices, 108922, unitless
# Measure Cortex, PialSurfArea, Pial Surface Total Area, 88585.5, mm^2
# Measure Cortex, MeanThickness, Mean Thickness, 2.37963, mm
# Measure BrainSeg, BrainSegVol, Brain Segmentation Volume, 972262.000000, mm^3
# Measure BrainSegNotVent, BrainSegVolNotVent, Brain Segmentation Volume Without Ventricles, 901236.000000, mm^3
# Measure BrainSegNotVentSurf, BrainSegVolNotVentSurf, Brain Segmentation Volume Without Ventricles from Surf, 900356.433742, mm^3
# Measure Cortex, CortexVol Total cortical gray matter volume, 381059.964350, mm^3
# Measure SupraTentorial, SupraTentorialVol, Supratentorial volume, 854181.433742, mm^3
# Measure SupraTentorialNotVent, SupraTentorialVolNotVent, Supratentorial volume, 789291.433742, mm^3
# Measure EstimatedTotalIntraCranialVol, eTIV, Estimated Total Intracranial Volume, 1490028.189304, mm^3
# NTableCols 10
# TableCol  1 ColHeader StructName
# TableCol  1 FieldName Structure Name
# TableCol  1 Units     NA
# TableCol  2 ColHeader NumVert
# TableCol  2 FieldName Number of Vertices
# TableCol  2 Units     unitless
# TableCol  3 ColHeader SurfArea
# TableCol  3 FieldName Surface Area
# TableCol  3 Units     mm^2
# TableCol  4 ColHeader GrayVol
# TableCol  4 FieldName Gray Matter Volume
# TableCol  4 Units     mm^3
# TableCol  5 ColHeader ThickAvg 
# TableCol  5 FieldName Average Thickness
# TableCol  5 Units     mm
# TableCol  6 ColHeader ThickStd
# TableCol  6 FieldName Thickness StdDev
# TableCol  6 Units     mm 
# TableCol  7 ColHeader MeanCurv
# TableCol  7 FieldName Integrated Rectified Mean Curvature
# TableCol  7 Units     mm^-1
# TableCol  8 ColHeader GausCurv 
# TableCol  8 FieldName Integrated Rectified Gaussian Curvature
# TableCol  8 Units     mm^-2
# TableCol  9 ColHeader  FoldInd
# TableCol  9 FieldName  Folding Index 
# TableCol  9 Units      unitless 
# TableCol 10 ColHeader CurvInd
# TableCol 10 FieldName Intrinsic Curvature Index
# TableCol 10 Units     unitless
# ColHeaders StructName NumVert SurfArea GrayVol ThickAvg ThickStd MeanCurv GausCurv FoldInd CurvInd
bankssts                                 1252    789   2161  2.517 0.392     0.108     0.023       14     1.2
caudalanteriorcingulate                  1145    938   1968  2.235 0.790     0.162     0.045       32     2.0
caudalmiddlefrontal                      3451   2718   5974  2.437 0.497     0.121     0.027       32     3.6
cuneus                                   1851   1469   2576  2.036 0.545     0.143     0.034       29     2.9
entorhinal                                414    503   1192  2.887 0.846     0.207     0.048        8     1.0
fusiform                                 3213   2884   7243  2.751 0.696     0.151     0.034       49     5.1
inferiorparietal                         6917   5279  11842  2.411 0.490     0.119     0.022       66     6.4
inferiortemporal                         3444   3126   7326  2.648 0.616     0.150     0.055       65    11.3
isthmuscingulate                         1334    904   2069  2.350 0.707     0.129     0.039       20     2.2
lateraloccipital                         5471   4187   8809  2.316 0.519     0.129     0.030       66     7.1
lateralorbitofrontal                     2703   2387   5859  2.730 0.697     0.171     0.067       84    10.4
lingual                                  4895   3907   6996  2.018 0.619     0.138     0.033       74     7.6
medialorbitofrontal                      2313   2093   4329  2.385 0.601     0.165     0.036       33     3.9
middletemporal                           4217   3798   9210  2.701 0.589     0.139     0.037       56     4.6
parahippocampal                           829    822   2078  2.989 0.803     0.133     0.029        7     1.1
paracentral                              2542   1706   3740  2.394 0.569     0.104     0.028       32     3.0
parsopercularis                          1433   1103   2564  2.443 0.409     0.116     0.021       10     1.3
parsorbitalis                            1003   1237   2636  2.731 0.626     0.200     0.039       13     1.9
parstriangularis                         1572   1364   2996  2.361 0.501     0.140     0.023       16     1.5
pericalcarine                            1963   1224   2000  1.635 0.410     0.112     0.025       23     2.1
postcentral                              6299   4951   8226  1.869 0.584     0.112     0.020       45     5.7
posteriorcingulate                       1595   1201   2499  2.154 0.740     0.144     0.041       41     3.0
precentral                               8074   5887  12979  2.366 0.604     0.105     0.020       66     6.6
precuneus                                4475   3686   8271  2.378 0.654     0.128     0.030       48     5.6
rostralanteriorcingulate                  815    778   1780  2.842 0.595     0.171     0.038       11     1.4
rostralmiddlefrontal                     6271   5789  11528  2.275 0.597     0.165     0.035       75    10.2
superiorfrontal                          8317   7162  16251  2.539 0.547     0.144     0.031       94    11.1
superiorparietal                         7422   5479  10727  2.091 0.525     0.122     0.024       72     7.4
superiortemporal                         4687   4101  10128  2.748 0.635     0.123     0.022       48     4.2
supramarginal                            4753   3740   8064  2.331 0.505     0.128     0.024       48     4.7
frontalpole                               350    545   1031  2.662 0.627     0.267     0.053        5     1.0
temporalpole                              546    704   1692  2.938 0.716     0.184     0.029        6     0.8
transversetemporal                        473    297    658  2.380 0.344     0.084     0.012        3     0.2
insula                                   2890   1830   5479  2.774 0.789     0.121     0.059      169     9.1
