# Supplementary material for: Computer assisted diagnosis of Alzheimer’s disease using statistical likelihood-ratio test
Source: PLoS One. 2023 Feb 17;18(2):e0279574. doi: 10.1371/journal.pone.0279574 (PMC9937475; doi:10.1371/journal.pone.0279574)
Supplement: S1 File — (ZIP) [file pone.0279574.s001.zip › ADNI_AD/14_12_19/S832126/stats/rh.aparc.stats]

# Table of FreeSurfer cortical parcellation anatomical statistics 
# 
# CreationTime 2019/12/16-18:36:00-GMT
# generating_program mris_anatomical_stats
# cvs_version $Id: mris_anatomical_stats.c,v 1.79 2016/03/14 15:15:34 greve Exp $
# mrisurf.c-cvs_version $Id: mrisurf.c,v 1.781.2.6 2016/12/27 16:47:14 zkaufman Exp $
# cmdline mris_anatomical_stats -th3 -mgz -cortex ../label/rh.cortex.label -f ../stats/rh.aparc.stats -b -a ../label/rh.aparc.annot -c ../label/aparc.annot.ctab S832126 rh white 
# sysname  Linux
# hostname gadi-cpu-clx-0640.gadi.nci.org.au
# machine  x86_64
# user     xxz598
# 
# SUBJECTS_DIR /scratch/jk27/xxz598/freesurfer/subjects
# anatomy_type surface
# subjectname S832126
# hemi rh
# AnnotationFile ../label/rh.aparc.annot
# AnnotationFileTimeStamp 2019/12/17 05:18:49
# Measure Cortex, NumVert, Number of Vertices, 108922, unitless
# Measure Cortex, WhiteSurfArea, White Surface Total Area, 70787.5, mm^2
# Measure Cortex, MeanThickness, Mean Thickness, 2.37963, mm
# Measure BrainSeg, BrainSegVol, Brain Segmentation Volume, 972262.000000, mm^3
# Measure BrainSegNotVent, BrainSegVolNotVent, Brain Segmentation Volume Without Ventricles, 901236.000000, mm^3
# Measure BrainSegNotVentSurf, BrainSegVolNotVentSurf, Brain Segmentation Volume Without Ventricles from Surf, 900356.433742, mm^3
# Measure Cortex, CortexVol Total cortical gray matter volume, 381059.964350, mm^3
# Measure SupraTentorial, SupraTentorialVol, Supratentorial volume, 854181.433742, mm^3
# Measure SupraTentorialNotVent, SupraTentorialVolNotVent, Supratentorial volume, 789291.433742, mm^3
# Measure EstimatedTotalIntraCranialVol, eTIV, Estimated Total Intracranial Volume, 1490028.189304, mm^3
# NTableCols 10
# TableCol  1 ColHeader StructName
# TableCol  1 FieldName Structure Name
# TableCol  1 Units     NA
# TableCol  2 ColHeader NumVert
# TableCol  2 FieldName Number of Vertices
# TableCol  2 Units     unitless
# TableCol  3 ColHeader SurfArea
# TableCol  3 FieldName Surface Area
# TableCol  3 Units     mm^2
# TableCol  4 ColHeader GrayVol
# TableCol  4 FieldName Gray Matter Volume
# TableCol  4 Units     mm^3
# TableCol  5 ColHeader ThickAvg 
# TableCol  5 FieldName Average Thickness
# TableCol  5 Units     mm
# TableCol  6 ColHeader ThickStd
# TableCol  6 FieldName Thickness StdDev
# TableCol  6 Units     mm 
# TableCol  7 ColHeader MeanCurv
# TableCol  7 FieldName Integrated Rectified Mean Curvature
# TableCol  7 Units     mm^-1
# TableCol  8 ColHeader GausCurv 
# TableCol  8 FieldName Integrated Rectified Gaussian Curvature
# TableCol  8 Units     mm^-2
# TableCol  9 ColHeader  FoldInd
# TableCol  9 FieldName  Folding Index 
# TableCol  9 Units      unitless 
# TableCol 10 ColHeader CurvInd
# TableCol 10 FieldName Intrinsic Curvature Index
# TableCol 10 Units     unitless
# ColHeaders StructName NumVert SurfArea GrayVol ThickAvg ThickStd MeanCurv GausCurv FoldInd CurvInd
bankssts                                 1252    890   2161  2.517 0.392     0.114     0.025       11     1.3
caudalanteriorcingulate                  1145    757   1968  2.235 0.790     0.145     0.036       25     1.5
caudalmiddlefrontal                      3451   2185   5974  2.437 0.497     0.119     0.032       38     4.3
cuneus                                   1851   1135   2576  2.036 0.545     0.143     0.037       27     3.0
entorhinal                                414    294   1192  2.887 0.846     0.139     0.037        5     0.6
fusiform                                 3213   2208   7243  2.751 0.696     0.137     0.032       44     4.1
inferiorparietal                         6917   4458  11842  2.411 0.490     0.112     0.022       75     6.2
inferiortemporal                         3444   2334   7326  2.648 0.616     0.133     0.034       57     4.7
isthmuscingulate                         1334    817   2069  2.350 0.707     0.123     0.033       17     1.6
lateraloccipital                         5471   3443   8809  2.316 0.519     0.138     0.033       74     7.4
lateralorbitofrontal                     2703   1806   5859  2.730 0.697     0.137     0.049       51     6.0
lingual                                  4895   3137   6996  2.018 0.619     0.152     0.041       88     8.5
medialorbitofrontal                      2313   1562   4329  2.385 0.601     0.144     0.043       47     4.1
middletemporal                           4217   2866   9210  2.701 0.589     0.130     0.029       58     5.3
parahippocampal                           829    565   2078  2.989 0.803     0.092     0.018        5     0.5
paracentral                              2542   1462   3740  2.394 0.569     0.117     0.047       30     5.9
parsopercularis                          1433    970   2564  2.443 0.409     0.099     0.025       13     1.4
parsorbitalis                            1003    695   2636  2.731 0.626     0.148     0.042       18     2.0
parstriangularis                         1572   1109   2996  2.361 0.501     0.122     0.024       16     1.6
pericalcarine                            1963   1312   2000  1.635 0.410     0.132     0.033       26     2.9
postcentral                              6299   3959   8226  1.869 0.584     0.102     0.022       56     6.0
posteriorcingulate                       1595   1011   2499  2.154 0.740     0.152     0.053       39     3.4
precentral                               8074   5041  12979  2.366 0.604     0.114     0.029       75    10.0
precuneus                                4475   2996   8271  2.378 0.654     0.118     0.027       47     4.6
rostralanteriorcingulate                  815    527   1780  2.842 0.595     0.150     0.046       17     1.6
rostralmiddlefrontal                     6271   4183  11528  2.275 0.597     0.129     0.037      102    10.0
superiorfrontal                          8317   5411  16251  2.539 0.547     0.121     0.034      100    12.0
superiorparietal                         7422   4695  10727  2.091 0.525     0.116     0.025       77     7.3
superiortemporal                         4687   3134  10128  2.748 0.635     0.107     0.024       48     4.3
supramarginal                            4753   3047   8064  2.331 0.505     0.120     0.024       58     4.5
frontalpole                               350    229   1031  2.662 0.627     0.184     0.083       11     1.3
temporalpole                              546    391   1692  2.938 0.716     0.133     0.039        8     0.9
transversetemporal                        473    240    658  2.380 0.344     0.088     0.018        4     0.3
insula                                   2890   1920   5479  2.774 0.789     0.123     0.041       33     4.9
