# Supplementary material for: Computer assisted diagnosis of Alzheimer’s disease using statistical likelihood-ratio test
Source: PLoS One. 2023 Feb 17;18(2):e0279574. doi: 10.1371/journal.pone.0279574 (PMC9937475; doi:10.1371/journal.pone.0279574)
Supplement: S1 File — (ZIP) [file pone.0279574.s001.zip › ADNI_AD/14_12_19/S832126/stats/rh.curv.stats]

Raw <mean> +- <std> (using 'rh.curv'):                -0.04357 +- 0.1904 
       Raw Min:                                       -2.09710 at vertex 85430   
       Raw Max:                                        2.81282 at vertex 42548   
       Raw Curvature Calculation Type:                discrete
       Raw Mean Vertex Separation (Whole Surface):     0.84079 +- 0.23682 mm
       Raw Total Surface Area:                     69891.97656 mm^2
       Raw Total Number of Vertices:                    117571
       Raw Average Vertex Area (Whole Surface):        0.59447 mm^2
       Raw Natural Surface Integral:               -1418.97009
       Raw Rectified Surface Integral:              8835.79785
       Raw Positive Surface Integral:               3708.41382
       Raw Negative Surface Integral:               5127.38428
       Raw Mean Natural Surface Integral:             -0.01207 across 117571 (100.00%) vertices
       Raw Mean Rectified Surface Integral:            0.07515 across 117571 (100.00%) vertices
       Raw Mean Positive Surface Integral:             0.06662 across 55661 (47.34%) vertices
       Raw Mean Negative Surface Integral:             0.08282 across 61910 (52.66%) vertices
       Raw AreaNorm Natural Surface Integral:         -0.02030 across 69892.265625 (100.00%) mm^2
       Raw AreaNorm Rectified Surface Integral:        0.12642 across 69892.265625 (100.00%) mm^2
       Raw AreaNorm Positive Surface Integral:         0.10222 across 36280.367188 (51.91%) mm^2
       Raw AreaNorm Negative Surface Integral:         0.15255 across 33611.386719 (48.09%) mm^2

Raw <mean> +- <std> (using 'rh.sulc'):                -0.00000 +- 5.5629 
       Raw Min:                                      -14.14394 at vertex 429     
       Raw Max:                                       16.17736 at vertex 54309   
       Raw Curvature Calculation Type:                discrete
       Raw Mean Vertex Separation (Whole Surface):     0.84079 +- 0.23682 mm
       Raw Total Surface Area:                     69891.97656 mm^2
       Raw Total Number of Vertices:                    117571
       Raw Average Vertex Area (Whole Surface):        0.59447 mm^2
       Raw Natural Surface Integral:               32381.47461
       Raw Rectified Surface Integral:            316513.12500
       Raw Positive Surface Integral:             174447.31250
       Raw Negative Surface Integral:             142065.82812
       Raw Mean Natural Surface Integral:              0.27542 across 117571 (100.00%) vertices
       Raw Mean Rectified Surface Integral:            2.69210 across 117571 (100.00%) vertices
       Raw Mean Positive Surface Integral:             3.25001 across 53676 (45.65%) vertices
       Raw Mean Negative Surface Integral:             2.22343 across 63895 (54.35%) vertices
       Raw AreaNorm Natural Surface Integral:          0.46331 across 69892.265625 (100.00%) mm^2
       Raw AreaNorm Rectified Surface Integral:        4.52859 across 69892.265625 (100.00%) mm^2
       Raw AreaNorm Positive Surface Integral:         5.11166 across 34127.343750 (48.83%) mm^2
       Raw AreaNorm Negative Surface Integral:         3.97226 across 35764.496094 (51.17%) mm^2

K <mean> +- <std> (using 'rh.smoothwm'):               0.29793 +- 12.1130 mm^-2
         K Min:                                     -132.57065 at vertex 41432   
         K Max:                                     3240.05786 at vertex 106673  
         K Curvature Calculation Type:                discrete
         K Mean Vertex Separation (Whole Surface):     0.84079 +- 0.23682 mm
         K Total Surface Area:                     69891.97656 mm^2
         K Total Number of Vertices:                    117571
         K Average Vertex Area (Whole Surface):        0.59447 mm^2
         K Natural Surface Integral:                  12.56652
         K Rectified Surface Integral:              4923.14209
         K Positive Surface Integral:               2467.85449
         K Negative Surface Integral:               2455.28784
         K Mean Natural Surface Integral:              0.00011 across 117571 (100.00%) vertices
         K Mean Rectified Surface Integral:            0.04187 across 117571 (100.00%) vertices
         K Mean Positive Surface Integral:             0.04785 across 51575 (43.87%) vertices
         K Mean Negative Surface Integral:             0.03720 across 65996 (56.13%) vertices
         K AreaNorm Natural Surface Integral:          0.00018 across 69892.265625 (100.00%) mm^2
         K AreaNorm Rectified Surface Integral:        0.07044 across 69892.265625 (100.00%) mm^2
         K AreaNorm Positive Surface Integral:         0.10597 across 23289.207031 (33.32%) mm^2
         K AreaNorm Negative Surface Integral:         0.05269 across 46602.945312 (66.68%) mm^2

H <mean> +- <std> (using 'rh.smoothwm'):              -0.07821 +- 0.9686 mm^-1
         H Min:                                     -105.15475 at vertex 106673  
         H Max:                                       53.55324 at vertex 100192  
         H Curvature Calculation Type:                discrete
         H Mean Vertex Separation (Whole Surface):     0.84079 +- 0.23682 mm
         H Total Surface Area:                     69891.97656 mm^2
         H Total Number of Vertices:                    117571
         H Average Vertex Area (Whole Surface):        0.59447 mm^2
         H Natural Surface Integral:               -1360.11914
         H Rectified Surface Integral:             11889.50293
         H Positive Surface Integral:               5264.69189
         H Negative Surface Integral:               6624.81104
         H Mean Natural Surface Integral:             -0.01157 across 117571 (100.00%) vertices
         H Mean Rectified Surface Integral:            0.10113 across 117571 (100.00%) vertices
         H Mean Positive Surface Integral:             0.08808 across 59770 (50.84%) vertices
         H Mean Negative Surface Integral:             0.11461 across 57801 (49.16%) vertices
         H AreaNorm Natural Surface Integral:         -0.01946 across 69892.265625 (100.00%) mm^2
         H AreaNorm Rectified Surface Integral:        0.17011 across 69892.265625 (100.00%) mm^2
         H AreaNorm Positive Surface Integral:         0.13648 across 38574.750000 (55.19%) mm^2
         H AreaNorm Negative Surface Integral:         0.21154 across 31317.013672 (44.81%) mm^2

k1 <mean> +- <std> (using 'rh.smoothwm'):             -0.16333 +- 1.7544 mm^-1
        k1 Min:                                     -193.57117 at vertex 106673  
        k1 Max:                                       94.52901 at vertex 100192  
        k1 Curvature Calculation Type:                discrete
        k1 Mean Vertex Separation (Whole Surface):     0.84079 +- 0.23682 mm
        k1 Total Surface Area:                     69891.97656 mm^2
        k1 Total Number of Vertices:                    117571
        k1 Average Vertex Area (Whole Surface):        0.59447 mm^2
        k1 Natural Surface Integral:               -3646.88062
        k1 Rectified Surface Integral:             26881.88281
        k1 Positive Surface Integral:              11617.50098
        k1 Negative Surface Integral:              15264.38184
        k1 Mean Natural Surface Integral:             -0.03102 across 117571 (100.00%) vertices
        k1 Mean Rectified Surface Integral:            0.22864 across 117571 (100.00%) vertices
        k1 Mean Positive Surface Integral:             0.19437 across 59770 (50.84%) vertices
        k1 Mean Negative Surface Integral:             0.26409 across 57801 (49.16%) vertices
        k1 AreaNorm Natural Surface Integral:         -0.05218 across 69892.265625 (100.00%) mm^2
        k1 AreaNorm Rectified Surface Integral:        0.38462 across 69892.265625 (100.00%) mm^2
        k1 AreaNorm Positive Surface Integral:         0.30117 across 38574.750000 (55.19%) mm^2
        k1 AreaNorm Negative Surface Integral:         0.48741 across 31317.013672 (44.81%) mm^2

k2 <mean> +- <std> (using 'rh.smoothwm'):              0.00691 +- 0.2769 mm^-1
        k2 Min:                                      -16.73833 at vertex 106673  
        k2 Max:                                       14.71819 at vertex 43331   
        k2 Curvature Calculation Type:                discrete
        k2 Mean Vertex Separation (Whole Surface):     0.84079 +- 0.23682 mm
        k2 Total Surface Area:                     69891.97656 mm^2
        k2 Total Number of Vertices:                    117571
        k2 Average Vertex Area (Whole Surface):        0.59447 mm^2
        k2 Natural Surface Integral:                 926.64233
        k2 Rectified Surface Integral:              7188.49902
        k2 Positive Surface Integral:               4057.57080
        k2 Negative Surface Integral:               3130.92847
        k2 Mean Natural Surface Integral:              0.00788 across 117571 (100.00%) vertices
        k2 Mean Rectified Surface Integral:            0.06114 across 117571 (100.00%) vertices
        k2 Mean Positive Surface Integral:             0.06338 across 64020 (54.45%) vertices
        k2 Mean Negative Surface Integral:             0.05847 across 53551 (45.55%) vertices
        k2 AreaNorm Natural Surface Integral:          0.01326 across 69892.265625 (100.00%) mm^2
        k2 AreaNorm Rectified Surface Integral:        0.10285 across 69892.265625 (100.00%) mm^2
        k2 AreaNorm Positive Surface Integral:         0.10737 across 37790.285156 (54.07%) mm^2
        k2 AreaNorm Negative Surface Integral:         0.09753 across 32101.587891 (45.93%) mm^2

S <mean> +- <std> (using 'rh.smoothwm'):               2.58568 +- 102.7743 mm^-2
         S Min:                                        0.00000 at vertex 1       
         S Max:                                    31269.85352 at vertex 106673  
         S Curvature Calculation Type:                discrete
         S Mean Vertex Separation (Whole Surface):     0.84079 +- 0.23682 mm
         S Total Surface Area:                     69891.97656 mm^2
         S Total Number of Vertices:                    117571
         S Average Vertex Area (Whole Surface):        0.59447 mm^2
         S Natural Surface Integral:               30024.31445
         S Rectified Surface Integral:             30024.31445
         S Positive Surface Integral:              30024.31445
         S Negative Surface Integral:                  0.00000
         S Mean Natural Surface Integral:              0.25537 across 117571 (100.00%) vertices
         S Mean Rectified Surface Integral:            0.25537 across 117571 (100.00%) vertices
         S Mean Positive Surface Integral:             0.25537 across 117571 (100.00%) vertices
         S Mean Negative Surface Integral:             0.00000 across 0 (00.00%) vertices
         S AreaNorm Natural Surface Integral:          0.42958 across 69892.265625 (100.00%) mm^2
         S AreaNorm Rectified Surface Integral:        0.42958 across 69892.265625 (100.00%) mm^2
         S AreaNorm Positive Surface Integral:         0.42958 across 69892.265625 (100.00%) mm^2
         S AreaNorm Negative Surface Integral:         0.00000 across 0.000000 (00.00%) mm^2

C <mean> +- <std> (using 'rh.smoothwm'):               0.48198 +- 1.1655 mm^-2
         C Min:                                        0.00000 at vertex 88043   
         C Max:                                      137.38626 at vertex 106673  
         C Curvature Calculation Type:                discrete
         C Mean Vertex Separation (Whole Surface):     0.84079 +- 0.23682 mm
         C Total Surface Area:                     69891.97656 mm^2
         C Total Number of Vertices:                    117571
         C Average Vertex Area (Whole Surface):        0.59447 mm^2
         C Natural Surface Integral:               20080.50586
         C Rectified Surface Integral:             20080.50586
         C Positive Surface Integral:              20080.50586
         C Negative Surface Integral:                  0.00000
         C Mean Natural Surface Integral:              0.17079 across 117571 (100.00%) vertices
         C Mean Rectified Surface Integral:            0.17079 across 117571 (100.00%) vertices
         C Mean Positive Surface Integral:             0.17079 across 117571 (100.00%) vertices
         C Mean Negative Surface Integral:             0.00000 across 0 (00.00%) vertices
         C AreaNorm Natural Surface Integral:          0.28731 across 69892.265625 (100.00%) mm^2
         C AreaNorm Rectified Surface Integral:        0.28731 across 69892.265625 (100.00%) mm^2
         C AreaNorm Positive Surface Integral:         0.28731 across 69892.265625 (100.00%) mm^2
         C AreaNorm Negative Surface Integral:         0.00000 across 0.000000 (00.00%) mm^2

BE <mean> +- <std> (using 'rh.smoothwm'):              3.18147 +- 124.9338 mm^-2
        BE Min:                                        0.00000 at vertex 88043   
        BE Max:                                    37749.96875 at vertex 106673  
        BE Curvature Calculation Type:                discrete
        BE Mean Vertex Separation (Whole Surface):     0.84079 +- 0.23682 mm
        BE Total Surface Area:                     69891.97656 mm^2
        BE Total Number of Vertices:                    117571
        BE Average Vertex Area (Whole Surface):        0.59447 mm^2
        BE Natural Surface Integral:               30048.58203
        BE Rectified Surface Integral:             30048.58203
        BE Positive Surface Integral:              30048.58203
        BE Negative Surface Integral:                  0.00000
        BE Mean Natural Surface Integral:              0.25558 across 117571 (100.00%) vertices
        BE Mean Rectified Surface Integral:            0.25558 across 117571 (100.00%) vertices
        BE Mean Positive Surface Integral:             0.25558 across 117571 (100.00%) vertices
        BE Mean Negative Surface Integral:             0.00000 across 0 (00.00%) vertices
        BE AreaNorm Natural Surface Integral:          0.42993 across 69892.265625 (100.00%) mm^2
        BE AreaNorm Rectified Surface Integral:        0.42993 across 69892.265625 (100.00%) mm^2
        BE AreaNorm Positive Surface Integral:         0.42993 across 69892.265625 (100.00%) mm^2
        BE AreaNorm Negative Surface Integral:         0.00000 across 0.000000 (00.00%) mm^2

FI <mean> +- <std> (using 'rh.smoothwm'):              2.72657 +- 112.5686 mm^-2
        FI Min:                                        0.00000 at vertex 1       
        FI Max:                                    34229.73828 at vertex 106673  
        FI Curvature Calculation Type:                discrete
        FI Mean Vertex Separation (Whole Surface):     0.84079 +- 0.23682 mm
        FI Total Surface Area:                     69891.97656 mm^2
        FI Total Number of Vertices:                    117571
        FI Average Vertex Area (Whole Surface):        0.59447 mm^2
        FI Natural Surface Integral:               23547.89648
        FI Rectified Surface Integral:             23547.89648
        FI Positive Surface Integral:              23547.89648
        FI Negative Surface Integral:                  0.00000
        FI Mean Natural Surface Integral:              0.20029 across 117571 (100.00%) vertices
        FI Mean Rectified Surface Integral:            0.20029 across 117571 (100.00%) vertices
        FI Mean Positive Surface Integral:             0.20029 across 117571 (100.00%) vertices
        FI Mean Negative Surface Integral:             0.00000 across 0 (00.00%) vertices
        FI AreaNorm Natural Surface Integral:          0.33692 across 69892.265625 (100.00%) mm^2
        FI AreaNorm Rectified Surface Integral:        0.33692 across 69892.265625 (100.00%) mm^2
        FI AreaNorm Positive Surface Integral:         0.33692 across 69892.265625 (100.00%) mm^2
        FI AreaNorm Negative Surface Integral:         0.00000 across 0.000000 (00.00%) mm^2

curv -- calculation type:                                discrete
curv -- Folding Index (FI):                            1873.88208
curv -- Intrinsic Curvature Index - positive (ICIp):    196.38562
curv -- Intrinsic Curvature Index - negative (ICIn):    195.38560
curv -- Intrinsic Curvature Index - natural  (ICIt):      1.00001

Mean across 10 curvatures: 8.9954e-01 +- 1.2847e+00
