# Supplementary material for: Computer assisted diagnosis of Alzheimer’s disease using statistical likelihood-ratio test
Source: PLoS One. 2023 Feb 17;18(2):e0279574. doi: 10.1371/journal.pone.0279574 (PMC9937475; doi:10.1371/journal.pone.0279574)
Supplement: S1 File — (ZIP) [file pone.0279574.s001.zip › ADNI_AD/14_12_19/S832126/stats/rh.w-g.pct.stats]

# Title Segmentation Statistics 
# 
# generating_program mri_segstats
# cvs_version $Id: mri_segstats.c,v 1.121 2016/05/31 17:27:11 greve Exp $
# cmdline mri_segstats --in /scratch/jk27/xxz598/freesurfer/subjects/S832126/surf/rh.w-g.pct.mgh --annot S832126 rh aparc --sum /scratch/jk27/xxz598/freesurfer/subjects/S832126/stats/rh.w-g.pct.stats --snr 
# sysname  Linux
# hostname gadi-cpu-clx-0640.gadi.nci.org.au
# machine  x86_64
# user     xxz598
# anatomy_type surface
# 
# SUBJECTS_DIR /scratch/jk27/xxz598/freesurfer/subjects
# subjectname S832126
# Annot S832126 rh aparc
# ColorTable /tmp/mri_segstats.tmp.S832126.rh.97.ctab 
# ColorTableTimeStamp 2019/12/17 05:38:18 
# InVolFile  /scratch/jk27/xxz598/freesurfer/subjects/S832126/surf/rh.w-g.pct.mgh 
# InVolFileTimeStamp  2019/12/17 05:38:18 
# InVolFrame 0 
# Only reporting non-empty segmentations
# VertexArea_mm2 0.651415 
# TableCol  1 ColHeader Index 
# TableCol  1 FieldName Index 
# TableCol  1 Units     NA 
# TableCol  2 ColHeader SegId 
# TableCol  2 FieldName Segmentation Id
# TableCol  2 Units     NA
# TableCol  3 ColHeader NVertices 
# TableCol  3 FieldName Number of Vertices
# TableCol  3 Units     unitless
# TableCol  4 ColHeader Area_mm2
# TableCol  4 FieldName Area
# TableCol  4 Units     mm^2
# TableCol  5 ColHeader StructName
# TableCol  5 FieldName Structure Name
# TableCol  5 Units     NA
# TableCol  6 ColHeader Mean 
# TableCol  6 FieldName Intensity Mean
# TableCol  6 Units     unknown
# TableCol  7 ColHeader StdDev
# TableCol  7 FieldName Itensity StdDev
# TableCol  7 Units     unknown
# TableCol  8 ColHeader Min
# TableCol  8 FieldName Intensity Min
# TableCol  8 Units     unknown
# TableCol  9 ColHeader Max
# TableCol  9 FieldName Intensity Max
# TableCol  9 Units     unknown
# TableCol 10 ColHeader Range
# TableCol 10 FieldName Intensity Range
# TableCol 10 Units     unknown
# TableCol 11 ColHeader SNR
# TableCol 11 FieldName Intensity SNR
# TableCol 11 Units     none
# NRows 35 
# NTableCols 11 
# ColHeaders  Index SegId NVertices Area_mm2 StructName Mean StdDev Min Max Range SNR  
  1 2000      8642     5798.5  unknown                            0.0555     1.2114    -0.8841    48.1448    49.0289     0.0458 
  2 2001      1252      890.4  bankssts                          26.8195     5.5106     3.8665    47.7048    43.8383     4.8669 
  3 2002      1145      757.1  caudalanteriorcingulate           30.9864     9.6103     0.6298    71.1746    70.5448     3.2243 
  4 2003      3451     2185.3  caudalmiddlefrontal               24.0293     7.3559   -14.6388    49.0280    63.6668     3.2667 
  5 2005      1851     1135.1  cuneus                            22.1301     7.3340    -0.9111    47.3327    48.2438     3.0175 
  6 2006       414      294.0  entorhinal                        24.2357    10.2545   -31.9023    55.4473    87.3495     2.3634 
  7 2007      3213     2207.5  fusiform                          23.7628     7.0228   -13.0814    45.5545    58.6359     3.3836 
  8 2008      6917     4458.1  inferiorparietal                  24.8002     6.2191     1.3453    49.0018    47.6565     3.9878 
  9 2009      3444     2334.1  inferiortemporal                  25.0774     7.4127   -14.3199    53.3444    67.6643     3.3830 
 10 2010      1334      816.6  isthmuscingulate                  24.3287     9.3938    -3.7735    65.3595    69.1330     2.5899 
 11 2011      5471     3442.8  lateraloccipital                  22.9721     6.8202    -0.8404    44.5122    45.3525     3.3682 
 12 2012      2703     1806.4  lateralorbitofrontal              26.1511     9.7329   -37.6223    54.1255    91.7478     2.6869 
 13 2013      4895     3136.7  lingual                           20.2372    10.1605   -96.4719    45.9494   142.4214     1.9918 
 14 2014      2313     1561.6  medialorbitofrontal               26.0251     8.5330   -17.5772    54.2186    71.7958     3.0499 
 15 2015      4217     2865.8  middletemporal                    26.9503     6.3881     2.9313    51.4322    48.5009     4.2188 
 16 2016       829      565.4  parahippocampal                   25.6529     7.5909     1.8146    53.8930    52.0785     3.3794 
 17 2017      2542     1461.9  paracentral                       17.2029     7.5507   -11.3522    48.0997    59.4519     2.2783 
 18 2018      1433      969.8  parsopercularis                   25.6926     7.0356    -0.2140    47.3500    47.5640     3.6518 
 19 2019      1003      695.5  parsorbitalis                     27.9423     7.3328     2.7157    48.3921    45.6764     3.8106 
 20 2020      1572     1109.3  parstriangularis                  28.4140     5.9681    10.2920    52.1774    41.8854     4.7609 
 21 2021      1963     1311.9  pericalcarine                     18.3842     8.4112   -50.8092    46.9229    97.7320     2.1857 
 22 2022      6299     3958.5  postcentral                       18.9280     7.0277   -10.3732    44.3974    54.7706     2.6933 
 23 2023      1595     1010.8  posteriorcingulate                24.2403     7.1109   -28.9033    54.7633    83.6667     3.4089 
 24 2024      8074     5041.2  precentral                        18.8934     7.9433    -8.5858    44.9227    53.5085     2.3786 
 25 2025      4475     2995.6  precuneus                         22.7147     6.6398    -5.5747    43.2050    48.7797     3.4210 
 26 2026       815      527.1  rostralanteriorcingulate          29.4239     9.3677     1.9982    64.6301    62.6318     3.1410 
 27 2027      6271     4182.6  rostralmiddlefrontal              26.8040     8.2016   -28.5063    55.7888    84.2951     3.2681 
 28 2028      8317     5411.3  superiorfrontal                   25.4572     7.5824    -9.5375    50.0843    59.6217     3.3574 
 29 2029      7422     4694.7  superiorparietal                  23.6755     6.3469    -2.0097    46.9545    48.9642     3.7302 
 30 2030      4687     3134.2  superiortemporal                  26.2625     6.4203     4.1090    56.1044    51.9954     4.0905 
 31 2031      4753     3047.1  supramarginal                     24.6237     5.9150     0.1308    45.1163    44.9855     4.1629 
 32 2032       350      229.4  frontalpole                       25.6124     9.3686   -11.0582    46.4950    57.5532     2.7339 
 33 2033       546      391.3  temporalpole                      27.0015     8.5792    -0.8019    50.0340    50.8359     3.1473 
 34 2034       473      239.6  transversetemporal                18.2370     5.5817     2.4197    38.9110    36.4913     3.2673 
 35 2035      2890     1920.3  insula                            21.9095     7.7849   -20.0229    50.2257    70.2486     2.8144 
