# Supplementary material for: Computer assisted diagnosis of Alzheimer’s disease using statistical likelihood-ratio test
Source: PLoS One. 2023 Feb 17;18(2):e0279574. doi: 10.1371/journal.pone.0279574 (PMC9937475; doi:10.1371/journal.pone.0279574)
Supplement: S1 File — (ZIP) [file pone.0279574.s001.zip › ADNI_AD/14_12_19/S832126/stats/wmparc.stats]

# Title Segmentation Statistics 
# 
# generating_program mri_segstats
# cvs_version $Id: mri_segstats.c,v 1.121 2016/05/31 17:27:11 greve Exp $
# cmdline mri_segstats --seg mri/wmparc.mgz --sum stats/wmparc.stats --pv mri/norm.mgz --excludeid 0 --brainmask mri/brainmask.mgz --in mri/norm.mgz --in-intensity-name norm --in-intensity-units MR --subject S832126 --surf-wm-vol --ctab /scratch/jk27/xxz598/freesurfer/WMParcStatsLUT.txt --etiv 
# sysname  Linux
# hostname gadi-cpu-clx-0640.gadi.nci.org.au
# machine  x86_64
# user     xxz598
# anatomy_type volume
# 
# SUBJECTS_DIR /scratch/jk27/xxz598/freesurfer/subjects
# subjectname S832126
# Measure VentricleChoroidVol, VentricleChoroidVol, Volume of ventricles and choroid plexus, 64890.000000, mm^3
# Measure lhCerebralWhiteMatter, lhCerebralWhiteMatterVol, Left hemisphere cerebral white matter volume, 178024.167827, mm^3
# Measure rhCerebralWhiteMatter, rhCerebralWhiteMatterVol, Right hemisphere cerebral white matter volume, 181187.301565, mm^3
# Measure CerebralWhiteMatter, CerebralWhiteMatterVol, Total cerebral white matter volume, 359211.469392, mm^3
# Measure Mask, MaskVol, Mask Volume, 1500080.000000, mm^3
# Measure EstimatedTotalIntraCranialVol, eTIV, Estimated Total Intracranial Volume, 1490028.189304, mm^3
# SegVolFile mri/wmparc.mgz 
# SegVolFileTimeStamp  2019/12/17 05:48:21 
# ColorTable /scratch/jk27/xxz598/freesurfer/WMParcStatsLUT.txt 
# ColorTableTimeStamp 2017/01/19 09:00:02 
# InVolFile  mri/norm.mgz 
# InVolFileTimeStamp  2019/12/17 00:56:25 
# InVolFrame 0 
# PVVolFile  mri/norm.mgz 
# PVVolFileTimeStamp  2019/12/17 00:56:25 
# ExcludeSegId 0 
# Only reporting non-empty segmentations
# VoxelVolume_mm3 1 
# TableCol  1 ColHeader Index 
# TableCol  1 FieldName Index 
# TableCol  1 Units     NA 
# TableCol  2 ColHeader SegId 
# TableCol  2 FieldName Segmentation Id
# TableCol  2 Units     NA
# TableCol  3 ColHeader NVoxels 
# TableCol  3 FieldName Number of Voxels
# TableCol  3 Units     unitless
# TableCol  4 ColHeader Volume_mm3
# TableCol  4 FieldName Volume
# TableCol  4 Units     mm^3
# TableCol  5 ColHeader StructName
# TableCol  5 FieldName Structure Name
# TableCol  5 Units     NA
# TableCol  6 ColHeader normMean 
# TableCol  6 FieldName Intensity normMean
# TableCol  6 Units     MR
# TableCol  7 ColHeader normStdDev
# TableCol  7 FieldName Itensity normStdDev
# TableCol  7 Units     MR
# TableCol  8 ColHeader normMin
# TableCol  8 FieldName Intensity normMin
# TableCol  8 Units     MR
# TableCol  9 ColHeader normMax
# TableCol  9 FieldName Intensity normMax
# TableCol  9 Units     MR
# TableCol 10 ColHeader normRange
# TableCol 10 FieldName Intensity normRange
# TableCol 10 Units     MR
# NRows 70 
# NTableCols 10 
# ColHeaders  Index SegId NVoxels Volume_mm3 StructName normMean normStdDev normMin normMax normRange  
  1 3001      3119     3092.5  wm-lh-bankssts                    98.7509     7.1458    71.0000   119.0000    48.0000 
  2 3002      2448     2445.6  wm-lh-caudalanteriorcingulate    101.9710    12.1700    29.0000   124.0000    95.0000 
  3 3003      5911     6013.2  wm-lh-caudalmiddlefrontal         98.9443     7.3211    75.0000   120.0000    45.0000 
  4 3005      1514     1612.2  wm-lh-cuneus                      95.7919     7.2884    76.0000   114.0000    38.0000 
  5 3006       737      783.6  wm-lh-entorhinal                  82.2212     7.0888    67.0000   103.0000    36.0000 
  6 3007      4008     4154.2  wm-lh-fusiform                    88.0424     8.1630    53.0000   111.0000    58.0000 
  7 3008      7210     7431.7  wm-lh-inferiorparietal            99.1036     8.4174    51.0000   123.0000    72.0000 
  8 3009      4049     4133.9  wm-lh-inferiortemporal            89.2042     9.0034    65.0000   114.0000    49.0000 
  9 3010      3335     3425.4  wm-lh-isthmuscingulate            99.6576    14.3363    18.0000   121.0000   103.0000 
 10 3011      7166     7470.5  wm-lh-lateraloccipital            90.5038     8.1541    64.0000   113.0000    49.0000 
 11 3012      5372     5527.1  wm-lh-lateralorbitofrontal        96.9181     9.1517    57.0000   122.0000    65.0000 
 12 3013      3981     4389.9  wm-lh-lingual                     84.8897     9.1831    37.0000   106.0000    69.0000 
 13 3014      3130     3238.8  wm-lh-medialorbitofrontal         97.7562    10.1743    31.0000   120.0000    89.0000 
 14 3015      4135     4443.7  wm-lh-middletemporal              91.4116     8.4329    59.0000   110.0000    51.0000 
 15 3016       972     1095.9  wm-lh-parahippocampal             86.0905     8.9570    57.0000   112.0000    55.0000 
 16 3017      3632     3701.6  wm-lh-paracentral                 98.0520     7.3917    77.0000   118.0000    41.0000 
 17 3018      2566     2629.4  wm-lh-parsopercularis             97.6002     8.1467    70.0000   118.0000    48.0000 
 18 3019       611      638.8  wm-lh-parsorbitalis               90.9918     7.4606    75.0000   114.0000    39.0000 
 19 3020      2509     2577.6  wm-lh-parstriangularis            97.5975     7.8940    58.0000   120.0000    62.0000 
 20 3021      1918     1941.8  wm-lh-pericalcarine               88.3415     9.4663    31.0000   110.0000    79.0000 
 21 3022      5686     6155.5  wm-lh-postcentral                 97.1855     7.4103    73.0000   121.0000    48.0000 
 22 3023      4115     4131.5  wm-lh-posteriorcingulate         103.4554     9.8726    42.0000   123.0000    81.0000 
 23 3024     12655    13145.9  wm-lh-precentral                  98.3346     6.7813    62.0000   120.0000    58.0000 
 24 3025      5966     6087.6  wm-lh-precuneus                   98.2385     9.3825    35.0000   119.0000    84.0000 
 25 3026      2545     2547.0  wm-lh-rostralanteriorcingulate    97.3870    13.5867    34.0000   124.0000    90.0000 
 26 3027     10027    10393.2  wm-lh-rostralmiddlefrontal        98.2330     8.5661    34.0000   125.0000    91.0000 
 27 3028     14708    15192.3  wm-lh-superiorfrontal             98.8064     7.7961    67.0000   122.0000    55.0000 
 28 3029      9727    10064.8  wm-lh-superiorparietal            99.8136     7.9945    51.0000   121.0000    70.0000 
 29 3030      5640     6026.6  wm-lh-superiortemporal            95.5784     9.5042    68.0000   119.0000    51.0000 
 30 3031      7029     7244.8  wm-lh-supramarginal              101.3138     8.7242    75.0000   124.0000    49.0000 
 31 3032       199      204.2  wm-lh-frontalpole                 93.8693     7.6827    80.0000   110.0000    30.0000 
 32 3033       443      497.4  wm-lh-temporalpole                83.4221     7.3728    64.0000   105.0000    41.0000 
 33 3034       536      553.6  wm-lh-transversetemporal         100.1194     6.2790    83.0000   115.0000    32.0000 
 34 3035      8539     8717.4  wm-lh-insula                      95.4710     9.5346    36.0000   120.0000    84.0000 
 35 4001      3180     3197.9  wm-rh-bankssts                    99.3679     6.1986    76.0000   115.0000    39.0000 
 36 4002      2580     2572.3  wm-rh-caudalanteriorcingulate    104.2426    11.5258    44.0000   127.0000    83.0000 
 37 4003      5618     5760.0  wm-rh-caudalmiddlefrontal         98.8749     7.5950    76.0000   120.0000    44.0000 
 38 4005      1702     1819.6  wm-rh-cuneus                      97.0229     7.3479    76.0000   114.0000    38.0000 
 39 4006       469      484.1  wm-rh-entorhinal                  85.5288     7.4238    68.0000   106.0000    38.0000 
 40 4007      4353     4488.4  wm-rh-fusiform                    90.9021     7.5971    67.0000   109.0000    42.0000 
 41 4008      9086     9500.8  wm-rh-inferiorparietal           100.3644     6.8071    79.0000   122.0000    43.0000 
 42 4009      3641     3747.4  wm-rh-inferiortemporal            89.3016     8.1970    67.0000   112.0000    45.0000 
 43 4010      3294     3388.0  wm-rh-isthmuscingulate           103.4921     8.8438    54.0000   121.0000    67.0000 
 44 4011      6590     6912.9  wm-rh-lateraloccipital            93.2777     7.4970    72.0000   111.0000    39.0000 
 45 4012      5441     5531.1  wm-rh-lateralorbitofrontal        97.8366     8.9672    39.0000   126.0000    87.0000 
 46 4013      5507     5597.1  wm-rh-lingual                     88.9397     9.3944    15.0000   111.0000    96.0000 
 47 4014      3031     3131.5  wm-rh-medialorbitofrontal         98.4586     9.7465    53.0000   125.0000    72.0000 
 48 4015      4714     5020.7  wm-rh-middletemporal              92.7155     7.7920    68.0000   114.0000    46.0000 
 49 4016      1040     1191.8  wm-rh-parahippocampal             91.8135     7.5556    64.0000   113.0000    49.0000 
 50 4017      4327     4426.4  wm-rh-paracentral                 99.4232     7.1080    69.0000   118.0000    49.0000 
 51 4018      2126     2191.9  wm-rh-parsopercularis             98.2738     8.0120    77.0000   118.0000    41.0000 
 52 4019       901      992.5  wm-rh-parsorbitalis               93.3640     7.9365    76.0000   115.0000    39.0000 
 53 4020      2236     2330.2  wm-rh-parstriangularis            97.8184     8.3373    71.0000   121.0000    50.0000 
 54 4021      2547     2490.7  wm-rh-pericalcarine               90.7338     8.0237    37.0000   114.0000    77.0000 
 55 4022      6527     7114.5  wm-rh-postcentral                 97.6476     7.0746    77.0000   119.0000    42.0000 
 56 4023      3598     3628.0  wm-rh-posteriorcingulate         104.4055     8.8957    51.0000   124.0000    73.0000 
 57 4024     13437    13981.4  wm-rh-precentral                  97.9509     6.4747    67.0000   117.0000    50.0000 
 58 4025      6266     6488.8  wm-rh-precuneus                   99.0645     7.2874    67.0000   118.0000    51.0000 
 59 4026      1686     1726.3  wm-rh-rostralanteriorcingulate   104.0403     9.6987    61.0000   124.0000    63.0000 
 60 4027      8750     9203.0  wm-rh-rostralmiddlefrontal        99.3605     8.3727    72.0000   119.0000    47.0000 
 61 4028     12707    13155.8  wm-rh-superiorfrontal             98.6335     7.7134    64.0000   123.0000    59.0000 
 62 4029     10690    11000.4  wm-rh-superiorparietal            99.9171     7.1086    74.0000   117.0000    43.0000 
 63 4030      5011     5415.3  wm-rh-superiortemporal            96.6973     7.9165    71.0000   116.0000    45.0000 
 64 4031      6413     6656.4  wm-rh-supramarginal              101.4312     7.1650    77.0000   119.0000    42.0000 
 65 4032       207      235.9  wm-rh-frontalpole                 92.3768     6.6386    80.0000   109.0000    29.0000 
 66 4033       469      514.0  wm-rh-temporalpole                85.9531     7.3594    67.0000   108.0000    41.0000 
 67 4034       502      517.7  wm-rh-transversetemporal         100.5578     5.6036    84.0000   113.0000    29.0000 
 68 4035      7919     8018.5  wm-rh-insula                      96.6426     8.2601    51.0000   117.0000    66.0000 
 69 5001     20855    20524.0  Left-UnsegmentedWhiteMatter       97.3756    14.4146    14.0000   126.0000   112.0000 
 70 5002     23365    23027.9  Right-UnsegmentedWhiteMatter      99.1204    12.1885    17.0000   120.0000   103.0000 
