# Supplementary material for: Computer assisted diagnosis of Alzheimer’s disease using statistical likelihood-ratio test
Source: PLoS One. 2023 Feb 17;18(2):e0279574. doi: 10.1371/journal.pone.0279574 (PMC9937475; doi:10.1371/journal.pone.0279574)
Supplement: S1 File — (ZIP) [file pone.0279574.s001.zip › ADNI_AD/14_12_19/S837147/stats/aseg.stats]

# Title Segmentation Statistics 
# 
# generating_program mri_segstats
# cvs_version $Id: mri_segstats.c,v 1.121 2016/05/31 17:27:11 greve Exp $
# cmdline mri_segstats --seg mri/aseg.mgz --sum stats/aseg.stats --pv mri/norm.mgz --empty --brainmask mri/brainmask.mgz --brain-vol-from-seg --excludeid 0 --excl-ctxgmwm --supratent --subcortgray --in mri/norm.mgz --in-intensity-name norm --in-intensity-units MR --etiv --surf-wm-vol --surf-ctx-vol --totalgray --euler --ctab /scratch/jk27/xxz598/freesurfer/ASegStatsLUT.txt --subject S837147 
# sysname  Linux
# hostname gadi-cpu-clx-0640.gadi.nci.org.au
# machine  x86_64
# user     xxz598
# anatomy_type volume
# 
# SUBJECTS_DIR /scratch/jk27/xxz598/freesurfer/subjects
# subjectname S837147
# Measure BrainSeg, BrainSegVol, Brain Segmentation Volume, 1065530.000000, mm^3
# Measure BrainSegNotVent, BrainSegVolNotVent, Brain Segmentation Volume Without Ventricles, 1015008.000000, mm^3
# Measure BrainSegNotVentSurf, BrainSegVolNotVentSurf, Brain Segmentation Volume Without Ventricles from Surf, 1013923.834743, mm^3
# Measure VentricleChoroidVol, VentricleChoroidVol, Volume of ventricles and choroid plexus, 45382.000000, mm^3
# Measure lhCortex, lhCortexVol, Left hemisphere cortical gray matter volume, 203412.730226, mm^3
# Measure rhCortex, rhCortexVol, Right hemisphere cortical gray matter volume, 216095.101818, mm^3
# Measure Cortex, CortexVol, Total cortical gray matter volume, 419507.832044, mm^3
# Measure lhCerebralWhiteMatter, lhCerebralWhiteMatterVol, Left hemisphere cerebral white matter volume, 205570.027089, mm^3
# Measure rhCerebralWhiteMatter, rhCerebralWhiteMatterVol, Right hemisphere cerebral white matter volume, 209561.975609, mm^3
# Measure CerebralWhiteMatter, CerebralWhiteMatterVol, Total cerebral white matter volume, 415132.002699, mm^3
# Measure SubCortGray, SubCortGrayVol, Subcortical gray matter volume, 47044.000000, mm^3
# Measure TotalGray, TotalGrayVol, Total gray matter volume, 573222.832044, mm^3
# Measure SupraTentorial, SupraTentorialVol, Supratentorial volume, 929695.834743, mm^3
# Measure SupraTentorialNotVent, SupraTentorialVolNotVent, Supratentorial volume, 884313.834743, mm^3
# Measure SupraTentorialNotVentVox, SupraTentorialVolNotVentVox, Supratentorial volume voxel count, 882633.000000, mm^3
# Measure Mask, MaskVol, Mask Volume, 1565165.000000, mm^3
# Measure BrainSegVol-to-eTIV, BrainSegVol-to-eTIV, Ratio of BrainSegVol to eTIV, 0.689677, unitless
# Measure MaskVol-to-eTIV, MaskVol-to-eTIV, Ratio of MaskVol to eTIV, 1.013072, unitless
# Measure lhSurfaceHoles, lhSurfaceHoles, Number of defect holes in lh surfaces prior to fixing, 47, unitless
# Measure rhSurfaceHoles, rhSurfaceHoles, Number of defect holes in rh surfaces prior to fixing, 37, unitless
# Measure SurfaceHoles, SurfaceHoles, Total number of defect holes in surfaces prior to fixing, 84, unitless
# Measure EstimatedTotalIntraCranialVol, eTIV, Estimated Total Intracranial Volume, 1544969.908393, mm^3
# SegVolFile mri/aseg.mgz 
# SegVolFileTimeStamp  2019/12/17 00:20:02 
# ColorTable /scratch/jk27/xxz598/freesurfer/ASegStatsLUT.txt 
# ColorTableTimeStamp 2017/01/19 09:00:02 
# InVolFile  mri/norm.mgz 
# InVolFileTimeStamp  2019/12/16 18:32:00 
# InVolFrame 0 
# PVVolFile  mri/norm.mgz 
# PVVolFileTimeStamp  2019/12/16 18:32:00 
# Excluding Cortical Gray and White Matter
# ExcludeSegId 0 2 3 41 42 
# VoxelVolume_mm3 1 
# TableCol  1 ColHeader Index 
# TableCol  1 FieldName Index 
# TableCol  1 Units     NA 
# TableCol  2 ColHeader SegId 
# TableCol  2 FieldName Segmentation Id
# TableCol  2 Units     NA
# TableCol  3 ColHeader NVoxels 
# TableCol  3 FieldName Number of Voxels
# TableCol  3 Units     unitless
# TableCol  4 ColHeader Volume_mm3
# TableCol  4 FieldName Volume
# TableCol  4 Units     mm^3
# TableCol  5 ColHeader StructName
# TableCol  5 FieldName Structure Name
# TableCol  5 Units     NA
# TableCol  6 ColHeader normMean 
# TableCol  6 FieldName Intensity normMean
# TableCol  6 Units     MR
# TableCol  7 ColHeader normStdDev
# TableCol  7 FieldName Itensity normStdDev
# TableCol  7 Units     MR
# TableCol  8 ColHeader normMin
# TableCol  8 FieldName Intensity normMin
# TableCol  8 Units     MR
# TableCol  9 ColHeader normMax
# TableCol  9 FieldName Intensity normMax
# TableCol  9 Units     MR
# TableCol 10 ColHeader normRange
# TableCol 10 FieldName Intensity normRange
# TableCol 10 Units     MR
# NRows 45 
# NTableCols 10 
# ColHeaders  Index SegId NVoxels Volume_mm3 StructName normMean normStdDev normMin normMax normRange  
  1   4     20581    20878.9  Left-Lateral-Ventricle            27.4812    10.3025     7.0000    87.0000    80.0000 
  2   5      1095     1071.1  Left-Inf-Lat-Vent                 38.6795    14.0722     9.0000    81.0000    72.0000 
  3   7     13341    13761.3  Left-Cerebellum-White-Matter      85.9622     7.0341    36.0000   107.0000    71.0000 
  4   8     51623    51446.2  Left-Cerebellum-Cortex            62.3575    11.6365     8.0000   102.0000    94.0000 
  5  10      5800     5619.2  Left-Thalamus-Proper              90.6652    10.2990    31.0000   114.0000    83.0000 
  6  11      3080     3033.8  Left-Caudate                      84.2545     8.1083    44.0000   110.0000    66.0000 
  7  12      3803     3746.2  Left-Putamen                      88.1217     7.3316    28.0000   112.0000    84.0000 
  8  13      1638     1638.8  Left-Pallidum                    100.4799     5.6310    70.0000   119.0000    49.0000 
  9  14      1680     1763.2  3rd-Ventricle                     32.8119    11.4947    10.0000    78.0000    68.0000 
 10  15      1849     1998.6  4th-Ventricle                     32.2845    11.0244     9.0000    72.0000    63.0000 
 11  16     20464    20394.5  Brain-Stem                        84.8475    10.1467    20.0000   114.0000    94.0000 
 12  17      3391     3194.5  Left-Hippocampus                  69.8531    11.1308    19.0000   108.0000    89.0000 
 13  18      1229     1152.9  Left-Amygdala                     71.2286     9.2838    19.0000    93.0000    74.0000 
 14  24      1613     1487.1  CSF                               45.6528    12.1147    18.0000    95.0000    77.0000 
 15  26       380      368.7  Left-Accumbens-area               81.6132     5.7260    53.0000    96.0000    43.0000 
 16  28      3846     3692.6  Left-VentralDC                    93.2530    12.1735    35.0000   121.0000    86.0000 
 17  30        28       38.4  Left-vessel                       52.5357    12.4081    28.0000    70.0000    42.0000 
 18  31      1462     1329.2  Left-choroid-plexus               48.8830    12.0279    18.0000    88.0000    70.0000 
 19  43     20005    20037.0  Right-Lateral-Ventricle           28.7043    10.7885     8.0000    91.0000    83.0000 
 20  44       985     1006.4  Right-Inf-Lat-Vent                35.1096    13.1547    11.0000    78.0000    67.0000 
 21  46     12171    12811.2  Right-Cerebellum-White-Matter     84.2454     6.4266    26.0000   104.0000    78.0000 
 22  47     53779    53513.5  Right-Cerebellum-Cortex           60.9978    11.5334     8.0000    96.0000    88.0000 
 23  49      5958     5714.3  Right-Thalamus-Proper             89.4392     9.7871    32.0000   111.0000    79.0000 
 24  50      2998     2923.6  Right-Caudate                     82.5270     7.9397    51.0000   102.0000    51.0000 
 25  51      3819     3715.8  Right-Putamen                     86.8138     6.5210    49.0000   110.0000    61.0000 
 26  52      1575     1581.0  Right-Pallidum                   100.3917     5.6691    71.0000   119.0000    48.0000 
 27  53      3705     3462.3  Right-Hippocampus                 70.2081     9.7115    23.0000   106.0000    83.0000 
 28  54      1770     1700.7  Right-Amygdala                    71.0113     7.7644    31.0000    95.0000    64.0000 
 29  58       414      377.7  Right-Accumbens-area              80.5870     6.1183    55.0000   109.0000    54.0000 
 30  60      3678     3500.4  Right-VentralDC                   92.7969    12.2362    26.0000   120.0000    94.0000 
 31  62        29       39.1  Right-vessel                      54.7931    12.1461    28.0000    73.0000    45.0000 
 32  63      1287     1185.5  Right-choroid-plexus              47.5416    11.8040    20.0000    81.0000    61.0000 
 33  72         0        0.0  5th-Ventricle                      0.0000     0.0000     0.0000     0.0000     0.0000 
 34  77      2589     2490.8  WM-hypointensities                72.1889    10.8428    32.0000   105.0000    73.0000 
 35  78         0        0.0  Left-WM-hypointensities            0.0000     0.0000     0.0000     0.0000     0.0000 
 36  79         0        0.0  Right-WM-hypointensities           0.0000     0.0000     0.0000     0.0000     0.0000 
 37  80         0        0.0  non-WM-hypointensities             0.0000     0.0000     0.0000     0.0000     0.0000 
 38  81         0        0.0  Left-non-WM-hypointensities        0.0000     0.0000     0.0000     0.0000     0.0000 
 39  82         0        0.0  Right-non-WM-hypointensities       0.0000     0.0000     0.0000     0.0000     0.0000 
 40  85       208      222.3  Optic-Chiasm                      83.0817    15.4966    40.0000   115.0000    75.0000 
 41 251      1175     1045.4  CC_Posterior                      97.3055    22.5633    35.0000   127.0000    92.0000 
 42 252       604      518.5  CC_Mid_Posterior                  83.9437    21.4465    35.0000   128.0000    93.0000 
 43 253       565      508.0  CC_Central                        93.8496    20.2779    31.0000   123.0000    92.0000 
 44 254       430      383.8  CC_Mid_Anterior                   96.9279    19.1365    30.0000   122.0000    92.0000 
 45 255       825      763.6  CC_Anterior                      100.9212    17.3948    46.0000   128.0000    82.0000 
