# Supplementary material for: Computer assisted diagnosis of Alzheimer’s disease using statistical likelihood-ratio test
Source: PLoS One. 2023 Feb 17;18(2):e0279574. doi: 10.1371/journal.pone.0279574 (PMC9937475; doi:10.1371/journal.pone.0279574)
Supplement: S1 File — (ZIP) [file pone.0279574.s001.zip › ADNI_AD/14_12_19/S837147/stats/lh.aparc.a2009s.stats]

# Table of FreeSurfer cortical parcellation anatomical statistics 
# 
# CreationTime 2019/12/16-13:10:32-GMT
# generating_program mris_anatomical_stats
# cvs_version $Id: mris_anatomical_stats.c,v 1.79 2016/03/14 15:15:34 greve Exp $
# mrisurf.c-cvs_version $Id: mrisurf.c,v 1.781.2.6 2016/12/27 16:47:14 zkaufman Exp $
# cmdline mris_anatomical_stats -th3 -mgz -cortex ../label/lh.cortex.label -f ../stats/lh.aparc.a2009s.stats -b -a ../label/lh.aparc.a2009s.annot -c ../label/aparc.annot.a2009s.ctab S837147 lh white 
# sysname  Linux
# hostname gadi-cpu-clx-0640.gadi.nci.org.au
# machine  x86_64
# user     xxz598
# 
# SUBJECTS_DIR /scratch/jk27/xxz598/freesurfer/subjects
# anatomy_type surface
# subjectname S837147
# hemi lh
# AnnotationFile ../label/lh.aparc.a2009s.annot
# AnnotationFileTimeStamp 2019/12/17 00:10:19
# Measure Cortex, NumVert, Number of Vertices, 125554, unitless
# Measure Cortex, WhiteSurfArea, White Surface Total Area, 80883.2, mm^2
# Measure Cortex, MeanThickness, Mean Thickness, 2.24401, mm
# Measure BrainSeg, BrainSegVol, Brain Segmentation Volume, 1065530.000000, mm^3
# Measure BrainSegNotVent, BrainSegVolNotVent, Brain Segmentation Volume Without Ventricles, 1015008.000000, mm^3
# Measure BrainSegNotVentSurf, BrainSegVolNotVentSurf, Brain Segmentation Volume Without Ventricles from Surf, 1013923.834743, mm^3
# Measure Cortex, CortexVol Total cortical gray matter volume, 419507.832044, mm^3
# Measure SupraTentorial, SupraTentorialVol, Supratentorial volume, 929695.834743, mm^3
# Measure SupraTentorialNotVent, SupraTentorialVolNotVent, Supratentorial volume, 884313.834743, mm^3
# Measure EstimatedTotalIntraCranialVol, eTIV, Estimated Total Intracranial Volume, 1544969.908393, mm^3
# NTableCols 10
# TableCol  1 ColHeader StructName
# TableCol  1 FieldName Structure Name
# TableCol  1 Units     NA
# TableCol  2 ColHeader NumVert
# TableCol  2 FieldName Number of Vertices
# TableCol  2 Units     unitless
# TableCol  3 ColHeader SurfArea
# TableCol  3 FieldName Surface Area
# TableCol  3 Units     mm^2
# TableCol  4 ColHeader GrayVol
# TableCol  4 FieldName Gray Matter Volume
# TableCol  4 Units     mm^3
# TableCol  5 ColHeader ThickAvg 
# TableCol  5 FieldName Average Thickness
# TableCol  5 Units     mm
# TableCol  6 ColHeader ThickStd
# TableCol  6 FieldName Thickness StdDev
# TableCol  6 Units     mm 
# TableCol  7 ColHeader MeanCurv
# TableCol  7 FieldName Integrated Rectified Mean Curvature
# TableCol  7 Units     mm^-1
# TableCol  8 ColHeader GausCurv 
# TableCol  8 FieldName Integrated Rectified Gaussian Curvature
# TableCol  8 Units     mm^-2
# TableCol  9 ColHeader  FoldInd
# TableCol  9 FieldName  Folding Index 
# TableCol  9 Units      unitless 
# TableCol 10 ColHeader CurvInd
# TableCol 10 FieldName Intrinsic Curvature Index
# TableCol 10 Units     unitless
# ColHeaders StructName NumVert SurfArea GrayVol ThickAvg ThickStd MeanCurv GausCurv FoldInd CurvInd
G&S_frontomargin                         1305    878   2187  2.227 0.509     0.149     0.042       23     2.2
G&S_occipital_inf                        1640   1080   3026  2.223 0.651     0.133     0.027       24     1.9
G&S_paracentral                          1761    896   2515  2.358 0.549     0.097     0.027       14     1.9
G&S_subcentral                           1388    872   2519  2.464 0.485     0.132     0.038       18     1.9
G&S_transv_frontopol                      818    547   1547  2.236 0.506     0.157     0.046       16     1.6
G&S_cingul-Ant                           2341   1602   4553  2.610 0.616     0.136     0.039       31     3.4
G&S_cingul-Mid-Ant                       1072    779   1874  2.431 0.515     0.125     0.023       10     1.0
G&S_cingul-Mid-Post                      1226    835   1961  2.256 0.539     0.123     0.021       15     1.0
G_cingul-Post-dorsal                      604    393   1360  2.534 0.511     0.147     0.032       10     0.7
G_cingul-Post-ventral                     409    253    546  2.124 0.922     0.160     0.064       19     1.2
G_cuneus                                 2150   1222   2454  1.768 0.377     0.134     0.038       27     3.5
G_front_inf-Opercular                    1628   1023   3609  2.635 0.523     0.144     0.045       28     2.9
G_front_inf-Orbital                       515    293   1162  2.794 0.559     0.151     0.068       12     1.3
G_front_inf-Triangul                      985    615   1797  2.313 0.413     0.142     0.041       16     1.5
G_front_middle                           4251   2620   7782  2.317 0.511     0.140     0.043       68     7.1
G_front_sup                              7416   4589  14303  2.507 0.597     0.137     0.041      117    12.5
G_Ins_lg&S_cent_ins                       620    397   1084  2.564 0.633     0.144     0.056        9     1.5
G_insular_short                           712    429   1699  3.153 0.661     0.139     0.072       13     2.2
G_occipital_middle                       2167   1352   3817  2.154 0.501     0.148     0.035       46     3.0
G_occipital_sup                          1129    655   1450  1.898 0.497     0.117     0.032       13     1.4
G_oc-temp_lat-fusifor                    2026   1202   4219  2.741 0.633     0.155     0.058       46     5.0
G_oc-temp_med-Lingual                    3103   1737   4001  1.943 0.575     0.139     0.040       51     5.2
G_oc-temp_med-Parahip                    1110    680   2181  2.437 0.777     0.118     0.039       14     1.7
G_orbital                                2618   1638   5746  2.709 0.700     0.153     0.052       48     5.6
G_pariet_inf-Angular                     2044   1339   4038  2.347 0.481     0.143     0.035       39     2.7
G_pariet_inf-Supramar                    3533   2295   7083  2.458 0.539     0.135     0.036       51     5.0
G_parietal_sup                           3185   2025   5288  2.100 0.496     0.128     0.036       48     4.5
G_postcentral                            2328   1281   3234  2.085 0.576     0.108     0.026       24     2.6
G_precentral                             3150   1711   5176  2.478 0.560     0.121     0.039       42     4.9
G_precuneus                              2648   1676   4734  2.211 0.452     0.138     0.041       47     4.0
G_rectus                                 1034    666   1891  2.111 0.551     0.149     0.051       28     2.4
G_subcallosal                             854    612    907  1.618 0.968     0.107     0.053       13     1.3
G_temp_sup-G_T_transv                     581    293    733  2.049 0.425     0.116     0.039        8     0.9
G_temp_sup-Lateral                       2468   1513   5812  2.728 0.568     0.143     0.046       45     4.2
G_temp_sup-Plan_polar                     569    326   1030  2.500 0.794     0.111     0.073       10     1.8
G_temp_sup-Plan_tempo                    1607   1015   2613  2.222 0.537     0.121     0.028       21     1.9
G_temporal_inf                           2616   1697   6868  2.796 0.757     0.161     0.059       65     7.4
G_temporal_middle                        2862   1814   6963  2.712 0.556     0.140     0.038       57     4.6
Lat_Fis-ant-Horizont                      347    225    476  2.517 0.293     0.114     0.022        3     0.3
Lat_Fis-ant-Vertical                      416    274    419  2.078 0.383     0.145     0.048        5     0.8
Lat_Fis-post                             1239    837   1494  2.125 0.512     0.116     0.027       10     1.3
Pole_occipital                           2200   1213   2475  1.796 0.471     0.140     0.037       33     3.3
Pole_temporal                            1413    942   4609  2.941 0.814     0.160     0.068       32     3.7
S_calcarine                              2584   1767   2334  1.527 0.469     0.113     0.025       28     2.5
S_central                                3099   2212   3594  1.791 0.518     0.105     0.019       16     2.7
S_cingul-Marginalis                      1097    770   1463  2.011 0.453     0.094     0.018        6     0.8
S_circular_insula_ant                     545    364    788  2.657 0.555     0.132     0.042        6     1.0
S_circular_insula_inf                    1638   1148   2327  2.387 0.586     0.093     0.019        7     1.4
S_circular_insula_sup                    1575   1050   1998  2.284 0.449     0.112     0.028        9     1.9
S_collat_transv_ant                       651    456    931  2.277 0.524     0.108     0.020        4     0.4
S_collat_transv_post                      507    357    534  1.755 0.414     0.117     0.018        3     0.4
S_front_inf                              1881   1289   2220  1.905 0.363     0.125     0.027       17     2.1
S_front_middle                           1501   1039   1927  2.028 0.473     0.125     0.030       13     1.8
S_front_sup                              2331   1630   3405  2.149 0.454     0.094     0.017       13     1.6
S_interm_prim-Jensen                      229    176    302  1.850 0.301     0.111     0.017        1     0.2
S_intrapariet&P_trans                    2706   1864   3626  1.947 0.415     0.116     0.024       26     2.5
S_oc_middle&Lunatus                      1119    769   1177  1.711 0.344     0.125     0.025       10     1.1
S_oc_sup&transversal                     1026    676   1175  1.904 0.410     0.125     0.026       10     1.1
S_occipital_ant                           634    430    688  1.943 0.311     0.120     0.024        5     0.6
S_oc-temp_lat                             789    550   1066  2.197 0.497     0.120     0.027        5     0.9
S_oc-temp_med&Lingual                    2214   1577   3080  2.113 0.537     0.120     0.021       20     2.1
S_orbital_lateral                         335    235    343  1.676 0.292     0.112     0.017        2     0.3
S_orbital_med-olfact                      668    445    745  1.966 0.527     0.133     0.029        7     0.8
S_orbital-H_Shaped                       1329    910   2123  2.471 0.560     0.122     0.026       13     1.4
S_parieto_occipital                      1983   1294   2429  1.936 0.450     0.107     0.023       13     2.0
S_pericallosal                           1293    771    993  1.721 0.888     0.127     0.026       26     1.2
S_postcentral                            3476   2309   4457  2.027 0.402     0.109     0.023       23     3.3
S_precentral-inf-part                    1679   1134   2243  2.156 0.393     0.111     0.026       11     1.9
S_precentral-sup-part                    1305    887   1770  2.156 0.457     0.088     0.019        6     1.0
S_suborbital                              725    503    985  2.178 0.470     0.132     0.027        7     0.9
S_subparietal                            1005    693   1213  1.974 0.379     0.103     0.017        6     0.7
S_temporal_inf                           1499   1069   2254  2.265 0.551     0.113     0.022        9     1.3
S_temporal_sup                           5528   3837   8106  2.253 0.539     0.113     0.023       42     5.3
S_temporal_transverse                     515    331    511  1.813 0.454     0.126     0.024        5     0.5
