# Supplementary material for: Computer assisted diagnosis of Alzheimer’s disease using statistical likelihood-ratio test
Source: PLoS One. 2023 Feb 17;18(2):e0279574. doi: 10.1371/journal.pone.0279574 (PMC9937475; doi:10.1371/journal.pone.0279574)
Supplement: S2 File — (ZIP) [file pone.0279574.s002.zip]

Archive with 5,286 entries (4,736 files):
- ADNI_NC/1_1_20/
- ADNI_NC/1_1_20/S131210/
- ADNI_NC/1_1_20/S131210/stats/
- ADNI_NC/1_1_20/S131210/stats/aseg.stats
- ADNI_NC/1_1_20/S131210/stats/lh.aparc.a2009s.stats
- ADNI_NC/1_1_20/S131210/stats/lh.aparc.DKTatlas.stats
- ADNI_NC/1_1_20/S131210/stats/lh.aparc.pial.stats
- ADNI_NC/1_1_20/S131210/stats/lh.aparc.stats
- ADNI_NC/1_1_20/S131210/stats/lh.BA_exvivo.stats
- ADNI_NC/1_1_20/S131210/stats/lh.BA_exvivo.thresh.stats
- ADNI_NC/1_1_20/S131210/stats/lh.curv.stats
- ADNI_NC/1_1_20/S131210/stats/lh.w-g.pct.stats
- ADNI_NC/1_1_20/S131210/stats/rh.aparc.a2009s.stats
- ADNI_NC/1_1_20/S131210/stats/rh.aparc.DKTatlas.stats
- ADNI_NC/1_1_20/S131210/stats/rh.aparc.pial.stats
- ADNI_NC/1_1_20/S131210/stats/rh.aparc.stats
- ADNI_NC/1_1_20/S131210/stats/rh.BA_exvivo.stats
- ADNI_NC/1_1_20/S131210/stats/rh.BA_exvivo.thresh.stats
- ADNI_NC/1_1_20/S131210/stats/rh.curv.stats
- ADNI_NC/1_1_20/S131210/stats/rh.w-g.pct.stats
- ADNI_NC/1_1_20/S131210/stats/wmparc.stats
- ADNI_NC/1_1_20/S141022/
- ADNI_NC/1_1_20/S141022/stats/
- ADNI_NC/1_1_20/S141022/stats/aseg.stats
- ADNI_NC/1_1_20/S141022/stats/lh.aparc.a2009s.stats
- ADNI_NC/1_1_20/S141022/stats/lh.aparc.DKTatlas.stats
- ADNI_NC/1_1_20/S141022/stats/lh.aparc.pial.stats
- ADNI_NC/1_1_20/S141022/stats/lh.aparc.stats
- ADNI_NC/1_1_20/S141022/stats/lh.BA_exvivo.stats
- ADNI_NC/1_1_20/S141022/stats/lh.BA_exvivo.thresh.stats
- ADNI_NC/1_1_20/S141022/stats/lh.curv.stats
- ADNI_NC/1_1_20/S141022/stats/lh.w-g.pct.stats
- ADNI_NC/1_1_20/S141022/stats/rh.aparc.a2009s.stats
- ADNI_NC/1_1_20/S141022/stats/rh.aparc.DKTatlas.stats
- ADNI_NC/1_1_20/S141022/stats/rh.aparc.pial.stats
- ADNI_NC/1_1_20/S141022/stats/rh.aparc.stats
- ADNI_NC/1_1_20/S141022/stats/rh.BA_exvivo.stats
- ADNI_NC/1_1_20/S141022/stats/rh.BA_exvivo.thresh.stats
- ADNI_NC/1_1_20/S141022/stats/rh.curv.stats
- ADNI_NC/1_1_20/S141022/stats/rh.w-g.pct.stats
- ADNI_NC/1_1_20/S141022/stats/wmparc.stats
- ADNI_NC/1_1_20/S166354/
- ADNI_NC/1_1_20/S166354/stats/
- ADNI_NC/1_1_20/S166354/stats/aseg.stats
- ADNI_NC/1_1_20/S166354/stats/lh.aparc.a2009s.stats
- ADNI_NC/1_1_20/S166354/stats/lh.aparc.DKTatlas.stats
- ADNI_NC/1_1_20/S166354/stats/lh.aparc.pial.stats
- ADNI_NC/1_1_20/S166354/stats/lh.aparc.stats
- ADNI_NC/1_1_20/S166354/stats/lh.BA_exvivo.stats
- ADNI_NC/1_1_20/S166354/stats/lh.BA_exvivo.thresh.stats
- ADNI_NC/1_1_20/S166354/stats/lh.curv.stats
- ADNI_NC/1_1_20/S166354/stats/lh.w-g.pct.stats
- ADNI_NC/1_1_20/S166354/stats/rh.aparc.a2009s.stats
- ADNI_NC/1_1_20/S166354/stats/rh.aparc.DKTatlas.stats
- ADNI_NC/1_1_20/S166354/stats/rh.aparc.pial.stats
- ADNI_NC/1_1_20/S166354/stats/rh.aparc.stats
- ADNI_NC/1_1_20/S166354/stats/rh.BA_exvivo.stats
- ADNI_NC/1_1_20/S166354/stats/rh.BA_exvivo.thresh.stats
- ADNI_NC/1_1_20/S166354/stats/rh.curv.stats
- ADNI_NC/1_1_20/S166354/stats/rh.w-g.pct.stats
- ADNI_NC/1_1_20/S166354/stats/wmparc.stats
- ADNI_NC/1_1_20/S168278/
- ADNI_NC/1_1_20/S168278/stats/
- ADNI_NC/1_1_20/S168278/stats/aseg.stats
- ADNI_NC/1_1_20/S168278/stats/lh.aparc.a2009s.stats
- ADNI_NC/1_1_20/S168278/stats/lh.aparc.DKTatlas.stats
- ADNI_NC/1_1_20/S168278/stats/lh.aparc.pial.stats
- ADNI_NC/1_1_20/S168278/stats/lh.aparc.stats
- ADNI_NC/1_1_20/S168278/stats/lh.BA_exvivo.stats
- ADNI_NC/1_1_20/S168278/stats/lh.BA_exvivo.thresh.stats
- ADNI_NC/1_1_20/S168278/stats/lh.curv.stats
- ADNI_NC/1_1_20/S168278/stats/lh.w-g.pct.stats
- ADNI_NC/1_1_20/S168278/stats/rh.aparc.a2009s.stats
- ADNI_NC/1_1_20/S168278/stats/rh.aparc.DKTatlas.stats
- ADNI_NC/1_1_20/S168278/stats/rh.aparc.pial.stats
- ADNI_NC/1_1_20/S168278/stats/rh.aparc.stats
- ADNI_NC/1_1_20/S168278/stats/rh.BA_exvivo.stats
- ADNI_NC/1_1_20/S168278/stats/rh.BA_exvivo.thresh.stats
- ADNI_NC/1_1_20/S168278/stats/rh.curv.stats
- ADNI_NC/1_1_20/S168278/stats/rh.w-g.pct.stats
- ADNI_NC/1_1_20/S168278/stats/wmparc.stats
- ADNI_NC/1_1_20/S17085/
- ADNI_NC/1_1_20/S17085/stats/
- ADNI_NC/1_1_20/S17085/stats/aseg.stats
- ADNI_NC/1_1_20/S17085/stats/lh.aparc.a2009s.stats
- ADNI_NC/1_1_20/S17085/stats/lh.aparc.DKTatlas.stats
- ADNI_NC/1_1_20/S17085/stats/lh.aparc.pial.stats
- ADNI_NC/1_1_20/S17085/stats/lh.aparc.stats
- ADNI_NC/1_1_20/S17085/stats/lh.BA_exvivo.stats
- ADNI_NC/1_1_20/S17085/stats/lh.BA_exvivo.thresh.stats
- ADNI_NC/1_1_20/S17085/stats/lh.curv.stats
- ADNI_NC/1_1_20/S17085/stats/lh.w-g.pct.stats
- ADNI_NC/1_1_20/S17085/stats/rh.aparc.a2009s.stats
- ADNI_NC/1_1_20/S17085/stats/rh.aparc.DKTatlas.stats
- ADNI_NC/1_1_20/S17085/stats/rh.aparc.pial.stats
- ADNI_NC/1_1_20/S17085/stats/rh.aparc.stats
- ADNI_NC/1_1_20/S17085/stats/rh.BA_exvivo.stats
- ADNI_NC/1_1_20/S17085/stats/rh.BA_exvivo.thresh.stats
- ADNI_NC/1_1_20/S17085/stats/rh.curv.stats
- ADNI_NC/1_1_20/S17085/stats/rh.w-g.pct.stats
- ADNI_NC/1_1_20/S17085/stats/wmparc.stats
- ADNI_NC/1_1_20/S23999/
- ADNI_NC/1_1_20/S23999/stats/
- ADNI_NC/1_1_20/S23999/stats/aseg.stats
- ADNI_NC/1_1_20/S23999/stats/lh.aparc.a2009s.stats
- ADNI_NC/1_1_20/S23999/stats/lh.aparc.DKTatlas.stats
- ADNI_NC/1_1_20/S23999/stats/lh.aparc.pial.stats
- ADNI_NC/1_1_20/S23999/stats/lh.aparc.stats
- ADNI_NC/1_1_20/S23999/stats/lh.BA_exvivo.stats
- ADNI_NC/1_1_20/S23999/stats/lh.BA_exvivo.thresh.stats
- ADNI_NC/1_1_20/S23999/stats/lh.curv.stats
- ADNI_NC/1_1_20/S23999/stats/lh.w-g.pct.stats
- ADNI_NC/1_1_20/S23999/stats/rh.aparc.a2009s.stats
- ADNI_NC/1_1_20/S23999/stats/rh.aparc.DKTatlas.stats
- ADNI_NC/1_1_20/S23999/stats/rh.aparc.pial.stats
- ADNI_NC/1_1_20/S23999/stats/rh.aparc.stats
- ADNI_NC/1_1_20/S23999/stats/rh.BA_exvivo.stats
- ADNI_NC/1_1_20/S23999/stats/rh.BA_exvivo.thresh.stats
- ADNI_NC/1_1_20/S23999/stats/rh.curv.stats
- ADNI_NC/1_1_20/S23999/stats/rh.w-g.pct.stats
- ADNI_NC/1_1_20/S23999/stats/wmparc.stats
- ADNI_NC/1_1_20/S24764/
- ADNI_NC/1_1_20/S24764/stats/
- ADNI_NC/1_1_20/S24764/stats/aseg.stats
- ADNI_NC/1_1_20/S24764/stats/lh.aparc.a2009s.stats
- ADNI_NC/1_1_20/S24764/stats/lh.aparc.DKTatlas.stats
- ADNI_NC/1_1_20/S24764/stats/lh.aparc.pial.stats
- ADNI_NC/1_1_20/S24764/stats/lh.aparc.stats
- ADNI_NC/1_1_20/S24764/stats/lh.BA_exvivo.stats
- ADNI_NC/1_1_20/S24764/stats/lh.BA_exvivo.thresh.stats
- ADNI_NC/1_1_20/S24764/stats/lh.curv.stats
- ADNI_NC/1_1_20/S24764/stats/lh.w-g.pct.stats
- ADNI_NC/1_1_20/S24764/stats/rh.aparc.a2009s.stats
- ADNI_NC/1_1_20/S24764/stats/rh.aparc.DKTatlas.stats
- ADNI_NC/1_1_20/S24764/stats/rh.aparc.pial.stats
- ADNI_NC/1_1_20/S24764/stats/rh.aparc.stats
- ADNI_NC/1_1_20/S24764/stats/rh.BA_exvivo.stats
- ADNI_NC/1_1_20/S24764/stats/rh.BA_exvivo.thresh.stats
- ADNI_NC/1_1_20/S24764/stats/rh.curv.stats
- ADNI_NC/1_1_20/S24764/stats/rh.w-g.pct.stats
- ADNI_NC/1_1_20/S24764/stats/wmparc.stats
- ADNI_NC/1_1_20/S25537/
- ADNI_NC/1_1_20/S25537/stats/
- ADNI_NC/1_1_20/S25537/stats/aseg.stats
- ADNI_NC/1_1_20/S25537/stats/lh.aparc.a2009s.stats
- ADNI_NC/1_1_20/S25537/stats/lh.aparc.DKTatlas.stats
- ADNI_NC/1_1_20/S25537/stats/lh.aparc.pial.stats
- ADNI_NC/1_1_20/S25537/stats/lh.aparc.stats
- ADNI_NC/1_1_20/S25537/stats/lh.BA_exvivo.stats
- ADNI_NC/1_1_20/S25537/stats/lh.BA_exvivo.thresh.stats
- ADNI_NC/1_1_20/S25537/stats/lh.curv.stats
- ADNI_NC/1_1_20/S25537/stats/lh.w-g.pct.stats
- ADNI_NC/1_1_20/S25537/stats/rh.aparc.a2009s.stats
- ADNI_NC/1_1_20/S25537/stats/rh.aparc.DKTatlas.stats
- ADNI_NC/1_1_20/S25537/stats/rh.aparc.pial.stats
- ADNI_NC/1_1_20/S25537/stats/rh.aparc.stats
- ADNI_NC/1_1_20/S25537/stats/rh.BA_exvivo.stats
- ADNI_NC/1_1_20/S25537/stats/rh.BA_exvivo.thresh.stats
- ADNI_NC/1_1_20/S25537/stats/rh.curv.stats
- ADNI_NC/1_1_20/S25537/stats/rh.w-g.pct.stats
- ADNI_NC/1_1_20/S25537/stats/wmparc.stats
- ADNI_NC/1_1_20/S27824/
- ADNI_NC/1_1_20/S27824/stats/
- ADNI_NC/1_1_20/S27824/stats/aseg.stats
- ADNI_NC/1_1_20/S27824/stats/lh.aparc.a2009s.stats
- ADNI_NC/1_1_20/S27824/stats/lh.aparc.DKTatlas.stats
- ADNI_NC/1_1_20/S27824/stats/lh.aparc.pial.stats
- ADNI_NC/1_1_20/S27824/stats/lh.aparc.stats
- ADNI_NC/1_1_20/S27824/stats/lh.BA_exvivo.stats
- ADNI_NC/1_1_20/S27824/stats/lh.BA_exvivo.thresh.stats
- ADNI_NC/1_1_20/S27824/stats/lh.curv.stats
- ADNI_NC/1_1_20/S27824/stats/lh.w-g.pct.stats
- ADNI_NC/1_1_20/S27824/stats/rh.aparc.a2009s.stats
- ADNI_NC/1_1_20/S27824/stats/rh.aparc.DKTatlas.stats
- ADNI_NC/1_1_20/S27824/stats/rh.aparc.pial.stats
- ADNI_NC/1_1_20/S27824/stats/rh.aparc.stats
- ADNI_NC/1_1_20/S27824/stats/rh.BA_exvivo.stats
- ADNI_NC/1_1_20/S27824/stats/rh.BA_exvivo.thresh.stats
- ADNI_NC/1_1_20/S27824/stats/rh.curv.stats
- ADNI_NC/1_1_20/S27824/stats/rh.w-g.pct.stats
- ADNI_NC/1_1_20/S27824/stats/wmparc.stats
- ADNI_NC/1_1_20/S31942/
- ADNI_NC/1_1_20/S31942/stats/
- ADNI_NC/1_1_20/S31942/stats/aseg.stats
- ADNI_NC/1_1_20/S31942/stats/lh.aparc.a2009s.stats
- ADNI_NC/1_1_20/S31942/stats/lh.aparc.DKTatlas.stats
- ADNI_NC/1_1_20/S31942/stats/lh.aparc.pial.stats
- ADNI_NC/1_1_20/S31942/stats/lh.aparc.stats
- ADNI_NC/1_1_20/S31942/stats/lh.BA_exvivo.stats
- ADNI_NC/1_1_20/S31942/stats/lh.BA_exvivo.thresh.stats
- ADNI_NC/1_1_20/S31942/stats/lh.curv.stats
- ADNI_NC/1_1_20/S31942/stats/lh.w-g.pct.stats
- ADNI_NC/1_1_20/S31942/stats/rh.aparc.a2009s.stats
- ADNI_NC/1_1_20/S31942/stats/rh.aparc.DKTatlas.stats
- ADNI_NC/1_1_20/S31942/stats/rh.aparc.pial.stats
- ADNI_NC/1_1_20/S31942/stats/rh.aparc.stats
- ADNI_NC/1_1_20/S31942/stats/rh.BA_exvivo.stats
- ADNI_NC/1_1_20/S31942/stats/rh.BA_exvivo.thresh.stats
- ADNI_NC/1_1_20/S31942/stats/rh.curv.stats
- ADNI_NC/1_1_20/S31942/stats/rh.w-g.pct.stats
- ADNI_NC/1_1_20/S31942/stats/wmparc.stats
- ADNI_NC/1_1_20/S31946/
- ADNI_NC/1_1_20/S31946/stats/
- ADNI_NC/1_1_20/S31946/stats/aseg.stats
- ADNI_NC/1_1_20/S31946/stats/lh.aparc.a2009s.stats
- ADNI_NC/1_1_20/S31946/stats/lh.aparc.DKTatlas.stats
- ADNI_NC/1_1_20/S31946/stats/lh.aparc.pial.stats
- ADNI_NC/1_1_20/S31946/stats/lh.aparc.stats
- ADNI_NC/1_1_20/S31946/stats/lh.BA_exvivo.stats
- ADNI_NC/1_1_20/S31946/stats/lh.BA_exvivo.thresh.stats
- ADNI_NC/1_1_20/S31946/stats/lh.curv.stats
- ADNI_NC/1_1_20/S31946/stats/lh.w-g.pct.stats
- ADNI_NC/1_1_20/S31946/stats/rh.aparc.a2009s.stats
- ADNI_NC/1_1_20/S31946/stats/rh.aparc.DKTatlas.stats
- ADNI_NC/1_1_20/S31946/stats/rh.aparc.pial.stats
- ADNI_NC/1_1_20/S31946/stats/rh.aparc.stats
- ADNI_NC/1_1_20/S31946/stats/rh.BA_exvivo.stats
- ADNI_NC/1_1_20/S31946/stats/rh.BA_exvivo.thresh.stats
- ADNI_NC/1_1_20/S31946/stats/rh.curv.stats
- ADNI_NC/1_1_20/S31946/stats/rh.w-g.pct.stats
- ADNI_NC/1_1_20/S31946/stats/wmparc.stats
- ADNI_NC/1_1_20/S37892/
- ADNI_NC/1_1_20/S37892/stats/
- ADNI_NC/1_1_20/S37892/stats/aseg.stats
- ADNI_NC/1_1_20/S37892/stats/lh.aparc.a2009s.stats
- ADNI_NC/1_1_20/S37892/stats/lh.aparc.DKTatlas.stats
- ADNI_NC/1_1_20/S37892/stats/lh.aparc.pial.stats
- ADNI_NC/1_1_20/S37892/stats/lh.aparc.stats
- ADNI_NC/1_1_20/S37892/stats/lh.BA_exvivo.stats
- ADNI_NC/1_1_20/S37892/stats/lh.BA_exvivo.thresh.stats
- ADNI_NC/1_1_20/S37892/stats/lh.curv.stats
- ADNI_NC/1_1_20/S37892/stats/lh.w-g.pct.stats
- ADNI_NC/1_1_20/S37892/stats/rh.aparc.a2009s.stats
- ADNI_NC/1_1_20/S37892/stats/rh.aparc.DKTatlas.stats
- ADNI_NC/1_1_20/S37892/stats/rh.aparc.pial.stats
- ADNI_NC/1_1_20/S37892/stats/rh.aparc.stats
- ADNI_NC/1_1_20/S37892/stats/rh.BA_exvivo.stats
- ADNI_NC/1_1_20/S37892/stats/rh.BA_exvivo.thresh.stats
- ADNI_NC/1_1_20/S37892/stats/rh.curv.stats
- ADNI_NC/1_1_20/S37892/stats/rh.w-g.pct.stats
- ADNI_NC/1_1_20/S37892/stats/wmparc.stats
- ADNI_NC/1_1_20/S52640/
- ADNI_NC/1_1_20/S52640/stats/
- ADNI_NC/1_1_20/S52640/stats/aseg.stats
- ADNI_NC/1_1_20/S52640/stats/lh.aparc.a2009s.stats
- ADNI_NC/1_1_20/S52640/stats/lh.aparc.DKTatlas.stats
- ADNI_NC/1_1_20/S52640/stats/lh.aparc.pial.stats
- ADNI_NC/1_1_20/S52640/stats/lh.aparc.stats
- ADNI_NC/1_1_20/S52640/stats/lh.BA_exvivo.stats
- ADNI_NC/1_1_20/S52640/stats/lh.BA_exvivo.thresh.stats
- ADNI_NC/1_1_20/S52640/stats/lh.curv.stats
- ADNI_NC/1_1_20/S52640/stats/lh.w-g.pct.stats
- ADNI_NC/1_1_20/S52640/stats/rh.aparc.a2009s.stats
- ADNI_NC/1_1_20/S52640/stats/rh.aparc.DKTatlas.stats
- ADNI_NC/1_1_20/S52640/stats/rh.aparc.pial.stats
- ADNI_NC/1_1_20/S52640/stats/rh.aparc.stats
- ADNI_NC/1_1_20/S52640/stats/rh.BA_exvivo.stats
- ADNI_NC/1_1_20/S52640/stats/rh.BA_exvivo.thresh.stats
- ADNI_NC/1_1_20/S52640/stats/rh.curv.stats
- ADNI_NC/1_1_20/S52640/stats/rh.w-g.pct.stats
- ADNI_NC/1_1_20/S52640/stats/wmparc.stats
- ADNI_NC/1_1_20/S585807/
- ADNI_NC/1_1_20/S585807/stats/
- ADNI_NC/1_1_20/S700404/
- ADNI_NC/1_1_20/S700404/stats/
- ADNI_NC/1_1_20/S700404/stats/aseg.stats
- ADNI_NC/1_1_20/S700404/stats/lh.aparc.a2009s.stats
- ADNI_NC/1_1_20/S700404/stats/lh.aparc.DKTatlas.stats
- ADNI_NC/1_1_20/S700404/stats/lh.aparc.pial.stats
- ADNI_NC/1_1_20/S700404/stats/lh.aparc.stats
- ADNI_NC/1_1_20/S700404/stats/lh.BA_exvivo.stats
- ADNI_NC/1_1_20/S700404/stats/lh.BA_exvivo.thresh.stats
- ADNI_NC/1_1_20/S700404/stats/lh.curv.stats
- ADNI_NC/1_1_20/S700404/stats/lh.w-g.pct.stats
- ADNI_NC/1_1_20/S700404/stats/rh.aparc.a2009s.stats
- ADNI_NC/1_1_20/S700404/stats/rh.aparc.DKTatlas.stats
- ADNI_NC/1_1_20/S700404/stats/rh.aparc.pial.stats
- ADNI_NC/1_1_20/S700404/stats/rh.aparc.stats
- ADNI_NC/1_1_20/S700404/stats/rh.BA_exvivo.stats
- ADNI_NC/1_1_20/S700404/stats/rh.BA_exvivo.thresh.stats
- ADNI_NC/1_1_20/S700404/stats/rh.curv.stats
- ADNI_NC/1_1_20/S700404/stats/rh.w-g.pct.stats
- ADNI_NC/1_1_20/S700404/stats/wmparc.stats
- ADNI_NC/1_1_20/S702813/
- ADNI_NC/1_1_20/S702813/stats/
- ADNI_NC/1_1_20/S702813/stats/lh.curv.stats
- ADNI_NC/1_1_20/S702813/stats/rh.curv.stats
- ADNI_NC/1_1_20/S719032/
- ADNI_NC/1_1_20/S719032/stats/
- ADNI_NC/1_1_20/S719032/stats/aseg.stats
- ADNI_NC/1_1_20/S719032/stats/lh.aparc.a2009s.stats
- ADNI_NC/1_1_20/S719032/stats/lh.aparc.DKTatlas.stats
- ADNI_NC/1_1_20/S719032/stats/lh.aparc.pial.stats
- ADNI_NC/1_1_20/S719032/stats/lh.aparc.stats
- ADNI_NC/1_1_20/S719032/stats/lh.BA_exvivo.stats
- ADNI_NC/1_1_20/S719032/stats/lh.BA_exvivo.thresh.stats
- ADNI_NC/1_1_20/S719032/stats/lh.curv.stats
- ADNI_NC/1_1_20/S719032/stats/lh.w-g.pct.stats
- ADNI_NC/1_1_20/S719032/stats/rh.aparc.a2009s.stats
- ADNI_NC/1_1_20/S719032/stats/rh.aparc.DKTatlas.stats
[truncated: 4,986 more entries]
