# Supplementary material for: Computer assisted diagnosis of Alzheimer’s disease using statistical likelihood-ratio test
Source: PLoS One. 2023 Feb 17;18(2):e0279574. doi: 10.1371/journal.pone.0279574 (PMC9937475; doi:10.1371/journal.pone.0279574)
Supplement: S2 File — (ZIP) [file pone.0279574.s002.zip › ADNI_NC/1_1_20/S131210/stats/aseg.stats]

# Title Segmentation Statistics 
# 
# generating_program mri_segstats
# cvs_version $Id: mri_segstats.c,v 1.121 2016/05/31 17:27:11 greve Exp $
# cmdline mri_segstats --seg mri/aseg.mgz --sum stats/aseg.stats --pv mri/norm.mgz --empty --brainmask mri/brainmask.mgz --brain-vol-from-seg --excludeid 0 --excl-ctxgmwm --supratent --subcortgray --in mri/norm.mgz --in-intensity-name norm --in-intensity-units MR --etiv --surf-wm-vol --surf-ctx-vol --totalgray --euler --ctab /home/span/acad/xzheng/freesurfer/ASegStatsLUT.txt --subject S131210 
# sysname  Linux
# hostname ada
# machine  x86_64
# user     xzheng
# anatomy_type volume
# 
# SUBJECTS_DIR /home/span/acad/xzheng/freesurfer/subjects
# subjectname S131210
# Measure BrainSeg, BrainSegVol, Brain Segmentation Volume, 1024484.000000, mm^3
# Measure BrainSegNotVent, BrainSegVolNotVent, Brain Segmentation Volume Without Ventricles, 1008052.000000, mm^3
# Measure BrainSegNotVentSurf, BrainSegVolNotVentSurf, Brain Segmentation Volume Without Ventricles from Surf, 1007808.677342, mm^3
# Measure VentricleChoroidVol, VentricleChoroidVol, Volume of ventricles and choroid plexus, 13700.000000, mm^3
# Measure lhCortex, lhCortexVol, Left hemisphere cortical gray matter volume, 214343.961232, mm^3
# Measure rhCortex, rhCortexVol, Right hemisphere cortical gray matter volume, 216337.030071, mm^3
# Measure Cortex, CortexVol, Total cortical gray matter volume, 430680.991304, mm^3
# Measure lhCerebralWhiteMatter, lhCerebralWhiteMatterVol, Left hemisphere cerebral white matter volume, 200075.952177, mm^3
# Measure rhCerebralWhiteMatter, rhCerebralWhiteMatterVol, Right hemisphere cerebral white matter volume, 199760.733861, mm^3
# Measure CerebralWhiteMatter, CerebralWhiteMatterVol, Total cerebral white matter volume, 399836.686038, mm^3
# Measure SubCortGray, SubCortGrayVol, Subcortical gray matter volume, 49267.000000, mm^3
# Measure TotalGray, TotalGrayVol, Total gray matter volume, 583846.991304, mm^3
# Measure SupraTentorial, SupraTentorialVol, Supratentorial volume, 896052.677342, mm^3
# Measure SupraTentorialNotVent, SupraTentorialVolNotVent, Supratentorial volume, 882352.677342, mm^3
# Measure SupraTentorialNotVentVox, SupraTentorialVolNotVentVox, Supratentorial volume voxel count, 879977.000000, mm^3
# Measure Mask, MaskVol, Mask Volume, 1446565.000000, mm^3
# Measure BrainSegVol-to-eTIV, BrainSegVol-to-eTIV, Ratio of BrainSegVol to eTIV, 0.743463, unitless
# Measure MaskVol-to-eTIV, MaskVol-to-eTIV, Ratio of MaskVol to eTIV, 1.049765, unitless
# Measure lhSurfaceHoles, lhSurfaceHoles, Number of defect holes in lh surfaces prior to fixing, 26, unitless
# Measure rhSurfaceHoles, rhSurfaceHoles, Number of defect holes in rh surfaces prior to fixing, 18, unitless
# Measure SurfaceHoles, SurfaceHoles, Total number of defect holes in surfaces prior to fixing, 44, unitless
# Measure EstimatedTotalIntraCranialVol, eTIV, Estimated Total Intracranial Volume, 1377989.069148, mm^3
# SegVolFile mri/aseg.mgz 
# SegVolFileTimeStamp  2020/01/20 23:46:22 
# ColorTable /home/span/acad/xzheng/freesurfer/ASegStatsLUT.txt 
# ColorTableTimeStamp 2017/01/19 09:00:02 
# InVolFile  mri/norm.mgz 
# InVolFileTimeStamp  2020/01/20 12:57:48 
# InVolFrame 0 
# PVVolFile  mri/norm.mgz 
# PVVolFileTimeStamp  2020/01/20 12:57:48 
# Excluding Cortical Gray and White Matter
# ExcludeSegId 0 2 3 41 42 
# VoxelVolume_mm3 1 
# TableCol  1 ColHeader Index 
# TableCol  1 FieldName Index 
# TableCol  1 Units     NA 
# TableCol  2 ColHeader SegId 
# TableCol  2 FieldName Segmentation Id
# TableCol  2 Units     NA
# TableCol  3 ColHeader NVoxels 
# TableCol  3 FieldName Number of Voxels
# TableCol  3 Units     unitless
# TableCol  4 ColHeader Volume_mm3
# TableCol  4 FieldName Volume
# TableCol  4 Units     mm^3
# TableCol  5 ColHeader StructName
# TableCol  5 FieldName Structure Name
# TableCol  5 Units     NA
# TableCol  6 ColHeader normMean 
# TableCol  6 FieldName Intensity normMean
# TableCol  6 Units     MR
# TableCol  7 ColHeader normStdDev
# TableCol  7 FieldName Itensity normStdDev
# TableCol  7 Units     MR
# TableCol  8 ColHeader normMin
# TableCol  8 FieldName Intensity normMin
# TableCol  8 Units     MR
# TableCol  9 ColHeader normMax
# TableCol  9 FieldName Intensity normMax
# TableCol  9 Units     MR
# TableCol 10 ColHeader normRange
# TableCol 10 FieldName Intensity normRange
# TableCol 10 Units     MR
# NRows 45 
# NTableCols 10 
# ColHeaders  Index SegId NVoxels Volume_mm3 StructName normMean normStdDev normMin normMax normRange  
  1   4      6950     7271.5  Left-Lateral-Ventricle            29.3741    12.7118     1.0000    93.0000    92.0000 
  2   5       234      274.9  Left-Inf-Lat-Vent                 48.3974    12.9067    15.0000    78.0000    63.0000 
  3   7     12234    12671.8  Left-Cerebellum-White-Matter      80.8471     7.3060    24.0000   102.0000    78.0000 
  4   8     50999    51273.3  Left-Cerebellum-Cortex            54.7231    11.2327     0.0000    94.0000    94.0000 
  5  10      6109     5830.8  Left-Thalamus-Proper              87.0730    10.6747    31.0000   125.0000    94.0000 
  6  11      2882     2862.6  Left-Caudate                      78.6704     8.5504    45.0000   106.0000    61.0000 
  7  12      3854     3791.0  Left-Putamen                      84.2465     6.4656    56.0000   107.0000    51.0000 
  8  13      1722     1696.1  Left-Pallidum                    100.7131     6.6874    38.0000   122.0000    84.0000 
  9  14       841      912.0  3rd-Ventricle                     39.5410    13.1600    14.0000    78.0000    64.0000 
 10  15      1151     1277.7  4th-Ventricle                     28.7732    11.7579     6.0000    67.0000    61.0000 
 11  16     18878    18958.5  Brain-Stem                        82.0442     9.4198    22.0000   123.0000   101.0000 
 12  17      3798     3686.0  Left-Hippocampus                  67.8607     9.0138    23.0000   106.0000    83.0000 
 13  18      1689     1645.4  Left-Amygdala                     68.7886     7.0253    37.0000    90.0000    53.0000 
 14  24       740      731.4  CSF                               46.5568    14.5959    14.0000   111.0000    97.0000 
 15  26       459      461.6  Left-Accumbens-area               77.1569     4.8196    52.0000    98.0000    46.0000 
 16  28      3789     3595.6  Left-VentralDC                    90.8134    12.0354    24.0000   121.0000    97.0000 
 17  30        27       43.7  Left-vessel                       55.9259     8.1095    37.0000    70.0000    33.0000 
 18  31       487      421.7  Left-choroid-plexus               48.8994    13.0997    23.0000    92.0000    69.0000 
 19  43      5237     5477.6  Right-Lateral-Ventricle           33.7730    13.5416     4.0000    85.0000    81.0000 
 20  44       271      309.6  Right-Inf-Lat-Vent                40.8782    13.0780    10.0000    79.0000    69.0000 
 21  46     11835    12356.4  Right-Cerebellum-White-Matter     81.4293     7.0525    30.0000   103.0000    73.0000 
 22  47     51474    51581.9  Right-Cerebellum-Cortex           55.8411    11.2047     5.0000    93.0000    88.0000 
 23  49      6269     5946.2  Right-Thalamus-Proper             87.0850    10.6075    30.0000   114.0000    84.0000 
 24  50      2978     2879.0  Right-Caudate                     77.8949     8.9411    24.0000   105.0000    81.0000 
 25  51      4048     3983.5  Right-Putamen                     82.4533     7.2561    33.0000   103.0000    70.0000 
 26  52      1623     1573.4  Right-Pallidum                    99.6389     6.3019    51.0000   119.0000    68.0000 
 27  53      4059     3924.1  Right-Hippocampus                 68.3816     8.8635    24.0000   106.0000    82.0000 
 28  54      1752     1705.0  Right-Amygdala                    67.2974     7.4721    26.0000    90.0000    64.0000 
 29  58       547      554.2  Right-Accumbens-area              75.7514     5.0285    63.0000    94.0000    31.0000 
 30  60      3723     3516.1  Right-VentralDC                   90.8437    11.8426    29.0000   119.0000    90.0000 
 31  62        29       46.3  Right-vessel                      54.3103    10.3755    32.0000    76.0000    44.0000 
 32  63       521      488.6  Right-choroid-plexus              51.2457    12.1984    21.0000    81.0000    60.0000 
 33  72         0        0.0  5th-Ventricle                      0.0000     0.0000     0.0000     0.0000     0.0000 
 34  77      1138     1040.6  WM-hypointensities                72.0756    10.9397    43.0000   102.0000    59.0000 
 35  78         0        0.0  Left-WM-hypointensities            0.0000     0.0000     0.0000     0.0000     0.0000 
 36  79         0        0.0  Right-WM-hypointensities           0.0000     0.0000     0.0000     0.0000     0.0000 
 37  80         0        0.0  non-WM-hypointensities             0.0000     0.0000     0.0000     0.0000     0.0000 
 38  81         0        0.0  Left-non-WM-hypointensities        0.0000     0.0000     0.0000     0.0000     0.0000 
 39  82         0        0.0  Right-non-WM-hypointensities       0.0000     0.0000     0.0000     0.0000     0.0000 
 40  85       135      149.5  Optic-Chiasm                      82.3630    21.1831    22.0000   114.0000    92.0000 
 41 251      1036      974.2  CC_Posterior                     104.1902    16.0716    39.0000   122.0000    83.0000 
 42 252       547      486.4  CC_Mid_Posterior                  95.9305    21.3526    27.0000   122.0000    95.0000 
 43 253       493      459.0  CC_Central                       102.9310    17.2125    41.0000   125.0000    84.0000 
 44 254       579      501.2  CC_Mid_Anterior                   99.2798    20.8959    26.0000   124.0000    98.0000 
 45 255       795      780.7  CC_Anterior                      109.6491    13.3431    43.0000   128.0000    85.0000 
