# Supplementary material for: Computer assisted diagnosis of Alzheimer’s disease using statistical likelihood-ratio test
Source: PLoS One. 2023 Feb 17;18(2):e0279574. doi: 10.1371/journal.pone.0279574 (PMC9937475; doi:10.1371/journal.pone.0279574)
Supplement: S2 File — (ZIP) [file pone.0279574.s002.zip › ADNI_NC/1_1_20/S131210/stats/lh.aparc.a2009s.stats]

# Table of FreeSurfer cortical parcellation anatomical statistics 
# 
# CreationTime 2020/01/20-12:25:57-GMT
# generating_program mris_anatomical_stats
# cvs_version $Id: mris_anatomical_stats.c,v 1.79 2016/03/14 15:15:34 greve Exp $
# mrisurf.c-cvs_version $Id: mrisurf.c,v 1.781.2.6 2016/12/27 16:47:14 zkaufman Exp $
# cmdline mris_anatomical_stats -th3 -mgz -cortex ../label/lh.cortex.label -f ../stats/lh.aparc.a2009s.stats -b -a ../label/lh.aparc.a2009s.annot -c ../label/aparc.annot.a2009s.ctab S131210 lh white 
# sysname  Linux
# hostname ada
# machine  x86_64
# user     xzheng
# 
# SUBJECTS_DIR /home/span/acad/xzheng/freesurfer/subjects
# anatomy_type surface
# subjectname S131210
# hemi lh
# AnnotationFile ../label/lh.aparc.a2009s.annot
# AnnotationFileTimeStamp 2020/01/20 23:25:27
# Measure Cortex, NumVert, Number of Vertices, 122933, unitless
# Measure Cortex, WhiteSurfArea, White Surface Total Area, 81224.7, mm^2
# Measure Cortex, MeanThickness, Mean Thickness, 2.39678, mm
# Measure BrainSeg, BrainSegVol, Brain Segmentation Volume, 1024484.000000, mm^3
# Measure BrainSegNotVent, BrainSegVolNotVent, Brain Segmentation Volume Without Ventricles, 1008052.000000, mm^3
# Measure BrainSegNotVentSurf, BrainSegVolNotVentSurf, Brain Segmentation Volume Without Ventricles from Surf, 1007808.677342, mm^3
# Measure Cortex, CortexVol Total cortical gray matter volume, 430680.991304, mm^3
# Measure SupraTentorial, SupraTentorialVol, Supratentorial volume, 896052.677342, mm^3
# Measure SupraTentorialNotVent, SupraTentorialVolNotVent, Supratentorial volume, 882352.677342, mm^3
# Measure EstimatedTotalIntraCranialVol, eTIV, Estimated Total Intracranial Volume, 1377989.069148, mm^3
# NTableCols 10
# TableCol  1 ColHeader StructName
# TableCol  1 FieldName Structure Name
# TableCol  1 Units     NA
# TableCol  2 ColHeader NumVert
# TableCol  2 FieldName Number of Vertices
# TableCol  2 Units     unitless
# TableCol  3 ColHeader SurfArea
# TableCol  3 FieldName Surface Area
# TableCol  3 Units     mm^2
# TableCol  4 ColHeader GrayVol
# TableCol  4 FieldName Gray Matter Volume
# TableCol  4 Units     mm^3
# TableCol  5 ColHeader ThickAvg 
# TableCol  5 FieldName Average Thickness
# TableCol  5 Units     mm
# TableCol  6 ColHeader ThickStd
# TableCol  6 FieldName Thickness StdDev
# TableCol  6 Units     mm 
# TableCol  7 ColHeader MeanCurv
# TableCol  7 FieldName Integrated Rectified Mean Curvature
# TableCol  7 Units     mm^-1
# TableCol  8 ColHeader GausCurv 
# TableCol  8 FieldName Integrated Rectified Gaussian Curvature
# TableCol  8 Units     mm^-2
# TableCol  9 ColHeader  FoldInd
# TableCol  9 FieldName  Folding Index 
# TableCol  9 Units      unitless 
# TableCol 10 ColHeader CurvInd
# TableCol 10 FieldName Intrinsic Curvature Index
# TableCol 10 Units     unitless
# ColHeaders StructName NumVert SurfArea GrayVol ThickAvg ThickStd MeanCurv GausCurv FoldInd CurvInd
G&S_frontomargin                         1087    754   1972  2.327 0.473     0.152     0.040       19     1.9
G&S_occipital_inf                        1575   1043   2944  2.445 0.447     0.132     0.031       24     2.0
G&S_paracentral                          1636    878   2554  2.337 0.524     0.110     0.029       19     1.9
G&S_subcentral                           1684   1140   3285  2.631 0.432     0.139     0.030       22     1.9
G&S_transv_frontopol                      639    428   1265  2.308 0.414     0.177     0.054       20     1.4
G&S_cingul-Ant                           2200   1518   4019  2.547 0.459     0.129     0.027       31     2.4
G&S_cingul-Mid-Ant                       1170    831   2217  2.600 0.442     0.130     0.028       14     1.3
G&S_cingul-Mid-Post                      1362    949   2405  2.408 0.462     0.133     0.031       16     1.6
G_cingul-Post-dorsal                      549    349   1274  2.881 0.461     0.150     0.040        9     0.8
G_cingul-Post-ventral                     269    174    580  2.946 0.636     0.117     0.028        3     0.2
G_cuneus                                 2103   1266   2559  1.757 0.405     0.141     0.036       38     3.2
G_front_inf-Opercular                    1422    898   3172  2.680 0.315     0.116     0.023       21     1.3
G_front_inf-Orbital                       477    309   1082  2.588 0.388     0.146     0.038       12     0.6
G_front_inf-Triangul                     1203    804   2456  2.477 0.404     0.160     0.039       27     1.9
G_front_middle                           4727   3102   9857  2.482 0.478     0.146     0.035       96     6.4
G_front_sup                              7834   5197  16435  2.549 0.493     0.136     0.032      125    10.1
G_Ins_lg&S_cent_ins                       645    425   1204  2.745 0.648     0.131     0.063       13     1.0
G_insular_short                           756    474   2056  3.253 0.682     0.159     0.055       20     1.6
G_occipital_middle                       2500   1604   4975  2.542 0.488     0.156     0.040       49     3.9
G_occipital_sup                          1227    802   1964  2.059 0.508     0.142     0.030       20     1.5
G_oc-temp_lat-fusifor                    1878   1255   4363  2.823 0.506     0.145     0.037       42     2.7
G_oc-temp_med-Lingual                    3142   1849   4303  1.954 0.613     0.144     0.043       56     5.1
G_oc-temp_med-Parahip                    1031    692   2907  3.132 0.771     0.091     0.017        6     0.7
G_orbital                                2803   1890   6018  2.528 0.555     0.153     0.041       65     4.6
G_pariet_inf-Angular                     2531   1647   5307  2.447 0.491     0.146     0.033       48     3.4
G_pariet_inf-Supramar                    2846   1917   6430  2.596 0.456     0.140     0.033       50     3.6
G_parietal_sup                           2665   1676   4821  2.240 0.474     0.131     0.028       42     2.8
G_postcentral                            2263   1287   3661  2.174 0.522     0.108     0.025       28     2.1
G_precentral                             2674   1500   5104  2.616 0.432     0.101     0.023       24     2.4
G_precuneus                              2231   1516   4496  2.389 0.465     0.141     0.028       35     2.7
G_rectus                                  868    561   2047  2.440 0.692     0.138     0.042       16     1.9
G_subcallosal                             786    520   1362  2.536 1.053     0.098     0.040        8     1.0
G_temp_sup-G_T_transv                     563    297    825  2.226 0.422     0.098     0.022        5     0.5
G_temp_sup-Lateral                       2100   1344   5709  2.925 0.524     0.135     0.030       35     2.5
G_temp_sup-Plan_polar                     933    636   2175  3.064 0.633     0.097     0.027       10     1.1
G_temp_sup-Plan_tempo                     970    668   1873  2.522 0.407     0.084     0.012        5     0.5
G_temporal_inf                           2417   1564   5281  2.516 0.656     0.153     0.055       73     6.2
G_temporal_middle                        2836   1842   6986  2.816 0.442     0.152     0.039       57     4.0
Lat_Fis-ant-Horizont                      397    268    510  2.188 0.324     0.106     0.017        2     0.2
Lat_Fis-ant-Vertical                      318    247    450  2.172 0.357     0.111     0.013        2     0.2
Lat_Fis-post                             1125    729   1397  2.359 0.387     0.119     0.024        9     1.0
Pole_occipital                           2179   1354   3075  2.038 0.518     0.148     0.043       34     3.5
Pole_temporal                            1603   1149   4271  2.868 0.628     0.148     0.037       30     2.3
S_calcarine                              2539   1691   2456  1.666 0.490     0.127     0.028       27     2.8
S_central                                2989   1985   3365  1.934 0.551     0.102     0.020       18     2.5
S_cingul-Marginalis                       959    639   1269  2.122 0.399     0.115     0.023        9     0.8
S_circular_insula_ant                     626    436   1000  2.730 0.519     0.096     0.028        4     0.6
S_circular_insula_inf                    1191    816   2052  3.043 0.777     0.098     0.019        7     0.9
S_circular_insula_sup                    1839   1239   2551  2.460 0.392     0.105     0.020        9     1.6
S_collat_transv_ant                       769    531   1267  2.616 0.492     0.124     0.025        6     0.7
S_collat_transv_post                      582    397    681  1.979 0.392     0.135     0.032        5     0.7
S_front_inf                              1984   1368   2682  2.182 0.359     0.117     0.022       14     1.9
S_front_middle                           1405    952   1783  2.023 0.376     0.122     0.022       12     1.4
S_front_sup                              2859   1970   4195  2.315 0.385     0.106     0.020       19     2.5
S_interm_prim-Jensen                      473    313    550  2.180 0.299     0.109     0.016        3     0.4
S_intrapariet&P_trans                    2337   1583   2865  2.046 0.340     0.098     0.014       14     1.4
S_oc_middle&Lunatus                       707    507    880  2.132 0.334     0.128     0.024        6     0.7
S_oc_sup&transversal                     1121    764   1388  2.137 0.364     0.103     0.016        7     0.7
S_occipital_ant                           598    420    868  2.226 0.257     0.116     0.020        5     0.5
S_oc-temp_lat                             713    521   1186  2.387 0.458     0.111     0.022        5     0.6
S_oc-temp_med&Lingual                    1851   1338   2780  2.316 0.372     0.111     0.018       12     1.4
S_orbital_lateral                         366    246    427  1.997 0.368     0.105     0.021        2     0.4
S_orbital_med-olfact                      594    450    814  2.384 0.606     0.124     0.018        4     0.4
S_orbital-H_Shaped                       1528   1062   2718  2.664 0.550     0.150     0.036       21     2.4
S_parieto_occipital                      1880   1260   2713  2.363 0.483     0.117     0.023       15     1.9
S_pericallosal                           1287    758   1250  2.263 0.795     0.128     0.026       28     1.1
S_postcentral                            2949   1973   3631  2.035 0.369     0.120     0.023       26     2.7
S_precentral-inf-part                    1846   1235   2558  2.355 0.361     0.103     0.018       11     1.4
S_precentral-sup-part                     947    654   1442  2.356 0.323     0.098     0.016        7     0.6
S_suborbital                              839    587   1129  2.238 0.585     0.111     0.016        6     0.5
S_subparietal                             888    625   1300  2.330 0.393     0.132     0.031        9     1.0
S_temporal_inf                           1605   1142   2330  2.413 0.453     0.108     0.017        9     1.2
S_temporal_sup                           5935   4075   9040  2.382 0.409     0.104     0.017       42     4.1
S_temporal_transverse                     503    338    590  2.019 0.326     0.113     0.017        4     0.4
