# Supplementary material for: Computer assisted diagnosis of Alzheimer’s disease using statistical likelihood-ratio test
Source: PLoS One. 2023 Feb 17;18(2):e0279574. doi: 10.1371/journal.pone.0279574 (PMC9937475; doi:10.1371/journal.pone.0279574)
Supplement: S2 File — (ZIP) [file pone.0279574.s002.zip › ADNI_NC/1_1_20/S131210/stats/lh.aparc.DKTatlas.stats]

# Table of FreeSurfer cortical parcellation anatomical statistics 
# 
# CreationTime 2020/01/20-12:28:03-GMT
# generating_program mris_anatomical_stats
# cvs_version $Id: mris_anatomical_stats.c,v 1.79 2016/03/14 15:15:34 greve Exp $
# mrisurf.c-cvs_version $Id: mrisurf.c,v 1.781.2.6 2016/12/27 16:47:14 zkaufman Exp $
# cmdline mris_anatomical_stats -th3 -mgz -cortex ../label/lh.cortex.label -f ../stats/lh.aparc.DKTatlas.stats -b -a ../label/lh.aparc.DKTatlas.annot -c ../label/aparc.annot.DKTatlas.ctab S131210 lh white 
# sysname  Linux
# hostname ada
# machine  x86_64
# user     xzheng
# 
# SUBJECTS_DIR /home/span/acad/xzheng/freesurfer/subjects
# anatomy_type surface
# subjectname S131210
# hemi lh
# AnnotationFile ../label/lh.aparc.DKTatlas.annot
# AnnotationFileTimeStamp 2020/01/20 23:27:38
# Measure Cortex, NumVert, Number of Vertices, 122933, unitless
# Measure Cortex, WhiteSurfArea, White Surface Total Area, 81224.7, mm^2
# Measure Cortex, MeanThickness, Mean Thickness, 2.39678, mm
# Measure BrainSeg, BrainSegVol, Brain Segmentation Volume, 1024484.000000, mm^3
# Measure BrainSegNotVent, BrainSegVolNotVent, Brain Segmentation Volume Without Ventricles, 1008052.000000, mm^3
# Measure BrainSegNotVentSurf, BrainSegVolNotVentSurf, Brain Segmentation Volume Without Ventricles from Surf, 1007808.677342, mm^3
# Measure Cortex, CortexVol Total cortical gray matter volume, 430680.991304, mm^3
# Measure SupraTentorial, SupraTentorialVol, Supratentorial volume, 896052.677342, mm^3
# Measure SupraTentorialNotVent, SupraTentorialVolNotVent, Supratentorial volume, 882352.677342, mm^3
# Measure EstimatedTotalIntraCranialVol, eTIV, Estimated Total Intracranial Volume, 1377989.069148, mm^3
# NTableCols 10
# TableCol  1 ColHeader StructName
# TableCol  1 FieldName Structure Name
# TableCol  1 Units     NA
# TableCol  2 ColHeader NumVert
# TableCol  2 FieldName Number of Vertices
# TableCol  2 Units     unitless
# TableCol  3 ColHeader SurfArea
# TableCol  3 FieldName Surface Area
# TableCol  3 Units     mm^2
# TableCol  4 ColHeader GrayVol
# TableCol  4 FieldName Gray Matter Volume
# TableCol  4 Units     mm^3
# TableCol  5 ColHeader ThickAvg 
# TableCol  5 FieldName Average Thickness
# TableCol  5 Units     mm
# TableCol  6 ColHeader ThickStd
# TableCol  6 FieldName Thickness StdDev
# TableCol  6 Units     mm 
# TableCol  7 ColHeader MeanCurv
# TableCol  7 FieldName Integrated Rectified Mean Curvature
# TableCol  7 Units     mm^-1
# TableCol  8 ColHeader GausCurv 
# TableCol  8 FieldName Integrated Rectified Gaussian Curvature
# TableCol  8 Units     mm^-2
# TableCol  9 ColHeader  FoldInd
# TableCol  9 FieldName  Folding Index 
# TableCol  9 Units      unitless 
# TableCol 10 ColHeader CurvInd
# TableCol 10 FieldName Intrinsic Curvature Index
# TableCol 10 Units     unitless
# ColHeaders StructName NumVert SurfArea GrayVol ThickAvg ThickStd MeanCurv GausCurv FoldInd CurvInd
caudalanteriorcingulate                  1599   1068   2884  2.558 0.557     0.138     0.028       26     1.8
caudalmiddlefrontal                      3941   2606   6825  2.450 0.434     0.113     0.023       38     3.6
cuneus                                   2964   1883   3745  1.879 0.432     0.133     0.031       43     3.8
entorhinal                                419    302   1519  3.560 0.766     0.095     0.017        2     0.3
fusiform                                 3924   2683   7697  2.628 0.513     0.130     0.031       59     4.6
inferiorparietal                         6522   4350  11226  2.337 0.461     0.119     0.024       79     6.4
inferiortemporal                         4711   3210   9554  2.541 0.617     0.143     0.041       97     8.8
isthmuscingulate                         1352    858   2172  2.599 0.719     0.121     0.031       18     1.5
lateraloccipital                         6986   4565  11294  2.265 0.498     0.145     0.036      108    10.0
lateralorbitofrontal                     4589   3150   8820  2.608 0.578     0.145     0.037       83     6.9
lingual                                  4457   2826   5959  1.962 0.561     0.136     0.036       65     6.2
medialorbitofrontal                      2556   1704   4691  2.332 0.732     0.124     0.033       41     3.6
middletemporal                           6184   4188  12483  2.600 0.483     0.131     0.029       87     6.8
parahippocampal                           950    627   2014  2.728 0.678     0.084     0.014        5     0.5
paracentral                              2673   1587   4259  2.388 0.499     0.107     0.024       26     2.7
parsopercularis                          2180   1459   3986  2.514 0.383     0.114     0.022       21     1.9
parsorbitalis                            1161    776   2229  2.540 0.407     0.132     0.031       16     1.4
parstriangularis                         2378   1631   4057  2.322 0.391     0.131     0.028       34     2.7
pericalcarine                            2266   1414   1990  1.518 0.353     0.133     0.033       30     2.9
postcentral                              6972   4449  10195  2.095 0.558     0.116     0.025       75     6.7
posteriorcingulate                       1758   1180   3028  2.457 0.549     0.145     0.036       31     2.3
precentral                               7223   4415  11884  2.492 0.462     0.107     0.022       61     6.4
precuneus                                4401   2982   7752  2.390 0.461     0.132     0.027       56     4.8
rostralanteriorcingulate                 1830   1244   3289  2.606 0.569     0.132     0.028       30     2.0
rostralmiddlefrontal                     5794   3914  10036  2.266 0.457     0.142     0.034       92     8.1
superiorfrontal                         11171   7612  21359  2.435 0.484     0.134     0.031      165    14.0
superiorparietal                         5469   3550   8284  2.146 0.420     0.119     0.022       63     4.7
superiortemporal                         7768   5186  16010  2.705 0.546     0.111     0.023       85     7.2
supramarginal                            5012   3405   9346  2.430 0.456     0.129     0.028       65     5.3
transversetemporal                        818    450   1027  2.173 0.419     0.118     0.025        9     0.8
insula                                   2905   1949   5795  2.960 0.735     0.122     0.039       39     3.7
