# Supplementary material for: Computer assisted diagnosis of Alzheimer’s disease using statistical likelihood-ratio test
Source: PLoS One. 2023 Feb 17;18(2):e0279574. doi: 10.1371/journal.pone.0279574 (PMC9937475; doi:10.1371/journal.pone.0279574)
Supplement: S2 File — (ZIP) [file pone.0279574.s002.zip › ADNI_NC/1_1_20/S131210/stats/lh.aparc.pial.stats]

# Table of FreeSurfer cortical parcellation anatomical statistics 
# 
# CreationTime 2020/01/20-12:22:57-GMT
# generating_program mris_anatomical_stats
# cvs_version $Id: mris_anatomical_stats.c,v 1.79 2016/03/14 15:15:34 greve Exp $
# mrisurf.c-cvs_version $Id: mrisurf.c,v 1.781.2.6 2016/12/27 16:47:14 zkaufman Exp $
# cmdline mris_anatomical_stats -th3 -mgz -cortex ../label/lh.cortex.label -f ../stats/lh.aparc.pial.stats -b -a ../label/lh.aparc.annot -c ../label/aparc.annot.ctab S131210 lh pial 
# sysname  Linux
# hostname ada
# machine  x86_64
# user     xzheng
# 
# SUBJECTS_DIR /home/span/acad/xzheng/freesurfer/subjects
# anatomy_type surface
# subjectname S131210
# hemi lh
# AnnotationFile ../label/lh.aparc.annot
# AnnotationFileTimeStamp 2020/01/20 22:38:21
# Measure Cortex, NumVert, Number of Vertices, 122907, unitless
# Measure Cortex, PialSurfArea, Pial Surface Total Area, 96812.1, mm^2
# Measure Cortex, MeanThickness, Mean Thickness, 2.39686, mm
# Measure BrainSeg, BrainSegVol, Brain Segmentation Volume, 1024484.000000, mm^3
# Measure BrainSegNotVent, BrainSegVolNotVent, Brain Segmentation Volume Without Ventricles, 1008052.000000, mm^3
# Measure BrainSegNotVentSurf, BrainSegVolNotVentSurf, Brain Segmentation Volume Without Ventricles from Surf, 1007808.677342, mm^3
# Measure Cortex, CortexVol Total cortical gray matter volume, 430680.991304, mm^3
# Measure SupraTentorial, SupraTentorialVol, Supratentorial volume, 896052.677342, mm^3
# Measure SupraTentorialNotVent, SupraTentorialVolNotVent, Supratentorial volume, 882352.677342, mm^3
# Measure EstimatedTotalIntraCranialVol, eTIV, Estimated Total Intracranial Volume, 1377989.069148, mm^3
# NTableCols 10
# TableCol  1 ColHeader StructName
# TableCol  1 FieldName Structure Name
# TableCol  1 Units     NA
# TableCol  2 ColHeader NumVert
# TableCol  2 FieldName Number of Vertices
# TableCol  2 Units     unitless
# TableCol  3 ColHeader SurfArea
# TableCol  3 FieldName Surface Area
# TableCol  3 Units     mm^2
# TableCol  4 ColHeader GrayVol
# TableCol  4 FieldName Gray Matter Volume
# TableCol  4 Units     mm^3
# TableCol  5 ColHeader ThickAvg 
# TableCol  5 FieldName Average Thickness
# TableCol  5 Units     mm
# TableCol  6 ColHeader ThickStd
# TableCol  6 FieldName Thickness StdDev
# TableCol  6 Units     mm 
# TableCol  7 ColHeader MeanCurv
# TableCol  7 FieldName Integrated Rectified Mean Curvature
# TableCol  7 Units     mm^-1
# TableCol  8 ColHeader GausCurv 
# TableCol  8 FieldName Integrated Rectified Gaussian Curvature
# TableCol  8 Units     mm^-2
# TableCol  9 ColHeader  FoldInd
# TableCol  9 FieldName  Folding Index 
# TableCol  9 Units      unitless 
# TableCol 10 ColHeader CurvInd
# TableCol 10 FieldName Intrinsic Curvature Index
# TableCol 10 Units     unitless
# ColHeaders StructName NumVert SurfArea GrayVol ThickAvg ThickStd MeanCurv GausCurv FoldInd CurvInd
bankssts                                 1443    969   2315  2.343 0.370     0.125     0.029       17     1.8
caudalanteriorcingulate                   948    812   1877  2.592 0.642     0.178     0.048       43     2.2
caudalmiddlefrontal                      3717   2709   6384  2.443 0.432     0.118     0.023       40     3.8
cuneus                                   2222   1719   2774  1.824 0.423     0.141     0.031       31     2.9
entorhinal                                493    633   1752  3.569 0.757     0.175     0.039        7     0.9
fusiform                                 4327   3635   8767  2.665 0.514     0.156     0.039       72     7.3
inferiorparietal                         6479   5195  11233  2.355 0.459     0.136     0.027       84     7.8
inferiortemporal                         4562   3901   8861  2.477 0.585     0.159     0.044       90     9.1
isthmuscingulate                         1328    871   2143  2.590 0.738     0.141     0.045       36     2.3
lateraloccipital                         7045   5481  11276  2.256 0.498     0.144     0.034      116    10.7
lateralorbitofrontal                     4227   3308   8068  2.612 0.548     0.147     0.038       69     7.0
lingual                                  4394   3337   5943  1.977 0.566     0.139     0.037       77     7.2
medialorbitofrontal                      3093   2579   5433  2.360 0.696     0.153     0.038       61     5.7
middletemporal                           4752   4203  10144  2.680 0.480     0.154     0.037       75     8.0
parahippocampal                           925    862   1964  2.724 0.671     0.144     0.033        7     1.4
paracentral                              2255   1543   3271  2.334 0.476     0.115     0.023       24     2.3
parsopercularis                          2259   1805   4164  2.494 0.385     0.133     0.025       27     2.6
parsorbitalis                            1055   1053   2235  2.431 0.459     0.180     0.042       13     2.2
parstriangularis                         2114   1636   3621  2.346 0.395     0.139     0.028       29     2.6
pericalcarine                            2304   1312   2020  1.517 0.354     0.109     0.028       34     2.7
postcentral                              6240   4844   9131  2.087 0.573     0.123     0.025       64     6.8
posteriorcingulate                       1589   1233   2797  2.465 0.551     0.168     0.045       45     3.0
precentral                               7254   5110  12026  2.488 0.463     0.109     0.022       70     7.1
precuneus                                4604   3469   7809  2.370 0.469     0.136     0.031       62     6.1
rostralanteriorcingulate                 1271   1084   2483  2.683 0.574     0.155     0.038       24     2.1
rostralmiddlefrontal                     7822   6338  13207  2.253 0.460     0.159     0.036      119    12.3
superiorfrontal                         10562   8835  20458  2.497 0.470     0.143     0.031      144    13.8
superiorparietal                         6786   5083  10311  2.148 0.421     0.127     0.025       86     6.9
superiortemporal                         6120   4961  12481  2.700 0.529     0.128     0.026       71     7.0
supramarginal                            5506   4489  10239  2.430 0.458     0.136     0.030       65     6.7
frontalpole                               356    442    870  2.562 0.448     0.217     0.039        5     0.7
temporalpole                              580    652   1678  3.147 0.632     0.146     0.026        5     0.6
transversetemporal                        836    549   1063  2.189 0.419     0.108     0.028       10     0.9
insula                                   3474   2187   6586  2.865 0.783     0.129     0.047       98     6.3
