# Supplementary material for: Computer assisted diagnosis of Alzheimer’s disease using statistical likelihood-ratio test
Source: PLoS One. 2023 Feb 17;18(2):e0279574. doi: 10.1371/journal.pone.0279574 (PMC9937475; doi:10.1371/journal.pone.0279574)
Supplement: S2 File — (ZIP) [file pone.0279574.s002.zip › ADNI_NC/1_1_20/S131210/stats/lh.aparc.stats]

# Table of FreeSurfer cortical parcellation anatomical statistics 
# 
# CreationTime 2020/01/20-12:22:13-GMT
# generating_program mris_anatomical_stats
# cvs_version $Id: mris_anatomical_stats.c,v 1.79 2016/03/14 15:15:34 greve Exp $
# mrisurf.c-cvs_version $Id: mrisurf.c,v 1.781.2.6 2016/12/27 16:47:14 zkaufman Exp $
# cmdline mris_anatomical_stats -th3 -mgz -cortex ../label/lh.cortex.label -f ../stats/lh.aparc.stats -b -a ../label/lh.aparc.annot -c ../label/aparc.annot.ctab S131210 lh white 
# sysname  Linux
# hostname ada
# machine  x86_64
# user     xzheng
# 
# SUBJECTS_DIR /home/span/acad/xzheng/freesurfer/subjects
# anatomy_type surface
# subjectname S131210
# hemi lh
# AnnotationFile ../label/lh.aparc.annot
# AnnotationFileTimeStamp 2020/01/20 22:38:21
# Measure Cortex, NumVert, Number of Vertices, 122907, unitless
# Measure Cortex, WhiteSurfArea, White Surface Total Area, 81211.8, mm^2
# Measure Cortex, MeanThickness, Mean Thickness, 2.39686, mm
# Measure BrainSeg, BrainSegVol, Brain Segmentation Volume, 1024484.000000, mm^3
# Measure BrainSegNotVent, BrainSegVolNotVent, Brain Segmentation Volume Without Ventricles, 1008052.000000, mm^3
# Measure BrainSegNotVentSurf, BrainSegVolNotVentSurf, Brain Segmentation Volume Without Ventricles from Surf, 1007808.677342, mm^3
# Measure Cortex, CortexVol Total cortical gray matter volume, 430680.991304, mm^3
# Measure SupraTentorial, SupraTentorialVol, Supratentorial volume, 896052.677342, mm^3
# Measure SupraTentorialNotVent, SupraTentorialVolNotVent, Supratentorial volume, 882352.677342, mm^3
# Measure EstimatedTotalIntraCranialVol, eTIV, Estimated Total Intracranial Volume, 1377989.069148, mm^3
# NTableCols 10
# TableCol  1 ColHeader StructName
# TableCol  1 FieldName Structure Name
# TableCol  1 Units     NA
# TableCol  2 ColHeader NumVert
# TableCol  2 FieldName Number of Vertices
# TableCol  2 Units     unitless
# TableCol  3 ColHeader SurfArea
# TableCol  3 FieldName Surface Area
# TableCol  3 Units     mm^2
# TableCol  4 ColHeader GrayVol
# TableCol  4 FieldName Gray Matter Volume
# TableCol  4 Units     mm^3
# TableCol  5 ColHeader ThickAvg 
# TableCol  5 FieldName Average Thickness
# TableCol  5 Units     mm
# TableCol  6 ColHeader ThickStd
# TableCol  6 FieldName Thickness StdDev
# TableCol  6 Units     mm 
# TableCol  7 ColHeader MeanCurv
# TableCol  7 FieldName Integrated Rectified Mean Curvature
# TableCol  7 Units     mm^-1
# TableCol  8 ColHeader GausCurv 
# TableCol  8 FieldName Integrated Rectified Gaussian Curvature
# TableCol  8 Units     mm^-2
# TableCol  9 ColHeader  FoldInd
# TableCol  9 FieldName  Folding Index 
# TableCol  9 Units      unitless 
# TableCol 10 ColHeader CurvInd
# TableCol 10 FieldName Intrinsic Curvature Index
# TableCol 10 Units     unitless
# ColHeaders StructName NumVert SurfArea GrayVol ThickAvg ThickStd MeanCurv GausCurv FoldInd CurvInd
bankssts                                 1443   1001   2315  2.343 0.370     0.113     0.022       12     1.3
caudalanteriorcingulate                   948    612   1877  2.592 0.642     0.146     0.031       19     1.2
caudalmiddlefrontal                      3717   2455   6384  2.443 0.432     0.112     0.022       35     3.3
cuneus                                   2222   1399   2774  1.824 0.423     0.140     0.033       36     3.1
entorhinal                                493    355   1752  3.569 0.757     0.103     0.021        3     0.4
fusiform                                 4327   2965   8767  2.665 0.514     0.135     0.032       69     5.6
inferiorparietal                         6479   4313  11233  2.355 0.459     0.119     0.023       77     6.2
inferiortemporal                         4562   3106   8861  2.477 0.585     0.137     0.039       91     7.9
isthmuscingulate                         1328    842   2143  2.590 0.738     0.121     0.031       18     1.4
lateraloccipital                         7045   4591  11276  2.256 0.498     0.145     0.037      110    10.2
lateralorbitofrontal                     4227   2883   8068  2.612 0.548     0.141     0.034       73     5.8
lingual                                  4394   2786   5943  1.977 0.566     0.135     0.035       65     6.0
medialorbitofrontal                      3093   2071   5433  2.360 0.696     0.122     0.030       45     4.0
middletemporal                           4752   3208  10144  2.680 0.480     0.139     0.032       74     5.8
parahippocampal                           925    612   1964  2.724 0.671     0.084     0.014        5     0.4
paracentral                              2255   1302   3271  2.334 0.476     0.107     0.025       22     2.4
parsopercularis                          2259   1522   4164  2.494 0.385     0.115     0.022       22     2.0
parsorbitalis                            1055    734   2235  2.431 0.459     0.150     0.044       21     1.8
parstriangularis                         2114   1445   3621  2.346 0.395     0.133     0.028       32     2.3
pericalcarine                            2304   1443   2020  1.517 0.354     0.134     0.033       30     3.0
postcentral                              6240   3948   9131  2.087 0.573     0.112     0.024       65     5.7
posteriorcingulate                       1589   1088   2797  2.465 0.551     0.146     0.035       28     2.1
precentral                               7254   4445  12026  2.488 0.463     0.106     0.022       61     6.4
precuneus                                4604   3122   7809  2.370 0.469     0.129     0.026       55     4.9
rostralanteriorcingulate                 1271    870   2483  2.683 0.574     0.138     0.031       24     1.6
rostralmiddlefrontal                     7822   5271  13207  2.253 0.460     0.142     0.034      127    10.9
superiorfrontal                         10562   7201  20458  2.497 0.470     0.129     0.029      138    12.2
superiorparietal                         6786   4423  10311  2.148 0.421     0.121     0.023       79     6.1
superiortemporal                         6120   4031  12481  2.700 0.529     0.109     0.021       65     5.5
supramarginal                            5506   3741  10239  2.430 0.458     0.130     0.028       73     5.9
frontalpole                               356    237    870  2.562 0.448     0.158     0.049       11     0.7
temporalpole                              580    414   1678  3.147 0.632     0.113     0.028        7     0.6
transversetemporal                        836    462   1063  2.189 0.419     0.117     0.024        9     0.8
insula                                   3474   2340   6586  2.865 0.783     0.124     0.042       48     4.7
