# Supplementary material for: Computer assisted diagnosis of Alzheimer’s disease using statistical likelihood-ratio test
Source: PLoS One. 2023 Feb 17;18(2):e0279574. doi: 10.1371/journal.pone.0279574 (PMC9937475; doi:10.1371/journal.pone.0279574)
Supplement: S2 File — (ZIP) [file pone.0279574.s002.zip › ADNI_NC/1_1_20/S131210/stats/lh.curv.stats]

Raw <mean> +- <std> (using 'lh.curv'):                -0.03498 +- 0.1912 
       Raw Min:                                       -2.07990 at vertex 25919   
       Raw Max:                                        3.82454 at vertex 75594   
       Raw Curvature Calculation Type:                discrete
       Raw Mean Vertex Separation (Whole Surface):     0.84282 +- 0.23174 mm
       Raw Total Surface Area:                     77715.14844 mm^2
       Raw Total Number of Vertices:                    130340
       Raw Average Vertex Area (Whole Surface):        0.59625 mm^2
       Raw Natural Surface Integral:               -1376.45703
       Raw Rectified Surface Integral:             10428.92480
       Raw Positive Surface Integral:               4526.23389
       Raw Negative Surface Integral:               5902.69092
       Raw Mean Natural Surface Integral:             -0.01056 across 130340 (100.00%) vertices
       Raw Mean Rectified Surface Integral:            0.08001 across 130340 (100.00%) vertices
       Raw Mean Positive Surface Integral:             0.07203 across 62839 (48.21%) vertices
       Raw Mean Negative Surface Integral:             0.08745 across 67501 (51.79%) vertices
       Raw AreaNorm Natural Surface Integral:         -0.01771 across 77715.562500 (100.00%) mm^2
       Raw AreaNorm Rectified Surface Integral:        0.13419 across 77715.562500 (100.00%) mm^2
       Raw AreaNorm Positive Surface Integral:         0.11404 across 39688.757812 (51.07%) mm^2
       Raw AreaNorm Negative Surface Integral:         0.15522 across 38026.695312 (48.93%) mm^2

Raw <mean> +- <std> (using 'lh.sulc'):                 0.00000 +- 5.3796 
       Raw Min:                                      -13.88482 at vertex 110948  
       Raw Max:                                       16.81577 at vertex 56500   
       Raw Curvature Calculation Type:                discrete
       Raw Mean Vertex Separation (Whole Surface):     0.84282 +- 0.23174 mm
       Raw Total Surface Area:                     77715.14844 mm^2
       Raw Total Number of Vertices:                    130340
       Raw Average Vertex Area (Whole Surface):        0.59625 mm^2
       Raw Natural Surface Integral:               21692.05469
       Raw Rectified Surface Integral:            335014.65625
       Raw Positive Surface Integral:             178353.35938
       Raw Negative Surface Integral:             156661.29688
       Raw Mean Natural Surface Integral:              0.16643 across 130340 (100.00%) vertices
       Raw Mean Rectified Surface Integral:            2.57031 across 130340 (100.00%) vertices
       Raw Mean Positive Surface Integral:             2.94075 across 60649 (46.53%) vertices
       Raw Mean Negative Surface Integral:             2.24794 across 69691 (53.47%) vertices
       Raw AreaNorm Natural Surface Integral:          0.27912 across 77715.562500 (100.00%) mm^2
       Raw AreaNorm Rectified Surface Integral:        4.31078 across 77715.562500 (100.00%) mm^2
       Raw AreaNorm Positive Surface Integral:         4.73236 across 37688.054688 (48.50%) mm^2
       Raw AreaNorm Negative Surface Integral:         3.91386 across 40027.289062 (51.51%) mm^2

K <mean> +- <std> (using 'lh.smoothwm'):               0.28091 +- 8.8983 mm^-2
         K Min:                                      -25.10231 at vertex 26965   
         K Max:                                     1666.06091 at vertex 75594   
         K Curvature Calculation Type:                discrete
         K Mean Vertex Separation (Whole Surface):     0.84282 +- 0.23174 mm
         K Total Surface Area:                     77715.14844 mm^2
         K Total Number of Vertices:                    130340
         K Average Vertex Area (Whole Surface):        0.59625 mm^2
         K Natural Surface Integral:                  12.56650
         K Rectified Surface Integral:              5887.99463
         K Positive Surface Integral:               2950.28052
         K Negative Surface Integral:               2937.71411
         K Mean Natural Surface Integral:              0.00010 across 130340 (100.00%) vertices
         K Mean Rectified Surface Integral:            0.04517 across 130340 (100.00%) vertices
         K Mean Positive Surface Integral:             0.05091 across 57955 (44.46%) vertices
         K Mean Negative Surface Integral:             0.04058 across 72385 (55.54%) vertices
         K AreaNorm Natural Surface Integral:          0.00016 across 77715.562500 (100.00%) mm^2
         K AreaNorm Rectified Surface Integral:        0.07576 across 77715.562500 (100.00%) mm^2
         K AreaNorm Positive Surface Integral:         0.11352 across 25989.539062 (33.44%) mm^2
         K AreaNorm Negative Surface Integral:         0.05679 across 51725.996094 (66.56%) mm^2

H <mean> +- <std> (using 'lh.smoothwm'):              -0.06956 +- 0.9461 mm^-1
         H Min:                                      -52.22541 at vertex 25919   
         H Max:                                       53.26680 at vertex 75594   
         H Curvature Calculation Type:                discrete
         H Mean Vertex Separation (Whole Surface):     0.84282 +- 0.23174 mm
         H Total Surface Area:                     77715.14844 mm^2
         H Total Number of Vertices:                    130340
         H Average Vertex Area (Whole Surface):        0.59625 mm^2
         H Natural Surface Integral:               -1377.98694
         H Rectified Surface Integral:             14268.54102
         H Positive Surface Integral:               6445.27734
         H Negative Surface Integral:               7823.26416
         H Mean Natural Surface Integral:             -0.01057 across 130340 (100.00%) vertices
         H Mean Rectified Surface Integral:            0.10947 across 130340 (100.00%) vertices
         H Mean Positive Surface Integral:             0.09467 across 68083 (52.23%) vertices
         H Mean Negative Surface Integral:             0.12566 across 62257 (47.77%) vertices
         H AreaNorm Natural Surface Integral:         -0.01773 across 77715.562500 (100.00%) mm^2
         H AreaNorm Rectified Surface Integral:        0.18360 across 77715.562500 (100.00%) mm^2
         H AreaNorm Positive Surface Integral:         0.14973 across 43046.085938 (55.39%) mm^2
         H AreaNorm Negative Surface Integral:         0.22565 across 34669.410156 (44.61%) mm^2

k1 <mean> +- <std> (using 'lh.smoothwm'):             -0.14561 +- 1.7159 mm^-1
        k1 Min:                                      -91.12512 at vertex 25919   
        k1 Max:                                       94.86734 at vertex 129976  
        k1 Curvature Calculation Type:                discrete
        k1 Mean Vertex Separation (Whole Surface):     0.84282 +- 0.23174 mm
        k1 Total Surface Area:                     77715.14844 mm^2
        k1 Total Number of Vertices:                    130340
        k1 Average Vertex Area (Whole Surface):        0.59625 mm^2
        k1 Natural Surface Integral:               -3703.16724
        k1 Rectified Surface Integral:             32045.96680
        k1 Positive Surface Integral:              14171.40039
        k1 Negative Surface Integral:              17874.56641
        k1 Mean Natural Surface Integral:             -0.02841 across 130340 (100.00%) vertices
        k1 Mean Rectified Surface Integral:            0.24586 across 130340 (100.00%) vertices
        k1 Mean Positive Surface Integral:             0.20815 across 68083 (52.23%) vertices
        k1 Mean Negative Surface Integral:             0.28711 across 62257 (47.77%) vertices
        k1 AreaNorm Natural Surface Integral:         -0.04765 across 77715.562500 (100.00%) mm^2
        k1 AreaNorm Rectified Surface Integral:        0.41235 across 77715.562500 (100.00%) mm^2
        k1 AreaNorm Positive Surface Integral:         0.32921 across 43046.085938 (55.39%) mm^2
        k1 AreaNorm Negative Surface Integral:         0.51557 across 34669.410156 (44.61%) mm^2

k2 <mean> +- <std> (using 'lh.smoothwm'):              0.00648 +- 0.2695 mm^-1
        k2 Min:                                      -13.49680 at vertex 86703   
        k2 Max:                                       20.90318 at vertex 83415   
        k2 Curvature Calculation Type:                discrete
        k2 Mean Vertex Separation (Whole Surface):     0.84282 +- 0.23174 mm
        k2 Total Surface Area:                     77715.14844 mm^2
        k2 Total Number of Vertices:                    130340
        k2 Average Vertex Area (Whole Surface):        0.59625 mm^2
        k2 Natural Surface Integral:                 947.19324
        k2 Rectified Surface Integral:              8254.48242
        k2 Positive Surface Integral:               4600.83740
        k2 Negative Surface Integral:               3653.64429
        k2 Mean Natural Surface Integral:              0.00727 across 130340 (100.00%) vertices
        k2 Mean Rectified Surface Integral:            0.06333 across 130340 (100.00%) vertices
        k2 Mean Positive Surface Integral:             0.06530 across 70454 (54.05%) vertices
        k2 Mean Negative Surface Integral:             0.06101 across 59886 (45.95%) vertices
        k2 AreaNorm Natural Surface Integral:          0.01219 across 77715.562500 (100.00%) mm^2
        k2 AreaNorm Rectified Surface Integral:        0.10621 across 77715.562500 (100.00%) mm^2
        k2 AreaNorm Positive Surface Integral:         0.11055 across 41617.585938 (53.55%) mm^2
        k2 AreaNorm Negative Surface Integral:         0.10121 across 36098.140625 (46.45%) mm^2

S <mean> +- <std> (using 'lh.smoothwm'):               2.47644 +- 48.9150 mm^-2
         S Min:                                        0.00000 at vertex 96      
         S Max:                                     8658.22461 at vertex 129976  
         S Curvature Calculation Type:                discrete
         S Mean Vertex Separation (Whole Surface):     0.84282 +- 0.23174 mm
         S Total Surface Area:                     77715.14844 mm^2
         S Total Number of Vertices:                    130340
         S Average Vertex Area (Whole Surface):        0.59625 mm^2
         S Natural Surface Integral:               37819.83984
         S Rectified Surface Integral:             37819.83984
         S Positive Surface Integral:              37819.83984
         S Negative Surface Integral:                  0.00000
         S Mean Natural Surface Integral:              0.29016 across 130340 (100.00%) vertices
         S Mean Rectified Surface Integral:            0.29016 across 130340 (100.00%) vertices
         S Mean Positive Surface Integral:             0.29016 across 130340 (100.00%) vertices
         S Mean Negative Surface Integral:             0.00000 across 0 (00.00%) vertices
         S AreaNorm Natural Surface Integral:          0.48664 across 77715.562500 (100.00%) mm^2
         S AreaNorm Rectified Surface Integral:        0.48664 across 77715.562500 (100.00%) mm^2
         S AreaNorm Positive Surface Integral:         0.48664 across 77715.562500 (100.00%) mm^2
         S AreaNorm Negative Surface Integral:         0.00000 across 0.000000 (00.00%) mm^2

C <mean> +- <std> (using 'lh.smoothwm'):               0.50372 +- 1.1249 mm^-2
         C Min:                                        0.00030 at vertex 92360   
         C Max:                                       67.09366 at vertex 129976  
         C Curvature Calculation Type:                discrete
         C Mean Vertex Separation (Whole Surface):     0.84282 +- 0.23174 mm
         C Total Surface Area:                     77715.14844 mm^2
         C Total Number of Vertices:                    130340
         C Average Vertex Area (Whole Surface):        0.59625 mm^2
         C Natural Surface Integral:               23863.18750
         C Rectified Surface Integral:             23863.18750
         C Positive Surface Integral:              23863.18750
         C Negative Surface Integral:                  0.00000
         C Mean Natural Surface Integral:              0.18308 across 130340 (100.00%) vertices
         C Mean Rectified Surface Integral:            0.18308 across 130340 (100.00%) vertices
         C Mean Positive Surface Integral:             0.18308 across 130340 (100.00%) vertices
         C Mean Negative Surface Integral:             0.00000 across 0 (00.00%) vertices
         C AreaNorm Natural Surface Integral:          0.30706 across 77715.562500 (100.00%) mm^2
         C AreaNorm Rectified Surface Integral:        0.30706 across 77715.562500 (100.00%) mm^2
         C AreaNorm Positive Surface Integral:         0.30706 across 77715.562500 (100.00%) mm^2
         C AreaNorm Negative Surface Integral:         0.00000 across 0.000000 (00.00%) mm^2

BE <mean> +- <std> (using 'lh.smoothwm'):              3.03822 +- 61.9730 mm^-2
        BE Min:                                        0.00000 at vertex 92360   
        BE Max:                                     9003.11719 at vertex 129976  
        BE Curvature Calculation Type:                discrete
        BE Mean Vertex Separation (Whole Surface):     0.84282 +- 0.23174 mm
        BE Total Surface Area:                     77715.14844 mm^2
        BE Total Number of Vertices:                    130340
        BE Average Vertex Area (Whole Surface):        0.59625 mm^2
        BE Natural Surface Integral:               37844.03516
        BE Rectified Surface Integral:             37844.03516
        BE Positive Surface Integral:              37844.03516
        BE Negative Surface Integral:                  0.00000
        BE Mean Natural Surface Integral:              0.29035 across 130340 (100.00%) vertices
        BE Mean Rectified Surface Integral:            0.29035 across 130340 (100.00%) vertices
        BE Mean Positive Surface Integral:             0.29035 across 130340 (100.00%) vertices
        BE Mean Negative Surface Integral:             0.00000 across 0 (00.00%) vertices
        BE AreaNorm Natural Surface Integral:          0.48696 across 77715.562500 (100.00%) mm^2
        BE AreaNorm Rectified Surface Integral:        0.48696 across 77715.562500 (100.00%) mm^2
        BE AreaNorm Positive Surface Integral:         0.48696 across 77715.562500 (100.00%) mm^2
        BE AreaNorm Negative Surface Integral:         0.00000 across 0.000000 (00.00%) mm^2

FI <mean> +- <std> (using 'lh.smoothwm'):              2.60327 +- 53.9138 mm^-2
        FI Min:                                        0.00000 at vertex 96      
        FI Max:                                     8827.36621 at vertex 129976  
        FI Curvature Calculation Type:                discrete
        FI Mean Vertex Separation (Whole Surface):     0.84282 +- 0.23174 mm
        FI Total Surface Area:                     77715.14844 mm^2
        FI Total Number of Vertices:                    130340
        FI Average Vertex Area (Whole Surface):        0.59625 mm^2
        FI Natural Surface Integral:               30145.12305
        FI Rectified Surface Integral:             30145.12305
        FI Positive Surface Integral:              30145.12305
        FI Negative Surface Integral:                  0.00000
        FI Mean Natural Surface Integral:              0.23128 across 130340 (100.00%) vertices
        FI Mean Rectified Surface Integral:            0.23128 across 130340 (100.00%) vertices
        FI Mean Positive Surface Integral:             0.23128 across 130340 (100.00%) vertices
        FI Mean Negative Surface Integral:             0.00000 across 0 (00.00%) vertices
        FI AreaNorm Natural Surface Integral:          0.38789 across 77715.562500 (100.00%) mm^2
        FI AreaNorm Rectified Surface Integral:        0.38789 across 77715.562500 (100.00%) mm^2
        FI AreaNorm Positive Surface Integral:         0.38789 across 77715.562500 (100.00%) mm^2
        FI AreaNorm Negative Surface Integral:         0.00000 across 0.000000 (00.00%) mm^2

curv -- calculation type:                                discrete
curv -- Folding Index (FI):                            2398.87256
curv -- Intrinsic Curvature Index - positive (ICIp):    234.77586
curv -- Intrinsic Curvature Index - negative (ICIn):    233.77586
curv -- Intrinsic Curvature Index - natural  (ICIt):      1.00001

Mean across 10 curvatures: 8.6589e-01 +- 1.2249e+00
