# Supplementary material for: Computer assisted diagnosis of Alzheimer’s disease using statistical likelihood-ratio test
Source: PLoS One. 2023 Feb 17;18(2):e0279574. doi: 10.1371/journal.pone.0279574 (PMC9937475; doi:10.1371/journal.pone.0279574)
Supplement: S2 File — (ZIP) [file pone.0279574.s002.zip › ADNI_NC/1_1_20/S131210/stats/lh.w-g.pct.stats]

# Title Segmentation Statistics 
# 
# generating_program mri_segstats
# cvs_version $Id: mri_segstats.c,v 1.121 2016/05/31 17:27:11 greve Exp $
# cmdline mri_segstats --in /home/span/acad/xzheng/freesurfer/subjects/S131210/surf/lh.w-g.pct.mgh --annot S131210 lh aparc --sum /home/span/acad/xzheng/freesurfer/subjects/S131210/stats/lh.w-g.pct.stats --snr 
# sysname  Linux
# hostname ada
# machine  x86_64
# user     xzheng
# anatomy_type surface
# 
# SUBJECTS_DIR /home/span/acad/xzheng/freesurfer/subjects
# subjectname S131210
# Annot S131210 lh aparc
# ColorTable /tmp/mri_segstats.tmp.S131210.lh.219.ctab 
# ColorTableTimeStamp 2020/01/20 23:29:31 
# InVolFile  /home/span/acad/xzheng/freesurfer/subjects/S131210/surf/lh.w-g.pct.mgh 
# InVolFileTimeStamp  2020/01/20 23:29:29 
# InVolFrame 0 
# Only reporting non-empty segmentations
# VertexArea_mm2 0.660144 
# TableCol  1 ColHeader Index 
# TableCol  1 FieldName Index 
# TableCol  1 Units     NA 
# TableCol  2 ColHeader SegId 
# TableCol  2 FieldName Segmentation Id
# TableCol  2 Units     NA
# TableCol  3 ColHeader NVertices 
# TableCol  3 FieldName Number of Vertices
# TableCol  3 Units     unitless
# TableCol  4 ColHeader Area_mm2
# TableCol  4 FieldName Area
# TableCol  4 Units     mm^2
# TableCol  5 ColHeader StructName
# TableCol  5 FieldName Structure Name
# TableCol  5 Units     NA
# TableCol  6 ColHeader Mean 
# TableCol  6 FieldName Intensity Mean
# TableCol  6 Units     unknown
# TableCol  7 ColHeader StdDev
# TableCol  7 FieldName Itensity StdDev
# TableCol  7 Units     unknown
# TableCol  8 ColHeader Min
# TableCol  8 FieldName Intensity Min
# TableCol  8 Units     unknown
# TableCol  9 ColHeader Max
# TableCol  9 FieldName Intensity Max
# TableCol  9 Units     unknown
# TableCol 10 ColHeader Range
# TableCol 10 FieldName Intensity Range
# TableCol 10 Units     unknown
# TableCol 11 ColHeader SNR
# TableCol 11 FieldName Intensity SNR
# TableCol 11 Units     none
# NRows 35 
# NTableCols 11 
# ColHeaders  Index SegId NVertices Area_mm2 StructName Mean StdDev Min Max Range SNR  
  1 1000      7398     4806.5  unknown                            0.0625     1.2458    -2.0325    47.6843    49.7168     0.0502 
  2 1001      1443     1001.0  bankssts                          32.9772     6.1924    11.6645    53.8226    42.1581     5.3254 
  3 1002       948      611.8  caudalanteriorcingulate           35.9073     9.6202    -0.8751    63.5864    64.4615     3.7325 
  4 1003      3717     2455.0  caudalmiddlefrontal               32.1855     6.1607     9.0322    52.5050    43.4728     5.2243 
  5 1005      2222     1399.5  cuneus                            24.8573     7.7725    -1.9768    53.9855    55.9623     3.1981 
  6 1006       493      355.0  entorhinal                        30.0641     7.9630     0.0000    52.1428    52.1428     3.7755 
  7 1007      4327     2965.5  fusiform                          31.9037     8.1355    -8.3681    61.5217    69.8897     3.9215 
  8 1008      6479     4313.3  inferiorparietal                  32.0584     6.8295     4.3001    56.7800    52.4799     4.6941 
  9 1009      4562     3106.5  inferiortemporal                  32.7110     9.7053   -37.6827    59.5801    97.2628     3.3704 
 10 1010      1328      841.8  isthmuscingulate                  29.9984     9.2638    -2.8305    74.0898    76.9203     3.2382 
 11 1011      7045     4591.4  lateraloccipital                  29.5932     8.4337     1.3653    56.8899    55.5246     3.5089 
 12 1012      4227     2882.8  lateralorbitofrontal              32.0710     9.2550    -5.1765    63.9339    69.1104     3.4653 
 13 1013      4394     2786.0  lingual                           25.1366     8.7166   -35.3801    56.2790    91.6591     2.8838 
 14 1014      3093     2071.3  medialorbitofrontal               30.5094    10.1200   -13.9994    63.2006    77.2000     3.0148 
 15 1015      4752     3207.9  middletemporal                    33.8166     7.8088   -17.5714    57.2402    74.8116     4.3306 
 16 1016       925      611.7  parahippocampal                   32.5554     6.5441     3.6983    50.7868    47.0885     4.9748 
 17 1017      2255     1302.5  paracentral                       24.3565     6.8819   -12.5081    44.0683    56.5765     3.5392 
 18 1018      2259     1521.9  parsopercularis                   32.3092     6.3861    11.4742    50.8277    39.3535     5.0593 
 19 1019      1055      733.6  parsorbitalis                     31.2250     9.3644     0.7083    57.9992    57.2910     3.3344 
 20 1020      2114     1444.9  parstriangularis                  32.1160     8.4510     0.3016    56.5181    56.2165     3.8002 
 21 1021      2304     1442.9  pericalcarine                     24.0575     7.4090   -11.4804    45.3066    56.7870     3.2471 
 22 1022      6240     3948.1  postcentral                       25.4613     7.5251    -5.5101    57.0169    62.5270     3.3835 
 23 1023      1589     1088.2  posteriorcingulate                31.8206     7.2854     4.6426    57.4566    52.8140     4.3678 
 24 1024      7254     4444.7  precentral                        26.4103     7.7417     0.9848    48.7078    47.7230     3.4114 
 25 1025      4604     3121.6  precuneus                         30.0156     6.9183    -0.5888    53.3427    53.9315     4.3385 
 26 1026      1271      869.7  rostralanteriorcingulate          32.7388    12.2863   -57.8555    61.2334   119.0889     2.6647 
 27 1027      7822     5270.9  rostralmiddlefrontal              32.9110     8.5882   -18.9785    58.8143    77.7928     3.8321 
 28 1028     10562     7201.0  superiorfrontal                   32.8690     7.1161    -3.9002    56.6401    60.5403     4.6189 
 29 1029      6786     4423.0  superiorparietal                  30.0739     6.4573    -5.3757    55.5176    60.8933     4.6573 
 30 1030      6120     4030.8  superiortemporal                  31.6542     7.2260    -4.3363    58.6185    62.9548     4.3806 
 31 1031      5506     3740.7  supramarginal                     32.0062     6.4296     1.4504    53.1899    51.7396     4.9779 
 32 1032       356      236.6  frontalpole                       32.8730     8.4086     8.0356    53.6518    45.6162     3.9094 
 33 1033       580      413.6  temporalpole                      32.6029     7.7672     9.7157    49.4997    39.7840     4.1975 
 34 1034       836      461.7  transversetemporal                23.8465     7.2581   -23.6025    45.5163    69.1188     3.2855 
 35 1035      3474     2340.0  insula                            25.6538     8.5501   -14.6303    61.8792    76.5095     3.0004 
