# Supplementary material for: Computer assisted diagnosis of Alzheimer’s disease using statistical likelihood-ratio test
Source: PLoS One. 2023 Feb 17;18(2):e0279574. doi: 10.1371/journal.pone.0279574 (PMC9937475; doi:10.1371/journal.pone.0279574)
Supplement: S2 File — (ZIP) [file pone.0279574.s002.zip › ADNI_NC/1_1_20/S131210/stats/rh.aparc.a2009s.stats]

# Table of FreeSurfer cortical parcellation anatomical statistics 
# 
# CreationTime 2020/01/20-12:26:43-GMT
# generating_program mris_anatomical_stats
# cvs_version $Id: mris_anatomical_stats.c,v 1.79 2016/03/14 15:15:34 greve Exp $
# mrisurf.c-cvs_version $Id: mrisurf.c,v 1.781.2.6 2016/12/27 16:47:14 zkaufman Exp $
# cmdline mris_anatomical_stats -th3 -mgz -cortex ../label/rh.cortex.label -f ../stats/rh.aparc.a2009s.stats -b -a ../label/rh.aparc.a2009s.annot -c ../label/aparc.annot.a2009s.ctab S131210 rh white 
# sysname  Linux
# hostname ada
# machine  x86_64
# user     xzheng
# 
# SUBJECTS_DIR /home/span/acad/xzheng/freesurfer/subjects
# anatomy_type surface
# subjectname S131210
# hemi rh
# AnnotationFile ../label/rh.aparc.a2009s.annot
# AnnotationFileTimeStamp 2020/01/20 23:25:48
# Measure Cortex, NumVert, Number of Vertices, 125634, unitless
# Measure Cortex, WhiteSurfArea, White Surface Total Area, 82323.9, mm^2
# Measure Cortex, MeanThickness, Mean Thickness, 2.38302, mm
# Measure BrainSeg, BrainSegVol, Brain Segmentation Volume, 1024484.000000, mm^3
# Measure BrainSegNotVent, BrainSegVolNotVent, Brain Segmentation Volume Without Ventricles, 1008052.000000, mm^3
# Measure BrainSegNotVentSurf, BrainSegVolNotVentSurf, Brain Segmentation Volume Without Ventricles from Surf, 1007808.677342, mm^3
# Measure Cortex, CortexVol Total cortical gray matter volume, 430680.991304, mm^3
# Measure SupraTentorial, SupraTentorialVol, Supratentorial volume, 896052.677342, mm^3
# Measure SupraTentorialNotVent, SupraTentorialVolNotVent, Supratentorial volume, 882352.677342, mm^3
# Measure EstimatedTotalIntraCranialVol, eTIV, Estimated Total Intracranial Volume, 1377989.069148, mm^3
# NTableCols 10
# TableCol  1 ColHeader StructName
# TableCol  1 FieldName Structure Name
# TableCol  1 Units     NA
# TableCol  2 ColHeader NumVert
# TableCol  2 FieldName Number of Vertices
# TableCol  2 Units     unitless
# TableCol  3 ColHeader SurfArea
# TableCol  3 FieldName Surface Area
# TableCol  3 Units     mm^2
# TableCol  4 ColHeader GrayVol
# TableCol  4 FieldName Gray Matter Volume
# TableCol  4 Units     mm^3
# TableCol  5 ColHeader ThickAvg 
# TableCol  5 FieldName Average Thickness
# TableCol  5 Units     mm
# TableCol  6 ColHeader ThickStd
# TableCol  6 FieldName Thickness StdDev
# TableCol  6 Units     mm 
# TableCol  7 ColHeader MeanCurv
# TableCol  7 FieldName Integrated Rectified Mean Curvature
# TableCol  7 Units     mm^-1
# TableCol  8 ColHeader GausCurv 
# TableCol  8 FieldName Integrated Rectified Gaussian Curvature
# TableCol  8 Units     mm^-2
# TableCol  9 ColHeader  FoldInd
# TableCol  9 FieldName  Folding Index 
# TableCol  9 Units      unitless 
# TableCol 10 ColHeader CurvInd
# TableCol 10 FieldName Intrinsic Curvature Index
# TableCol 10 Units     unitless
# ColHeaders StructName NumVert SurfArea GrayVol ThickAvg ThickStd MeanCurv GausCurv FoldInd CurvInd
G&S_frontomargin                          922    633   1478  2.036 0.408     0.147     0.045       16     1.5
G&S_occipital_inf                        1328    853   2571  2.562 0.435     0.144     0.034       26     1.6
G&S_paracentral                          1329    746   2125  2.362 0.458     0.111     0.028       15     1.5
G&S_subcentral                           1522   1015   2781  2.510 0.408     0.130     0.026       18     1.5
G&S_transv_frontopol                     1043    690   2032  2.321 0.531     0.165     0.048       30     1.9
G&S_cingul-Ant                           3347   2232   5647  2.473 0.443     0.148     0.038       71     5.0
G&S_cingul-Mid-Ant                       1298    885   2535  2.579 0.446     0.128     0.026       13     1.5
G&S_cingul-Mid-Post                      1466    988   2816  2.588 0.527     0.127     0.031       16     1.8
G_cingul-Post-dorsal                      464    289   1056  2.853 0.584     0.156     0.045       10     0.7
G_cingul-Post-ventral                     277    174    639  2.578 0.910     0.135     0.038        5     0.3
G_cuneus                                 2254   1348   2739  1.871 0.438     0.154     0.043       39     3.9
G_front_inf-Opercular                    1361    860   2825  2.514 0.398     0.136     0.036       23     1.8
G_front_inf-Orbital                       614    387   1223  2.350 0.409     0.150     0.032       13     0.8
G_front_inf-Triangul                      731    497   1621  2.468 0.313     0.146     0.035       13     1.1
G_front_middle                           3943   2537   7701  2.352 0.424     0.150     0.039       91     6.1
G_front_sup                              6994   4501  14281  2.511 0.546     0.134     0.035      109    10.2
G_Ins_lg&S_cent_ins                       584    395   1305  3.007 0.546     0.133     0.051       13     1.0
G_insular_short                           962    584   2345  3.294 0.732     0.146     0.059       22     2.3
G_occipital_middle                       2280   1495   4741  2.546 0.496     0.136     0.031       41     2.7
G_occipital_sup                          1482    900   2273  2.114 0.524     0.135     0.031       23     1.8
G_oc-temp_lat-fusifor                    2115   1318   4710  2.710 0.589     0.141     0.043       45     3.6
G_oc-temp_med-Lingual                    2398   1424   3946  2.165 0.652     0.141     0.045       45     4.0
G_oc-temp_med-Parahip                     914    624   2805  3.167 0.784     0.125     0.031       11     0.9
G_orbital                                2751   1828   6321  2.614 0.580     0.157     0.046       67     4.9
G_pariet_inf-Angular                     2568   1653   5343  2.495 0.538     0.134     0.034       43     3.1
G_pariet_inf-Supramar                    2892   1884   6297  2.661 0.468     0.135     0.029       44     3.2
G_parietal_sup                           2357   1492   4160  2.249 0.448     0.133     0.029       39     2.6
G_postcentral                            2202   1189   2753  1.864 0.492     0.105     0.028       26     2.4
G_precentral                             3528   1849   6865  2.695 0.499     0.099     0.027       40     3.6
G_precuneus                              2138   1408   4798  2.561 0.513     0.141     0.032       37     2.5
G_rectus                                  933    599   1635  2.047 0.550     0.145     0.051       20     2.2
G_subcallosal                             528    345    722  2.028 1.015     0.081     0.027        4     0.3
G_temp_sup-G_T_transv                     466    239    749  2.298 0.362     0.124     0.024        7     0.4
G_temp_sup-Lateral                       1810   1206   4351  2.776 0.515     0.130     0.031       33     2.0
G_temp_sup-Plan_polar                     923    635   2085  3.184 0.711     0.068     0.013        3     0.4
G_temp_sup-Plan_tempo                     869    594   1580  2.500 0.523     0.112     0.019        8     0.7
G_temporal_inf                           2285   1491   5161  2.617 0.683     0.140     0.041       47     3.8
G_temporal_middle                        3077   2042   8010  2.961 0.473     0.142     0.035       60     4.5
Lat_Fis-ant-Horizont                      354    243    366  1.746 0.298     0.105     0.017        2     0.2
Lat_Fis-ant-Vertical                      284    199    367  2.031 0.231     0.110     0.013        2     0.2
Lat_Fis-post                             1338    883   1743  2.401 0.482     0.113     0.023        9     1.2
Pole_occipital                           3091   1890   3932  1.935 0.490     0.151     0.044       53     5.2
Pole_temporal                            1800   1258   5559  3.084 0.751     0.144     0.039       33     2.7
S_calcarine                              2322   1535   2403  1.801 0.546     0.132     0.031       27     3.1
S_central                                3089   2111   3538  1.946 0.534     0.099     0.017       16     2.2
S_cingul-Marginalis                      1002    718   1400  2.112 0.518     0.101     0.016        6     0.6
S_circular_insula_ant                     741    513   1085  2.511 0.415     0.100     0.019        3     0.6
S_circular_insula_inf                    1127    767   1609  2.464 0.442     0.090     0.014        5     0.7
S_circular_insula_sup                    1635   1108   2492  2.592 0.507     0.110     0.033       15     3.1
S_collat_transv_ant                       903    619   1351  2.668 0.510     0.119     0.022        8     0.7
S_collat_transv_post                      476    318    523  2.227 0.321     0.144     0.032        5     0.6
S_front_inf                              1529   1095   2272  2.119 0.362     0.124     0.024       13     1.4
S_front_middle                           2140   1486   3124  2.071 0.357     0.135     0.029       27     2.7
S_front_sup                              3006   2060   4658  2.321 0.363     0.120     0.027       44     3.4
S_interm_prim-Jensen                      453    318    544  2.179 0.350     0.106     0.012        3     0.3
S_intrapariet&P_trans                    3239   2234   4343  2.082 0.421     0.113     0.020       25     2.7
S_oc_middle&Lunatus                       948    660   1288  2.149 0.451     0.142     0.033       11     1.2
S_oc_sup&transversal                     1409    958   1700  1.976 0.366     0.120     0.020       14     1.1
S_occipital_ant                           958    664   1267  2.341 0.305     0.118     0.024        7     0.9
S_oc-temp_lat                             991    688   1391  2.425 0.464     0.138     0.029       12     1.2
S_oc-temp_med&Lingual                    1930   1393   2799  2.335 0.453     0.120     0.025       16     1.9
S_orbital_lateral                         393    275    462  1.966 0.289     0.141     0.029        3     0.6
S_orbital_med-olfact                      663    470    803  2.100 0.662     0.120     0.016        5     0.5
S_orbital-H_Shaped                       1305    885   2408  2.799 0.701     0.143     0.037       19     1.9
S_parieto_occipital                      2112   1412   2685  2.119 0.447     0.120     0.021       19     1.9
S_pericallosal                           1456    901   1180  1.755 0.607     0.130     0.032       29     1.7
S_postcentral                            2448   1609   2819  2.044 0.422     0.104     0.019       16     1.9
S_precentral-inf-part                    1765   1206   2476  2.217 0.303     0.092     0.014       10     1.0
S_precentral-sup-part                    2215   1497   3035  2.311 0.460     0.111     0.021       19     1.8
S_suborbital                              441    328    700  2.283 0.627     0.155     0.026        6     0.5
S_subparietal                            1222    841   1930  2.371 0.429     0.136     0.036       15     1.9
S_temporal_inf                           1444    992   1945  2.438 0.430     0.116     0.023       10     1.3
S_temporal_sup                           6081   4106   9571  2.447 0.431     0.106     0.018       44     4.6
S_temporal_transverse                     369    255    422  2.093 0.384     0.130     0.017        3     0.3
