# Supplementary material for: Computer assisted diagnosis of Alzheimer’s disease using statistical likelihood-ratio test
Source: PLoS One. 2023 Feb 17;18(2):e0279574. doi: 10.1371/journal.pone.0279574 (PMC9937475; doi:10.1371/journal.pone.0279574)
Supplement: S2 File — (ZIP) [file pone.0279574.s002.zip › ADNI_NC/1_1_20/S131210/stats/rh.aparc.DKTatlas.stats]

# Table of FreeSurfer cortical parcellation anatomical statistics 
# 
# CreationTime 2020/01/20-12:28:47-GMT
# generating_program mris_anatomical_stats
# cvs_version $Id: mris_anatomical_stats.c,v 1.79 2016/03/14 15:15:34 greve Exp $
# mrisurf.c-cvs_version $Id: mrisurf.c,v 1.781.2.6 2016/12/27 16:47:14 zkaufman Exp $
# cmdline mris_anatomical_stats -th3 -mgz -cortex ../label/rh.cortex.label -f ../stats/rh.aparc.DKTatlas.stats -b -a ../label/rh.aparc.DKTatlas.annot -c ../label/aparc.annot.DKTatlas.ctab S131210 rh white 
# sysname  Linux
# hostname ada
# machine  x86_64
# user     xzheng
# 
# SUBJECTS_DIR /home/span/acad/xzheng/freesurfer/subjects
# anatomy_type surface
# subjectname S131210
# hemi rh
# AnnotationFile ../label/rh.aparc.DKTatlas.annot
# AnnotationFileTimeStamp 2020/01/20 23:27:55
# Measure Cortex, NumVert, Number of Vertices, 125634, unitless
# Measure Cortex, WhiteSurfArea, White Surface Total Area, 82323.9, mm^2
# Measure Cortex, MeanThickness, Mean Thickness, 2.38302, mm
# Measure BrainSeg, BrainSegVol, Brain Segmentation Volume, 1024484.000000, mm^3
# Measure BrainSegNotVent, BrainSegVolNotVent, Brain Segmentation Volume Without Ventricles, 1008052.000000, mm^3
# Measure BrainSegNotVentSurf, BrainSegVolNotVentSurf, Brain Segmentation Volume Without Ventricles from Surf, 1007808.677342, mm^3
# Measure Cortex, CortexVol Total cortical gray matter volume, 430680.991304, mm^3
# Measure SupraTentorial, SupraTentorialVol, Supratentorial volume, 896052.677342, mm^3
# Measure SupraTentorialNotVent, SupraTentorialVolNotVent, Supratentorial volume, 882352.677342, mm^3
# Measure EstimatedTotalIntraCranialVol, eTIV, Estimated Total Intracranial Volume, 1377989.069148, mm^3
# NTableCols 10
# TableCol  1 ColHeader StructName
# TableCol  1 FieldName Structure Name
# TableCol  1 Units     NA
# TableCol  2 ColHeader NumVert
# TableCol  2 FieldName Number of Vertices
# TableCol  2 Units     unitless
# TableCol  3 ColHeader SurfArea
# TableCol  3 FieldName Surface Area
# TableCol  3 Units     mm^2
# TableCol  4 ColHeader GrayVol
# TableCol  4 FieldName Gray Matter Volume
# TableCol  4 Units     mm^3
# TableCol  5 ColHeader ThickAvg 
# TableCol  5 FieldName Average Thickness
# TableCol  5 Units     mm
# TableCol  6 ColHeader ThickStd
# TableCol  6 FieldName Thickness StdDev
# TableCol  6 Units     mm 
# TableCol  7 ColHeader MeanCurv
# TableCol  7 FieldName Integrated Rectified Mean Curvature
# TableCol  7 Units     mm^-1
# TableCol  8 ColHeader GausCurv 
# TableCol  8 FieldName Integrated Rectified Gaussian Curvature
# TableCol  8 Units     mm^-2
# TableCol  9 ColHeader  FoldInd
# TableCol  9 FieldName  Folding Index 
# TableCol  9 Units      unitless 
# TableCol 10 ColHeader CurvInd
# TableCol 10 FieldName Intrinsic Curvature Index
# TableCol 10 Units     unitless
# ColHeaders StructName NumVert SurfArea GrayVol ThickAvg ThickStd MeanCurv GausCurv FoldInd CurvInd
caudalanteriorcingulate                  1155    772   2093  2.410 0.674     0.145     0.026       20     1.4
caudalmiddlefrontal                      3557   2353   5835  2.266 0.367     0.118     0.024       40     3.6
cuneus                                   2888   1788   3569  1.906 0.419     0.149     0.038       47     4.5
entorhinal                                364    274   1430  3.514 0.837     0.138     0.026        5     0.3
fusiform                                 3841   2551   7112  2.618 0.543     0.137     0.035       60     5.3
inferiorparietal                         7324   4895  12877  2.379 0.504     0.122     0.026       90     7.4
inferiortemporal                         4963   3286  10009  2.636 0.661     0.132     0.036       77     7.1
isthmuscingulate                         1354    865   2206  2.279 0.787     0.134     0.041       24     2.3
lateraloccipital                         7746   4940  12094  2.243 0.500     0.143     0.035      123    10.6
lateralorbitofrontal                     4181   2832   7912  2.557 0.694     0.146     0.038       76     6.3
lingual                                  4051   2587   5763  2.056 0.589     0.141     0.041       65     6.3
medialorbitofrontal                      2365   1587   3837  2.165 0.615     0.138     0.041       47     3.9
middletemporal                           6366   4331  13660  2.740 0.513     0.126     0.027       87     7.1
parahippocampal                           891    610   1959  2.720 0.677     0.105     0.023        8     0.8
paracentral                              2215   1346   3457  2.392 0.534     0.101     0.020       17     1.9
parsopercularis                          2182   1428   3629  2.362 0.396     0.126     0.028       27     2.3
parsorbitalis                            1226    793   2316  2.479 0.527     0.138     0.031       19     1.5
parstriangularis                         1987   1370   3255  2.160 0.429     0.129     0.027       25     2.2
pericalcarine                            2060   1263   1829  1.610 0.411     0.132     0.035       25     3.0
postcentral                              6459   4001   8435  1.969 0.545     0.107     0.023       62     5.7
posteriorcingulate                       1817   1189   3402  2.485 0.747     0.145     0.037       32     2.5
precentral                               8954   5468  14908  2.474 0.500     0.103     0.024       86     9.5
precuneus                                5038   3426   8885  2.393 0.495     0.128     0.028       64     5.5
rostralanteriorcingulate                 1497    962   2381  2.379 0.682     0.134     0.033       29     1.8
rostralmiddlefrontal                     5620   3772   9780  2.262 0.446     0.144     0.039      102     8.3
superiorfrontal                         13645   9146  24911  2.405 0.497     0.136     0.035      229    19.4
superiorparietal                         5977   3889   8925  2.130 0.453     0.124     0.025       72     5.8
superiortemporal                         6909   4691  14023  2.692 0.624     0.110     0.022       74     5.7
supramarginal                            5222   3474   9744  2.532 0.479     0.124     0.025       60     5.2
transversetemporal                        663    352    914  2.247 0.326     0.121     0.024        8     0.6
insula                                   3117   2083   6066  2.900 0.619     0.122     0.036       42     4.4
