# Supplementary material for: Computer assisted diagnosis of Alzheimer’s disease using statistical likelihood-ratio test
Source: PLoS One. 2023 Feb 17;18(2):e0279574. doi: 10.1371/journal.pone.0279574 (PMC9937475; doi:10.1371/journal.pone.0279574)
Supplement: S2 File — (ZIP) [file pone.0279574.s002.zip › ADNI_NC/1_1_20/S131210/stats/rh.aparc.pial.stats]

# Table of FreeSurfer cortical parcellation anatomical statistics 
# 
# CreationTime 2020/01/20-12:24:28-GMT
# generating_program mris_anatomical_stats
# cvs_version $Id: mris_anatomical_stats.c,v 1.79 2016/03/14 15:15:34 greve Exp $
# mrisurf.c-cvs_version $Id: mrisurf.c,v 1.781.2.6 2016/12/27 16:47:14 zkaufman Exp $
# cmdline mris_anatomical_stats -th3 -mgz -cortex ../label/rh.cortex.label -f ../stats/rh.aparc.pial.stats -b -a ../label/rh.aparc.annot -c ../label/aparc.annot.ctab S131210 rh pial 
# sysname  Linux
# hostname ada
# machine  x86_64
# user     xzheng
# 
# SUBJECTS_DIR /home/span/acad/xzheng/freesurfer/subjects
# anatomy_type surface
# subjectname S131210
# hemi rh
# AnnotationFile ../label/rh.aparc.annot
# AnnotationFileTimeStamp 2020/01/20 22:38:40
# Measure Cortex, NumVert, Number of Vertices, 125614, unitless
# Measure Cortex, PialSurfArea, Pial Surface Total Area, 98118, mm^2
# Measure Cortex, MeanThickness, Mean Thickness, 2.38311, mm
# Measure BrainSeg, BrainSegVol, Brain Segmentation Volume, 1024484.000000, mm^3
# Measure BrainSegNotVent, BrainSegVolNotVent, Brain Segmentation Volume Without Ventricles, 1008052.000000, mm^3
# Measure BrainSegNotVentSurf, BrainSegVolNotVentSurf, Brain Segmentation Volume Without Ventricles from Surf, 1007808.677342, mm^3
# Measure Cortex, CortexVol Total cortical gray matter volume, 430680.991304, mm^3
# Measure SupraTentorial, SupraTentorialVol, Supratentorial volume, 896052.677342, mm^3
# Measure SupraTentorialNotVent, SupraTentorialVolNotVent, Supratentorial volume, 882352.677342, mm^3
# Measure EstimatedTotalIntraCranialVol, eTIV, Estimated Total Intracranial Volume, 1377989.069148, mm^3
# NTableCols 10
# TableCol  1 ColHeader StructName
# TableCol  1 FieldName Structure Name
# TableCol  1 Units     NA
# TableCol  2 ColHeader NumVert
# TableCol  2 FieldName Number of Vertices
# TableCol  2 Units     unitless
# TableCol  3 ColHeader SurfArea
# TableCol  3 FieldName Surface Area
# TableCol  3 Units     mm^2
# TableCol  4 ColHeader GrayVol
# TableCol  4 FieldName Gray Matter Volume
# TableCol  4 Units     mm^3
# TableCol  5 ColHeader ThickAvg 
# TableCol  5 FieldName Average Thickness
# TableCol  5 Units     mm
# TableCol  6 ColHeader ThickStd
# TableCol  6 FieldName Thickness StdDev
# TableCol  6 Units     mm 
# TableCol  7 ColHeader MeanCurv
# TableCol  7 FieldName Integrated Rectified Mean Curvature
# TableCol  7 Units     mm^-1
# TableCol  8 ColHeader GausCurv 
# TableCol  8 FieldName Integrated Rectified Gaussian Curvature
# TableCol  8 Units     mm^-2
# TableCol  9 ColHeader  FoldInd
# TableCol  9 FieldName  Folding Index 
# TableCol  9 Units      unitless 
# TableCol 10 ColHeader CurvInd
# TableCol 10 FieldName Intrinsic Curvature Index
# TableCol 10 Units     unitless
# ColHeaders StructName NumVert SurfArea GrayVol ThickAvg ThickStd MeanCurv GausCurv FoldInd CurvInd
bankssts                                 1213    760   1992  2.430 0.378     0.104     0.026       12     1.3
caudalanteriorcingulate                  1021    832   1912  2.426 0.681     0.151     0.038       20     1.6
caudalmiddlefrontal                      3470   2664   5709  2.259 0.365     0.129     0.026       37     3.9
cuneus                                   2320   1703   2881  1.894 0.433     0.147     0.037       40     4.2
entorhinal                                431    603   1664  3.528 0.892     0.175     0.031        3     0.7
fusiform                                 4212   3324   8176  2.641 0.588     0.150     0.042       98     7.8
inferiorparietal                         7411   5804  12975  2.372 0.501     0.132     0.028       77     8.7
inferiortemporal                         4454   3533   8528  2.590 0.620     0.145     0.037       67     7.6
isthmuscingulate                         1385   1062   2226  2.265 0.795     0.156     0.056       40     2.9
lateraloccipital                         7795   5845  12229  2.261 0.497     0.136     0.031      123    10.5
lateralorbitofrontal                     3928   3084   7230  2.559 0.646     0.161     0.042       71     7.3
lingual                                  4109   3134   5872  2.066 0.584     0.143     0.038       65     7.2
medialorbitofrontal                      3414   2743   5416  2.202 0.618     0.149     0.034       56     5.0
middletemporal                           5421   4956  12065  2.804 0.504     0.149     0.029       56     7.1
parahippocampal                           850    814   1884  2.737 0.678     0.149     0.036       10     1.4
paracentral                              2058   1397   3108  2.357 0.528     0.108     0.021       25     1.8
parsopercularis                          1964   1447   3270  2.379 0.400     0.138     0.031       24     2.7
parsorbitalis                            1260   1223   2790  2.677 0.624     0.182     0.043       20     2.3
parstriangularis                         2151   1784   3608  2.190 0.416     0.154     0.032       30     2.9
pericalcarine                            2115   1150   1869  1.602 0.410     0.112     0.033       33     3.0
postcentral                              5945   4308   7659  1.959 0.545     0.115     0.022       53     5.4
posteriorcingulate                       1711   1362   3208  2.476 0.758     0.159     0.039       35     3.2
precentral                               9277   6577  15331  2.483 0.502     0.106     0.025      108    11.4
precuneus                                5072   3909   8754  2.380 0.502     0.135     0.031       72     6.7
rostralanteriorcingulate                 1069    906   1923  2.487 0.535     0.174     0.041       20     1.9
rostralmiddlefrontal                     7747   6622  12983  2.190 0.438     0.172     0.038      135    13.6
superiorfrontal                         10700   8914  20023  2.456 0.494     0.149     0.036      158    15.5
superiorparietal                         7080   5367  10645  2.125 0.458     0.133     0.027       92     7.9
superiortemporal                         5499   4385  10526  2.604 0.545     0.124     0.024       61     5.9
supramarginal                            5448   4172  10081  2.521 0.479     0.132     0.027       64     6.1
frontalpole                               426    496    897  2.320 0.456     0.238     0.055        8     1.2
temporalpole                              624    774   2264  3.600 0.507     0.161     0.031        5     0.8
transversetemporal                        651    440    880  2.242 0.335     0.106     0.022        7     0.6
insula                                   3406   2052   6607  2.927 0.664     0.130     0.060      110     7.5
