# Supplementary material for: Computer assisted diagnosis of Alzheimer’s disease using statistical likelihood-ratio test
Source: PLoS One. 2023 Feb 17;18(2):e0279574. doi: 10.1371/journal.pone.0279574 (PMC9937475; doi:10.1371/journal.pone.0279574)
Supplement: S2 File — (ZIP) [file pone.0279574.s002.zip › ADNI_NC/1_1_20/S131210/stats/rh.aparc.stats]

# Table of FreeSurfer cortical parcellation anatomical statistics 
# 
# CreationTime 2020/01/20-12:23:42-GMT
# generating_program mris_anatomical_stats
# cvs_version $Id: mris_anatomical_stats.c,v 1.79 2016/03/14 15:15:34 greve Exp $
# mrisurf.c-cvs_version $Id: mrisurf.c,v 1.781.2.6 2016/12/27 16:47:14 zkaufman Exp $
# cmdline mris_anatomical_stats -th3 -mgz -cortex ../label/rh.cortex.label -f ../stats/rh.aparc.stats -b -a ../label/rh.aparc.annot -c ../label/aparc.annot.ctab S131210 rh white 
# sysname  Linux
# hostname ada
# machine  x86_64
# user     xzheng
# 
# SUBJECTS_DIR /home/span/acad/xzheng/freesurfer/subjects
# anatomy_type surface
# subjectname S131210
# hemi rh
# AnnotationFile ../label/rh.aparc.annot
# AnnotationFileTimeStamp 2020/01/20 22:38:40
# Measure Cortex, NumVert, Number of Vertices, 125614, unitless
# Measure Cortex, WhiteSurfArea, White Surface Total Area, 82305.9, mm^2
# Measure Cortex, MeanThickness, Mean Thickness, 2.38311, mm
# Measure BrainSeg, BrainSegVol, Brain Segmentation Volume, 1024484.000000, mm^3
# Measure BrainSegNotVent, BrainSegVolNotVent, Brain Segmentation Volume Without Ventricles, 1008052.000000, mm^3
# Measure BrainSegNotVentSurf, BrainSegVolNotVentSurf, Brain Segmentation Volume Without Ventricles from Surf, 1007808.677342, mm^3
# Measure Cortex, CortexVol Total cortical gray matter volume, 430680.991304, mm^3
# Measure SupraTentorial, SupraTentorialVol, Supratentorial volume, 896052.677342, mm^3
# Measure SupraTentorialNotVent, SupraTentorialVolNotVent, Supratentorial volume, 882352.677342, mm^3
# Measure EstimatedTotalIntraCranialVol, eTIV, Estimated Total Intracranial Volume, 1377989.069148, mm^3
# NTableCols 10
# TableCol  1 ColHeader StructName
# TableCol  1 FieldName Structure Name
# TableCol  1 Units     NA
# TableCol  2 ColHeader NumVert
# TableCol  2 FieldName Number of Vertices
# TableCol  2 Units     unitless
# TableCol  3 ColHeader SurfArea
# TableCol  3 FieldName Surface Area
# TableCol  3 Units     mm^2
# TableCol  4 ColHeader GrayVol
# TableCol  4 FieldName Gray Matter Volume
# TableCol  4 Units     mm^3
# TableCol  5 ColHeader ThickAvg 
# TableCol  5 FieldName Average Thickness
# TableCol  5 Units     mm
# TableCol  6 ColHeader ThickStd
# TableCol  6 FieldName Thickness StdDev
# TableCol  6 Units     mm 
# TableCol  7 ColHeader MeanCurv
# TableCol  7 FieldName Integrated Rectified Mean Curvature
# TableCol  7 Units     mm^-1
# TableCol  8 ColHeader GausCurv 
# TableCol  8 FieldName Integrated Rectified Gaussian Curvature
# TableCol  8 Units     mm^-2
# TableCol  9 ColHeader  FoldInd
# TableCol  9 FieldName  Folding Index 
# TableCol  9 Units      unitless 
# TableCol 10 ColHeader CurvInd
# TableCol 10 FieldName Intrinsic Curvature Index
# TableCol 10 Units     unitless
# ColHeaders StructName NumVert SurfArea GrayVol ThickAvg ThickStd MeanCurv GausCurv FoldInd CurvInd
bankssts                                 1213    848   1992  2.430 0.378     0.102     0.015        8     0.8
caudalanteriorcingulate                  1021    682   1912  2.426 0.681     0.146     0.027       19     1.3
caudalmiddlefrontal                      3470   2314   5709  2.259 0.365     0.117     0.023       38     3.4
cuneus                                   2320   1435   2881  1.894 0.433     0.156     0.041       39     3.9
entorhinal                                431    317   1664  3.528 0.892     0.135     0.030        6     0.5
fusiform                                 4212   2790   8176  2.641 0.588     0.140     0.037       70     6.3
inferiorparietal                         7411   4978  12975  2.372 0.501     0.122     0.026       87     7.4
inferiortemporal                         4454   2963   8528  2.590 0.620     0.128     0.034       65     6.0
isthmuscingulate                         1385    878   2226  2.265 0.795     0.136     0.041       25     2.4
lateraloccipital                         7795   4970  12229  2.261 0.497     0.142     0.035      124    10.6
lateralorbitofrontal                     3928   2632   7230  2.559 0.646     0.138     0.035       69     5.2
lingual                                  4109   2617   5872  2.066 0.584     0.141     0.041       67     6.4
medialorbitofrontal                      3414   2272   5416  2.202 0.618     0.138     0.038       70     5.3
middletemporal                           5421   3660  12065  2.804 0.504     0.129     0.029       79     6.5
parahippocampal                           850    582   1884  2.737 0.678     0.105     0.023        8     0.8
paracentral                              2058   1266   3108  2.357 0.528     0.101     0.019       15     1.7
parsopercularis                          1964   1275   3270  2.379 0.400     0.125     0.028       24     2.1
parsorbitalis                            1260    859   2790  2.677 0.624     0.159     0.046       23     2.3
parstriangularis                         2151   1448   3608  2.190 0.416     0.132     0.028       30     2.3
pericalcarine                            2115   1299   1869  1.602 0.410     0.133     0.035       27     3.0
postcentral                              5945   3627   7659  1.959 0.545     0.105     0.023       57     5.2
posteriorcingulate                       1711   1108   3208  2.476 0.758     0.142     0.036       30     2.3
precentral                               9277   5674  15331  2.483 0.502     0.104     0.023       84     8.3
precuneus                                5072   3435   8754  2.380 0.502     0.128     0.027       63     5.7
rostralanteriorcingulate                 1069    689   1923  2.487 0.535     0.143     0.037       25     1.4
rostralmiddlefrontal                     7747   5226  12983  2.190 0.438     0.144     0.037      142    11.5
superiorfrontal                         10700   7154  20023  2.456 0.494     0.132     0.033      159    14.3
superiorparietal                         7080   4628  10645  2.125 0.458     0.124     0.025       86     6.7
superiortemporal                         5499   3701  10526  2.604 0.545     0.110     0.022       61     4.6
supramarginal                            5448   3648  10081  2.521 0.479     0.125     0.025       64     5.3
frontalpole                               426    290    897  2.320 0.456     0.172     0.055       11     0.9
temporalpole                              624    439   2264  3.600 0.507     0.114     0.028        8     0.6
transversetemporal                        651    344    880  2.242 0.335     0.125     0.025        9     0.6
insula                                   3406   2270   6607  2.927 0.664     0.124     0.043       51     6.5
