# Supplementary material for: Computer assisted diagnosis of Alzheimer’s disease using statistical likelihood-ratio test
Source: PLoS One. 2023 Feb 17;18(2):e0279574. doi: 10.1371/journal.pone.0279574 (PMC9937475; doi:10.1371/journal.pone.0279574)
Supplement: S2 File — (ZIP) [file pone.0279574.s002.zip › ADNI_NC/1_1_20/S131210/stats/rh.BA_exvivo.stats]

# Table of FreeSurfer cortical parcellation anatomical statistics 
# 
# CreationTime 2020/01/20-13:17:01-GMT
# generating_program mris_anatomical_stats
# cvs_version $Id: mris_anatomical_stats.c,v 1.79 2016/03/14 15:15:34 greve Exp $
# mrisurf.c-cvs_version $Id: mrisurf.c,v 1.781.2.6 2016/12/27 16:47:14 zkaufman Exp $
# cmdline mris_anatomical_stats -th3 -mgz -f ../stats/rh.BA_exvivo.stats -b -a ./rh.BA_exvivo.annot -c ./BA_exvivo.ctab S131210 rh white 
# sysname  Linux
# hostname ada
# machine  x86_64
# user     xzheng
# 
# SUBJECTS_DIR /home/span/acad/xzheng/freesurfer/subjects
# anatomy_type surface
# subjectname S131210
# hemi rh
# AnnotationFile ./rh.BA_exvivo.annot
# AnnotationFileTimeStamp 2020/01/21 00:16:51
# Measure Cortex, NumVert, Number of Vertices, 132645, unitless
# Measure Cortex, WhiteSurfArea, White Surface Total Area, 87090.7, mm^2
# Measure BrainSeg, BrainSegVol, Brain Segmentation Volume, 1024484.000000, mm^3
# Measure BrainSegNotVent, BrainSegVolNotVent, Brain Segmentation Volume Without Ventricles, 1008052.000000, mm^3
# Measure BrainSegNotVentSurf, BrainSegVolNotVentSurf, Brain Segmentation Volume Without Ventricles from Surf, 1007808.677342, mm^3
# Measure Cortex, CortexVol Total cortical gray matter volume, 430680.991304, mm^3
# Measure SupraTentorial, SupraTentorialVol, Supratentorial volume, 896052.677342, mm^3
# Measure SupraTentorialNotVent, SupraTentorialVolNotVent, Supratentorial volume, 882352.677342, mm^3
# Measure EstimatedTotalIntraCranialVol, eTIV, Estimated Total Intracranial Volume, 1377989.069148, mm^3
# NTableCols 10
# TableCol  1 ColHeader StructName
# TableCol  1 FieldName Structure Name
# TableCol  1 Units     NA
# TableCol  2 ColHeader NumVert
# TableCol  2 FieldName Number of Vertices
# TableCol  2 Units     unitless
# TableCol  3 ColHeader SurfArea
# TableCol  3 FieldName Surface Area
# TableCol  3 Units     mm^2
# TableCol  4 ColHeader GrayVol
# TableCol  4 FieldName Gray Matter Volume
# TableCol  4 Units     mm^3
# TableCol  5 ColHeader ThickAvg 
# TableCol  5 FieldName Average Thickness
# TableCol  5 Units     mm
# TableCol  6 ColHeader ThickStd
# TableCol  6 FieldName Thickness StdDev
# TableCol  6 Units     mm 
# TableCol  7 ColHeader MeanCurv
# TableCol  7 FieldName Integrated Rectified Mean Curvature
# TableCol  7 Units     mm^-1
# TableCol  8 ColHeader GausCurv 
# TableCol  8 FieldName Integrated Rectified Gaussian Curvature
# TableCol  8 Units     mm^-2
# TableCol  9 ColHeader  FoldInd
# TableCol  9 FieldName  Folding Index 
# TableCol  9 Units      unitless 
# TableCol 10 ColHeader CurvInd
# TableCol 10 FieldName Intrinsic Curvature Index
# TableCol 10 Units     unitless
# ColHeaders StructName NumVert SurfArea GrayVol ThickAvg ThickStd MeanCurv GausCurv FoldInd CurvInd
BA1_exvivo                                932    478   1254  1.971 0.457     0.122     0.035       14     1.1
BA2_exvivo                               3025   1916   3788  2.022 0.461     0.104     0.022       25     2.7
BA3a_exvivo                              1061    747   1084  1.829 0.425     0.136     0.026       10     1.1
BA3b_exvivo                              1842   1138   2108  1.688 0.461     0.096     0.019       15     1.4
BA4a_exvivo                              1820    913   2779  2.570 0.444     0.079     0.019       11     1.6
BA4p_exvivo                              1373    863   2083  2.491 0.397     0.083     0.016        6     0.9
BA6_exvivo                               9655   6121  17623  2.512 0.542     0.117     0.028      109    10.6
BA44_exvivo                              3611   2436   6153  2.366 0.413     0.117     0.024       38     3.4
BA45_exvivo                              3846   2576   7078  2.307 0.487     0.141     0.033       62     4.8
V1_exvivo                                3658   2229   3864  1.659 0.460     0.138     0.044       54     6.3
V2_exvivo                                7638   4799  10758  2.099 0.499     0.152     0.040      128    11.8
MT_exvivo                                2234   1483   3682  2.384 0.358     0.121     0.023       26     2.0
perirhinal_exvivo                         458    320   1678  3.454 0.875     0.114     0.023        5     0.3
entorhinal_exvivo                         341    245    991  3.113 0.680     0.133     0.028        4     0.4
