# Supplementary material for: Computer assisted diagnosis of Alzheimer’s disease using statistical likelihood-ratio test
Source: PLoS One. 2023 Feb 17;18(2):e0279574. doi: 10.1371/journal.pone.0279574 (PMC9937475; doi:10.1371/journal.pone.0279574)
Supplement: S2 File — (ZIP) [file pone.0279574.s002.zip › ADNI_NC/1_1_20/S131210/stats/rh.BA_exvivo.thresh.stats]

# Table of FreeSurfer cortical parcellation anatomical statistics 
# 
# CreationTime 2020/01/20-13:17:32-GMT
# generating_program mris_anatomical_stats
# cvs_version $Id: mris_anatomical_stats.c,v 1.79 2016/03/14 15:15:34 greve Exp $
# mrisurf.c-cvs_version $Id: mrisurf.c,v 1.781.2.6 2016/12/27 16:47:14 zkaufman Exp $
# cmdline mris_anatomical_stats -th3 -mgz -f ../stats/rh.BA_exvivo.thresh.stats -b -a ./rh.BA_exvivo.thresh.annot -c ./BA_exvivo.thresh.ctab S131210 rh white 
# sysname  Linux
# hostname ada
# machine  x86_64
# user     xzheng
# 
# SUBJECTS_DIR /home/span/acad/xzheng/freesurfer/subjects
# anatomy_type surface
# subjectname S131210
# hemi rh
# AnnotationFile ./rh.BA_exvivo.thresh.annot
# AnnotationFileTimeStamp 2020/01/21 00:16:53
# Measure Cortex, NumVert, Number of Vertices, 132645, unitless
# Measure Cortex, WhiteSurfArea, White Surface Total Area, 87090.7, mm^2
# Measure BrainSeg, BrainSegVol, Brain Segmentation Volume, 1024484.000000, mm^3
# Measure BrainSegNotVent, BrainSegVolNotVent, Brain Segmentation Volume Without Ventricles, 1008052.000000, mm^3
# Measure BrainSegNotVentSurf, BrainSegVolNotVentSurf, Brain Segmentation Volume Without Ventricles from Surf, 1007808.677342, mm^3
# Measure Cortex, CortexVol Total cortical gray matter volume, 430680.991304, mm^3
# Measure SupraTentorial, SupraTentorialVol, Supratentorial volume, 896052.677342, mm^3
# Measure SupraTentorialNotVent, SupraTentorialVolNotVent, Supratentorial volume, 882352.677342, mm^3
# Measure EstimatedTotalIntraCranialVol, eTIV, Estimated Total Intracranial Volume, 1377989.069148, mm^3
# NTableCols 10
# TableCol  1 ColHeader StructName
# TableCol  1 FieldName Structure Name
# TableCol  1 Units     NA
# TableCol  2 ColHeader NumVert
# TableCol  2 FieldName Number of Vertices
# TableCol  2 Units     unitless
# TableCol  3 ColHeader SurfArea
# TableCol  3 FieldName Surface Area
# TableCol  3 Units     mm^2
# TableCol  4 ColHeader GrayVol
# TableCol  4 FieldName Gray Matter Volume
# TableCol  4 Units     mm^3
# TableCol  5 ColHeader ThickAvg 
# TableCol  5 FieldName Average Thickness
# TableCol  5 Units     mm
# TableCol  6 ColHeader ThickStd
# TableCol  6 FieldName Thickness StdDev
# TableCol  6 Units     mm 
# TableCol  7 ColHeader MeanCurv
# TableCol  7 FieldName Integrated Rectified Mean Curvature
# TableCol  7 Units     mm^-1
# TableCol  8 ColHeader GausCurv 
# TableCol  8 FieldName Integrated Rectified Gaussian Curvature
# TableCol  8 Units     mm^-2
# TableCol  9 ColHeader  FoldInd
# TableCol  9 FieldName  Folding Index 
# TableCol  9 Units      unitless 
# TableCol 10 ColHeader CurvInd
# TableCol 10 FieldName Intrinsic Curvature Index
# TableCol 10 Units     unitless
# ColHeaders StructName NumVert SurfArea GrayVol ThickAvg ThickStd MeanCurv GausCurv FoldInd CurvInd
BA1_exvivo                                717    332    799  1.805 0.412     0.122     0.038       13     1.0
BA2_exvivo                               1739   1050   2128  1.951 0.445     0.086     0.016       12     1.1
BA3a_exvivo                               973    694    935  1.823 0.421     0.146     0.027        9     1.1
BA3b_exvivo                              1412    933   1397  1.504 0.302     0.084     0.014        7     0.8
BA4a_exvivo                              1050    493   1670  2.753 0.476     0.091     0.026        9     1.2
BA4p_exvivo                              1109    711   1698  2.476 0.409     0.075     0.014        4     0.7
BA6_exvivo                               6556   4142  12138  2.529 0.562     0.115     0.029       74     7.4
BA44_exvivo                               875    555   1563  2.396 0.429     0.132     0.035       13     1.1
BA45_exvivo                               973    658   1931  2.339 0.343     0.139     0.031       15     1.2
V1_exvivo                                3476   2120   3524  1.636 0.443     0.136     0.041       49     5.7
V2_exvivo                                4093   2496   5303  2.011 0.480     0.155     0.044       72     7.0
MT_exvivo                                 327    223    513  2.373 0.310     0.117     0.022        3     0.3
perirhinal_exvivo                         264    194    981  3.363 0.838     0.109     0.019        2     0.2
entorhinal_exvivo                         225    161    606  3.112 0.491     0.161     0.036        4     0.3
