# Supplementary material for: Computer assisted diagnosis of Alzheimer’s disease using statistical likelihood-ratio test
Source: PLoS One. 2023 Feb 17;18(2):e0279574. doi: 10.1371/journal.pone.0279574 (PMC9937475; doi:10.1371/journal.pone.0279574)
Supplement: S2 File — (ZIP) [file pone.0279574.s002.zip › ADNI_NC/1_1_20/S131210/stats/rh.curv.stats]

Raw <mean> +- <std> (using 'rh.curv'):                -0.03839 +- 0.1956 
       Raw Min:                                       -5.78607 at vertex 80155   
       Raw Max:                                        1.65331 at vertex 59298   
       Raw Curvature Calculation Type:                discrete
       Raw Mean Vertex Separation (Whole Surface):     0.83940 +- 0.23604 mm
       Raw Total Surface Area:                     78601.28906 mm^2
       Raw Total Number of Vertices:                    132645
       Raw Average Vertex Area (Whole Surface):        0.59257 mm^2
       Raw Natural Surface Integral:               -1414.25183
       Raw Rectified Surface Integral:             10574.46484
       Raw Positive Surface Integral:               4580.10693
       Raw Negative Surface Integral:               5994.35840
       Raw Mean Natural Surface Integral:             -0.01066 across 132645 (100.00%) vertices
       Raw Mean Rectified Surface Integral:            0.07972 across 132645 (100.00%) vertices
       Raw Mean Positive Surface Integral:             0.07155 across 64015 (48.26%) vertices
       Raw Mean Negative Surface Integral:             0.08734 across 68630 (51.74%) vertices
       Raw AreaNorm Natural Surface Integral:         -0.01799 across 78601.195312 (100.00%) mm^2
       Raw AreaNorm Rectified Surface Integral:        0.13453 across 78601.195312 (100.00%) mm^2
       Raw AreaNorm Positive Surface Integral:         0.11277 across 40615.312500 (51.67%) mm^2
       Raw AreaNorm Negative Surface Integral:         0.15780 across 37985.875000 (48.33%) mm^2

Raw <mean> +- <std> (using 'rh.sulc'):                 0.00000 +- 5.4325 
       Raw Min:                                      -13.67977 at vertex 5002    
       Raw Max:                                       17.25977 at vertex 53780   
       Raw Curvature Calculation Type:                discrete
       Raw Mean Vertex Separation (Whole Surface):     0.83940 +- 0.23604 mm
       Raw Total Surface Area:                     78601.28906 mm^2
       Raw Total Number of Vertices:                    132645
       Raw Average Vertex Area (Whole Surface):        0.59257 mm^2
       Raw Natural Surface Integral:               27000.75195
       Raw Rectified Surface Integral:            344265.62500
       Raw Positive Surface Integral:             185633.18750
       Raw Negative Surface Integral:             158632.43750
       Raw Mean Natural Surface Integral:              0.20356 across 132645 (100.00%) vertices
       Raw Mean Rectified Surface Integral:            2.59539 across 132645 (100.00%) vertices
       Raw Mean Positive Surface Integral:             2.98417 across 62206 (46.90%) vertices
       Raw Mean Negative Surface Integral:             2.25205 across 70439 (53.10%) vertices
       Raw AreaNorm Natural Surface Integral:          0.34352 across 78601.195312 (100.00%) mm^2
       Raw AreaNorm Rectified Surface Integral:        4.37990 across 78601.195312 (100.00%) mm^2
       Raw AreaNorm Positive Surface Integral:         4.78829 across 38768.179688 (49.32%) mm^2
       Raw AreaNorm Negative Surface Integral:         3.98244 across 39832.980469 (50.68%) mm^2

K <mean> +- <std> (using 'rh.smoothwm'):               0.32140 +- 10.1674 mm^-2
         K Min:                                      -35.87717 at vertex 107939  
         K Max:                                     1862.92761 at vertex 102251  
         K Curvature Calculation Type:                discrete
         K Mean Vertex Separation (Whole Surface):     0.83940 +- 0.23604 mm
         K Total Surface Area:                     78601.28906 mm^2
         K Total Number of Vertices:                    132645
         K Average Vertex Area (Whole Surface):        0.59257 mm^2
         K Natural Surface Integral:                  12.56630
         K Rectified Surface Integral:              6245.51025
         K Positive Surface Integral:               3129.03833
         K Negative Surface Integral:               3116.47192
         K Mean Natural Surface Integral:              0.00009 across 132645 (100.00%) vertices
         K Mean Rectified Surface Integral:            0.04708 across 132645 (100.00%) vertices
         K Mean Positive Surface Integral:             0.05310 across 58924 (44.42%) vertices
         K Mean Negative Surface Integral:             0.04227 across 73721 (55.58%) vertices
         K AreaNorm Natural Surface Integral:          0.00016 across 78601.195312 (100.00%) mm^2
         K AreaNorm Rectified Surface Integral:        0.07946 across 78601.195312 (100.00%) mm^2
         K AreaNorm Positive Surface Integral:         0.11929 across 26230.306641 (33.37%) mm^2
         K AreaNorm Negative Surface Integral:         0.05951 across 52370.808594 (66.63%) mm^2

H <mean> +- <std> (using 'rh.smoothwm'):              -0.07914 +- 0.9936 mm^-1
         H Min:                                      -50.01673 at vertex 80155   
         H Max:                                       87.18189 at vertex 102251  
         H Curvature Calculation Type:                discrete
         H Mean Vertex Separation (Whole Surface):     0.83940 +- 0.23604 mm
         H Total Surface Area:                     78601.28906 mm^2
         H Total Number of Vertices:                    132645
         H Average Vertex Area (Whole Surface):        0.59257 mm^2
         H Natural Surface Integral:               -1444.70447
         H Rectified Surface Integral:             14611.24512
         H Positive Surface Integral:               6583.27002
         H Negative Surface Integral:               8027.97461
         H Mean Natural Surface Integral:             -0.01089 across 132645 (100.00%) vertices
         H Mean Rectified Surface Integral:            0.11015 across 132645 (100.00%) vertices
         H Mean Positive Surface Integral:             0.09522 across 69134 (52.12%) vertices
         H Mean Negative Surface Integral:             0.12640 across 63511 (47.88%) vertices
         H AreaNorm Natural Surface Integral:         -0.01838 across 78601.195312 (100.00%) mm^2
         H AreaNorm Rectified Surface Integral:        0.18589 across 78601.195312 (100.00%) mm^2
         H AreaNorm Positive Surface Integral:         0.15024 across 43818.453125 (55.75%) mm^2
         H AreaNorm Negative Surface Integral:         0.23080 across 34782.578125 (44.25%) mm^2

k1 <mean> +- <std> (using 'rh.smoothwm'):             -0.16515 +- 1.7949 mm^-1
        k1 Min:                                      -83.44292 at vertex 80155   
        k1 Max:                                      162.92986 at vertex 102251  
        k1 Curvature Calculation Type:                discrete
        k1 Mean Vertex Separation (Whole Surface):     0.83940 +- 0.23604 mm
        k1 Total Surface Area:                     78601.28906 mm^2
        k1 Total Number of Vertices:                    132645
        k1 Average Vertex Area (Whole Surface):        0.59257 mm^2
        k1 Natural Surface Integral:               -3933.00854
        k1 Rectified Surface Integral:             32855.36719
        k1 Positive Surface Integral:              14461.17969
        k1 Negative Surface Integral:              18394.18945
        k1 Mean Natural Surface Integral:             -0.02965 across 132645 (100.00%) vertices
        k1 Mean Rectified Surface Integral:            0.24769 across 132645 (100.00%) vertices
        k1 Mean Positive Surface Integral:             0.20918 across 69134 (52.12%) vertices
        k1 Mean Negative Surface Integral:             0.28962 across 63511 (47.88%) vertices
        k1 AreaNorm Natural Surface Integral:         -0.05004 across 78601.195312 (100.00%) mm^2
        k1 AreaNorm Rectified Surface Integral:        0.41800 across 78601.195312 (100.00%) mm^2
        k1 AreaNorm Positive Surface Integral:         0.33002 across 43818.453125 (55.75%) mm^2
        k1 AreaNorm Negative Surface Integral:         0.52883 across 34782.578125 (44.25%) mm^2

k2 <mean> +- <std> (using 'rh.smoothwm'):              0.00687 +- 0.2870 mm^-1
        k2 Min:                                      -16.59054 at vertex 80155   
        k2 Max:                                       18.54067 at vertex 70652   
        k2 Curvature Calculation Type:                discrete
        k2 Mean Vertex Separation (Whole Surface):     0.83940 +- 0.23604 mm
        k2 Total Surface Area:                     78601.28906 mm^2
        k2 Total Number of Vertices:                    132645
        k2 Average Vertex Area (Whole Surface):        0.59257 mm^2
        k2 Natural Surface Integral:                1043.59961
        k2 Rectified Surface Integral:              8516.39844
        k2 Positive Surface Integral:               4779.99902
        k2 Negative Surface Integral:               3736.39941
        k2 Mean Natural Surface Integral:              0.00787 across 132645 (100.00%) vertices
        k2 Mean Rectified Surface Integral:            0.06420 across 132645 (100.00%) vertices
        k2 Mean Positive Surface Integral:             0.06612 across 72295 (54.50%) vertices
        k2 Mean Negative Surface Integral:             0.06191 across 60350 (45.50%) vertices
        k2 AreaNorm Natural Surface Integral:          0.01328 across 78601.195312 (100.00%) mm^2
        k2 AreaNorm Rectified Surface Integral:        0.10835 across 78601.195312 (100.00%) mm^2
        k2 AreaNorm Positive Surface Integral:         0.11294 across 42324.871094 (53.85%) mm^2
        k2 AreaNorm Negative Surface Integral:         0.10300 across 36276.265625 (46.15%) mm^2

S <mean> +- <std> (using 'rh.smoothwm'):               2.68855 +- 73.8311 mm^-2
         S Min:                                        0.00000 at vertex 302     
         S Max:                                    22951.01562 at vertex 102251  
         S Curvature Calculation Type:                discrete
         S Mean Vertex Separation (Whole Surface):     0.83940 +- 0.23604 mm
         S Total Surface Area:                     78601.28906 mm^2
         S Total Number of Vertices:                    132645
         S Average Vertex Area (Whole Surface):        0.59257 mm^2
         S Natural Surface Integral:               39898.18359
         S Rectified Surface Integral:             39898.18359
         S Positive Surface Integral:              39898.18359
         S Negative Surface Integral:                  0.00000
         S Mean Natural Surface Integral:              0.30079 across 132645 (100.00%) vertices
         S Mean Rectified Surface Integral:            0.30079 across 132645 (100.00%) vertices
         S Mean Positive Surface Integral:             0.30079 across 132645 (100.00%) vertices
         S Mean Negative Surface Integral:             0.00000 across 0 (00.00%) vertices
         S AreaNorm Natural Surface Integral:          0.50760 across 78601.195312 (100.00%) mm^2
         S AreaNorm Rectified Surface Integral:        0.50760 across 78601.195312 (100.00%) mm^2
         S AreaNorm Positive Surface Integral:         0.50760 across 78601.195312 (100.00%) mm^2
         S AreaNorm Negative Surface Integral:         0.00000 across 0.000000 (00.00%) mm^2

C <mean> +- <std> (using 'rh.smoothwm'):               0.52196 +- 1.1804 mm^-2
         C Min:                                        0.00055 at vertex 42317   
         C Max:                                      115.49215 at vertex 102251  
         C Curvature Calculation Type:                discrete
         C Mean Vertex Separation (Whole Surface):     0.83940 +- 0.23604 mm
         C Total Surface Area:                     78601.28906 mm^2
         C Total Number of Vertices:                    132645
         C Average Vertex Area (Whole Surface):        0.59257 mm^2
         C Natural Surface Integral:               24479.42188
         C Rectified Surface Integral:             24479.42188
         C Positive Surface Integral:              24479.42188
         C Negative Surface Integral:                  0.00000
         C Mean Natural Surface Integral:              0.18455 across 132645 (100.00%) vertices
         C Mean Rectified Surface Integral:            0.18455 across 132645 (100.00%) vertices
         C Mean Positive Surface Integral:             0.18455 across 132645 (100.00%) vertices
         C Mean Negative Surface Integral:             0.00000 across 0 (00.00%) vertices
         C AreaNorm Natural Surface Integral:          0.31144 across 78601.195312 (100.00%) mm^2
         C AreaNorm Rectified Surface Integral:        0.31144 across 78601.195312 (100.00%) mm^2
         C AreaNorm Positive Surface Integral:         0.31144 across 78601.195312 (100.00%) mm^2
         C AreaNorm Negative Surface Integral:         0.00000 across 0.000000 (00.00%) mm^2

BE <mean> +- <std> (using 'rh.smoothwm'):              3.33135 +- 90.1293 mm^-2
        BE Min:                                        0.00000 at vertex 42317   
        BE Max:                                    26676.87305 at vertex 102251  
        BE Curvature Calculation Type:                discrete
        BE Mean Vertex Separation (Whole Surface):     0.83940 +- 0.23604 mm
        BE Total Surface Area:                     78601.28906 mm^2
        BE Total Number of Vertices:                    132645
        BE Average Vertex Area (Whole Surface):        0.59257 mm^2
        BE Natural Surface Integral:               39922.64062
        BE Rectified Surface Integral:             39922.64062
        BE Positive Surface Integral:              39922.64062
        BE Negative Surface Integral:                  0.00000
        BE Mean Natural Surface Integral:              0.30097 across 132645 (100.00%) vertices
        BE Mean Rectified Surface Integral:            0.30097 across 132645 (100.00%) vertices
        BE Mean Positive Surface Integral:             0.30097 across 132645 (100.00%) vertices
        BE Mean Negative Surface Integral:             0.00000 across 0 (00.00%) vertices
        BE AreaNorm Natural Surface Integral:          0.50791 across 78601.195312 (100.00%) mm^2
        BE AreaNorm Rectified Surface Integral:        0.50791 across 78601.195312 (100.00%) mm^2
        BE AreaNorm Positive Surface Integral:         0.50791 across 78601.195312 (100.00%) mm^2
        BE AreaNorm Negative Surface Integral:         0.00000 across 0.000000 (00.00%) mm^2

FI <mean> +- <std> (using 'rh.smoothwm'):              2.83990 +- 80.6808 mm^-2
        FI Min:                                        0.00000 at vertex 302     
        FI Max:                                    24683.20898 at vertex 102251  
        FI Curvature Calculation Type:                discrete
        FI Mean Vertex Separation (Whole Surface):     0.83940 +- 0.23604 mm
        FI Total Surface Area:                     78601.28906 mm^2
        FI Total Number of Vertices:                    132645
        FI Average Vertex Area (Whole Surface):        0.59257 mm^2
        FI Natural Surface Integral:               31749.66797
        FI Rectified Surface Integral:             31749.66797
        FI Positive Surface Integral:              31749.66797
        FI Negative Surface Integral:                  0.00000
        FI Mean Natural Surface Integral:              0.23936 across 132645 (100.00%) vertices
        FI Mean Rectified Surface Integral:            0.23936 across 132645 (100.00%) vertices
        FI Mean Positive Surface Integral:             0.23936 across 132645 (100.00%) vertices
        FI Mean Negative Surface Integral:             0.00000 across 0 (00.00%) vertices
        FI AreaNorm Natural Surface Integral:          0.40393 across 78601.195312 (100.00%) mm^2
        FI AreaNorm Rectified Surface Integral:        0.40393 across 78601.195312 (100.00%) mm^2
        FI AreaNorm Positive Surface Integral:         0.40393 across 78601.195312 (100.00%) mm^2
        FI AreaNorm Negative Surface Integral:         0.00000 across 0.000000 (00.00%) mm^2

curv -- calculation type:                                discrete
curv -- Folding Index (FI):                            2526.55835
curv -- Intrinsic Curvature Index - positive (ICIp):    249.00096
curv -- Intrinsic Curvature Index - negative (ICIn):    248.00096
curv -- Intrinsic Curvature Index - natural  (ICIt):      0.99999

Mean across 10 curvatures: 9.4273e-01 +- 1.3385e+00
