# Supplementary material for: Computer assisted diagnosis of Alzheimer’s disease using statistical likelihood-ratio test
Source: PLoS One. 2023 Feb 17;18(2):e0279574. doi: 10.1371/journal.pone.0279574 (PMC9937475; doi:10.1371/journal.pone.0279574)
Supplement: S2 File — (ZIP) [file pone.0279574.s002.zip › ADNI_NC/1_1_20/S131210/stats/rh.w-g.pct.stats]

# Title Segmentation Statistics 
# 
# generating_program mri_segstats
# cvs_version $Id: mri_segstats.c,v 1.121 2016/05/31 17:27:11 greve Exp $
# cmdline mri_segstats --in /home/span/acad/xzheng/freesurfer/subjects/S131210/surf/rh.w-g.pct.mgh --annot S131210 rh aparc --sum /home/span/acad/xzheng/freesurfer/subjects/S131210/stats/rh.w-g.pct.stats --snr 
# sysname  Linux
# hostname ada
# machine  x86_64
# user     xzheng
# anatomy_type surface
# 
# SUBJECTS_DIR /home/span/acad/xzheng/freesurfer/subjects
# subjectname S131210
# Annot S131210 rh aparc
# ColorTable /tmp/mri_segstats.tmp.S131210.rh.162.ctab 
# ColorTableTimeStamp 2020/01/20 23:29:39 
# InVolFile  /home/span/acad/xzheng/freesurfer/subjects/S131210/surf/rh.w-g.pct.mgh 
# InVolFileTimeStamp  2020/01/20 23:29:37 
# InVolFrame 0 
# Only reporting non-empty segmentations
# VertexArea_mm2 0.65657 
# TableCol  1 ColHeader Index 
# TableCol  1 FieldName Index 
# TableCol  1 Units     NA 
# TableCol  2 ColHeader SegId 
# TableCol  2 FieldName Segmentation Id
# TableCol  2 Units     NA
# TableCol  3 ColHeader NVertices 
# TableCol  3 FieldName Number of Vertices
# TableCol  3 Units     unitless
# TableCol  4 ColHeader Area_mm2
# TableCol  4 FieldName Area
# TableCol  4 Units     mm^2
# TableCol  5 ColHeader StructName
# TableCol  5 FieldName Structure Name
# TableCol  5 Units     NA
# TableCol  6 ColHeader Mean 
# TableCol  6 FieldName Intensity Mean
# TableCol  6 Units     unknown
# TableCol  7 ColHeader StdDev
# TableCol  7 FieldName Itensity StdDev
# TableCol  7 Units     unknown
# TableCol  8 ColHeader Min
# TableCol  8 FieldName Intensity Min
# TableCol  8 Units     unknown
# TableCol  9 ColHeader Max
# TableCol  9 FieldName Intensity Max
# TableCol  9 Units     unknown
# TableCol 10 ColHeader Range
# TableCol 10 FieldName Intensity Range
# TableCol 10 Units     unknown
# TableCol 11 ColHeader SNR
# TableCol 11 FieldName Intensity SNR
# TableCol 11 Units     none
# NRows 35 
# NTableCols 11 
# ColHeaders  Index SegId NVertices Area_mm2 StructName Mean StdDev Min Max Range SNR  
  1 2000      7008     4773.6  unknown                            0.0742     1.4928     0.0000    44.1184    44.1184     0.0497 
  2 2001      1213      848.0  bankssts                          31.9689     5.6917    11.1881    50.4629    39.2749     5.6167 
  3 2002      1021      682.0  caudalanteriorcingulate           35.5408     8.8002     4.5785    55.6714    51.0929     4.0387 
  4 2003      3470     2313.8  caudalmiddlefrontal               32.3940     7.1136    -1.5851    53.2865    54.8716     4.5538 
  5 2005      2320     1435.2  cuneus                            24.3094     8.3380     1.4476    50.1810    48.7334     2.9155 
  6 2006       431      317.2  entorhinal                        28.0080     9.8737    -4.7972    50.3612    55.1584     2.8366 
  7 2007      4212     2789.6  fusiform                          29.1717     8.1676   -20.0291    60.5256    80.5547     3.5716 
  8 2008      7411     4978.4  inferiorparietal                  30.2823     6.8201     5.4174    56.0243    50.6069     4.4402 
  9 2009      4454     2963.0  inferiortemporal                  30.6668     8.8417   -18.0502    54.3273    72.3775     3.4684 
 10 2010      1385      878.1  isthmuscingulate                  26.5551     9.1286    -9.2235    56.5242    65.7477     2.9090 
 11 2011      7795     4969.7  lateraloccipital                  28.0552     7.9076    -7.4680    53.3760    60.8440     3.5479 
 12 2012      3928     2632.1  lateralorbitofrontal              32.7492    10.2196    -5.5043    64.1819    69.6862     3.2045 
 13 2013      4109     2616.7  lingual                           24.9605     8.6474   -15.0813    60.6234    75.7046     2.8865 
 14 2014      3414     2272.3  medialorbitofrontal               28.5629    13.0233   -73.8386    56.9174   130.7559     2.1932 
 15 2015      5421     3660.0  middletemporal                    33.7207     7.2026    -3.4987    57.3625    60.8612     4.6817 
 16 2016       850      582.0  parahippocampal                   30.1474     6.7087     3.7189    52.1278    48.4089     4.4938 
 17 2017      2058     1266.1  paracentral                       24.4591     6.5050     2.9468    48.5735    45.6267     3.7601 
 18 2018      1964     1275.4  parsopercularis                   32.3700     7.0932    -3.9245    53.4687    57.3932     4.5635 
 19 2019      1260      859.1  parsorbitalis                     34.6612     9.1291     4.1095    66.7251    62.6155     3.7968 
 20 2020      2151     1448.1  parstriangularis                  32.8957     7.1585    -8.6036    56.5269    65.1305     4.5953 
 21 2021      2115     1298.5  pericalcarine                     22.2397     7.4867   -11.9857    48.3502    60.3359     2.9705 
 22 2022      5945     3627.1  postcentral                       23.9463     7.5711    -0.7464    49.2185    49.9648     3.1629 
 23 2023      1711     1107.8  posteriorcingulate                31.0499     8.1173     4.6224    56.2991    51.6767     3.8251 
 24 2024      9277     5674.3  precentral                        26.0865     7.9744   -15.1077    56.2326    71.3403     3.2713 
 25 2025      5072     3434.6  precuneus                         28.7242     6.6904    -2.1998    53.4232    55.6231     4.2933 
 26 2026      1069      688.7  rostralanteriorcingulate          32.4366     9.5539    -9.1058    59.1980    68.3038     3.3951 
 27 2027      7747     5226.4  rostralmiddlefrontal              32.8530     8.8867   -25.4140    59.2114    84.6253     3.6969 
 28 2028     10700     7153.6  superiorfrontal                   33.4972     7.5157   -20.9397    59.8822    80.8219     4.4570 
 29 2029      7080     4628.3  superiorparietal                  28.3686     6.4090     3.6287    53.1118    49.4831     4.4264 
 30 2030      5499     3701.5  superiortemporal                  31.5574     6.7984     9.4352    54.9293    45.4941     4.6419 
 31 2031      5448     3647.5  supramarginal                     31.3876     6.6343     6.4132    49.4815    43.0683     4.7311 
 32 2032       426      289.7  frontalpole                       32.1851     9.8883     5.6460    54.7837    49.1377     3.2549 
 33 2033       624      438.6  temporalpole                      32.6345     8.1788     1.6942    52.0788    50.3846     3.9901 
 34 2034       651      343.9  transversetemporal                22.3812     5.7837    10.0464    38.9467    28.9003     3.8697 
 35 2035      3406     2269.7  insula                            27.4707     8.6184   -15.2251    79.8862    95.1113     3.1874 
