# Supplementary material for: Computer assisted diagnosis of Alzheimer’s disease using statistical likelihood-ratio test
Source: PLoS One. 2023 Feb 17;18(2):e0279574. doi: 10.1371/journal.pone.0279574 (PMC9937475; doi:10.1371/journal.pone.0279574)
Supplement: S2 File — (ZIP) [file pone.0279574.s002.zip › ADNI_NC/1_1_20/S131210/stats/wmparc.stats]

# Title Segmentation Statistics 
# 
# generating_program mri_segstats
# cvs_version $Id: mri_segstats.c,v 1.121 2016/05/31 17:27:11 greve Exp $
# cmdline mri_segstats --seg mri/wmparc.mgz --sum stats/wmparc.stats --pv mri/norm.mgz --excludeid 0 --brainmask mri/brainmask.mgz --in mri/norm.mgz --in-intensity-name norm --in-intensity-units MR --subject S131210 --surf-wm-vol --ctab /home/span/acad/xzheng/freesurfer/WMParcStatsLUT.txt --etiv 
# sysname  Linux
# hostname ada
# machine  x86_64
# user     xzheng
# anatomy_type volume
# 
# SUBJECTS_DIR /home/span/acad/xzheng/freesurfer/subjects
# subjectname S131210
# Measure VentricleChoroidVol, VentricleChoroidVol, Volume of ventricles and choroid plexus, 13700.000000, mm^3
# Measure lhCerebralWhiteMatter, lhCerebralWhiteMatterVol, Left hemisphere cerebral white matter volume, 200075.952177, mm^3
# Measure rhCerebralWhiteMatter, rhCerebralWhiteMatterVol, Right hemisphere cerebral white matter volume, 199760.733861, mm^3
# Measure CerebralWhiteMatter, CerebralWhiteMatterVol, Total cerebral white matter volume, 399836.686038, mm^3
# Measure Mask, MaskVol, Mask Volume, 1446565.000000, mm^3
# Measure EstimatedTotalIntraCranialVol, eTIV, Estimated Total Intracranial Volume, 1377989.069148, mm^3
# SegVolFile mri/wmparc.mgz 
# SegVolFileTimeStamp  2020/01/20 23:54:21 
# ColorTable /home/span/acad/xzheng/freesurfer/WMParcStatsLUT.txt 
# ColorTableTimeStamp 2017/01/19 09:00:02 
# InVolFile  mri/norm.mgz 
# InVolFileTimeStamp  2020/01/20 12:57:48 
# InVolFrame 0 
# PVVolFile  mri/norm.mgz 
# PVVolFileTimeStamp  2020/01/20 12:57:48 
# ExcludeSegId 0 
# Only reporting non-empty segmentations
# VoxelVolume_mm3 1 
# TableCol  1 ColHeader Index 
# TableCol  1 FieldName Index 
# TableCol  1 Units     NA 
# TableCol  2 ColHeader SegId 
# TableCol  2 FieldName Segmentation Id
# TableCol  2 Units     NA
# TableCol  3 ColHeader NVoxels 
# TableCol  3 FieldName Number of Voxels
# TableCol  3 Units     unitless
# TableCol  4 ColHeader Volume_mm3
# TableCol  4 FieldName Volume
# TableCol  4 Units     mm^3
# TableCol  5 ColHeader StructName
# TableCol  5 FieldName Structure Name
# TableCol  5 Units     NA
# TableCol  6 ColHeader normMean 
# TableCol  6 FieldName Intensity normMean
# TableCol  6 Units     MR
# TableCol  7 ColHeader normStdDev
# TableCol  7 FieldName Itensity normStdDev
# TableCol  7 Units     MR
# TableCol  8 ColHeader normMin
# TableCol  8 FieldName Intensity normMin
# TableCol  8 Units     MR
# TableCol  9 ColHeader normMax
# TableCol  9 FieldName Intensity normMax
# TableCol  9 Units     MR
# TableCol 10 ColHeader normRange
# TableCol 10 FieldName Intensity normRange
# TableCol 10 Units     MR
# NRows 70 
# NTableCols 10 
# ColHeaders  Index SegId NVoxels Volume_mm3 StructName normMean normStdDev normMin normMax normRange  
  1 3001      2654     2613.0  wm-lh-bankssts                    99.5426     7.6351    74.0000   116.0000    42.0000 
  2 3002      2417     2366.5  wm-lh-caudalanteriorcingulate    104.4001     9.2314    46.0000   123.0000    77.0000 
  3 3003      6778     6787.6  wm-lh-caudalmiddlefrontal         98.6739     8.5728    69.0000   119.0000    50.0000 
  4 3005      1929     2008.6  wm-lh-cuneus                      98.1415     8.0145    74.0000   119.0000    45.0000 
  5 3006       681      720.5  wm-lh-entorhinal                  82.3994     7.2122    63.0000   101.0000    38.0000 
  6 3007      5892     5850.0  wm-lh-fusiform                    90.1186     9.3596    46.0000   115.0000    69.0000 
  7 3008      9259     9382.4  wm-lh-inferiorparietal            97.9318     8.7583    69.0000   118.0000    49.0000 
  8 3009      5391     5404.4  wm-lh-inferiortemporal            89.7097    10.3924    62.0000   122.0000    60.0000 
  9 3010      3502     3551.7  wm-lh-isthmuscingulate           105.7570     8.3104    43.0000   125.0000    82.0000 
 10 3011      7809     7927.3  wm-lh-lateraloccipital            91.0893     8.9126    66.0000   114.0000    48.0000 
 11 3012      6282     6277.7  wm-lh-lateralorbitofrontal        99.7638     9.3427    71.0000   120.0000    49.0000 
 12 3013      4755     4846.0  wm-lh-lingual                     92.9039     9.5446    33.0000   114.0000    81.0000 
 13 3014      4020     4052.7  wm-lh-medialorbitofrontal        100.3784     9.9859    31.0000   125.0000    94.0000 
 14 3015      5223     5359.0  wm-lh-middletemporal              90.4911     9.0772    58.0000   116.0000    58.0000 
 15 3016      1377     1417.1  wm-lh-parahippocampal             92.7327     8.4577    53.0000   114.0000    61.0000 
 16 3017      3704     3738.6  wm-lh-paracentral                 98.6679     7.8649    73.0000   118.0000    45.0000 
 17 3018      3059     3088.3  wm-lh-parsopercularis             98.8297     8.2749    73.0000   119.0000    46.0000 
 18 3019       885      875.3  wm-lh-parsorbitalis               90.9785     8.7162    67.0000   114.0000    47.0000 
 19 3020      3295     3296.9  wm-lh-parstriangularis            98.8513     8.0425    72.0000   118.0000    46.0000 
 20 3021      2838     2739.3  wm-lh-pericalcarine               95.1455     8.9675    45.0000   115.0000    70.0000 
 21 3022      6534     6801.8  wm-lh-postcentral                 95.9694     8.6016    73.0000   122.0000    49.0000 
 22 3023      4010     3966.4  wm-lh-posteriorcingulate         105.1955     8.2485    58.0000   123.0000    65.0000 
 23 3024     11551    11734.7  wm-lh-precentral                  97.8069     7.6768    71.0000   118.0000    47.0000 
 24 3025      6967     6977.3  wm-lh-precuneus                  102.2032     8.6119    54.0000   123.0000    69.0000 
 25 3026      2268     2192.0  wm-lh-rostralanteriorcingulate   102.6292    11.1004    49.0000   125.0000    76.0000 
 26 3027      9707     9751.1  wm-lh-rostralmiddlefrontal        96.1650     9.3223    66.0000   120.0000    54.0000 
 27 3028     16024    16170.3  wm-lh-superiorfrontal             95.2682     9.1239    57.0000   117.0000    60.0000 
 28 3029      9429     9553.2  wm-lh-superiorparietal            99.0724     8.9939    69.0000   121.0000    52.0000 
 29 3030      7139     7419.5  wm-lh-superiortemporal            95.5361     9.4033    66.0000   119.0000    53.0000 
 30 3031      7591     7658.9  wm-lh-supramarginal               99.3458     9.4064    72.0000   125.0000    53.0000 
 31 3032       208      205.4  wm-lh-frontalpole                 89.0481     7.7208    68.0000   106.0000    38.0000 
 32 3033       445      468.4  wm-lh-temporalpole                80.5618     7.2642    64.0000   102.0000    38.0000 
 33 3034       935      932.7  wm-lh-transversetemporal         100.4053     8.7074    79.0000   120.0000    41.0000 
 34 3035      9531     9443.6  wm-lh-insula                      97.4473    10.3022    47.0000   121.0000    74.0000 
 35 4001      2294     2280.4  wm-rh-bankssts                   100.2929     6.9295    72.0000   118.0000    46.0000 
 36 4002      2614     2590.8  wm-rh-caudalanteriorcingulate    105.7586     8.2378    57.0000   128.0000    71.0000 
 37 4003      5627     5621.8  wm-rh-caudalmiddlefrontal         98.0718     8.8660    66.0000   117.0000    51.0000 
 38 4005      1911     1951.4  wm-rh-cuneus                      93.7567     8.5884    70.0000   114.0000    44.0000 
 39 4006       537      564.9  wm-rh-entorhinal                  83.7132     8.7231    64.0000   105.0000    41.0000 
 40 4007      5431     5400.9  wm-rh-fusiform                    90.6721     8.7656    62.0000   110.0000    48.0000 
 41 4008     10159    10310.8  wm-rh-inferiorparietal            99.4058     8.4816    71.0000   119.0000    48.0000 
 42 4009      5187     5252.3  wm-rh-inferiortemporal            90.8643     9.6865    65.0000   115.0000    50.0000 
 43 4010      3169     3212.0  wm-rh-isthmuscingulate           104.6567     8.1567    27.0000   123.0000    96.0000 
 44 4011      9009     9189.9  wm-rh-lateraloccipital            91.5590     9.1168    64.0000   114.0000    50.0000 
 45 4012      6321     6296.9  wm-rh-lateralorbitofrontal        97.1039    10.3475    25.0000   120.0000    95.0000 
 46 4013      4470     4558.8  wm-rh-lingual                     92.5134     9.0211    58.0000   117.0000    59.0000 
 47 4014      3672     3691.9  wm-rh-medialorbitofrontal         97.6680    12.2214    25.0000   123.0000    98.0000 
 48 4015      5541     5775.4  wm-rh-middletemporal              93.1503     9.0909    63.0000   115.0000    52.0000 
 49 4016      1301     1368.6  wm-rh-parahippocampal             93.1729     7.4823    70.0000   111.0000    41.0000 
 50 4017      4181     4184.8  wm-rh-paracentral                 99.3824     7.7403    65.0000   118.0000    53.0000 
 51 4018      2628     2595.9  wm-rh-parsopercularis             96.8413     8.5473    67.0000   116.0000    49.0000 
 52 4019      1201     1204.0  wm-rh-parsorbitalis               91.7427     8.8451    72.0000   115.0000    43.0000 
 53 4020      3034     3039.8  wm-rh-parstriangularis            96.0452     9.2175    68.0000   121.0000    53.0000 
 54 4021      2784     2636.1  wm-rh-pericalcarine               90.4062     9.8290    21.0000   114.0000    93.0000 
 55 4022      6064     6335.7  wm-rh-postcentral                 96.1943     8.2479    71.0000   118.0000    47.0000 
 56 4023      3919     3928.5  wm-rh-posteriorcingulate         104.0908     7.9135    56.0000   122.0000    66.0000 
 57 4024     14335    14553.0  wm-rh-precentral                  97.2349     7.4272    72.0000   117.0000    45.0000 
 58 4025      7631     7651.8  wm-rh-precuneus                  100.7006     8.2838    73.0000   120.0000    47.0000 
 59 4026      1966     1932.4  wm-rh-rostralanteriorcingulate   104.4863    10.5862    29.0000   126.0000    97.0000 
 60 4027      9910    10076.6  wm-rh-rostralmiddlefrontal        98.2384     9.1125    69.0000   121.0000    52.0000 
 61 4028     15545    15687.2  wm-rh-superiorfrontal             95.6908     9.0309    61.0000   119.0000    58.0000 
 62 4029      9028     9225.7  wm-rh-superiorparietal            97.6791     8.3983    71.0000   118.0000    47.0000 
 63 4030      6028     6248.6  wm-rh-superiortemporal            95.8635     9.2978    65.0000   118.0000    53.0000 
 64 4031      8327     8428.0  wm-rh-supramarginal              102.3128     8.0109    71.0000   121.0000    50.0000 
 65 4032       275      276.5  wm-rh-frontalpole                 96.8109     7.5624    79.0000   116.0000    37.0000 
 66 4033       591      603.7  wm-rh-temporalpole                81.9882     7.4113    65.0000   101.0000    36.0000 
 67 4034       487      482.3  wm-rh-transversetemporal          98.7248     7.0971    82.0000   114.0000    32.0000 
 68 4035      9826     9843.3  wm-rh-insula                      96.9344    10.3155    49.0000   122.0000    73.0000 
 69 5001     24308    24134.5  Left-UnsegmentedWhiteMatter      103.4620    10.1803    20.0000   125.0000   105.0000 
 70 5002     23812    23613.5  Right-UnsegmentedWhiteMatter     102.6612    10.2386    24.0000   129.0000   105.0000 
