# Supplementary material for: Computer assisted diagnosis of Alzheimer’s disease using statistical likelihood-ratio test
Source: PLoS One. 2023 Feb 17;18(2):e0279574. doi: 10.1371/journal.pone.0279574 (PMC9937475; doi:10.1371/journal.pone.0279574)
Supplement: S2 File — (ZIP) [file pone.0279574.s002.zip › ADNI_NC/1_1_20/S141022/stats/aseg.stats]

# Title Segmentation Statistics 
# 
# generating_program mri_segstats
# cvs_version $Id: mri_segstats.c,v 1.121 2016/05/31 17:27:11 greve Exp $
# cmdline mri_segstats --seg mri/aseg.mgz --sum stats/aseg.stats --pv mri/norm.mgz --empty --brainmask mri/brainmask.mgz --brain-vol-from-seg --excludeid 0 --excl-ctxgmwm --supratent --subcortgray --in mri/norm.mgz --in-intensity-name norm --in-intensity-units MR --etiv --surf-wm-vol --surf-ctx-vol --totalgray --euler --ctab /home/span/acad/xzheng/freesurfer/ASegStatsLUT.txt --subject S141022 
# sysname  Linux
# hostname ada
# machine  x86_64
# user     xzheng
# anatomy_type volume
# 
# SUBJECTS_DIR /home/span/acad/xzheng/freesurfer/subjects
# subjectname S141022
# Measure BrainSeg, BrainSegVol, Brain Segmentation Volume, 1127189.000000, mm^3
# Measure BrainSegNotVent, BrainSegVolNotVent, Brain Segmentation Volume Without Ventricles, 1106409.000000, mm^3
# Measure BrainSegNotVentSurf, BrainSegVolNotVentSurf, Brain Segmentation Volume Without Ventricles from Surf, 1105835.726492, mm^3
# Measure VentricleChoroidVol, VentricleChoroidVol, Volume of ventricles and choroid plexus, 17133.000000, mm^3
# Measure lhCortex, lhCortexVol, Left hemisphere cortical gray matter volume, 236342.260243, mm^3
# Measure rhCortex, rhCortexVol, Right hemisphere cortical gray matter volume, 236786.813968, mm^3
# Measure Cortex, CortexVol, Total cortical gray matter volume, 473129.074210, mm^3
# Measure lhCerebralWhiteMatter, lhCerebralWhiteMatterVol, Left hemisphere cerebral white matter volume, 230834.763029, mm^3
# Measure rhCerebralWhiteMatter, rhCerebralWhiteMatterVol, Right hemisphere cerebral white matter volume, 224518.889253, mm^3
# Measure CerebralWhiteMatter, CerebralWhiteMatterVol, Total cerebral white matter volume, 455353.652282, mm^3
# Measure SubCortGray, SubCortGrayVol, Subcortical gray matter volume, 53730.000000, mm^3
# Measure TotalGray, TotalGrayVol, Total gray matter volume, 619837.074210, mm^3
# Measure SupraTentorial, SupraTentorialVol, Supratentorial volume, 1002241.726492, mm^3
# Measure SupraTentorialNotVent, SupraTentorialVolNotVent, Supratentorial volume, 985108.726492, mm^3
# Measure SupraTentorialNotVentVox, SupraTentorialVolNotVentVox, Supratentorial volume voxel count, 982593.000000, mm^3
# Measure Mask, MaskVol, Mask Volume, 1569718.000000, mm^3
# Measure BrainSegVol-to-eTIV, BrainSegVol-to-eTIV, Ratio of BrainSegVol to eTIV, 0.714200, unitless
# Measure MaskVol-to-eTIV, MaskVol-to-eTIV, Ratio of MaskVol to eTIV, 0.994592, unitless
# Measure lhSurfaceHoles, lhSurfaceHoles, Number of defect holes in lh surfaces prior to fixing, 44, unitless
# Measure rhSurfaceHoles, rhSurfaceHoles, Number of defect holes in rh surfaces prior to fixing, 40, unitless
# Measure SurfaceHoles, SurfaceHoles, Total number of defect holes in surfaces prior to fixing, 84, unitless
# Measure EstimatedTotalIntraCranialVol, eTIV, Estimated Total Intracranial Volume, 1578253.151620, mm^3
# SegVolFile mri/aseg.mgz 
# SegVolFileTimeStamp  2020/01/21 10:54:41 
# ColorTable /home/span/acad/xzheng/freesurfer/ASegStatsLUT.txt 
# ColorTableTimeStamp 2017/01/19 09:00:02 
# InVolFile  mri/norm.mgz 
# InVolFileTimeStamp  2020/01/21 01:07:43 
# InVolFrame 0 
# PVVolFile  mri/norm.mgz 
# PVVolFileTimeStamp  2020/01/21 01:07:43 
# Excluding Cortical Gray and White Matter
# ExcludeSegId 0 2 3 41 42 
# VoxelVolume_mm3 1 
# TableCol  1 ColHeader Index 
# TableCol  1 FieldName Index 
# TableCol  1 Units     NA 
# TableCol  2 ColHeader SegId 
# TableCol  2 FieldName Segmentation Id
# TableCol  2 Units     NA
# TableCol  3 ColHeader NVoxels 
# TableCol  3 FieldName Number of Voxels
# TableCol  3 Units     unitless
# TableCol  4 ColHeader Volume_mm3
# TableCol  4 FieldName Volume
# TableCol  4 Units     mm^3
# TableCol  5 ColHeader StructName
# TableCol  5 FieldName Structure Name
# TableCol  5 Units     NA
# TableCol  6 ColHeader normMean 
# TableCol  6 FieldName Intensity normMean
# TableCol  6 Units     MR
# TableCol  7 ColHeader normStdDev
# TableCol  7 FieldName Itensity normStdDev
# TableCol  7 Units     MR
# TableCol  8 ColHeader normMin
# TableCol  8 FieldName Intensity normMin
# TableCol  8 Units     MR
# TableCol  9 ColHeader normMax
# TableCol  9 FieldName Intensity normMax
# TableCol  9 Units     MR
# TableCol 10 ColHeader normRange
# TableCol 10 FieldName Intensity normRange
# TableCol 10 Units     MR
# NRows 45 
# NTableCols 10 
# ColHeaders  Index SegId NVoxels Volume_mm3 StructName normMean normStdDev normMin normMax normRange  
  1   4      6480     6770.2  Left-Lateral-Ventricle            23.5185    13.7883     0.0000    80.0000    80.0000 
  2   5       476      519.5  Left-Inf-Lat-Vent                 33.8235    14.9260     4.0000    76.0000    72.0000 
  3   7     14770    15231.0  Left-Cerebellum-White-Matter      81.1430     7.5985    27.0000    99.0000    72.0000 
  4   8     46174    46200.6  Left-Cerebellum-Cortex            54.4935     9.7955     8.0000    89.0000    81.0000 
  5  10      6837     6515.3  Left-Thalamus-Proper              85.4024    10.5936    24.0000   114.0000    90.0000 
  6  11      3719     3617.1  Left-Caudate                      75.7464     8.4713    36.0000   108.0000    72.0000 
  7  12      3985     3957.0  Left-Putamen                      83.0324     7.9523    39.0000   112.0000    73.0000 
  8  13      2028     1982.7  Left-Pallidum                    102.3116     6.2093    57.0000   122.0000    65.0000 
  9  14      1057     1064.8  3rd-Ventricle                     31.0984    13.8303     6.0000    75.0000    69.0000 
 10  15      1533     1632.7  4th-Ventricle                     25.2981    11.7145     8.0000    68.0000    60.0000 
 11  16     20239    20498.5  Brain-Stem                        83.1461    10.2456    23.0000   116.0000    93.0000 
 12  17      4300     4203.9  Left-Hippocampus                  65.0340     8.3733    37.0000    97.0000    60.0000 
 13  18      1570     1531.0  Left-Amygdala                     66.1440     7.1930    33.0000    87.0000    54.0000 
 14  24      1057     1054.5  CSF                               38.0927    14.7693     4.0000    84.0000    80.0000 
 15  26       601      622.2  Left-Accumbens-area               70.5907     5.2153    40.0000    92.0000    52.0000 
 16  28      3631     3484.1  Left-VentralDC                    92.5318    11.6930    43.0000   119.0000    76.0000 
 17  30         2        5.2  Left-vessel                       52.5000     2.1213    51.0000    54.0000     3.0000 
 18  31       786      748.1  Left-choroid-plexus               49.4211    13.1523    20.0000    80.0000    60.0000 
 19  43      7699     8069.9  Right-Lateral-Ventricle           22.1866    12.5052     0.0000    77.0000    77.0000 
 20  44       649      659.6  Right-Inf-Lat-Vent                28.4284    15.1824     0.0000    73.0000    73.0000 
 21  46     15858    16199.1  Right-Cerebellum-White-Matter     79.7037     7.3965    39.0000   101.0000    62.0000 
 22  47     45076    44962.3  Right-Cerebellum-Cortex           53.8850    10.4423     5.0000    84.0000    79.0000 
 23  49      5990     5705.8  Right-Thalamus-Proper             88.8407    11.0407    29.0000   114.0000    85.0000 
 24  50      3724     3730.5  Right-Caudate                     76.2769     8.2986    39.0000   102.0000    63.0000 
 25  51      4526     4496.2  Right-Putamen                     80.6763     7.2766    38.0000   100.0000    62.0000 
 26  52      2128     2052.5  Right-Pallidum                   102.1527     7.7779    31.0000   125.0000    94.0000 
 27  53      4442     4354.2  Right-Hippocampus                 64.6207     9.4087    17.0000    95.0000    78.0000 
 28  54      1935     1916.5  Right-Amygdala                    65.2429     7.0509    11.0000    86.0000    75.0000 
 29  58       636      647.2  Right-Accumbens-area              73.1730     4.8158    52.0000    92.0000    40.0000 
 30  60      3711     3557.4  Right-VentralDC                   93.2086    11.9137    44.0000   115.0000    71.0000 
 31  62        15       22.4  Right-vessel                      49.6667    13.0256    22.0000    65.0000    43.0000 
 32  63      1043      975.4  Right-choroid-plexus              46.3241    12.3624     8.0000    78.0000    70.0000 
 33  72         0        0.0  5th-Ventricle                      0.0000     0.0000     0.0000     0.0000     0.0000 
 34  77      1399     1281.1  WM-hypointensities                69.7455    11.2720    37.0000    97.0000    60.0000 
 35  78         0        0.0  Left-WM-hypointensities            0.0000     0.0000     0.0000     0.0000     0.0000 
 36  79         0        0.0  Right-WM-hypointensities           0.0000     0.0000     0.0000     0.0000     0.0000 
 37  80         1        1.0  non-WM-hypointensities            43.0000     0.0000    43.0000    43.0000     0.0000 
 38  81         0        0.0  Left-non-WM-hypointensities        0.0000     0.0000     0.0000     0.0000     0.0000 
 39  82         0        0.0  Right-non-WM-hypointensities       0.0000     0.0000     0.0000     0.0000     0.0000 
 40  85       210      230.0  Optic-Chiasm                      74.3143    17.2814    26.0000   110.0000    84.0000 
 41 251      1015      932.5  CC_Posterior                     105.1163    17.6509    40.0000   121.0000    81.0000 
 42 252       628      563.2  CC_Mid_Posterior                  92.1561    20.8469    17.0000   118.0000   101.0000 
 43 253       454      412.9  CC_Central                        95.4956    16.1931    40.0000   114.0000    74.0000 
 44 254       413      374.1  CC_Mid_Anterior                   96.5133    18.7113    25.0000   118.0000    93.0000 
 45 255       825      783.0  CC_Anterior                      104.4545    16.6085    25.0000   126.0000   101.0000 
