# Supplementary material for: Computer assisted diagnosis of Alzheimer’s disease using statistical likelihood-ratio test
Source: PLoS One. 2023 Feb 17;18(2):e0279574. doi: 10.1371/journal.pone.0279574 (PMC9937475; doi:10.1371/journal.pone.0279574)
Supplement: S2 File — (ZIP) [file pone.0279574.s002.zip › ADNI_NC/1_1_20/S141022/stats/lh.aparc.a2009s.stats]

# Table of FreeSurfer cortical parcellation anatomical statistics 
# 
# CreationTime 2020/01/20-23:38:28-GMT
# generating_program mris_anatomical_stats
# cvs_version $Id: mris_anatomical_stats.c,v 1.79 2016/03/14 15:15:34 greve Exp $
# mrisurf.c-cvs_version $Id: mrisurf.c,v 1.781.2.6 2016/12/27 16:47:14 zkaufman Exp $
# cmdline mris_anatomical_stats -th3 -mgz -cortex ../label/lh.cortex.label -f ../stats/lh.aparc.a2009s.stats -b -a ../label/lh.aparc.a2009s.annot -c ../label/aparc.annot.a2009s.ctab S141022 lh white 
# sysname  Linux
# hostname ada
# machine  x86_64
# user     xzheng
# 
# SUBJECTS_DIR /home/span/acad/xzheng/freesurfer/subjects
# anatomy_type surface
# subjectname S141022
# hemi lh
# AnnotationFile ../label/lh.aparc.a2009s.annot
# AnnotationFileTimeStamp 2020/01/21 10:37:59
# Measure Cortex, NumVert, Number of Vertices, 134595, unitless
# Measure Cortex, WhiteSurfArea, White Surface Total Area, 91355.6, mm^2
# Measure Cortex, MeanThickness, Mean Thickness, 2.29936, mm
# Measure BrainSeg, BrainSegVol, Brain Segmentation Volume, 1127189.000000, mm^3
# Measure BrainSegNotVent, BrainSegVolNotVent, Brain Segmentation Volume Without Ventricles, 1106409.000000, mm^3
# Measure BrainSegNotVentSurf, BrainSegVolNotVentSurf, Brain Segmentation Volume Without Ventricles from Surf, 1105835.726492, mm^3
# Measure Cortex, CortexVol Total cortical gray matter volume, 473129.074210, mm^3
# Measure SupraTentorial, SupraTentorialVol, Supratentorial volume, 1002241.726492, mm^3
# Measure SupraTentorialNotVent, SupraTentorialVolNotVent, Supratentorial volume, 985108.726492, mm^3
# Measure EstimatedTotalIntraCranialVol, eTIV, Estimated Total Intracranial Volume, 1578253.151620, mm^3
# NTableCols 10
# TableCol  1 ColHeader StructName
# TableCol  1 FieldName Structure Name
# TableCol  1 Units     NA
# TableCol  2 ColHeader NumVert
# TableCol  2 FieldName Number of Vertices
# TableCol  2 Units     unitless
# TableCol  3 ColHeader SurfArea
# TableCol  3 FieldName Surface Area
# TableCol  3 Units     mm^2
# TableCol  4 ColHeader GrayVol
# TableCol  4 FieldName Gray Matter Volume
# TableCol  4 Units     mm^3
# TableCol  5 ColHeader ThickAvg 
# TableCol  5 FieldName Average Thickness
# TableCol  5 Units     mm
# TableCol  6 ColHeader ThickStd
# TableCol  6 FieldName Thickness StdDev
# TableCol  6 Units     mm 
# TableCol  7 ColHeader MeanCurv
# TableCol  7 FieldName Integrated Rectified Mean Curvature
# TableCol  7 Units     mm^-1
# TableCol  8 ColHeader GausCurv 
# TableCol  8 FieldName Integrated Rectified Gaussian Curvature
# TableCol  8 Units     mm^-2
# TableCol  9 ColHeader  FoldInd
# TableCol  9 FieldName  Folding Index 
# TableCol  9 Units      unitless 
# TableCol 10 ColHeader CurvInd
# TableCol 10 FieldName Intrinsic Curvature Index
# TableCol 10 Units     unitless
# ColHeaders StructName NumVert SurfArea GrayVol ThickAvg ThickStd MeanCurv GausCurv FoldInd CurvInd
G&S_frontomargin                         1331    950   2005  2.034 0.459     0.153     0.035       19     2.1
G&S_occipital_inf                        2285   1580   4157  2.139 0.579     0.153     0.033       41     3.2
G&S_paracentral                          2026   1101   2831  2.095 0.560     0.118     0.041       29     3.8
G&S_subcentral                           1945   1289   3762  2.519 0.562     0.140     0.033       26     2.4
G&S_transv_frontopol                      981    677   1869  2.196 0.689     0.179     0.051       23     2.5
G&S_cingul-Ant                           1944   1418   3885  2.702 0.592     0.146     0.035       30     2.7
G&S_cingul-Mid-Ant                       1142    841   2100  2.401 0.462     0.116     0.018       10     0.9
G&S_cingul-Mid-Post                      1138    799   2207  2.458 0.534     0.117     0.024       10     1.2
G_cingul-Post-dorsal                      481    344   1194  2.686 0.600     0.175     0.044       10     0.9
G_cingul-Post-ventral                     342    216    645  2.600 0.798     0.147     0.033        6     0.4
G_cuneus                                 2171   1420   2925  1.821 0.438     0.155     0.043       33     4.1
G_front_inf-Opercular                    1476    952   3141  2.566 0.463     0.119     0.029       18     1.6
G_front_inf-Orbital                       617    420   1211  2.258 0.555     0.174     0.044       16     1.1
G_front_inf-Triangul                     1322    886   2592  2.225 0.545     0.157     0.049       32     2.8
G_front_middle                           4459   3110   8946  2.257 0.649     0.162     0.049       85    10.0
G_front_sup                              7890   5369  17705  2.550 0.681     0.157     0.051      162    17.5
G_Ins_lg&S_cent_ins                       759    487   1620  3.374 0.725     0.144     0.044       10     1.5
G_insular_short                           923    585   2496  3.489 0.916     0.165     0.082       20     3.8
G_occipital_middle                       2909   1966   5757  2.245 0.658     0.171     0.049       71     6.3
G_occipital_sup                          1390    933   2140  1.902 0.545     0.134     0.029       18     1.6
G_oc-temp_lat-fusifor                    2574   1772   6004  2.867 0.648     0.144     0.031       43     3.5
G_oc-temp_med-Lingual                    3106   2095   4492  1.923 0.609     0.170     0.050       59     6.6
G_oc-temp_med-Parahip                    1292    840   3456  3.098 0.942     0.105     0.025       13     1.2
G_orbital                                2705   1816   5975  2.404 0.704     0.157     0.046       53     5.2
G_pariet_inf-Angular                     2577   1821   5286  2.282 0.618     0.165     0.047       56     5.3
G_pariet_inf-Supramar                    3066   2104   6391  2.353 0.670     0.129     0.030       42     3.7
G_parietal_sup                           2898   1996   5149  2.097 0.560     0.147     0.032       49     3.8
G_postcentral                            3548   2040   4599  1.883 0.568     0.129     0.041       56     6.5
G_precentral                             3323   1846   5782  2.451 0.565     0.124     0.048       56     7.3
G_precuneus                              2410   1834   5739  2.397 0.666     0.176     0.045       58     5.0
G_rectus                                 1050    719   2506  2.610 0.626     0.172     0.041       24     2.0
G_subcallosal                             802    512   1348  2.502 0.791     0.101     0.039        8     0.9
G_temp_sup-G_T_transv                     782    455   1366  2.338 0.377     0.095     0.018        7     0.5
G_temp_sup-Lateral                       2114   1372   5794  2.975 0.610     0.150     0.036       40     3.1
G_temp_sup-Plan_polar                     905    631   2272  3.243 0.645     0.089     0.017        4     0.6
G_temp_sup-Plan_tempo                    1205    852   2348  2.421 0.554     0.111     0.020       11     1.0
G_temporal_inf                           3038   2109   8287  2.744 0.851     0.157     0.050       71     6.6
G_temporal_middle                        2347   1691   6579  2.776 0.612     0.164     0.046       54     5.2
Lat_Fis-ant-Horizont                      368    263    434  1.733 0.410     0.103     0.017        3     0.2
Lat_Fis-ant-Vertical                      384    281    510  2.118 0.415     0.096     0.015        1     0.2
Lat_Fis-post                             1507   1010   1879  2.200 0.475     0.102     0.018        8     1.1
Pole_occipital                           2756   1673   3183  1.762 0.485     0.149     0.038       41     4.3
Pole_temporal                            1663   1201   5667  3.335 0.701     0.157     0.039       31     2.6
S_calcarine                              2891   2047   3262  1.835 0.616     0.124     0.028       27     3.4
S_central                                4165   2727   4453  1.825 0.566     0.106     0.019       26     3.5
S_cingul-Marginalis                       954    675   1243  1.912 0.462     0.109     0.018        6     0.7
S_circular_insula_ant                     625    440   1090  2.821 0.472     0.096     0.018        3     0.4
S_circular_insula_inf                    1583   1147   2785  2.911 0.682     0.094     0.014        7     1.0
S_circular_insula_sup                    1738   1191   2566  2.594 0.535     0.113     0.021       10     1.5
S_collat_transv_ant                      1106    803   1994  2.550 0.478     0.121     0.024       12     1.1
S_collat_transv_post                      617    430    710  1.936 0.361     0.158     0.042        8     1.0
S_front_inf                              2188   1506   3148  2.100 0.470     0.150     0.036       32     3.5
S_front_middle                           1152    845   1629  1.941 0.438     0.141     0.032       13     1.5
S_front_sup                              3211   2244   4604  1.966 0.480     0.113     0.025       28     3.3
S_interm_prim-Jensen                      235    180    524  2.456 0.784     0.190     0.054        4     0.6
S_intrapariet&P_trans                    3266   2250   4388  1.937 0.525     0.119     0.022       31     3.1
S_oc_middle&Lunatus                      1471   1013   1713  1.866 0.395     0.128     0.024       14     1.6
S_oc_sup&transversal                     1028    724   1306  1.807 0.413     0.123     0.023        9     0.9
S_occipital_ant                           615    410    759  2.083 0.343     0.096     0.017        4     0.4
S_oc-temp_lat                            1100    772   1568  2.359 0.382     0.104     0.016        7     0.7
S_oc-temp_med&Lingual                    1984   1455   2944  2.333 0.458     0.114     0.021       13     1.8
S_orbital_lateral                         353    262    632  2.179 0.734     0.148     0.040        4     0.6
S_orbital_med-olfact                      646    452    816  2.390 0.645     0.124     0.017        6     0.4
S_orbital-H_Shaped                       1638   1148   3227  2.896 0.798     0.143     0.031       21     2.3
S_parieto_occipital                      2182   1528   3034  2.101 0.575     0.138     0.031       29     2.7
S_pericallosal                           1184    701    942  1.805 0.725     0.125     0.020       22     0.7
S_postcentral                            3738   2445   4352  1.854 0.439     0.109     0.019       29     2.9
S_precentral-inf-part                    1532   1027   2207  2.300 0.420     0.107     0.019       11     1.2
S_precentral-sup-part                    1686   1126   2075  2.047 0.473     0.106     0.020       12     1.5
S_suborbital                              688    503   1110  2.515 0.621     0.141     0.023        8     0.5
S_subparietal                             875    623   1244  2.119 0.621     0.125     0.024        7     0.8
S_temporal_inf                           1498   1076   2167  2.434 0.425     0.122     0.021       11     1.3
S_temporal_sup                           4122   2954   6193  2.199 0.492     0.117     0.023       42     4.0
S_temporal_transverse                     573    374    679  2.223 0.373     0.092     0.016        3     0.3
