# Supplementary material for: Computer assisted diagnosis of Alzheimer’s disease using statistical likelihood-ratio test
Source: PLoS One. 2023 Feb 17;18(2):e0279574. doi: 10.1371/journal.pone.0279574 (PMC9937475; doi:10.1371/journal.pone.0279574)
Supplement: S2 File — (ZIP) [file pone.0279574.s002.zip › ADNI_NC/1_1_20/S141022/stats/lh.aparc.DKTatlas.stats]

# Table of FreeSurfer cortical parcellation anatomical statistics 
# 
# CreationTime 2020/01/20-23:40:15-GMT
# generating_program mris_anatomical_stats
# cvs_version $Id: mris_anatomical_stats.c,v 1.79 2016/03/14 15:15:34 greve Exp $
# mrisurf.c-cvs_version $Id: mrisurf.c,v 1.781.2.6 2016/12/27 16:47:14 zkaufman Exp $
# cmdline mris_anatomical_stats -th3 -mgz -cortex ../label/lh.cortex.label -f ../stats/lh.aparc.DKTatlas.stats -b -a ../label/lh.aparc.DKTatlas.annot -c ../label/aparc.annot.DKTatlas.ctab S141022 lh white 
# sysname  Linux
# hostname ada
# machine  x86_64
# user     xzheng
# 
# SUBJECTS_DIR /home/span/acad/xzheng/freesurfer/subjects
# anatomy_type surface
# subjectname S141022
# hemi lh
# AnnotationFile ../label/lh.aparc.DKTatlas.annot
# AnnotationFileTimeStamp 2020/01/21 10:39:51
# Measure Cortex, NumVert, Number of Vertices, 134595, unitless
# Measure Cortex, WhiteSurfArea, White Surface Total Area, 91355.6, mm^2
# Measure Cortex, MeanThickness, Mean Thickness, 2.29936, mm
# Measure BrainSeg, BrainSegVol, Brain Segmentation Volume, 1127189.000000, mm^3
# Measure BrainSegNotVent, BrainSegVolNotVent, Brain Segmentation Volume Without Ventricles, 1106409.000000, mm^3
# Measure BrainSegNotVentSurf, BrainSegVolNotVentSurf, Brain Segmentation Volume Without Ventricles from Surf, 1105835.726492, mm^3
# Measure Cortex, CortexVol Total cortical gray matter volume, 473129.074210, mm^3
# Measure SupraTentorial, SupraTentorialVol, Supratentorial volume, 1002241.726492, mm^3
# Measure SupraTentorialNotVent, SupraTentorialVolNotVent, Supratentorial volume, 985108.726492, mm^3
# Measure EstimatedTotalIntraCranialVol, eTIV, Estimated Total Intracranial Volume, 1578253.151620, mm^3
# NTableCols 10
# TableCol  1 ColHeader StructName
# TableCol  1 FieldName Structure Name
# TableCol  1 Units     NA
# TableCol  2 ColHeader NumVert
# TableCol  2 FieldName Number of Vertices
# TableCol  2 Units     unitless
# TableCol  3 ColHeader SurfArea
# TableCol  3 FieldName Surface Area
# TableCol  3 Units     mm^2
# TableCol  4 ColHeader GrayVol
# TableCol  4 FieldName Gray Matter Volume
# TableCol  4 Units     mm^3
# TableCol  5 ColHeader ThickAvg 
# TableCol  5 FieldName Average Thickness
# TableCol  5 Units     mm
# TableCol  6 ColHeader ThickStd
# TableCol  6 FieldName Thickness StdDev
# TableCol  6 Units     mm 
# TableCol  7 ColHeader MeanCurv
# TableCol  7 FieldName Integrated Rectified Mean Curvature
# TableCol  7 Units     mm^-1
# TableCol  8 ColHeader GausCurv 
# TableCol  8 FieldName Integrated Rectified Gaussian Curvature
# TableCol  8 Units     mm^-2
# TableCol  9 ColHeader  FoldInd
# TableCol  9 FieldName  Folding Index 
# TableCol  9 Units      unitless 
# TableCol 10 ColHeader CurvInd
# TableCol 10 FieldName Intrinsic Curvature Index
# TableCol 10 Units     unitless
# ColHeaders StructName NumVert SurfArea GrayVol ThickAvg ThickStd MeanCurv GausCurv FoldInd CurvInd
caudalanteriorcingulate                  1580   1113   3064  2.579 0.536     0.139     0.023       26     1.5
caudalmiddlefrontal                      3711   2455   6239  2.315 0.570     0.124     0.030       40     4.7
cuneus                                   2971   2014   3902  1.821 0.445     0.145     0.035       41     4.3
entorhinal                                735    468   2237  3.389 1.090     0.105     0.029        7     0.8
fusiform                                 4879   3444   9860  2.626 0.622     0.134     0.027       65     5.8
inferiorparietal                         5923   4206  10183  2.142 0.580     0.148     0.037      101     9.7
inferiortemporal                         5534   3917  13555  2.747 0.784     0.145     0.040       99     9.1
isthmuscingulate                         1478    947   2259  2.257 0.831     0.125     0.026       21     1.2
lateraloccipital                         9481   6226  13773  1.953 0.535     0.144     0.034      145    13.4
lateralorbitofrontal                     4757   3213   8743  2.561 0.787     0.143     0.035       70     6.9
lingual                                  4885   3292   6478  1.975 0.573     0.151     0.041       75     8.5
medialorbitofrontal                      2483   1723   5162  2.577 0.682     0.145     0.036       41     3.7
middletemporal                           5203   3709  11485  2.595 0.618     0.141     0.035       87     8.3
parahippocampal                           895    639   1899  2.689 0.602     0.099     0.016        7     0.5
paracentral                              2477   1550   4065  2.256 0.594     0.116     0.026       27     2.7
parsopercularis                          2296   1513   4002  2.408 0.444     0.120     0.028       25     2.4
parsorbitalis                            1218    849   2482  2.433 0.578     0.146     0.035       21     1.7
parstriangularis                         2807   1959   4787  2.153 0.586     0.140     0.035       46     4.5
pericalcarine                            2159   1538   2315  1.597 0.423     0.134     0.035       21     3.2
postcentral                              9547   6006  12403  1.897 0.591     0.123     0.030      115    12.8
posteriorcingulate                       1596   1114   2812  2.271 0.643     0.142     0.028       24     2.2
precentral                               9067   5521  13871  2.316 0.582     0.116     0.034      105    13.6
precuneus                                5119   3729   9440  2.262 0.638     0.154     0.037       86     8.3
rostralanteriorcingulate                 1637   1130   3132  2.607 0.729     0.141     0.036       27     2.2
rostralmiddlefrontal                     5551   4042   9856  2.089 0.567     0.169     0.049      102    12.3
superiorfrontal                         12158   8413  23568  2.337 0.672     0.146     0.044      210    22.9
superiorparietal                         6526   4427   9941  1.980 0.537     0.132     0.027       84     7.3
superiortemporal                         7589   5260  16544  2.745 0.688     0.120     0.025       85     7.8
supramarginal                            5963   4099  11030  2.278 0.634     0.125     0.028       71     6.8
transversetemporal                       1072    611   1657  2.331 0.359     0.080     0.016        6     0.6
insula                                   3298   2228   6856  3.100 0.813     0.127     0.041       37     6.3
