# Supplementary material for: Computer assisted diagnosis of Alzheimer’s disease using statistical likelihood-ratio test
Source: PLoS One. 2023 Feb 17;18(2):e0279574. doi: 10.1371/journal.pone.0279574 (PMC9937475; doi:10.1371/journal.pone.0279574)
Supplement: S2 File — (ZIP) [file pone.0279574.s002.zip › ADNI_NC/1_1_20/S141022/stats/lh.aparc.pial.stats]

# Table of FreeSurfer cortical parcellation anatomical statistics 
# 
# CreationTime 2020/01/20-23:35:57-GMT
# generating_program mris_anatomical_stats
# cvs_version $Id: mris_anatomical_stats.c,v 1.79 2016/03/14 15:15:34 greve Exp $
# mrisurf.c-cvs_version $Id: mrisurf.c,v 1.781.2.6 2016/12/27 16:47:14 zkaufman Exp $
# cmdline mris_anatomical_stats -th3 -mgz -cortex ../label/lh.cortex.label -f ../stats/lh.aparc.pial.stats -b -a ../label/lh.aparc.annot -c ../label/aparc.annot.ctab S141022 lh pial 
# sysname  Linux
# hostname ada
# machine  x86_64
# user     xzheng
# 
# SUBJECTS_DIR /home/span/acad/xzheng/freesurfer/subjects
# anatomy_type surface
# subjectname S141022
# hemi lh
# AnnotationFile ../label/lh.aparc.annot
# AnnotationFileTimeStamp 2020/01/21 09:59:37
# Measure Cortex, NumVert, Number of Vertices, 134554, unitless
# Measure Cortex, PialSurfArea, Pial Surface Total Area, 112751, mm^2
# Measure Cortex, MeanThickness, Mean Thickness, 2.29956, mm
# Measure BrainSeg, BrainSegVol, Brain Segmentation Volume, 1127189.000000, mm^3
# Measure BrainSegNotVent, BrainSegVolNotVent, Brain Segmentation Volume Without Ventricles, 1106409.000000, mm^3
# Measure BrainSegNotVentSurf, BrainSegVolNotVentSurf, Brain Segmentation Volume Without Ventricles from Surf, 1105835.726492, mm^3
# Measure Cortex, CortexVol Total cortical gray matter volume, 473129.074210, mm^3
# Measure SupraTentorial, SupraTentorialVol, Supratentorial volume, 1002241.726492, mm^3
# Measure SupraTentorialNotVent, SupraTentorialVolNotVent, Supratentorial volume, 985108.726492, mm^3
# Measure EstimatedTotalIntraCranialVol, eTIV, Estimated Total Intracranial Volume, 1578253.151620, mm^3
# NTableCols 10
# TableCol  1 ColHeader StructName
# TableCol  1 FieldName Structure Name
# TableCol  1 Units     NA
# TableCol  2 ColHeader NumVert
# TableCol  2 FieldName Number of Vertices
# TableCol  2 Units     unitless
# TableCol  3 ColHeader SurfArea
# TableCol  3 FieldName Surface Area
# TableCol  3 Units     mm^2
# TableCol  4 ColHeader GrayVol
# TableCol  4 FieldName Gray Matter Volume
# TableCol  4 Units     mm^3
# TableCol  5 ColHeader ThickAvg 
# TableCol  5 FieldName Average Thickness
# TableCol  5 Units     mm
# TableCol  6 ColHeader ThickStd
# TableCol  6 FieldName Thickness StdDev
# TableCol  6 Units     mm 
# TableCol  7 ColHeader MeanCurv
# TableCol  7 FieldName Integrated Rectified Mean Curvature
# TableCol  7 Units     mm^-1
# TableCol  8 ColHeader GausCurv 
# TableCol  8 FieldName Integrated Rectified Gaussian Curvature
# TableCol  8 Units     mm^-2
# TableCol  9 ColHeader  FoldInd
# TableCol  9 FieldName  Folding Index 
# TableCol  9 Units      unitless 
# TableCol 10 ColHeader CurvInd
# TableCol 10 FieldName Intrinsic Curvature Index
# TableCol 10 Units     unitless
# ColHeaders StructName NumVert SurfArea GrayVol ThickAvg ThickStd MeanCurv GausCurv FoldInd CurvInd
bankssts                                  893    812   1663  2.292 0.499     0.139     0.026       13     1.1
caudalanteriorcingulate                   800    635   1465  2.562 0.550     0.137     0.029       13     1.0
caudalmiddlefrontal                      3529   2731   5961  2.313 0.577     0.136     0.028       43     4.4
cuneus                                   2280   1744   2872  1.812 0.446     0.147     0.036       30     3.6
entorhinal                                776    914   2487  3.502 1.051     0.159     0.035        6     1.3
fusiform                                 5349   4645  11214  2.688 0.651     0.149     0.036       86     8.9
inferiorparietal                         5955   5354  10261  2.131 0.579     0.171     0.038       90    10.6
inferiortemporal                         5529   5318  12934  2.692 0.747     0.167     0.039       86     9.9
isthmuscingulate                         1483   1091   2263  2.262 0.836     0.144     0.038       46     2.3
lateraloccipital                         9529   7901  13916  1.959 0.536     0.148     0.032      121    13.9
lateralorbitofrontal                     4291   3250   7975  2.610 0.739     0.132     0.031       58     5.9
lingual                                  4771   3489   6436  1.986 0.576     0.137     0.039       84     8.9
medialorbitofrontal                      2608   2267   5187  2.559 0.657     0.162     0.039       53     4.9
middletemporal                           4044   3997   9412  2.677 0.612     0.172     0.039       64     7.5
parahippocampal                           838    766   1801  2.704 0.596     0.134     0.028        7     1.1
paracentral                              2122   1714   3415  2.222 0.594     0.142     0.027       22     2.6
parsopercularis                          2460   1966   4340  2.393 0.466     0.139     0.030       27     3.1
parsorbitalis                            1048   1202   2658  2.512 0.703     0.227     0.053       24     2.6
parstriangularis                         2370   2141   4024  2.139 0.559     0.165     0.030       29     3.3
pericalcarine                            2105   1320   2266  1.594 0.411     0.122     0.031       24     2.9
postcentral                              8422   6441  10918  1.861 0.583     0.130     0.025       81     9.3
posteriorcingulate                       1392   1138   2440  2.251 0.649     0.153     0.035       35     2.2
precentral                               9146   6299  13918  2.306 0.582     0.107     0.023       75     8.5
precuneus                                5202   4568   9526  2.253 0.637     0.170     0.040       80     9.6
rostralanteriorcingulate                 1556   1337   2954  2.537 0.770     0.150     0.041       32     2.8
rostralmiddlefrontal                     8289   7735  14040  2.059 0.544     0.185     0.044      141    18.2
superiorfrontal                         11067   9881  21957  2.427 0.668     0.163     0.038      161    19.1
superiorparietal                         8084   6690  11999  1.962 0.523     0.151     0.030      105    10.5
superiortemporal                         6134   5110  12734  2.693 0.637     0.138     0.030       75     8.2
supramarginal                            6509   5730  11877  2.290 0.630     0.159     0.034       83    10.1
frontalpole                               441    560   1092  2.554 0.614     0.233     0.044        6     1.0
temporalpole                              623    886   2308  3.386 0.759     0.212     0.038        9     1.3
transversetemporal                       1107    871   1717  2.332 0.360     0.101     0.021        4     0.9
insula                                   3815   2266   7519  3.060 0.851     0.122     0.036       78     6.0
