# Supplementary material for: Computer assisted diagnosis of Alzheimer’s disease using statistical likelihood-ratio test
Source: PLoS One. 2023 Feb 17;18(2):e0279574. doi: 10.1371/journal.pone.0279574 (PMC9937475; doi:10.1371/journal.pone.0279574)
Supplement: S2 File — (ZIP) [file pone.0279574.s002.zip › ADNI_NC/1_1_20/S141022/stats/lh.aparc.stats]

# Table of FreeSurfer cortical parcellation anatomical statistics 
# 
# CreationTime 2020/01/20-23:35:24-GMT
# generating_program mris_anatomical_stats
# cvs_version $Id: mris_anatomical_stats.c,v 1.79 2016/03/14 15:15:34 greve Exp $
# mrisurf.c-cvs_version $Id: mrisurf.c,v 1.781.2.6 2016/12/27 16:47:14 zkaufman Exp $
# cmdline mris_anatomical_stats -th3 -mgz -cortex ../label/lh.cortex.label -f ../stats/lh.aparc.stats -b -a ../label/lh.aparc.annot -c ../label/aparc.annot.ctab S141022 lh white 
# sysname  Linux
# hostname ada
# machine  x86_64
# user     xzheng
# 
# SUBJECTS_DIR /home/span/acad/xzheng/freesurfer/subjects
# anatomy_type surface
# subjectname S141022
# hemi lh
# AnnotationFile ../label/lh.aparc.annot
# AnnotationFileTimeStamp 2020/01/21 09:59:37
# Measure Cortex, NumVert, Number of Vertices, 134554, unitless
# Measure Cortex, WhiteSurfArea, White Surface Total Area, 91326.4, mm^2
# Measure Cortex, MeanThickness, Mean Thickness, 2.29956, mm
# Measure BrainSeg, BrainSegVol, Brain Segmentation Volume, 1127189.000000, mm^3
# Measure BrainSegNotVent, BrainSegVolNotVent, Brain Segmentation Volume Without Ventricles, 1106409.000000, mm^3
# Measure BrainSegNotVentSurf, BrainSegVolNotVentSurf, Brain Segmentation Volume Without Ventricles from Surf, 1105835.726492, mm^3
# Measure Cortex, CortexVol Total cortical gray matter volume, 473129.074210, mm^3
# Measure SupraTentorial, SupraTentorialVol, Supratentorial volume, 1002241.726492, mm^3
# Measure SupraTentorialNotVent, SupraTentorialVolNotVent, Supratentorial volume, 985108.726492, mm^3
# Measure EstimatedTotalIntraCranialVol, eTIV, Estimated Total Intracranial Volume, 1578253.151620, mm^3
# NTableCols 10
# TableCol  1 ColHeader StructName
# TableCol  1 FieldName Structure Name
# TableCol  1 Units     NA
# TableCol  2 ColHeader NumVert
# TableCol  2 FieldName Number of Vertices
# TableCol  2 Units     unitless
# TableCol  3 ColHeader SurfArea
# TableCol  3 FieldName Surface Area
# TableCol  3 Units     mm^2
# TableCol  4 ColHeader GrayVol
# TableCol  4 FieldName Gray Matter Volume
# TableCol  4 Units     mm^3
# TableCol  5 ColHeader ThickAvg 
# TableCol  5 FieldName Average Thickness
# TableCol  5 Units     mm
# TableCol  6 ColHeader ThickStd
# TableCol  6 FieldName Thickness StdDev
# TableCol  6 Units     mm 
# TableCol  7 ColHeader MeanCurv
# TableCol  7 FieldName Integrated Rectified Mean Curvature
# TableCol  7 Units     mm^-1
# TableCol  8 ColHeader GausCurv 
# TableCol  8 FieldName Integrated Rectified Gaussian Curvature
# TableCol  8 Units     mm^-2
# TableCol  9 ColHeader  FoldInd
# TableCol  9 FieldName  Folding Index 
# TableCol  9 Units      unitless 
# TableCol 10 ColHeader CurvInd
# TableCol 10 FieldName Intrinsic Curvature Index
# TableCol 10 Units     unitless
# ColHeaders StructName NumVert SurfArea GrayVol ThickAvg ThickStd MeanCurv GausCurv FoldInd CurvInd
bankssts                                  893    667   1663  2.292 0.499     0.110     0.019        9     0.7
caudalanteriorcingulate                   800    555   1465  2.562 0.550     0.147     0.022       15     0.8
caudalmiddlefrontal                      3529   2336   5961  2.313 0.577     0.123     0.030       37     4.5
cuneus                                   2280   1500   2872  1.812 0.446     0.149     0.038       32     3.8
entorhinal                                776    507   2487  3.502 1.051     0.104     0.029        8     0.8
fusiform                                 5349   3768  11214  2.688 0.651     0.134     0.029       74     6.6
inferiorparietal                         5955   4237  10261  2.131 0.579     0.145     0.036      100     9.6
inferiortemporal                         5529   3897  12934  2.692 0.747     0.142     0.038       95     8.9
isthmuscingulate                         1483    946   2263  2.262 0.836     0.125     0.026       21     1.2
lateraloccipital                         9529   6261  13916  1.959 0.536     0.145     0.034      146    13.7
lateralorbitofrontal                     4291   2914   7975  2.610 0.739     0.138     0.033       59     5.8
lingual                                  4771   3227   6436  1.986 0.576     0.149     0.040       72     8.2
medialorbitofrontal                      2608   1807   5187  2.559 0.657     0.152     0.036       45     4.0
middletemporal                           4044   2877   9412  2.677 0.612     0.151     0.040       77     7.3
parahippocampal                           838    600   1801  2.704 0.596     0.102     0.016        7     0.5
paracentral                              2122   1326   3415  2.222 0.594     0.113     0.023       18     2.0
parsopercularis                          2460   1640   4340  2.393 0.466     0.121     0.029       27     2.8
parsorbitalis                            1048    797   2658  2.512 0.703     0.178     0.050       22     2.3
parstriangularis                         2370   1632   4024  2.139 0.559     0.135     0.033       40     3.3
pericalcarine                            2105   1522   2266  1.594 0.411     0.135     0.035       21     3.1
postcentral                              8422   5264  10918  1.861 0.583     0.120     0.030      100    11.4
posteriorcingulate                       1392    964   2440  2.251 0.649     0.141     0.028       21     1.8
precentral                               9146   5554  13918  2.306 0.582     0.117     0.034      111    14.0
precuneus                                5202   3797   9526  2.253 0.637     0.150     0.036       84     8.0
rostralanteriorcingulate                 1556   1062   2954  2.537 0.770     0.122     0.036       24     1.9
rostralmiddlefrontal                     8289   5931  14040  2.059 0.544     0.164     0.045      151    17.0
superiorfrontal                         11067   7632  21957  2.427 0.668     0.141     0.040      178    19.4
superiorparietal                         8084   5499  11999  1.962 0.523     0.135     0.028      108     9.1
superiortemporal                         6134   4179  12734  2.693 0.637     0.117     0.023       64     5.9
supramarginal                            6509   4462  11877  2.290 0.630     0.129     0.029       81     7.6
frontalpole                               441    304   1092  2.554 0.614     0.190     0.062       11     1.3
temporalpole                              623    490   2308  3.386 0.759     0.148     0.036       10     1.0
transversetemporal                       1107    639   1717  2.332 0.360     0.079     0.016        6     0.6
insula                                   3815   2543   7519  3.060 0.851     0.130     0.042       43     7.3
