# Supplementary material for: Computer assisted diagnosis of Alzheimer’s disease using statistical likelihood-ratio test
Source: PLoS One. 2023 Feb 17;18(2):e0279574. doi: 10.1371/journal.pone.0279574 (PMC9937475; doi:10.1371/journal.pone.0279574)
Supplement: S2 File — (ZIP) [file pone.0279574.s002.zip › ADNI_NC/1_1_20/S141022/stats/lh.BA_exvivo.thresh.stats]

# Table of FreeSurfer cortical parcellation anatomical statistics 
# 
# CreationTime 2020/01/21-00:12:50-GMT
# generating_program mris_anatomical_stats
# cvs_version $Id: mris_anatomical_stats.c,v 1.79 2016/03/14 15:15:34 greve Exp $
# mrisurf.c-cvs_version $Id: mrisurf.c,v 1.781.2.6 2016/12/27 16:47:14 zkaufman Exp $
# cmdline mris_anatomical_stats -th3 -mgz -f ../stats/lh.BA_exvivo.thresh.stats -b -a ./lh.BA_exvivo.thresh.annot -c ./BA_exvivo.thresh.ctab S141022 lh white 
# sysname  Linux
# hostname ada
# machine  x86_64
# user     xzheng
# 
# SUBJECTS_DIR /home/span/acad/xzheng/freesurfer/subjects
# anatomy_type surface
# subjectname S141022
# hemi lh
# AnnotationFile ./lh.BA_exvivo.thresh.annot
# AnnotationFileTimeStamp 2020/01/21 11:12:21
# Measure Cortex, NumVert, Number of Vertices, 142582, unitless
# Measure Cortex, WhiteSurfArea, White Surface Total Area, 96632.9, mm^2
# Measure BrainSeg, BrainSegVol, Brain Segmentation Volume, 1127189.000000, mm^3
# Measure BrainSegNotVent, BrainSegVolNotVent, Brain Segmentation Volume Without Ventricles, 1106409.000000, mm^3
# Measure BrainSegNotVentSurf, BrainSegVolNotVentSurf, Brain Segmentation Volume Without Ventricles from Surf, 1105835.726492, mm^3
# Measure Cortex, CortexVol Total cortical gray matter volume, 473129.074210, mm^3
# Measure SupraTentorial, SupraTentorialVol, Supratentorial volume, 1002241.726492, mm^3
# Measure SupraTentorialNotVent, SupraTentorialVolNotVent, Supratentorial volume, 985108.726492, mm^3
# Measure EstimatedTotalIntraCranialVol, eTIV, Estimated Total Intracranial Volume, 1578253.151620, mm^3
# NTableCols 10
# TableCol  1 ColHeader StructName
# TableCol  1 FieldName Structure Name
# TableCol  1 Units     NA
# TableCol  2 ColHeader NumVert
# TableCol  2 FieldName Number of Vertices
# TableCol  2 Units     unitless
# TableCol  3 ColHeader SurfArea
# TableCol  3 FieldName Surface Area
# TableCol  3 Units     mm^2
# TableCol  4 ColHeader GrayVol
# TableCol  4 FieldName Gray Matter Volume
# TableCol  4 Units     mm^3
# TableCol  5 ColHeader ThickAvg 
# TableCol  5 FieldName Average Thickness
# TableCol  5 Units     mm
# TableCol  6 ColHeader ThickStd
# TableCol  6 FieldName Thickness StdDev
# TableCol  6 Units     mm 
# TableCol  7 ColHeader MeanCurv
# TableCol  7 FieldName Integrated Rectified Mean Curvature
# TableCol  7 Units     mm^-1
# TableCol  8 ColHeader GausCurv 
# TableCol  8 FieldName Integrated Rectified Gaussian Curvature
# TableCol  8 Units     mm^-2
# TableCol  9 ColHeader  FoldInd
# TableCol  9 FieldName  Folding Index 
# TableCol  9 Units      unitless 
# TableCol 10 ColHeader CurvInd
# TableCol 10 FieldName Intrinsic Curvature Index
# TableCol 10 Units     unitless
# ColHeaders StructName NumVert SurfArea GrayVol ThickAvg ThickStd MeanCurv GausCurv FoldInd CurvInd
BA1_exvivo                               1035    557   1321  1.895 0.562     0.150     0.061       22     2.9
BA2_exvivo                               2532   1527   3147  1.885 0.457     0.114     0.027       29     3.1
BA3a_exvivo                              1081    733    974  1.631 0.443     0.124     0.025        9     1.0
BA3b_exvivo                              1697   1119   1634  1.453 0.344     0.099     0.019       11     1.4
BA4a_exvivo                              2119   1182   2933  2.231 0.550     0.101     0.032       19     3.3
BA4p_exvivo                              1521    935   2044  2.250 0.526     0.110     0.024       13     1.7
BA6_exvivo                               5579   3480   9829  2.330 0.641     0.126     0.042       96    10.4
BA44_exvivo                              1491    986   2746  2.454 0.399     0.109     0.022       15     1.3
BA45_exvivo                              1423    957   2762  2.254 0.509     0.154     0.051       31     3.2
V1_exvivo                                4283   2945   4959  1.675 0.453     0.138     0.039       52     6.8
V2_exvivo                                4752   3042   5787  1.802 0.496     0.162     0.043       77     9.0
MT_exvivo                                 566    394    864  2.176 0.447     0.124     0.022        6     0.5
perirhinal_exvivo                         315    205   1188  3.844 0.810     0.083     0.013        1     0.2
entorhinal_exvivo                         302    222    887  3.380 0.743     0.091     0.018        1     0.2
