# Supplementary material for: Computer assisted diagnosis of Alzheimer’s disease using statistical likelihood-ratio test
Source: PLoS One. 2023 Feb 17;18(2):e0279574. doi: 10.1371/journal.pone.0279574 (PMC9937475; doi:10.1371/journal.pone.0279574)
Supplement: S2 File — (ZIP) [file pone.0279574.s002.zip › ADNI_NC/1_1_20/S141022/stats/lh.curv.stats]

Raw <mean> +- <std> (using 'lh.curv'):                -0.03861 +- 0.1991 
       Raw Min:                                       -4.73702 at vertex 113016  
       Raw Max:                                        1.42152 at vertex 34728   
       Raw Curvature Calculation Type:                discrete
       Raw Mean Vertex Separation (Whole Surface):     0.85103 +- 0.23500 mm
       Raw Total Surface Area:                     86794.74219 mm^2
       Raw Total Number of Vertices:                    142582
       Raw Average Vertex Area (Whole Surface):        0.60874 mm^2
       Raw Natural Surface Integral:               -1940.12366
       Raw Rectified Surface Integral:             11669.70020
       Raw Positive Surface Integral:               4864.78857
       Raw Negative Surface Integral:               6804.91211
       Raw Mean Natural Surface Integral:             -0.01361 across 142582 (100.00%) vertices
       Raw Mean Rectified Surface Integral:            0.08185 across 142582 (100.00%) vertices
       Raw Mean Positive Surface Integral:             0.07149 across 68049 (47.73%) vertices
       Raw Mean Negative Surface Integral:             0.09130 across 74533 (52.27%) vertices
       Raw AreaNorm Natural Surface Integral:         -0.02235 across 86795.031250 (100.00%) mm^2
       Raw AreaNorm Rectified Surface Integral:        0.13445 across 86795.031250 (100.00%) mm^2
       Raw AreaNorm Positive Surface Integral:         0.11260 across 43205.503906 (49.78%) mm^2
       Raw AreaNorm Negative Surface Integral:         0.15611 across 43589.390625 (50.22%) mm^2

Raw <mean> +- <std> (using 'lh.sulc'):                -0.00000 +- 5.5674 
       Raw Min:                                      -13.57654 at vertex 90319   
       Raw Max:                                       17.19740 at vertex 109559  
       Raw Curvature Calculation Type:                discrete
       Raw Mean Vertex Separation (Whole Surface):     0.85103 +- 0.23500 mm
       Raw Total Surface Area:                     86794.74219 mm^2
       Raw Total Number of Vertices:                    142582
       Raw Average Vertex Area (Whole Surface):        0.60874 mm^2
       Raw Natural Surface Integral:               22497.26562
       Raw Rectified Surface Integral:            386299.40625
       Raw Positive Surface Integral:             204398.32812
       Raw Negative Surface Integral:             181901.06250
       Raw Mean Natural Surface Integral:              0.15778 across 142582 (100.00%) vertices
       Raw Mean Rectified Surface Integral:            2.70931 across 142582 (100.00%) vertices
       Raw Mean Positive Surface Integral:             3.07824 across 66401 (46.57%) vertices
       Raw Mean Negative Surface Integral:             2.38775 across 76181 (53.43%) vertices
       Raw AreaNorm Natural Surface Integral:          0.25920 across 86795.031250 (100.00%) mm^2
       Raw AreaNorm Rectified Surface Integral:        4.45071 across 86795.031250 (100.00%) mm^2
       Raw AreaNorm Positive Surface Integral:         4.87513 across 41926.707031 (48.31%) mm^2
       Raw AreaNorm Negative Surface Integral:         4.05413 across 44868.097656 (51.69%) mm^2

K <mean> +- <std> (using 'lh.smoothwm'):               0.25128 +- 5.9294 mm^-2
         K Min:                                      -22.85910 at vertex 115796  
         K Max:                                      834.47400 at vertex 113016  
         K Curvature Calculation Type:                discrete
         K Mean Vertex Separation (Whole Surface):     0.85103 +- 0.23500 mm
         K Total Surface Area:                     86794.74219 mm^2
         K Total Number of Vertices:                    142582
         K Average Vertex Area (Whole Surface):        0.60874 mm^2
         K Natural Surface Integral:                  12.56653
         K Rectified Surface Integral:              6727.39307
         K Positive Surface Integral:               3369.97974
         K Negative Surface Integral:               3357.41309
         K Mean Natural Surface Integral:              0.00009 across 142582 (100.00%) vertices
         K Mean Rectified Surface Integral:            0.04718 across 142582 (100.00%) vertices
         K Mean Positive Surface Integral:             0.05313 across 63429 (44.49%) vertices
         K Mean Negative Surface Integral:             0.04242 across 79153 (55.51%) vertices
         K AreaNorm Natural Surface Integral:          0.00014 across 86795.031250 (100.00%) mm^2
         K AreaNorm Rectified Surface Integral:        0.07751 across 86795.031250 (100.00%) mm^2
         K AreaNorm Positive Surface Integral:         0.11565 across 29140.294922 (33.57%) mm^2
         K AreaNorm Negative Surface Integral:         0.05823 across 57654.183594 (66.43%) mm^2

H <mean> +- <std> (using 'lh.smoothwm'):              -0.08646 +- 0.9463 mm^-1
         H Min:                                     -131.48466 at vertex 141935  
         H Max:                                       50.18794 at vertex 104474  
         H Curvature Calculation Type:                discrete
         H Mean Vertex Separation (Whole Surface):     0.85103 +- 0.23500 mm
         H Total Surface Area:                     86794.74219 mm^2
         H Total Number of Vertices:                    142582
         H Average Vertex Area (Whole Surface):        0.60874 mm^2
         H Natural Surface Integral:               -1845.84509
         H Rectified Surface Integral:             15843.93066
         H Positive Surface Integral:               6999.04297
         H Negative Surface Integral:               8844.88770
         H Mean Natural Surface Integral:             -0.01295 across 142582 (100.00%) vertices
         H Mean Rectified Surface Integral:            0.11112 across 142582 (100.00%) vertices
         H Mean Positive Surface Integral:             0.09526 across 73472 (51.53%) vertices
         H Mean Negative Surface Integral:             0.12798 across 69110 (48.47%) vertices
         H AreaNorm Natural Surface Integral:         -0.02127 across 86795.031250 (100.00%) mm^2
         H AreaNorm Rectified Surface Integral:        0.18254 across 86795.031250 (100.00%) mm^2
         H AreaNorm Positive Surface Integral:         0.14841 across 47161.589844 (54.34%) mm^2
         H AreaNorm Negative Surface Integral:         0.22317 across 39633.574219 (45.66%) mm^2

k1 <mean> +- <std> (using 'lh.smoothwm'):             -0.17339 +- 1.7347 mm^-1
        k1 Min:                                     -262.78360 at vertex 141935  
        k1 Max:                                       93.51504 at vertex 104474  
        k1 Curvature Calculation Type:                discrete
        k1 Mean Vertex Separation (Whole Surface):     0.85103 +- 0.23500 mm
        k1 Total Surface Area:                     86794.74219 mm^2
        k1 Total Number of Vertices:                    142582
        k1 Average Vertex Area (Whole Surface):        0.60874 mm^2
        k1 Natural Surface Integral:               -4808.60840
        k1 Rectified Surface Integral:             35665.11328
        k1 Positive Surface Integral:              15428.25293
        k1 Negative Surface Integral:              20236.86133
        k1 Mean Natural Surface Integral:             -0.03373 across 142582 (100.00%) vertices
        k1 Mean Rectified Surface Integral:            0.25014 across 142582 (100.00%) vertices
        k1 Mean Positive Surface Integral:             0.20999 across 73472 (51.53%) vertices
        k1 Mean Negative Surface Integral:             0.29282 across 69110 (48.47%) vertices
        k1 AreaNorm Natural Surface Integral:         -0.05540 across 86795.031250 (100.00%) mm^2
        k1 AreaNorm Rectified Surface Integral:        0.41091 across 86795.031250 (100.00%) mm^2
        k1 AreaNorm Positive Surface Integral:         0.32714 across 47161.589844 (54.34%) mm^2
        k1 AreaNorm Negative Surface Integral:         0.51060 across 39633.574219 (45.66%) mm^2

k2 <mean> +- <std> (using 'lh.smoothwm'):              0.00047 +- 0.2684 mm^-1
        k2 Min:                                      -14.86772 at vertex 86327   
        k2 Max:                                       15.74323 at vertex 54610   
        k2 Curvature Calculation Type:                discrete
        k2 Mean Vertex Separation (Whole Surface):     0.85103 +- 0.23500 mm
        k2 Total Surface Area:                     86794.74219 mm^2
        k2 Total Number of Vertices:                    142582
        k2 Average Vertex Area (Whole Surface):        0.60874 mm^2
        k2 Natural Surface Integral:                1116.91785
        k2 Rectified Surface Integral:              9474.20117
        k2 Positive Surface Integral:               5295.55957
        k2 Negative Surface Integral:               4178.64160
        k2 Mean Natural Surface Integral:              0.00783 across 142582 (100.00%) vertices
        k2 Mean Rectified Surface Integral:            0.06645 across 142582 (100.00%) vertices
        k2 Mean Positive Surface Integral:             0.06912 across 76619 (53.74%) vertices
        k2 Mean Negative Surface Integral:             0.06335 across 65963 (46.26%) vertices
        k2 AreaNorm Natural Surface Integral:          0.01287 across 86795.031250 (100.00%) mm^2
        k2 AreaNorm Rectified Surface Integral:        0.10916 across 86795.031250 (100.00%) mm^2
        k2 AreaNorm Positive Surface Integral:         0.11374 across 46556.902344 (53.64%) mm^2
        k2 AreaNorm Negative Surface Integral:         0.10385 across 40238.058594 (46.36%) mm^2

S <mean> +- <std> (using 'lh.smoothwm'):               2.61062 +- 189.7760 mm^-2
         S Min:                                        0.00000 at vertex 955     
         S Max:                                    68957.64062 at vertex 141935  
         S Curvature Calculation Type:                discrete
         S Mean Vertex Separation (Whole Surface):     0.85103 +- 0.23500 mm
         S Total Surface Area:                     86794.74219 mm^2
         S Total Number of Vertices:                    142582
         S Average Vertex Area (Whole Surface):        0.60874 mm^2
         S Natural Surface Integral:               39939.75000
         S Rectified Surface Integral:             39939.75000
         S Positive Surface Integral:              39939.75000
         S Negative Surface Integral:                  0.00000
         S Mean Natural Surface Integral:              0.28012 across 142582 (100.00%) vertices
         S Mean Rectified Surface Integral:            0.28012 across 142582 (100.00%) vertices
         S Mean Positive Surface Integral:             0.28012 across 142582 (100.00%) vertices
         S Mean Negative Surface Integral:             0.00000 across 0 (00.00%) vertices
         S AreaNorm Natural Surface Integral:          0.46016 across 86795.031250 (100.00%) mm^2
         S AreaNorm Rectified Surface Integral:        0.46016 across 86795.031250 (100.00%) mm^2
         S AreaNorm Positive Surface Integral:         0.46016 across 86795.031250 (100.00%) mm^2
         S AreaNorm Negative Surface Integral:         0.00000 across 0.000000 (00.00%) mm^2

C <mean> +- <std> (using 'lh.smoothwm'):               0.49124 +- 1.1464 mm^-2
         C Min:                                        0.00042 at vertex 120853  
         C Max:                                      185.81610 at vertex 141935  
         C Curvature Calculation Type:                discrete
         C Mean Vertex Separation (Whole Surface):     0.85103 +- 0.23500 mm
         C Total Surface Area:                     86794.74219 mm^2
         C Total Number of Vertices:                    142582
         C Average Vertex Area (Whole Surface):        0.60874 mm^2
         C Natural Surface Integral:               26626.16797
         C Rectified Surface Integral:             26626.16797
         C Positive Surface Integral:              26626.16797
         C Negative Surface Integral:                  0.00000
         C Mean Natural Surface Integral:              0.18674 across 142582 (100.00%) vertices
         C Mean Rectified Surface Integral:            0.18674 across 142582 (100.00%) vertices
         C Mean Positive Surface Integral:             0.18674 across 142582 (100.00%) vertices
         C Mean Negative Surface Integral:             0.00000 across 0 (00.00%) vertices
         C AreaNorm Natural Surface Integral:          0.30677 across 86795.031250 (100.00%) mm^2
         C AreaNorm Rectified Surface Integral:        0.30677 across 86795.031250 (100.00%) mm^2
         C AreaNorm Positive Surface Integral:         0.30677 across 86795.031250 (100.00%) mm^2
         C AreaNorm Negative Surface Integral:         0.00000 across 0.000000 (00.00%) mm^2

BE <mean> +- <std> (using 'lh.smoothwm'):              3.11125 +- 192.3119 mm^-2
        BE Min:                                        0.00000 at vertex 120853  
        BE Max:                                    69055.25000 at vertex 141935  
        BE Curvature Calculation Type:                discrete
        BE Mean Vertex Separation (Whole Surface):     0.85103 +- 0.23500 mm
        BE Total Surface Area:                     86794.74219 mm^2
        BE Total Number of Vertices:                    142582
        BE Average Vertex Area (Whole Surface):        0.60874 mm^2
        BE Natural Surface Integral:               39959.61328
        BE Rectified Surface Integral:             39959.61328
        BE Positive Surface Integral:              39959.61328
        BE Negative Surface Integral:                  0.00000
        BE Mean Natural Surface Integral:              0.28026 across 142582 (100.00%) vertices
        BE Mean Rectified Surface Integral:            0.28026 across 142582 (100.00%) vertices
        BE Mean Positive Surface Integral:             0.28026 across 142582 (100.00%) vertices
        BE Mean Negative Surface Integral:             0.00000 across 0 (00.00%) vertices
        BE AreaNorm Natural Surface Integral:          0.46039 across 86795.031250 (100.00%) mm^2
        BE AreaNorm Rectified Surface Integral:        0.46039 across 86795.031250 (100.00%) mm^2
        BE AreaNorm Positive Surface Integral:         0.46039 across 86795.031250 (100.00%) mm^2
        BE AreaNorm Negative Surface Integral:         0.00000 across 0.000000 (00.00%) mm^2

FI <mean> +- <std> (using 'lh.smoothwm'):              2.71054 +- 190.8062 mm^-2
        FI Min:                                        0.00000 at vertex 955     
        FI Max:                                    69006.41406 at vertex 141935  
        FI Curvature Calculation Type:                discrete
        FI Mean Vertex Separation (Whole Surface):     0.85103 +- 0.23500 mm
        FI Total Surface Area:                     86794.74219 mm^2
        FI Total Number of Vertices:                    142582
        FI Average Vertex Area (Whole Surface):        0.60874 mm^2
        FI Natural Surface Integral:               31014.42188
        FI Rectified Surface Integral:             31014.42188
        FI Positive Surface Integral:              31014.42188
        FI Negative Surface Integral:                  0.00000
        FI Mean Natural Surface Integral:              0.21752 across 142582 (100.00%) vertices
        FI Mean Rectified Surface Integral:            0.21752 across 142582 (100.00%) vertices
        FI Mean Positive Surface Integral:             0.21752 across 142582 (100.00%) vertices
        FI Mean Negative Surface Integral:             0.00000 across 0 (00.00%) vertices
        FI AreaNorm Natural Surface Integral:          0.35733 across 86795.031250 (100.00%) mm^2
        FI AreaNorm Rectified Surface Integral:        0.35733 across 86795.031250 (100.00%) mm^2
        FI AreaNorm Positive Surface Integral:         0.35733 across 86795.031250 (100.00%) mm^2
        FI AreaNorm Negative Surface Integral:         0.00000 across 0.000000 (00.00%) mm^2

curv -- calculation type:                                discrete
curv -- Folding Index (FI):                            2468.04932
curv -- Intrinsic Curvature Index - positive (ICIp):    268.17447
curv -- Intrinsic Curvature Index - negative (ICIn):    267.17444
curv -- Intrinsic Curvature Index - natural  (ICIt):      1.00001

Mean across 10 curvatures: 8.8770e-01 +- 1.2769e+00
