# Supplementary material for: Computer assisted diagnosis of Alzheimer’s disease using statistical likelihood-ratio test
Source: PLoS One. 2023 Feb 17;18(2):e0279574. doi: 10.1371/journal.pone.0279574 (PMC9937475; doi:10.1371/journal.pone.0279574)
Supplement: S2 File — (ZIP) [file pone.0279574.s002.zip › ADNI_NC/1_1_20/S141022/stats/lh.w-g.pct.stats]

# Title Segmentation Statistics 
# 
# generating_program mri_segstats
# cvs_version $Id: mri_segstats.c,v 1.121 2016/05/31 17:27:11 greve Exp $
# cmdline mri_segstats --in /home/span/acad/xzheng/freesurfer/subjects/S141022/surf/lh.w-g.pct.mgh --annot S141022 lh aparc --sum /home/span/acad/xzheng/freesurfer/subjects/S141022/stats/lh.w-g.pct.stats --snr 
# sysname  Linux
# hostname ada
# machine  x86_64
# user     xzheng
# anatomy_type surface
# 
# SUBJECTS_DIR /home/span/acad/xzheng/freesurfer/subjects
# subjectname S141022
# Annot S141022 lh aparc
# ColorTable /tmp/mri_segstats.tmp.S141022.lh.42.ctab 
# ColorTableTimeStamp 2020/01/21 10:41:26 
# InVolFile  /home/span/acad/xzheng/freesurfer/subjects/S141022/surf/lh.w-g.pct.mgh 
# InVolFileTimeStamp  2020/01/21 10:41:24 
# InVolFrame 0 
# Only reporting non-empty segmentations
# VertexArea_mm2 0.677736 
# TableCol  1 ColHeader Index 
# TableCol  1 FieldName Index 
# TableCol  1 Units     NA 
# TableCol  2 ColHeader SegId 
# TableCol  2 FieldName Segmentation Id
# TableCol  2 Units     NA
# TableCol  3 ColHeader NVertices 
# TableCol  3 FieldName Number of Vertices
# TableCol  3 Units     unitless
# TableCol  4 ColHeader Area_mm2
# TableCol  4 FieldName Area
# TableCol  4 Units     mm^2
# TableCol  5 ColHeader StructName
# TableCol  5 FieldName Structure Name
# TableCol  5 Units     NA
# TableCol  6 ColHeader Mean 
# TableCol  6 FieldName Intensity Mean
# TableCol  6 Units     unknown
# TableCol  7 ColHeader StdDev
# TableCol  7 FieldName Itensity StdDev
# TableCol  7 Units     unknown
# TableCol  8 ColHeader Min
# TableCol  8 FieldName Intensity Min
# TableCol  8 Units     unknown
# TableCol  9 ColHeader Max
# TableCol  9 FieldName Intensity Max
# TableCol  9 Units     unknown
# TableCol 10 ColHeader Range
# TableCol 10 FieldName Intensity Range
# TableCol 10 Units     unknown
# TableCol 11 ColHeader SNR
# TableCol 11 FieldName Intensity SNR
# TableCol 11 Units     none
# NRows 35 
# NTableCols 11 
# ColHeaders  Index SegId NVertices Area_mm2 StructName Mean StdDev Min Max Range SNR  
  1 1000      8015     5297.5  unknown                            0.1111     2.0325    -2.0150    87.9093    89.9244     0.0547 
  2 1001       893      667.4  bankssts                          39.4542     9.3036     1.9503    64.4589    62.5086     4.2408 
  3 1002       800      555.0  caudalanteriorcingulate           42.2075     8.9369     6.7440    68.8737    62.1297     4.7228 
  4 1003      3529     2336.3  caudalmiddlefrontal               31.1783     9.7371     1.0619    63.7792    62.7173     3.2020 
  5 1005      2280     1500.1  cuneus                            26.4780    10.0374    -1.4112    61.8694    63.2806     2.6379 
  6 1006       776      506.5  entorhinal                        23.1897     9.9738   -10.0552    49.7960    59.8512     2.3251 
  7 1007      5349     3767.9  fusiform                          33.4543     9.4171   -16.9387    63.7252    80.6639     3.5525 
  8 1008      5955     4237.4  inferiorparietal                  34.4130    10.3884    -1.8044    65.5731    67.3776     3.3127 
  9 1009      5529     3896.9  inferiortemporal                  34.6646    11.4211   -21.4986    63.8650    85.3636     3.0351 
 10 1010      1483      945.6  isthmuscingulate                  32.0128    10.8206     4.2600    95.0676    90.8076     2.9585 
 11 1011      9529     6261.2  lateraloccipital                  29.8726    11.5982   -10.9416    69.4751    80.4167     2.5756 
 12 1012      4291     2913.8  lateralorbitofrontal              33.1491    12.7610   -12.8952    78.8143    91.7095     2.5977 
 13 1013      4771     3227.2  lingual                           26.4087    10.5726   -59.0826    55.5310   114.6136     2.4978 
 14 1014      2608     1806.8  medialorbitofrontal               34.5047    10.4166    -5.1369    70.0659    75.2028     3.3125 
 15 1015      4044     2877.2  middletemporal                    37.0279    10.6768   -38.1307    69.8159   107.9466     3.4681 
 16 1016       838      599.8  parahippocampal                   32.7896     8.6593    -1.2242    58.0137    59.2379     3.7866 
 17 1017      2122     1326.0  paracentral                       25.0875     9.0391    -3.6148    48.8536    52.4685     2.7755 
 18 1018      2460     1639.7  parsopercularis                   31.1423     9.3822    -1.2834    59.5757    60.8591     3.3193 
 19 1019      1048      796.8  parsorbitalis                     36.7857    11.0857   -21.9899    65.4498    87.4397     3.3183 
 20 1020      2370     1631.8  parstriangularis                  31.2486    10.4410   -14.6508    63.9715    78.6223     2.9929 
 21 1021      2105     1522.0  pericalcarine                     23.5974     9.1095    -7.0583    46.8290    53.8873     2.5904 
 22 1022      8422     5264.4  postcentral                       25.3849    10.8464   -15.3616    60.1846    75.5462     2.3404 
 23 1023      1392      964.2  posteriorcingulate                36.6660     9.6628    -0.0210    59.8694    59.8905     3.7945 
 24 1024      9146     5553.9  precentral                        24.6168    11.2891   -19.4105    62.7377    82.1482     2.1806 
 25 1025      5202     3797.0  precuneus                         31.5845    10.1188   -30.7219    61.2762    91.9981     3.1214 
 26 1026      1556     1061.8  rostralanteriorcingulate          21.9836    25.3139  -110.9636    88.4489   199.4125     0.8684 
 27 1027      8289     5930.6  rostralmiddlefrontal              32.0955    11.1243   -15.1451    69.5644    84.7094     2.8852 
 28 1028     11067     7631.9  superiorfrontal                   32.1287    10.1580   -54.9534    70.9427   125.8962     3.1629 
 29 1029      8084     5498.7  superiorparietal                  30.3028     9.3113    -8.4327    63.3343    71.7670     3.2544 
 30 1030      6134     4179.0  superiortemporal                  34.4703     8.4022     7.3303    62.9591    55.6288     4.1025 
 31 1031      6509     4462.2  supramarginal                     34.7133     9.8617   -57.4334    66.4494   123.8829     3.5200 
 32 1032       441      303.6  frontalpole                       28.3540     9.6335     6.9035    59.4301    52.5266     2.9433 
 33 1033       623      490.0  temporalpole                      38.1958    13.6835    -1.9430   115.6326   117.5756     2.7914 
 34 1034      1107      639.4  transversetemporal                23.6660     6.2722     0.2277    45.6463    45.4186     3.7731 
 35 1035      3815     2543.2  insula                            28.6094     9.8906    -9.4401    65.1107    74.5508     2.8926 
