# Supplementary material for: Computer assisted diagnosis of Alzheimer’s disease using statistical likelihood-ratio test
Source: PLoS One. 2023 Feb 17;18(2):e0279574. doi: 10.1371/journal.pone.0279574 (PMC9937475; doi:10.1371/journal.pone.0279574)
Supplement: S2 File — (ZIP) [file pone.0279574.s002.zip › ADNI_NC/1_1_20/S141022/stats/rh.aparc.a2009s.stats]

# Table of FreeSurfer cortical parcellation anatomical statistics 
# 
# CreationTime 2020/01/20-23:39:04-GMT
# generating_program mris_anatomical_stats
# cvs_version $Id: mris_anatomical_stats.c,v 1.79 2016/03/14 15:15:34 greve Exp $
# mrisurf.c-cvs_version $Id: mrisurf.c,v 1.781.2.6 2016/12/27 16:47:14 zkaufman Exp $
# cmdline mris_anatomical_stats -th3 -mgz -cortex ../label/rh.cortex.label -f ../stats/rh.aparc.a2009s.stats -b -a ../label/rh.aparc.a2009s.annot -c ../label/aparc.annot.a2009s.ctab S141022 rh white 
# sysname  Linux
# hostname ada
# machine  x86_64
# user     xzheng
# 
# SUBJECTS_DIR /home/span/acad/xzheng/freesurfer/subjects
# anatomy_type surface
# subjectname S141022
# hemi rh
# AnnotationFile ../label/rh.aparc.a2009s.annot
# AnnotationFileTimeStamp 2020/01/21 10:38:20
# Measure Cortex, NumVert, Number of Vertices, 130577, unitless
# Measure Cortex, WhiteSurfArea, White Surface Total Area, 88248, mm^2
# Measure Cortex, MeanThickness, Mean Thickness, 2.35377, mm
# Measure BrainSeg, BrainSegVol, Brain Segmentation Volume, 1127189.000000, mm^3
# Measure BrainSegNotVent, BrainSegVolNotVent, Brain Segmentation Volume Without Ventricles, 1106409.000000, mm^3
# Measure BrainSegNotVentSurf, BrainSegVolNotVentSurf, Brain Segmentation Volume Without Ventricles from Surf, 1105835.726492, mm^3
# Measure Cortex, CortexVol Total cortical gray matter volume, 473129.074210, mm^3
# Measure SupraTentorial, SupraTentorialVol, Supratentorial volume, 1002241.726492, mm^3
# Measure SupraTentorialNotVent, SupraTentorialVolNotVent, Supratentorial volume, 985108.726492, mm^3
# Measure EstimatedTotalIntraCranialVol, eTIV, Estimated Total Intracranial Volume, 1578253.151620, mm^3
# NTableCols 10
# TableCol  1 ColHeader StructName
# TableCol  1 FieldName Structure Name
# TableCol  1 Units     NA
# TableCol  2 ColHeader NumVert
# TableCol  2 FieldName Number of Vertices
# TableCol  2 Units     unitless
# TableCol  3 ColHeader SurfArea
# TableCol  3 FieldName Surface Area
# TableCol  3 Units     mm^2
# TableCol  4 ColHeader GrayVol
# TableCol  4 FieldName Gray Matter Volume
# TableCol  4 Units     mm^3
# TableCol  5 ColHeader ThickAvg 
# TableCol  5 FieldName Average Thickness
# TableCol  5 Units     mm
# TableCol  6 ColHeader ThickStd
# TableCol  6 FieldName Thickness StdDev
# TableCol  6 Units     mm 
# TableCol  7 ColHeader MeanCurv
# TableCol  7 FieldName Integrated Rectified Mean Curvature
# TableCol  7 Units     mm^-1
# TableCol  8 ColHeader GausCurv 
# TableCol  8 FieldName Integrated Rectified Gaussian Curvature
# TableCol  8 Units     mm^-2
# TableCol  9 ColHeader  FoldInd
# TableCol  9 FieldName  Folding Index 
# TableCol  9 Units      unitless 
# TableCol 10 ColHeader CurvInd
# TableCol 10 FieldName Intrinsic Curvature Index
# TableCol 10 Units     unitless
# ColHeaders StructName NumVert SurfArea GrayVol ThickAvg ThickStd MeanCurv GausCurv FoldInd CurvInd
G&S_frontomargin                          966    701   2087  2.329 0.758     0.183     0.055       25     2.5
G&S_occipital_inf                        1451   1030   3198  2.603 0.683     0.168     0.040       32     2.3
G&S_paracentral                          1770    911   2196  2.099 0.679     0.115     0.036       28     2.6
G&S_subcentral                           1659   1087   3066  2.428 0.635     0.130     0.030       21     1.8
G&S_transv_frontopol                     1051    804   2358  2.234 0.698     0.183     0.057       25     2.7
G&S_cingul-Ant                           3459   2433   6443  2.402 0.641     0.143     0.036       52     5.4
G&S_cingul-Mid-Ant                       1401   1009   2845  2.537 0.584     0.150     0.059       25     4.4
G&S_cingul-Mid-Post                      1257    889   2370  2.500 0.522     0.120     0.028       12     1.5
G_cingul-Post-dorsal                      301    203    925  3.015 0.521     0.150     0.036        5     0.4
G_cingul-Post-ventral                     339    221    688  2.331 0.749     0.151     0.037        7     0.4
G_cuneus                                 2144   1357   2977  1.959 0.497     0.142     0.037       32     3.0
G_front_inf-Opercular                    1296    887   3162  2.667 0.418     0.141     0.043       24     1.9
G_front_inf-Orbital                       467    311   1141  2.566 0.627     0.166     0.039        9     0.8
G_front_inf-Triangul                      974    687   2184  2.272 0.532     0.171     0.054       24     2.2
G_front_middle                           3263   2180   6860  2.310 0.606     0.156     0.052       73     6.7
G_front_sup                              7513   4858  15630  2.541 0.613     0.146     0.043      138    13.5
G_Ins_lg&S_cent_ins                       761    513   1604  2.932 0.961     0.155     0.054       18     1.5
G_insular_short                          1101    727   2766  3.056 0.751     0.159     0.057       20     2.7
G_occipital_middle                       2330   1547   5477  2.558 0.578     0.160     0.049       51     5.5
G_occipital_sup                          1706   1078   2905  2.178 0.559     0.137     0.033       25     2.2
G_oc-temp_lat-fusifor                    2155   1487   4930  2.641 0.713     0.157     0.037       43     3.4
G_oc-temp_med-Lingual                    3054   1978   4343  1.921 0.656     0.157     0.046       53     5.9
G_oc-temp_med-Parahip                    1273    855   3935  3.313 0.812     0.118     0.029       12     1.4
G_orbital                                3266   2229   7709  2.560 0.910     0.165     0.055       71     7.7
G_pariet_inf-Angular                     2905   1950   6788  2.542 0.763     0.154     0.043       65     5.1
G_pariet_inf-Supramar                    2315   1590   5292  2.512 0.649     0.141     0.033       40     3.2
G_parietal_sup                           2526   1673   4167  1.954 0.593     0.142     0.036       50     3.5
G_postcentral                            2290   1277   3310  2.010 0.625     0.121     0.038       42     3.5
G_precentral                             3200   1831   6565  2.687 0.590     0.115     0.045       45     6.0
G_precuneus                              2712   1957   5646  2.240 0.613     0.165     0.045       53     5.2
G_rectus                                 1042    657   2550  2.506 0.743     0.130     0.039       18     1.9
G_subcallosal                             356    224    759  2.927 0.580     0.144     0.040        7     0.5
G_temp_sup-G_T_transv                     650    351   1286  2.644 0.351     0.113     0.020        8     0.5
G_temp_sup-Lateral                       1885   1336   5815  3.035 0.671     0.147     0.040       36     3.1
G_temp_sup-Plan_polar                     735    544   2185  3.488 0.874     0.108     0.020        5     0.6
G_temp_sup-Plan_tempo                     820    587   1784  2.632 0.458     0.096     0.015        4     0.5
G_temporal_inf                           2320   1727   6497  2.807 0.781     0.175     0.052       60     5.6
G_temporal_middle                        2784   2010   8785  3.115 0.683     0.163     0.047       67     6.0
Lat_Fis-ant-Horizont                      327    239    375  1.902 0.418     0.114     0.018        2     0.2
Lat_Fis-ant-Vertical                      264    201    354  1.992 0.422     0.114     0.012        1     0.1
Lat_Fis-post                             1529   1037   2087  2.454 0.526     0.114     0.020       11     1.2
Pole_occipital                           3915   2291   4837  1.879 0.504     0.147     0.040       58     6.8
Pole_temporal                            1692   1257   6239  3.491 0.722     0.165     0.043       33     3.5
S_calcarine                              2708   1837   3119  1.905 0.611     0.120     0.026       26     3.0
S_central                                3506   2350   3967  1.931 0.708     0.093     0.015       17     2.3
S_cingul-Marginalis                      1353    910   1872  2.101 0.707     0.139     0.033       17     1.7
S_circular_insula_ant                     778    536   1136  2.563 0.465     0.127     0.027        7     0.9
S_circular_insula_inf                    1279    904   1834  2.472 0.690     0.088     0.013        5     0.7
S_circular_insula_sup                    1527   1064   2212  2.535 0.549     0.111     0.021        8     1.5
S_collat_transv_ant                       953    694   1606  2.654 0.464     0.118     0.022        8     0.6
S_collat_transv_post                      315    224    306  1.714 0.291     0.154     0.035        3     0.4
S_front_inf                              1778   1251   2632  1.966 0.487     0.126     0.027       21     1.9
S_front_middle                           2688   1934   4081  1.931 0.548     0.150     0.040       45     4.8
S_front_sup                              2769   1927   4095  2.081 0.495     0.102     0.021       18     2.4
S_interm_prim-Jensen                      500    367    601  1.982 0.446     0.121     0.018        3     0.4
S_intrapariet&P_trans                    3531   2424   4097  1.789 0.476     0.113     0.018       31     2.7
S_oc_middle&Lunatus                      1367    938   1563  1.941 0.420     0.125     0.025       11     1.3
S_oc_sup&transversal                     1405    988   2025  2.212 0.479     0.124     0.020       14     1.2
S_occipital_ant                           678    475   1041  2.133 0.468     0.116     0.019        6     0.7
S_oc-temp_lat                            1197    874   1932  2.408 0.611     0.144     0.027       15     1.2
S_oc-temp_med&Lingual                    2029   1462   2844  2.293 0.410     0.102     0.016       13     1.3
S_orbital_lateral                         488    330    487  1.635 0.368     0.114     0.018        3     0.4
S_orbital_med-olfact                      807    556    962  2.137 0.663     0.108     0.013        6     0.3
S_orbital-H_Shaped                       1542   1079   3181  2.820 0.857     0.131     0.034       17     2.3
S_parieto_occipital                      2047   1346   2607  2.189 0.603     0.121     0.024       20     1.9
S_pericallosal                           1429    883   1374  2.119 0.790     0.133     0.021       27     1.0
S_postcentral                            2120   1456   2570  1.797 0.499     0.113     0.021       18     1.8
S_precentral-inf-part                    1818   1253   2564  2.225 0.492     0.111     0.018       14     1.5
S_precentral-sup-part                    1483   1014   1953  2.074 0.520     0.099     0.017        8     1.1
S_suborbital                              412    285    466  1.990 0.566     0.135     0.017        5     0.3
S_subparietal                            1006    692   1434  2.075 0.566     0.121     0.020        9     0.9
S_temporal_inf                           1254    882   1785  2.324 0.444     0.133     0.031       29     1.7
S_temporal_sup                           6223   4336  10373  2.494 0.528     0.115     0.022       60     5.8
S_temporal_transverse                     363    253    449  2.302 0.376     0.111     0.013        3     0.2
