# Supplementary material for: Computer assisted diagnosis of Alzheimer’s disease using statistical likelihood-ratio test
Source: PLoS One. 2023 Feb 17;18(2):e0279574. doi: 10.1371/journal.pone.0279574 (PMC9937475; doi:10.1371/journal.pone.0279574)
Supplement: S2 File — (ZIP) [file pone.0279574.s002.zip › ADNI_NC/1_1_20/S141022/stats/rh.aparc.DKTatlas.stats]

# Table of FreeSurfer cortical parcellation anatomical statistics 
# 
# CreationTime 2020/01/20-23:40:52-GMT
# generating_program mris_anatomical_stats
# cvs_version $Id: mris_anatomical_stats.c,v 1.79 2016/03/14 15:15:34 greve Exp $
# mrisurf.c-cvs_version $Id: mrisurf.c,v 1.781.2.6 2016/12/27 16:47:14 zkaufman Exp $
# cmdline mris_anatomical_stats -th3 -mgz -cortex ../label/rh.cortex.label -f ../stats/rh.aparc.DKTatlas.stats -b -a ../label/rh.aparc.DKTatlas.annot -c ../label/aparc.annot.DKTatlas.ctab S141022 rh white 
# sysname  Linux
# hostname ada
# machine  x86_64
# user     xzheng
# 
# SUBJECTS_DIR /home/span/acad/xzheng/freesurfer/subjects
# anatomy_type surface
# subjectname S141022
# hemi rh
# AnnotationFile ../label/rh.aparc.DKTatlas.annot
# AnnotationFileTimeStamp 2020/01/21 10:40:07
# Measure Cortex, NumVert, Number of Vertices, 130577, unitless
# Measure Cortex, WhiteSurfArea, White Surface Total Area, 88248, mm^2
# Measure Cortex, MeanThickness, Mean Thickness, 2.35377, mm
# Measure BrainSeg, BrainSegVol, Brain Segmentation Volume, 1127189.000000, mm^3
# Measure BrainSegNotVent, BrainSegVolNotVent, Brain Segmentation Volume Without Ventricles, 1106409.000000, mm^3
# Measure BrainSegNotVentSurf, BrainSegVolNotVentSurf, Brain Segmentation Volume Without Ventricles from Surf, 1105835.726492, mm^3
# Measure Cortex, CortexVol Total cortical gray matter volume, 473129.074210, mm^3
# Measure SupraTentorial, SupraTentorialVol, Supratentorial volume, 1002241.726492, mm^3
# Measure SupraTentorialNotVent, SupraTentorialVolNotVent, Supratentorial volume, 985108.726492, mm^3
# Measure EstimatedTotalIntraCranialVol, eTIV, Estimated Total Intracranial Volume, 1578253.151620, mm^3
# NTableCols 10
# TableCol  1 ColHeader StructName
# TableCol  1 FieldName Structure Name
# TableCol  1 Units     NA
# TableCol  2 ColHeader NumVert
# TableCol  2 FieldName Number of Vertices
# TableCol  2 Units     unitless
# TableCol  3 ColHeader SurfArea
# TableCol  3 FieldName Surface Area
# TableCol  3 Units     mm^2
# TableCol  4 ColHeader GrayVol
# TableCol  4 FieldName Gray Matter Volume
# TableCol  4 Units     mm^3
# TableCol  5 ColHeader ThickAvg 
# TableCol  5 FieldName Average Thickness
# TableCol  5 Units     mm
# TableCol  6 ColHeader ThickStd
# TableCol  6 FieldName Thickness StdDev
# TableCol  6 Units     mm 
# TableCol  7 ColHeader MeanCurv
# TableCol  7 FieldName Integrated Rectified Mean Curvature
# TableCol  7 Units     mm^-1
# TableCol  8 ColHeader GausCurv 
# TableCol  8 FieldName Integrated Rectified Gaussian Curvature
# TableCol  8 Units     mm^-2
# TableCol  9 ColHeader  FoldInd
# TableCol  9 FieldName  Folding Index 
# TableCol  9 Units      unitless 
# TableCol 10 ColHeader CurvInd
# TableCol 10 FieldName Intrinsic Curvature Index
# TableCol 10 Units     unitless
# ColHeaders StructName NumVert SurfArea GrayVol ThickAvg ThickStd MeanCurv GausCurv FoldInd CurvInd
caudalanteriorcingulate                  1284    907   2570  2.491 0.765     0.166     0.064       34     4.3
caudalmiddlefrontal                      3372   2162   5092  2.139 0.530     0.114     0.029       38     3.9
cuneus                                   2883   1787   3770  1.966 0.503     0.135     0.034       39     3.9
entorhinal                                525    378   1899  3.489 0.706     0.122     0.028        4     0.6
fusiform                                 4316   3057   8252  2.532 0.651     0.139     0.030       64     5.2
inferiorparietal                         7644   5206  14608  2.368 0.657     0.136     0.034      122    11.0
inferiortemporal                         4854   3554  11882  2.755 0.726     0.157     0.041       96     9.0
isthmuscingulate                         1272    808   2336  2.475 0.783     0.139     0.033       20     1.5
lateraloccipital                         8675   5540  13836  2.163 0.611     0.145     0.036      129    13.2
lateralorbitofrontal                     4720   3194   9201  2.560 0.908     0.146     0.043       76     8.5
lingual                                  4595   3114   6028  1.876 0.553     0.147     0.039       66     7.6
medialorbitofrontal                      2347   1524   4614  2.380 0.729     0.126     0.032       36     3.1
middletemporal                           5791   4164  14330  2.829 0.696     0.140     0.035      112     9.5
parahippocampal                          1073    715   2270  2.840 0.755     0.100     0.014        8     0.6
paracentral                              2825   1615   3709  2.188 0.606     0.115     0.027       32     3.1
parsopercularis                          2339   1596   4261  2.457 0.479     0.131     0.033       32     2.8
parsorbitalis                            1242    882   3083  2.636 0.693     0.149     0.032       19     1.8
parstriangularis                         2145   1517   3517  2.027 0.541     0.145     0.040       35     3.4
pericalcarine                            2187   1449   2408  1.732 0.553     0.121     0.029       21     2.6
postcentral                              6963   4393   9250  1.898 0.633     0.118     0.028       93     8.0
posteriorcingulate                       1488   1006   2733  2.468 0.633     0.142     0.032       23     1.9
precentral                               7948   5001  13562  2.440 0.658     0.107     0.029       77     9.7
precuneus                                5744   3989   9675  2.187 0.621     0.147     0.035       91     8.2
rostralanteriorcingulate                 1479   1025   3085  2.752 0.666     0.150     0.037       26     2.2
rostralmiddlefrontal                     6016   4327  11649  2.161 0.629     0.159     0.045      121    11.7
superiorfrontal                         13669   9413  25977  2.363 0.630     0.140     0.039      211    22.8
superiorparietal                         6807   4616  10132  1.932 0.569     0.129     0.027       96     7.4
superiortemporal                         7227   5097  17134  2.919 0.740     0.125     0.027       85     8.0
supramarginal                            5008   3473   9310  2.353 0.593     0.127     0.027       61     5.7
transversetemporal                        692    378   1211  2.516 0.384     0.092     0.015        5     0.4
insula                                   3447   2360   6902  2.926 0.712     0.136     0.039       47     5.6
