# Supplementary material for: Computer assisted diagnosis of Alzheimer’s disease using statistical likelihood-ratio test
Source: PLoS One. 2023 Feb 17;18(2):e0279574. doi: 10.1371/journal.pone.0279574 (PMC9937475; doi:10.1371/journal.pone.0279574)
Supplement: S2 File — (ZIP) [file pone.0279574.s002.zip › ADNI_NC/1_1_20/S141022/stats/rh.aparc.pial.stats]

# Table of FreeSurfer cortical parcellation anatomical statistics 
# 
# CreationTime 2020/01/20-23:37:08-GMT
# generating_program mris_anatomical_stats
# cvs_version $Id: mris_anatomical_stats.c,v 1.79 2016/03/14 15:15:34 greve Exp $
# mrisurf.c-cvs_version $Id: mrisurf.c,v 1.781.2.6 2016/12/27 16:47:14 zkaufman Exp $
# cmdline mris_anatomical_stats -th3 -mgz -cortex ../label/rh.cortex.label -f ../stats/rh.aparc.pial.stats -b -a ../label/rh.aparc.annot -c ../label/aparc.annot.ctab S141022 rh pial 
# sysname  Linux
# hostname ada
# machine  x86_64
# user     xzheng
# 
# SUBJECTS_DIR /home/span/acad/xzheng/freesurfer/subjects
# anatomy_type surface
# subjectname S141022
# hemi rh
# AnnotationFile ../label/rh.aparc.annot
# AnnotationFileTimeStamp 2020/01/21 09:59:52
# Measure Cortex, NumVert, Number of Vertices, 130554, unitless
# Measure Cortex, PialSurfArea, Pial Surface Total Area, 110251, mm^2
# Measure Cortex, MeanThickness, Mean Thickness, 2.35386, mm
# Measure BrainSeg, BrainSegVol, Brain Segmentation Volume, 1127189.000000, mm^3
# Measure BrainSegNotVent, BrainSegVolNotVent, Brain Segmentation Volume Without Ventricles, 1106409.000000, mm^3
# Measure BrainSegNotVentSurf, BrainSegVolNotVentSurf, Brain Segmentation Volume Without Ventricles from Surf, 1105835.726492, mm^3
# Measure Cortex, CortexVol Total cortical gray matter volume, 473129.074210, mm^3
# Measure SupraTentorial, SupraTentorialVol, Supratentorial volume, 1002241.726492, mm^3
# Measure SupraTentorialNotVent, SupraTentorialVolNotVent, Supratentorial volume, 985108.726492, mm^3
# Measure EstimatedTotalIntraCranialVol, eTIV, Estimated Total Intracranial Volume, 1578253.151620, mm^3
# NTableCols 10
# TableCol  1 ColHeader StructName
# TableCol  1 FieldName Structure Name
# TableCol  1 Units     NA
# TableCol  2 ColHeader NumVert
# TableCol  2 FieldName Number of Vertices
# TableCol  2 Units     unitless
# TableCol  3 ColHeader SurfArea
# TableCol  3 FieldName Surface Area
# TableCol  3 Units     mm^2
# TableCol  4 ColHeader GrayVol
# TableCol  4 FieldName Gray Matter Volume
# TableCol  4 Units     mm^3
# TableCol  5 ColHeader ThickAvg 
# TableCol  5 FieldName Average Thickness
# TableCol  5 Units     mm
# TableCol  6 ColHeader ThickStd
# TableCol  6 FieldName Thickness StdDev
# TableCol  6 Units     mm 
# TableCol  7 ColHeader MeanCurv
# TableCol  7 FieldName Integrated Rectified Mean Curvature
# TableCol  7 Units     mm^-1
# TableCol  8 ColHeader GausCurv 
# TableCol  8 FieldName Integrated Rectified Gaussian Curvature
# TableCol  8 Units     mm^-2
# TableCol  9 ColHeader  FoldInd
# TableCol  9 FieldName  Folding Index 
# TableCol  9 Units      unitless 
# TableCol 10 ColHeader CurvInd
# TableCol 10 FieldName Intrinsic Curvature Index
# TableCol 10 Units     unitless
# ColHeaders StructName NumVert SurfArea GrayVol ThickAvg ThickStd MeanCurv GausCurv FoldInd CurvInd
bankssts                                 1200    854   2112  2.478 0.428     0.132     0.033       22     1.5
caudalanteriorcingulate                  1158    998   2371  2.511 0.777     0.167     0.038       31     1.9
caudalmiddlefrontal                      3167   2349   4830  2.149 0.530     0.129     0.027       39     3.6
cuneus                                   2410   1755   3139  1.981 0.473     0.131     0.030       28     3.2
entorhinal                                562    727   2064  3.579 0.725     0.192     0.038        6     1.1
fusiform                                 4851   4018   9776  2.590 0.687     0.138     0.033       74     7.2
inferiorparietal                         7553   6797  14499  2.364 0.648     0.160     0.033       99    12.3
inferiortemporal                         4322   4200  10257  2.717 0.706     0.166     0.040       60     8.1
isthmuscingulate                         1258   1037   2324  2.456 0.779     0.174     0.051       72     3.3
lateraloccipital                         8580   6994  13653  2.164 0.613     0.146     0.032      116    12.7
lateralorbitofrontal                     4423   3327   8058  2.544 0.879     0.144     0.039      112     7.1
lingual                                  4735   3585   6278  1.904 0.574     0.140     0.037       79     8.0
medialorbitofrontal                      3319   3011   6109  2.319 0.675     0.167     0.037       45     6.1
middletemporal                           4749   4959  12391  2.895 0.702     0.171     0.036       75     7.8
parahippocampal                          1007    824   2167  2.854 0.756     0.125     0.028       10     1.2
paracentral                              2651   1709   3389  2.156 0.609     0.115     0.024       28     2.8
parsopercularis                          2076   1687   3853  2.480 0.463     0.142     0.029       25     2.7
parsorbitalis                            1404   1789   3791  2.685 0.748     0.227     0.046       27     3.0
parstriangularis                         2142   1960   3712  2.091 0.533     0.172     0.038       32     3.6
pericalcarine                            2170   1350   2327  1.703 0.507     0.115     0.026       26     2.3
postcentral                              6348   4904   8534  1.920 0.648     0.126     0.024      193     6.4
posteriorcingulate                       1461   1158   2702  2.455 0.638     0.161     0.043       41     2.4
precentral                               8225   6041  13849  2.427 0.655     0.109     0.023       73     8.0
precuneus                                5610   4642   9517  2.215 0.613     0.163     0.039      106     9.6
rostralanteriorcingulate                 1052    945   2336  2.891 0.680     0.166     0.042       58     1.7
rostralmiddlefrontal                     8055   8036  15025  2.113 0.633     0.195     0.042      122    16.6
superiorfrontal                         11021   9657  21234  2.418 0.609     0.158     0.036      136    16.5
superiorparietal                         8238   6917  12054  1.924 0.572     0.149     0.027      100    10.0
superiortemporal                         5715   4885  12830  2.817 0.648     0.137     0.028       65     7.2
supramarginal                            5395   4640  10195  2.363 0.629     0.153     0.032       70     8.0
frontalpole                               606    685   1508  2.771 0.678     0.219     0.052       12     1.5
temporalpole                              620    757   2500  4.013 0.609     0.171     0.030        6     1.0
transversetemporal                        709    574   1220  2.493 0.387     0.106     0.024        3     0.7
insula                                   3789   2494   7661  2.955 0.763     0.134     0.041       68     5.9
