# Supplementary material for: Computer assisted diagnosis of Alzheimer’s disease using statistical likelihood-ratio test
Source: PLoS One. 2023 Feb 17;18(2):e0279574. doi: 10.1371/journal.pone.0279574 (PMC9937475; doi:10.1371/journal.pone.0279574)
Supplement: S2 File — (ZIP) [file pone.0279574.s002.zip › ADNI_NC/1_1_20/S141022/stats/rh.aparc.stats]

# Table of FreeSurfer cortical parcellation anatomical statistics 
# 
# CreationTime 2020/01/20-23:36:35-GMT
# generating_program mris_anatomical_stats
# cvs_version $Id: mris_anatomical_stats.c,v 1.79 2016/03/14 15:15:34 greve Exp $
# mrisurf.c-cvs_version $Id: mrisurf.c,v 1.781.2.6 2016/12/27 16:47:14 zkaufman Exp $
# cmdline mris_anatomical_stats -th3 -mgz -cortex ../label/rh.cortex.label -f ../stats/rh.aparc.stats -b -a ../label/rh.aparc.annot -c ../label/aparc.annot.ctab S141022 rh white 
# sysname  Linux
# hostname ada
# machine  x86_64
# user     xzheng
# 
# SUBJECTS_DIR /home/span/acad/xzheng/freesurfer/subjects
# anatomy_type surface
# subjectname S141022
# hemi rh
# AnnotationFile ../label/rh.aparc.annot
# AnnotationFileTimeStamp 2020/01/21 09:59:52
# Measure Cortex, NumVert, Number of Vertices, 130554, unitless
# Measure Cortex, WhiteSurfArea, White Surface Total Area, 88232.7, mm^2
# Measure Cortex, MeanThickness, Mean Thickness, 2.35386, mm
# Measure BrainSeg, BrainSegVol, Brain Segmentation Volume, 1127189.000000, mm^3
# Measure BrainSegNotVent, BrainSegVolNotVent, Brain Segmentation Volume Without Ventricles, 1106409.000000, mm^3
# Measure BrainSegNotVentSurf, BrainSegVolNotVentSurf, Brain Segmentation Volume Without Ventricles from Surf, 1105835.726492, mm^3
# Measure Cortex, CortexVol Total cortical gray matter volume, 473129.074210, mm^3
# Measure SupraTentorial, SupraTentorialVol, Supratentorial volume, 1002241.726492, mm^3
# Measure SupraTentorialNotVent, SupraTentorialVolNotVent, Supratentorial volume, 985108.726492, mm^3
# Measure EstimatedTotalIntraCranialVol, eTIV, Estimated Total Intracranial Volume, 1578253.151620, mm^3
# NTableCols 10
# TableCol  1 ColHeader StructName
# TableCol  1 FieldName Structure Name
# TableCol  1 Units     NA
# TableCol  2 ColHeader NumVert
# TableCol  2 FieldName Number of Vertices
# TableCol  2 Units     unitless
# TableCol  3 ColHeader SurfArea
# TableCol  3 FieldName Surface Area
# TableCol  3 Units     mm^2
# TableCol  4 ColHeader GrayVol
# TableCol  4 FieldName Gray Matter Volume
# TableCol  4 Units     mm^3
# TableCol  5 ColHeader ThickAvg 
# TableCol  5 FieldName Average Thickness
# TableCol  5 Units     mm
# TableCol  6 ColHeader ThickStd
# TableCol  6 FieldName Thickness StdDev
# TableCol  6 Units     mm 
# TableCol  7 ColHeader MeanCurv
# TableCol  7 FieldName Integrated Rectified Mean Curvature
# TableCol  7 Units     mm^-1
# TableCol  8 ColHeader GausCurv 
# TableCol  8 FieldName Integrated Rectified Gaussian Curvature
# TableCol  8 Units     mm^-2
# TableCol  9 ColHeader  FoldInd
# TableCol  9 FieldName  Folding Index 
# TableCol  9 Units      unitless 
# TableCol 10 ColHeader CurvInd
# TableCol 10 FieldName Intrinsic Curvature Index
# TableCol 10 Units     unitless
# ColHeaders StructName NumVert SurfArea GrayVol ThickAvg ThickStd MeanCurv GausCurv FoldInd CurvInd
bankssts                                 1200    858   2112  2.478 0.428     0.117     0.020       14     0.9
caudalanteriorcingulate                  1158    822   2371  2.511 0.777     0.168     0.067       32     4.2
caudalmiddlefrontal                      3167   2026   4830  2.149 0.530     0.112     0.026       34     3.3
cuneus                                   2410   1496   3139  1.981 0.473     0.138     0.036       33     3.4
entorhinal                                562    398   2064  3.579 0.725     0.118     0.028        5     0.6
fusiform                                 4851   3413   9776  2.590 0.687     0.145     0.032       77     6.5
inferiorparietal                         7553   5167  14499  2.364 0.648     0.136     0.033      118    10.9
inferiortemporal                         4322   3206  10257  2.717 0.706     0.157     0.041       84     8.1
isthmuscingulate                         1258    805   2324  2.456 0.779     0.140     0.033       20     1.5
lateraloccipital                         8580   5481  13653  2.164 0.613     0.144     0.036      126    13.1
lateralorbitofrontal                     4423   2950   8058  2.544 0.879     0.133     0.037       56     6.9
lingual                                  4735   3184   6278  1.904 0.574     0.147     0.039       70     8.0
medialorbitofrontal                      3319   2210   6109  2.319 0.675     0.136     0.036       57     5.3
middletemporal                           4749   3432  12391  2.895 0.702     0.146     0.038      102     8.2
parahippocampal                          1007    673   2167  2.854 0.756     0.099     0.014        8     0.5
paracentral                              2651   1504   3389  2.156 0.609     0.112     0.026       29     2.9
parsopercularis                          2076   1421   3853  2.480 0.463     0.129     0.032       27     2.5
parsorbitalis                            1404   1029   3791  2.685 0.748     0.172     0.047       32     2.9
parstriangularis                         2142   1520   3712  2.091 0.533     0.144     0.037       34     3.2
pericalcarine                            2170   1444   2327  1.703 0.507     0.121     0.028       21     2.4
postcentral                              6348   3958   8534  1.920 0.648     0.114     0.028       84     7.2
posteriorcingulate                       1461    984   2702  2.455 0.638     0.144     0.032       24     1.8
precentral                               8225   5196  13849  2.427 0.655     0.107     0.029       78    10.0
precuneus                                5610   3894   9517  2.215 0.613     0.149     0.035       88     8.1
rostralanteriorcingulate                 1052    726   2336  2.891 0.680     0.154     0.036       18     1.6
rostralmiddlefrontal                     8055   5796  15025  2.113 0.633     0.160     0.047      163    16.3
superiorfrontal                         11021   7517  21234  2.418 0.609     0.135     0.036      155    16.4
superiorparietal                         8238   5555  12054  1.924 0.572     0.129     0.027      114     8.8
superiortemporal                         5715   3994  12830  2.817 0.648     0.120     0.025       63     6.0
supramarginal                            5395   3731  10195  2.363 0.629     0.129     0.028       71     6.4
frontalpole                               606    407   1508  2.771 0.678     0.199     0.068       19     1.9
temporalpole                              620    467   2500  4.013 0.609     0.153     0.037        8     1.0
transversetemporal                        709    391   1220  2.493 0.387     0.092     0.015        5     0.4
insula                                   3789   2599   7661  2.955 0.763     0.136     0.040       51     6.2
