# Supplementary material for: Computer assisted diagnosis of Alzheimer’s disease using statistical likelihood-ratio test
Source: PLoS One. 2023 Feb 17;18(2):e0279574. doi: 10.1371/journal.pone.0279574 (PMC9937475; doi:10.1371/journal.pone.0279574)
Supplement: S2 File — (ZIP) [file pone.0279574.s002.zip › ADNI_NC/1_1_20/S141022/stats/rh.BA_exvivo.stats]

# Table of FreeSurfer cortical parcellation anatomical statistics 
# 
# CreationTime 2020/01/21-00:18:04-GMT
# generating_program mris_anatomical_stats
# cvs_version $Id: mris_anatomical_stats.c,v 1.79 2016/03/14 15:15:34 greve Exp $
# mrisurf.c-cvs_version $Id: mrisurf.c,v 1.781.2.6 2016/12/27 16:47:14 zkaufman Exp $
# cmdline mris_anatomical_stats -th3 -mgz -f ../stats/rh.BA_exvivo.stats -b -a ./rh.BA_exvivo.annot -c ./BA_exvivo.ctab S141022 rh white 
# sysname  Linux
# hostname ada
# machine  x86_64
# user     xzheng
# 
# SUBJECTS_DIR /home/span/acad/xzheng/freesurfer/subjects
# anatomy_type surface
# subjectname S141022
# hemi rh
# AnnotationFile ./rh.BA_exvivo.annot
# AnnotationFileTimeStamp 2020/01/21 11:17:55
# Measure Cortex, NumVert, Number of Vertices, 138723, unitless
# Measure Cortex, WhiteSurfArea, White Surface Total Area, 93619.3, mm^2
# Measure BrainSeg, BrainSegVol, Brain Segmentation Volume, 1127189.000000, mm^3
# Measure BrainSegNotVent, BrainSegVolNotVent, Brain Segmentation Volume Without Ventricles, 1106409.000000, mm^3
# Measure BrainSegNotVentSurf, BrainSegVolNotVentSurf, Brain Segmentation Volume Without Ventricles from Surf, 1105835.726492, mm^3
# Measure Cortex, CortexVol Total cortical gray matter volume, 473129.074210, mm^3
# Measure SupraTentorial, SupraTentorialVol, Supratentorial volume, 1002241.726492, mm^3
# Measure SupraTentorialNotVent, SupraTentorialVolNotVent, Supratentorial volume, 985108.726492, mm^3
# Measure EstimatedTotalIntraCranialVol, eTIV, Estimated Total Intracranial Volume, 1578253.151620, mm^3
# NTableCols 10
# TableCol  1 ColHeader StructName
# TableCol  1 FieldName Structure Name
# TableCol  1 Units     NA
# TableCol  2 ColHeader NumVert
# TableCol  2 FieldName Number of Vertices
# TableCol  2 Units     unitless
# TableCol  3 ColHeader SurfArea
# TableCol  3 FieldName Surface Area
# TableCol  3 Units     mm^2
# TableCol  4 ColHeader GrayVol
# TableCol  4 FieldName Gray Matter Volume
# TableCol  4 Units     mm^3
# TableCol  5 ColHeader ThickAvg 
# TableCol  5 FieldName Average Thickness
# TableCol  5 Units     mm
# TableCol  6 ColHeader ThickStd
# TableCol  6 FieldName Thickness StdDev
# TableCol  6 Units     mm 
# TableCol  7 ColHeader MeanCurv
# TableCol  7 FieldName Integrated Rectified Mean Curvature
# TableCol  7 Units     mm^-1
# TableCol  8 ColHeader GausCurv 
# TableCol  8 FieldName Integrated Rectified Gaussian Curvature
# TableCol  8 Units     mm^-2
# TableCol  9 ColHeader  FoldInd
# TableCol  9 FieldName  Folding Index 
# TableCol  9 Units      unitless 
# TableCol 10 ColHeader CurvInd
# TableCol 10 FieldName Intrinsic Curvature Index
# TableCol 10 Units     unitless
# ColHeaders StructName NumVert SurfArea GrayVol ThickAvg ThickStd MeanCurv GausCurv FoldInd CurvInd
BA1_exvivo                               1051    544   1557  2.130 0.613     0.116     0.043       25     1.9
BA2_exvivo                               2929   1926   4146  1.898 0.582     0.114     0.025       32     2.7
BA3a_exvivo                              1261    854   1169  1.674 0.417     0.114     0.021        8     1.2
BA3b_exvivo                              2117   1329   2274  1.581 0.481     0.110     0.027       26     2.3
BA4a_exvivo                              1784   1016   2777  2.493 0.565     0.106     0.029       17     2.2
BA4p_exvivo                              1532    916   2305  2.574 0.672     0.082     0.017        8     1.0
BA6_exvivo                               8735   5595  16169  2.463 0.622     0.119     0.033      100    11.8
BA44_exvivo                              3813   2606   6745  2.376 0.490     0.120     0.026       44     3.8
BA45_exvivo                              4150   2946   8145  2.227 0.651     0.153     0.039       75     6.9
V1_exvivo                                4049   2588   4736  1.745 0.526     0.130     0.038       49     6.5
V2_exvivo                                8799   5487  11177  1.932 0.523     0.148     0.038      129    13.7
MT_exvivo                                2170   1491   4069  2.379 0.685     0.137     0.035       29     3.3
perirhinal_exvivo                         536    372   2033  3.633 0.698     0.101     0.018        4     0.3
entorhinal_exvivo                         407    285   1028  3.276 0.647     0.129     0.026        4     0.4
