# Supplementary material for: Computer assisted diagnosis of Alzheimer’s disease using statistical likelihood-ratio test
Source: PLoS One. 2023 Feb 17;18(2):e0279574. doi: 10.1371/journal.pone.0279574 (PMC9937475; doi:10.1371/journal.pone.0279574)
Supplement: S2 File — (ZIP) [file pone.0279574.s002.zip › ADNI_NC/1_1_20/S141022/stats/rh.curv.stats]

Raw <mean> +- <std> (using 'rh.curv'):                -0.03908 +- 0.2003 
       Raw Min:                                       -3.71173 at vertex 98790   
       Raw Max:                                        4.27070 at vertex 88623   
       Raw Curvature Calculation Type:                discrete
       Raw Mean Vertex Separation (Whole Surface):     0.84810 +- 0.23387 mm
       Raw Total Surface Area:                     84053.67188 mm^2
       Raw Total Number of Vertices:                    138723
       Raw Average Vertex Area (Whole Surface):        0.60591 mm^2
       Raw Natural Surface Integral:               -1826.20068
       Raw Rectified Surface Integral:             11336.27051
       Raw Positive Surface Integral:               4755.03467
       Raw Negative Surface Integral:               6581.23535
       Raw Mean Natural Surface Integral:             -0.01316 across 138723 (100.00%) vertices
       Raw Mean Rectified Surface Integral:            0.08172 across 138723 (100.00%) vertices
       Raw Mean Positive Surface Integral:             0.07194 across 66097 (47.65%) vertices
       Raw Mean Negative Surface Integral:             0.09062 across 72626 (52.35%) vertices
       Raw AreaNorm Natural Surface Integral:         -0.02173 across 84054.343750 (100.00%) mm^2
       Raw AreaNorm Rectified Surface Integral:        0.13487 across 84054.343750 (100.00%) mm^2
       Raw AreaNorm Positive Surface Integral:         0.11267 across 42201.578125 (50.21%) mm^2
       Raw AreaNorm Negative Surface Integral:         0.15725 across 41852.062500 (49.79%) mm^2

Raw <mean> +- <std> (using 'rh.sulc'):                -0.00000 +- 5.5642 
       Raw Min:                                      -15.40101 at vertex 127616  
       Raw Max:                                       17.44643 at vertex 56804   
       Raw Curvature Calculation Type:                discrete
       Raw Mean Vertex Separation (Whole Surface):     0.84810 +- 0.23387 mm
       Raw Total Surface Area:                     84053.67188 mm^2
       Raw Total Number of Vertices:                    138723
       Raw Average Vertex Area (Whole Surface):        0.60591 mm^2
       Raw Natural Surface Integral:               24592.91211
       Raw Rectified Surface Integral:            376284.68750
       Raw Positive Surface Integral:             200438.79688
       Raw Negative Surface Integral:             175845.89062
       Raw Mean Natural Surface Integral:              0.17728 across 138723 (100.00%) vertices
       Raw Mean Rectified Surface Integral:            2.71249 across 138723 (100.00%) vertices
       Raw Mean Positive Surface Integral:             3.11754 across 64294 (46.35%) vertices
       Raw Mean Negative Surface Integral:             2.36260 across 74429 (53.65%) vertices
       Raw AreaNorm Natural Surface Integral:          0.29258 across 84054.343750 (100.00%) mm^2
       Raw AreaNorm Rectified Surface Integral:        4.47668 across 84054.343750 (100.00%) mm^2
       Raw AreaNorm Positive Surface Integral:         4.93109 across 40647.945312 (48.36%) mm^2
       Raw AreaNorm Negative Surface Integral:         4.05122 across 43405.660156 (51.64%) mm^2

K <mean> +- <std> (using 'rh.smoothwm'):               0.34816 +- 33.2400 mm^-2
         K Min:                                     -131.17032 at vertex 87582   
         K Max:                                    12182.78906 at vertex 88623   
         K Curvature Calculation Type:                discrete
         K Mean Vertex Separation (Whole Surface):     0.84810 +- 0.23387 mm
         K Total Surface Area:                     84053.67188 mm^2
         K Total Number of Vertices:                    138723
         K Average Vertex Area (Whole Surface):        0.60591 mm^2
         K Natural Surface Integral:                  12.56643
         K Rectified Surface Integral:              6669.73242
         K Positive Surface Integral:               3341.14941
         K Negative Surface Integral:               3328.58301
         K Mean Natural Surface Integral:              0.00009 across 138723 (100.00%) vertices
         K Mean Rectified Surface Integral:            0.04808 across 138723 (100.00%) vertices
         K Mean Positive Surface Integral:             0.05382 across 62082 (44.75%) vertices
         K Mean Negative Surface Integral:             0.04343 across 76641 (55.25%) vertices
         K AreaNorm Natural Surface Integral:          0.00015 across 84054.343750 (100.00%) mm^2
         K AreaNorm Rectified Surface Integral:        0.07935 across 84054.343750 (100.00%) mm^2
         K AreaNorm Positive Surface Integral:         0.11747 across 28442.181641 (33.84%) mm^2
         K AreaNorm Negative Surface Integral:         0.05985 across 55611.246094 (66.16%) mm^2

H <mean> +- <std> (using 'rh.smoothwm'):              -0.08067 +- 1.0323 mm^-1
         H Min:                                      -28.90286 at vertex 124576  
         H Max:                                      163.82603 at vertex 88623   
         H Curvature Calculation Type:                discrete
         H Mean Vertex Separation (Whole Surface):     0.84810 +- 0.23387 mm
         H Total Surface Area:                     84053.67188 mm^2
         H Total Number of Vertices:                    138723
         H Average Vertex Area (Whole Surface):        0.60591 mm^2
         H Natural Surface Integral:               -1759.17517
         H Rectified Surface Integral:             15382.32520
         H Positive Surface Integral:               6811.57520
         H Negative Surface Integral:               8570.75000
         H Mean Natural Surface Integral:             -0.01268 across 138723 (100.00%) vertices
         H Mean Rectified Surface Integral:            0.11089 across 138723 (100.00%) vertices
         H Mean Positive Surface Integral:             0.09527 across 71498 (51.54%) vertices
         H Mean Negative Surface Integral:             0.12749 across 67225 (48.46%) vertices
         H AreaNorm Natural Surface Integral:         -0.02093 across 84054.343750 (100.00%) mm^2
         H AreaNorm Rectified Surface Integral:        0.18300 across 84054.343750 (100.00%) mm^2
         H AreaNorm Positive Surface Integral:         0.14842 across 45895.402344 (54.60%) mm^2
         H AreaNorm Negative Surface Integral:         0.22461 across 38157.933594 (45.40%) mm^2

k1 <mean> +- <std> (using 'rh.smoothwm'):             -0.16286 +- 1.8645 mm^-1
        k1 Min:                                      -50.46375 at vertex 138213  
        k1 Max:                                      284.88873 at vertex 88623   
        k1 Curvature Calculation Type:                discrete
        k1 Mean Vertex Separation (Whole Surface):     0.84810 +- 0.23387 mm
        k1 Total Surface Area:                     84053.67188 mm^2
        k1 Total Number of Vertices:                    138723
        k1 Average Vertex Area (Whole Surface):        0.60591 mm^2
        k1 Natural Surface Integral:               -4641.15869
        k1 Rectified Surface Integral:             34613.59766
        k1 Positive Surface Integral:              14986.21875
        k1 Negative Surface Integral:              19627.37695
        k1 Mean Natural Surface Integral:             -0.03346 across 138723 (100.00%) vertices
        k1 Mean Rectified Surface Integral:            0.24952 across 138723 (100.00%) vertices
        k1 Mean Positive Surface Integral:             0.20960 across 71498 (51.54%) vertices
        k1 Mean Negative Surface Integral:             0.29197 across 67225 (48.46%) vertices
        k1 AreaNorm Natural Surface Integral:         -0.05522 across 84054.343750 (100.00%) mm^2
        k1 AreaNorm Rectified Surface Integral:        0.41180 across 84054.343750 (100.00%) mm^2
        k1 AreaNorm Positive Surface Integral:         0.32653 across 45895.402344 (54.60%) mm^2
        k1 AreaNorm Negative Surface Integral:         0.51437 across 38157.933594 (45.40%) mm^2

k2 <mean> +- <std> (using 'rh.smoothwm'):              0.00152 +- 0.2999 mm^-1
        k2 Min:                                      -12.43863 at vertex 91250   
        k2 Max:                                       42.76332 at vertex 88623   
        k2 Curvature Calculation Type:                discrete
        k2 Mean Vertex Separation (Whole Surface):     0.84810 +- 0.23387 mm
        k2 Total Surface Area:                     84053.67188 mm^2
        k2 Total Number of Vertices:                    138723
        k2 Average Vertex Area (Whole Surface):        0.60591 mm^2
        k2 Natural Surface Integral:                1122.80811
        k2 Rectified Surface Integral:              9166.57617
        k2 Positive Surface Integral:               5144.69238
        k2 Negative Surface Integral:               4021.88403
        k2 Mean Natural Surface Integral:              0.00809 across 138723 (100.00%) vertices
        k2 Mean Rectified Surface Integral:            0.06608 across 138723 (100.00%) vertices
        k2 Mean Positive Surface Integral:             0.06908 across 74473 (53.68%) vertices
        k2 Mean Negative Surface Integral:             0.06260 across 64250 (46.32%) vertices
        k2 AreaNorm Natural Surface Integral:          0.01336 across 84054.343750 (100.00%) mm^2
        k2 AreaNorm Rectified Surface Integral:        0.10906 across 84054.343750 (100.00%) mm^2
        k2 AreaNorm Positive Surface Integral:         0.11387 across 45181.335938 (53.75%) mm^2
        k2 AreaNorm Negative Surface Integral:         0.10346 across 38872.347656 (46.25%) mm^2

S <mean> +- <std> (using 'rh.smoothwm'):               2.89731 +- 187.2764 mm^-2
         S Min:                                        0.00000 at vertex 740     
         S Max:                                    58624.71484 at vertex 88623   
         S Curvature Calculation Type:                discrete
         S Mean Vertex Separation (Whole Surface):     0.84810 +- 0.23387 mm
         S Total Surface Area:                     84053.67188 mm^2
         S Total Number of Vertices:                    138723
         S Average Vertex Area (Whole Surface):        0.60591 mm^2
         S Natural Surface Integral:               39533.15625
         S Rectified Surface Integral:             39533.15625
         S Positive Surface Integral:              39533.15625
         S Negative Surface Integral:                  0.00000
         S Mean Natural Surface Integral:              0.28498 across 138723 (100.00%) vertices
         S Mean Rectified Surface Integral:            0.28498 across 138723 (100.00%) vertices
         S Mean Positive Surface Integral:             0.28498 across 138723 (100.00%) vertices
         S Mean Negative Surface Integral:             0.00000 across 0 (00.00%) vertices
         S AreaNorm Natural Surface Integral:          0.47033 across 84054.343750 (100.00%) mm^2
         S AreaNorm Rectified Surface Integral:        0.47033 across 84054.343750 (100.00%) mm^2
         S AreaNorm Positive Surface Integral:         0.47033 across 84054.343750 (100.00%) mm^2
         S AreaNorm Negative Surface Integral:         0.00000 across 0.000000 (00.00%) mm^2

C <mean> +- <std> (using 'rh.smoothwm'):               0.49993 +- 1.2436 mm^-2
         C Min:                                        0.00030 at vertex 62803   
         C Max:                                      203.70358 at vertex 88623   
         C Curvature Calculation Type:                discrete
         C Mean Vertex Separation (Whole Surface):     0.84810 +- 0.23387 mm
         C Total Surface Area:                     84053.67188 mm^2
         C Total Number of Vertices:                    138723
         C Average Vertex Area (Whole Surface):        0.60591 mm^2
         C Natural Surface Integral:               25828.39648
         C Rectified Surface Integral:             25828.39648
         C Positive Surface Integral:              25828.39648
         C Negative Surface Integral:                  0.00000
         C Mean Natural Surface Integral:              0.18619 across 138723 (100.00%) vertices
         C Mean Rectified Surface Integral:            0.18619 across 138723 (100.00%) vertices
         C Mean Positive Surface Integral:             0.18619 across 138723 (100.00%) vertices
         C Mean Negative Surface Integral:             0.00000 across 0 (00.00%) vertices
         C AreaNorm Natural Surface Integral:          0.30728 across 84054.343750 (100.00%) mm^2
         C AreaNorm Rectified Surface Integral:        0.30728 across 84054.343750 (100.00%) mm^2
         C AreaNorm Positive Surface Integral:         0.30728 across 84054.343750 (100.00%) mm^2
         C AreaNorm Negative Surface Integral:         0.00000 across 0.000000 (00.00%) mm^2

BE <mean> +- <std> (using 'rh.smoothwm'):              3.59285 +- 246.2443 mm^-2
        BE Min:                                        0.00000 at vertex 62803   
        BE Max:                                    82990.29688 at vertex 88623   
        BE Curvature Calculation Type:                discrete
        BE Mean Vertex Separation (Whole Surface):     0.84810 +- 0.23387 mm
        BE Total Surface Area:                     84053.67188 mm^2
        BE Total Number of Vertices:                    138723
        BE Average Vertex Area (Whole Surface):        0.60591 mm^2
        BE Natural Surface Integral:               39555.48828
        BE Rectified Surface Integral:             39555.48828
        BE Positive Surface Integral:              39555.48828
        BE Negative Surface Integral:                  0.00000
        BE Mean Natural Surface Integral:              0.28514 across 138723 (100.00%) vertices
        BE Mean Rectified Surface Integral:            0.28514 across 138723 (100.00%) vertices
        BE Mean Positive Surface Integral:             0.28514 across 138723 (100.00%) vertices
        BE Mean Negative Surface Integral:             0.00000 across 0 (00.00%) vertices
        BE AreaNorm Natural Surface Integral:          0.47059 across 84054.343750 (100.00%) mm^2
        BE AreaNorm Rectified Surface Integral:        0.47059 across 84054.343750 (100.00%) mm^2
        BE AreaNorm Positive Surface Integral:         0.47059 across 84054.343750 (100.00%) mm^2
        BE AreaNorm Negative Surface Integral:         0.00000 across 0.000000 (00.00%) mm^2

FI <mean> +- <std> (using 'rh.smoothwm'):              3.06735 +- 211.5714 mm^-2
        FI Min:                                        0.00000 at vertex 740     
        FI Max:                                    68978.79688 at vertex 88623   
        FI Curvature Calculation Type:                discrete
        FI Mean Vertex Separation (Whole Surface):     0.84810 +- 0.23387 mm
        FI Total Surface Area:                     84053.67188 mm^2
        FI Total Number of Vertices:                    138723
        FI Average Vertex Area (Whole Surface):        0.60591 mm^2
        FI Natural Surface Integral:               30715.47656
        FI Rectified Surface Integral:             30715.47656
        FI Positive Surface Integral:              30715.47656
        FI Negative Surface Integral:                  0.00000
        FI Mean Natural Surface Integral:              0.22142 across 138723 (100.00%) vertices
        FI Mean Rectified Surface Integral:            0.22142 across 138723 (100.00%) vertices
        FI Mean Positive Surface Integral:             0.22142 across 138723 (100.00%) vertices
        FI Mean Negative Surface Integral:             0.00000 across 0 (00.00%) vertices
        FI AreaNorm Natural Surface Integral:          0.36542 across 84054.343750 (100.00%) mm^2
        FI AreaNorm Rectified Surface Integral:        0.36542 across 84054.343750 (100.00%) mm^2
        FI AreaNorm Positive Surface Integral:         0.36542 across 84054.343750 (100.00%) mm^2
        FI AreaNorm Negative Surface Integral:         0.00000 across 0.000000 (00.00%) mm^2

curv -- calculation type:                                discrete
curv -- Folding Index (FI):                            2444.26001
curv -- Intrinsic Curvature Index - positive (ICIp):    265.88022
curv -- Intrinsic Curvature Index - negative (ICIn):    264.88022
curv -- Intrinsic Curvature Index - natural  (ICIt):      1.00000

Mean across 10 curvatures: 1.0125e+00 +- 1.4445e+00
