# Supplementary material for: Computer assisted diagnosis of Alzheimer’s disease using statistical likelihood-ratio test
Source: PLoS One. 2023 Feb 17;18(2):e0279574. doi: 10.1371/journal.pone.0279574 (PMC9937475; doi:10.1371/journal.pone.0279574)
Supplement: S2 File — (ZIP) [file pone.0279574.s002.zip › ADNI_NC/1_1_20/S141022/stats/rh.w-g.pct.stats]

# Title Segmentation Statistics 
# 
# generating_program mri_segstats
# cvs_version $Id: mri_segstats.c,v 1.121 2016/05/31 17:27:11 greve Exp $
# cmdline mri_segstats --in /home/span/acad/xzheng/freesurfer/subjects/S141022/surf/rh.w-g.pct.mgh --annot S141022 rh aparc --sum /home/span/acad/xzheng/freesurfer/subjects/S141022/stats/rh.w-g.pct.stats --snr 
# sysname  Linux
# hostname ada
# machine  x86_64
# user     xzheng
# anatomy_type surface
# 
# SUBJECTS_DIR /home/span/acad/xzheng/freesurfer/subjects
# subjectname S141022
# Annot S141022 rh aparc
# ColorTable /tmp/mri_segstats.tmp.S141022.rh.185.ctab 
# ColorTableTimeStamp 2020/01/21 10:41:33 
# InVolFile  /home/span/acad/xzheng/freesurfer/subjects/S141022/surf/rh.w-g.pct.mgh 
# InVolFileTimeStamp  2020/01/21 10:41:32 
# InVolFrame 0 
# Only reporting non-empty segmentations
# VertexArea_mm2 0.674865 
# TableCol  1 ColHeader Index 
# TableCol  1 FieldName Index 
# TableCol  1 Units     NA 
# TableCol  2 ColHeader SegId 
# TableCol  2 FieldName Segmentation Id
# TableCol  2 Units     NA
# TableCol  3 ColHeader NVertices 
# TableCol  3 FieldName Number of Vertices
# TableCol  3 Units     unitless
# TableCol  4 ColHeader Area_mm2
# TableCol  4 FieldName Area
# TableCol  4 Units     mm^2
# TableCol  5 ColHeader StructName
# TableCol  5 FieldName Structure Name
# TableCol  5 Units     NA
# TableCol  6 ColHeader Mean 
# TableCol  6 FieldName Intensity Mean
# TableCol  6 Units     unknown
# TableCol  7 ColHeader StdDev
# TableCol  7 FieldName Itensity StdDev
# TableCol  7 Units     unknown
# TableCol  8 ColHeader Min
# TableCol  8 FieldName Intensity Min
# TableCol  8 Units     unknown
# TableCol  9 ColHeader Max
# TableCol  9 FieldName Intensity Max
# TableCol  9 Units     unknown
# TableCol 10 ColHeader Range
# TableCol 10 FieldName Intensity Range
# TableCol 10 Units     unknown
# TableCol 11 ColHeader SNR
# TableCol 11 FieldName Intensity SNR
# TableCol 11 Units     none
# NRows 35 
# NTableCols 11 
# ColHeaders  Index SegId NVertices Area_mm2 StructName Mean StdDev Min Max Range SNR  
  1 2000      8142     5365.9  unknown                            0.0667     1.3345     0.0000    43.6878    43.6878     0.0500 
  2 2001      1200      858.2  bankssts                          37.3466     7.4787    -0.3548    59.2783    59.6331     4.9938 
  3 2002      1158      821.7  caudalanteriorcingulate           38.0869    11.0487   -17.0777    74.2689    91.3465     3.4472 
  4 2003      3167     2025.6  caudalmiddlefrontal               30.4662     9.3857   -16.6523    62.7420    79.3943     3.2460 
  5 2005      2410     1496.1  cuneus                            25.0116     9.6114    -5.4863    60.7250    66.2113     2.6023 
  6 2006       562      397.6  entorhinal                        28.5927     9.1400     0.0000    54.2817    54.2817     3.1283 
  7 2007      4851     3413.5  fusiform                          29.5928     9.2672    -2.6482    60.3000    62.9482     3.1933 
  8 2008      7553     5167.3  inferiorparietal                  32.6722     9.5096   -14.2621    65.1719    79.4340     3.4357 
  9 2009      4322     3206.2  inferiortemporal                  34.3396    10.1582   -40.1906    80.2784   120.4690     3.3805 
 10 2010      1258      804.9  isthmuscingulate                  29.4506     9.6393     0.5342    70.0882    69.5540     3.0553 
 11 2011      8580     5481.2  lateraloccipital                  27.3946    10.9513    -7.4147    62.8190    70.2337     2.5015 
 12 2012      4423     2950.1  lateralorbitofrontal              33.8292    12.2441   -33.9703    78.2178   112.1881     2.7629 
 13 2013      4735     3183.9  lingual                           24.1818     9.5983   -30.5376    58.1391    88.6767     2.5194 
 14 2014      3319     2209.7  medialorbitofrontal               33.8067    10.6839   -36.5089    65.5509   102.0598     3.1643 
 15 2015      4749     3431.8  middletemporal                    37.8213    11.4161   -48.1324    68.1327   116.2651     3.3130 
 16 2016      1007      673.2  parahippocampal                   32.1524     8.3431     9.1174    60.1704    51.0530     3.8538 
 17 2017      2651     1503.8  paracentral                       24.2536     9.3921   -10.2172    49.0264    59.2437     2.5823 
 18 2018      2076     1421.3  parsopercularis                   33.8219     8.1654   -11.5526    63.9272    75.4798     4.1421 
 19 2019      1404     1029.4  parsorbitalis                     33.9630    10.8805    -7.4454    64.6076    72.0530     3.1214 
 20 2020      2142     1520.0  parstriangularis                  32.5725     9.2408   -25.1703    57.9714    83.1417     3.5249 
 21 2021      2170     1443.7  pericalcarine                     21.6224     7.8701    -4.0194    45.1644    49.1837     2.7474 
 22 2022      6348     3957.5  postcentral                       24.6945    10.7819   -18.3382    63.6139    81.9521     2.2904 
 23 2023      1461      983.9  posteriorcingulate                33.8414     8.5252    11.2377    58.5175    47.2798     3.9696 
 24 2024      8225     5196.1  precentral                        25.9476    10.6693   -14.7150    65.1087    79.8237     2.4320 
 25 2025      5610     3893.6  precuneus                         29.6899     8.5655    -2.0089    71.1391    73.1480     3.4662 
 26 2026      1052      726.4  rostralanteriorcingulate          38.5390     9.6313    10.0968    68.9194    58.8226     4.0014 
 27 2027      8055     5796.3  rostralmiddlefrontal              33.4396    10.9370   -27.2381    68.9146    96.1528     3.0575 
 28 2028     11021     7516.8  superiorfrontal                   32.1680     9.9020   -17.8986    69.0301    86.9286     3.2486 
 29 2029      8238     5555.2  superiorparietal                  28.2219     8.6389   -24.0188    58.9900    83.0088     3.2668 
 30 2030      5715     3993.7  superiortemporal                  34.8449     9.0411   -21.7259    69.2364    90.9623     3.8541 
 31 2031      5395     3731.1  supramarginal                     34.5594     8.8559    -5.4251    63.3471    68.7722     3.9024 
 32 2032       606      406.8  frontalpole                       33.0936    12.2231   -12.5005    63.2811    75.7816     2.7075 
 33 2033       620      467.2  temporalpole                      35.7530     8.7602    13.9796    64.6396    50.6600     4.0813 
 34 2034       709      390.9  transversetemporal                22.6099     5.3839     9.6401    43.0046    33.3645     4.1995 
 35 2035      3789     2599.0  insula                            27.4962    10.8875   -76.4686    57.2690   133.7376     2.5255 
