# Supplementary material for: Computer assisted diagnosis of Alzheimer’s disease using statistical likelihood-ratio test
Source: PLoS One. 2023 Feb 17;18(2):e0279574. doi: 10.1371/journal.pone.0279574 (PMC9937475; doi:10.1371/journal.pone.0279574)
Supplement: S2 File — (ZIP) [file pone.0279574.s002.zip › ADNI_NC/1_1_20/S141022/stats/wmparc.stats]

# Title Segmentation Statistics 
# 
# generating_program mri_segstats
# cvs_version $Id: mri_segstats.c,v 1.121 2016/05/31 17:27:11 greve Exp $
# cmdline mri_segstats --seg mri/wmparc.mgz --sum stats/wmparc.stats --pv mri/norm.mgz --excludeid 0 --brainmask mri/brainmask.mgz --in mri/norm.mgz --in-intensity-name norm --in-intensity-units MR --subject S141022 --surf-wm-vol --ctab /home/span/acad/xzheng/freesurfer/WMParcStatsLUT.txt --etiv 
# sysname  Linux
# hostname ada
# machine  x86_64
# user     xzheng
# anatomy_type volume
# 
# SUBJECTS_DIR /home/span/acad/xzheng/freesurfer/subjects
# subjectname S141022
# Measure VentricleChoroidVol, VentricleChoroidVol, Volume of ventricles and choroid plexus, 17133.000000, mm^3
# Measure lhCerebralWhiteMatter, lhCerebralWhiteMatterVol, Left hemisphere cerebral white matter volume, 230834.763029, mm^3
# Measure rhCerebralWhiteMatter, rhCerebralWhiteMatterVol, Right hemisphere cerebral white matter volume, 224518.889253, mm^3
# Measure CerebralWhiteMatter, CerebralWhiteMatterVol, Total cerebral white matter volume, 455353.652282, mm^3
# Measure Mask, MaskVol, Mask Volume, 1569718.000000, mm^3
# Measure EstimatedTotalIntraCranialVol, eTIV, Estimated Total Intracranial Volume, 1578253.151620, mm^3
# SegVolFile mri/wmparc.mgz 
# SegVolFileTimeStamp  2020/01/21 10:59:53 
# ColorTable /home/span/acad/xzheng/freesurfer/WMParcStatsLUT.txt 
# ColorTableTimeStamp 2017/01/19 09:00:02 
# InVolFile  mri/norm.mgz 
# InVolFileTimeStamp  2020/01/21 01:07:43 
# InVolFrame 0 
# PVVolFile  mri/norm.mgz 
# PVVolFileTimeStamp  2020/01/21 01:07:43 
# ExcludeSegId 0 
# Only reporting non-empty segmentations
# VoxelVolume_mm3 1 
# TableCol  1 ColHeader Index 
# TableCol  1 FieldName Index 
# TableCol  1 Units     NA 
# TableCol  2 ColHeader SegId 
# TableCol  2 FieldName Segmentation Id
# TableCol  2 Units     NA
# TableCol  3 ColHeader NVoxels 
# TableCol  3 FieldName Number of Voxels
# TableCol  3 Units     unitless
# TableCol  4 ColHeader Volume_mm3
# TableCol  4 FieldName Volume
# TableCol  4 Units     mm^3
# TableCol  5 ColHeader StructName
# TableCol  5 FieldName Structure Name
# TableCol  5 Units     NA
# TableCol  6 ColHeader normMean 
# TableCol  6 FieldName Intensity normMean
# TableCol  6 Units     MR
# TableCol  7 ColHeader normStdDev
# TableCol  7 FieldName Itensity normStdDev
# TableCol  7 Units     MR
# TableCol  8 ColHeader normMin
# TableCol  8 FieldName Intensity normMin
# TableCol  8 Units     MR
# TableCol  9 ColHeader normMax
# TableCol  9 FieldName Intensity normMax
# TableCol  9 Units     MR
# TableCol 10 ColHeader normRange
# TableCol 10 FieldName Intensity normRange
# TableCol 10 Units     MR
# NRows 70 
# NTableCols 10 
# ColHeaders  Index SegId NVoxels Volume_mm3 StructName normMean normStdDev normMin normMax normRange  
  1 3001      1053     1037.9  wm-lh-bankssts                    93.4957    10.0135    67.0000   113.0000    46.0000 
  2 3002      2399     2380.4  wm-lh-caudalanteriorcingulate     99.9287     9.2261    46.0000   114.0000    68.0000 
  3 3003      6639     6592.9  wm-lh-caudalmiddlefrontal         96.3833     8.9665    70.0000   118.0000    48.0000 
  4 3005      2611     2602.8  wm-lh-cuneus                      93.8008    10.0322    67.0000   117.0000    50.0000 
  5 3006       894      956.8  wm-lh-entorhinal                  76.0425     7.5883    53.0000    99.0000    46.0000 
  6 3007      6769     6707.0  wm-lh-fusiform                    85.6202     9.4418    51.0000   108.0000    57.0000 
  7 3008      7998     7980.2  wm-lh-inferiorparietal            94.0101    10.5036    64.0000   117.0000    53.0000 
  8 3009      6676     6791.0  wm-lh-inferiortemporal            88.1670    10.5068    55.0000   112.0000    57.0000 
  9 3010      3621     3612.5  wm-lh-isthmuscingulate           106.1251    11.7951    19.0000   123.0000   104.0000 
 10 3011     11210    11472.7  wm-lh-lateraloccipital            89.2427    10.3365    61.0000   115.0000    54.0000 
 11 3012      7401     7330.2  wm-lh-lateralorbitofrontal        95.0880    11.0686    64.0000   117.0000    53.0000 
 12 3013      6075     6016.2  wm-lh-lingual                     90.2928    10.5822    41.0000   119.0000    78.0000 
 13 3014      3702     3651.8  wm-lh-medialorbitofrontal         96.3120    11.3871    66.0000   116.0000    50.0000 
 14 3015      5189     5242.2  wm-lh-middletemporal              92.0027    10.6454    60.0000   115.0000    55.0000 
 15 3016      1372     1421.5  wm-lh-parahippocampal             93.6757    10.8837    51.0000   117.0000    66.0000 
 16 3017      3390     3334.2  wm-lh-paracentral                 91.9215     9.5906    65.0000   112.0000    47.0000 
 17 3018      3293     3304.5  wm-lh-parsopercularis             94.0717     9.2564    67.0000   116.0000    49.0000 
 18 3019      1388     1350.6  wm-lh-parsorbitalis               88.6679    11.6502    64.0000   115.0000    51.0000 
 19 3020      3552     3525.1  wm-lh-parstriangularis            93.2582    10.6320    64.0000   118.0000    54.0000 
 20 3021      3995     3852.5  wm-lh-pericalcarine               92.4070     8.9433    68.0000   119.0000    51.0000 
 21 3022      8495     8828.4  wm-lh-postcentral                 92.9161     9.1118    66.0000   117.0000    51.0000 
 22 3023      3982     3926.1  wm-lh-posteriorcingulate          98.9739     9.2422    45.0000   117.0000    72.0000 
 23 3024     13972    14001.4  wm-lh-precentral                  93.8916     8.9435    63.0000   114.0000    51.0000 
 24 3025      8869     8719.1  wm-lh-precuneus                   98.2573    11.2361    39.0000   121.0000    82.0000 
 25 3026      3179     3032.1  wm-lh-rostralanteriorcingulate    94.7383    15.0860    25.0000   125.0000   100.0000 
 26 3027     12677    12489.2  wm-lh-rostralmiddlefrontal        95.3623    11.1484    63.0000   118.0000    55.0000 
 27 3028     17704    17623.2  wm-lh-superiorfrontal             91.1587     9.1162    64.0000   114.0000    50.0000 
 28 3029     11892    12001.5  wm-lh-superiorparietal            96.0774    10.5831    68.0000   118.0000    50.0000 
 29 3030      8667     8913.1  wm-lh-superiortemporal            92.4236    10.5558    62.0000   117.0000    55.0000 
 30 3031      9442     9441.5  wm-lh-supramarginal               96.7794     9.9031    68.0000   117.0000    49.0000 
 31 3032       294      297.9  wm-lh-frontalpole                 89.3197     8.0937    73.0000   110.0000    37.0000 
 32 3033       624      646.6  wm-lh-temporalpole                76.3910     7.6876    57.0000    97.0000    40.0000 
 33 3034       984     1039.0  wm-lh-transversetemporal          94.4807     7.0224    77.0000   109.0000    32.0000 
 34 3035     11090    11045.1  wm-lh-insula                      94.7635    11.4900    54.0000   120.0000    66.0000 
 35 4001      2085     2060.6  wm-rh-bankssts                    96.6974     8.2222    69.0000   113.0000    44.0000 
 36 4002      3062     3045.7  wm-rh-caudalanteriorcingulate    102.9487    12.3916    43.0000   123.0000    80.0000 
 37 4003      5551     5549.4  wm-rh-caudalmiddlefrontal         93.6008     8.4578    66.0000   114.0000    48.0000 
 38 4005      2570     2599.0  wm-rh-cuneus                      93.5502     9.1427    66.0000   116.0000    50.0000 
 39 4006       724      769.0  wm-rh-entorhinal                  78.4862     8.4871    54.0000   100.0000    46.0000 
 40 4007      6754     6678.6  wm-rh-fusiform                    88.4557    10.2170    54.0000   109.0000    55.0000 
 41 4008      9547     9689.7  wm-rh-inferiorparietal            93.2218     9.7669    65.0000   113.0000    48.0000 
 42 4009      5785     5723.4  wm-rh-inferiortemporal            85.6012    11.5624    56.0000   108.0000    52.0000 
 43 4010      2890     2943.3  wm-rh-isthmuscingulate           109.0682     9.9784    50.0000   124.0000    74.0000 
 44 4011      9919    10124.0  wm-rh-lateraloccipital            87.9572    10.2382    59.0000   111.0000    52.0000 
 45 4012      7918     7859.5  wm-rh-lateralorbitofrontal        94.9761     9.8892    59.0000   119.0000    60.0000 
 46 4013      5858     5829.5  wm-rh-lingual                     91.6144    11.0816    39.0000   118.0000    79.0000 
 47 4014      4259     4246.6  wm-rh-medialorbitofrontal         97.1561    10.2206    66.0000   118.0000    52.0000 
 48 4015      5373     5489.3  wm-rh-middletemporal              89.7201    10.5297    55.0000   111.0000    56.0000 
 49 4016      1708     1768.9  wm-rh-parahippocampal             92.4573    10.3482    54.0000   122.0000    68.0000 
 50 4017      4137     4149.2  wm-rh-paracentral                 96.2354     8.7450    72.0000   116.0000    44.0000 
 51 4018      3217     3247.2  wm-rh-parsopercularis             96.7827     9.8097    66.0000   115.0000    49.0000 
 52 4019      1462     1461.4  wm-rh-parsorbitalis               87.4323     9.8271    68.0000   109.0000    41.0000 
 53 4020      3358     3269.5  wm-rh-parstriangularis            94.8579    11.0198    68.0000   114.0000    46.0000 
 54 4021      3579     3427.4  wm-rh-pericalcarine               92.1389     9.3087    50.0000   118.0000    68.0000 
 55 4022      6535     6742.7  wm-rh-postcentral                 91.7142     9.6529    66.0000   115.0000    49.0000 
 56 4023      4328     4368.3  wm-rh-posteriorcingulate         106.5277     8.9348    50.0000   123.0000    73.0000 
 57 4024     13154    13214.0  wm-rh-precentral                  92.5469     9.3180    64.0000   115.0000    51.0000 
 58 4025      8723     8631.7  wm-rh-precuneus                   99.5696    10.7245    67.0000   121.0000    54.0000 
 59 4026      2378     2337.9  wm-rh-rostralanteriorcingulate   102.4117    11.7661    52.0000   125.0000    73.0000 
 60 4027     11457    11543.5  wm-rh-rostralmiddlefrontal        95.6987     9.9819    68.0000   118.0000    50.0000 
 61 4028     17774    17762.8  wm-rh-superiorfrontal             91.8801     9.0318    60.0000   114.0000    54.0000 
 62 4029     11489    11640.7  wm-rh-superiorparietal            94.6723    10.1461    66.0000   116.0000    50.0000 
 63 4030      6701     6970.3  wm-rh-superiortemporal            91.2150    10.3084    61.0000   114.0000    53.0000 
 64 4031      8630     8707.5  wm-rh-supramarginal               96.9776     9.8333    68.0000   115.0000    47.0000 
 65 4032       457      467.7  wm-rh-frontalpole                 92.3414     9.6873    72.0000   113.0000    41.0000 
 66 4033       752      785.1  wm-rh-temporalpole                78.7566     7.6336    62.0000    97.0000    35.0000 
 67 4034       606      635.8  wm-rh-transversetemporal          95.0182     6.1006    76.0000   106.0000    30.0000 
 68 4035     10350    10295.2  wm-rh-insula                      90.9069    11.0298    33.0000   117.0000    84.0000 
 69 5001     29020    28895.7  Left-UnsegmentedWhiteMatter      100.8990    10.5557    23.0000   125.0000   102.0000 
 70 5002     29699    29066.7  Right-UnsegmentedWhiteMatter      99.7769    10.1147    21.0000   124.0000   103.0000 
