# Supplementary material for: Computer assisted diagnosis of Alzheimer’s disease using statistical likelihood-ratio test
Source: PLoS One. 2023 Feb 17;18(2):e0279574. doi: 10.1371/journal.pone.0279574 (PMC9937475; doi:10.1371/journal.pone.0279574)
Supplement: S2 File — (ZIP) [file pone.0279574.s002.zip › ADNI_NC/1_1_20/S166354/stats/aseg.stats]

# Title Segmentation Statistics 
# 
# generating_program mri_segstats
# cvs_version $Id: mri_segstats.c,v 1.121 2016/05/31 17:27:11 greve Exp $
# cmdline mri_segstats --seg mri/aseg.mgz --sum stats/aseg.stats --pv mri/norm.mgz --empty --brainmask mri/brainmask.mgz --brain-vol-from-seg --excludeid 0 --excl-ctxgmwm --supratent --subcortgray --in mri/norm.mgz --in-intensity-name norm --in-intensity-units MR --etiv --surf-wm-vol --surf-ctx-vol --totalgray --euler --ctab /home/span/acad/xzheng/freesurfer/ASegStatsLUT.txt --subject S166354 
# sysname  Linux
# hostname ada
# machine  x86_64
# user     xzheng
# anatomy_type volume
# 
# SUBJECTS_DIR /home/span/acad/xzheng/freesurfer/subjects
# subjectname S166354
# Measure BrainSeg, BrainSegVol, Brain Segmentation Volume, 1006801.000000, mm^3
# Measure BrainSegNotVent, BrainSegVolNotVent, Brain Segmentation Volume Without Ventricles, 959549.000000, mm^3
# Measure BrainSegNotVentSurf, BrainSegVolNotVentSurf, Brain Segmentation Volume Without Ventricles from Surf, 958901.052797, mm^3
# Measure VentricleChoroidVol, VentricleChoroidVol, Volume of ventricles and choroid plexus, 42961.000000, mm^3
# Measure lhCortex, lhCortexVol, Left hemisphere cortical gray matter volume, 194228.476300, mm^3
# Measure rhCortex, rhCortexVol, Right hemisphere cortical gray matter volume, 193981.498188, mm^3
# Measure Cortex, CortexVol, Total cortical gray matter volume, 388209.974488, mm^3
# Measure lhCerebralWhiteMatter, lhCerebralWhiteMatterVol, Left hemisphere cerebral white matter volume, 201667.686313, mm^3
# Measure rhCerebralWhiteMatter, rhCerebralWhiteMatterVol, Right hemisphere cerebral white matter volume, 199873.391996, mm^3
# Measure CerebralWhiteMatter, CerebralWhiteMatterVol, Total cerebral white matter volume, 401541.078309, mm^3
# Measure SubCortGray, SubCortGrayVol, Subcortical gray matter volume, 44659.000000, mm^3
# Measure TotalGray, TotalGrayVol, Total gray matter volume, 530934.974488, mm^3
# Measure SupraTentorial, SupraTentorialVol, Supratentorial volume, 879876.052797, mm^3
# Measure SupraTentorialNotVent, SupraTentorialVolNotVent, Supratentorial volume, 836915.052797, mm^3
# Measure SupraTentorialNotVentVox, SupraTentorialVolNotVentVox, Supratentorial volume voxel count, 834895.000000, mm^3
# Measure Mask, MaskVol, Mask Volume, 1393605.000000, mm^3
# Measure BrainSegVol-to-eTIV, BrainSegVol-to-eTIV, Ratio of BrainSegVol to eTIV, 0.711930, unitless
# Measure MaskVol-to-eTIV, MaskVol-to-eTIV, Ratio of MaskVol to eTIV, 0.985447, unitless
# Measure lhSurfaceHoles, lhSurfaceHoles, Number of defect holes in lh surfaces prior to fixing, 47, unitless
# Measure rhSurfaceHoles, rhSurfaceHoles, Number of defect holes in rh surfaces prior to fixing, 31, unitless
# Measure SurfaceHoles, SurfaceHoles, Total number of defect holes in surfaces prior to fixing, 78, unitless
# Measure EstimatedTotalIntraCranialVol, eTIV, Estimated Total Intracranial Volume, 1414185.242332, mm^3
# SegVolFile mri/aseg.mgz 
# SegVolFileTimeStamp  2020/01/21 19:53:42 
# ColorTable /home/span/acad/xzheng/freesurfer/ASegStatsLUT.txt 
# ColorTableTimeStamp 2017/01/19 09:00:02 
# InVolFile  mri/norm.mgz 
# InVolFileTimeStamp  2020/01/21 11:55:17 
# InVolFrame 0 
# PVVolFile  mri/norm.mgz 
# PVVolFileTimeStamp  2020/01/21 11:55:17 
# Excluding Cortical Gray and White Matter
# ExcludeSegId 0 2 3 41 42 
# VoxelVolume_mm3 1 
# TableCol  1 ColHeader Index 
# TableCol  1 FieldName Index 
# TableCol  1 Units     NA 
# TableCol  2 ColHeader SegId 
# TableCol  2 FieldName Segmentation Id
# TableCol  2 Units     NA
# TableCol  3 ColHeader NVoxels 
# TableCol  3 FieldName Number of Voxels
# TableCol  3 Units     unitless
# TableCol  4 ColHeader Volume_mm3
# TableCol  4 FieldName Volume
# TableCol  4 Units     mm^3
# TableCol  5 ColHeader StructName
# TableCol  5 FieldName Structure Name
# TableCol  5 Units     NA
# TableCol  6 ColHeader normMean 
# TableCol  6 FieldName Intensity normMean
# TableCol  6 Units     MR
# TableCol  7 ColHeader normStdDev
# TableCol  7 FieldName Itensity normStdDev
# TableCol  7 Units     MR
# TableCol  8 ColHeader normMin
# TableCol  8 FieldName Intensity normMin
# TableCol  8 Units     MR
# TableCol  9 ColHeader normMax
# TableCol  9 FieldName Intensity normMax
# TableCol  9 Units     MR
# TableCol 10 ColHeader normRange
# TableCol 10 FieldName Intensity normRange
# TableCol 10 Units     MR
# NRows 45 
# NTableCols 10 
# ColHeaders  Index SegId NVoxels Volume_mm3 StructName normMean normStdDev normMin normMax normRange  
  1   4     24475    24605.8  Left-Lateral-Ventricle            22.8509    10.6718     4.0000    91.0000    87.0000 
  2   5       495      503.2  Left-Inf-Lat-Vent                 33.4323    14.7714    11.0000    78.0000    67.0000 
  3   7     12667    13539.8  Left-Cerebellum-White-Matter      78.1655     7.7212    30.0000    97.0000    67.0000 
  4   8     48127    48084.3  Left-Cerebellum-Cortex            48.7302    11.7802     4.0000    82.0000    78.0000 
  5  10      5411     5110.9  Left-Thalamus-Proper              88.0362    11.1893    28.0000   111.0000    83.0000 
  6  11      2727     2650.6  Left-Caudate                      82.9520     9.4768    32.0000   105.0000    73.0000 
  7  12      3551     3602.5  Left-Putamen                      86.3824     5.8452    47.0000   102.0000    55.0000 
  8  13      1906     1853.2  Left-Pallidum                    102.4816     4.9412    73.0000   115.0000    42.0000 
  9  14      1551     1598.1  3rd-Ventricle                     31.2431    11.9584    14.0000    74.0000    60.0000 
 10  15      1443     1554.6  4th-Ventricle                     25.3708    10.6984     8.0000    73.0000    65.0000 
 11  16     16794    16928.4  Brain-Stem                        82.8226    10.3301    20.0000   108.0000    88.0000 
 12  17      3510     3311.1  Left-Hippocampus                  67.8222     9.6105    19.0000    96.0000    77.0000 
 13  18      1139     1100.2  Left-Amygdala                     70.7191     7.1333    30.0000    92.0000    62.0000 
 14  24      1297     1193.2  CSF                               43.1673    12.9482    15.0000    94.0000    79.0000 
 15  26       332      319.9  Left-Accumbens-area               75.7771     6.7532    45.0000    87.0000    42.0000 
 16  28      3508     3375.5  Left-VentralDC                    92.6266    11.9073    33.0000   117.0000    84.0000 
 17  30        16       25.8  Left-vessel                       50.1875     7.7478    39.0000    62.0000    23.0000 
 18  31       954      918.0  Left-choroid-plexus               45.8218    11.5625    19.0000    80.0000    61.0000 
 19  43     15953    16112.2  Right-Lateral-Ventricle           23.6951    11.3579     7.0000    86.0000    79.0000 
 20  44       362      406.9  Right-Inf-Lat-Vent                37.9751    14.3979     8.0000    75.0000    67.0000 
 21  46     13733    14599.5  Right-Cerebellum-White-Matter     80.8625     7.5588    29.0000   102.0000    73.0000 
 22  47     48402    47970.0  Right-Cerebellum-Cortex           53.0951    12.2868     0.0000    86.0000    86.0000 
 23  49      5394     5106.6  Right-Thalamus-Proper             88.3380    10.2223    29.0000   108.0000    79.0000 
 24  50      2893     2825.8  Right-Caudate                     78.2890     8.8837    42.0000    99.0000    57.0000 
 25  51      3514     3607.1  Right-Putamen                     86.0293     6.1081    42.0000   104.0000    62.0000 
 26  52      1692     1605.3  Right-Pallidum                   102.4450     6.5316    39.0000   114.0000    75.0000 
 27  53      3843     3702.8  Right-Hippocampus                 67.7830     8.2389    25.0000    95.0000    70.0000 
 28  54      1394     1372.3  Right-Amygdala                    69.3637     6.5869    41.0000    89.0000    48.0000 
 29  58       379      341.3  Right-Accumbens-area              76.2507     5.3252    52.0000    90.0000    38.0000 
 30  60      3491     3288.8  Right-VentralDC                   92.0487    11.9348    30.0000   111.0000    81.0000 
 31  62         9       18.2  Right-vessel                      55.6667     8.5000    40.0000    67.0000    27.0000 
 32  63       826      720.5  Right-choroid-plexus              46.3959    12.2987    21.0000    81.0000    60.0000 
 33  72         0        0.0  5th-Ventricle                      0.0000     0.0000     0.0000     0.0000     0.0000 
 34  77      2234     2051.6  WM-hypointensities                68.1437    14.0799     9.0000   104.0000    95.0000 
 35  78         0        0.0  Left-WM-hypointensities            0.0000     0.0000     0.0000     0.0000     0.0000 
 36  79         0        0.0  Right-WM-hypointensities           0.0000     0.0000     0.0000     0.0000     0.0000 
 37  80         0        0.0  non-WM-hypointensities             0.0000     0.0000     0.0000     0.0000     0.0000 
 38  81         0        0.0  Left-non-WM-hypointensities        0.0000     0.0000     0.0000     0.0000     0.0000 
 39  82         0        0.0  Right-non-WM-hypointensities       0.0000     0.0000     0.0000     0.0000     0.0000 
 40  85       190      208.9  Optic-Chiasm                      81.2316    16.8902    37.0000   109.0000    72.0000 
 41 251      1074      955.7  CC_Posterior                      97.4274    22.1216    30.0000   121.0000    91.0000 
 42 252       438      376.3  CC_Mid_Posterior                  89.2123    19.9488    38.0000   115.0000    77.0000 
 43 253       458      398.2  CC_Central                        92.2686    18.1371    40.0000   113.0000    73.0000 
 44 254       482      446.4  CC_Mid_Anterior                   95.3672    17.4790    38.0000   113.0000    75.0000 
 45 255      1065      991.2  CC_Anterior                      100.4845    17.6125    33.0000   122.0000    89.0000 
