# Supplementary material for: Computer assisted diagnosis of Alzheimer’s disease using statistical likelihood-ratio test
Source: PLoS One. 2023 Feb 17;18(2):e0279574. doi: 10.1371/journal.pone.0279574 (PMC9937475; doi:10.1371/journal.pone.0279574)
Supplement: S2 File — (ZIP) [file pone.0279574.s002.zip › ADNI_NC/1_1_20/S166354/stats/lh.aparc.a2009s.stats]

# Table of FreeSurfer cortical parcellation anatomical statistics 
# 
# CreationTime 2020/01/21-08:37:59-GMT
# generating_program mris_anatomical_stats
# cvs_version $Id: mris_anatomical_stats.c,v 1.79 2016/03/14 15:15:34 greve Exp $
# mrisurf.c-cvs_version $Id: mrisurf.c,v 1.781.2.6 2016/12/27 16:47:14 zkaufman Exp $
# cmdline mris_anatomical_stats -th3 -mgz -cortex ../label/lh.cortex.label -f ../stats/lh.aparc.a2009s.stats -b -a ../label/lh.aparc.a2009s.annot -c ../label/aparc.annot.a2009s.ctab S166354 lh white 
# sysname  Linux
# hostname ada
# machine  x86_64
# user     xzheng
# 
# SUBJECTS_DIR /home/span/acad/xzheng/freesurfer/subjects
# anatomy_type surface
# subjectname S166354
# hemi lh
# AnnotationFile ../label/lh.aparc.a2009s.annot
# AnnotationFileTimeStamp 2020/01/21 19:37:35
# Measure Cortex, NumVert, Number of Vertices, 111228, unitless
# Measure Cortex, WhiteSurfArea, White Surface Total Area, 72453.7, mm^2
# Measure Cortex, MeanThickness, Mean Thickness, 2.38005, mm
# Measure BrainSeg, BrainSegVol, Brain Segmentation Volume, 1006801.000000, mm^3
# Measure BrainSegNotVent, BrainSegVolNotVent, Brain Segmentation Volume Without Ventricles, 959549.000000, mm^3
# Measure BrainSegNotVentSurf, BrainSegVolNotVentSurf, Brain Segmentation Volume Without Ventricles from Surf, 958901.052797, mm^3
# Measure Cortex, CortexVol Total cortical gray matter volume, 388209.974488, mm^3
# Measure SupraTentorial, SupraTentorialVol, Supratentorial volume, 879876.052797, mm^3
# Measure SupraTentorialNotVent, SupraTentorialVolNotVent, Supratentorial volume, 836915.052797, mm^3
# Measure EstimatedTotalIntraCranialVol, eTIV, Estimated Total Intracranial Volume, 1414185.242332, mm^3
# NTableCols 10
# TableCol  1 ColHeader StructName
# TableCol  1 FieldName Structure Name
# TableCol  1 Units     NA
# TableCol  2 ColHeader NumVert
# TableCol  2 FieldName Number of Vertices
# TableCol  2 Units     unitless
# TableCol  3 ColHeader SurfArea
# TableCol  3 FieldName Surface Area
# TableCol  3 Units     mm^2
# TableCol  4 ColHeader GrayVol
# TableCol  4 FieldName Gray Matter Volume
# TableCol  4 Units     mm^3
# TableCol  5 ColHeader ThickAvg 
# TableCol  5 FieldName Average Thickness
# TableCol  5 Units     mm
# TableCol  6 ColHeader ThickStd
# TableCol  6 FieldName Thickness StdDev
# TableCol  6 Units     mm 
# TableCol  7 ColHeader MeanCurv
# TableCol  7 FieldName Integrated Rectified Mean Curvature
# TableCol  7 Units     mm^-1
# TableCol  8 ColHeader GausCurv 
# TableCol  8 FieldName Integrated Rectified Gaussian Curvature
# TableCol  8 Units     mm^-2
# TableCol  9 ColHeader  FoldInd
# TableCol  9 FieldName  Folding Index 
# TableCol  9 Units      unitless 
# TableCol 10 ColHeader CurvInd
# TableCol 10 FieldName Intrinsic Curvature Index
# TableCol 10 Units     unitless
# ColHeaders StructName NumVert SurfArea GrayVol ThickAvg ThickStd MeanCurv GausCurv FoldInd CurvInd
G&S_frontomargin                          840    610   1537  2.436 0.555     0.147     0.029       13     1.0
G&S_occipital_inf                        1071    711   2297  2.560 0.663     0.140     0.030       15     1.2
G&S_paracentral                          1460    795   2384  2.432 0.579     0.105     0.028       13     1.9
G&S_subcentral                           1191    748   2427  2.753 0.495     0.117     0.033       20     1.3
G&S_transv_frontopol                      962    596   1851  2.478 0.550     0.156     0.041       18     1.5
G&S_cingul-Ant                           1595   1119   3023  2.637 0.672     0.129     0.026       19     1.7
G&S_cingul-Mid-Ant                       1000    701   1843  2.469 0.667     0.133     0.024       11     1.1
G&S_cingul-Mid-Post                      1051    725   1933  2.500 0.632     0.125     0.029       12     1.3
G_cingul-Post-dorsal                      470    318   1371  2.982 0.612     0.157     0.038        7     0.8
G_cingul-Post-ventral                     279    173    545  3.013 0.771     0.126     0.063        5     0.8
G_cuneus                                 1746    952   2072  1.833 0.477     0.123     0.029       24     2.2
G_front_inf-Opercular                    1283    801   2874  2.750 0.401     0.140     0.036       19     2.1
G_front_inf-Orbital                       563    301   1278  2.792 0.471     0.109     0.028        6     0.7
G_front_inf-Triangul                     1041    547   1797  2.502 0.504     0.116     0.032       13     1.5
G_front_middle                           4744   2816   8757  2.410 0.615     0.138     0.044       76     9.0
G_front_sup                              6803   4471  13695  2.501 0.579     0.139     0.041      104    12.5
G_Ins_lg&S_cent_ins                       706    453   1400  3.018 0.563     0.149     0.058       13     1.8
G_insular_short                           747    464   2046  3.365 0.776     0.142     0.054       13     1.8
G_occipital_middle                       2023   1212   3959  2.496 0.526     0.141     0.035       35     2.8
G_occipital_sup                          1485    831   1976  2.042 0.547     0.111     0.028       13     1.7
G_oc-temp_lat-fusifor                    1247    864   3134  2.796 0.442     0.146     0.030       24     1.6
G_oc-temp_med-Lingual                    2760   1672   4138  2.153 0.646     0.141     0.036       45     4.5
G_oc-temp_med-Parahip                    1359    882   2998  2.691 0.858     0.094     0.023       10     1.2
G_orbital                                2177   1382   5343  2.832 0.962     0.133     0.039       34     3.5
G_pariet_inf-Angular                     2678   1676   5305  2.436 0.573     0.154     0.045       57     4.9
G_pariet_inf-Supramar                    2592   1839   5506  2.483 0.569     0.161     0.043       49     4.6
G_parietal_sup                           2762   1651   4495  2.179 0.462     0.129     0.032       45     3.1
G_postcentral                            2270   1175   3139  2.171 0.541     0.117     0.034       28     3.2
G_precentral                             2498   1300   4467  2.677 0.489     0.111     0.036       27     3.7
G_precuneus                              2543   1653   5226  2.408 0.668     0.137     0.038       50     4.2
G_rectus                                  841    574   1781  2.339 0.558     0.148     0.044       15     1.6
G_subcallosal                             775    474    849  1.715 1.247     0.121     0.062       18     1.2
G_temp_sup-G_T_transv                     443    201    664  2.515 0.329     0.093     0.020        3     0.3
G_temp_sup-Lateral                       1830   1217   4929  2.965 0.617     0.151     0.041       37     3.0
G_temp_sup-Plan_polar                     520    360   1337  3.156 0.576     0.077     0.013        2     0.3
G_temp_sup-Plan_tempo                     996    691   2072  2.464 0.505     0.140     0.037       17     1.6
G_temporal_inf                           2320   1576   6012  2.823 0.784     0.169     0.057       58     5.9
G_temporal_middle                        2575   1812   7827  3.046 0.729     0.162     0.043       58     4.9
Lat_Fis-ant-Horizont                      358    247    433  1.980 0.411     0.099     0.018        2     0.2
Lat_Fis-ant-Vertical                      252    186    394  2.546 0.464     0.109     0.017        2     0.1
Lat_Fis-post                             1023    676   1176  2.131 0.515     0.114     0.023        7     1.0
Pole_occipital                           2067   1247   2174  1.631 0.542     0.145     0.033       32     2.8
Pole_temporal                            1394   1028   5478  3.313 0.831     0.157     0.036       24     2.4
S_calcarine                              1643   1129   1671  1.649 0.548     0.116     0.022       16     1.3
S_central                                2861   1939   3385  1.942 0.615     0.099     0.017       14     2.2
S_cingul-Marginalis                      1030    724   1560  2.197 0.459     0.098     0.016        6     0.7
S_circular_insula_ant                     443    332    795  2.611 0.402     0.114     0.018        2     0.4
S_circular_insula_inf                    1294    914   1904  2.408 0.771     0.086     0.012        5     0.7
S_circular_insula_sup                    1571   1074   2102  2.357 0.495     0.108     0.019        8     1.3
S_collat_transv_ant                       663    466   1171  2.787 0.700     0.137     0.030        9     0.9
S_collat_transv_post                      523    372    858  2.396 0.507     0.144     0.034        5     0.8
S_front_inf                              2022   1373   2568  2.103 0.468     0.113     0.025       17     2.2
S_front_middle                           1303    900   1691  2.066 0.522     0.121     0.022       10     1.2
S_front_sup                              2664   1815   4017  2.266 0.474     0.113     0.033       22     3.1
S_interm_prim-Jensen                      486    321    543  1.933 0.395     0.120     0.022        4     0.5
S_intrapariet&P_trans                    2432   1624   2942  1.959 0.435     0.120     0.021       21     2.4
S_oc_middle&Lunatus                       737    486    748  1.812 0.366     0.113     0.014        6     0.4
S_oc_sup&transversal                     1308    908   1508  1.840 0.369     0.122     0.022       11     1.2
S_occipital_ant                           454    321    518  1.977 0.395     0.154     0.032        7     0.6
S_oc-temp_lat                             647    469    958  2.284 0.423     0.106     0.018        4     0.4
S_oc-temp_med&Lingual                    1873   1338   2926  2.373 0.529     0.113     0.020       16     1.5
S_orbital_lateral                         413    278    515  2.161 0.503     0.110     0.016        3     0.3
S_orbital_med-olfact                      567    395    754  2.172 0.680     0.127     0.016        6     0.4
S_orbital-H_Shaped                       1357    923   2566  3.014 0.694     0.128     0.029       12     1.7
S_parieto_occipital                      1516   1015   1858  1.991 0.500     0.109     0.018       11     1.1
S_pericallosal                           1212    698    997  2.083 0.659     0.115     0.016       23     0.5
S_postcentral                            2282   1528   3071  2.084 0.432     0.112     0.022       20     2.1
S_precentral-inf-part                    1371    933   1946  2.301 0.483     0.110     0.019       10     1.2
S_precentral-sup-part                    1152    789   1589  2.103 0.544     0.111     0.022       11     1.1
S_suborbital                              633    423    821  2.396 0.490     0.138     0.026        8     0.7
S_subparietal                             760    547   1060  2.087 0.368     0.123     0.024        6     0.7
S_temporal_inf                           1308    930   1965  2.441 0.475     0.129     0.025       11     1.5
S_temporal_sup                           5053   3555   7703  2.240 0.495     0.110     0.020       38     4.0
S_temporal_transverse                     310    209    435  2.352 0.267     0.090     0.012        1     0.2
