# Supplementary material for: Computer assisted diagnosis of Alzheimer’s disease using statistical likelihood-ratio test
Source: PLoS One. 2023 Feb 17;18(2):e0279574. doi: 10.1371/journal.pone.0279574 (PMC9937475; doi:10.1371/journal.pone.0279574)
Supplement: S2 File — (ZIP) [file pone.0279574.s002.zip › ADNI_NC/1_1_20/S166354/stats/lh.aparc.DKTatlas.stats]

# Table of FreeSurfer cortical parcellation anatomical statistics 
# 
# CreationTime 2020/01/21-08:39:22-GMT
# generating_program mris_anatomical_stats
# cvs_version $Id: mris_anatomical_stats.c,v 1.79 2016/03/14 15:15:34 greve Exp $
# mrisurf.c-cvs_version $Id: mrisurf.c,v 1.781.2.6 2016/12/27 16:47:14 zkaufman Exp $
# cmdline mris_anatomical_stats -th3 -mgz -cortex ../label/lh.cortex.label -f ../stats/lh.aparc.DKTatlas.stats -b -a ../label/lh.aparc.DKTatlas.annot -c ../label/aparc.annot.DKTatlas.ctab S166354 lh white 
# sysname  Linux
# hostname ada
# machine  x86_64
# user     xzheng
# 
# SUBJECTS_DIR /home/span/acad/xzheng/freesurfer/subjects
# anatomy_type surface
# subjectname S166354
# hemi lh
# AnnotationFile ../label/lh.aparc.DKTatlas.annot
# AnnotationFileTimeStamp 2020/01/21 19:39:01
# Measure Cortex, NumVert, Number of Vertices, 111228, unitless
# Measure Cortex, WhiteSurfArea, White Surface Total Area, 72453.7, mm^2
# Measure Cortex, MeanThickness, Mean Thickness, 2.38005, mm
# Measure BrainSeg, BrainSegVol, Brain Segmentation Volume, 1006801.000000, mm^3
# Measure BrainSegNotVent, BrainSegVolNotVent, Brain Segmentation Volume Without Ventricles, 959549.000000, mm^3
# Measure BrainSegNotVentSurf, BrainSegVolNotVentSurf, Brain Segmentation Volume Without Ventricles from Surf, 958901.052797, mm^3
# Measure Cortex, CortexVol Total cortical gray matter volume, 388209.974488, mm^3
# Measure SupraTentorial, SupraTentorialVol, Supratentorial volume, 879876.052797, mm^3
# Measure SupraTentorialNotVent, SupraTentorialVolNotVent, Supratentorial volume, 836915.052797, mm^3
# Measure EstimatedTotalIntraCranialVol, eTIV, Estimated Total Intracranial Volume, 1414185.242332, mm^3
# NTableCols 10
# TableCol  1 ColHeader StructName
# TableCol  1 FieldName Structure Name
# TableCol  1 Units     NA
# TableCol  2 ColHeader NumVert
# TableCol  2 FieldName Number of Vertices
# TableCol  2 Units     unitless
# TableCol  3 ColHeader SurfArea
# TableCol  3 FieldName Surface Area
# TableCol  3 Units     mm^2
# TableCol  4 ColHeader GrayVol
# TableCol  4 FieldName Gray Matter Volume
# TableCol  4 Units     mm^3
# TableCol  5 ColHeader ThickAvg 
# TableCol  5 FieldName Average Thickness
# TableCol  5 Units     mm
# TableCol  6 ColHeader ThickStd
# TableCol  6 FieldName Thickness StdDev
# TableCol  6 Units     mm 
# TableCol  7 ColHeader MeanCurv
# TableCol  7 FieldName Integrated Rectified Mean Curvature
# TableCol  7 Units     mm^-1
# TableCol  8 ColHeader GausCurv 
# TableCol  8 FieldName Integrated Rectified Gaussian Curvature
# TableCol  8 Units     mm^-2
# TableCol  9 ColHeader  FoldInd
# TableCol  9 FieldName  Folding Index 
# TableCol  9 Units      unitless 
# TableCol 10 ColHeader CurvInd
# TableCol 10 FieldName Intrinsic Curvature Index
# TableCol 10 Units     unitless
# ColHeaders StructName NumVert SurfArea GrayVol ThickAvg ThickStd MeanCurv GausCurv FoldInd CurvInd
caudalanteriorcingulate                  1094    735   1912  2.542 0.730     0.132     0.018       15     0.8
caudalmiddlefrontal                      3200   2112   5289  2.268 0.549     0.131     0.034       40     4.6
cuneus                                   2473   1444   2987  1.881 0.486     0.116     0.025       27     2.5
entorhinal                                599    391   1719  3.176 0.909     0.108     0.034        6     0.8
fusiform                                 3034   2125   6011  2.668 0.523     0.134     0.028       41     3.5
inferiorparietal                         6162   4002   9955  2.244 0.526     0.129     0.031       82     7.8
inferiortemporal                         4204   2905  10201  2.760 0.801     0.150     0.043       76     8.0
isthmuscingulate                         1274    797   2063  2.486 0.743     0.113     0.030       15     1.6
lateraloccipital                         6416   4017   9197  2.035 0.637     0.135     0.029       84     7.7
lateralorbitofrontal                     3844   2595   7861  2.727 0.848     0.137     0.032       51     5.0
lingual                                  3915   2551   5893  2.128 0.616     0.138     0.032       58     5.2
medialorbitofrontal                      2210   1463   3509  2.138 0.846     0.132     0.044       38     3.3
middletemporal                           5402   3915  13387  2.741 0.745     0.145     0.032       90     7.7
parahippocampal                          1142    748   1930  2.343 0.618     0.075     0.013        5     0.6
paracentral                              2210   1426   3890  2.429 0.481     0.101     0.021       15     2.0
parsopercularis                          1784   1180   3553  2.683 0.427     0.134     0.030       22     2.3
parsorbitalis                            1014    658   2170  2.742 0.710     0.102     0.020        8     0.8
parstriangularis                         2343   1384   3519  2.351 0.507     0.106     0.025       21     2.5
pericalcarine                            1452    918   1271  1.467 0.316     0.114     0.027       16     1.5
postcentral                              6172   3687   8391  2.101 0.628     0.111     0.027       59     6.6
posteriorcingulate                       1492    997   2860  2.521 0.696     0.129     0.022       22     1.3
precentral                               6631   3997  10570  2.465 0.543     0.107     0.027       61     7.8
precuneus                                4470   3003   7822  2.282 0.615     0.127     0.028       60     5.0
rostralanteriorcingulate                 1300    864   2304  2.589 0.865     0.146     0.028       23     1.5
rostralmiddlefrontal                     5555   3463   8819  2.331 0.650     0.130     0.039       74     9.3
superiorfrontal                         11316   7469  20731  2.417 0.581     0.134     0.039      158    18.8
superiorparietal                         5791   3625   8225  2.049 0.484     0.123     0.029       76     6.9
superiortemporal                         6492   4446  13879  2.656 0.658     0.123     0.028       78     7.5
supramarginal                            4805   3337   8859  2.366 0.555     0.152     0.039       81     7.9
transversetemporal                        682    341    861  2.297 0.363     0.087     0.016        4     0.4
insula                                   2750   1860   5448  2.835 0.817     0.123     0.036       31     4.5
