# Supplementary material for: Computer assisted diagnosis of Alzheimer’s disease using statistical likelihood-ratio test
Source: PLoS One. 2023 Feb 17;18(2):e0279574. doi: 10.1371/journal.pone.0279574 (PMC9937475; doi:10.1371/journal.pone.0279574)
Supplement: S2 File — (ZIP) [file pone.0279574.s002.zip › ADNI_NC/1_1_20/S166354/stats/lh.aparc.pial.stats]

# Table of FreeSurfer cortical parcellation anatomical statistics 
# 
# CreationTime 2020/01/21-08:36:00-GMT
# generating_program mris_anatomical_stats
# cvs_version $Id: mris_anatomical_stats.c,v 1.79 2016/03/14 15:15:34 greve Exp $
# mrisurf.c-cvs_version $Id: mrisurf.c,v 1.781.2.6 2016/12/27 16:47:14 zkaufman Exp $
# cmdline mris_anatomical_stats -th3 -mgz -cortex ../label/lh.cortex.label -f ../stats/lh.aparc.pial.stats -b -a ../label/lh.aparc.annot -c ../label/aparc.annot.ctab S166354 lh pial 
# sysname  Linux
# hostname ada
# machine  x86_64
# user     xzheng
# 
# SUBJECTS_DIR /home/span/acad/xzheng/freesurfer/subjects
# anatomy_type surface
# subjectname S166354
# hemi lh
# AnnotationFile ../label/lh.aparc.annot
# AnnotationFileTimeStamp 2020/01/21 19:09:02
# Measure Cortex, NumVert, Number of Vertices, 111194, unitless
# Measure Cortex, PialSurfArea, Pial Surface Total Area, 87411.4, mm^2
# Measure Cortex, MeanThickness, Mean Thickness, 2.38009, mm
# Measure BrainSeg, BrainSegVol, Brain Segmentation Volume, 1006801.000000, mm^3
# Measure BrainSegNotVent, BrainSegVolNotVent, Brain Segmentation Volume Without Ventricles, 959549.000000, mm^3
# Measure BrainSegNotVentSurf, BrainSegVolNotVentSurf, Brain Segmentation Volume Without Ventricles from Surf, 958901.052797, mm^3
# Measure Cortex, CortexVol Total cortical gray matter volume, 388209.974488, mm^3
# Measure SupraTentorial, SupraTentorialVol, Supratentorial volume, 879876.052797, mm^3
# Measure SupraTentorialNotVent, SupraTentorialVolNotVent, Supratentorial volume, 836915.052797, mm^3
# Measure EstimatedTotalIntraCranialVol, eTIV, Estimated Total Intracranial Volume, 1414185.242332, mm^3
# NTableCols 10
# TableCol  1 ColHeader StructName
# TableCol  1 FieldName Structure Name
# TableCol  1 Units     NA
# TableCol  2 ColHeader NumVert
# TableCol  2 FieldName Number of Vertices
# TableCol  2 Units     unitless
# TableCol  3 ColHeader SurfArea
# TableCol  3 FieldName Surface Area
# TableCol  3 Units     mm^2
# TableCol  4 ColHeader GrayVol
# TableCol  4 FieldName Gray Matter Volume
# TableCol  4 Units     mm^3
# TableCol  5 ColHeader ThickAvg 
# TableCol  5 FieldName Average Thickness
# TableCol  5 Units     mm
# TableCol  6 ColHeader ThickStd
# TableCol  6 FieldName Thickness StdDev
# TableCol  6 Units     mm 
# TableCol  7 ColHeader MeanCurv
# TableCol  7 FieldName Integrated Rectified Mean Curvature
# TableCol  7 Units     mm^-1
# TableCol  8 ColHeader GausCurv 
# TableCol  8 FieldName Integrated Rectified Gaussian Curvature
# TableCol  8 Units     mm^-2
# TableCol  9 ColHeader  FoldInd
# TableCol  9 FieldName  Folding Index 
# TableCol  9 Units      unitless 
# TableCol 10 ColHeader CurvInd
# TableCol 10 FieldName Intrinsic Curvature Index
# TableCol 10 Units     unitless
# ColHeaders StructName NumVert SurfArea GrayVol ThickAvg ThickStd MeanCurv GausCurv FoldInd CurvInd
bankssts                                 1509   1173   2544  2.237 0.473     0.130     0.025       19     1.6
caudalanteriorcingulate                   747    607   1418  2.644 0.783     0.153     0.027       36     0.8
caudalmiddlefrontal                      3052   2308   5058  2.279 0.543     0.131     0.029       50     3.6
cuneus                                   1838   1306   2067  1.806 0.419     0.121     0.023       19     1.8
entorhinal                                635    749   1879  3.199 0.832     0.163     0.035        7     1.1
fusiform                                 3325   2739   7072  2.696 0.583     0.144     0.034       61     4.8
inferiorparietal                         5926   4592   9537  2.224 0.504     0.131     0.025       70     6.3
inferiortemporal                         4159   3965   9875  2.753 0.786     0.148     0.033       49     6.1
isthmuscingulate                         1257    899   2050  2.481 0.742     0.136     0.041       27     1.9
lateraloccipital                         6429   4898   9286  2.052 0.641     0.134     0.029       94     8.4
lateralorbitofrontal                     3616   2745   7145  2.719 0.831     0.129     0.027       56     4.4
lingual                                  3869   3061   5839  2.139 0.610     0.131     0.030       59     5.4
medialorbitofrontal                      2422   1823   3963  2.334 0.624     0.124     0.037       59     4.8
middletemporal                           3907   3904  10219  2.865 0.734     0.163     0.032       53     5.7
parahippocampal                          1116    930   1866  2.342 0.619     0.087     0.015        5     0.7
paracentral                              1870   1440   3226  2.436 0.486     0.115     0.019       17     1.4
parsopercularis                          1939   1546   3834  2.629 0.458     0.130     0.025       20     2.1
parsorbitalis                             895    883   2347  3.145 0.714     0.139     0.024        8     0.9
parstriangularis                         2004   1410   3012  2.347 0.514     0.122     0.024       20     2.2
pericalcarine                            1475    871   1301  1.463 0.306     0.101     0.025       23     1.4
postcentral                              5461   3981   7510  2.093 0.645     0.113     0.020       44     4.5
posteriorcingulate                       1359   1115   2634  2.503 0.714     0.164     0.041       49     2.1
precentral                               6630   4559  10593  2.459 0.544     0.100     0.020       78     5.3
precuneus                                4636   3672   7905  2.262 0.622     0.140     0.031       71     6.3
rostralanteriorcingulate                  899    806   1824  2.644 0.913     0.142     0.024       12     1.0
rostralmiddlefrontal                     7903   5787  12591  2.286 0.593     0.129     0.030      103    10.3
superiorfrontal                          9736   7777  18008  2.455 0.581     0.134     0.035      132    16.5
superiorparietal                         7087   5346  10119  2.064 0.494     0.130     0.025       81     7.1
superiortemporal                         5005   4274  10422  2.644 0.639     0.139     0.028       50     6.2
supramarginal                            5350   4464   9935  2.377 0.562     0.149     0.033       68     7.5
frontalpole                               352    353    727  2.533 0.511     0.164     0.029        3     0.4
temporalpole                              559    781   2113  3.414 0.693     0.186     0.029        4     0.7
transversetemporal                        657    420    836  2.308 0.360     0.079     0.012        2     0.3
insula                                   3590   2251   6306  2.617 0.980     0.128     0.036       77     5.2
