# Supplementary material for: Computer assisted diagnosis of Alzheimer’s disease using statistical likelihood-ratio test
Source: PLoS One. 2023 Feb 17;18(2):e0279574. doi: 10.1371/journal.pone.0279574 (PMC9937475; doi:10.1371/journal.pone.0279574)
Supplement: S2 File — (ZIP) [file pone.0279574.s002.zip › ADNI_NC/1_1_20/S166354/stats/lh.aparc.stats]

# Table of FreeSurfer cortical parcellation anatomical statistics 
# 
# CreationTime 2020/01/21-08:35:33-GMT
# generating_program mris_anatomical_stats
# cvs_version $Id: mris_anatomical_stats.c,v 1.79 2016/03/14 15:15:34 greve Exp $
# mrisurf.c-cvs_version $Id: mrisurf.c,v 1.781.2.6 2016/12/27 16:47:14 zkaufman Exp $
# cmdline mris_anatomical_stats -th3 -mgz -cortex ../label/lh.cortex.label -f ../stats/lh.aparc.stats -b -a ../label/lh.aparc.annot -c ../label/aparc.annot.ctab S166354 lh white 
# sysname  Linux
# hostname ada
# machine  x86_64
# user     xzheng
# 
# SUBJECTS_DIR /home/span/acad/xzheng/freesurfer/subjects
# anatomy_type surface
# subjectname S166354
# hemi lh
# AnnotationFile ../label/lh.aparc.annot
# AnnotationFileTimeStamp 2020/01/21 19:09:02
# Measure Cortex, NumVert, Number of Vertices, 111194, unitless
# Measure Cortex, WhiteSurfArea, White Surface Total Area, 72434.5, mm^2
# Measure Cortex, MeanThickness, Mean Thickness, 2.38009, mm
# Measure BrainSeg, BrainSegVol, Brain Segmentation Volume, 1006801.000000, mm^3
# Measure BrainSegNotVent, BrainSegVolNotVent, Brain Segmentation Volume Without Ventricles, 959549.000000, mm^3
# Measure BrainSegNotVentSurf, BrainSegVolNotVentSurf, Brain Segmentation Volume Without Ventricles from Surf, 958901.052797, mm^3
# Measure Cortex, CortexVol Total cortical gray matter volume, 388209.974488, mm^3
# Measure SupraTentorial, SupraTentorialVol, Supratentorial volume, 879876.052797, mm^3
# Measure SupraTentorialNotVent, SupraTentorialVolNotVent, Supratentorial volume, 836915.052797, mm^3
# Measure EstimatedTotalIntraCranialVol, eTIV, Estimated Total Intracranial Volume, 1414185.242332, mm^3
# NTableCols 10
# TableCol  1 ColHeader StructName
# TableCol  1 FieldName Structure Name
# TableCol  1 Units     NA
# TableCol  2 ColHeader NumVert
# TableCol  2 FieldName Number of Vertices
# TableCol  2 Units     unitless
# TableCol  3 ColHeader SurfArea
# TableCol  3 FieldName Surface Area
# TableCol  3 Units     mm^2
# TableCol  4 ColHeader GrayVol
# TableCol  4 FieldName Gray Matter Volume
# TableCol  4 Units     mm^3
# TableCol  5 ColHeader ThickAvg 
# TableCol  5 FieldName Average Thickness
# TableCol  5 Units     mm
# TableCol  6 ColHeader ThickStd
# TableCol  6 FieldName Thickness StdDev
# TableCol  6 Units     mm 
# TableCol  7 ColHeader MeanCurv
# TableCol  7 FieldName Integrated Rectified Mean Curvature
# TableCol  7 Units     mm^-1
# TableCol  8 ColHeader GausCurv 
# TableCol  8 FieldName Integrated Rectified Gaussian Curvature
# TableCol  8 Units     mm^-2
# TableCol  9 ColHeader  FoldInd
# TableCol  9 FieldName  Folding Index 
# TableCol  9 Units      unitless 
# TableCol 10 ColHeader CurvInd
# TableCol 10 FieldName Intrinsic Curvature Index
# TableCol 10 Units     unitless
# ColHeaders StructName NumVert SurfArea GrayVol ThickAvg ThickStd MeanCurv GausCurv FoldInd CurvInd
bankssts                                 1509   1089   2544  2.237 0.473     0.113     0.022       16     1.2
caudalanteriorcingulate                   747    488   1418  2.644 0.783     0.131     0.018       12     0.5
caudalmiddlefrontal                      3052   2004   5058  2.279 0.543     0.130     0.034       38     4.4
cuneus                                   1838   1070   2067  1.806 0.419     0.119     0.026       22     2.0
entorhinal                                635    427   1879  3.199 0.832     0.103     0.025        4     0.6
fusiform                                 3325   2348   7072  2.696 0.583     0.137     0.030       47     4.0
inferiorparietal                         5926   3884   9537  2.224 0.504     0.128     0.030       77     7.4
inferiortemporal                         4159   2871   9875  2.753 0.786     0.147     0.042       72     7.8
isthmuscingulate                         1257    781   2050  2.481 0.742     0.112     0.030       15     1.6
lateraloccipital                         6429   4005   9286  2.052 0.641     0.138     0.030       88     7.9
lateralorbitofrontal                     3616   2416   7145  2.719 0.831     0.132     0.030       43     4.4
lingual                                  3869   2521   5839  2.139 0.610     0.139     0.032       58     5.4
medialorbitofrontal                      2422   1614   3963  2.334 0.624     0.134     0.041       38     3.2
middletemporal                           3907   2826  10219  2.865 0.734     0.150     0.035       68     6.0
parahippocampal                          1116    714   1866  2.342 0.619     0.077     0.015        6     0.7
paracentral                              1870   1191   3226  2.436 0.486     0.101     0.021       13     1.7
parsopercularis                          1939   1306   3834  2.629 0.458     0.130     0.028       23     2.4
parsorbitalis                             895    576   2347  3.145 0.714     0.117     0.024       10     0.8
parstriangularis                         2004   1164   3012  2.347 0.514     0.106     0.025       19     2.1
pericalcarine                            1475    938   1301  1.463 0.306     0.112     0.025       16     1.4
postcentral                              5461   3260   7510  2.093 0.645     0.111     0.027       53     6.0
posteriorcingulate                       1359    910   2634  2.503 0.714     0.126     0.022       21     1.1
precentral                               6630   4006  10593  2.459 0.544     0.106     0.027       61     7.7
precuneus                                4636   3117   7905  2.262 0.622     0.130     0.031       65     6.0
rostralanteriorcingulate                  899    610   1824  2.644 0.913     0.139     0.027       14     1.2
rostralmiddlefrontal                     7903   5023  12591  2.286 0.593     0.131     0.037      106    12.4
superiorfrontal                          9736   6482  18008  2.455 0.581     0.133     0.038      133    16.2
superiorparietal                         7087   4386  10119  2.064 0.494     0.120     0.026       84     7.3
superiortemporal                         5005   3399  10422  2.644 0.639     0.122     0.027       60     5.6
supramarginal                            5350   3710   9935  2.377 0.562     0.150     0.038       91     8.6
frontalpole                               352    213    727  2.533 0.511     0.153     0.043        7     0.6
temporalpole                              559    401   2113  3.414 0.693     0.150     0.035       10     1.0
transversetemporal                        657    326    836  2.308 0.360     0.084     0.016        4     0.3
insula                                   3590   2373   6306  2.617 0.980     0.126     0.038       44     5.9
