# Supplementary material for: Computer assisted diagnosis of Alzheimer’s disease using statistical likelihood-ratio test
Source: PLoS One. 2023 Feb 17;18(2):e0279574. doi: 10.1371/journal.pone.0279574 (PMC9937475; doi:10.1371/journal.pone.0279574)
Supplement: S2 File — (ZIP) [file pone.0279574.s002.zip › ADNI_NC/1_1_20/S166354/stats/lh.BA_exvivo.stats]

# Table of FreeSurfer cortical parcellation anatomical statistics 
# 
# CreationTime 2020/01/21-09:16:34-GMT
# generating_program mris_anatomical_stats
# cvs_version $Id: mris_anatomical_stats.c,v 1.79 2016/03/14 15:15:34 greve Exp $
# mrisurf.c-cvs_version $Id: mrisurf.c,v 1.781.2.6 2016/12/27 16:47:14 zkaufman Exp $
# cmdline mris_anatomical_stats -th3 -mgz -f ../stats/lh.BA_exvivo.stats -b -a ./lh.BA_exvivo.annot -c ./BA_exvivo.ctab S166354 lh white 
# sysname  Linux
# hostname ada
# machine  x86_64
# user     xzheng
# 
# SUBJECTS_DIR /home/span/acad/xzheng/freesurfer/subjects
# anatomy_type surface
# subjectname S166354
# hemi lh
# AnnotationFile ./lh.BA_exvivo.annot
# AnnotationFileTimeStamp 2020/01/21 20:16:24
# Measure Cortex, NumVert, Number of Vertices, 117992, unitless
# Measure Cortex, WhiteSurfArea, White Surface Total Area, 77305.7, mm^2
# Measure BrainSeg, BrainSegVol, Brain Segmentation Volume, 1006801.000000, mm^3
# Measure BrainSegNotVent, BrainSegVolNotVent, Brain Segmentation Volume Without Ventricles, 959549.000000, mm^3
# Measure BrainSegNotVentSurf, BrainSegVolNotVentSurf, Brain Segmentation Volume Without Ventricles from Surf, 958901.052797, mm^3
# Measure Cortex, CortexVol Total cortical gray matter volume, 388209.974488, mm^3
# Measure SupraTentorial, SupraTentorialVol, Supratentorial volume, 879876.052797, mm^3
# Measure SupraTentorialNotVent, SupraTentorialVolNotVent, Supratentorial volume, 836915.052797, mm^3
# Measure EstimatedTotalIntraCranialVol, eTIV, Estimated Total Intracranial Volume, 1414185.242332, mm^3
# NTableCols 10
# TableCol  1 ColHeader StructName
# TableCol  1 FieldName Structure Name
# TableCol  1 Units     NA
# TableCol  2 ColHeader NumVert
# TableCol  2 FieldName Number of Vertices
# TableCol  2 Units     unitless
# TableCol  3 ColHeader SurfArea
# TableCol  3 FieldName Surface Area
# TableCol  3 Units     mm^2
# TableCol  4 ColHeader GrayVol
# TableCol  4 FieldName Gray Matter Volume
# TableCol  4 Units     mm^3
# TableCol  5 ColHeader ThickAvg 
# TableCol  5 FieldName Average Thickness
# TableCol  5 Units     mm
# TableCol  6 ColHeader ThickStd
# TableCol  6 FieldName Thickness StdDev
# TableCol  6 Units     mm 
# TableCol  7 ColHeader MeanCurv
# TableCol  7 FieldName Integrated Rectified Mean Curvature
# TableCol  7 Units     mm^-1
# TableCol  8 ColHeader GausCurv 
# TableCol  8 FieldName Integrated Rectified Gaussian Curvature
# TableCol  8 Units     mm^-2
# TableCol  9 ColHeader  FoldInd
# TableCol  9 FieldName  Folding Index 
# TableCol  9 Units      unitless 
# TableCol 10 ColHeader CurvInd
# TableCol 10 FieldName Intrinsic Curvature Index
# TableCol 10 Units     unitless
# ColHeaders StructName NumVert SurfArea GrayVol ThickAvg ThickStd MeanCurv GausCurv FoldInd CurvInd
BA1_exvivo                               1013    504   1301  2.097 0.511     0.122     0.041       13     1.7
BA2_exvivo                               3318   2115   5219  2.266 0.503     0.112     0.024       32     3.1
BA3a_exvivo                               932    657    879  1.609 0.367     0.124     0.023        7     0.9
BA3b_exvivo                              2123   1312   2601  1.848 0.556     0.114     0.030       21     2.7
BA4a_exvivo                              1591    873   2789  2.691 0.454     0.095     0.026       11     2.0
BA4p_exvivo                              1256    764   1989  2.612 0.406     0.090     0.018        6     1.0
BA6_exvivo                               8514   5574  16077  2.453 0.596     0.131     0.038      116    14.6
BA44_exvivo                              1875   1233   3490  2.582 0.460     0.119     0.026       18     2.0
BA45_exvivo                              2859   1729   4435  2.327 0.535     0.117     0.029       30     3.6
V1_exvivo                                2805   1710   2684  1.504 0.376     0.129     0.033       38     4.1
V2_exvivo                                6975   4280   9223  1.992 0.590     0.135     0.030       94     8.5
MT_exvivo                                1507   1011   2520  2.245 0.516     0.147     0.034       26     1.8
perirhinal_exvivo                         544    348   1416  2.963 0.864     0.095     0.024        4     0.6
entorhinal_exvivo                         608    425   1250  2.681 0.623     0.097     0.019        4     0.5
