# Supplementary material for: Computer assisted diagnosis of Alzheimer’s disease using statistical likelihood-ratio test
Source: PLoS One. 2023 Feb 17;18(2):e0279574. doi: 10.1371/journal.pone.0279574 (PMC9937475; doi:10.1371/journal.pone.0279574)
Supplement: S2 File — (ZIP) [file pone.0279574.s002.zip › ADNI_NC/1_1_20/S166354/stats/lh.curv.stats]

Raw <mean> +- <std> (using 'lh.curv'):                -0.03694 +- 0.1910 
       Raw Min:                                       -1.64406 at vertex 92503   
       Raw Max:                                        2.93182 at vertex 24012   
       Raw Curvature Calculation Type:                discrete
       Raw Mean Vertex Separation (Whole Surface):     0.83998 +- 0.23572 mm
       Raw Total Surface Area:                     70161.96094 mm^2
       Raw Total Number of Vertices:                    117992
       Raw Average Vertex Area (Whole Surface):        0.59463 mm^2
       Raw Natural Surface Integral:               -1279.96606
       Raw Rectified Surface Integral:              9205.63184
       Raw Positive Surface Integral:               3962.83276
       Raw Negative Surface Integral:               5242.79883
       Raw Mean Natural Surface Integral:             -0.01085 across 117992 (100.00%) vertices
       Raw Mean Rectified Surface Integral:            0.07802 across 117992 (100.00%) vertices
       Raw Mean Positive Surface Integral:             0.07196 across 55068 (46.67%) vertices
       Raw Mean Negative Surface Integral:             0.08332 across 62924 (53.33%) vertices
       Raw AreaNorm Natural Surface Integral:         -0.01824 across 70161.679688 (100.00%) mm^2
       Raw AreaNorm Rectified Surface Integral:        0.13121 across 70161.679688 (100.00%) mm^2
       Raw AreaNorm Positive Surface Integral:         0.11275 across 35145.710938 (50.09%) mm^2
       Raw AreaNorm Negative Surface Integral:         0.14972 across 35016.238281 (49.91%) mm^2

Raw <mean> +- <std> (using 'lh.sulc'):                 0.00000 +- 5.2064 
       Raw Min:                                      -15.15172 at vertex 97733   
       Raw Max:                                       16.18035 at vertex 47670   
       Raw Curvature Calculation Type:                discrete
       Raw Mean Vertex Separation (Whole Surface):     0.83998 +- 0.23572 mm
       Raw Total Surface Area:                     70161.96094 mm^2
       Raw Total Number of Vertices:                    117992
       Raw Average Vertex Area (Whole Surface):        0.59463 mm^2
       Raw Natural Surface Integral:               26322.13281
       Raw Rectified Surface Integral:            293631.15625
       Raw Positive Surface Integral:             159976.64062
       Raw Negative Surface Integral:             133654.51562
       Raw Mean Natural Surface Integral:              0.22308 across 117992 (100.00%) vertices
       Raw Mean Rectified Surface Integral:            2.48857 across 117992 (100.00%) vertices
       Raw Mean Positive Surface Integral:             2.95318 across 54171 (45.91%) vertices
       Raw Mean Negative Surface Integral:             2.09421 across 63821 (54.09%) vertices
       Raw AreaNorm Natural Surface Integral:          0.37516 across 70161.679688 (100.00%) mm^2
       Raw AreaNorm Rectified Surface Integral:        4.18506 across 70161.679688 (100.00%) mm^2
       Raw AreaNorm Positive Surface Integral:         4.68131 across 34173.480469 (48.71%) mm^2
       Raw AreaNorm Negative Surface Integral:         3.71381 across 35988.484375 (51.29%) mm^2

K <mean> +- <std> (using 'lh.smoothwm'):               0.28798 +- 11.4582 mm^-2
         K Min:                                      -59.32530 at vertex 86316   
         K Max:                                     2358.84229 at vertex 88680   
         K Curvature Calculation Type:                discrete
         K Mean Vertex Separation (Whole Surface):     0.83998 +- 0.23572 mm
         K Total Surface Area:                     70161.96094 mm^2
         K Total Number of Vertices:                    117992
         K Average Vertex Area (Whole Surface):        0.59463 mm^2
         K Natural Surface Integral:                  12.56619
         K Rectified Surface Integral:              5001.73486
         K Positive Surface Integral:               2507.15063
         K Negative Surface Integral:               2494.58447
         K Mean Natural Surface Integral:              0.00011 across 117992 (100.00%) vertices
         K Mean Rectified Surface Integral:            0.04239 across 117992 (100.00%) vertices
         K Mean Positive Surface Integral:             0.04797 across 52260 (44.29%) vertices
         K Mean Negative Surface Integral:             0.03795 across 65732 (55.71%) vertices
         K AreaNorm Natural Surface Integral:          0.00018 across 70161.679688 (100.00%) mm^2
         K AreaNorm Rectified Surface Integral:        0.07129 across 70161.679688 (100.00%) mm^2
         K AreaNorm Positive Surface Integral:         0.10617 across 23614.164062 (33.66%) mm^2
         K AreaNorm Negative Surface Integral:         0.05359 across 46547.976562 (66.34%) mm^2

H <mean> +- <std> (using 'lh.smoothwm'):              -0.06813 +- 0.9239 mm^-1
         H Min:                                      -39.12783 at vertex 92503   
         H Max:                                       77.82071 at vertex 88680   
         H Curvature Calculation Type:                discrete
         H Mean Vertex Separation (Whole Surface):     0.83998 +- 0.23572 mm
         H Total Surface Area:                     70161.96094 mm^2
         H Total Number of Vertices:                    117992
         H Average Vertex Area (Whole Surface):        0.59463 mm^2
         H Natural Surface Integral:               -1273.13745
         H Rectified Surface Integral:             12385.74609
         H Positive Surface Integral:               5556.30469
         H Negative Surface Integral:               6829.44189
         H Mean Natural Surface Integral:             -0.01079 across 117992 (100.00%) vertices
         H Mean Rectified Surface Integral:            0.10497 across 117992 (100.00%) vertices
         H Mean Positive Surface Integral:             0.09437 across 58877 (49.90%) vertices
         H Mean Negative Surface Integral:             0.11553 across 59115 (50.10%) vertices
         H AreaNorm Natural Surface Integral:         -0.01815 across 70161.679688 (100.00%) mm^2
         H AreaNorm Rectified Surface Integral:        0.17653 across 70161.679688 (100.00%) mm^2
         H AreaNorm Positive Surface Integral:         0.14854 across 37407.285156 (53.32%) mm^2
         H AreaNorm Negative Surface Integral:         0.20850 across 32754.507812 (46.68%) mm^2

k1 <mean> +- <std> (using 'lh.smoothwm'):             -0.14142 +- 1.6610 mm^-1
        k1 Min:                                      -70.53397 at vertex 117637  
        k1 Max:                                      138.62549 at vertex 88680   
        k1 Curvature Calculation Type:                discrete
        k1 Mean Vertex Separation (Whole Surface):     0.83998 +- 0.23572 mm
        k1 Total Surface Area:                     70161.96094 mm^2
        k1 Total Number of Vertices:                    117992
        k1 Average Vertex Area (Whole Surface):        0.59463 mm^2
        k1 Natural Surface Integral:               -3381.71582
        k1 Rectified Surface Integral:             27866.22461
        k1 Positive Surface Integral:              12242.25488
        k1 Negative Surface Integral:              15623.97070
        k1 Mean Natural Surface Integral:             -0.02866 across 117992 (100.00%) vertices
        k1 Mean Rectified Surface Integral:            0.23617 across 117992 (100.00%) vertices
        k1 Mean Positive Surface Integral:             0.20793 across 58877 (49.90%) vertices
        k1 Mean Negative Surface Integral:             0.26430 across 59115 (50.10%) vertices
        k1 AreaNorm Natural Surface Integral:         -0.04820 across 70161.679688 (100.00%) mm^2
        k1 AreaNorm Rectified Surface Integral:        0.39717 across 70161.679688 (100.00%) mm^2
        k1 AreaNorm Positive Surface Integral:         0.32727 across 37407.285156 (53.32%) mm^2
        k1 AreaNorm Negative Surface Integral:         0.47700 across 32754.507812 (46.68%) mm^2

k2 <mean> +- <std> (using 'lh.smoothwm'):              0.00516 +- 0.2799 mm^-1
        k2 Min:                                      -17.97755 at vertex 63089   
        k2 Max:                                       18.17877 at vertex 86317   
        k2 Curvature Calculation Type:                discrete
        k2 Mean Vertex Separation (Whole Surface):     0.83998 +- 0.23572 mm
        k2 Total Surface Area:                     70161.96094 mm^2
        k2 Total Number of Vertices:                    117992
        k2 Average Vertex Area (Whole Surface):        0.59463 mm^2
        k2 Natural Surface Integral:                 835.44586
        k2 Rectified Surface Integral:              7364.02979
        k2 Positive Surface Integral:               4099.73779
        k2 Negative Surface Integral:               3264.29199
        k2 Mean Natural Surface Integral:              0.00708 across 117992 (100.00%) vertices
        k2 Mean Rectified Surface Integral:            0.06241 across 117992 (100.00%) vertices
        k2 Mean Positive Surface Integral:             0.06457 across 63492 (53.81%) vertices
        k2 Mean Negative Surface Integral:             0.05990 across 54500 (46.19%) vertices
        k2 AreaNorm Natural Surface Integral:          0.01191 across 70161.679688 (100.00%) mm^2
        k2 AreaNorm Rectified Surface Integral:        0.10496 across 70161.679688 (100.00%) mm^2
        k2 AreaNorm Positive Surface Integral:         0.10906 across 37592.058594 (53.58%) mm^2
        k2 AreaNorm Negative Surface Integral:         0.10022 across 32569.873047 (46.42%) mm^2

S <mean> +- <std> (using 'lh.smoothwm'):               2.28137 +- 62.4008 mm^-2
         S Min:                                        0.00000 at vertex 113     
         S Max:                                    14788.88477 at vertex 88680   
         S Curvature Calculation Type:                discrete
         S Mean Vertex Separation (Whole Surface):     0.83998 +- 0.23572 mm
         S Total Surface Area:                     70161.96094 mm^2
         S Total Number of Vertices:                    117992
         S Average Vertex Area (Whole Surface):        0.59463 mm^2
         S Natural Surface Integral:               29589.86523
         S Rectified Surface Integral:             29589.86523
         S Positive Surface Integral:              29589.86523
         S Negative Surface Integral:                  0.00000
         S Mean Natural Surface Integral:              0.25078 across 117992 (100.00%) vertices
         S Mean Rectified Surface Integral:            0.25078 across 117992 (100.00%) vertices
         S Mean Positive Surface Integral:             0.25078 across 117992 (100.00%) vertices
         S Mean Negative Surface Integral:             0.00000 across 0 (00.00%) vertices
         S AreaNorm Natural Surface Integral:          0.42174 across 70161.679688 (100.00%) mm^2
         S AreaNorm Rectified Surface Integral:        0.42174 across 70161.679688 (100.00%) mm^2
         S AreaNorm Positive Surface Integral:         0.42174 across 70161.679688 (100.00%) mm^2
         S AreaNorm Negative Surface Integral:         0.00000 across 0.000000 (00.00%) mm^2

C <mean> +- <std> (using 'lh.smoothwm'):               0.47877 +- 1.0951 mm^-2
         C Min:                                        0.00000 at vertex 91406   
         C Max:                                       98.75872 at vertex 88680   
         C Curvature Calculation Type:                discrete
         C Mean Vertex Separation (Whole Surface):     0.83998 +- 0.23572 mm
         C Total Surface Area:                     70161.96094 mm^2
         C Total Number of Vertices:                    117992
         C Average Vertex Area (Whole Surface):        0.59463 mm^2
         C Natural Surface Integral:               20788.87305
         C Rectified Surface Integral:             20788.87305
         C Positive Surface Integral:              20788.87305
         C Negative Surface Integral:                  0.00000
         C Mean Natural Surface Integral:              0.17619 across 117992 (100.00%) vertices
         C Mean Rectified Surface Integral:            0.17619 across 117992 (100.00%) vertices
         C Mean Positive Surface Integral:             0.17619 across 117992 (100.00%) vertices
         C Mean Negative Surface Integral:             0.00000 across 0 (00.00%) vertices
         C AreaNorm Natural Surface Integral:          0.29630 across 70161.679688 (100.00%) mm^2
         C AreaNorm Rectified Surface Integral:        0.29630 across 70161.679688 (100.00%) mm^2
         C AreaNorm Positive Surface Integral:         0.29630 across 70161.679688 (100.00%) mm^2
         C AreaNorm Negative Surface Integral:         0.00000 across 0.000000 (00.00%) mm^2

BE <mean> +- <std> (using 'lh.smoothwm'):              2.85713 +- 82.3335 mm^-2
        BE Min:                                        0.00000 at vertex 91406   
        BE Max:                                    19506.56836 at vertex 88680   
        BE Curvature Calculation Type:                discrete
        BE Mean Vertex Separation (Whole Surface):     0.83998 +- 0.23572 mm
        BE Total Surface Area:                     70161.96094 mm^2
        BE Total Number of Vertices:                    117992
        BE Average Vertex Area (Whole Surface):        0.59463 mm^2
        BE Natural Surface Integral:               29614.06641
        BE Rectified Surface Integral:             29614.06641
        BE Positive Surface Integral:              29614.06641
        BE Negative Surface Integral:                  0.00000
        BE Mean Natural Surface Integral:              0.25098 across 117992 (100.00%) vertices
        BE Mean Rectified Surface Integral:            0.25098 across 117992 (100.00%) vertices
        BE Mean Positive Surface Integral:             0.25098 across 117992 (100.00%) vertices
        BE Mean Negative Surface Integral:             0.00000 across 0 (00.00%) vertices
        BE AreaNorm Natural Surface Integral:          0.42208 across 70161.679688 (100.00%) mm^2
        BE AreaNorm Rectified Surface Integral:        0.42208 across 70161.679688 (100.00%) mm^2
        BE AreaNorm Positive Surface Integral:         0.42208 across 70161.679688 (100.00%) mm^2
        BE AreaNorm Negative Surface Integral:         0.00000 across 0.000000 (00.00%) mm^2

FI <mean> +- <std> (using 'lh.smoothwm'):              2.41158 +- 70.5868 mm^-2
        FI Min:                                        0.00000 at vertex 113     
        FI Max:                                    16858.18359 at vertex 88680   
        FI Curvature Calculation Type:                discrete
        FI Mean Vertex Separation (Whole Surface):     0.83998 +- 0.23572 mm
        FI Total Surface Area:                     70161.96094 mm^2
        FI Total Number of Vertices:                    117992
        FI Average Vertex Area (Whole Surface):        0.59463 mm^2
        FI Natural Surface Integral:               22980.42578
        FI Rectified Surface Integral:             22980.42578
        FI Positive Surface Integral:              22980.42578
        FI Negative Surface Integral:                  0.00000
        FI Mean Natural Surface Integral:              0.19476 across 117992 (100.00%) vertices
        FI Mean Rectified Surface Integral:            0.19476 across 117992 (100.00%) vertices
        FI Mean Positive Surface Integral:             0.19476 across 117992 (100.00%) vertices
        FI Mean Negative Surface Integral:             0.00000 across 0 (00.00%) vertices
        FI AreaNorm Natural Surface Integral:          0.32754 across 70161.679688 (100.00%) mm^2
        FI AreaNorm Rectified Surface Integral:        0.32754 across 70161.679688 (100.00%) mm^2
        FI AreaNorm Positive Surface Integral:         0.32754 across 70161.679688 (100.00%) mm^2
        FI AreaNorm Negative Surface Integral:         0.00000 across 0.000000 (00.00%) mm^2

curv -- calculation type:                                discrete
curv -- Folding Index (FI):                            1828.72412
curv -- Intrinsic Curvature Index - positive (ICIp):    199.51271
curv -- Intrinsic Curvature Index - negative (ICIn):    198.51273
curv -- Intrinsic Curvature Index - natural  (ICIt):      0.99999

Mean across 10 curvatures: 8.0755e-01 +- 1.1402e+00
