# Supplementary material for: Computer assisted diagnosis of Alzheimer’s disease using statistical likelihood-ratio test
Source: PLoS One. 2023 Feb 17;18(2):e0279574. doi: 10.1371/journal.pone.0279574 (PMC9937475; doi:10.1371/journal.pone.0279574)
Supplement: S2 File — (ZIP) [file pone.0279574.s002.zip › ADNI_NC/1_1_20/S166354/stats/lh.w-g.pct.stats]

# Title Segmentation Statistics 
# 
# generating_program mri_segstats
# cvs_version $Id: mri_segstats.c,v 1.121 2016/05/31 17:27:11 greve Exp $
# cmdline mri_segstats --in /home/span/acad/xzheng/freesurfer/subjects/S166354/surf/lh.w-g.pct.mgh --annot S166354 lh aparc --sum /home/span/acad/xzheng/freesurfer/subjects/S166354/stats/lh.w-g.pct.stats --snr 
# sysname  Linux
# hostname ada
# machine  x86_64
# user     xzheng
# anatomy_type surface
# 
# SUBJECTS_DIR /home/span/acad/xzheng/freesurfer/subjects
# subjectname S166354
# Annot S166354 lh aparc
# ColorTable /tmp/mri_segstats.tmp.S166354.lh.39.ctab 
# ColorTableTimeStamp 2020/01/21 19:40:14 
# InVolFile  /home/span/acad/xzheng/freesurfer/subjects/S166354/surf/lh.w-g.pct.mgh 
# InVolFileTimeStamp  2020/01/21 19:40:12 
# InVolFrame 0 
# Only reporting non-empty segmentations
# VertexArea_mm2 0.655177 
# TableCol  1 ColHeader Index 
# TableCol  1 FieldName Index 
# TableCol  1 Units     NA 
# TableCol  2 ColHeader SegId 
# TableCol  2 FieldName Segmentation Id
# TableCol  2 Units     NA
# TableCol  3 ColHeader NVertices 
# TableCol  3 FieldName Number of Vertices
# TableCol  3 Units     unitless
# TableCol  4 ColHeader Area_mm2
# TableCol  4 FieldName Area
# TableCol  4 Units     mm^2
# TableCol  5 ColHeader StructName
# TableCol  5 FieldName Structure Name
# TableCol  5 Units     NA
# TableCol  6 ColHeader Mean 
# TableCol  6 FieldName Intensity Mean
# TableCol  6 Units     unknown
# TableCol  7 ColHeader StdDev
# TableCol  7 FieldName Itensity StdDev
# TableCol  7 Units     unknown
# TableCol  8 ColHeader Min
# TableCol  8 FieldName Intensity Min
# TableCol  8 Units     unknown
# TableCol  9 ColHeader Max
# TableCol  9 FieldName Intensity Max
# TableCol  9 Units     unknown
# TableCol 10 ColHeader Range
# TableCol 10 FieldName Intensity Range
# TableCol 10 Units     unknown
# TableCol 11 ColHeader SNR
# TableCol 11 FieldName Intensity SNR
# TableCol 11 Units     none
# NRows 35 
# NTableCols 11 
# ColHeaders  Index SegId NVertices Area_mm2 StructName Mean StdDev Min Max Range SNR  
  1 1000      6778     4859.3  unknown                            0.0869     1.4981     0.0000    42.6674    42.6674     0.0580 
  2 1001      1509     1089.1  bankssts                          33.3608     6.3339    10.7834    52.4889    41.7055     5.2670 
  3 1002       747      488.4  caudalanteriorcingulate           36.5636     9.2572     9.1975    62.1351    52.9375     3.9498 
  4 1003      3052     2004.0  caudalmiddlefrontal               23.7541     8.5702   -24.6824    54.3890    79.0714     2.7717 
  5 1005      1838     1069.6  cuneus                            22.5966    10.0873    -3.3462    57.3056    60.6518     2.2401 
  6 1006       635      427.3  entorhinal                        19.8331     9.0751    -1.3787    41.9762    43.3549     2.1854 
  7 1007      3325     2347.8  fusiform                          28.2129     8.3465   -24.3108    52.3756    76.6864     3.3802 
  8 1008      5926     3884.4  inferiorparietal                  28.3526     8.7672    -4.7803    60.2380    65.0183     3.2340 
  9 1009      4159     2870.6  inferiortemporal                  27.8740     8.7710   -13.9695    53.9669    67.9364     3.1780 
 10 1010      1257      781.3  isthmuscingulate                  28.5239    10.0840     1.5439    69.8121    68.2682     2.8286 
 11 1011      6429     4004.7  lateraloccipital                  27.0663     9.5124    -4.9165    57.5882    62.5046     2.8454 
 12 1012      3616     2416.4  lateralorbitofrontal              25.7104     8.4132    -5.0745    56.0306    61.1051     3.0559 
 13 1013      3869     2520.5  lingual                           24.0735    10.7891   -68.7901    55.7596   124.5497     2.2313 
 14 1014      2422     1613.6  medialorbitofrontal               22.7708    11.3897   -67.1603    45.5760   112.7363     1.9992 
 15 1015      3907     2825.6  middletemporal                    30.8711     8.7030     2.6216    54.6920    52.0704     3.5472 
 16 1016      1116      714.5  parahippocampal                   24.1412     8.2524    -0.3633    66.5536    66.9169     2.9254 
 17 1017      1870     1191.1  paracentral                       21.7268     6.6170    -2.0313    42.8722    44.9035     3.2835 
 18 1018      1939     1305.5  parsopercularis                   27.0497     8.5722     1.7950    50.6985    48.9035     3.1555 
 19 1019       895      575.7  parsorbitalis                     26.5767     8.3770     4.1822    50.8781    46.6959     3.1726 
 20 1020      2004     1163.8  parstriangularis                  24.4563     8.6460    -6.5302    48.0114    54.5416     2.8286 
 21 1021      1475      937.6  pericalcarine                     22.3215     8.5041    -5.8175    45.1945    51.0120     2.6248 
 22 1022      5461     3260.3  postcentral                       22.1689     8.7981    -6.2901    51.8104    58.1005     2.5197 
 23 1023      1359      909.8  posteriorcingulate                30.9076     8.2033    -7.6667    53.6105    61.2772     3.7677 
 24 1024      6630     4006.5  precentral                        21.0751     8.5336   -30.6882    49.4788    80.1670     2.4697 
 25 1025      4636     3116.6  precuneus                         26.0734     7.7155   -16.5173    57.1278    73.6450     3.3794 
 26 1026       899      609.7  rostralanteriorcingulate          24.2482    15.0933   -55.3623    60.8054   116.1677     1.6065 
 27 1027      7903     5022.9  rostralmiddlefrontal              24.5116     9.9152    -8.6498    73.2260    81.8758     2.4721 
 28 1028      9736     6482.4  superiorfrontal                   23.4251     8.2919   -19.4142    73.8450    93.2592     2.8251 
 29 1029      7087     4386.0  superiorparietal                  25.2564     8.1033   -30.6031    65.9333    96.5363     3.1168 
 30 1030      5005     3398.8  superiortemporal                  26.2687     8.0409    -1.6330    57.0088    58.6418     3.2669 
 31 1031      5350     3709.6  supramarginal                     28.7770     9.4298   -25.1689    63.6107    88.7796     3.0517 
 32 1032       352      213.1  frontalpole                       19.7150     7.6806    -6.7247    39.9856    46.7104     2.5668 
 33 1033       559      400.5  temporalpole                      25.6556     6.3386     2.9339    44.5916    41.6576     4.0475 
 34 1034       657      325.5  transversetemporal                18.4762     5.4491     5.7722    38.7745    33.0023     3.3907 
 35 1035      3590     2373.1  insula                            22.3754     9.5379   -31.7905    81.1164   112.9069     2.3459 
