# Supplementary material for: Computer assisted diagnosis of Alzheimer’s disease using statistical likelihood-ratio test
Source: PLoS One. 2023 Feb 17;18(2):e0279574. doi: 10.1371/journal.pone.0279574 (PMC9937475; doi:10.1371/journal.pone.0279574)
Supplement: S2 File — (ZIP) [file pone.0279574.s002.zip › ADNI_NC/1_1_20/S166354/stats/rh.aparc.a2009s.stats]

# Table of FreeSurfer cortical parcellation anatomical statistics 
# 
# CreationTime 2020/01/21-08:38:27-GMT
# generating_program mris_anatomical_stats
# cvs_version $Id: mris_anatomical_stats.c,v 1.79 2016/03/14 15:15:34 greve Exp $
# mrisurf.c-cvs_version $Id: mrisurf.c,v 1.781.2.6 2016/12/27 16:47:14 zkaufman Exp $
# cmdline mris_anatomical_stats -th3 -mgz -cortex ../label/rh.cortex.label -f ../stats/rh.aparc.a2009s.stats -b -a ../label/rh.aparc.a2009s.annot -c ../label/aparc.annot.a2009s.ctab S166354 rh white 
# sysname  Linux
# hostname ada
# machine  x86_64
# user     xzheng
# 
# SUBJECTS_DIR /home/span/acad/xzheng/freesurfer/subjects
# anatomy_type surface
# subjectname S166354
# hemi rh
# AnnotationFile ../label/rh.aparc.a2009s.annot
# AnnotationFileTimeStamp 2020/01/21 19:37:52
# Measure Cortex, NumVert, Number of Vertices, 109214, unitless
# Measure Cortex, WhiteSurfArea, White Surface Total Area, 71179.5, mm^2
# Measure Cortex, MeanThickness, Mean Thickness, 2.38344, mm
# Measure BrainSeg, BrainSegVol, Brain Segmentation Volume, 1006801.000000, mm^3
# Measure BrainSegNotVent, BrainSegVolNotVent, Brain Segmentation Volume Without Ventricles, 959549.000000, mm^3
# Measure BrainSegNotVentSurf, BrainSegVolNotVentSurf, Brain Segmentation Volume Without Ventricles from Surf, 958901.052797, mm^3
# Measure Cortex, CortexVol Total cortical gray matter volume, 388209.974488, mm^3
# Measure SupraTentorial, SupraTentorialVol, Supratentorial volume, 879876.052797, mm^3
# Measure SupraTentorialNotVent, SupraTentorialVolNotVent, Supratentorial volume, 836915.052797, mm^3
# Measure EstimatedTotalIntraCranialVol, eTIV, Estimated Total Intracranial Volume, 1414185.242332, mm^3
# NTableCols 10
# TableCol  1 ColHeader StructName
# TableCol  1 FieldName Structure Name
# TableCol  1 Units     NA
# TableCol  2 ColHeader NumVert
# TableCol  2 FieldName Number of Vertices
# TableCol  2 Units     unitless
# TableCol  3 ColHeader SurfArea
# TableCol  3 FieldName Surface Area
# TableCol  3 Units     mm^2
# TableCol  4 ColHeader GrayVol
# TableCol  4 FieldName Gray Matter Volume
# TableCol  4 Units     mm^3
# TableCol  5 ColHeader ThickAvg 
# TableCol  5 FieldName Average Thickness
# TableCol  5 Units     mm
# TableCol  6 ColHeader ThickStd
# TableCol  6 FieldName Thickness StdDev
# TableCol  6 Units     mm 
# TableCol  7 ColHeader MeanCurv
# TableCol  7 FieldName Integrated Rectified Mean Curvature
# TableCol  7 Units     mm^-1
# TableCol  8 ColHeader GausCurv 
# TableCol  8 FieldName Integrated Rectified Gaussian Curvature
# TableCol  8 Units     mm^-2
# TableCol  9 ColHeader  FoldInd
# TableCol  9 FieldName  Folding Index 
# TableCol  9 Units      unitless 
# TableCol 10 ColHeader CurvInd
# TableCol 10 FieldName Intrinsic Curvature Index
# TableCol 10 Units     unitless
# ColHeaders StructName NumVert SurfArea GrayVol ThickAvg ThickStd MeanCurv GausCurv FoldInd CurvInd
G&S_frontomargin                          828    578   1317  2.038 0.599     0.150     0.045       14     1.5
G&S_occipital_inf                        1078    688   2528  2.752 0.642     0.138     0.029       16     1.2
G&S_paracentral                          1440    804   2123  2.285 0.611     0.116     0.026       14     1.5
G&S_subcentral                           1190    758   2419  2.748 0.575     0.133     0.028       15     1.3
G&S_transv_frontopol                     1028    696   1953  2.209 0.669     0.157     0.041       23     1.7
G&S_cingul-Ant                           2484   1725   4906  2.563 0.673     0.146     0.038       42     3.9
G&S_cingul-Mid-Ant                        973    697   2177  2.615 0.737     0.128     0.024       11     1.0
G&S_cingul-Mid-Post                      1343    934   2306  2.355 0.586     0.146     0.032       22     1.9
G_cingul-Post-dorsal                      335    226    911  2.823 0.909     0.142     0.039        5     0.4
G_cingul-Post-ventral                     205    137    428  2.488 0.593     0.120     0.025        2     0.1
G_cuneus                                 1673    961   1972  1.820 0.496     0.141     0.032       27     2.2
G_front_inf-Opercular                    1147    749   2739  2.798 0.471     0.144     0.032       19     1.5
G_front_inf-Orbital                       447    295    904  2.406 0.451     0.128     0.028        5     0.5
G_front_inf-Triangul                      589    421   1442  2.543 0.551     0.157     0.036       10     0.8
G_front_middle                           3050   2073   8027  2.680 0.629     0.161     0.048       68     5.9
G_front_sup                              5714   3800  13385  2.619 0.705     0.148     0.053      106    14.3
G_Ins_lg&S_cent_ins                       744    485   1484  2.831 0.870     0.159     0.066       15     2.2
G_insular_short                           682    440   1966  3.219 0.771     0.155     0.044       14     1.3
G_occipital_middle                       2770   1318   4606  2.667 0.614     0.108     0.033       32     3.7
G_occipital_sup                          1570    871   2256  2.266 0.609     0.118     0.027       16     1.9
G_oc-temp_lat-fusifor                    1810   1200   4050  2.829 0.596     0.139     0.028       27     1.9
G_oc-temp_med-Lingual                    2494   1468   3242  1.957 0.629     0.137     0.032       40     3.4
G_oc-temp_med-Parahip                    1229    776   3505  3.169 0.846     0.118     0.047       23     2.5
G_orbital                                2616   1799   5971  2.552 0.773     0.151     0.039       44     4.4
G_pariet_inf-Angular                     3469   1863   6117  2.482 0.617     0.122     0.040       61     5.4
G_pariet_inf-Supramar                    2120   1393   4369  2.533 0.573     0.143     0.036       33     3.1
G_parietal_sup                           2412   1427   4345  2.276 0.585     0.137     0.051       41     5.4
G_postcentral                            2205   1157   2978  2.044 0.588     0.115     0.035       29     3.2
G_precentral                             2308   1417   4746  2.520 0.515     0.120     0.028       26     2.6
G_precuneus                              2189   1347   4245  2.455 0.580     0.135     0.036       35     3.3
G_rectus                                  777    528   1597  2.241 0.604     0.163     0.049       18     1.6
G_subcallosal                             433    281    758  2.727 0.990     0.102     0.029        5     0.4
G_temp_sup-G_T_transv                     518    270    877  2.518 0.443     0.086     0.016        4     0.3
G_temp_sup-Lateral                       1842   1119   4335  2.849 0.638     0.128     0.040       30     3.2
G_temp_sup-Plan_polar                     653    446   1579  3.149 0.684     0.068     0.012        2     0.3
G_temp_sup-Plan_tempo                     815    520   1535  2.535 0.632     0.098     0.019        7     0.6
G_temporal_inf                           1921   1289   4853  2.812 0.768     0.143     0.043       41     3.9
G_temporal_middle                        2982   2004   8077  2.827 0.692     0.147     0.041       59     4.9
Lat_Fis-ant-Horizont                      198    152    365  2.369 0.343     0.053     0.008        0     0.0
Lat_Fis-ant-Vertical                      178    130    229  1.837 0.361     0.098     0.014        1     0.1
Lat_Fis-post                             1351    900   1612  2.131 0.684     0.101     0.016        7     1.0
Pole_occipital                           2630   1602   3801  2.022 0.551     0.147     0.038       38     4.2
Pole_temporal                            1440   1030   4637  3.120 0.728     0.154     0.054       29     3.3
S_calcarine                              1522    975   1610  1.816 0.602     0.120     0.027       17     1.6
S_central                                2744   1927   3027  1.803 0.550     0.100     0.017       14     2.0
S_cingul-Marginalis                       981    713   1447  2.091 0.417     0.099     0.013        6     0.5
S_circular_insula_ant                     546    374    798  2.522 0.579     0.113     0.020        3     0.5
S_circular_insula_inf                    1123    753   1503  2.328 0.668     0.073     0.010        3     0.6
S_circular_insula_sup                    1190    827   1769  2.411 0.463     0.112     0.020        7     1.1
S_collat_transv_ant                       844    609   1564  2.660 0.619     0.129     0.025       10     0.6
S_collat_transv_post                      415    289    560  2.296 0.498     0.130     0.020        4     0.3
S_front_inf                              1383    936   1768  2.007 0.485     0.129     0.027       14     1.7
S_front_middle                           1667   1181   2366  1.999 0.547     0.126     0.026       14     1.7
S_front_sup                              1963   1384   3191  2.305 0.472     0.110     0.022       13     1.7
S_interm_prim-Jensen                      422    300    502  1.941 0.440     0.115     0.019        3     0.3
S_intrapariet&P_trans                    2928   2017   3725  1.980 0.423     0.109     0.018       21     2.2
S_oc_middle&Lunatus                       902    584    957  2.031 0.368     0.126     0.023        9     0.8
S_oc_sup&transversal                     1169    760   1340  2.041 0.456     0.118     0.022       10     1.0
S_occipital_ant                           738    511   1136  2.235 0.440     0.121     0.025        6     0.8
S_oc-temp_lat                             815    572   1899  2.883 0.672     0.093     0.013        6     0.5
S_oc-temp_med&Lingual                    1804   1278   2564  2.261 0.647     0.102     0.013       14     0.9
S_orbital_lateral                         430    287    446  1.658 0.500     0.139     0.048        6     0.8
S_orbital_med-olfact                      608    472    817  1.999 0.632     0.125     0.014        6     0.3
S_orbital-H_Shaped                       1327    929   2353  2.513 0.802     0.130     0.032       12     1.7
S_parieto_occipital                      2140   1379   2357  1.928 0.503     0.119     0.021       18     1.9
S_pericallosal                           1077    639    753  1.778 0.728     0.153     0.019       27     0.7
S_postcentral                            2228   1504   2892  2.074 0.394     0.112     0.022       17     2.0
S_precentral-inf-part                    1185    820   1761  2.462 0.521     0.102     0.014        6     0.8
S_precentral-sup-part                    1230    831   1576  2.121 0.559     0.107     0.022        8     0.8
S_suborbital                              498    322    621  2.184 0.511     0.137     0.018        8     0.3
S_subparietal                             898    621   1677  2.620 0.578     0.145     0.037       10     1.4
S_temporal_inf                            676    501   1040  2.339 0.434     0.119     0.024        5     0.6
S_temporal_sup                           5708   3993   8539  2.295 0.404     0.100     0.016       34     3.8
S_temporal_transverse                     173    118    257  2.758 0.546     0.165     0.018        2     0.2
