# Supplementary material for: Computer assisted diagnosis of Alzheimer’s disease using statistical likelihood-ratio test
Source: PLoS One. 2023 Feb 17;18(2):e0279574. doi: 10.1371/journal.pone.0279574 (PMC9937475; doi:10.1371/journal.pone.0279574)
Supplement: S2 File — (ZIP) [file pone.0279574.s002.zip › ADNI_NC/1_1_20/S166354/stats/rh.aparc.DKTatlas.stats]

# Table of FreeSurfer cortical parcellation anatomical statistics 
# 
# CreationTime 2020/01/21-08:39:46-GMT
# generating_program mris_anatomical_stats
# cvs_version $Id: mris_anatomical_stats.c,v 1.79 2016/03/14 15:15:34 greve Exp $
# mrisurf.c-cvs_version $Id: mrisurf.c,v 1.781.2.6 2016/12/27 16:47:14 zkaufman Exp $
# cmdline mris_anatomical_stats -th3 -mgz -cortex ../label/rh.cortex.label -f ../stats/rh.aparc.DKTatlas.stats -b -a ../label/rh.aparc.DKTatlas.annot -c ../label/aparc.annot.DKTatlas.ctab S166354 rh white 
# sysname  Linux
# hostname ada
# machine  x86_64
# user     xzheng
# 
# SUBJECTS_DIR /home/span/acad/xzheng/freesurfer/subjects
# anatomy_type surface
# subjectname S166354
# hemi rh
# AnnotationFile ../label/rh.aparc.DKTatlas.annot
# AnnotationFileTimeStamp 2020/01/21 19:39:16
# Measure Cortex, NumVert, Number of Vertices, 109214, unitless
# Measure Cortex, WhiteSurfArea, White Surface Total Area, 71179.5, mm^2
# Measure Cortex, MeanThickness, Mean Thickness, 2.38344, mm
# Measure BrainSeg, BrainSegVol, Brain Segmentation Volume, 1006801.000000, mm^3
# Measure BrainSegNotVent, BrainSegVolNotVent, Brain Segmentation Volume Without Ventricles, 959549.000000, mm^3
# Measure BrainSegNotVentSurf, BrainSegVolNotVentSurf, Brain Segmentation Volume Without Ventricles from Surf, 958901.052797, mm^3
# Measure Cortex, CortexVol Total cortical gray matter volume, 388209.974488, mm^3
# Measure SupraTentorial, SupraTentorialVol, Supratentorial volume, 879876.052797, mm^3
# Measure SupraTentorialNotVent, SupraTentorialVolNotVent, Supratentorial volume, 836915.052797, mm^3
# Measure EstimatedTotalIntraCranialVol, eTIV, Estimated Total Intracranial Volume, 1414185.242332, mm^3
# NTableCols 10
# TableCol  1 ColHeader StructName
# TableCol  1 FieldName Structure Name
# TableCol  1 Units     NA
# TableCol  2 ColHeader NumVert
# TableCol  2 FieldName Number of Vertices
# TableCol  2 Units     unitless
# TableCol  3 ColHeader SurfArea
# TableCol  3 FieldName Surface Area
# TableCol  3 Units     mm^2
# TableCol  4 ColHeader GrayVol
# TableCol  4 FieldName Gray Matter Volume
# TableCol  4 Units     mm^3
# TableCol  5 ColHeader ThickAvg 
# TableCol  5 FieldName Average Thickness
# TableCol  5 Units     mm
# TableCol  6 ColHeader ThickStd
# TableCol  6 FieldName Thickness StdDev
# TableCol  6 Units     mm 
# TableCol  7 ColHeader MeanCurv
# TableCol  7 FieldName Integrated Rectified Mean Curvature
# TableCol  7 Units     mm^-1
# TableCol  8 ColHeader GausCurv 
# TableCol  8 FieldName Integrated Rectified Gaussian Curvature
# TableCol  8 Units     mm^-2
# TableCol  9 ColHeader  FoldInd
# TableCol  9 FieldName  Folding Index 
# TableCol  9 Units      unitless 
# TableCol 10 ColHeader CurvInd
# TableCol 10 FieldName Intrinsic Curvature Index
# TableCol 10 Units     unitless
# ColHeaders StructName NumVert SurfArea GrayVol ThickAvg ThickStd MeanCurv GausCurv FoldInd CurvInd
caudalanteriorcingulate                   892    599   1999  2.575 1.035     0.159     0.027       20     1.0
caudalmiddlefrontal                      2289   1584   4558  2.491 0.615     0.124     0.030       22     2.8
cuneus                                   2493   1425   2855  1.851 0.521     0.135     0.031       35     3.2
entorhinal                                613    387   1757  3.099 0.830     0.140     0.071       18     2.1
fusiform                                 3647   2483   7654  2.797 0.651     0.133     0.026       53     3.6
inferiorparietal                         8264   4863  12226  2.309 0.565     0.108     0.028       90     9.4
inferiortemporal                         3743   2585   8662  2.738 0.702     0.131     0.036       60     5.7
isthmuscingulate                          940    609   1556  2.187 0.788     0.127     0.030       14     0.9
lateraloccipital                         6419   3853  10103  2.325 0.620     0.133     0.032       82     8.1
lateralorbitofrontal                     4027   2783   7704  2.478 0.763     0.143     0.036       57     5.9
lingual                                  3613   2239   4854  1.976 0.623     0.134     0.029       52     4.6
medialorbitofrontal                      1898   1301   3380  2.301 0.735     0.139     0.033       31     2.4
middletemporal                           5609   3903  13000  2.672 0.636     0.132     0.031       82     7.5
parahippocampal                           929    631   2071  2.787 0.870     0.087     0.015        6     0.4
paracentral                              2367   1516   3767  2.281 0.578     0.119     0.022       24     2.2
parsopercularis                          1743   1170   3409  2.580 0.539     0.134     0.026       22     1.9
parsorbitalis                             888    622   1722  2.332 0.721     0.128     0.025        9     0.9
parstriangularis                         1714   1197   3146  2.249 0.578     0.127     0.027       19     1.8
pericalcarine                            1414    904   1329  1.565 0.375     0.124     0.027       17     1.5
postcentral                              6106   3764   8043  1.990 0.619     0.111     0.027       60     6.8
posteriorcingulate                       1260    862   2299  2.366 0.807     0.147     0.025       25     1.2
precentral                               6075   3952  10316  2.400 0.561     0.116     0.024       56     5.8
precuneus                                5003   3228   8121  2.317 0.585     0.126     0.028       58     5.9
rostralanteriorcingulate                  980    674   2170  2.901 0.739     0.146     0.040       20     1.5
rostralmiddlefrontal                     4462   3065   8120  2.205 0.645     0.150     0.040       77     7.7
superiorfrontal                         11318   7719  22792  2.443 0.652     0.140     0.043      183    21.7
superiorparietal                         6039   3776   9146  2.156 0.538     0.118     0.031       66     7.9
superiortemporal                         6648   4331  13400  2.660 0.694     0.108     0.027       66     7.2
supramarginal                            4506   2981   7971  2.415 0.609     0.127     0.029       52     5.2
transversetemporal                        511    283    736  2.232 0.522     0.091     0.017        4     0.3
insula                                   2804   1891   5622  2.790 0.816     0.129     0.034       34     4.3
