# Supplementary material for: Computer assisted diagnosis of Alzheimer’s disease using statistical likelihood-ratio test
Source: PLoS One. 2023 Feb 17;18(2):e0279574. doi: 10.1371/journal.pone.0279574 (PMC9937475; doi:10.1371/journal.pone.0279574)
Supplement: S2 File — (ZIP) [file pone.0279574.s002.zip › ADNI_NC/1_1_20/S166354/stats/rh.aparc.pial.stats]

# Table of FreeSurfer cortical parcellation anatomical statistics 
# 
# CreationTime 2020/01/21-08:36:55-GMT
# generating_program mris_anatomical_stats
# cvs_version $Id: mris_anatomical_stats.c,v 1.79 2016/03/14 15:15:34 greve Exp $
# mrisurf.c-cvs_version $Id: mrisurf.c,v 1.781.2.6 2016/12/27 16:47:14 zkaufman Exp $
# cmdline mris_anatomical_stats -th3 -mgz -cortex ../label/rh.cortex.label -f ../stats/rh.aparc.pial.stats -b -a ../label/rh.aparc.annot -c ../label/aparc.annot.ctab S166354 rh pial 
# sysname  Linux
# hostname ada
# machine  x86_64
# user     xzheng
# 
# SUBJECTS_DIR /home/span/acad/xzheng/freesurfer/subjects
# anatomy_type surface
# subjectname S166354
# hemi rh
# AnnotationFile ../label/rh.aparc.annot
# AnnotationFileTimeStamp 2020/01/21 19:09:16
# Measure Cortex, NumVert, Number of Vertices, 109197, unitless
# Measure Cortex, PialSurfArea, Pial Surface Total Area, 87443.5, mm^2
# Measure Cortex, MeanThickness, Mean Thickness, 2.38346, mm
# Measure BrainSeg, BrainSegVol, Brain Segmentation Volume, 1006801.000000, mm^3
# Measure BrainSegNotVent, BrainSegVolNotVent, Brain Segmentation Volume Without Ventricles, 959549.000000, mm^3
# Measure BrainSegNotVentSurf, BrainSegVolNotVentSurf, Brain Segmentation Volume Without Ventricles from Surf, 958901.052797, mm^3
# Measure Cortex, CortexVol Total cortical gray matter volume, 388209.974488, mm^3
# Measure SupraTentorial, SupraTentorialVol, Supratentorial volume, 879876.052797, mm^3
# Measure SupraTentorialNotVent, SupraTentorialVolNotVent, Supratentorial volume, 836915.052797, mm^3
# Measure EstimatedTotalIntraCranialVol, eTIV, Estimated Total Intracranial Volume, 1414185.242332, mm^3
# NTableCols 10
# TableCol  1 ColHeader StructName
# TableCol  1 FieldName Structure Name
# TableCol  1 Units     NA
# TableCol  2 ColHeader NumVert
# TableCol  2 FieldName Number of Vertices
# TableCol  2 Units     unitless
# TableCol  3 ColHeader SurfArea
# TableCol  3 FieldName Surface Area
# TableCol  3 Units     mm^2
# TableCol  4 ColHeader GrayVol
# TableCol  4 FieldName Gray Matter Volume
# TableCol  4 Units     mm^3
# TableCol  5 ColHeader ThickAvg 
# TableCol  5 FieldName Average Thickness
# TableCol  5 Units     mm
# TableCol  6 ColHeader ThickStd
# TableCol  6 FieldName Thickness StdDev
# TableCol  6 Units     mm 
# TableCol  7 ColHeader MeanCurv
# TableCol  7 FieldName Integrated Rectified Mean Curvature
# TableCol  7 Units     mm^-1
# TableCol  8 ColHeader GausCurv 
# TableCol  8 FieldName Integrated Rectified Gaussian Curvature
# TableCol  8 Units     mm^-2
# TableCol  9 ColHeader  FoldInd
# TableCol  9 FieldName  Folding Index 
# TableCol  9 Units      unitless 
# TableCol 10 ColHeader CurvInd
# TableCol 10 FieldName Intrinsic Curvature Index
# TableCol 10 Units     unitless
# ColHeaders StructName NumVert SurfArea GrayVol ThickAvg ThickStd MeanCurv GausCurv FoldInd CurvInd
bankssts                                 1272    814   2047  2.338 0.386     0.108     0.022       14     1.2
caudalanteriorcingulate                   816    740   1847  2.593 1.039     0.158     0.036       43     0.9
caudalmiddlefrontal                      2179   1828   4390  2.507 0.618     0.130     0.023       19     2.2
cuneus                                   1849   1299   2018  1.761 0.417     0.124     0.023       17     1.9
entorhinal                                669    652   1851  3.108 0.808     0.146     0.035       10     1.1
fusiform                                 3910   3234   8630  2.819 0.670     0.133     0.030       58     5.1
inferiorparietal                         8196   5717  12135  2.309 0.557     0.109     0.023       92     7.4
inferiortemporal                         3441   2941   7705  2.716 0.684     0.144     0.032       46     5.5
isthmuscingulate                          932    701   1522  2.175 0.795     0.147     0.038       18     1.5
lateraloccipital                         6589   4873  10293  2.323 0.620     0.127     0.029       98     8.7
lateralorbitofrontal                     3623   2814   6581  2.474 0.769     0.137     0.031       41     5.1
lingual                                  3653   2809   4915  1.967 0.620     0.119     0.025       41     4.1
medialorbitofrontal                      2767   2237   4636  2.269 0.652     0.134     0.026       31     2.9
middletemporal                           4558   4828  11150  2.722 0.669     0.165     0.034       66     7.5
parahippocampal                           891    786   2009  2.810 0.870     0.109     0.019        8     0.8
paracentral                              2295   1676   3613  2.276 0.580     0.123     0.021       32     2.0
parsopercularis                          1574   1243   3047  2.612 0.477     0.140     0.022       17     1.5
parsorbitalis                            1033   1155   2413  2.479 0.702     0.190     0.035       13     1.5
parstriangularis                         1711   1583   3275  2.278 0.609     0.151     0.029       17     2.1
pericalcarine                            1440    872   1357  1.570 0.374     0.109     0.025       18     1.5
postcentral                              5397   3960   7050  1.959 0.621     0.112     0.020       38     4.3
posteriorcingulate                       1178    958   2211  2.338 0.830     0.153     0.037       37     1.9
precentral                               6349   4668  10590  2.381 0.564     0.113     0.020       62     5.1
precuneus                                4916   3595   7949  2.321 0.582     0.126     0.026       58     5.6
rostralanteriorcingulate                  662    675   1739  3.166 0.707     0.176     0.031       22     1.0
rostralmiddlefrontal                     6666   6093  12191  2.209 0.655     0.175     0.038      102    11.9
superiorfrontal                          8584   7625  17818  2.518 0.647     0.155     0.036      117    13.5
superiorparietal                         7392   5579  11068  2.164 0.549     0.131     0.029      143     8.0
superiortemporal                         5168   4098   9914  2.601 0.642     0.110     0.019       43     3.8
supramarginal                            4818   3717   8655  2.439 0.609     0.131     0.030       54     6.0
frontalpole                               459    477    960  2.317 0.640     0.200     0.039        7     0.9
temporalpole                              589    753   2030  3.323 0.884     0.185     0.038        7     0.9
transversetemporal                        518    377    750  2.230 0.519     0.085     0.013        2     0.3
insula                                   3105   2067   6105  2.801 0.808     0.128     0.034       72     4.4
