# Supplementary material for: Computer assisted diagnosis of Alzheimer’s disease using statistical likelihood-ratio test
Source: PLoS One. 2023 Feb 17;18(2):e0279574. doi: 10.1371/journal.pone.0279574 (PMC9937475; doi:10.1371/journal.pone.0279574)
Supplement: S2 File — (ZIP) [file pone.0279574.s002.zip › ADNI_NC/1_1_20/S166354/stats/rh.aparc.stats]

# Table of FreeSurfer cortical parcellation anatomical statistics 
# 
# CreationTime 2020/01/21-08:36:28-GMT
# generating_program mris_anatomical_stats
# cvs_version $Id: mris_anatomical_stats.c,v 1.79 2016/03/14 15:15:34 greve Exp $
# mrisurf.c-cvs_version $Id: mrisurf.c,v 1.781.2.6 2016/12/27 16:47:14 zkaufman Exp $
# cmdline mris_anatomical_stats -th3 -mgz -cortex ../label/rh.cortex.label -f ../stats/rh.aparc.stats -b -a ../label/rh.aparc.annot -c ../label/aparc.annot.ctab S166354 rh white 
# sysname  Linux
# hostname ada
# machine  x86_64
# user     xzheng
# 
# SUBJECTS_DIR /home/span/acad/xzheng/freesurfer/subjects
# anatomy_type surface
# subjectname S166354
# hemi rh
# AnnotationFile ../label/rh.aparc.annot
# AnnotationFileTimeStamp 2020/01/21 19:09:16
# Measure Cortex, NumVert, Number of Vertices, 109197, unitless
# Measure Cortex, WhiteSurfArea, White Surface Total Area, 71165.1, mm^2
# Measure Cortex, MeanThickness, Mean Thickness, 2.38346, mm
# Measure BrainSeg, BrainSegVol, Brain Segmentation Volume, 1006801.000000, mm^3
# Measure BrainSegNotVent, BrainSegVolNotVent, Brain Segmentation Volume Without Ventricles, 959549.000000, mm^3
# Measure BrainSegNotVentSurf, BrainSegVolNotVentSurf, Brain Segmentation Volume Without Ventricles from Surf, 958901.052797, mm^3
# Measure Cortex, CortexVol Total cortical gray matter volume, 388209.974488, mm^3
# Measure SupraTentorial, SupraTentorialVol, Supratentorial volume, 879876.052797, mm^3
# Measure SupraTentorialNotVent, SupraTentorialVolNotVent, Supratentorial volume, 836915.052797, mm^3
# Measure EstimatedTotalIntraCranialVol, eTIV, Estimated Total Intracranial Volume, 1414185.242332, mm^3
# NTableCols 10
# TableCol  1 ColHeader StructName
# TableCol  1 FieldName Structure Name
# TableCol  1 Units     NA
# TableCol  2 ColHeader NumVert
# TableCol  2 FieldName Number of Vertices
# TableCol  2 Units     unitless
# TableCol  3 ColHeader SurfArea
# TableCol  3 FieldName Surface Area
# TableCol  3 Units     mm^2
# TableCol  4 ColHeader GrayVol
# TableCol  4 FieldName Gray Matter Volume
# TableCol  4 Units     mm^3
# TableCol  5 ColHeader ThickAvg 
# TableCol  5 FieldName Average Thickness
# TableCol  5 Units     mm
# TableCol  6 ColHeader ThickStd
# TableCol  6 FieldName Thickness StdDev
# TableCol  6 Units     mm 
# TableCol  7 ColHeader MeanCurv
# TableCol  7 FieldName Integrated Rectified Mean Curvature
# TableCol  7 Units     mm^-1
# TableCol  8 ColHeader GausCurv 
# TableCol  8 FieldName Integrated Rectified Gaussian Curvature
# TableCol  8 Units     mm^-2
# TableCol  9 ColHeader  FoldInd
# TableCol  9 FieldName  Folding Index 
# TableCol  9 Units      unitless 
# TableCol 10 ColHeader CurvInd
# TableCol 10 FieldName Intrinsic Curvature Index
# TableCol 10 Units     unitless
# ColHeaders StructName NumVert SurfArea GrayVol ThickAvg ThickStd MeanCurv GausCurv FoldInd CurvInd
bankssts                                 1272    916   2047  2.338 0.386     0.108     0.017        9     0.9
caudalanteriorcingulate                   816    547   1847  2.593 1.039     0.160     0.028       19     1.0
caudalmiddlefrontal                      2179   1508   4390  2.507 0.618     0.123     0.030       21     2.7
cuneus                                   1849   1087   2018  1.761 0.417     0.144     0.032       29     2.5
entorhinal                                669    420   1851  3.108 0.808     0.142     0.072       19     2.3
fusiform                                 3910   2679   8630  2.819 0.670     0.135     0.029       57     4.1
inferiorparietal                         8196   4840  12135  2.309 0.557     0.106     0.028       86     9.1
inferiortemporal                         3441   2372   7705  2.716 0.684     0.129     0.034       56     5.3
isthmuscingulate                          932    601   1522  2.175 0.795     0.127     0.030       14     0.9
lateraloccipital                         6589   3944  10293  2.323 0.620     0.134     0.032       85     8.3
lateralorbitofrontal                     3623   2474   6581  2.474 0.769     0.132     0.030       41     4.5
lingual                                  3653   2268   4915  1.967 0.620     0.133     0.029       53     4.7
medialorbitofrontal                      2767   1888   4636  2.269 0.652     0.140     0.034       47     3.7
middletemporal                           4558   3157  11150  2.722 0.669     0.137     0.035       73     6.6
parahippocampal                           891    605   2009  2.810 0.870     0.085     0.014        6     0.4
paracentral                              2295   1470   3613  2.276 0.580     0.121     0.022       24     2.1
parsopercularis                          1574   1046   3047  2.612 0.477     0.133     0.025       20     1.7
parsorbitalis                            1033    741   2413  2.479 0.702     0.162     0.041       18     1.5
parstriangularis                         1711   1207   3275  2.278 0.609     0.124     0.024       18     1.6
pericalcarine                            1440    923   1357  1.570 0.374     0.125     0.028       17     1.6
postcentral                              5397   3296   7050  1.959 0.621     0.107     0.025       52     5.6
posteriorcingulate                       1178    807   2211  2.338 0.830     0.146     0.026       24     1.1
precentral                               6349   4141  10590  2.381 0.564     0.115     0.024       56     5.9
precuneus                                4916   3176   7949  2.321 0.582     0.125     0.028       56     5.8
rostralanteriorcingulate                  662    464   1739  3.166 0.707     0.161     0.048       16     1.3
rostralmiddlefrontal                     6666   4618  12191  2.209 0.655     0.150     0.041      119    11.3
superiorfrontal                          8584   5816  17818  2.518 0.647     0.137     0.043      130    17.1
superiorparietal                         7392   4588  11068  2.164 0.549     0.119     0.031       80     9.7
superiortemporal                         5168   3348   9914  2.601 0.642     0.103     0.023       50     5.3
supramarginal                            4818   3168   8655  2.439 0.609     0.129     0.031       59     5.8
frontalpole                               459    313    960  2.317 0.640     0.150     0.045        8     0.9
temporalpole                              589    403   2030  3.323 0.884     0.141     0.048        8     1.1
transversetemporal                        518    286    750  2.230 0.519     0.092     0.017        4     0.3
insula                                   3105   2049   6105  2.801 0.808     0.128     0.035       38     4.8
