# Supplementary material for: Computer assisted diagnosis of Alzheimer’s disease using statistical likelihood-ratio test
Source: PLoS One. 2023 Feb 17;18(2):e0279574. doi: 10.1371/journal.pone.0279574 (PMC9937475; doi:10.1371/journal.pone.0279574)
Supplement: S2 File — (ZIP) [file pone.0279574.s002.zip › ADNI_NC/1_1_20/S166354/stats/rh.BA_exvivo.stats]

# Table of FreeSurfer cortical parcellation anatomical statistics 
# 
# CreationTime 2020/01/21-09:23:13-GMT
# generating_program mris_anatomical_stats
# cvs_version $Id: mris_anatomical_stats.c,v 1.79 2016/03/14 15:15:34 greve Exp $
# mrisurf.c-cvs_version $Id: mrisurf.c,v 1.781.2.6 2016/12/27 16:47:14 zkaufman Exp $
# cmdline mris_anatomical_stats -th3 -mgz -f ../stats/rh.BA_exvivo.stats -b -a ./rh.BA_exvivo.annot -c ./BA_exvivo.ctab S166354 rh white 
# sysname  Linux
# hostname ada
# machine  x86_64
# user     xzheng
# 
# SUBJECTS_DIR /home/span/acad/xzheng/freesurfer/subjects
# anatomy_type surface
# subjectname S166354
# hemi rh
# AnnotationFile ./rh.BA_exvivo.annot
# AnnotationFileTimeStamp 2020/01/21 20:23:04
# Measure Cortex, NumVert, Number of Vertices, 116980, unitless
# Measure Cortex, WhiteSurfArea, White Surface Total Area, 76506.1, mm^2
# Measure BrainSeg, BrainSegVol, Brain Segmentation Volume, 1006801.000000, mm^3
# Measure BrainSegNotVent, BrainSegVolNotVent, Brain Segmentation Volume Without Ventricles, 959549.000000, mm^3
# Measure BrainSegNotVentSurf, BrainSegVolNotVentSurf, Brain Segmentation Volume Without Ventricles from Surf, 958901.052797, mm^3
# Measure Cortex, CortexVol Total cortical gray matter volume, 388209.974488, mm^3
# Measure SupraTentorial, SupraTentorialVol, Supratentorial volume, 879876.052797, mm^3
# Measure SupraTentorialNotVent, SupraTentorialVolNotVent, Supratentorial volume, 836915.052797, mm^3
# Measure EstimatedTotalIntraCranialVol, eTIV, Estimated Total Intracranial Volume, 1414185.242332, mm^3
# NTableCols 10
# TableCol  1 ColHeader StructName
# TableCol  1 FieldName Structure Name
# TableCol  1 Units     NA
# TableCol  2 ColHeader NumVert
# TableCol  2 FieldName Number of Vertices
# TableCol  2 Units     unitless
# TableCol  3 ColHeader SurfArea
# TableCol  3 FieldName Surface Area
# TableCol  3 Units     mm^2
# TableCol  4 ColHeader GrayVol
# TableCol  4 FieldName Gray Matter Volume
# TableCol  4 Units     mm^3
# TableCol  5 ColHeader ThickAvg 
# TableCol  5 FieldName Average Thickness
# TableCol  5 Units     mm
# TableCol  6 ColHeader ThickStd
# TableCol  6 FieldName Thickness StdDev
# TableCol  6 Units     mm 
# TableCol  7 ColHeader MeanCurv
# TableCol  7 FieldName Integrated Rectified Mean Curvature
# TableCol  7 Units     mm^-1
# TableCol  8 ColHeader GausCurv 
# TableCol  8 FieldName Integrated Rectified Gaussian Curvature
# TableCol  8 Units     mm^-2
# TableCol  9 ColHeader  FoldInd
# TableCol  9 FieldName  Folding Index 
# TableCol  9 Units      unitless 
# TableCol 10 ColHeader CurvInd
# TableCol 10 FieldName Intrinsic Curvature Index
# TableCol 10 Units     unitless
# ColHeaders StructName NumVert SurfArea GrayVol ThickAvg ThickStd MeanCurv GausCurv FoldInd CurvInd
BA1_exvivo                                888    450   1230  2.077 0.529     0.117     0.035       11     1.3
BA2_exvivo                               3048   1925   4442  2.125 0.525     0.117     0.030       31     3.8
BA3a_exvivo                              1007    705    921  1.647 0.413     0.126     0.021        8     0.9
BA3b_exvivo                              1703   1053   1810  1.582 0.469     0.097     0.021       13     1.6
BA4a_exvivo                              1519    907   2414  2.414 0.539     0.099     0.020       10     1.2
BA4p_exvivo                              1208    753   1890  2.489 0.423     0.095     0.020        7     1.1
BA6_exvivo                               6796   4553  13473  2.420 0.634     0.133     0.043       97    13.8
BA44_exvivo                              2721   1812   5033  2.606 0.517     0.124     0.023       30     2.6
BA45_exvivo                              3167   2209   6134  2.310 0.627     0.141     0.035       42     4.5
V1_exvivo                                2642   1612   3122  1.723 0.494     0.141     0.036       40     4.3
V2_exvivo                                6406   3937   8193  1.996 0.583     0.142     0.031       94     8.2
MT_exvivo                                2166   1270   3233  2.298 0.560     0.112     0.024       21     2.0
perirhinal_exvivo                         596    369   1700  3.109 0.810     0.132     0.068       17     2.2
entorhinal_exvivo                         325    239    867  3.375 0.641     0.120     0.022        3     0.2
