# Supplementary material for: Computer assisted diagnosis of Alzheimer’s disease using statistical likelihood-ratio test
Source: PLoS One. 2023 Feb 17;18(2):e0279574. doi: 10.1371/journal.pone.0279574 (PMC9937475; doi:10.1371/journal.pone.0279574)
Supplement: S2 File — (ZIP) [file pone.0279574.s002.zip › ADNI_NC/1_1_20/S166354/stats/rh.curv.stats]

Raw <mean> +- <std> (using 'rh.curv'):                -0.03933 +- 0.1857 
       Raw Min:                                       -1.65865 at vertex 46761   
       Raw Max:                                        1.86677 at vertex 88792   
       Raw Curvature Calculation Type:                discrete
       Raw Mean Vertex Separation (Whole Surface):     0.84112 +- 0.23461 mm
       Raw Total Surface Area:                     69623.42969 mm^2
       Raw Total Number of Vertices:                    116980
       Raw Average Vertex Area (Whole Surface):        0.59517 mm^2
       Raw Natural Surface Integral:               -1379.85498
       Raw Rectified Surface Integral:              9082.03516
       Raw Positive Surface Integral:               3851.09009
       Raw Negative Surface Integral:               5230.94531
       Raw Mean Natural Surface Integral:             -0.01180 across 116980 (100.00%) vertices
       Raw Mean Rectified Surface Integral:            0.07764 across 116980 (100.00%) vertices
       Raw Mean Positive Surface Integral:             0.07065 across 54511 (46.60%) vertices
       Raw Mean Negative Surface Integral:             0.08374 across 62469 (53.40%) vertices
       Raw AreaNorm Natural Surface Integral:         -0.01982 across 69623.406250 (100.00%) mm^2
       Raw AreaNorm Rectified Surface Integral:        0.13045 across 69623.406250 (100.00%) mm^2
       Raw AreaNorm Positive Surface Integral:         0.11024 across 34935.027344 (50.18%) mm^2
       Raw AreaNorm Negative Surface Integral:         0.15080 across 34688.515625 (49.82%) mm^2

Raw <mean> +- <std> (using 'rh.sulc'):                 0.00000 +- 5.3032 
       Raw Min:                                      -13.01906 at vertex 100228  
       Raw Max:                                       16.67315 at vertex 51339   
       Raw Curvature Calculation Type:                discrete
       Raw Mean Vertex Separation (Whole Surface):     0.84112 +- 0.23461 mm
       Raw Total Surface Area:                     69623.42969 mm^2
       Raw Total Number of Vertices:                    116980
       Raw Average Vertex Area (Whole Surface):        0.59517 mm^2
       Raw Natural Surface Integral:               26985.90039
       Raw Rectified Surface Integral:            295559.12500
       Raw Positive Surface Integral:             161272.51562
       Raw Negative Surface Integral:             134286.62500
       Raw Mean Natural Surface Integral:              0.23069 across 116980 (100.00%) vertices
       Raw Mean Rectified Surface Integral:            2.52658 across 116980 (100.00%) vertices
       Raw Mean Positive Surface Integral:             2.98708 across 53990 (46.15%) vertices
       Raw Mean Negative Surface Integral:             2.13187 across 62990 (53.85%) vertices
       Raw AreaNorm Natural Surface Integral:          0.38760 across 69623.406250 (100.00%) mm^2
       Raw AreaNorm Rectified Surface Integral:        4.24511 across 69623.406250 (100.00%) mm^2
       Raw AreaNorm Positive Surface Integral:         4.71931 across 34172.902344 (49.08%) mm^2
       Raw AreaNorm Negative Surface Integral:         3.78799 across 35450.660156 (50.92%) mm^2

K <mean> +- <std> (using 'rh.smoothwm'):               0.24818 +- 7.3485 mm^-2
         K Min:                                      -21.43498 at vertex 68535   
         K Max:                                     1494.73706 at vertex 81734   
         K Curvature Calculation Type:                discrete
         K Mean Vertex Separation (Whole Surface):     0.84112 +- 0.23461 mm
         K Total Surface Area:                     69623.42969 mm^2
         K Total Number of Vertices:                    116980
         K Average Vertex Area (Whole Surface):        0.59517 mm^2
         K Natural Surface Integral:                  12.56638
         K Rectified Surface Integral:              5017.93994
         K Positive Surface Integral:               2515.25317
         K Negative Surface Integral:               2502.68677
         K Mean Natural Surface Integral:              0.00011 across 116980 (100.00%) vertices
         K Mean Rectified Surface Integral:            0.04290 across 116980 (100.00%) vertices
         K Mean Positive Surface Integral:             0.04895 across 51386 (43.93%) vertices
         K Mean Negative Surface Integral:             0.03815 across 65594 (56.07%) vertices
         K AreaNorm Natural Surface Integral:          0.00018 across 69623.406250 (100.00%) mm^2
         K AreaNorm Rectified Surface Integral:        0.07207 across 69623.406250 (100.00%) mm^2
         K AreaNorm Positive Surface Integral:         0.10888 across 23101.160156 (33.18%) mm^2
         K AreaNorm Negative Surface Integral:         0.05380 across 46522.156250 (66.82%) mm^2

H <mean> +- <std> (using 'rh.smoothwm'):              -0.07618 +- 0.9109 mm^-1
         H Min:                                      -61.40547 at vertex 116369  
         H Max:                                       70.88203 at vertex 81734   
         H Curvature Calculation Type:                discrete
         H Mean Vertex Separation (Whole Surface):     0.84112 +- 0.23461 mm
         H Total Surface Area:                     69623.42969 mm^2
         H Total Number of Vertices:                    116980
         H Average Vertex Area (Whole Surface):        0.59517 mm^2
         H Natural Surface Integral:               -1290.09290
         H Rectified Surface Integral:             12250.14258
         H Positive Surface Integral:               5480.02490
         H Negative Surface Integral:               6770.11816
         H Mean Natural Surface Integral:             -0.01103 across 116980 (100.00%) vertices
         H Mean Rectified Surface Integral:            0.10472 across 116980 (100.00%) vertices
         H Mean Positive Surface Integral:             0.09362 across 58533 (50.04%) vertices
         H Mean Negative Surface Integral:             0.11583 across 58447 (49.96%) vertices
         H AreaNorm Natural Surface Integral:         -0.01853 across 69623.406250 (100.00%) mm^2
         H AreaNorm Rectified Surface Integral:        0.17595 across 69623.406250 (100.00%) mm^2
         H AreaNorm Positive Surface Integral:         0.14632 across 37452.750000 (53.79%) mm^2
         H AreaNorm Negative Surface Integral:         0.21044 across 32170.724609 (46.21%) mm^2

k1 <mean> +- <std> (using 'rh.smoothwm'):             -0.15508 +- 1.6594 mm^-1
        k1 Min:                                     -122.28331 at vertex 116369  
        k1 Max:                                      130.29184 at vertex 81734   
        k1 Curvature Calculation Type:                discrete
        k1 Mean Vertex Separation (Whole Surface):     0.84112 +- 0.23461 mm
        k1 Total Surface Area:                     69623.42969 mm^2
        k1 Total Number of Vertices:                    116980
        k1 Average Vertex Area (Whole Surface):        0.59517 mm^2
        k1 Natural Surface Integral:               -3363.92578
        k1 Rectified Surface Integral:             27624.07031
        k1 Positive Surface Integral:              12130.07227
        k1 Negative Surface Integral:              15493.99805
        k1 Mean Natural Surface Integral:             -0.02876 across 116980 (100.00%) vertices
        k1 Mean Rectified Surface Integral:            0.23614 across 116980 (100.00%) vertices
        k1 Mean Positive Surface Integral:             0.20723 across 58533 (50.04%) vertices
        k1 Mean Negative Surface Integral:             0.26509 across 58447 (49.96%) vertices
        k1 AreaNorm Natural Surface Integral:         -0.04832 across 69623.406250 (100.00%) mm^2
        k1 AreaNorm Rectified Surface Integral:        0.39676 across 69623.406250 (100.00%) mm^2
        k1 AreaNorm Positive Surface Integral:         0.32388 across 37452.750000 (53.79%) mm^2
        k1 AreaNorm Negative Surface Integral:         0.48162 across 32170.724609 (46.21%) mm^2

k2 <mean> +- <std> (using 'rh.smoothwm'):              0.00272 +- 0.2604 mm^-1
        k2 Min:                                      -12.14175 at vertex 116671  
        k2 Max:                                       16.71270 at vertex 96550   
        k2 Curvature Calculation Type:                discrete
        k2 Mean Vertex Separation (Whole Surface):     0.84112 +- 0.23461 mm
        k2 Total Surface Area:                     69623.42969 mm^2
        k2 Total Number of Vertices:                    116980
        k2 Average Vertex Area (Whole Surface):        0.59517 mm^2
        k2 Natural Surface Integral:                 783.75391
        k2 Rectified Surface Integral:              7274.81689
        k2 Positive Surface Integral:               4029.28540
        k2 Negative Surface Integral:               3245.53149
        k2 Mean Natural Surface Integral:              0.00670 across 116980 (100.00%) vertices
        k2 Mean Rectified Surface Integral:            0.06219 across 116980 (100.00%) vertices
        k2 Mean Positive Surface Integral:             0.06454 across 62428 (53.37%) vertices
        k2 Mean Negative Surface Integral:             0.05949 across 54552 (46.63%) vertices
        k2 AreaNorm Natural Surface Integral:          0.01126 across 69623.406250 (100.00%) mm^2
        k2 AreaNorm Rectified Surface Integral:        0.10449 across 69623.406250 (100.00%) mm^2
        k2 AreaNorm Positive Surface Integral:         0.10866 across 37081.519531 (53.26%) mm^2
        k2 AreaNorm Negative Surface Integral:         0.09973 across 32542.146484 (46.74%) mm^2

S <mean> +- <std> (using 'rh.smoothwm'):               2.34937 +- 68.7036 mm^-2
         S Min:                                        0.00000 at vertex 319     
         S Max:                                    14824.44629 at vertex 116369  
         S Curvature Calculation Type:                discrete
         S Mean Vertex Separation (Whole Surface):     0.84112 +- 0.23461 mm
         S Total Surface Area:                     69623.42969 mm^2
         S Total Number of Vertices:                    116980
         S Average Vertex Area (Whole Surface):        0.59517 mm^2
         S Natural Surface Integral:               30324.85742
         S Rectified Surface Integral:             30324.85742
         S Positive Surface Integral:              30324.85742
         S Negative Surface Integral:                  0.00000
         S Mean Natural Surface Integral:              0.25923 across 116980 (100.00%) vertices
         S Mean Rectified Surface Integral:            0.25923 across 116980 (100.00%) vertices
         S Mean Positive Surface Integral:             0.25923 across 116980 (100.00%) vertices
         S Mean Negative Surface Integral:             0.00000 across 0 (00.00%) vertices
         S AreaNorm Natural Surface Integral:          0.43556 across 69623.406250 (100.00%) mm^2
         S AreaNorm Rectified Surface Integral:        0.43556 across 69623.406250 (100.00%) mm^2
         S AreaNorm Positive Surface Integral:         0.43556 across 69623.406250 (100.00%) mm^2
         S AreaNorm Negative Surface Integral:         0.00000 across 0.000000 (00.00%) mm^2

C <mean> +- <std> (using 'rh.smoothwm'):               0.48474 +- 1.0899 mm^-2
         C Min:                                        0.00000 at vertex 5700    
         C Max:                                       92.48669 at vertex 81734   
         C Curvature Calculation Type:                discrete
         C Mean Vertex Separation (Whole Surface):     0.84112 +- 0.23461 mm
         C Total Surface Area:                     69623.42969 mm^2
         C Total Number of Vertices:                    116980
         C Average Vertex Area (Whole Surface):        0.59517 mm^2
         C Natural Surface Integral:               20607.59180
         C Rectified Surface Integral:             20607.59180
         C Positive Surface Integral:              20607.59180
         C Negative Surface Integral:                  0.00000
         C Mean Natural Surface Integral:              0.17616 across 116980 (100.00%) vertices
         C Mean Rectified Surface Integral:            0.17616 across 116980 (100.00%) vertices
         C Mean Positive Surface Integral:             0.17616 across 116980 (100.00%) vertices
         C Mean Negative Surface Integral:             0.00000 across 0 (00.00%) vertices
         C AreaNorm Natural Surface Integral:          0.29599 across 69623.406250 (100.00%) mm^2
         C AreaNorm Rectified Surface Integral:        0.29599 across 69623.406250 (100.00%) mm^2
         C AreaNorm Positive Surface Integral:         0.29599 across 69623.406250 (100.00%) mm^2
         C AreaNorm Negative Surface Integral:         0.00000 across 0.000000 (00.00%) mm^2

BE <mean> +- <std> (using 'rh.smoothwm'):              2.84560 +- 78.7463 mm^-2
        BE Min:                                        0.00000 at vertex 5700    
        BE Max:                                    17107.57422 at vertex 81734   
        BE Curvature Calculation Type:                discrete
        BE Mean Vertex Separation (Whole Surface):     0.84112 +- 0.23461 mm
        BE Total Surface Area:                     69623.42969 mm^2
        BE Total Number of Vertices:                    116980
        BE Average Vertex Area (Whole Surface):        0.59517 mm^2
        BE Natural Surface Integral:               30348.51953
        BE Rectified Surface Integral:             30348.51953
        BE Positive Surface Integral:              30348.51953
        BE Negative Surface Integral:                  0.00000
        BE Mean Natural Surface Integral:              0.25943 across 116980 (100.00%) vertices
        BE Mean Rectified Surface Integral:            0.25943 across 116980 (100.00%) vertices
        BE Mean Positive Surface Integral:             0.25943 across 116980 (100.00%) vertices
        BE Mean Negative Surface Integral:             0.00000 across 0 (00.00%) vertices
        BE AreaNorm Natural Surface Integral:          0.43590 across 69623.406250 (100.00%) mm^2
        BE AreaNorm Rectified Surface Integral:        0.43590 across 69623.406250 (100.00%) mm^2
        BE AreaNorm Positive Surface Integral:         0.43590 across 69623.406250 (100.00%) mm^2
        BE AreaNorm Negative Surface Integral:         0.00000 across 0.000000 (00.00%) mm^2

FI <mean> +- <std> (using 'rh.smoothwm'):              2.45212 +- 72.8981 mm^-2
        FI Min:                                        0.00000 at vertex 319     
        FI Max:                                    15481.22656 at vertex 81734   
        FI Curvature Calculation Type:                discrete
        FI Mean Vertex Separation (Whole Surface):     0.84112 +- 0.23461 mm
        FI Total Surface Area:                     69623.42969 mm^2
        FI Total Number of Vertices:                    116980
        FI Average Vertex Area (Whole Surface):        0.59517 mm^2
        FI Natural Surface Integral:               23698.56250
        FI Rectified Surface Integral:             23698.56250
        FI Positive Surface Integral:              23698.56250
        FI Negative Surface Integral:                  0.00000
        FI Mean Natural Surface Integral:              0.20259 across 116980 (100.00%) vertices
        FI Mean Rectified Surface Integral:            0.20259 across 116980 (100.00%) vertices
        FI Mean Positive Surface Integral:             0.20259 across 116980 (100.00%) vertices
        FI Mean Negative Surface Integral:             0.00000 across 0 (00.00%) vertices
        FI AreaNorm Natural Surface Integral:          0.34038 across 69623.406250 (100.00%) mm^2
        FI AreaNorm Rectified Surface Integral:        0.34038 across 69623.406250 (100.00%) mm^2
        FI AreaNorm Positive Surface Integral:         0.34038 across 69623.406250 (100.00%) mm^2
        FI AreaNorm Negative Surface Integral:         0.00000 across 0.000000 (00.00%) mm^2

curv -- calculation type:                                discrete
curv -- Folding Index (FI):                            1885.87170
curv -- Intrinsic Curvature Index - positive (ICIp):    200.15749
curv -- Intrinsic Curvature Index - negative (ICIn):    199.15749
curv -- Intrinsic Curvature Index - natural  (ICIt):      1.00000

Mean across 10 curvatures: 8.1121e-01 +- 1.1566e+00
