# Supplementary material for: Computer assisted diagnosis of Alzheimer’s disease using statistical likelihood-ratio test
Source: PLoS One. 2023 Feb 17;18(2):e0279574. doi: 10.1371/journal.pone.0279574 (PMC9937475; doi:10.1371/journal.pone.0279574)
Supplement: S2 File — (ZIP) [file pone.0279574.s002.zip › ADNI_NC/1_1_20/S166354/stats/rh.w-g.pct.stats]

# Title Segmentation Statistics 
# 
# generating_program mri_segstats
# cvs_version $Id: mri_segstats.c,v 1.121 2016/05/31 17:27:11 greve Exp $
# cmdline mri_segstats --in /home/span/acad/xzheng/freesurfer/subjects/S166354/surf/rh.w-g.pct.mgh --annot S166354 rh aparc --sum /home/span/acad/xzheng/freesurfer/subjects/S166354/stats/rh.w-g.pct.stats --snr 
# sysname  Linux
# hostname ada
# machine  x86_64
# user     xzheng
# anatomy_type surface
# 
# SUBJECTS_DIR /home/span/acad/xzheng/freesurfer/subjects
# subjectname S166354
# Annot S166354 rh aparc
# ColorTable /tmp/mri_segstats.tmp.S166354.rh.195.ctab 
# ColorTableTimeStamp 2020/01/21 19:40:20 
# InVolFile  /home/span/acad/xzheng/freesurfer/subjects/S166354/surf/rh.w-g.pct.mgh 
# InVolFileTimeStamp  2020/01/21 19:40:19 
# InVolFrame 0 
# Only reporting non-empty segmentations
# VertexArea_mm2 0.65401 
# TableCol  1 ColHeader Index 
# TableCol  1 FieldName Index 
# TableCol  1 Units     NA 
# TableCol  2 ColHeader SegId 
# TableCol  2 FieldName Segmentation Id
# TableCol  2 Units     NA
# TableCol  3 ColHeader NVertices 
# TableCol  3 FieldName Number of Vertices
# TableCol  3 Units     unitless
# TableCol  4 ColHeader Area_mm2
# TableCol  4 FieldName Area
# TableCol  4 Units     mm^2
# TableCol  5 ColHeader StructName
# TableCol  5 FieldName Structure Name
# TableCol  5 Units     NA
# TableCol  6 ColHeader Mean 
# TableCol  6 FieldName Intensity Mean
# TableCol  6 Units     unknown
# TableCol  7 ColHeader StdDev
# TableCol  7 FieldName Itensity StdDev
# TableCol  7 Units     unknown
# TableCol  8 ColHeader Min
# TableCol  8 FieldName Intensity Min
# TableCol  8 Units     unknown
# TableCol  9 ColHeader Max
# TableCol  9 FieldName Intensity Max
# TableCol  9 Units     unknown
# TableCol 10 ColHeader Range
# TableCol 10 FieldName Intensity Range
# TableCol 10 Units     unknown
# TableCol 11 ColHeader SNR
# TableCol 11 FieldName Intensity SNR
# TableCol 11 Units     none
# NRows 35 
# NTableCols 11 
# ColHeaders  Index SegId NVertices Area_mm2 StructName Mean StdDev Min Max Range SNR  
  1 2000      7781     5340.2  unknown                            0.0378     0.8414     0.0000    28.6615    28.6615     0.0449 
  2 2001      1272      915.8  bankssts                          30.9094     6.2086     9.1504    51.9479    42.7975     4.9785 
  3 2002       816      546.6  caudalanteriorcingulate           35.1440     8.9111     8.7234    61.5373    52.8139     3.9439 
  4 2003      2179     1507.8  caudalmiddlefrontal               25.8807     7.3062    -0.7966    47.8656    48.6622     3.5423 
  5 2005      1849     1087.3  cuneus                            20.4642     7.9804    -1.7006    46.8577    48.5584     2.5643 
  6 2006       669      420.2  entorhinal                        21.8863    10.3238    -7.2127    45.6082    52.8209     2.1200 
  7 2007      3910     2679.2  fusiform                          27.2201     7.7026     3.6145    49.2077    45.5932     3.5339 
  8 2008      8196     4839.8  inferiorparietal                  23.1281     8.6989   -18.6611    48.1054    66.7665     2.6587 
  9 2009      3441     2372.3  inferiortemporal                  28.5705     9.2829   -17.5597    88.7637   106.3234     3.0778 
 10 2010       932      600.9  isthmuscingulate                  24.8006     8.8209     0.0000    69.1797    69.1797     2.8116 
 11 2011      6589     3944.3  lateraloccipital                  24.0929     8.5490   -10.2674    46.7743    57.0418     2.8182 
 12 2012      3623     2474.3  lateralorbitofrontal              25.9365     9.2268    -8.8054    72.0276    80.8330     2.8110 
 13 2013      3653     2268.2  lingual                           22.2858     8.3250    -4.7816    52.7722    57.5538     2.6770 
 14 2014      2767     1888.3  medialorbitofrontal               23.5872    14.7311   -87.0856    56.2227   143.3083     1.6012 
 15 2015      4558     3157.4  middletemporal                    28.5152    10.0977   -36.8794    54.9244    91.8038     2.8239 
 16 2016       891      604.9  parahippocampal                   28.0989     6.8165     0.0000    43.5445    43.5445     4.1222 
 17 2017      2295     1469.9  paracentral                       22.8791     7.6037    -2.9203    46.4496    49.3700     3.0090 
 18 2018      1574     1046.3  parsopercularis                   29.2449     8.2573     4.5624    55.6522    51.0898     3.5417 
 19 2019      1033      741.0  parsorbitalis                     28.3237     8.6278     3.0297    53.8255    50.7957     3.2828 
 20 2020      1711     1207.4  parstriangularis                  28.8181     8.0426     3.1181    55.6915    52.5734     3.5832 
 21 2021      1440      923.0  pericalcarine                     19.0254     7.6159    -0.7868    43.0787    43.8654     2.4981 
 22 2022      5397     3296.1  postcentral                       20.7520     8.5757   -11.3600    54.0004    65.3604     2.4199 
 23 2023      1178      806.8  posteriorcingulate                29.1338     8.4125     3.7191    52.3502    48.6311     3.4632 
 24 2024      6349     4141.0  precentral                        23.0058     8.5924   -17.8588    57.9052    75.7640     2.6775 
 25 2025      4916     3175.8  precuneus                         25.0622     7.0173     4.5542    47.2823    42.7281     3.5715 
 26 2026       662      463.6  rostralanteriorcingulate          28.9641    10.0981     3.8109    59.2604    55.4494     2.8683 
 27 2027      6666     4617.7  rostralmiddlefrontal              29.4047     8.9189   -14.5160    68.1808    82.6967     3.2969 
 28 2028      8584     5816.4  superiorfrontal                   25.9169     8.1117   -19.8697    61.1672    81.0368     3.1950 
 29 2029      7392     4587.8  superiorparietal                  22.8477     8.1826   -21.8702    51.5898    73.4599     2.7922 
 30 2030      5168     3347.6  superiortemporal                  27.6455     8.1789   -10.1857    56.1332    66.3190     3.3801 
 31 2031      4818     3167.8  supramarginal                     27.1219     8.6315    -5.2932    55.8837    61.1770     3.1422 
 32 2032       459      312.7  frontalpole                       27.7968     8.7230     3.9993    47.4075    43.4081     3.1866 
 33 2033       589      402.5  temporalpole                      21.2213    10.5995    -3.8582    46.4554    50.3136     2.0021 
 34 2034       518      286.3  transversetemporal                17.6797     5.0258     5.6310    37.1012    31.4701     3.5178 
 35 2035      3105     2049.2  insula                            24.2764     7.3496   -14.6310    53.5032    68.1342     3.3031 
