# Supplementary material for: Computer assisted diagnosis of Alzheimer’s disease using statistical likelihood-ratio test
Source: PLoS One. 2023 Feb 17;18(2):e0279574. doi: 10.1371/journal.pone.0279574 (PMC9937475; doi:10.1371/journal.pone.0279574)
Supplement: S2 File — (ZIP) [file pone.0279574.s002.zip › ADNI_NC/1_1_20/S166354/stats/wmparc.stats]

# Title Segmentation Statistics 
# 
# generating_program mri_segstats
# cvs_version $Id: mri_segstats.c,v 1.121 2016/05/31 17:27:11 greve Exp $
# cmdline mri_segstats --seg mri/wmparc.mgz --sum stats/wmparc.stats --pv mri/norm.mgz --excludeid 0 --brainmask mri/brainmask.mgz --in mri/norm.mgz --in-intensity-name norm --in-intensity-units MR --subject S166354 --surf-wm-vol --ctab /home/span/acad/xzheng/freesurfer/WMParcStatsLUT.txt --etiv 
# sysname  Linux
# hostname ada
# machine  x86_64
# user     xzheng
# anatomy_type volume
# 
# SUBJECTS_DIR /home/span/acad/xzheng/freesurfer/subjects
# subjectname S166354
# Measure VentricleChoroidVol, VentricleChoroidVol, Volume of ventricles and choroid plexus, 42961.000000, mm^3
# Measure lhCerebralWhiteMatter, lhCerebralWhiteMatterVol, Left hemisphere cerebral white matter volume, 201667.686313, mm^3
# Measure rhCerebralWhiteMatter, rhCerebralWhiteMatterVol, Right hemisphere cerebral white matter volume, 199873.391996, mm^3
# Measure CerebralWhiteMatter, CerebralWhiteMatterVol, Total cerebral white matter volume, 401541.078309, mm^3
# Measure Mask, MaskVol, Mask Volume, 1393605.000000, mm^3
# Measure EstimatedTotalIntraCranialVol, eTIV, Estimated Total Intracranial Volume, 1414185.242332, mm^3
# SegVolFile mri/wmparc.mgz 
# SegVolFileTimeStamp  2020/01/21 20:01:23 
# ColorTable /home/span/acad/xzheng/freesurfer/WMParcStatsLUT.txt 
# ColorTableTimeStamp 2017/01/19 09:00:02 
# InVolFile  mri/norm.mgz 
# InVolFileTimeStamp  2020/01/21 11:55:17 
# InVolFrame 0 
# PVVolFile  mri/norm.mgz 
# PVVolFileTimeStamp  2020/01/21 11:55:17 
# ExcludeSegId 0 
# Only reporting non-empty segmentations
# VoxelVolume_mm3 1 
# TableCol  1 ColHeader Index 
# TableCol  1 FieldName Index 
# TableCol  1 Units     NA 
# TableCol  2 ColHeader SegId 
# TableCol  2 FieldName Segmentation Id
# TableCol  2 Units     NA
# TableCol  3 ColHeader NVoxels 
# TableCol  3 FieldName Number of Voxels
# TableCol  3 Units     unitless
# TableCol  4 ColHeader Volume_mm3
# TableCol  4 FieldName Volume
# TableCol  4 Units     mm^3
# TableCol  5 ColHeader StructName
# TableCol  5 FieldName Structure Name
# TableCol  5 Units     NA
# TableCol  6 ColHeader normMean 
# TableCol  6 FieldName Intensity normMean
# TableCol  6 Units     MR
# TableCol  7 ColHeader normStdDev
# TableCol  7 FieldName Itensity normStdDev
# TableCol  7 Units     MR
# TableCol  8 ColHeader normMin
# TableCol  8 FieldName Intensity normMin
# TableCol  8 Units     MR
# TableCol  9 ColHeader normMax
# TableCol  9 FieldName Intensity normMax
# TableCol  9 Units     MR
# TableCol 10 ColHeader normRange
# TableCol 10 FieldName Intensity normRange
# TableCol 10 Units     MR
# NRows 70 
# NTableCols 10 
# ColHeaders  Index SegId NVoxels Volume_mm3 StructName normMean normStdDev normMin normMax normRange  
  1 3001      3142     3179.0  wm-lh-bankssts                   100.6779     7.8959    74.0000   115.0000    41.0000 
  2 3002      2160     2133.9  wm-lh-caudalanteriorcingulate    102.3838    11.3263    44.0000   121.0000    77.0000 
  3 3003      5947     5831.4  wm-lh-caudalmiddlefrontal         93.6511     9.6436    56.0000   112.0000    56.0000 
  4 3005      1877     1933.5  wm-lh-cuneus                      94.9137     7.7570    75.0000   111.0000    36.0000 
  5 3006       760      795.6  wm-lh-entorhinal                  82.1737     7.8520    61.0000   105.0000    44.0000 
  6 3007      5943     5796.8  wm-lh-fusiform                    90.4060     9.1845    55.0000   111.0000    56.0000 
  7 3008      8434     8578.2  wm-lh-inferiorparietal            95.2249     8.6752    55.0000   114.0000    59.0000 
  8 3009      5173     5163.5  wm-lh-inferiortemporal            89.0491    10.7482    64.0000   112.0000    48.0000 
  9 3010      3299     3351.0  wm-lh-isthmuscingulate           104.5611    12.7699    20.0000   123.0000   103.0000 
 10 3011      8122     8366.8  wm-lh-lateraloccipital            91.8476     7.8629    63.0000   113.0000    50.0000 
 11 3012      6638     6575.2  wm-lh-lateralorbitofrontal        98.8010    10.4153    49.0000   121.0000    72.0000 
 12 3013      4556     4773.9  wm-lh-lingual                     89.0832     8.4886    36.0000   111.0000    75.0000 
 13 3014      3554     3459.9  wm-lh-medialorbitofrontal         98.1024    12.9048    40.0000   122.0000    82.0000 
 14 3015      5093     5214.0  wm-lh-middletemporal              92.0257     9.8581    67.0000   114.0000    47.0000 
 15 3016      1288     1424.6  wm-lh-parahippocampal             88.4643     8.2111    55.0000   106.0000    51.0000 
 16 3017      3517     3502.7  wm-lh-paracentral                 92.7051     9.0879    65.0000   110.0000    45.0000 
 17 3018      2948     2959.2  wm-lh-parsopercularis            100.2463     8.3170    77.0000   120.0000    43.0000 
 18 3019       846      885.9  wm-lh-parsorbitalis               95.1974     7.0645    78.0000   112.0000    34.0000 
 19 3020      2950     2945.9  wm-lh-parstriangularis           100.5227     8.0531    73.0000   117.0000    44.0000 
 20 3021      2087     1952.8  wm-lh-pericalcarine               89.8371     9.8237    22.0000   110.0000    88.0000 
 21 3022      5981     6253.1  wm-lh-postcentral                 94.4479     8.5528    64.0000   116.0000    52.0000 
 22 3023      3793     3801.7  wm-lh-posteriorcingulate         101.1487    10.7482    40.0000   118.0000    78.0000 
 23 3024     11379    11522.8  wm-lh-precentral                  94.6208     9.0403    44.0000   115.0000    71.0000 
 24 3025      7985     7997.7  wm-lh-precuneus                   98.1305     8.4248    60.0000   121.0000    61.0000 
 25 3026      1935     1855.8  wm-lh-rostralanteriorcingulate   102.7359    13.2090    42.0000   123.0000    81.0000 
 26 3027     11768    11642.0  wm-lh-rostralmiddlefrontal        99.7598     9.6686    72.0000   127.0000    55.0000 
 27 3028     16294    16154.8  wm-lh-superiorfrontal             92.7176    11.3546    51.0000   121.0000    70.0000 
 28 3029     10432    10637.6  wm-lh-superiorparietal            97.1264     7.8259    65.0000   115.0000    50.0000 
 29 3030      7136     7400.0  wm-lh-superiortemporal            96.3370     9.1898    70.0000   118.0000    48.0000 
 30 3031      8708     8626.1  wm-lh-supramarginal               98.4444     9.1162    69.0000   116.0000    47.0000 
 31 3032       282      277.4  wm-lh-frontalpole                 96.5745     8.1431    82.0000   117.0000    35.0000 
 32 3033       470      510.6  wm-lh-temporalpole                80.2681     6.9978    66.0000    99.0000    33.0000 
 33 3034       664      668.8  wm-lh-transversetemporal         100.9021     6.2753    82.0000   115.0000    33.0000 
 34 3035      9707     9563.6  wm-lh-insula                      95.5810     9.4518    43.0000   116.0000    73.0000 
 35 4001      2884     2907.8  wm-rh-bankssts                   101.2126     7.8889    75.0000   115.0000    40.0000 
 36 4002      2035     2005.8  wm-rh-caudalanteriorcingulate     98.8531    10.5035    48.0000   115.0000    67.0000 
 37 4003      4261     4242.3  wm-rh-caudalmiddlefrontal         92.6170     9.8015    68.0000   110.0000    42.0000 
 38 4005      1948     2016.7  wm-rh-cuneus                      95.0791     7.6006    77.0000   115.0000    38.0000 
 39 4006       786      835.0  wm-rh-entorhinal                  81.8359     8.1398    64.0000   104.0000    40.0000 
 40 4007      6258     6206.8  wm-rh-fusiform                    91.7531     9.6213    31.0000   114.0000    83.0000 
 41 4008     10889    11126.3  wm-rh-inferiorparietal            98.7127     7.6712    74.0000   115.0000    41.0000 
 42 4009      5019     5052.5  wm-rh-inferiortemporal            91.8842    11.0533    44.0000   113.0000    69.0000 
 43 4010      2589     2601.7  wm-rh-isthmuscingulate           105.8853    11.4755    36.0000   122.0000    86.0000 
 44 4011      7895     8097.2  wm-rh-lateraloccipital            92.0697     7.9431    68.0000   111.0000    43.0000 
 45 4012      7292     7153.6  wm-rh-lateralorbitofrontal        98.5376    10.4752    39.0000   121.0000    82.0000 
 46 4013      4462     4593.0  wm-rh-lingual                     93.3142    13.0221     9.0000   116.0000   107.0000 
 47 4014      3824     3713.6  wm-rh-medialorbitofrontal         94.7008    12.4905    29.0000   117.0000    88.0000 
 48 4015      4813     4949.9  wm-rh-middletemporal              90.2558    10.8255    63.0000   114.0000    51.0000 
 49 4016      1517     1628.0  wm-rh-parahippocampal             91.9796     7.4994    66.0000   112.0000    46.0000 
 50 4017      4645     4575.4  wm-rh-paracentral                 95.4002     9.8448    65.0000   117.0000    52.0000 
 51 4018      2630     2634.2  wm-rh-parsopercularis             97.8669     8.7730    72.0000   115.0000    43.0000 
 52 4019      1136     1146.6  wm-rh-parsorbitalis               90.7394     8.2906    73.0000   109.0000    36.0000 
 53 4020      2548     2569.0  wm-rh-parstriangularis            96.1256     8.6750    71.0000   113.0000    42.0000 
 54 4021      2025     1954.6  wm-rh-pericalcarine               92.7002     7.3352    70.0000   117.0000    47.0000 
 55 4022      5932     6211.2  wm-rh-postcentral                 92.6371     7.8532    71.0000   112.0000    41.0000 
 56 4023      2964     2998.6  wm-rh-posteriorcingulate         100.8600    10.3311    49.0000   119.0000    70.0000 
 57 4024     12073    12088.1  wm-rh-precentral                  93.1669     8.9597    67.0000   113.0000    46.0000 
 58 4025      8687     8558.2  wm-rh-precuneus                   99.0647     8.3106    49.0000   120.0000    71.0000 
 59 4026      1543     1487.5  wm-rh-rostralanteriorcingulate   100.7278    10.7304    66.0000   120.0000    54.0000 
 60 4027     10651    10679.0  wm-rh-rostralmiddlefrontal        96.4673     9.3569    59.0000   116.0000    57.0000 
 61 4028     14289    14223.1  wm-rh-superiorfrontal             90.2906    10.1625    52.0000   114.0000    62.0000 
 62 4029     11156    11404.9  wm-rh-superiorparietal            97.5196     8.2258    55.0000   115.0000    60.0000 
 63 4030      6452     6701.8  wm-rh-superiortemporal            93.3245    10.0596    62.0000   117.0000    55.0000 
 64 4031      8334     8302.8  wm-rh-supramarginal               98.3787     9.3941    69.0000   117.0000    48.0000 
 65 4032       447      412.3  wm-rh-frontalpole                 91.8031     8.3105    74.0000   110.0000    36.0000 
 66 4033       528      543.9  wm-rh-temporalpole                73.7216     7.0928    58.0000    91.0000    33.0000 
 67 4034       628      644.2  wm-rh-transversetemporal         100.1194     6.4162    83.0000   113.0000    30.0000 
 68 4035      8946     8844.3  wm-rh-insula                      96.1599     9.8738    50.0000   117.0000    67.0000 
 69 5001     25618    25548.5  Left-UnsegmentedWhiteMatter      101.2593    12.1222    18.0000   124.0000   106.0000 
 70 5002     26216    26327.8  Right-UnsegmentedWhiteMatter     101.5123    11.9748    12.0000   121.0000   109.0000 
