# Supplementary material for: Computer assisted diagnosis of Alzheimer’s disease using statistical likelihood-ratio test
Source: PLoS One. 2023 Feb 17;18(2):e0279574. doi: 10.1371/journal.pone.0279574 (PMC9937475; doi:10.1371/journal.pone.0279574)
Supplement: S2 File — (ZIP) [file pone.0279574.s002.zip › ADNI_NC/1_1_20/S168278/stats/aseg.stats]

# Title Segmentation Statistics 
# 
# generating_program mri_segstats
# cvs_version $Id: mri_segstats.c,v 1.121 2016/05/31 17:27:11 greve Exp $
# cmdline mri_segstats --seg mri/aseg.mgz --sum stats/aseg.stats --pv mri/norm.mgz --empty --brainmask mri/brainmask.mgz --brain-vol-from-seg --excludeid 0 --excl-ctxgmwm --supratent --subcortgray --in mri/norm.mgz --in-intensity-name norm --in-intensity-units MR --etiv --surf-wm-vol --surf-ctx-vol --totalgray --euler --ctab /home/span/acad/xzheng/freesurfer/ASegStatsLUT.txt --subject S168278 
# sysname  Linux
# hostname ada
# machine  x86_64
# user     xzheng
# anatomy_type volume
# 
# SUBJECTS_DIR /home/span/acad/xzheng/freesurfer/subjects
# subjectname S168278
# Measure BrainSeg, BrainSegVol, Brain Segmentation Volume, 1263119.000000, mm^3
# Measure BrainSegNotVent, BrainSegVolNotVent, Brain Segmentation Volume Without Ventricles, 1206271.000000, mm^3
# Measure BrainSegNotVentSurf, BrainSegVolNotVentSurf, Brain Segmentation Volume Without Ventricles from Surf, 1205862.174090, mm^3
# Measure VentricleChoroidVol, VentricleChoroidVol, Volume of ventricles and choroid plexus, 52111.000000, mm^3
# Measure lhCortex, lhCortexVol, Left hemisphere cortical gray matter volume, 270863.445062, mm^3
# Measure rhCortex, rhCortexVol, Right hemisphere cortical gray matter volume, 261556.661066, mm^3
# Measure Cortex, CortexVol, Total cortical gray matter volume, 532420.106128, mm^3
# Measure lhCerebralWhiteMatter, lhCerebralWhiteMatterVol, Left hemisphere cerebral white matter volume, 233541.340663, mm^3
# Measure rhCerebralWhiteMatter, rhCerebralWhiteMatterVol, Right hemisphere cerebral white matter volume, 229053.727299, mm^3
# Measure CerebralWhiteMatter, CerebralWhiteMatterVol, Total cerebral white matter volume, 462595.067962, mm^3
# Measure SubCortGray, SubCortGrayVol, Subcortical gray matter volume, 56242.000000, mm^3
# Measure TotalGray, TotalGrayVol, Total gray matter volume, 711636.106128, mm^3
# Measure SupraTentorial, SupraTentorialVol, Supratentorial volume, 1106217.174090, mm^3
# Measure SupraTentorialNotVent, SupraTentorialVolNotVent, Supratentorial volume, 1054106.174090, mm^3
# Measure SupraTentorialNotVentVox, SupraTentorialVolNotVentVox, Supratentorial volume voxel count, 1051467.000000, mm^3
# Measure Mask, MaskVol, Mask Volume, 1827049.000000, mm^3
# Measure BrainSegVol-to-eTIV, BrainSegVol-to-eTIV, Ratio of BrainSegVol to eTIV, 0.699176, unitless
# Measure MaskVol-to-eTIV, MaskVol-to-eTIV, Ratio of MaskVol to eTIV, 1.011330, unitless
# Measure lhSurfaceHoles, lhSurfaceHoles, Number of defect holes in lh surfaces prior to fixing, 40, unitless
# Measure rhSurfaceHoles, rhSurfaceHoles, Number of defect holes in rh surfaces prior to fixing, 44, unitless
# Measure SurfaceHoles, SurfaceHoles, Total number of defect holes in surfaces prior to fixing, 84, unitless
# Measure EstimatedTotalIntraCranialVol, eTIV, Estimated Total Intracranial Volume, 1806581.136690, mm^3
# SegVolFile mri/aseg.mgz 
# SegVolFileTimeStamp  2020/01/22 09:11:03 
# ColorTable /home/span/acad/xzheng/freesurfer/ASegStatsLUT.txt 
# ColorTableTimeStamp 2017/01/19 09:00:02 
# InVolFile  mri/norm.mgz 
# InVolFileTimeStamp  2020/01/21 21:18:14 
# InVolFrame 0 
# PVVolFile  mri/norm.mgz 
# PVVolFileTimeStamp  2020/01/21 21:18:14 
# Excluding Cortical Gray and White Matter
# ExcludeSegId 0 2 3 41 42 
# VoxelVolume_mm3 1 
# TableCol  1 ColHeader Index 
# TableCol  1 FieldName Index 
# TableCol  1 Units     NA 
# TableCol  2 ColHeader SegId 
# TableCol  2 FieldName Segmentation Id
# TableCol  2 Units     NA
# TableCol  3 ColHeader NVoxels 
# TableCol  3 FieldName Number of Voxels
# TableCol  3 Units     unitless
# TableCol  4 ColHeader Volume_mm3
# TableCol  4 FieldName Volume
# TableCol  4 Units     mm^3
# TableCol  5 ColHeader StructName
# TableCol  5 FieldName Structure Name
# TableCol  5 Units     NA
# TableCol  6 ColHeader normMean 
# TableCol  6 FieldName Intensity normMean
# TableCol  6 Units     MR
# TableCol  7 ColHeader normStdDev
# TableCol  7 FieldName Itensity normStdDev
# TableCol  7 Units     MR
# TableCol  8 ColHeader normMin
# TableCol  8 FieldName Intensity normMin
# TableCol  8 Units     MR
# TableCol  9 ColHeader normMax
# TableCol  9 FieldName Intensity normMax
# TableCol  9 Units     MR
# TableCol 10 ColHeader normRange
# TableCol 10 FieldName Intensity normRange
# TableCol 10 Units     MR
# NRows 45 
# NTableCols 10 
# ColHeaders  Index SegId NVoxels Volume_mm3 StructName normMean normStdDev normMin normMax normRange  
  1   4     26747    26805.6  Left-Lateral-Ventricle            24.6747    11.0581     3.0000    92.0000    89.0000 
  2   5       453      501.4  Left-Inf-Lat-Vent                 43.7196    13.6420    12.0000    82.0000    70.0000 
  3   7     15613    16265.4  Left-Cerebellum-White-Matter      82.7139     7.3791    24.0000    99.0000    75.0000 
  4   8     60953    60711.2  Left-Cerebellum-Cortex            55.1051    10.7122     6.0000    86.0000    80.0000 
  5  10      7335     6952.8  Left-Thalamus-Proper              90.3693     9.9173    35.0000   111.0000    76.0000 
  6  11      3787     3718.4  Left-Caudate                      78.6884     8.5163    48.0000   102.0000    54.0000 
  7  12      5091     5047.7  Left-Putamen                      84.3789     6.6721    39.0000   104.0000    65.0000 
  8  13      2039     1954.7  Left-Pallidum                    101.2619     6.6986    37.0000   117.0000    80.0000 
  9  14      1305     1371.4  3rd-Ventricle                     37.2115    12.3738    17.0000    77.0000    60.0000 
 10  15      1828     2013.3  4th-Ventricle                     33.1357    10.3939    18.0000    73.0000    55.0000 
 11  16     21759    21641.3  Brain-Stem                        82.6501     9.9199    26.0000   114.0000    88.0000 
 12  17      3872     3608.1  Left-Hippocampus                  68.4424     8.7018    20.0000    99.0000    79.0000 
 13  18      1626     1562.4  Left-Amygdala                     69.5221     6.6639    39.0000    87.0000    48.0000 
 14  24      1604     1504.3  CSF                               47.0598    12.9102    18.0000    77.0000    59.0000 
 15  26       636      632.1  Left-Accumbens-area               75.4654     4.9977    35.0000    90.0000    55.0000 
 16  28      4293     4094.8  Left-VentralDC                    93.9725    13.0077    35.0000   117.0000    82.0000 
 17  30        13       31.2  Left-vessel                       61.3077     6.8482    42.0000    70.0000    28.0000 
 18  31      1081      989.0  Left-choroid-plexus               47.9750    12.0478    20.0000    80.0000    60.0000 
 19  43     22280    22515.2  Right-Lateral-Ventricle           25.8579    10.8468     3.0000    85.0000    82.0000 
 20  44       451      468.8  Right-Inf-Lat-Vent                40.5144    15.1797     9.0000    82.0000    73.0000 
 21  46     15996    16371.4  Right-Cerebellum-White-Matter     82.6185     6.7281    39.0000    99.0000    60.0000 
 22  47     60558    60436.5  Right-Cerebellum-Cortex           57.2582    10.1175    11.0000    96.0000    85.0000 
 23  49      6401     5999.6  Right-Thalamus-Proper             88.6449    10.7163    34.0000   110.0000    76.0000 
 24  50      4011     3898.1  Right-Caudate                     73.9202     8.6416    38.0000    96.0000    58.0000 
 25  51      4673     4775.0  Right-Putamen                     80.2651     6.2981    59.0000    99.0000    40.0000 
 26  52      2003     1883.6  Right-Pallidum                   100.2097     6.7214    75.0000   113.0000    38.0000 
 27  53      3961     3767.5  Right-Hippocampus                 69.2573     7.9318    33.0000   103.0000    70.0000 
 28  54      1819     1740.1  Right-Amygdala                    66.7092     6.3688    40.0000    86.0000    46.0000 
 29  58       605      567.6  Right-Accumbens-area              72.6248     4.9957    47.0000    89.0000    42.0000 
 30  60      4151     3956.3  Right-VentralDC                   92.5760    12.4751    38.0000   114.0000    76.0000 
 31  62         9       20.0  Right-vessel                      60.0000     6.9821    47.0000    71.0000    24.0000 
 32  63      1117     1041.8  Right-choroid-plexus              48.9928    11.5252    22.0000    76.0000    54.0000 
 33  72         0        0.0  5th-Ventricle                      0.0000     0.0000     0.0000     0.0000     0.0000 
 34  77      2020     1637.6  WM-hypointensities                69.8386    12.4959    18.0000   104.0000    86.0000 
 35  78         0        0.0  Left-WM-hypointensities            0.0000     0.0000     0.0000     0.0000     0.0000 
 36  79         0        0.0  Right-WM-hypointensities           0.0000     0.0000     0.0000     0.0000     0.0000 
 37  80         0        0.0  non-WM-hypointensities             0.0000     0.0000     0.0000     0.0000     0.0000 
 38  81         0        0.0  Left-non-WM-hypointensities        0.0000     0.0000     0.0000     0.0000     0.0000 
 39  82         0        0.0  Right-non-WM-hypointensities       0.0000     0.0000     0.0000     0.0000     0.0000 
 40  85       221      225.2  Optic-Chiasm                      74.8416    17.3807    27.0000   105.0000    78.0000 
 41 251      1054      933.0  CC_Posterior                      97.7011    20.0465    40.0000   121.0000    81.0000 
 42 252       421      355.4  CC_Mid_Posterior                  90.8076    18.1023    41.0000   113.0000    72.0000 
 43 253       462      422.5  CC_Central                        94.1710    15.9213    40.0000   113.0000    73.0000 
 44 254       531      488.8  CC_Mid_Anterior                   94.0151    18.8596    40.0000   115.0000    75.0000 
 45 255      1134     1017.5  CC_Anterior                       98.1526    19.5081    34.0000   121.0000    87.0000 
