# Supplementary material for: Computer assisted diagnosis of Alzheimer’s disease using statistical likelihood-ratio test
Source: PLoS One. 2023 Feb 17;18(2):e0279574. doi: 10.1371/journal.pone.0279574 (PMC9937475; doi:10.1371/journal.pone.0279574)
Supplement: S2 File — (ZIP) [file pone.0279574.s002.zip › ADNI_NC/1_1_20/S168278/stats/lh.aparc.a2009s.stats]

# Table of FreeSurfer cortical parcellation anatomical statistics 
# 
# CreationTime 2020/01/21-21:50:28-GMT
# generating_program mris_anatomical_stats
# cvs_version $Id: mris_anatomical_stats.c,v 1.79 2016/03/14 15:15:34 greve Exp $
# mrisurf.c-cvs_version $Id: mrisurf.c,v 1.781.2.6 2016/12/27 16:47:14 zkaufman Exp $
# cmdline mris_anatomical_stats -th3 -mgz -cortex ../label/lh.cortex.label -f ../stats/lh.aparc.a2009s.stats -b -a ../label/lh.aparc.a2009s.annot -c ../label/aparc.annot.a2009s.ctab S168278 lh white 
# sysname  Linux
# hostname ada
# machine  x86_64
# user     xzheng
# 
# SUBJECTS_DIR /home/span/acad/xzheng/freesurfer/subjects
# anatomy_type surface
# subjectname S168278
# hemi lh
# AnnotationFile ../label/lh.aparc.a2009s.annot
# AnnotationFileTimeStamp 2020/01/22 08:49:57
# Measure Cortex, NumVert, Number of Vertices, 139581, unitless
# Measure Cortex, WhiteSurfArea, White Surface Total Area, 91451.5, mm^2
# Measure Cortex, MeanThickness, Mean Thickness, 2.57193, mm
# Measure BrainSeg, BrainSegVol, Brain Segmentation Volume, 1263119.000000, mm^3
# Measure BrainSegNotVent, BrainSegVolNotVent, Brain Segmentation Volume Without Ventricles, 1206271.000000, mm^3
# Measure BrainSegNotVentSurf, BrainSegVolNotVentSurf, Brain Segmentation Volume Without Ventricles from Surf, 1205862.174090, mm^3
# Measure Cortex, CortexVol Total cortical gray matter volume, 532420.106128, mm^3
# Measure SupraTentorial, SupraTentorialVol, Supratentorial volume, 1106217.174090, mm^3
# Measure SupraTentorialNotVent, SupraTentorialVolNotVent, Supratentorial volume, 1054106.174090, mm^3
# Measure EstimatedTotalIntraCranialVol, eTIV, Estimated Total Intracranial Volume, 1806581.136690, mm^3
# NTableCols 10
# TableCol  1 ColHeader StructName
# TableCol  1 FieldName Structure Name
# TableCol  1 Units     NA
# TableCol  2 ColHeader NumVert
# TableCol  2 FieldName Number of Vertices
# TableCol  2 Units     unitless
# TableCol  3 ColHeader SurfArea
# TableCol  3 FieldName Surface Area
# TableCol  3 Units     mm^2
# TableCol  4 ColHeader GrayVol
# TableCol  4 FieldName Gray Matter Volume
# TableCol  4 Units     mm^3
# TableCol  5 ColHeader ThickAvg 
# TableCol  5 FieldName Average Thickness
# TableCol  5 Units     mm
# TableCol  6 ColHeader ThickStd
# TableCol  6 FieldName Thickness StdDev
# TableCol  6 Units     mm 
# TableCol  7 ColHeader MeanCurv
# TableCol  7 FieldName Integrated Rectified Mean Curvature
# TableCol  7 Units     mm^-1
# TableCol  8 ColHeader GausCurv 
# TableCol  8 FieldName Integrated Rectified Gaussian Curvature
# TableCol  8 Units     mm^-2
# TableCol  9 ColHeader  FoldInd
# TableCol  9 FieldName  Folding Index 
# TableCol  9 Units      unitless 
# TableCol 10 ColHeader CurvInd
# TableCol 10 FieldName Intrinsic Curvature Index
# TableCol 10 Units     unitless
# ColHeaders StructName NumVert SurfArea GrayVol ThickAvg ThickStd MeanCurv GausCurv FoldInd CurvInd
G&S_frontomargin                         1530    988   2815  2.644 0.538     0.133     0.032       18     2.0
G&S_occipital_inf                        1983   1306   3984  2.495 0.689     0.147     0.036       27     2.9
G&S_paracentral                          1901    999   3051  2.468 0.590     0.103     0.022       21     1.7
G&S_subcentral                           1692   1079   3285  2.610 0.660     0.137     0.039       28     3.0
G&S_transv_frontopol                      939    538   1915  2.674 0.660     0.130     0.059       31     1.8
G&S_cingul-Ant                           2885   1976   5885  2.911 0.571     0.112     0.021       28     2.4
G&S_cingul-Mid-Ant                       1255    892   2307  2.519 0.451     0.115     0.014       12     0.7
G&S_cingul-Mid-Post                      1271    940   2544  2.524 0.463     0.120     0.021       16     1.0
G_cingul-Post-dorsal                      608    429   1705  3.004 0.463     0.159     0.036       12     0.9
G_cingul-Post-ventral                     271    184    541  2.525 0.776     0.163     0.055        6     0.5
G_cuneus                                 2345   1406   3209  1.920 0.428     0.145     0.038       38     3.7
G_front_inf-Opercular                    1397    887   4202  3.143 0.613     0.119     0.024       18     1.3
G_front_inf-Orbital                       468    258   1343  3.304 0.506     0.112     0.024        7     0.5
G_front_inf-Triangul                     1325    789   2994  2.884 0.514     0.122     0.034       17     1.9
G_front_middle                           7013   4001  14267  2.756 0.649     0.132     0.043      103    12.4
G_front_sup                              8903   5370  19950  2.896 0.648     0.127     0.046      157    12.1
G_Ins_lg&S_cent_ins                       708    536   1678  3.177 0.736     0.116     0.028        5     0.8
G_insular_short                           967    614   2878  3.716 0.646     0.114     0.027        9     1.2
G_occipital_middle                       2605   1717   5771  2.500 0.733     0.146     0.038       47     3.8
G_occipital_sup                          1591   1029   2618  2.162 0.605     0.130     0.025       19     1.5
G_oc-temp_lat-fusifor                    1989   1282   5316  3.072 0.631     0.132     0.026       36     2.1
G_oc-temp_med-Lingual                    2725   1718   4920  2.267 0.710     0.145     0.039       44     4.6
G_oc-temp_med-Parahip                    1239    800   3538  3.286 0.881     0.099     0.025       10     1.1
G_orbital                                2839   1850   6973  2.917 0.842     0.148     0.047       52     5.5
G_pariet_inf-Angular                     2769   1840   6595  2.649 0.639     0.137     0.032       51     3.4
G_pariet_inf-Supramar                    3104   2079   7837  2.814 0.602     0.131     0.028       50     3.5
G_parietal_sup                           3325   2077   7018  2.509 0.676     0.124     0.032       53     3.7
G_postcentral                            2676   1485   4264  2.243 0.575     0.105     0.031       31     3.4
G_precentral                             3730   1936   7209  2.812 0.661     0.109     0.047       57     7.5
G_precuneus                              2579   1769   6018  2.635 0.515     0.143     0.030       41     3.3
G_rectus                                  915    651   2537  2.717 0.731     0.149     0.033       16     1.3
G_subcallosal                             833    515   1371  2.588 1.047     0.094     0.034        7     0.9
G_temp_sup-G_T_transv                     644    340   1118  2.601 0.458     0.084     0.013        5     0.3
G_temp_sup-Lateral                       2438   1602   8245  3.481 0.714     0.133     0.030       39     3.0
G_temp_sup-Plan_polar                     707    483   2115  3.904 0.581     0.104     0.022        5     0.6
G_temp_sup-Plan_tempo                     986    675   1932  2.449 0.561     0.096     0.015        7     0.5
G_temporal_inf                           2794   1893   7957  2.947 0.793     0.152     0.047       77     5.9
G_temporal_middle                        2834   1886   8736  3.070 0.759     0.147     0.039       60     4.8
Lat_Fis-ant-Horizont                      369    261    553  2.446 0.459     0.084     0.012        1     0.1
Lat_Fis-ant-Vertical                      165    104    362  3.154 0.266     0.078     0.015        1     0.1
Lat_Fis-post                             1262    861   1547  2.101 0.448     0.109     0.020        7     1.1
Pole_occipital                           2297   1438   3534  2.061 0.576     0.146     0.035       35     3.3
Pole_temporal                            1689   1270   7384  3.861 0.692     0.162     0.047       29     3.3
S_calcarine                              2700   1849   3095  1.867 0.663     0.125     0.026       28     3.0
S_central                                3496   2382   4610  2.084 0.681     0.093     0.015       15     2.2
S_cingul-Marginalis                      1091    772   1621  2.152 0.434     0.113     0.023        9     1.1
S_circular_insula_ant                     426    341    864  3.062 0.450     0.106     0.016        2     0.3
S_circular_insula_inf                    1794   1244   3165  2.888 0.805     0.076     0.010        5     0.8
S_circular_insula_sup                    1798   1271   2650  2.574 0.559     0.092     0.013        7     1.0
S_collat_transv_ant                       937    696   1660  2.558 0.524     0.119     0.016        8     0.7
S_collat_transv_post                      461    317    475  1.757 0.315     0.120     0.021        3     0.4
S_front_inf                              2652   1826   4223  2.352 0.559     0.108     0.017       21     1.7
S_front_middle                           1673   1160   2272  2.148 0.462     0.118     0.027       12     1.7
S_front_sup                              3023   2050   4749  2.467 0.455     0.098     0.019       17     2.2
S_interm_prim-Jensen                      236    175    399  2.202 0.519     0.136     0.027        1     0.4
S_intrapariet&P_trans                    3368   2257   4555  2.068 0.494     0.111     0.020       27     2.8
S_oc_middle&Lunatus                       961    681   1081  1.744 0.415     0.137     0.023        9     0.9
S_oc_sup&transversal                      978    690   1236  1.885 0.372     0.109     0.016        8     0.6
S_occipital_ant                           763    513   1385  2.307 0.549     0.126     0.022        8     0.8
S_oc-temp_lat                             756    537   1171  2.319 0.587     0.116     0.022        4     0.7
S_oc-temp_med&Lingual                    2066   1513   3045  2.328 0.474     0.101     0.015       12     1.3
S_orbital_lateral                         453    315    624  2.335 0.438     0.115     0.018        3     0.3
S_orbital_med-olfact                      741    561   1093  2.289 0.507     0.116     0.016        6     0.3
S_orbital-H_Shaped                       1605   1148   3501  3.158 0.675     0.136     0.029       20     1.8
S_parieto_occipital                      2617   1717   3468  2.132 0.583     0.110     0.019       20     2.2
S_pericallosal                           1666    970   1427  1.981 0.899     0.132     0.022       37     1.3
S_postcentral                            3174   2146   4368  2.144 0.446     0.104     0.019       20     2.5
S_precentral-inf-part                    1677   1140   2459  2.461 0.444     0.089     0.013        7     1.0
S_precentral-sup-part                    1453   1037   2155  2.345 0.442     0.095     0.012        6     0.9
S_suborbital                              665    485    913  2.326 0.564     0.140     0.020        8     0.5
S_subparietal                             915    661   1474  2.516 0.492     0.127     0.028        7     1.0
S_temporal_inf                           1856   1329   2709  2.343 0.506     0.111     0.020       15     1.5
S_temporal_sup                           6503   4548  10364  2.358 0.467     0.104     0.018       51     4.8
S_temporal_transverse                     512    366    740  2.291 0.422     0.117     0.012        4     0.3
