# Supplementary material for: Computer assisted diagnosis of Alzheimer’s disease using statistical likelihood-ratio test
Source: PLoS One. 2023 Feb 17;18(2):e0279574. doi: 10.1371/journal.pone.0279574 (PMC9937475; doi:10.1371/journal.pone.0279574)
Supplement: S2 File — (ZIP) [file pone.0279574.s002.zip › ADNI_NC/1_1_20/S168278/stats/lh.aparc.DKTatlas.stats]

# Table of FreeSurfer cortical parcellation anatomical statistics 
# 
# CreationTime 2020/01/21-21:52:45-GMT
# generating_program mris_anatomical_stats
# cvs_version $Id: mris_anatomical_stats.c,v 1.79 2016/03/14 15:15:34 greve Exp $
# mrisurf.c-cvs_version $Id: mrisurf.c,v 1.781.2.6 2016/12/27 16:47:14 zkaufman Exp $
# cmdline mris_anatomical_stats -th3 -mgz -cortex ../label/lh.cortex.label -f ../stats/lh.aparc.DKTatlas.stats -b -a ../label/lh.aparc.DKTatlas.annot -c ../label/aparc.annot.DKTatlas.ctab S168278 lh white 
# sysname  Linux
# hostname ada
# machine  x86_64
# user     xzheng
# 
# SUBJECTS_DIR /home/span/acad/xzheng/freesurfer/subjects
# anatomy_type surface
# subjectname S168278
# hemi lh
# AnnotationFile ../label/lh.aparc.DKTatlas.annot
# AnnotationFileTimeStamp 2020/01/22 08:52:18
# Measure Cortex, NumVert, Number of Vertices, 139581, unitless
# Measure Cortex, WhiteSurfArea, White Surface Total Area, 91451.5, mm^2
# Measure Cortex, MeanThickness, Mean Thickness, 2.57193, mm
# Measure BrainSeg, BrainSegVol, Brain Segmentation Volume, 1263119.000000, mm^3
# Measure BrainSegNotVent, BrainSegVolNotVent, Brain Segmentation Volume Without Ventricles, 1206271.000000, mm^3
# Measure BrainSegNotVentSurf, BrainSegVolNotVentSurf, Brain Segmentation Volume Without Ventricles from Surf, 1205862.174090, mm^3
# Measure Cortex, CortexVol Total cortical gray matter volume, 532420.106128, mm^3
# Measure SupraTentorial, SupraTentorialVol, Supratentorial volume, 1106217.174090, mm^3
# Measure SupraTentorialNotVent, SupraTentorialVolNotVent, Supratentorial volume, 1054106.174090, mm^3
# Measure EstimatedTotalIntraCranialVol, eTIV, Estimated Total Intracranial Volume, 1806581.136690, mm^3
# NTableCols 10
# TableCol  1 ColHeader StructName
# TableCol  1 FieldName Structure Name
# TableCol  1 Units     NA
# TableCol  2 ColHeader NumVert
# TableCol  2 FieldName Number of Vertices
# TableCol  2 Units     unitless
# TableCol  3 ColHeader SurfArea
# TableCol  3 FieldName Surface Area
# TableCol  3 Units     mm^2
# TableCol  4 ColHeader GrayVol
# TableCol  4 FieldName Gray Matter Volume
# TableCol  4 Units     mm^3
# TableCol  5 ColHeader ThickAvg 
# TableCol  5 FieldName Average Thickness
# TableCol  5 Units     mm
# TableCol  6 ColHeader ThickStd
# TableCol  6 FieldName Thickness StdDev
# TableCol  6 Units     mm 
# TableCol  7 ColHeader MeanCurv
# TableCol  7 FieldName Integrated Rectified Mean Curvature
# TableCol  7 Units     mm^-1
# TableCol  8 ColHeader GausCurv 
# TableCol  8 FieldName Integrated Rectified Gaussian Curvature
# TableCol  8 Units     mm^-2
# TableCol  9 ColHeader  FoldInd
# TableCol  9 FieldName  Folding Index 
# TableCol  9 Units      unitless 
# TableCol 10 ColHeader CurvInd
# TableCol 10 FieldName Intrinsic Curvature Index
# TableCol 10 Units     unitless
# ColHeaders StructName NumVert SurfArea GrayVol ThickAvg ThickStd MeanCurv GausCurv FoldInd CurvInd
caudalanteriorcingulate                  2067   1375   3602  2.516 0.568     0.133     0.016       34     1.3
caudalmiddlefrontal                      3954   2603   7528  2.709 0.578     0.114     0.024       34     3.9
cuneus                                   3582   2226   4597  1.904 0.440     0.130     0.029       45     4.2
entorhinal                                703    456   2210  3.555 0.922     0.104     0.028        5     0.8
fusiform                                 4144   2828   8961  2.731 0.673     0.127     0.025       57     4.1
inferiorparietal                         6400   4406  12414  2.379 0.655     0.129     0.027       89     6.8
inferiortemporal                         5132   3651  13167  2.882 0.823     0.141     0.038       96     8.5
isthmuscingulate                         1589   1022   2689  2.391 0.866     0.128     0.031       24     1.8
lateraloccipital                         8358   5405  14290  2.225 0.638     0.142     0.032      116    10.9
lateralorbitofrontal                     4846   3261  10310  2.905 0.784     0.139     0.039       72     7.7
lingual                                  4150   2753   6491  2.109 0.682     0.128     0.029       48     5.1
medialorbitofrontal                      2578   1822   5404  2.514 0.730     0.136     0.031       41     2.9
middletemporal                           6706   4617  15541  2.758 0.711     0.123     0.027       93     7.7
parahippocampal                           962    658   2011  2.739 0.697     0.088     0.012        6     0.4
paracentral                              2580   1612   4709  2.564 0.589     0.106     0.019       22     2.0
parsopercularis                          2050   1356   4742  2.781 0.677     0.100     0.018       18     1.4
parsorbitalis                            1093    725   2871  3.141 0.559     0.118     0.024       12     1.1
parstriangularis                         2831   1801   5293  2.667 0.595     0.111     0.024       26     2.8
pericalcarine                            2294   1521   2529  1.776 0.468     0.128     0.033       27     3.2
postcentral                              7704   4783  11604  2.142 0.648     0.108     0.027       78     8.9
posteriorcingulate                       1917   1353   3542  2.315 0.635     0.140     0.024       35     1.8
precentral                               8789   5247  15469  2.667 0.616     0.100     0.029       86    10.7
precuneus                                5342   3704  10139  2.504 0.540     0.131     0.028       63     6.3
rostralanteriorcingulate                 1894   1255   4052  3.155 0.749     0.116     0.027       23     1.9
rostralmiddlefrontal                     7746   4952  14221  2.511 0.660     0.133     0.036      102    11.2
superiorfrontal                         14493   8863  28306  2.734 0.630     0.117     0.040      211    18.8
superiorparietal                         6920   4490  12152  2.287 0.638     0.117     0.026       82     6.9
superiortemporal                         8706   5994  22721  3.062 0.866     0.113     0.023       88     8.0
supramarginal                            6157   4123  11987  2.493 0.615     0.124     0.026       77     6.4
transversetemporal                        799    439   1135  2.341 0.427     0.080     0.012        5     0.3
insula                                   3095   2152   6885  3.136 0.806     0.098     0.018       17     2.2
