# Supplementary material for: Computer assisted diagnosis of Alzheimer’s disease using statistical likelihood-ratio test
Source: PLoS One. 2023 Feb 17;18(2):e0279574. doi: 10.1371/journal.pone.0279574 (PMC9937475; doi:10.1371/journal.pone.0279574)
Supplement: S2 File — (ZIP) [file pone.0279574.s002.zip › ADNI_NC/1_1_20/S168278/stats/lh.aparc.pial.stats]

# Table of FreeSurfer cortical parcellation anatomical statistics 
# 
# CreationTime 2020/01/21-21:47:21-GMT
# generating_program mris_anatomical_stats
# cvs_version $Id: mris_anatomical_stats.c,v 1.79 2016/03/14 15:15:34 greve Exp $
# mrisurf.c-cvs_version $Id: mrisurf.c,v 1.781.2.6 2016/12/27 16:47:14 zkaufman Exp $
# cmdline mris_anatomical_stats -th3 -mgz -cortex ../label/lh.cortex.label -f ../stats/lh.aparc.pial.stats -b -a ../label/lh.aparc.annot -c ../label/aparc.annot.ctab S168278 lh pial 
# sysname  Linux
# hostname ada
# machine  x86_64
# user     xzheng
# 
# SUBJECTS_DIR /home/span/acad/xzheng/freesurfer/subjects
# anatomy_type surface
# subjectname S168278
# hemi lh
# AnnotationFile ../label/lh.aparc.annot
# AnnotationFileTimeStamp 2020/01/22 07:55:30
# Measure Cortex, NumVert, Number of Vertices, 139523, unitless
# Measure Cortex, PialSurfArea, Pial Surface Total Area, 114490, mm^2
# Measure Cortex, MeanThickness, Mean Thickness, 2.57249, mm
# Measure BrainSeg, BrainSegVol, Brain Segmentation Volume, 1263119.000000, mm^3
# Measure BrainSegNotVent, BrainSegVolNotVent, Brain Segmentation Volume Without Ventricles, 1206271.000000, mm^3
# Measure BrainSegNotVentSurf, BrainSegVolNotVentSurf, Brain Segmentation Volume Without Ventricles from Surf, 1205862.174090, mm^3
# Measure Cortex, CortexVol Total cortical gray matter volume, 532420.106128, mm^3
# Measure SupraTentorial, SupraTentorialVol, Supratentorial volume, 1106217.174090, mm^3
# Measure SupraTentorialNotVent, SupraTentorialVolNotVent, Supratentorial volume, 1054106.174090, mm^3
# Measure EstimatedTotalIntraCranialVol, eTIV, Estimated Total Intracranial Volume, 1806581.136690, mm^3
# NTableCols 10
# TableCol  1 ColHeader StructName
# TableCol  1 FieldName Structure Name
# TableCol  1 Units     NA
# TableCol  2 ColHeader NumVert
# TableCol  2 FieldName Number of Vertices
# TableCol  2 Units     unitless
# TableCol  3 ColHeader SurfArea
# TableCol  3 FieldName Surface Area
# TableCol  3 Units     mm^2
# TableCol  4 ColHeader GrayVol
# TableCol  4 FieldName Gray Matter Volume
# TableCol  4 Units     mm^3
# TableCol  5 ColHeader ThickAvg 
# TableCol  5 FieldName Average Thickness
# TableCol  5 Units     mm
# TableCol  6 ColHeader ThickStd
# TableCol  6 FieldName Thickness StdDev
# TableCol  6 Units     mm 
# TableCol  7 ColHeader MeanCurv
# TableCol  7 FieldName Integrated Rectified Mean Curvature
# TableCol  7 Units     mm^-1
# TableCol  8 ColHeader GausCurv 
# TableCol  8 FieldName Integrated Rectified Gaussian Curvature
# TableCol  8 Units     mm^-2
# TableCol  9 ColHeader  FoldInd
# TableCol  9 FieldName  Folding Index 
# TableCol  9 Units      unitless 
# TableCol 10 ColHeader CurvInd
# TableCol 10 FieldName Intrinsic Curvature Index
# TableCol 10 Units     unitless
# ColHeaders StructName NumVert SurfArea GrayVol ThickAvg ThickStd MeanCurv GausCurv FoldInd CurvInd
bankssts                                 1597   1221   2958  2.421 0.571     0.130     0.028       17     1.7
caudalanteriorcingulate                  1219    831   1918  2.380 0.627     0.138     0.032       85     1.4
caudalmiddlefrontal                      3667   2681   6960  2.700 0.582     0.114     0.024       34     4.0
cuneus                                   2622   1999   3315  1.899 0.442     0.146     0.030       36     3.5
entorhinal                                815    931   2671  3.618 0.927     0.170     0.034       13     1.3
fusiform                                 4452   4091  10258  2.784 0.703     0.154     0.035       69     7.4
inferiorparietal                         6509   5770  12671  2.383 0.652     0.147     0.028       76     8.0
inferiortemporal                         5142   4698  11984  2.794 0.789     0.155     0.035       76     8.8
isthmuscingulate                         1559   1199   2685  2.420 0.811     0.139     0.040       28     2.3
lateraloccipital                         8370   7287  14244  2.209 0.634     0.157     0.033      120    12.6
lateralorbitofrontal                     4292   3293   9106  2.921 0.772     0.121     0.027       67     5.1
lingual                                  4067   3394   6441  2.135 0.682     0.145     0.035       56     6.4
medialorbitofrontal                      3326   2882   6650  2.575 0.701     0.143     0.035       50     4.5
middletemporal                           5053   5153  12888  2.879 0.727     0.149     0.028       49     6.6
parahippocampal                           934    816   1961  2.751 0.695     0.125     0.026        8     1.2
paracentral                              2170   1659   3882  2.539 0.562     0.122     0.022       24     2.0
parsopercularis                          2237   1945   5038  2.747 0.664     0.128     0.022       21     2.1
parsorbitalis                            1231   1307   3343  3.093 0.687     0.166     0.031       17     1.8
parstriangularis                         2333   1856   4721  2.761 0.588     0.120     0.024       24     2.4
pericalcarine                            2281   1356   2474  1.747 0.451     0.111     0.025       30     2.4
postcentral                              6886   5447  10325  2.144 0.651     0.118     0.023       60     6.6
posteriorcingulate                       1770   1486   3389  2.336 0.644     0.142     0.029       28     2.1
precentral                               8978   6378  15813  2.665 0.620     0.100     0.020       73     7.9
precuneus                                5530   4293  10055  2.457 0.556     0.139     0.033       68     7.9
rostralanteriorcingulate                 1448   1212   3346  3.223 0.810     0.146     0.040       23     2.8
rostralmiddlefrontal                    11209   8488  19902  2.520 0.642     0.133     0.031      152    16.8
superiorfrontal                         12292   9491  24482  2.763 0.620     0.122     0.027      130    14.1
superiorparietal                         8596   7259  14901  2.265 0.632     0.132     0.028       95     9.7
superiortemporal                         6754   5993  16441  3.009 0.805     0.138     0.026       77     8.0
supramarginal                            6463   5563  12741  2.494 0.603     0.140     0.029       70     7.7
frontalpole                               506    535   1263  2.965 0.576     0.143     0.026        3     0.6
temporalpole                              798   1131   3879  4.226 0.518     0.209     0.042       12     1.6
transversetemporal                        794    556   1132  2.347 0.424     0.082     0.011        3     0.3
insula                                   3640   2320   7685  3.047 0.832     0.117     0.027       47     4.0
