# Supplementary material for: Computer assisted diagnosis of Alzheimer’s disease using statistical likelihood-ratio test
Source: PLoS One. 2023 Feb 17;18(2):e0279574. doi: 10.1371/journal.pone.0279574 (PMC9937475; doi:10.1371/journal.pone.0279574)
Supplement: S2 File — (ZIP) [file pone.0279574.s002.zip › ADNI_NC/1_1_20/S168278/stats/lh.aparc.stats]

# Table of FreeSurfer cortical parcellation anatomical statistics 
# 
# CreationTime 2020/01/21-21:46:33-GMT
# generating_program mris_anatomical_stats
# cvs_version $Id: mris_anatomical_stats.c,v 1.79 2016/03/14 15:15:34 greve Exp $
# mrisurf.c-cvs_version $Id: mrisurf.c,v 1.781.2.6 2016/12/27 16:47:14 zkaufman Exp $
# cmdline mris_anatomical_stats -th3 -mgz -cortex ../label/lh.cortex.label -f ../stats/lh.aparc.stats -b -a ../label/lh.aparc.annot -c ../label/aparc.annot.ctab S168278 lh white 
# sysname  Linux
# hostname ada
# machine  x86_64
# user     xzheng
# 
# SUBJECTS_DIR /home/span/acad/xzheng/freesurfer/subjects
# anatomy_type surface
# subjectname S168278
# hemi lh
# AnnotationFile ../label/lh.aparc.annot
# AnnotationFileTimeStamp 2020/01/22 07:55:30
# Measure Cortex, NumVert, Number of Vertices, 139523, unitless
# Measure Cortex, WhiteSurfArea, White Surface Total Area, 91422.5, mm^2
# Measure Cortex, MeanThickness, Mean Thickness, 2.57249, mm
# Measure BrainSeg, BrainSegVol, Brain Segmentation Volume, 1263119.000000, mm^3
# Measure BrainSegNotVent, BrainSegVolNotVent, Brain Segmentation Volume Without Ventricles, 1206271.000000, mm^3
# Measure BrainSegNotVentSurf, BrainSegVolNotVentSurf, Brain Segmentation Volume Without Ventricles from Surf, 1205862.174090, mm^3
# Measure Cortex, CortexVol Total cortical gray matter volume, 532420.106128, mm^3
# Measure SupraTentorial, SupraTentorialVol, Supratentorial volume, 1106217.174090, mm^3
# Measure SupraTentorialNotVent, SupraTentorialVolNotVent, Supratentorial volume, 1054106.174090, mm^3
# Measure EstimatedTotalIntraCranialVol, eTIV, Estimated Total Intracranial Volume, 1806581.136690, mm^3
# NTableCols 10
# TableCol  1 ColHeader StructName
# TableCol  1 FieldName Structure Name
# TableCol  1 Units     NA
# TableCol  2 ColHeader NumVert
# TableCol  2 FieldName Number of Vertices
# TableCol  2 Units     unitless
# TableCol  3 ColHeader SurfArea
# TableCol  3 FieldName Surface Area
# TableCol  3 Units     mm^2
# TableCol  4 ColHeader GrayVol
# TableCol  4 FieldName Gray Matter Volume
# TableCol  4 Units     mm^3
# TableCol  5 ColHeader ThickAvg 
# TableCol  5 FieldName Average Thickness
# TableCol  5 Units     mm
# TableCol  6 ColHeader ThickStd
# TableCol  6 FieldName Thickness StdDev
# TableCol  6 Units     mm 
# TableCol  7 ColHeader MeanCurv
# TableCol  7 FieldName Integrated Rectified Mean Curvature
# TableCol  7 Units     mm^-1
# TableCol  8 ColHeader GausCurv 
# TableCol  8 FieldName Integrated Rectified Gaussian Curvature
# TableCol  8 Units     mm^-2
# TableCol  9 ColHeader  FoldInd
# TableCol  9 FieldName  Folding Index 
# TableCol  9 Units      unitless 
# TableCol 10 ColHeader CurvInd
# TableCol 10 FieldName Intrinsic Curvature Index
# TableCol 10 Units     unitless
# ColHeaders StructName NumVert SurfArea GrayVol ThickAvg ThickStd MeanCurv GausCurv FoldInd CurvInd
bankssts                                 1597   1143   2958  2.421 0.571     0.107     0.021       15     1.3
caudalanteriorcingulate                  1219    805   1918  2.380 0.627     0.142     0.015       24     0.7
caudalmiddlefrontal                      3667   2402   6960  2.700 0.582     0.113     0.024       32     3.7
cuneus                                   2622   1583   3315  1.899 0.442     0.144     0.035       40     3.8
entorhinal                                815    532   2671  3.618 0.927     0.105     0.029        6     0.9
fusiform                                 4452   3070  10258  2.784 0.703     0.134     0.030       68     5.7
inferiorparietal                         6509   4462  12671  2.383 0.652     0.128     0.027       91     7.0
inferiortemporal                         5142   3611  11984  2.794 0.789     0.135     0.033       90     7.1
isthmuscingulate                         1559   1007   2685  2.420 0.811     0.128     0.031       24     1.6
lateraloccipital                         8370   5431  14244  2.209 0.634     0.141     0.032      116    10.9
lateralorbitofrontal                     4292   2969   9106  2.921 0.772     0.133     0.035       54     6.1
lingual                                  4067   2688   6441  2.135 0.682     0.130     0.031       49     5.4
medialorbitofrontal                      3326   2319   6650  2.575 0.701     0.130     0.028       49     3.6
middletemporal                           5053   3490  12888  2.879 0.727     0.125     0.029       75     6.2
parahippocampal                           934    636   1961  2.751 0.695     0.086     0.012        6     0.4
paracentral                              2170   1348   3882  2.539 0.562     0.109     0.019       19     1.7
parsopercularis                          2237   1480   5038  2.747 0.664     0.098     0.018       18     1.4
parsorbitalis                            1231    792   3343  3.093 0.687     0.141     0.032       23     1.7
parstriangularis                         2333   1484   4721  2.761 0.588     0.106     0.024       21     2.4
pericalcarine                            2281   1524   2474  1.747 0.451     0.125     0.030       24     2.8
postcentral                              6886   4202  10325  2.144 0.651     0.106     0.027       71     8.1
posteriorcingulate                       1770   1251   3389  2.336 0.644     0.141     0.025       33     1.7
precentral                               8978   5349  15813  2.665 0.620     0.100     0.029       90    11.0
precuneus                                5530   3829  10055  2.457 0.556     0.129     0.027       63     6.4
rostralanteriorcingulate                 1448    955   3346  3.223 0.810     0.123     0.029       21     1.6
rostralmiddlefrontal                    11209   6963  19902  2.520 0.642     0.130     0.036      143    16.1
superiorfrontal                         12292   7756  24482  2.763 0.620     0.115     0.037      159    14.1
superiorparietal                         8596   5599  14901  2.265 0.632     0.117     0.025       98     8.0
superiortemporal                         6754   4533  16441  3.009 0.805     0.107     0.020       64     5.3
supramarginal                            6463   4355  12741  2.494 0.603     0.123     0.026       81     6.7
frontalpole                               506    268   1263  2.965 0.576     0.131     0.080       26     1.3
temporalpole                              798    625   3879  4.226 0.518     0.162     0.046       11     1.7
transversetemporal                        794    435   1132  2.347 0.424     0.079     0.012        5     0.3
insula                                   3640   2544   7685  3.047 0.832     0.105     0.022       24     3.2
