# Supplementary material for: Computer assisted diagnosis of Alzheimer’s disease using statistical likelihood-ratio test
Source: PLoS One. 2023 Feb 17;18(2):e0279574. doi: 10.1371/journal.pone.0279574 (PMC9937475; doi:10.1371/journal.pone.0279574)
Supplement: S2 File — (ZIP) [file pone.0279574.s002.zip › ADNI_NC/1_1_20/S168278/stats/lh.BA_exvivo.stats]

# Table of FreeSurfer cortical parcellation anatomical statistics 
# 
# CreationTime 2020/01/21-22:35:12-GMT
# generating_program mris_anatomical_stats
# cvs_version $Id: mris_anatomical_stats.c,v 1.79 2016/03/14 15:15:34 greve Exp $
# mrisurf.c-cvs_version $Id: mrisurf.c,v 1.781.2.6 2016/12/27 16:47:14 zkaufman Exp $
# cmdline mris_anatomical_stats -th3 -mgz -f ../stats/lh.BA_exvivo.stats -b -a ./lh.BA_exvivo.annot -c ./BA_exvivo.ctab S168278 lh white 
# sysname  Linux
# hostname ada
# machine  x86_64
# user     xzheng
# 
# SUBJECTS_DIR /home/span/acad/xzheng/freesurfer/subjects
# anatomy_type surface
# subjectname S168278
# hemi lh
# AnnotationFile ./lh.BA_exvivo.annot
# AnnotationFileTimeStamp 2020/01/22 09:35:02
# Measure Cortex, NumVert, Number of Vertices, 148510, unitless
# Measure Cortex, WhiteSurfArea, White Surface Total Area, 97482.8, mm^2
# Measure BrainSeg, BrainSegVol, Brain Segmentation Volume, 1263119.000000, mm^3
# Measure BrainSegNotVent, BrainSegVolNotVent, Brain Segmentation Volume Without Ventricles, 1206271.000000, mm^3
# Measure BrainSegNotVentSurf, BrainSegVolNotVentSurf, Brain Segmentation Volume Without Ventricles from Surf, 1205862.174090, mm^3
# Measure Cortex, CortexVol Total cortical gray matter volume, 532420.106128, mm^3
# Measure SupraTentorial, SupraTentorialVol, Supratentorial volume, 1106217.174090, mm^3
# Measure SupraTentorialNotVent, SupraTentorialVolNotVent, Supratentorial volume, 1054106.174090, mm^3
# Measure EstimatedTotalIntraCranialVol, eTIV, Estimated Total Intracranial Volume, 1806581.136690, mm^3
# NTableCols 10
# TableCol  1 ColHeader StructName
# TableCol  1 FieldName Structure Name
# TableCol  1 Units     NA
# TableCol  2 ColHeader NumVert
# TableCol  2 FieldName Number of Vertices
# TableCol  2 Units     unitless
# TableCol  3 ColHeader SurfArea
# TableCol  3 FieldName Surface Area
# TableCol  3 Units     mm^2
# TableCol  4 ColHeader GrayVol
# TableCol  4 FieldName Gray Matter Volume
# TableCol  4 Units     mm^3
# TableCol  5 ColHeader ThickAvg 
# TableCol  5 FieldName Average Thickness
# TableCol  5 Units     mm
# TableCol  6 ColHeader ThickStd
# TableCol  6 FieldName Thickness StdDev
# TableCol  6 Units     mm 
# TableCol  7 ColHeader MeanCurv
# TableCol  7 FieldName Integrated Rectified Mean Curvature
# TableCol  7 Units     mm^-1
# TableCol  8 ColHeader GausCurv 
# TableCol  8 FieldName Integrated Rectified Gaussian Curvature
# TableCol  8 Units     mm^-2
# TableCol  9 ColHeader  FoldInd
# TableCol  9 FieldName  Folding Index 
# TableCol  9 Units      unitless 
# TableCol 10 ColHeader CurvInd
# TableCol 10 FieldName Intrinsic Curvature Index
# TableCol 10 Units     unitless
# ColHeaders StructName NumVert SurfArea GrayVol ThickAvg ThickStd MeanCurv GausCurv FoldInd CurvInd
BA1_exvivo                               1414    735   2242  2.290 0.588     0.123     0.042       22     2.6
BA2_exvivo                               4245   2780   6988  2.297 0.545     0.106     0.022       36     3.8
BA3a_exvivo                              1081    747   1135  1.784 0.459     0.115     0.022        7     0.9
BA3b_exvivo                              2650   1635   3571  1.912 0.602     0.104     0.025       28     3.0
BA4a_exvivo                              2008   1063   3599  2.842 0.552     0.090     0.018       16     1.4
BA4p_exvivo                              1548    932   2752  2.844 0.523     0.085     0.020       10     1.3
BA6_exvivo                              11030   6851  21939  2.694 0.634     0.114     0.033      127    15.1
BA44_exvivo                              2180   1426   4918  2.754 0.692     0.099     0.017       18     1.5
BA45_exvivo                              3449   2216   6913  2.670 0.593     0.114     0.026       35     3.6
V1_exvivo                                4002   2562   5196  1.866 0.559     0.132     0.037       56     6.2
V2_exvivo                                8410   5334  12403  2.071 0.618     0.142     0.032      112    11.0
MT_exvivo                                2272   1483   4764  2.536 0.564     0.143     0.034       38     2.9
perirhinal_exvivo                         602    378   2070  3.761 0.755     0.097     0.027        4     0.6
entorhinal_exvivo                         688    496   1862  3.265 0.833     0.117     0.024        6     0.6
