# Supplementary material for: Computer assisted diagnosis of Alzheimer’s disease using statistical likelihood-ratio test
Source: PLoS One. 2023 Feb 17;18(2):e0279574. doi: 10.1371/journal.pone.0279574 (PMC9937475; doi:10.1371/journal.pone.0279574)
Supplement: S2 File — (ZIP) [file pone.0279574.s002.zip › ADNI_NC/1_1_20/S168278/stats/lh.curv.stats]

Raw <mean> +- <std> (using 'lh.curv'):                -0.04083 +- 0.1844 
       Raw Min:                                       -1.67644 at vertex 147654  
       Raw Max:                                        4.19734 at vertex 103230  
       Raw Curvature Calculation Type:                discrete
       Raw Mean Vertex Separation (Whole Surface):     0.84463 +- 0.23322 mm
       Raw Total Surface Area:                     89244.01562 mm^2
       Raw Total Number of Vertices:                    148510
       Raw Average Vertex Area (Whole Surface):        0.60093 mm^2
       Raw Natural Surface Integral:               -1767.42603
       Raw Rectified Surface Integral:             11478.80078
       Raw Positive Surface Integral:               4855.68750
       Raw Negative Surface Integral:               6623.11377
       Raw Mean Natural Surface Integral:             -0.01190 across 148510 (100.00%) vertices
       Raw Mean Rectified Surface Integral:            0.07729 across 148510 (100.00%) vertices
       Raw Mean Positive Surface Integral:             0.06908 across 70294 (47.33%) vertices
       Raw Mean Negative Surface Integral:             0.08468 across 78216 (52.67%) vertices
       Raw AreaNorm Natural Surface Integral:         -0.01980 across 89243.734375 (100.00%) mm^2
       Raw AreaNorm Rectified Surface Integral:        0.12862 across 89243.734375 (100.00%) mm^2
       Raw AreaNorm Positive Surface Integral:         0.10659 across 45553.574219 (51.04%) mm^2
       Raw AreaNorm Negative Surface Integral:         0.15159 across 43690.738281 (48.96%) mm^2

Raw <mean> +- <std> (using 'lh.sulc'):                -0.00000 +- 5.4981 
       Raw Min:                                      -14.92980 at vertex 127230  
       Raw Max:                                       16.37566 at vertex 126880  
       Raw Curvature Calculation Type:                discrete
       Raw Mean Vertex Separation (Whole Surface):     0.84463 +- 0.23322 mm
       Raw Total Surface Area:                     89244.01562 mm^2
       Raw Total Number of Vertices:                    148510
       Raw Average Vertex Area (Whole Surface):        0.60093 mm^2
       Raw Natural Surface Integral:               38291.54688
       Raw Rectified Surface Integral:            396445.71875
       Raw Positive Surface Integral:             217368.62500
       Raw Negative Surface Integral:             179077.07812
       Raw Mean Natural Surface Integral:              0.25784 across 148510 (100.00%) vertices
       Raw Mean Rectified Surface Integral:            2.66949 across 148510 (100.00%) vertices
       Raw Mean Positive Surface Integral:             3.17577 across 68446 (46.09%) vertices
       Raw Mean Negative Surface Integral:             2.23667 across 80064 (53.91%) vertices
       Raw AreaNorm Natural Surface Integral:          0.42907 across 89243.734375 (100.00%) mm^2
       Raw AreaNorm Rectified Surface Integral:        4.44228 across 89243.734375 (100.00%) mm^2
       Raw AreaNorm Positive Surface Integral:         4.94862 across 43925.113281 (49.22%) mm^2
       Raw AreaNorm Negative Surface Integral:         3.95146 across 45319.214844 (50.78%) mm^2

K <mean> +- <std> (using 'lh.smoothwm'):               0.22696 +- 8.9809 mm^-2
         K Min:                                     -101.45871 at vertex 77503   
         K Max:                                     2131.58472 at vertex 147654  
         K Curvature Calculation Type:                discrete
         K Mean Vertex Separation (Whole Surface):     0.84463 +- 0.23322 mm
         K Total Surface Area:                     89244.01562 mm^2
         K Total Number of Vertices:                    148510
         K Average Vertex Area (Whole Surface):        0.60093 mm^2
         K Natural Surface Integral:                  12.56637
         K Rectified Surface Integral:              5758.91650
         K Positive Surface Integral:               2885.74146
         K Negative Surface Integral:               2873.17505
         K Mean Natural Surface Integral:              0.00008 across 148510 (100.00%) vertices
         K Mean Rectified Surface Integral:            0.03878 across 148510 (100.00%) vertices
         K Mean Positive Surface Integral:             0.04351 across 66320 (44.66%) vertices
         K Mean Negative Surface Integral:             0.03496 across 82190 (55.34%) vertices
         K AreaNorm Natural Surface Integral:          0.00014 across 89243.734375 (100.00%) mm^2
         K AreaNorm Rectified Surface Integral:        0.06453 across 89243.734375 (100.00%) mm^2
         K AreaNorm Positive Surface Integral:         0.09464 across 30493.312500 (34.17%) mm^2
         K AreaNorm Negative Surface Integral:         0.04890 across 58750.691406 (65.83%) mm^2

H <mean> +- <std> (using 'lh.smoothwm'):              -0.08286 +- 0.8269 mm^-1
         H Min:                                      -63.03092 at vertex 147654  
         H Max:                                       57.68195 at vertex 92642   
         H Curvature Calculation Type:                discrete
         H Mean Vertex Separation (Whole Surface):     0.84463 +- 0.23322 mm
         H Total Surface Area:                     89244.01562 mm^2
         H Total Number of Vertices:                    148510
         H Average Vertex Area (Whole Surface):        0.60093 mm^2
         H Natural Surface Integral:               -1609.26208
         H Rectified Surface Integral:             15108.68457
         H Positive Surface Integral:               6749.71143
         H Negative Surface Integral:               8358.97363
         H Mean Natural Surface Integral:             -0.01084 across 148510 (100.00%) vertices
         H Mean Rectified Surface Integral:            0.10174 across 148510 (100.00%) vertices
         H Mean Positive Surface Integral:             0.08887 across 75950 (51.14%) vertices
         H Mean Negative Surface Integral:             0.11520 across 72560 (48.86%) vertices
         H AreaNorm Natural Surface Integral:         -0.01803 across 89243.734375 (100.00%) mm^2
         H AreaNorm Rectified Surface Integral:        0.16930 across 89243.734375 (100.00%) mm^2
         H AreaNorm Positive Surface Integral:         0.13729 across 49165.652344 (55.09%) mm^2
         H AreaNorm Negative Surface Integral:         0.20856 across 40078.718750 (44.91%) mm^2

k1 <mean> +- <std> (using 'lh.smoothwm'):             -0.16999 +- 1.4887 mm^-1
        k1 Min:                                     -105.94143 at vertex 147654  
        k1 Max:                                       99.87062 at vertex 92642   
        k1 Curvature Calculation Type:                discrete
        k1 Mean Vertex Separation (Whole Surface):     0.84463 +- 0.23322 mm
        k1 Total Surface Area:                     89244.01562 mm^2
        k1 Total Number of Vertices:                    148510
        k1 Average Vertex Area (Whole Surface):        0.60093 mm^2
        k1 Natural Surface Integral:               -4420.46973
        k1 Rectified Surface Integral:             33834.40625
        k1 Positive Surface Integral:              14706.96777
        k1 Negative Surface Integral:              19127.43750
        k1 Mean Natural Surface Integral:             -0.02977 across 148510 (100.00%) vertices
        k1 Mean Rectified Surface Integral:            0.22783 across 148510 (100.00%) vertices
        k1 Mean Positive Surface Integral:             0.19364 across 75950 (51.14%) vertices
        k1 Mean Negative Surface Integral:             0.26361 across 72560 (48.86%) vertices
        k1 AreaNorm Natural Surface Integral:         -0.04953 across 89243.734375 (100.00%) mm^2
        k1 AreaNorm Rectified Surface Integral:        0.37912 across 89243.734375 (100.00%) mm^2
        k1 AreaNorm Positive Surface Integral:         0.29913 across 49165.652344 (55.09%) mm^2
        k1 AreaNorm Negative Surface Integral:         0.47725 across 40078.718750 (44.91%) mm^2

k2 <mean> +- <std> (using 'lh.smoothwm'):              0.00426 +- 0.2528 mm^-1
        k2 Min:                                      -20.12041 at vertex 147654  
        k2 Max:                                       16.67157 at vertex 49144   
        k2 Curvature Calculation Type:                discrete
        k2 Mean Vertex Separation (Whole Surface):     0.84463 +- 0.23322 mm
        k2 Total Surface Area:                     89244.01562 mm^2
        k2 Total Number of Vertices:                    148510
        k2 Average Vertex Area (Whole Surface):        0.60093 mm^2
        k2 Natural Surface Integral:                1201.94739
        k2 Rectified Surface Integral:              8893.75684
        k2 Positive Surface Integral:               5047.85205
        k2 Negative Surface Integral:               3845.90454
        k2 Mean Natural Surface Integral:              0.00809 across 148510 (100.00%) vertices
        k2 Mean Rectified Surface Integral:            0.05989 across 148510 (100.00%) vertices
        k2 Mean Positive Surface Integral:             0.06252 across 80744 (54.37%) vertices
        k2 Mean Negative Surface Integral:             0.05675 across 67766 (45.63%) vertices
        k2 AreaNorm Natural Surface Integral:          0.01347 across 89243.734375 (100.00%) mm^2
        k2 AreaNorm Rectified Surface Integral:        0.09966 across 89243.734375 (100.00%) mm^2
        k2 AreaNorm Positive Surface Integral:         0.10458 across 48269.414062 (54.09%) mm^2
        k2 AreaNorm Negative Surface Integral:         0.09386 across 40974.562500 (45.91%) mm^2

S <mean> +- <std> (using 'lh.smoothwm'):               1.85556 +- 42.2635 mm^-2
         S Min:                                        0.00000 at vertex 922     
         S Max:                                     7365.24805 at vertex 147654  
         S Curvature Calculation Type:                discrete
         S Mean Vertex Separation (Whole Surface):     0.84463 +- 0.23322 mm
         S Total Surface Area:                     89244.01562 mm^2
         S Total Number of Vertices:                    148510
         S Average Vertex Area (Whole Surface):        0.60093 mm^2
         S Natural Surface Integral:               34744.83594
         S Rectified Surface Integral:             34744.83594
         S Positive Surface Integral:              34744.83594
         S Negative Surface Integral:                  0.00000
         S Mean Natural Surface Integral:              0.23396 across 148510 (100.00%) vertices
         S Mean Rectified Surface Integral:            0.23396 across 148510 (100.00%) vertices
         S Mean Positive Surface Integral:             0.23396 across 148510 (100.00%) vertices
         S Mean Negative Surface Integral:             0.00000 across 0 (00.00%) vertices
         S AreaNorm Natural Surface Integral:          0.38933 across 89243.734375 (100.00%) mm^2
         S AreaNorm Rectified Surface Integral:        0.38933 across 89243.734375 (100.00%) mm^2
         S AreaNorm Positive Surface Integral:         0.38933 across 89243.734375 (100.00%) mm^2
         S AreaNorm Negative Surface Integral:         0.00000 across 0.000000 (00.00%) mm^2

C <mean> +- <std> (using 'lh.smoothwm'):               0.45178 +- 0.9749 mm^-2
         C Min:                                        0.00000 at vertex 92441   
         C Max:                                       76.25095 at vertex 147654  
         C Curvature Calculation Type:                discrete
         C Mean Vertex Separation (Whole Surface):     0.84463 +- 0.23322 mm
         C Total Surface Area:                     89244.01562 mm^2
         C Total Number of Vertices:                    148510
         C Average Vertex Area (Whole Surface):        0.60093 mm^2
         C Natural Surface Integral:               25233.01758
         C Rectified Surface Integral:             25233.01758
         C Positive Surface Integral:              25233.01758
         C Negative Surface Integral:                  0.00000
         C Mean Natural Surface Integral:              0.16991 across 148510 (100.00%) vertices
         C Mean Rectified Surface Integral:            0.16991 across 148510 (100.00%) vertices
         C Mean Positive Surface Integral:             0.16991 across 148510 (100.00%) vertices
         C Mean Negative Surface Integral:             0.00000 across 0 (00.00%) vertices
         C AreaNorm Natural Surface Integral:          0.28274 across 89243.734375 (100.00%) mm^2
         C AreaNorm Rectified Surface Integral:        0.28274 across 89243.734375 (100.00%) mm^2
         C AreaNorm Positive Surface Integral:         0.28274 across 89243.734375 (100.00%) mm^2
         C AreaNorm Negative Surface Integral:         0.00000 across 0.000000 (00.00%) mm^2

BE <mean> +- <std> (using 'lh.smoothwm'):              2.30901 +- 57.2476 mm^-2
        BE Min:                                        0.00000 at vertex 92441   
        BE Max:                                    11628.41699 at vertex 147654  
        BE Curvature Calculation Type:                discrete
        BE Mean Vertex Separation (Whole Surface):     0.84463 +- 0.23322 mm
        BE Total Surface Area:                     89244.01562 mm^2
        BE Total Number of Vertices:                    148510
        BE Average Vertex Area (Whole Surface):        0.60093 mm^2
        BE Natural Surface Integral:               34766.90625
        BE Rectified Surface Integral:             34766.90625
        BE Positive Surface Integral:              34766.90625
        BE Negative Surface Integral:                  0.00000
        BE Mean Natural Surface Integral:              0.23410 across 148510 (100.00%) vertices
        BE Mean Rectified Surface Integral:            0.23410 across 148510 (100.00%) vertices
        BE Mean Positive Surface Integral:             0.23410 across 148510 (100.00%) vertices
        BE Mean Negative Surface Integral:             0.00000 across 0 (00.00%) vertices
        BE AreaNorm Natural Surface Integral:          0.38957 across 89243.734375 (100.00%) mm^2
        BE AreaNorm Rectified Surface Integral:        0.38957 across 89243.734375 (100.00%) mm^2
        BE AreaNorm Positive Surface Integral:         0.38957 across 89243.734375 (100.00%) mm^2
        BE AreaNorm Negative Surface Integral:         0.00000 across 0.000000 (00.00%) mm^2

FI <mean> +- <std> (using 'lh.smoothwm'):              1.94485 +- 48.1114 mm^-2
        FI Min:                                        0.00000 at vertex 922     
        FI Max:                                     9092.00195 at vertex 147654  
        FI Curvature Calculation Type:                discrete
        FI Mean Vertex Separation (Whole Surface):     0.84463 +- 0.23322 mm
        FI Total Surface Area:                     89244.01562 mm^2
        FI Total Number of Vertices:                    148510
        FI Average Vertex Area (Whole Surface):        0.60093 mm^2
        FI Natural Surface Integral:               27164.94531
        FI Rectified Surface Integral:             27164.94531
        FI Positive Surface Integral:              27164.94531
        FI Negative Surface Integral:                  0.00000
        FI Mean Natural Surface Integral:              0.18292 across 148510 (100.00%) vertices
        FI Mean Rectified Surface Integral:            0.18292 across 148510 (100.00%) vertices
        FI Mean Positive Surface Integral:             0.18292 across 148510 (100.00%) vertices
        FI Mean Negative Surface Integral:             0.00000 across 0 (00.00%) vertices
        FI AreaNorm Natural Surface Integral:          0.30439 across 89243.734375 (100.00%) mm^2
        FI AreaNorm Rectified Surface Integral:        0.30439 across 89243.734375 (100.00%) mm^2
        FI AreaNorm Positive Surface Integral:         0.30439 across 89243.734375 (100.00%) mm^2
        FI AreaNorm Negative Surface Integral:         0.00000 across 0.000000 (00.00%) mm^2

curv -- calculation type:                                discrete
curv -- Folding Index (FI):                            2161.71777
curv -- Intrinsic Curvature Index - positive (ICIp):    229.64001
curv -- Intrinsic Curvature Index - negative (ICIn):    228.64000
curv -- Intrinsic Curvature Index - natural  (ICIt):      1.00000

Mean across 10 curvatures: 6.4987e-01 +- 9.2880e-01
