# Supplementary material for: Computer assisted diagnosis of Alzheimer’s disease using statistical likelihood-ratio test
Source: PLoS One. 2023 Feb 17;18(2):e0279574. doi: 10.1371/journal.pone.0279574 (PMC9937475; doi:10.1371/journal.pone.0279574)
Supplement: S2 File — (ZIP) [file pone.0279574.s002.zip › ADNI_NC/1_1_20/S168278/stats/lh.w-g.pct.stats]

# Title Segmentation Statistics 
# 
# generating_program mri_segstats
# cvs_version $Id: mri_segstats.c,v 1.121 2016/05/31 17:27:11 greve Exp $
# cmdline mri_segstats --in /home/span/acad/xzheng/freesurfer/subjects/S168278/surf/lh.w-g.pct.mgh --annot S168278 lh aparc --sum /home/span/acad/xzheng/freesurfer/subjects/S168278/stats/lh.w-g.pct.stats --snr 
# sysname  Linux
# hostname ada
# machine  x86_64
# user     xzheng
# anatomy_type surface
# 
# SUBJECTS_DIR /home/span/acad/xzheng/freesurfer/subjects
# subjectname S168278
# Annot S168278 lh aparc
# ColorTable /tmp/mri_segstats.tmp.S168278.lh.82.ctab 
# ColorTableTimeStamp 2020/01/22 08:54:20 
# InVolFile  /home/span/acad/xzheng/freesurfer/subjects/S168278/surf/lh.w-g.pct.mgh 
# InVolFileTimeStamp  2020/01/22 08:54:18 
# InVolFrame 0 
# Only reporting non-empty segmentations
# VertexArea_mm2 0.656406 
# TableCol  1 ColHeader Index 
# TableCol  1 FieldName Index 
# TableCol  1 Units     NA 
# TableCol  2 ColHeader SegId 
# TableCol  2 FieldName Segmentation Id
# TableCol  2 Units     NA
# TableCol  3 ColHeader NVertices 
# TableCol  3 FieldName Number of Vertices
# TableCol  3 Units     unitless
# TableCol  4 ColHeader Area_mm2
# TableCol  4 FieldName Area
# TableCol  4 Units     mm^2
# TableCol  5 ColHeader StructName
# TableCol  5 FieldName Structure Name
# TableCol  5 Units     NA
# TableCol  6 ColHeader Mean 
# TableCol  6 FieldName Intensity Mean
# TableCol  6 Units     unknown
# TableCol  7 ColHeader StdDev
# TableCol  7 FieldName Itensity StdDev
# TableCol  7 Units     unknown
# TableCol  8 ColHeader Min
# TableCol  8 FieldName Intensity Min
# TableCol  8 Units     unknown
# TableCol  9 ColHeader Max
# TableCol  9 FieldName Intensity Max
# TableCol  9 Units     unknown
# TableCol 10 ColHeader Range
# TableCol 10 FieldName Intensity Range
# TableCol 10 Units     unknown
# TableCol 11 ColHeader SNR
# TableCol 11 FieldName Intensity SNR
# TableCol 11 Units     none
# NRows 35 
# NTableCols 11 
# ColHeaders  Index SegId NVertices Area_mm2 StructName Mean StdDev Min Max Range SNR  
  1 1000      8970     6044.3  unknown                            0.0724     1.3195   -23.2672    38.7124    61.9796     0.0549 
  2 1001      1597     1142.9  bankssts                          35.7101     6.6859    -0.1377    56.4004    56.5381     5.3411 
  3 1002      1219      805.4  caudalanteriorcingulate           35.6918     6.2372    19.8117    58.5115    38.6998     5.7224 
  4 1003      3667     2401.7  caudalmiddlefrontal               28.2543     8.1838   -11.5476    50.8532    62.4008     3.4525 
  5 1005      2622     1582.9  cuneus                            21.9967     8.9834    -2.7666    47.4877    50.2543     2.4486 
  6 1006       815      532.4  entorhinal                        22.2147     7.6516     0.0000    47.3914    47.3914     2.9033 
  7 1007      4452     3070.4  fusiform                          29.9119     8.4056    -1.3439    56.8036    58.1475     3.5586 
  8 1008      6509     4461.7  inferiorparietal                  33.0876     7.8421     2.3569    57.8575    55.5006     4.2192 
  9 1009      5142     3610.9  inferiortemporal                  31.2095     8.5396   -32.2682    57.6172    89.8853     3.6547 
 10 1010      1559     1007.2  isthmuscingulate                  27.5462     8.3818     0.0000    54.1314    54.1314     3.2864 
 11 1011      8370     5430.9  lateraloccipital                  27.9925     8.6969    -4.5794    58.3132    62.8926     3.2187 
 12 1012      4292     2969.5  lateralorbitofrontal              26.1590     8.8816   -39.9330    58.7956    98.7287     2.9453 
 13 1013      4067     2687.5  lingual                           23.7429     9.4454    -7.9726    62.7908    70.7634     2.5137 
 14 1014      3326     2319.1  medialorbitofrontal               25.2306     9.0269   -20.7996    61.6740    82.4736     2.7951 
 15 1015      5053     3490.1  middletemporal                    32.0065     8.7796   -10.4817    55.3715    65.8531     3.6456 
 16 1016       934      635.9  parahippocampal                   29.2284     6.7549     7.3205    44.9044    37.5840     4.3270 
 17 1017      2170     1347.6  paracentral                       26.8622     7.3441    -0.2852    46.0187    46.3039     3.6577 
 18 1018      2237     1479.6  parsopercularis                   29.2716     6.1875     7.1826    46.7645    39.5818     4.7308 
 19 1019      1231      792.3  parsorbitalis                     26.2981     8.2888    -4.7599    47.1537    51.9135     3.1727 
 20 1020      2333     1484.4  parstriangularis                  26.2143     7.9430    -8.6888    45.7120    54.4008     3.3003 
 21 1021      2281     1523.7  pericalcarine                     17.0311    11.8800   -87.9002    51.8320   139.7322     1.4336 
 22 1022      6886     4201.6  postcentral                       23.8712     9.4767   -14.8921    68.3159    83.2080     2.5189 
 23 1023      1770     1251.2  posteriorcingulate                31.6746     7.7628     3.4963    56.5491    53.0528     4.0803 
 24 1024      8978     5349.1  precentral                        23.6885     8.8313   -23.9723    54.2005    78.1729     2.6823 
 25 1025      5530     3828.8  precuneus                         29.7927     7.0389     1.7672    53.6538    51.8866     4.2326 
 26 1026      1448      954.9  rostralanteriorcingulate          23.6330    17.5023   -66.3993    45.1369   111.5362     1.3503 
 27 1027     11209     6962.8  rostralmiddlefrontal              24.5840     9.1713    -8.7441    58.1952    66.9393     2.6805 
 28 1028     12292     7756.3  superiorfrontal                   27.0205     8.0959   -26.8899    53.2600    80.1499     3.3375 
 29 1029      8596     5598.5  superiorparietal                  29.7736     7.6184   -25.9085    53.3159    79.2244     3.9081 
 30 1030      6754     4532.9  superiortemporal                  29.4708     7.5215    -3.7825    55.2472    59.0297     3.9182 
 31 1031      6463     4355.0  supramarginal                     33.0985     8.2593    -6.9490    60.5152    67.4642     4.0074 
 32 1032       506      267.7  frontalpole                       18.8327     6.8389    -3.3423    37.7012    41.0435     2.7538 
 33 1033       798      624.9  temporalpole                      29.4908    11.9420   -47.1702    58.2809   105.4511     2.4695 
 34 1034       794      434.6  transversetemporal                21.1164     5.3930    10.2644    48.2441    37.9797     3.9155 
 35 1035      3640     2543.9  insula                            23.3307     7.1533    -2.8277    46.3050    49.1327     3.2615 
