# Supplementary material for: Computer assisted diagnosis of Alzheimer’s disease using statistical likelihood-ratio test
Source: PLoS One. 2023 Feb 17;18(2):e0279574. doi: 10.1371/journal.pone.0279574 (PMC9937475; doi:10.1371/journal.pone.0279574)
Supplement: S2 File — (ZIP) [file pone.0279574.s002.zip › ADNI_NC/1_1_20/S168278/stats/rh.aparc.a2009s.stats]

# Table of FreeSurfer cortical parcellation anatomical statistics 
# 
# CreationTime 2020/01/21-21:51:18-GMT
# generating_program mris_anatomical_stats
# cvs_version $Id: mris_anatomical_stats.c,v 1.79 2016/03/14 15:15:34 greve Exp $
# mrisurf.c-cvs_version $Id: mrisurf.c,v 1.781.2.6 2016/12/27 16:47:14 zkaufman Exp $
# cmdline mris_anatomical_stats -th3 -mgz -cortex ../label/rh.cortex.label -f ../stats/rh.aparc.a2009s.stats -b -a ../label/rh.aparc.a2009s.annot -c ../label/aparc.annot.a2009s.ctab S168278 rh white 
# sysname  Linux
# hostname ada
# machine  x86_64
# user     xzheng
# 
# SUBJECTS_DIR /home/span/acad/xzheng/freesurfer/subjects
# anatomy_type surface
# subjectname S168278
# hemi rh
# AnnotationFile ../label/rh.aparc.a2009s.annot
# AnnotationFileTimeStamp 2020/01/22 08:50:19
# Measure Cortex, NumVert, Number of Vertices, 135346, unitless
# Measure Cortex, WhiteSurfArea, White Surface Total Area, 89349.7, mm^2
# Measure Cortex, MeanThickness, Mean Thickness, 2.50956, mm
# Measure BrainSeg, BrainSegVol, Brain Segmentation Volume, 1263119.000000, mm^3
# Measure BrainSegNotVent, BrainSegVolNotVent, Brain Segmentation Volume Without Ventricles, 1206271.000000, mm^3
# Measure BrainSegNotVentSurf, BrainSegVolNotVentSurf, Brain Segmentation Volume Without Ventricles from Surf, 1205862.174090, mm^3
# Measure Cortex, CortexVol Total cortical gray matter volume, 532420.106128, mm^3
# Measure SupraTentorial, SupraTentorialVol, Supratentorial volume, 1106217.174090, mm^3
# Measure SupraTentorialNotVent, SupraTentorialVolNotVent, Supratentorial volume, 1054106.174090, mm^3
# Measure EstimatedTotalIntraCranialVol, eTIV, Estimated Total Intracranial Volume, 1806581.136690, mm^3
# NTableCols 10
# TableCol  1 ColHeader StructName
# TableCol  1 FieldName Structure Name
# TableCol  1 Units     NA
# TableCol  2 ColHeader NumVert
# TableCol  2 FieldName Number of Vertices
# TableCol  2 Units     unitless
# TableCol  3 ColHeader SurfArea
# TableCol  3 FieldName Surface Area
# TableCol  3 Units     mm^2
# TableCol  4 ColHeader GrayVol
# TableCol  4 FieldName Gray Matter Volume
# TableCol  4 Units     mm^3
# TableCol  5 ColHeader ThickAvg 
# TableCol  5 FieldName Average Thickness
# TableCol  5 Units     mm
# TableCol  6 ColHeader ThickStd
# TableCol  6 FieldName Thickness StdDev
# TableCol  6 Units     mm 
# TableCol  7 ColHeader MeanCurv
# TableCol  7 FieldName Integrated Rectified Mean Curvature
# TableCol  7 Units     mm^-1
# TableCol  8 ColHeader GausCurv 
# TableCol  8 FieldName Integrated Rectified Gaussian Curvature
# TableCol  8 Units     mm^-2
# TableCol  9 ColHeader  FoldInd
# TableCol  9 FieldName  Folding Index 
# TableCol  9 Units      unitless 
# TableCol 10 ColHeader CurvInd
# TableCol 10 FieldName Intrinsic Curvature Index
# TableCol 10 Units     unitless
# ColHeaders StructName NumVert SurfArea GrayVol ThickAvg ThickStd MeanCurv GausCurv FoldInd CurvInd
G&S_frontomargin                          806    587   1565  2.167 0.675     0.156     0.037       16     1.2
G&S_occipital_inf                        1137    761   2726  2.814 0.670     0.129     0.030       16     1.1
G&S_paracentral                          1969   1067   3235  2.489 0.598     0.104     0.027       21     2.4
G&S_subcentral                           1419    931   2739  2.473 0.657     0.126     0.033       20     1.9
G&S_transv_frontopol                     1180    859   2740  2.395 0.730     0.160     0.037       26     1.9
G&S_cingul-Ant                           3410   2417   6864  2.589 0.647     0.130     0.027       46     3.7
G&S_cingul-Mid-Ant                       1220    862   2336  2.408 0.594     0.130     0.017       17     0.8
G&S_cingul-Mid-Post                      1453   1028   2737  2.438 0.587     0.132     0.025       19     1.4
G_cingul-Post-dorsal                      490    321   1306  2.919 0.379     0.134     0.029        7     0.5
G_cingul-Post-ventral                     315    187    708  2.655 0.715     0.138     0.032        6     0.4
G_cuneus                                 2549   1516   3150  1.826 0.489     0.134     0.033       40     3.7
G_front_inf-Opercular                    1321    872   3630  2.911 0.579     0.142     0.031       22     1.7
G_front_inf-Orbital                       359    246   1006  2.774 0.571     0.157     0.032        7     0.5
G_front_inf-Triangul                     1185    812   2904  2.644 0.566     0.145     0.037       22     1.8
G_front_middle                           4366   2929  11997  2.762 0.721     0.152     0.043       99     8.0
G_front_sup                              7190   4722  18084  2.917 0.611     0.135     0.035      108    10.4
G_Ins_lg&S_cent_ins                       679    446   1563  3.128 0.656     0.123     0.033       10     0.8
G_insular_short                          1067    645   2602  3.134 1.053     0.126     0.041       18     1.8
G_occipital_middle                       2595   1661   6169  2.677 0.649     0.141     0.032       45     3.2
G_occipital_sup                          1722    978   3046  2.373 0.637     0.115     0.025       18     1.6
G_oc-temp_lat-fusifor                    2232   1444   5408  2.894 0.726     0.139     0.035       41     3.3
G_oc-temp_med-Lingual                    3348   1978   4823  2.087 0.652     0.143     0.041       51     5.6
G_oc-temp_med-Parahip                    1040    667   3360  3.415 0.886     0.098     0.024        8     0.6
G_orbital                                2980   1926   6982  2.630 0.959     0.148     0.048       61     6.1
G_pariet_inf-Angular                     2891   1843   7112  2.766 0.707     0.137     0.039       55     4.2
G_pariet_inf-Supramar                    2378   1577   5902  2.822 0.639     0.145     0.036       45     3.3
G_parietal_sup                           3087   1831   6324  2.526 0.652     0.128     0.033       50     4.2
G_postcentral                            2490   1333   4109  2.279 0.649     0.114     0.032       38     3.1
G_precentral                             3743   1931   8413  3.061 0.602     0.100     0.032       53     4.8
G_precuneus                              2728   1771   5829  2.597 0.566     0.139     0.036       49     3.6
G_rectus                                  946    594   1954  2.439 0.730     0.134     0.044       20     1.9
G_subcallosal                             743    468   1345  2.751 0.991     0.099     0.043        7     1.2
G_temp_sup-G_T_transv                     520    259    984  2.613 0.455     0.099     0.022        5     0.3
G_temp_sup-Lateral                       1886   1273   5786  3.210 0.693     0.151     0.044       37     3.4
G_temp_sup-Plan_polar                     974    648   2551  3.386 0.728     0.091     0.026        9     1.2
G_temp_sup-Plan_tempo                     660    453   1393  2.648 0.536     0.065     0.009        3     0.3
G_temporal_inf                           2599   1680   7644  3.075 0.819     0.147     0.048       60     5.0
G_temporal_middle                        2819   1965   8955  3.075 0.677     0.143     0.033       55     4.1
Lat_Fis-ant-Horizont                      400    270    428  1.726 0.413     0.084     0.009        2     0.1
Lat_Fis-ant-Vertical                      121     94    238  2.633 0.424     0.087     0.014        1     0.0
Lat_Fis-post                             1446    967   1936  2.255 0.683     0.099     0.016        7     1.0
Pole_occipital                           3231   1925   4914  2.241 0.599     0.142     0.039       45     5.1
Pole_temporal                            1814   1343   7504  3.374 1.033     0.154     0.042       36     3.2
S_calcarine                              2589   1669   2997  2.057 0.715     0.122     0.025       27     2.7
S_central                                3568   2425   4240  1.976 0.595     0.094     0.016       17     2.4
S_cingul-Marginalis                      1294    921   1836  2.228 0.387     0.095     0.015        6     0.8
S_circular_insula_ant                     501    365    869  2.804 0.461     0.092     0.016        2     0.3
S_circular_insula_inf                    1239    847   1882  2.662 0.611     0.072     0.009        4     0.5
S_circular_insula_sup                    1459   1016   2293  2.525 0.493     0.097     0.015        5     1.0
S_collat_transv_ant                       993    716   1941  2.696 0.590     0.119     0.017       10     0.7
S_collat_transv_post                      406    270    413  2.004 0.316     0.138     0.037        3     0.6
S_front_inf                              2286   1591   3168  2.034 0.494     0.100     0.019       16     1.7
S_front_middle                           2506   1825   3778  1.974 0.510     0.122     0.023       21     2.5
S_front_sup                              3142   2196   4601  2.233 0.406     0.097     0.016       16     2.2
S_interm_prim-Jensen                      291    199    430  2.238 0.370     0.073     0.009        1     0.1
S_intrapariet&P_trans                    4043   2786   5400  2.107 0.487     0.114     0.019       32     3.2
S_oc_middle&Lunatus                      1155    809   1453  2.095 0.362     0.122     0.020        9     0.9
S_oc_sup&transversal                     1341    935   1812  2.142 0.441     0.115     0.022        9     1.2
S_occipital_ant                           593    417   1077  2.696 0.536     0.119     0.021        5     0.5
S_oc-temp_lat                            1055    736   1769  2.714 0.600     0.116     0.019        8     0.9
S_oc-temp_med&Lingual                    2014   1481   3041  2.408 0.481     0.095     0.012       10     1.0
S_orbital_lateral                         526    386    677  1.826 0.452     0.126     0.023        3     0.7
S_orbital_med-olfact                      940    669   1159  2.075 0.437     0.111     0.011        8     0.3
S_orbital-H_Shaped                       1537   1091   3112  2.622 0.787     0.124     0.025       15     1.6
S_parieto_occipital                      3037   1964   3830  2.105 0.581     0.096     0.015       19     1.9
S_pericallosal                           1736   1040   1352  1.814 0.758     0.129     0.019       30     1.1
S_postcentral                            2289   1560   2959  2.057 0.522     0.106     0.020       16     1.7
S_precentral-inf-part                    1756   1211   2715  2.402 0.469     0.104     0.016       12     1.1
S_precentral-sup-part                    1638   1139   2421  2.333 0.517     0.096     0.015        8     1.0
S_suborbital                              296    215    531  2.585 0.717     0.136     0.015        3     0.2
S_subparietal                            1231    894   2247  2.517 0.499     0.127     0.025       11     1.3
S_temporal_inf                           1499   1060   2155  2.429 0.392     0.114     0.017       11     1.2
S_temporal_sup                           6505   4556  10671  2.454 0.522     0.100     0.015       43     4.1
S_temporal_transverse                     373    276    535  2.303 0.551     0.119     0.014        3     0.2
