# Supplementary material for: Computer assisted diagnosis of Alzheimer’s disease using statistical likelihood-ratio test
Source: PLoS One. 2023 Feb 17;18(2):e0279574. doi: 10.1371/journal.pone.0279574 (PMC9937475; doi:10.1371/journal.pone.0279574)
Supplement: S2 File — (ZIP) [file pone.0279574.s002.zip › ADNI_NC/1_1_20/S168278/stats/rh.aparc.DKTatlas.stats]

# Table of FreeSurfer cortical parcellation anatomical statistics 
# 
# CreationTime 2020/01/21-21:53:33-GMT
# generating_program mris_anatomical_stats
# cvs_version $Id: mris_anatomical_stats.c,v 1.79 2016/03/14 15:15:34 greve Exp $
# mrisurf.c-cvs_version $Id: mrisurf.c,v 1.781.2.6 2016/12/27 16:47:14 zkaufman Exp $
# cmdline mris_anatomical_stats -th3 -mgz -cortex ../label/rh.cortex.label -f ../stats/rh.aparc.DKTatlas.stats -b -a ../label/rh.aparc.DKTatlas.annot -c ../label/aparc.annot.DKTatlas.ctab S168278 rh white 
# sysname  Linux
# hostname ada
# machine  x86_64
# user     xzheng
# 
# SUBJECTS_DIR /home/span/acad/xzheng/freesurfer/subjects
# anatomy_type surface
# subjectname S168278
# hemi rh
# AnnotationFile ../label/rh.aparc.DKTatlas.annot
# AnnotationFileTimeStamp 2020/01/22 08:52:36
# Measure Cortex, NumVert, Number of Vertices, 135346, unitless
# Measure Cortex, WhiteSurfArea, White Surface Total Area, 89349.7, mm^2
# Measure Cortex, MeanThickness, Mean Thickness, 2.50956, mm
# Measure BrainSeg, BrainSegVol, Brain Segmentation Volume, 1263119.000000, mm^3
# Measure BrainSegNotVent, BrainSegVolNotVent, Brain Segmentation Volume Without Ventricles, 1206271.000000, mm^3
# Measure BrainSegNotVentSurf, BrainSegVolNotVentSurf, Brain Segmentation Volume Without Ventricles from Surf, 1205862.174090, mm^3
# Measure Cortex, CortexVol Total cortical gray matter volume, 532420.106128, mm^3
# Measure SupraTentorial, SupraTentorialVol, Supratentorial volume, 1106217.174090, mm^3
# Measure SupraTentorialNotVent, SupraTentorialVolNotVent, Supratentorial volume, 1054106.174090, mm^3
# Measure EstimatedTotalIntraCranialVol, eTIV, Estimated Total Intracranial Volume, 1806581.136690, mm^3
# NTableCols 10
# TableCol  1 ColHeader StructName
# TableCol  1 FieldName Structure Name
# TableCol  1 Units     NA
# TableCol  2 ColHeader NumVert
# TableCol  2 FieldName Number of Vertices
# TableCol  2 Units     unitless
# TableCol  3 ColHeader SurfArea
# TableCol  3 FieldName Surface Area
# TableCol  3 Units     mm^2
# TableCol  4 ColHeader GrayVol
# TableCol  4 FieldName Gray Matter Volume
# TableCol  4 Units     mm^3
# TableCol  5 ColHeader ThickAvg 
# TableCol  5 FieldName Average Thickness
# TableCol  5 Units     mm
# TableCol  6 ColHeader ThickStd
# TableCol  6 FieldName Thickness StdDev
# TableCol  6 Units     mm 
# TableCol  7 ColHeader MeanCurv
# TableCol  7 FieldName Integrated Rectified Mean Curvature
# TableCol  7 Units     mm^-1
# TableCol  8 ColHeader GausCurv 
# TableCol  8 FieldName Integrated Rectified Gaussian Curvature
# TableCol  8 Units     mm^-2
# TableCol  9 ColHeader  FoldInd
# TableCol  9 FieldName  Folding Index 
# TableCol  9 Units      unitless 
# TableCol 10 ColHeader CurvInd
# TableCol 10 FieldName Intrinsic Curvature Index
# TableCol 10 Units     unitless
# ColHeaders StructName NumVert SurfArea GrayVol ThickAvg ThickStd MeanCurv GausCurv FoldInd CurvInd
caudalanteriorcingulate                  1363    882   2219  2.208 0.653     0.148     0.023       27     1.1
caudalmiddlefrontal                      3369   2342   6896  2.562 0.670     0.109     0.020       29     2.5
cuneus                                   3205   1972   3774  1.812 0.437     0.126     0.028       42     3.9
entorhinal                                610    422   2160  3.598 0.955     0.111     0.028        5     0.5
fusiform                                 4031   2761   8558  2.772 0.662     0.124     0.027       53     4.6
inferiorparietal                         8398   5546  16355  2.502 0.636     0.121     0.027      106     8.7
inferiortemporal                         5364   3607  14200  2.983 0.802     0.141     0.036       92     8.3
isthmuscingulate                         1328    837   2248  2.350 0.839     0.129     0.026       20     1.2
lateraloccipital                         7287   4693  13056  2.410 0.626     0.136     0.031       96     8.8
lateralorbitofrontal                     5039   3371   9620  2.504 0.857     0.138     0.039       82     8.4
lingual                                  4756   2951   6619  2.107 0.614     0.134     0.035       63     6.9
medialorbitofrontal                      2787   1823   5179  2.445 0.761     0.118     0.034       42     3.8
middletemporal                           6021   4276  14634  2.826 0.645     0.119     0.024       76     6.0
parahippocampal                           984    635   1981  2.702 0.738     0.087     0.015        6     0.5
paracentral                              2780   1781   5036  2.553 0.544     0.101     0.020       19     2.3
parsopercularis                          2083   1433   4590  2.696 0.560     0.129     0.027       26     2.2
parsorbitalis                             958    695   2348  2.568 0.752     0.135     0.025       11     1.0
parstriangularis                         2349   1641   4486  2.271 0.661     0.121     0.026       28     2.5
pericalcarine                            2662   1622   2950  1.871 0.538     0.128     0.034       33     3.9
postcentral                              7356   4509  10838  2.105 0.667     0.111     0.027       84     8.3
posteriorcingulate                       1758   1218   3362  2.395 0.751     0.142     0.025       30     1.8
precentral                               8794   5223  16104  2.689 0.657     0.100     0.024       87     8.6
precuneus                                6757   4464  11856  2.442 0.617     0.116     0.024       74     6.4
rostralanteriorcingulate                 1489   1040   3254  2.830 0.828     0.132     0.025       26     1.5
rostralmiddlefrontal                     6997   4816  13658  2.266 0.685     0.139     0.035      110    10.6
superiorfrontal                         13675   9423  29113  2.606 0.670     0.127     0.030      176    16.8
superiorparietal                         7787   5003  13132  2.292 0.611     0.120     0.026       91     8.0
superiortemporal                         7265   4975  17874  2.909 0.807     0.114     0.027       85     8.1
supramarginal                            4326   2921   8603  2.572 0.660     0.124     0.027       54     4.6
transversetemporal                        598    302    958  2.445 0.423     0.082     0.013        4     0.2
insula                                   3170   2167   6702  2.963 0.811     0.105     0.020       26     2.5
