# Supplementary material for: Computer assisted diagnosis of Alzheimer’s disease using statistical likelihood-ratio test
Source: PLoS One. 2023 Feb 17;18(2):e0279574. doi: 10.1371/journal.pone.0279574 (PMC9937475; doi:10.1371/journal.pone.0279574)
Supplement: S2 File — (ZIP) [file pone.0279574.s002.zip › ADNI_NC/1_1_20/S168278/stats/rh.aparc.pial.stats]

# Table of FreeSurfer cortical parcellation anatomical statistics 
# 
# CreationTime 2020/01/21-21:48:55-GMT
# generating_program mris_anatomical_stats
# cvs_version $Id: mris_anatomical_stats.c,v 1.79 2016/03/14 15:15:34 greve Exp $
# mrisurf.c-cvs_version $Id: mrisurf.c,v 1.781.2.6 2016/12/27 16:47:14 zkaufman Exp $
# cmdline mris_anatomical_stats -th3 -mgz -cortex ../label/rh.cortex.label -f ../stats/rh.aparc.pial.stats -b -a ../label/rh.aparc.annot -c ../label/aparc.annot.ctab S168278 rh pial 
# sysname  Linux
# hostname ada
# machine  x86_64
# user     xzheng
# 
# SUBJECTS_DIR /home/span/acad/xzheng/freesurfer/subjects
# anatomy_type surface
# subjectname S168278
# hemi rh
# AnnotationFile ../label/rh.aparc.annot
# AnnotationFileTimeStamp 2020/01/22 07:55:47
# Measure Cortex, NumVert, Number of Vertices, 135318, unitless
# Measure Cortex, PialSurfArea, Pial Surface Total Area, 112918, mm^2
# Measure Cortex, MeanThickness, Mean Thickness, 2.50977, mm
# Measure BrainSeg, BrainSegVol, Brain Segmentation Volume, 1263119.000000, mm^3
# Measure BrainSegNotVent, BrainSegVolNotVent, Brain Segmentation Volume Without Ventricles, 1206271.000000, mm^3
# Measure BrainSegNotVentSurf, BrainSegVolNotVentSurf, Brain Segmentation Volume Without Ventricles from Surf, 1205862.174090, mm^3
# Measure Cortex, CortexVol Total cortical gray matter volume, 532420.106128, mm^3
# Measure SupraTentorial, SupraTentorialVol, Supratentorial volume, 1106217.174090, mm^3
# Measure SupraTentorialNotVent, SupraTentorialVolNotVent, Supratentorial volume, 1054106.174090, mm^3
# Measure EstimatedTotalIntraCranialVol, eTIV, Estimated Total Intracranial Volume, 1806581.136690, mm^3
# NTableCols 10
# TableCol  1 ColHeader StructName
# TableCol  1 FieldName Structure Name
# TableCol  1 Units     NA
# TableCol  2 ColHeader NumVert
# TableCol  2 FieldName Number of Vertices
# TableCol  2 Units     unitless
# TableCol  3 ColHeader SurfArea
# TableCol  3 FieldName Surface Area
# TableCol  3 Units     mm^2
# TableCol  4 ColHeader GrayVol
# TableCol  4 FieldName Gray Matter Volume
# TableCol  4 Units     mm^3
# TableCol  5 ColHeader ThickAvg 
# TableCol  5 FieldName Average Thickness
# TableCol  5 Units     mm
# TableCol  6 ColHeader ThickStd
# TableCol  6 FieldName Thickness StdDev
# TableCol  6 Units     mm 
# TableCol  7 ColHeader MeanCurv
# TableCol  7 FieldName Integrated Rectified Mean Curvature
# TableCol  7 Units     mm^-1
# TableCol  8 ColHeader GausCurv 
# TableCol  8 FieldName Integrated Rectified Gaussian Curvature
# TableCol  8 Units     mm^-2
# TableCol  9 ColHeader  FoldInd
# TableCol  9 FieldName  Folding Index 
# TableCol  9 Units      unitless 
# TableCol 10 ColHeader CurvInd
# TableCol 10 FieldName Intrinsic Curvature Index
# TableCol 10 Units     unitless
# ColHeaders StructName NumVert SurfArea GrayVol ThickAvg ThickStd MeanCurv GausCurv FoldInd CurvInd
bankssts                                 1378    814   2372  2.648 0.491     0.106     0.027       15     1.5
caudalanteriorcingulate                  1153    879   1869  2.163 0.634     0.147     0.039       33     1.2
caudalmiddlefrontal                      3208   2738   6633  2.583 0.668     0.120     0.022       30     2.9
cuneus                                   2679   2026   3150  1.778 0.419     0.126     0.026       47     2.9
entorhinal                                664    874   2591  3.714 0.923     0.182     0.034        9     1.0
fusiform                                 4498   4002  10382  2.832 0.728     0.131     0.029       67     5.9
inferiorparietal                         8529   7251  16773  2.499 0.637     0.134     0.025       90     9.4
inferiortemporal                         4947   4450  12058  2.928 0.748     0.144     0.033       78     7.4
isthmuscingulate                         1335   1054   2284  2.355 0.839     0.162     0.053       42     2.6
lateraloccipital                         7229   6008  13108  2.424 0.630     0.138     0.030       98     9.6
lateralorbitofrontal                     4301   3375   8160  2.532 0.837     0.136     0.030       60     5.7
lingual                                  4931   3553   6878  2.107 0.617     0.123     0.030       67     6.3
medialorbitofrontal                      3316   2816   6135  2.435 0.709     0.134     0.027       50     3.9
middletemporal                           4880   4892  12458  2.854 0.668     0.156     0.030       55     6.8
parahippocampal                           896    736   1796  2.679 0.736     0.116     0.024        8     0.9
paracentral                              2699   1950   4727  2.539 0.534     0.108     0.021       22     2.2
parsopercularis                          1800   1572   3976  2.725 0.546     0.151     0.034       23     2.5
parsorbitalis                            1186   1471   3060  2.572 0.792     0.192     0.033       15     1.8
parstriangularis                         2298   2201   4600  2.351 0.666     0.160     0.027       27     2.8
pericalcarine                            2577   1513   2859  1.873 0.538     0.115     0.028       36     2.8
postcentral                              6735   5293   9901  2.090 0.662     0.117     0.023       55     6.4
posteriorcingulate                       1676   1389   3222  2.394 0.782     0.137     0.030       39     2.0
precentral                               8947   6685  16449  2.684 0.663     0.109     0.021       72     8.2
precuneus                                6534   4758  11203  2.425 0.621     0.119     0.027       87     7.3
rostralanteriorcingulate                 1076   1029   2540  2.881 0.787     0.168     0.040       24     1.8
rostralmiddlefrontal                     9664   9381  18907  2.261 0.688     0.173     0.033      128    15.7
superiorfrontal                         10752   9220  22908  2.673 0.645     0.142     0.030      120    13.7
superiorparietal                         9306   7391  15425  2.290 0.604     0.128     0.026      123    10.0
superiortemporal                         5558   4951  12954  2.844 0.726     0.136     0.024       61     6.3
supramarginal                            4490   3607   8895  2.567 0.664     0.132     0.029       47     5.3
frontalpole                               483    585   1265  2.689 0.659     0.214     0.033        7     0.8
temporalpole                              769   1187   3430  3.722 1.065     0.221     0.046        8     1.7
transversetemporal                        635    487   1013  2.434 0.440     0.089     0.012        2     0.3
insula                                   4214   2815   8353  2.866 0.881     0.121     0.030       59     5.0
