# Supplementary material for: Computer assisted diagnosis of Alzheimer’s disease using statistical likelihood-ratio test
Source: PLoS One. 2023 Feb 17;18(2):e0279574. doi: 10.1371/journal.pone.0279574 (PMC9937475; doi:10.1371/journal.pone.0279574)
Supplement: S2 File — (ZIP) [file pone.0279574.s002.zip › ADNI_NC/1_1_20/S168278/stats/rh.aparc.stats]

# Table of FreeSurfer cortical parcellation anatomical statistics 
# 
# CreationTime 2020/01/21-21:48:08-GMT
# generating_program mris_anatomical_stats
# cvs_version $Id: mris_anatomical_stats.c,v 1.79 2016/03/14 15:15:34 greve Exp $
# mrisurf.c-cvs_version $Id: mrisurf.c,v 1.781.2.6 2016/12/27 16:47:14 zkaufman Exp $
# cmdline mris_anatomical_stats -th3 -mgz -cortex ../label/rh.cortex.label -f ../stats/rh.aparc.stats -b -a ../label/rh.aparc.annot -c ../label/aparc.annot.ctab S168278 rh white 
# sysname  Linux
# hostname ada
# machine  x86_64
# user     xzheng
# 
# SUBJECTS_DIR /home/span/acad/xzheng/freesurfer/subjects
# anatomy_type surface
# subjectname S168278
# hemi rh
# AnnotationFile ../label/rh.aparc.annot
# AnnotationFileTimeStamp 2020/01/22 07:55:47
# Measure Cortex, NumVert, Number of Vertices, 135318, unitless
# Measure Cortex, WhiteSurfArea, White Surface Total Area, 89326.6, mm^2
# Measure Cortex, MeanThickness, Mean Thickness, 2.50977, mm
# Measure BrainSeg, BrainSegVol, Brain Segmentation Volume, 1263119.000000, mm^3
# Measure BrainSegNotVent, BrainSegVolNotVent, Brain Segmentation Volume Without Ventricles, 1206271.000000, mm^3
# Measure BrainSegNotVentSurf, BrainSegVolNotVentSurf, Brain Segmentation Volume Without Ventricles from Surf, 1205862.174090, mm^3
# Measure Cortex, CortexVol Total cortical gray matter volume, 532420.106128, mm^3
# Measure SupraTentorial, SupraTentorialVol, Supratentorial volume, 1106217.174090, mm^3
# Measure SupraTentorialNotVent, SupraTentorialVolNotVent, Supratentorial volume, 1054106.174090, mm^3
# Measure EstimatedTotalIntraCranialVol, eTIV, Estimated Total Intracranial Volume, 1806581.136690, mm^3
# NTableCols 10
# TableCol  1 ColHeader StructName
# TableCol  1 FieldName Structure Name
# TableCol  1 Units     NA
# TableCol  2 ColHeader NumVert
# TableCol  2 FieldName Number of Vertices
# TableCol  2 Units     unitless
# TableCol  3 ColHeader SurfArea
# TableCol  3 FieldName Surface Area
# TableCol  3 Units     mm^2
# TableCol  4 ColHeader GrayVol
# TableCol  4 FieldName Gray Matter Volume
# TableCol  4 Units     mm^3
# TableCol  5 ColHeader ThickAvg 
# TableCol  5 FieldName Average Thickness
# TableCol  5 Units     mm
# TableCol  6 ColHeader ThickStd
# TableCol  6 FieldName Thickness StdDev
# TableCol  6 Units     mm 
# TableCol  7 ColHeader MeanCurv
# TableCol  7 FieldName Integrated Rectified Mean Curvature
# TableCol  7 Units     mm^-1
# TableCol  8 ColHeader GausCurv 
# TableCol  8 FieldName Integrated Rectified Gaussian Curvature
# TableCol  8 Units     mm^-2
# TableCol  9 ColHeader  FoldInd
# TableCol  9 FieldName  Folding Index 
# TableCol  9 Units      unitless 
# TableCol 10 ColHeader CurvInd
# TableCol 10 FieldName Intrinsic Curvature Index
# TableCol 10 Units     unitless
# ColHeaders StructName NumVert SurfArea GrayVol ThickAvg ThickStd MeanCurv GausCurv FoldInd CurvInd
bankssts                                 1378    957   2372  2.648 0.491     0.101     0.016        9     0.8
caudalanteriorcingulate                  1153    747   1869  2.163 0.634     0.144     0.019       22     0.8
caudalmiddlefrontal                      3208   2215   6633  2.583 0.668     0.109     0.020       27     2.5
cuneus                                   2679   1636   3150  1.778 0.419     0.131     0.030       37     3.5
entorhinal                                664    455   2591  3.714 0.923     0.107     0.027        6     0.5
fusiform                                 4498   3091  10382  2.832 0.728     0.126     0.027       59     5.1
inferiorparietal                         8529   5654  16773  2.499 0.637     0.120     0.026      107     8.7
inferiortemporal                         4947   3310  12058  2.928 0.748     0.140     0.036       87     7.6
isthmuscingulate                         1335    842   2284  2.355 0.839     0.129     0.027       20     1.3
lateraloccipital                         7229   4676  13108  2.424 0.630     0.136     0.030       95     8.6
lateralorbitofrontal                     4301   2895   8160  2.532 0.837     0.130     0.034       61     6.2
lingual                                  4931   3050   6878  2.107 0.617     0.134     0.036       65     7.3
medialorbitofrontal                      3316   2208   6135  2.435 0.709     0.121     0.029       47     4.2
middletemporal                           4880   3481  12458  2.854 0.668     0.124     0.026       68     5.3
parahippocampal                           896    579   1796  2.679 0.736     0.087     0.015        6     0.4
paracentral                              2699   1715   4727  2.539 0.534     0.100     0.020       18     2.2
parsopercularis                          1800   1227   3976  2.725 0.546     0.123     0.025       21     1.7
parsorbitalis                            1186    846   3060  2.572 0.792     0.147     0.031       20     1.5
parstriangularis                         2298   1606   4600  2.351 0.666     0.125     0.027       29     2.6
pericalcarine                            2577   1588   2859  1.873 0.538     0.128     0.033       32     3.7
postcentral                              6735   4153   9901  2.090 0.662     0.109     0.026       76     7.3
posteriorcingulate                       1676   1156   3222  2.394 0.782     0.143     0.025       30     1.7
precentral                               8947   5360  16449  2.684 0.663     0.100     0.024       87     8.6
precuneus                                6534   4337  11203  2.425 0.621     0.118     0.024       73     6.3
rostralanteriorcingulate                 1076    759   2540  2.881 0.787     0.143     0.030       23     1.4
rostralmiddlefrontal                     9664   6736  18907  2.261 0.688     0.139     0.034      159    14.5
superiorfrontal                         10752   7335  22908  2.673 0.645     0.125     0.029      126    13.1
superiorparietal                         9306   5885  15425  2.290 0.604     0.119     0.027      105     9.7
superiortemporal                         5558   3767  12954  2.844 0.726     0.109     0.025       61     6.0
supramarginal                            4490   3025   8895  2.567 0.664     0.124     0.027       56     4.7
frontalpole                               483    331   1265  2.689 0.659     0.172     0.046       12     0.9
temporalpole                              769    569   3430  3.722 1.065     0.153     0.046       15     1.4
transversetemporal                        635    324   1013  2.434 0.440     0.083     0.013        4     0.2
insula                                   4214   2827   8353  2.866 0.881     0.108     0.026       37     4.1
