# Supplementary material for: Computer assisted diagnosis of Alzheimer’s disease using statistical likelihood-ratio test
Source: PLoS One. 2023 Feb 17;18(2):e0279574. doi: 10.1371/journal.pone.0279574 (PMC9937475; doi:10.1371/journal.pone.0279574)
Supplement: S2 File — (ZIP) [file pone.0279574.s002.zip › ADNI_NC/1_1_20/S168278/stats/rh.BA_exvivo.thresh.stats]

# Table of FreeSurfer cortical parcellation anatomical statistics 
# 
# CreationTime 2020/01/21-22:42:42-GMT
# generating_program mris_anatomical_stats
# cvs_version $Id: mris_anatomical_stats.c,v 1.79 2016/03/14 15:15:34 greve Exp $
# mrisurf.c-cvs_version $Id: mrisurf.c,v 1.781.2.6 2016/12/27 16:47:14 zkaufman Exp $
# cmdline mris_anatomical_stats -th3 -mgz -f ../stats/rh.BA_exvivo.thresh.stats -b -a ./rh.BA_exvivo.thresh.annot -c ./BA_exvivo.thresh.ctab S168278 rh white 
# sysname  Linux
# hostname ada
# machine  x86_64
# user     xzheng
# 
# SUBJECTS_DIR /home/span/acad/xzheng/freesurfer/subjects
# anatomy_type surface
# subjectname S168278
# hemi rh
# AnnotationFile ./rh.BA_exvivo.thresh.annot
# AnnotationFileTimeStamp 2020/01/22 09:42:01
# Measure Cortex, NumVert, Number of Vertices, 143531, unitless
# Measure Cortex, WhiteSurfArea, White Surface Total Area, 94916.8, mm^2
# Measure BrainSeg, BrainSegVol, Brain Segmentation Volume, 1263119.000000, mm^3
# Measure BrainSegNotVent, BrainSegVolNotVent, Brain Segmentation Volume Without Ventricles, 1206271.000000, mm^3
# Measure BrainSegNotVentSurf, BrainSegVolNotVentSurf, Brain Segmentation Volume Without Ventricles from Surf, 1205862.174090, mm^3
# Measure Cortex, CortexVol Total cortical gray matter volume, 532420.106128, mm^3
# Measure SupraTentorial, SupraTentorialVol, Supratentorial volume, 1106217.174090, mm^3
# Measure SupraTentorialNotVent, SupraTentorialVolNotVent, Supratentorial volume, 1054106.174090, mm^3
# Measure EstimatedTotalIntraCranialVol, eTIV, Estimated Total Intracranial Volume, 1806581.136690, mm^3
# NTableCols 10
# TableCol  1 ColHeader StructName
# TableCol  1 FieldName Structure Name
# TableCol  1 Units     NA
# TableCol  2 ColHeader NumVert
# TableCol  2 FieldName Number of Vertices
# TableCol  2 Units     unitless
# TableCol  3 ColHeader SurfArea
# TableCol  3 FieldName Surface Area
# TableCol  3 Units     mm^2
# TableCol  4 ColHeader GrayVol
# TableCol  4 FieldName Gray Matter Volume
# TableCol  4 Units     mm^3
# TableCol  5 ColHeader ThickAvg 
# TableCol  5 FieldName Average Thickness
# TableCol  5 Units     mm
# TableCol  6 ColHeader ThickStd
# TableCol  6 FieldName Thickness StdDev
# TableCol  6 Units     mm 
# TableCol  7 ColHeader MeanCurv
# TableCol  7 FieldName Integrated Rectified Mean Curvature
# TableCol  7 Units     mm^-1
# TableCol  8 ColHeader GausCurv 
# TableCol  8 FieldName Integrated Rectified Gaussian Curvature
# TableCol  8 Units     mm^-2
# TableCol  9 ColHeader  FoldInd
# TableCol  9 FieldName  Folding Index 
# TableCol  9 Units      unitless 
# TableCol 10 ColHeader CurvInd
# TableCol 10 FieldName Intrinsic Curvature Index
# TableCol 10 Units     unitless
# ColHeaders StructName NumVert SurfArea GrayVol ThickAvg ThickStd MeanCurv GausCurv FoldInd CurvInd
BA1_exvivo                                744    381   1132  2.201 0.554     0.134     0.043       14     1.4
BA2_exvivo                               1957   1179   3185  2.301 0.615     0.096     0.021       21     1.5
BA3a_exvivo                              1132    773   1039  1.706 0.432     0.112     0.021        7     0.9
BA3b_exvivo                              1682   1146   1861  1.610 0.393     0.093     0.015       10     1.2
BA4a_exvivo                              1235    672   2325  2.986 0.418     0.093     0.022        9     1.1
BA4p_exvivo                              1388    868   2201  2.664 0.458     0.093     0.020        9     1.3
BA6_exvivo                               5694   3589  12774  2.809 0.707     0.113     0.028       69     6.8
BA44_exvivo                               816    552   2124  2.825 0.597     0.133     0.027       13     0.8
BA45_exvivo                              1054    741   2729  2.719 0.591     0.145     0.037       18     1.5
V1_exvivo                                4322   2556   5382  1.963 0.606     0.130     0.037       56     6.7
V2_exvivo                                4322   2679   5659  1.957 0.586     0.148     0.040       67     7.2
MT_exvivo                                 298    201    684  2.690 0.652     0.134     0.035        5     0.3
perirhinal_exvivo                         356    220   1457  4.150 0.686     0.078     0.015        2     0.1
entorhinal_exvivo                         298    193    721  3.240 0.649     0.101     0.026        2     0.2
