# Supplementary material for: Computer assisted diagnosis of Alzheimer’s disease using statistical likelihood-ratio test
Source: PLoS One. 2023 Feb 17;18(2):e0279574. doi: 10.1371/journal.pone.0279574 (PMC9937475; doi:10.1371/journal.pone.0279574)
Supplement: S2 File — (ZIP) [file pone.0279574.s002.zip › ADNI_NC/1_1_20/S168278/stats/rh.curv.stats]

Raw <mean> +- <std> (using 'rh.curv'):                -0.03743 +- 0.2318 
       Raw Min:                                       -1.82886 at vertex 56089   
       Raw Max:                                       20.37432 at vertex 96173   
       Raw Curvature Calculation Type:                discrete
       Raw Mean Vertex Separation (Whole Surface):     0.84886 +- 0.23348 mm
       Raw Total Surface Area:                     86879.85156 mm^2
       Raw Total Number of Vertices:                    143531
       Raw Average Vertex Area (Whole Surface):        0.60530 mm^2
       Raw Natural Surface Integral:               -1658.19446
       Raw Rectified Surface Integral:             11254.79590
       Raw Positive Surface Integral:               4798.30029
       Raw Negative Surface Integral:               6456.49512
       Raw Mean Natural Surface Integral:             -0.01155 across 143531 (100.00%) vertices
       Raw Mean Rectified Surface Integral:            0.07841 across 143531 (100.00%) vertices
       Raw Mean Positive Surface Integral:             0.06987 across 68674 (47.85%) vertices
       Raw Mean Negative Surface Integral:             0.08625 across 74857 (52.15%) vertices
       Raw AreaNorm Natural Surface Integral:         -0.01909 across 86879.312500 (100.00%) mm^2
       Raw AreaNorm Rectified Surface Integral:        0.12955 across 86879.312500 (100.00%) mm^2
       Raw AreaNorm Positive Surface Integral:         0.10793 across 44456.957031 (51.17%) mm^2
       Raw AreaNorm Negative Surface Integral:         0.15219 across 42422.925781 (48.83%) mm^2

Raw <mean> +- <std> (using 'rh.sulc'):                 0.00000 +- 5.5346 
       Raw Min:                                      -14.50565 at vertex 120875  
       Raw Max:                                       16.46035 at vertex 60157   
       Raw Curvature Calculation Type:                discrete
       Raw Mean Vertex Separation (Whole Surface):     0.84886 +- 0.23348 mm
       Raw Total Surface Area:                     86879.85156 mm^2
       Raw Total Number of Vertices:                    143531
       Raw Average Vertex Area (Whole Surface):        0.60530 mm^2
       Raw Natural Surface Integral:               32327.88672
       Raw Rectified Surface Integral:            387332.09375
       Raw Positive Surface Integral:             209829.98438
       Raw Negative Surface Integral:             177502.09375
       Raw Mean Natural Surface Integral:              0.22523 across 143531 (100.00%) vertices
       Raw Mean Rectified Surface Integral:            2.69860 across 143531 (100.00%) vertices
       Raw Mean Positive Surface Integral:             3.13081 across 67021 (46.69%) vertices
       Raw Mean Negative Surface Integral:             2.31999 across 76510 (53.31%) vertices
       Raw AreaNorm Natural Surface Integral:          0.37210 across 86879.312500 (100.00%) mm^2
       Raw AreaNorm Rectified Surface Integral:        4.45828 across 86879.312500 (100.00%) mm^2
       Raw AreaNorm Positive Surface Integral:         4.89893 across 42831.812500 (49.30%) mm^2
       Raw AreaNorm Negative Surface Integral:         4.02972 across 44048.257812 (50.70%) mm^2

K <mean> +- <std> (using 'rh.smoothwm'):               0.22402 +- 9.6236 mm^-2
         K Min:                                      -37.45528 at vertex 23579   
         K Max:                                     3247.60400 at vertex 96173   
         K Curvature Calculation Type:                discrete
         K Mean Vertex Separation (Whole Surface):     0.84886 +- 0.23348 mm
         K Total Surface Area:                     86879.85156 mm^2
         K Total Number of Vertices:                    143531
         K Average Vertex Area (Whole Surface):        0.60530 mm^2
         K Natural Surface Integral:                  12.56640
         K Rectified Surface Integral:              5744.99463
         K Positive Surface Integral:               2878.78052
         K Negative Surface Integral:               2866.21411
         K Mean Natural Surface Integral:              0.00009 across 143531 (100.00%) vertices
         K Mean Rectified Surface Integral:            0.04003 across 143531 (100.00%) vertices
         K Mean Positive Surface Integral:             0.04520 across 63696 (44.38%) vertices
         K Mean Negative Surface Integral:             0.03590 across 79835 (55.62%) vertices
         K AreaNorm Natural Surface Integral:          0.00014 across 86879.312500 (100.00%) mm^2
         K AreaNorm Rectified Surface Integral:        0.06613 across 86879.312500 (100.00%) mm^2
         K AreaNorm Positive Surface Integral:         0.09780 across 29436.292969 (33.88%) mm^2
         K AreaNorm Negative Surface Integral:         0.04990 across 57443.750000 (66.12%) mm^2

H <mean> +- <std> (using 'rh.smoothwm'):              -0.07707 +- 0.8488 mm^-1
         H Min:                                      -34.06517 at vertex 142557  
         H Max:                                       97.36591 at vertex 96173   
         H Curvature Calculation Type:                discrete
         H Mean Vertex Separation (Whole Surface):     0.84886 +- 0.23348 mm
         H Total Surface Area:                     86879.85156 mm^2
         H Total Number of Vertices:                    143531
         H Average Vertex Area (Whole Surface):        0.60530 mm^2
         H Natural Surface Integral:               -1534.38892
         H Rectified Surface Integral:             14756.12988
         H Positive Surface Integral:               6610.87061
         H Negative Surface Integral:               8145.25977
         H Mean Natural Surface Integral:             -0.01069 across 143531 (100.00%) vertices
         H Mean Rectified Surface Integral:            0.10281 across 143531 (100.00%) vertices
         H Mean Positive Surface Integral:             0.08920 across 74116 (51.64%) vertices
         H Mean Negative Surface Integral:             0.11734 across 69415 (48.36%) vertices
         H AreaNorm Natural Surface Integral:         -0.01766 across 86879.312500 (100.00%) mm^2
         H AreaNorm Rectified Surface Integral:        0.16985 across 86879.312500 (100.00%) mm^2
         H AreaNorm Positive Surface Integral:         0.13800 across 47904.839844 (55.14%) mm^2
         H AreaNorm Negative Surface Integral:         0.20899 across 38975.097656 (44.86%) mm^2

k1 <mean> +- <std> (using 'rh.smoothwm'):             -0.16010 +- 1.5403 mm^-1
        k1 Min:                                      -66.79360 at vertex 142557  
        k1 Max:                                      176.31218 at vertex 96173   
        k1 Curvature Calculation Type:                discrete
        k1 Mean Vertex Separation (Whole Surface):     0.84886 +- 0.23348 mm
        k1 Total Surface Area:                     86879.85156 mm^2
        k1 Total Number of Vertices:                    143531
        k1 Average Vertex Area (Whole Surface):        0.60530 mm^2
        k1 Natural Surface Integral:               -4323.28125
        k1 Rectified Surface Integral:             33113.75781
        k1 Positive Surface Integral:              14395.23926
        k1 Negative Surface Integral:              18718.51953
        k1 Mean Natural Surface Integral:             -0.03012 across 143531 (100.00%) vertices
        k1 Mean Rectified Surface Integral:            0.23071 across 143531 (100.00%) vertices
        k1 Mean Positive Surface Integral:             0.19423 across 74116 (51.64%) vertices
        k1 Mean Negative Surface Integral:             0.26966 across 69415 (48.36%) vertices
        k1 AreaNorm Natural Surface Integral:         -0.04976 across 86879.312500 (100.00%) mm^2
        k1 AreaNorm Rectified Surface Integral:        0.38115 across 86879.312500 (100.00%) mm^2
        k1 AreaNorm Positive Surface Integral:         0.30050 across 47904.839844 (55.14%) mm^2
        k1 AreaNorm Negative Surface Integral:         0.48027 across 38975.097656 (44.86%) mm^2

k2 <mean> +- <std> (using 'rh.smoothwm'):              0.00596 +- 0.2441 mm^-1
        k2 Min:                                      -16.46728 at vertex 56089   
        k2 Max:                                       18.41963 at vertex 96173   
        k2 Curvature Calculation Type:                discrete
        k2 Mean Vertex Separation (Whole Surface):     0.84886 +- 0.23348 mm
        k2 Total Surface Area:                     86879.85156 mm^2
        k2 Total Number of Vertices:                    143531
        k2 Average Vertex Area (Whole Surface):        0.60530 mm^2
        k2 Natural Surface Integral:                1254.50342
        k2 Rectified Surface Integral:              8590.11719
        k2 Positive Surface Integral:               4922.31006
        k2 Negative Surface Integral:               3667.80688
        k2 Mean Natural Surface Integral:              0.00874 across 143531 (100.00%) vertices
        k2 Mean Rectified Surface Integral:            0.05985 across 143531 (100.00%) vertices
        k2 Mean Positive Surface Integral:             0.06256 across 78677 (54.82%) vertices
        k2 Mean Negative Surface Integral:             0.05655 across 64854 (45.18%) vertices
        k2 AreaNorm Natural Surface Integral:          0.01444 across 86879.312500 (100.00%) mm^2
        k2 AreaNorm Rectified Surface Integral:        0.09887 across 86879.312500 (100.00%) mm^2
        k2 AreaNorm Positive Surface Integral:         0.10392 across 47364.773438 (54.52%) mm^2
        k2 AreaNorm Negative Surface Integral:         0.09282 across 39515.062500 (45.48%) mm^2

S <mean> +- <std> (using 'rh.smoothwm'):               2.00990 +- 71.1305 mm^-2
         S Min:                                        0.00000 at vertex 15      
         S Max:                                    24930.05664 at vertex 96173   
         S Curvature Calculation Type:                discrete
         S Mean Vertex Separation (Whole Surface):     0.84886 +- 0.23348 mm
         S Total Surface Area:                     86879.85156 mm^2
         S Total Number of Vertices:                    143531
         S Average Vertex Area (Whole Surface):        0.60530 mm^2
         S Natural Surface Integral:               35693.69141
         S Rectified Surface Integral:             35693.69141
         S Positive Surface Integral:              35693.69141
         S Negative Surface Integral:                  0.00000
         S Mean Natural Surface Integral:              0.24868 across 143531 (100.00%) vertices
         S Mean Rectified Surface Integral:            0.24868 across 143531 (100.00%) vertices
         S Mean Positive Surface Integral:             0.24868 across 143531 (100.00%) vertices
         S Mean Negative Surface Integral:             0.00000 across 0 (00.00%) vertices
         S AreaNorm Natural Surface Integral:          0.41084 across 86879.312500 (100.00%) mm^2
         S AreaNorm Rectified Surface Integral:        0.41084 across 86879.312500 (100.00%) mm^2
         S AreaNorm Positive Surface Integral:         0.41084 across 86879.312500 (100.00%) mm^2
         S AreaNorm Negative Surface Integral:         0.00000 across 0.000000 (00.00%) mm^2

C <mean> +- <std> (using 'rh.smoothwm'):               0.46026 +- 1.0085 mm^-2
         C Min:                                        0.00030 at vertex 106547  
         C Max:                                      125.35004 at vertex 96173   
         C Curvature Calculation Type:                discrete
         C Mean Vertex Separation (Whole Surface):     0.84886 +- 0.23348 mm
         C Total Surface Area:                     86879.85156 mm^2
         C Total Number of Vertices:                    143531
         C Average Vertex Area (Whole Surface):        0.60530 mm^2
         C Natural Surface Integral:               24673.99805
         C Rectified Surface Integral:             24673.99805
         C Positive Surface Integral:              24673.99805
         C Negative Surface Integral:                  0.00000
         C Mean Natural Surface Integral:              0.17191 across 143531 (100.00%) vertices
         C Mean Rectified Surface Integral:            0.17191 across 143531 (100.00%) vertices
         C Mean Positive Surface Integral:             0.17191 across 143531 (100.00%) vertices
         C Mean Negative Surface Integral:             0.00000 across 0 (00.00%) vertices
         C AreaNorm Natural Surface Integral:          0.28400 across 86879.312500 (100.00%) mm^2
         C AreaNorm Rectified Surface Integral:        0.28400 across 86879.312500 (100.00%) mm^2
         C AreaNorm Positive Surface Integral:         0.28400 across 86879.312500 (100.00%) mm^2
         C AreaNorm Negative Surface Integral:         0.00000 across 0.000000 (00.00%) mm^2

BE <mean> +- <std> (using 'rh.smoothwm'):              2.45791 +- 89.1813 mm^-2
        BE Min:                                        0.00000 at vertex 106547  
        BE Max:                                    31425.26758 at vertex 96173   
        BE Curvature Calculation Type:                discrete
        BE Mean Vertex Separation (Whole Surface):     0.84886 +- 0.23348 mm
        BE Total Surface Area:                     86879.85156 mm^2
        BE Total Number of Vertices:                    143531
        BE Average Vertex Area (Whole Surface):        0.60530 mm^2
        BE Natural Surface Integral:               35717.83594
        BE Rectified Surface Integral:             35717.83594
        BE Positive Surface Integral:              35717.83594
        BE Negative Surface Integral:                  0.00000
        BE Mean Natural Surface Integral:              0.24885 across 143531 (100.00%) vertices
        BE Mean Rectified Surface Integral:            0.24885 across 143531 (100.00%) vertices
        BE Mean Positive Surface Integral:             0.24885 across 143531 (100.00%) vertices
        BE Mean Negative Surface Integral:             0.00000 across 0 (00.00%) vertices
        BE AreaNorm Natural Surface Integral:          0.41112 across 86879.312500 (100.00%) mm^2
        BE AreaNorm Rectified Surface Integral:        0.41112 across 86879.312500 (100.00%) mm^2
        BE AreaNorm Positive Surface Integral:         0.41112 across 86879.312500 (100.00%) mm^2
        BE AreaNorm Negative Surface Integral:         0.00000 across 0.000000 (00.00%) mm^2

FI <mean> +- <std> (using 'rh.smoothwm'):              2.10305 +- 79.0566 mm^-2
        FI Min:                                        0.00000 at vertex 15      
        FI Max:                                    27838.38086 at vertex 96173   
        FI Curvature Calculation Type:                discrete
        FI Mean Vertex Separation (Whole Surface):     0.84886 +- 0.23348 mm
        FI Total Surface Area:                     86879.85156 mm^2
        FI Total Number of Vertices:                    143531
        FI Average Vertex Area (Whole Surface):        0.60530 mm^2
        FI Natural Surface Integral:               28165.58203
        FI Rectified Surface Integral:             28165.58203
        FI Positive Surface Integral:              28165.58203
        FI Negative Surface Integral:                  0.00000
        FI Mean Natural Surface Integral:              0.19623 across 143531 (100.00%) vertices
        FI Mean Rectified Surface Integral:            0.19623 across 143531 (100.00%) vertices
        FI Mean Positive Surface Integral:             0.19623 across 143531 (100.00%) vertices
        FI Mean Negative Surface Integral:             0.00000 across 0 (00.00%) vertices
        FI AreaNorm Natural Surface Integral:          0.32419 across 86879.312500 (100.00%) mm^2
        FI AreaNorm Rectified Surface Integral:        0.32419 across 86879.312500 (100.00%) mm^2
        FI AreaNorm Positive Surface Integral:         0.32419 across 86879.312500 (100.00%) mm^2
        FI AreaNorm Negative Surface Integral:         0.00000 across 0.000000 (00.00%) mm^2

curv -- calculation type:                                discrete
curv -- Folding Index (FI):                            2241.34570
curv -- Intrinsic Curvature Index - positive (ICIp):    229.08607
curv -- Intrinsic Curvature Index - negative (ICIn):    228.08607
curv -- Intrinsic Curvature Index - natural  (ICIt):      1.00000

Mean across 10 curvatures: 6.9865e-01 +- 9.9588e-01
