# Supplementary material for: Computer assisted diagnosis of Alzheimer’s disease using statistical likelihood-ratio test
Source: PLoS One. 2023 Feb 17;18(2):e0279574. doi: 10.1371/journal.pone.0279574 (PMC9937475; doi:10.1371/journal.pone.0279574)
Supplement: S2 File — (ZIP) [file pone.0279574.s002.zip › ADNI_NC/1_1_20/S168278/stats/rh.w-g.pct.stats]

# Title Segmentation Statistics 
# 
# generating_program mri_segstats
# cvs_version $Id: mri_segstats.c,v 1.121 2016/05/31 17:27:11 greve Exp $
# cmdline mri_segstats --in /home/span/acad/xzheng/freesurfer/subjects/S168278/surf/rh.w-g.pct.mgh --annot S168278 rh aparc --sum /home/span/acad/xzheng/freesurfer/subjects/S168278/stats/rh.w-g.pct.stats --snr 
# sysname  Linux
# hostname ada
# machine  x86_64
# user     xzheng
# anatomy_type surface
# 
# SUBJECTS_DIR /home/span/acad/xzheng/freesurfer/subjects
# subjectname S168278
# Annot S168278 rh aparc
# ColorTable /tmp/mri_segstats.tmp.S168278.rh.93.ctab 
# ColorTableTimeStamp 2020/01/22 08:54:28 
# InVolFile  /home/span/acad/xzheng/freesurfer/subjects/S168278/surf/rh.w-g.pct.mgh 
# InVolFileTimeStamp  2020/01/22 08:54:26 
# InVolFrame 0 
# Only reporting non-empty segmentations
# VertexArea_mm2 0.661298 
# TableCol  1 ColHeader Index 
# TableCol  1 FieldName Index 
# TableCol  1 Units     NA 
# TableCol  2 ColHeader SegId 
# TableCol  2 FieldName Segmentation Id
# TableCol  2 Units     NA
# TableCol  3 ColHeader NVertices 
# TableCol  3 FieldName Number of Vertices
# TableCol  3 Units     unitless
# TableCol  4 ColHeader Area_mm2
# TableCol  4 FieldName Area
# TableCol  4 Units     mm^2
# TableCol  5 ColHeader StructName
# TableCol  5 FieldName Structure Name
# TableCol  5 Units     NA
# TableCol  6 ColHeader Mean 
# TableCol  6 FieldName Intensity Mean
# TableCol  6 Units     unknown
# TableCol  7 ColHeader StdDev
# TableCol  7 FieldName Itensity StdDev
# TableCol  7 Units     unknown
# TableCol  8 ColHeader Min
# TableCol  8 FieldName Intensity Min
# TableCol  8 Units     unknown
# TableCol  9 ColHeader Max
# TableCol  9 FieldName Intensity Max
# TableCol  9 Units     unknown
# TableCol 10 ColHeader Range
# TableCol 10 FieldName Intensity Range
# TableCol 10 Units     unknown
# TableCol 11 ColHeader SNR
# TableCol 11 FieldName Intensity SNR
# TableCol 11 Units     none
# NRows 35 
# NTableCols 11 
# ColHeaders  Index SegId NVertices Area_mm2 StructName Mean StdDev Min Max Range SNR  
  1 2000      8188     5574.7  unknown                            0.0835     1.5605     0.0000    45.6740    45.6740     0.0535 
  2 2001      1378      957.2  bankssts                          31.0166     5.1269     8.5019    46.1775    37.6756     6.0498 
  3 2002      1153      747.3  caudalanteriorcingulate           37.2579     6.3842    10.2656    55.5451    45.2794     5.8360 
  4 2003      3208     2215.1  caudalmiddlefrontal               31.8211     6.7734    -2.5650    53.2779    55.8429     4.6979 
  5 2005      2679     1635.8  cuneus                            20.4928     8.1328    -9.8102    51.5747    61.3849     2.5198 
  6 2006       664      455.2  entorhinal                        23.6476     7.7766     0.0000    43.5413    43.5413     3.0409 
  7 2007      4498     3091.2  fusiform                          24.7428     7.7119   -15.2771    49.1761    64.4532     3.2084 
  8 2008      8529     5653.6  inferiorparietal                  27.9148     7.9978   -11.0531    54.5304    65.5835     3.4903 
  9 2009      4947     3309.9  inferiortemporal                  28.2077     8.8082    -7.1123    55.9486    63.0608     3.2024 
 10 2010      1335      841.9  isthmuscingulate                  24.5724     7.3329   -16.0364    45.0364    61.0728     3.3510 
 11 2011      7229     4676.1  lateraloccipital                  24.4950     7.5599   -10.4639    53.8079    64.2718     3.2401 
 12 2012      4301     2894.7  lateralorbitofrontal              27.7273    10.7257   -16.7599    68.3783    85.1382     2.5851 
 13 2013      4931     3050.3  lingual                           19.8461     7.8630    -6.5318    42.8288    49.3606     2.5240 
 14 2014      3316     2208.5  medialorbitofrontal               27.6505    10.3995   -65.3429    56.3726   121.7155     2.6588 
 15 2015      4880     3481.5  middletemporal                    32.7672     8.1048    -1.6527    58.0744    59.7271     4.0429 
 16 2016       896      578.9  parahippocampal                   27.3746     6.3768    -3.1540    43.1431    46.2971     4.2928 
 17 2017      2699     1714.6  paracentral                       26.1176     6.8129     5.3588    50.7959    45.4371     3.8335 
 18 2018      1800     1226.7  parsopercularis                   35.7153     7.8261    10.9065    61.8309    50.9244     4.5636 
 19 2019      1186      845.8  parsorbitalis                     31.9930     7.7162     4.0856    58.7850    54.6994     4.1462 
 20 2020      2298     1605.9  parstriangularis                  33.8630     7.9109     1.8835    61.3567    59.4731     4.2806 
 21 2021      2577     1587.8  pericalcarine                     17.5238     9.3499   -35.0449    51.1606    86.2055     1.8742 
 22 2022      6735     4153.0  postcentral                       24.0620     9.3042   -25.4043    55.7291    81.1334     2.5861 
 23 2023      1676     1155.7  posteriorcingulate                31.6619     7.2474    12.8270    57.7472    44.9202     4.3687 
 24 2024      8947     5359.8  precentral                        26.1748     8.6110   -18.6343    53.1954    71.8297     3.0397 
 25 2025      6534     4337.2  precuneus                         27.1543     6.9815   -95.1044    54.1709   149.2753     3.8895 
 26 2026      1076      759.1  rostralanteriorcingulate          31.2404     8.5695   -12.2929    52.3979    64.6909     3.6456 
 27 2027      9664     6735.8  rostralmiddlefrontal              32.0803     8.6265    -4.3010    61.3428    65.6438     3.7188 
 28 2028     10752     7335.0  superiorfrontal                   30.4593     7.8356    -9.7709    58.1591    67.9301     3.8873 
 29 2029      9306     5885.3  superiorparietal                  25.9616     7.2785    -5.7584    51.0517    56.8101     3.5669 
 30 2030      5558     3767.5  superiortemporal                  30.6537     8.0716   -13.7457    60.2171    73.9628     3.7977 
 31 2031      4490     3025.4  supramarginal                     30.4643     7.2915     1.4813    56.8600    55.3787     4.1780 
 32 2032       483      330.6  frontalpole                       27.4291     9.6899     3.6832    50.3414    46.6582     2.8307 
 33 2033       769      568.7  temporalpole                      30.6796    11.1675   -23.6125    61.7645    85.3770     2.7472 
 34 2034       635      324.0  transversetemporal                19.8071     4.7035     7.0328    32.8832    25.8503     4.2111 
 35 2035      4214     2827.3  insula                            22.6152    11.1680   -73.7556    58.8940   132.6497     2.0250 
