# Supplementary material for: Computer assisted diagnosis of Alzheimer’s disease using statistical likelihood-ratio test
Source: PLoS One. 2023 Feb 17;18(2):e0279574. doi: 10.1371/journal.pone.0279574 (PMC9937475; doi:10.1371/journal.pone.0279574)
Supplement: S2 File — (ZIP) [file pone.0279574.s002.zip › ADNI_NC/1_1_20/S168278/stats/wmparc.stats]

# Title Segmentation Statistics 
# 
# generating_program mri_segstats
# cvs_version $Id: mri_segstats.c,v 1.121 2016/05/31 17:27:11 greve Exp $
# cmdline mri_segstats --seg mri/wmparc.mgz --sum stats/wmparc.stats --pv mri/norm.mgz --excludeid 0 --brainmask mri/brainmask.mgz --in mri/norm.mgz --in-intensity-name norm --in-intensity-units MR --subject S168278 --surf-wm-vol --ctab /home/span/acad/xzheng/freesurfer/WMParcStatsLUT.txt --etiv 
# sysname  Linux
# hostname ada
# machine  x86_64
# user     xzheng
# anatomy_type volume
# 
# SUBJECTS_DIR /home/span/acad/xzheng/freesurfer/subjects
# subjectname S168278
# Measure VentricleChoroidVol, VentricleChoroidVol, Volume of ventricles and choroid plexus, 52111.000000, mm^3
# Measure lhCerebralWhiteMatter, lhCerebralWhiteMatterVol, Left hemisphere cerebral white matter volume, 233541.340663, mm^3
# Measure rhCerebralWhiteMatter, rhCerebralWhiteMatterVol, Right hemisphere cerebral white matter volume, 229053.727299, mm^3
# Measure CerebralWhiteMatter, CerebralWhiteMatterVol, Total cerebral white matter volume, 462595.067962, mm^3
# Measure Mask, MaskVol, Mask Volume, 1827049.000000, mm^3
# Measure EstimatedTotalIntraCranialVol, eTIV, Estimated Total Intracranial Volume, 1806581.136690, mm^3
# SegVolFile mri/wmparc.mgz 
# SegVolFileTimeStamp  2020/01/22 09:19:23 
# ColorTable /home/span/acad/xzheng/freesurfer/WMParcStatsLUT.txt 
# ColorTableTimeStamp 2017/01/19 09:00:02 
# InVolFile  mri/norm.mgz 
# InVolFileTimeStamp  2020/01/21 21:18:14 
# InVolFrame 0 
# PVVolFile  mri/norm.mgz 
# PVVolFileTimeStamp  2020/01/21 21:18:14 
# ExcludeSegId 0 
# Only reporting non-empty segmentations
# VoxelVolume_mm3 1 
# TableCol  1 ColHeader Index 
# TableCol  1 FieldName Index 
# TableCol  1 Units     NA 
# TableCol  2 ColHeader SegId 
# TableCol  2 FieldName Segmentation Id
# TableCol  2 Units     NA
# TableCol  3 ColHeader NVoxels 
# TableCol  3 FieldName Number of Voxels
# TableCol  3 Units     unitless
# TableCol  4 ColHeader Volume_mm3
# TableCol  4 FieldName Volume
# TableCol  4 Units     mm^3
# TableCol  5 ColHeader StructName
# TableCol  5 FieldName Structure Name
# TableCol  5 Units     NA
# TableCol  6 ColHeader normMean 
# TableCol  6 FieldName Intensity normMean
# TableCol  6 Units     MR
# TableCol  7 ColHeader normStdDev
# TableCol  7 FieldName Itensity normStdDev
# TableCol  7 Units     MR
# TableCol  8 ColHeader normMin
# TableCol  8 FieldName Intensity normMin
# TableCol  8 Units     MR
# TableCol  9 ColHeader normMax
# TableCol  9 FieldName Intensity normMax
# TableCol  9 Units     MR
# TableCol 10 ColHeader normRange
# TableCol 10 FieldName Intensity normRange
# TableCol 10 Units     MR
# NRows 70 
# NTableCols 10 
# ColHeaders  Index SegId NVoxels Volume_mm3 StructName normMean normStdDev normMin normMax normRange  
  1 3001      3037     3032.9  wm-lh-bankssts                    97.7768     7.0470    76.0000   112.0000    36.0000 
  2 3002      3446     3399.0  wm-lh-caudalanteriorcingulate    101.0081     9.7896    41.0000   116.0000    75.0000 
  3 3003      6867     6978.8  wm-lh-caudalmiddlefrontal         98.9835     7.9792    72.0000   115.0000    43.0000 
  4 3005      2673     2687.8  wm-lh-cuneus                      92.8638     8.3041    71.0000   113.0000    42.0000 
  5 3006      1124     1199.0  wm-lh-entorhinal                  80.6308     7.2324    64.0000   102.0000    38.0000 
  6 3007      6019     6058.6  wm-lh-fusiform                    89.0452     8.6578    54.0000   111.0000    57.0000 
  7 3008      9563     9726.7  wm-lh-inferiorparietal            96.6519     8.4250    55.0000   116.0000    61.0000 
  8 3009      6803     6886.7  wm-lh-inferiortemporal            91.3678     9.6760    64.0000   118.0000    54.0000 
  9 3010      3600     3615.9  wm-lh-isthmuscingulate           103.9442    11.7692    43.0000   122.0000    79.0000 
 10 3011      9640    10032.1  wm-lh-lateraloccipital            91.0171     8.7246    13.0000   113.0000   100.0000 
 11 3012      7464     7375.4  wm-lh-lateralorbitofrontal        95.5466    10.3963    59.0000   118.0000    59.0000 
 12 3013      4621     4796.1  wm-lh-lingual                     88.9243     9.3903     7.0000   111.0000   104.0000 
 13 3014      4594     4518.8  wm-lh-medialorbitofrontal         95.9105    11.4714    40.0000   121.0000    81.0000 
 14 3015      5615     5764.7  wm-lh-middletemporal              93.5710     9.6517    70.0000   116.0000    46.0000 
 15 3016      1334     1446.6  wm-lh-parahippocampal             91.6177     7.6878    62.0000   110.0000    48.0000 
 16 3017      3688     3631.6  wm-lh-paracentral                 94.9539     8.0675    70.0000   112.0000    42.0000 
 17 3018      3082     3125.0  wm-lh-parsopercularis             98.5279     7.4155    76.0000   114.0000    38.0000 
 18 3019      1135     1124.7  wm-lh-parsorbitalis               89.2335     7.8438    72.0000   110.0000    38.0000 
 19 3020      3660     3703.1  wm-lh-parstriangularis            98.6276     7.9850    76.0000   114.0000    38.0000 
 20 3021      3101     3019.1  wm-lh-pericalcarine               86.9297    10.6198     9.0000   109.0000   100.0000 
 21 3022      6758     7134.4  wm-lh-postcentral                 98.1864     7.7589    76.0000   118.0000    42.0000 
 22 3023      4214     4208.4  wm-lh-posteriorcingulate          98.8541     9.8786    42.0000   117.0000    75.0000 
 23 3024     13448    13757.4  wm-lh-precentral                  98.6861     7.6266    72.0000   120.0000    48.0000 
 24 3025      9691     9619.7  wm-lh-precuneus                   99.3382     9.4423    33.0000   123.0000    90.0000 
 25 3026      3311     3277.1  wm-lh-rostralanteriorcingulate   101.5455    12.5220    36.0000   120.0000    84.0000 
 26 3027     15650    15705.1  wm-lh-rostralmiddlefrontal       101.3214     9.1423    75.0000   124.0000    49.0000 
 27 3028     18033    18377.2  wm-lh-superiorfrontal             98.4395    11.2055    68.0000   130.0000    62.0000 
 28 3029     12314    12601.7  wm-lh-superiorparietal            98.6765     7.6372    73.0000   118.0000    45.0000 
 29 3030      8992     9498.8  wm-lh-superiortemporal            96.2443     8.8703    66.0000   116.0000    50.0000 
 30 3031      9015     9219.2  wm-lh-supramarginal               99.8875     8.3816    75.0000   119.0000    44.0000 
 31 3032       268      296.2  wm-lh-frontalpole                 99.8321     8.2356    80.0000   120.0000    40.0000 
 32 3033       882      917.5  wm-lh-temporalpole                78.3991     6.5637    62.0000    96.0000    34.0000 
 33 3034       672      696.6  wm-lh-transversetemporal          97.0164     6.0187    80.0000   112.0000    32.0000 
 34 3035     11616    11660.3  wm-lh-insula                      94.4990    10.1265    56.0000   115.0000    59.0000 
 35 4001      3101     3125.4  wm-rh-bankssts                    99.1693     6.3007    76.0000   114.0000    38.0000 
 36 4002      2750     2760.4  wm-rh-caudalanteriorcingulate    101.7855    10.8074    50.0000   120.0000    70.0000 
 37 4003      6076     6093.0  wm-rh-caudalmiddlefrontal         92.3445     8.0490    61.0000   111.0000    50.0000 
 38 4005      2608     2705.0  wm-rh-cuneus                      92.9873     7.3067    75.0000   109.0000    34.0000 
 39 4006       936      996.2  wm-rh-entorhinal                  76.4348     7.3275    60.0000    97.0000    37.0000 
 40 4007      5867     5913.6  wm-rh-fusiform                    91.1096    10.9060    31.0000   113.0000    82.0000 
 41 4008     11223    11446.2  wm-rh-inferiorparietal            96.5796     8.2985    46.0000   115.0000    69.0000 
 42 4009      5914     5980.1  wm-rh-inferiortemporal            87.2371    10.1920    58.0000   109.0000    51.0000 
 43 4010      3091     3115.5  wm-rh-isthmuscingulate           101.8648    11.5855    34.0000   117.0000    83.0000 
 44 4011      9192     9426.8  wm-rh-lateraloccipital            92.5712     8.5482    54.0000   112.0000    58.0000 
 45 4012      7432     7425.2  wm-rh-lateralorbitofrontal        93.3914     9.0216    67.0000   111.0000    44.0000 
 46 4013      5372     5508.3  wm-rh-lingual                     92.5987    10.0789    18.0000   114.0000    96.0000 
 47 4014      3841     3837.9  wm-rh-medialorbitofrontal         94.3838     9.5356    48.0000   113.0000    65.0000 
 48 4015      6471     6698.5  wm-rh-middletemporal              92.4811     9.2997    63.0000   111.0000    48.0000 
 49 4016      1342     1404.5  wm-rh-parahippocampal             91.6058     7.9009    65.0000   109.0000    44.0000 
 50 4017      5141     5168.9  wm-rh-paracentral                 98.0731     8.4946    75.0000   118.0000    43.0000 
 51 4018      2769     2765.9  wm-rh-parsopercularis             94.3312     8.1066    72.0000   110.0000    38.0000 
 52 4019      1136     1146.3  wm-rh-parsorbitalis               86.4137     7.5654    68.0000   103.0000    35.0000 
 53 4020      3171     3176.6  wm-rh-parstriangularis            92.3264     7.9433    70.0000   108.0000    38.0000 
 54 4021      3472     3337.7  wm-rh-pericalcarine               91.3865     9.0343    26.0000   110.0000    84.0000 
 55 4022      7133     7473.5  wm-rh-postcentral                 95.2902     7.8699    72.0000   115.0000    43.0000 
 56 4023      3849     3870.7  wm-rh-posteriorcingulate          99.9509    10.3047    49.0000   119.0000    70.0000 
 57 4024     13814    14056.4  wm-rh-precentral                  95.7500     7.4110    73.0000   114.0000    41.0000 
 58 4025     11379    11377.8  wm-rh-precuneus                  100.9866     9.5650    18.0000   119.0000   101.0000 
 59 4026      2346     2308.8  wm-rh-rostralanteriorcingulate    99.9851    10.2987    60.0000   122.0000    62.0000 
 60 4027     14100    14267.6  wm-rh-rostralmiddlefrontal        93.6771     8.1358    67.0000   114.0000    47.0000 
 61 4028     17627    17826.0  wm-rh-superiorfrontal             95.4809     8.6826    68.0000   118.0000    50.0000 
 62 4029     12918    13259.5  wm-rh-superiorparietal           100.6328     7.8101    77.0000   121.0000    44.0000 
 63 4030      6551     6872.4  wm-rh-superiortemporal            92.2426     9.7850    64.0000   113.0000    49.0000 
 64 4031      6894     6937.8  wm-rh-supramarginal               98.6553     8.2927    71.0000   115.0000    44.0000 
 65 4032       389      374.8  wm-rh-frontalpole                 94.3213     8.5342    77.0000   112.0000    35.0000 
 66 4033       782      851.3  wm-rh-temporalpole                75.0934     5.9219    60.0000    94.0000    34.0000 
 67 4034       467      487.9  wm-rh-transversetemporal          95.0450     5.3049    79.0000   105.0000    26.0000 
 68 4035     11429    11257.9  wm-rh-insula                      89.3318    11.1062    31.0000   116.0000    85.0000 
 69 5001     25714    25406.1  Left-UnsegmentedWhiteMatter      100.2642    11.0378    26.0000   124.0000    98.0000 
 70 5002     27864    27752.5  Right-UnsegmentedWhiteMatter      98.8999    11.2697    20.0000   119.0000    99.0000 
