# Supplementary material for: Computer assisted diagnosis of Alzheimer’s disease using statistical likelihood-ratio test
Source: PLoS One. 2023 Feb 17;18(2):e0279574. doi: 10.1371/journal.pone.0279574 (PMC9937475; doi:10.1371/journal.pone.0279574)
Supplement: S2 File — (ZIP) [file pone.0279574.s002.zip › ADNI_NC/1_1_20/S17085/stats/aseg.stats]

# Title Segmentation Statistics 
# 
# generating_program mri_segstats
# cvs_version $Id: mri_segstats.c,v 1.121 2016/05/31 17:27:11 greve Exp $
# cmdline mri_segstats --seg mri/aseg.mgz --sum stats/aseg.stats --pv mri/norm.mgz --empty --brainmask mri/brainmask.mgz --brain-vol-from-seg --excludeid 0 --excl-ctxgmwm --supratent --subcortgray --in mri/norm.mgz --in-intensity-name norm --in-intensity-units MR --etiv --surf-wm-vol --surf-ctx-vol --totalgray --euler --ctab /home/span/acad/xzheng/freesurfer/ASegStatsLUT.txt --subject S17085 
# sysname  Linux
# hostname ada
# machine  x86_64
# user     xzheng
# anatomy_type volume
# 
# SUBJECTS_DIR /home/span/acad/xzheng/freesurfer/subjects
# subjectname S17085
# Measure BrainSeg, BrainSegVol, Brain Segmentation Volume, 1124707.000000, mm^3
# Measure BrainSegNotVent, BrainSegVolNotVent, Brain Segmentation Volume Without Ventricles, 1087997.000000, mm^3
# Measure BrainSegNotVentSurf, BrainSegVolNotVentSurf, Brain Segmentation Volume Without Ventricles from Surf, 1087684.318007, mm^3
# Measure VentricleChoroidVol, VentricleChoroidVol, Volume of ventricles and choroid plexus, 32077.000000, mm^3
# Measure lhCortex, lhCortexVol, Left hemisphere cortical gray matter volume, 212131.339536, mm^3
# Measure rhCortex, rhCortexVol, Right hemisphere cortical gray matter volume, 211395.015345, mm^3
# Measure Cortex, CortexVol, Total cortical gray matter volume, 423526.354881, mm^3
# Measure lhCerebralWhiteMatter, lhCerebralWhiteMatterVol, Left hemisphere cerebral white matter volume, 230583.602808, mm^3
# Measure rhCerebralWhiteMatter, rhCerebralWhiteMatterVol, Right hemisphere cerebral white matter volume, 227914.360319, mm^3
# Measure CerebralWhiteMatter, CerebralWhiteMatterVol, Total cerebral white matter volume, 458497.963126, mm^3
# Measure SubCortGray, SubCortGrayVol, Subcortical gray matter volume, 55561.000000, mm^3
# Measure TotalGray, TotalGrayVol, Total gray matter volume, 599903.354881, mm^3
# Measure SupraTentorial, SupraTentorialVol, Supratentorial volume, 972813.318007, mm^3
# Measure SupraTentorialNotVent, SupraTentorialVolNotVent, Supratentorial volume, 940736.318007, mm^3
# Measure SupraTentorialNotVentVox, SupraTentorialVolNotVentVox, Supratentorial volume voxel count, 937745.000000, mm^3
# Measure Mask, MaskVol, Mask Volume, 1565603.000000, mm^3
# Measure BrainSegVol-to-eTIV, BrainSegVol-to-eTIV, Ratio of BrainSegVol to eTIV, 0.740015, unitless
# Measure MaskVol-to-eTIV, MaskVol-to-eTIV, Ratio of MaskVol to eTIV, 1.030108, unitless
# Measure lhSurfaceHoles, lhSurfaceHoles, Number of defect holes in lh surfaces prior to fixing, 19, unitless
# Measure rhSurfaceHoles, rhSurfaceHoles, Number of defect holes in rh surfaces prior to fixing, 20, unitless
# Measure SurfaceHoles, SurfaceHoles, Total number of defect holes in surfaces prior to fixing, 39, unitless
# Measure EstimatedTotalIntraCranialVol, eTIV, Estimated Total Intracranial Volume, 1519843.991012, mm^3
# SegVolFile mri/aseg.mgz 
# SegVolFileTimeStamp  2020/01/23 00:04:55 
# ColorTable /home/span/acad/xzheng/freesurfer/ASegStatsLUT.txt 
# ColorTableTimeStamp 2017/01/19 09:00:02 
# InVolFile  mri/norm.mgz 
# InVolFileTimeStamp  2020/01/22 13:13:56 
# InVolFrame 0 
# PVVolFile  mri/norm.mgz 
# PVVolFileTimeStamp  2020/01/22 13:13:56 
# Excluding Cortical Gray and White Matter
# ExcludeSegId 0 2 3 41 42 
# VoxelVolume_mm3 1 
# TableCol  1 ColHeader Index 
# TableCol  1 FieldName Index 
# TableCol  1 Units     NA 
# TableCol  2 ColHeader SegId 
# TableCol  2 FieldName Segmentation Id
# TableCol  2 Units     NA
# TableCol  3 ColHeader NVoxels 
# TableCol  3 FieldName Number of Voxels
# TableCol  3 Units     unitless
# TableCol  4 ColHeader Volume_mm3
# TableCol  4 FieldName Volume
# TableCol  4 Units     mm^3
# TableCol  5 ColHeader StructName
# TableCol  5 FieldName Structure Name
# TableCol  5 Units     NA
# TableCol  6 ColHeader normMean 
# TableCol  6 FieldName Intensity normMean
# TableCol  6 Units     MR
# TableCol  7 ColHeader normStdDev
# TableCol  7 FieldName Itensity normStdDev
# TableCol  7 Units     MR
# TableCol  8 ColHeader normMin
# TableCol  8 FieldName Intensity normMin
# TableCol  8 Units     MR
# TableCol  9 ColHeader normMax
# TableCol  9 FieldName Intensity normMax
# TableCol  9 Units     MR
# TableCol 10 ColHeader normRange
# TableCol 10 FieldName Intensity normRange
# TableCol 10 Units     MR
# NRows 45 
# NTableCols 10 
# ColHeaders  Index SegId NVoxels Volume_mm3 StructName normMean normStdDev normMin normMax normRange  
  1   4     15169    15402.5  Left-Lateral-Ventricle            21.3502    11.7761     1.0000    85.0000    84.0000 
  2   5       500      535.7  Left-Inf-Lat-Vent                 41.1900    15.0367     5.0000    72.0000    67.0000 
  3   7     14607    15429.9  Left-Cerebellum-White-Matter      82.0187     6.7158    30.0000   101.0000    71.0000 
  4   8     59433    59393.1  Left-Cerebellum-Cortex            58.5804    10.4778     8.0000    91.0000    83.0000 
  5  10      6900     6645.9  Left-Thalamus-Proper              88.6701     9.7882    30.0000   111.0000    81.0000 
  6  11      3764     3677.4  Left-Caudate                      78.8555     9.1671    42.0000   105.0000    63.0000 
  7  12      4904     4865.3  Left-Putamen                      82.8752     6.9358    26.0000   106.0000    80.0000 
  8  13      1892     1856.9  Left-Pallidum                     97.9001     5.4999    26.0000   117.0000    91.0000 
  9  14      1321     1374.7  3rd-Ventricle                     27.6646    13.8249     5.0000    81.0000    76.0000 
 10  15      2031     2163.1  4th-Ventricle                     26.8548    11.6503     8.0000    68.0000    60.0000 
 11  16     22240    22413.5  Brain-Stem                        84.3536    10.0465    20.0000   111.0000    91.0000 
 12  17      4041     3870.8  Left-Hippocampus                  68.5471     8.5461    19.0000    97.0000    78.0000 
 13  18      1613     1583.0  Left-Amygdala                     69.2052     6.1854    44.0000    89.0000    45.0000 
 14  24      1281     1256.5  CSF                               37.4208    14.0462     8.0000    81.0000    73.0000 
 15  26       444      486.1  Left-Accumbens-area               78.4504     4.4357    43.0000    88.0000    45.0000 
 16  28      4035     3808.8  Left-VentralDC                    90.9427    11.1490    37.0000   112.0000    75.0000 
 17  30        62       78.2  Left-vessel                       42.4032    18.6675     6.0000    72.0000    66.0000 
 18  31      1282     1209.9  Left-choroid-plexus               47.7176    12.1991    19.0000    82.0000    63.0000 
 19  43     13786    14001.9  Right-Lateral-Ventricle           21.6800    12.1471     3.0000    88.0000    85.0000 
 20  44       263      320.3  Right-Inf-Lat-Vent                42.9848    14.1971     5.0000    79.0000    74.0000 
 21  46     14601    15267.1  Right-Cerebellum-White-Matter     83.4696     6.4660    26.0000   107.0000    81.0000 
 22  47     59618    59828.4  Right-Cerebellum-Cortex           59.6199    10.2217     6.0000    91.0000    85.0000 
 23  49      6869     6554.1  Right-Thalamus-Proper             87.8736    10.0073    27.0000   108.0000    81.0000 
 24  50      4135     4018.1  Right-Caudate                     76.9076     9.0471    42.0000   103.0000    61.0000 
 25  51      4753     4697.6  Right-Putamen                     82.8858     5.9535    41.0000   102.0000    61.0000 
 26  52      1923     1898.2  Right-Pallidum                    97.3276     4.9483    59.0000   114.0000    55.0000 
 27  53      3997     3826.5  Right-Hippocampus                 69.6295     8.6003    28.0000    98.0000    70.0000 
 28  54      1744     1722.7  Right-Amygdala                    70.2655     5.9875    22.0000    89.0000    67.0000 
 29  58       537      532.5  Right-Accumbens-area              78.0559     4.9866    47.0000    90.0000    43.0000 
 30  60      4040     3889.4  Right-VentralDC                   91.5327    11.4651    34.0000   115.0000    81.0000 
 31  62        13       22.2  Right-vessel                      57.9231     7.1000    43.0000    67.0000    24.0000 
 32  63      1084     1035.2  Right-choroid-plexus              48.5212    11.4229    20.0000    76.0000    56.0000 
 33  72         0        0.0  5th-Ventricle                      0.0000     0.0000     0.0000     0.0000     0.0000 
 34  77      3066     2976.6  WM-hypointensities                68.1556    11.9278    15.0000   109.0000    94.0000 
 35  78         0        0.0  Left-WM-hypointensities            0.0000     0.0000     0.0000     0.0000     0.0000 
 36  79         0        0.0  Right-WM-hypointensities           0.0000     0.0000     0.0000     0.0000     0.0000 
 37  80         0        0.0  non-WM-hypointensities             0.0000     0.0000     0.0000     0.0000     0.0000 
 38  81         0        0.0  Left-non-WM-hypointensities        0.0000     0.0000     0.0000     0.0000     0.0000 
 39  82         0        0.0  Right-non-WM-hypointensities       0.0000     0.0000     0.0000     0.0000     0.0000 
 40  85       231      229.9  Optic-Chiasm                      77.4026    17.5132    40.0000   116.0000    76.0000 
 41 251      1176     1059.5  CC_Posterior                      94.6531    19.7840    29.0000   118.0000    89.0000 
 42 252       471      392.6  CC_Mid_Posterior                  86.0042    21.2631    39.0000   115.0000    76.0000 
 43 253       468      405.2  CC_Central                        89.9786    18.6902    40.0000   112.0000    72.0000 
 44 254       462      418.8  CC_Mid_Anterior                   94.4264    17.0956    45.0000   115.0000    70.0000 
 45 255       927      858.5  CC_Anterior                       99.9601    17.8826    37.0000   122.0000    85.0000 
