# Supplementary material for: Computer assisted diagnosis of Alzheimer’s disease using statistical likelihood-ratio test
Source: PLoS One. 2023 Feb 17;18(2):e0279574. doi: 10.1371/journal.pone.0279574 (PMC9937475; doi:10.1371/journal.pone.0279574)
Supplement: S2 File — (ZIP) [file pone.0279574.s002.zip › ADNI_NC/1_1_20/S17085/stats/lh.aparc.a2009s.stats]

# Table of FreeSurfer cortical parcellation anatomical statistics 
# 
# CreationTime 2020/01/22-12:41:08-GMT
# generating_program mris_anatomical_stats
# cvs_version $Id: mris_anatomical_stats.c,v 1.79 2016/03/14 15:15:34 greve Exp $
# mrisurf.c-cvs_version $Id: mrisurf.c,v 1.781.2.6 2016/12/27 16:47:14 zkaufman Exp $
# cmdline mris_anatomical_stats -th3 -mgz -cortex ../label/lh.cortex.label -f ../stats/lh.aparc.a2009s.stats -b -a ../label/lh.aparc.a2009s.annot -c ../label/aparc.annot.a2009s.ctab S17085 lh white 
# sysname  Linux
# hostname ada
# machine  x86_64
# user     xzheng
# 
# SUBJECTS_DIR /home/span/acad/xzheng/freesurfer/subjects
# anatomy_type surface
# subjectname S17085
# hemi lh
# AnnotationFile ../label/lh.aparc.a2009s.annot
# AnnotationFileTimeStamp 2020/01/22 23:40:39
# Measure Cortex, NumVert, Number of Vertices, 127470, unitless
# Measure Cortex, WhiteSurfArea, White Surface Total Area, 82827, mm^2
# Measure Cortex, MeanThickness, Mean Thickness, 2.31173, mm
# Measure BrainSeg, BrainSegVol, Brain Segmentation Volume, 1124707.000000, mm^3
# Measure BrainSegNotVent, BrainSegVolNotVent, Brain Segmentation Volume Without Ventricles, 1087997.000000, mm^3
# Measure BrainSegNotVentSurf, BrainSegVolNotVentSurf, Brain Segmentation Volume Without Ventricles from Surf, 1087684.318007, mm^3
# Measure Cortex, CortexVol Total cortical gray matter volume, 423526.354881, mm^3
# Measure SupraTentorial, SupraTentorialVol, Supratentorial volume, 972813.318007, mm^3
# Measure SupraTentorialNotVent, SupraTentorialVolNotVent, Supratentorial volume, 940736.318007, mm^3
# Measure EstimatedTotalIntraCranialVol, eTIV, Estimated Total Intracranial Volume, 1519843.991012, mm^3
# NTableCols 10
# TableCol  1 ColHeader StructName
# TableCol  1 FieldName Structure Name
# TableCol  1 Units     NA
# TableCol  2 ColHeader NumVert
# TableCol  2 FieldName Number of Vertices
# TableCol  2 Units     unitless
# TableCol  3 ColHeader SurfArea
# TableCol  3 FieldName Surface Area
# TableCol  3 Units     mm^2
# TableCol  4 ColHeader GrayVol
# TableCol  4 FieldName Gray Matter Volume
# TableCol  4 Units     mm^3
# TableCol  5 ColHeader ThickAvg 
# TableCol  5 FieldName Average Thickness
# TableCol  5 Units     mm
# TableCol  6 ColHeader ThickStd
# TableCol  6 FieldName Thickness StdDev
# TableCol  6 Units     mm 
# TableCol  7 ColHeader MeanCurv
# TableCol  7 FieldName Integrated Rectified Mean Curvature
# TableCol  7 Units     mm^-1
# TableCol  8 ColHeader GausCurv 
# TableCol  8 FieldName Integrated Rectified Gaussian Curvature
# TableCol  8 Units     mm^-2
# TableCol  9 ColHeader  FoldInd
# TableCol  9 FieldName  Folding Index 
# TableCol  9 Units      unitless 
# TableCol 10 ColHeader CurvInd
# TableCol 10 FieldName Intrinsic Curvature Index
# TableCol 10 Units     unitless
# ColHeaders StructName NumVert SurfArea GrayVol ThickAvg ThickStd MeanCurv GausCurv FoldInd CurvInd
G&S_frontomargin                         1395    942   2051  2.036 0.519     0.148     0.035       21     1.9
G&S_occipital_inf                        1506   1018   3025  2.452 0.777     0.142     0.032       19     1.9
G&S_paracentral                          1522    883   1892  1.907 0.523     0.123     0.031       15     2.2
G&S_subcentral                           1532    903   2677  2.437 0.588     0.127     0.032       19     1.9
G&S_transv_frontopol                      923    621   1615  2.127 0.569     0.174     0.054       19     1.8
G&S_cingul-Ant                           2431   1688   4298  2.442 0.573     0.139     0.030       33     3.0
G&S_cingul-Mid-Ant                       1112    772   2037  2.596 0.441     0.105     0.019        9     0.8
G&S_cingul-Mid-Post                      1372    947   2183  2.228 0.503     0.124     0.024       13     1.4
G_cingul-Post-dorsal                      672    427   1433  2.647 0.560     0.140     0.038        9     0.9
G_cingul-Post-ventral                     345    232    935  2.934 0.822     0.127     0.042        4     0.6
G_cuneus                                 2356   1474   3799  1.971 0.743     0.144     0.038       32     3.7
G_front_inf-Opercular                     990    622   1907  2.443 0.419     0.114     0.029       12     1.1
G_front_inf-Orbital                       385    259    973  2.503 0.674     0.147     0.054        5     1.0
G_front_inf-Triangul                      925    549   1798  2.502 0.531     0.131     0.038       12     1.3
G_front_middle                           4092   2645   8032  2.381 0.578     0.146     0.044       64     7.4
G_front_sup                              7918   4609  14609  2.601 0.576     0.121     0.034      100    10.1
G_Ins_lg&S_cent_ins                       749    473   1351  2.795 0.605     0.132     0.041        9     1.2
G_insular_short                           695    394   1832  3.709 0.555     0.123     0.040        9     1.2
G_occipital_middle                       3517   2240   5961  2.181 0.629     0.148     0.047       59     6.9
G_occipital_sup                          1747   1075   2679  2.129 0.735     0.133     0.034       23     2.3
G_oc-temp_lat-fusifor                    1974   1326   5028  2.933 0.665     0.158     0.041       38     3.3
G_oc-temp_med-Lingual                    3036   1946   4615  2.008 0.665     0.157     0.043       49     5.3
G_oc-temp_med-Parahip                    1193    790   3844  3.247 0.882     0.106     0.023       11     0.9
G_orbital                                2976   1933   5880  2.408 0.762     0.149     0.043       47     5.7
G_pariet_inf-Angular                     2202   1405   3972  2.265 0.578     0.143     0.043       36     3.4
G_pariet_inf-Supramar                    2323   1406   4372  2.579 0.526     0.134     0.036       34     3.0
G_parietal_sup                           3023   1835   5613  2.248 0.620     0.127     0.035       44     4.1
G_postcentral                            2183   1184   2431  1.769 0.529     0.107     0.028       23     2.5
G_precentral                             3207   1682   4762  2.310 0.666     0.115     0.034       30     4.8
G_precuneus                              2572   1521   4812  2.510 0.627     0.127     0.044       37     4.4
G_rectus                                 1107    719   1828  2.046 0.561     0.131     0.041       47     2.3
G_subcallosal                             680    410    897  2.112 0.945     0.078     0.041        6     0.6
G_temp_sup-G_T_transv                     522    273    790  2.439 0.598     0.106     0.027        5     0.4
G_temp_sup-Lateral                       1919   1213   5070  3.015 0.702     0.147     0.042       32     3.2
G_temp_sup-Plan_polar                     670    509   1953  3.515 0.481     0.109     0.026        4     0.7
G_temp_sup-Plan_tempo                     616    414    882  2.002 0.474     0.083     0.016        2     0.3
G_temporal_inf                           2620   1839   8159  3.218 0.812     0.165     0.044       59     4.5
G_temporal_middle                        2778   1872   7187  2.737 0.696     0.155     0.045       50     5.0
Lat_Fis-ant-Horizont                      252    184    323  1.967 0.484     0.105     0.015        2     0.1
Lat_Fis-ant-Vertical                      215    158    265  2.018 0.433     0.123     0.023        2     0.2
Lat_Fis-post                              900    604   1007  2.066 0.605     0.119     0.032        9     1.3
Pole_occipital                           2288   1425   2792  1.827 0.492     0.153     0.040       36     3.9
Pole_temporal                            1788   1334   6620  3.329 0.788     0.166     0.047       34     3.8
S_calcarine                              2719   1826   2468  1.588 0.441     0.149     0.036       38     4.1
S_central                                2939   2022   2867  1.614 0.548     0.109     0.021       19     2.7
S_cingul-Marginalis                      1199    815   1479  2.001 0.513     0.093     0.013        5     0.7
S_circular_insula_ant                     429    313    851  3.090 0.885     0.106     0.021        2     0.4
S_circular_insula_inf                    1400    962   1902  2.449 0.551     0.097     0.015        8     1.0
S_circular_insula_sup                    1615   1110   2123  2.371 0.640     0.109     0.019        9     1.4
S_collat_transv_ant                      1052    757   2327  2.846 0.572     0.114     0.019       11     0.7
S_collat_transv_post                      487    346    499  1.856 0.356     0.174     0.042        7     0.8
S_front_inf                              1866   1282   2570  2.092 0.469     0.124     0.026       17     1.9
S_front_middle                           1844   1278   2458  2.121 0.497     0.123     0.027       15     1.9
S_front_sup                              2609   1787   3887  2.161 0.524     0.114     0.025       20     2.6
S_interm_prim-Jensen                      355    247    417  2.112 0.455     0.131     0.026        2     0.5
S_intrapariet&P_trans                    3198   2134   3768  1.979 0.497     0.108     0.021       22     2.8
S_oc_middle&Lunatus                      1038    702   1158  1.982 0.411     0.123     0.030        7     1.3
S_oc_sup&transversal                     1837   1221   2052  1.833 0.434     0.131     0.037       19     2.6
S_occipital_ant                           742    534   1114  2.253 0.518     0.149     0.041       10     1.0
S_oc-temp_lat                            1236    833   2114  2.668 0.655     0.115     0.024       10     1.2
S_oc-temp_med&Lingual                    1848   1334   2533  2.187 0.529     0.115     0.018       15     1.3
S_orbital_lateral                         401    278    475  2.135 0.356     0.132     0.026        4     0.4
S_orbital_med-olfact                      853    571   1008  2.128 0.754     0.122     0.021        9     0.8
S_orbital-H_Shaped                       1732   1163   2892  2.667 0.748     0.151     0.043       29     3.0
S_parieto_occipital                      2188   1410   2885  2.278 0.545     0.114     0.024       17     2.2
S_pericallosal                           1483    871   1143  1.680 0.685     0.129     0.019       27     1.1
S_postcentral                            3095   1962   3398  1.786 0.498     0.109     0.025       24     3.0
S_precentral-inf-part                    1682   1100   2404  2.378 0.439     0.108     0.024       11     1.6
S_precentral-sup-part                    1514   1016   1811  2.072 0.520     0.109     0.020       10     1.4
S_suborbital                              719    473    850  2.230 0.479     0.131     0.023        8     0.7
S_subparietal                             959    671   1306  2.183 0.442     0.135     0.030        9     1.2
S_temporal_inf                           1456   1053   2087  2.404 0.657     0.127     0.023       14     1.2
S_temporal_sup                           5500   3839   7893  2.256 0.528     0.112     0.022       42     5.0
S_temporal_transverse                     247    164    281  1.848 0.454     0.121     0.018        2     0.2
