# Supplementary material for: Computer assisted diagnosis of Alzheimer’s disease using statistical likelihood-ratio test
Source: PLoS One. 2023 Feb 17;18(2):e0279574. doi: 10.1371/journal.pone.0279574 (PMC9937475; doi:10.1371/journal.pone.0279574)
Supplement: S2 File — (ZIP) [file pone.0279574.s002.zip › ADNI_NC/1_1_20/S17085/stats/lh.aparc.DKTatlas.stats]

# Table of FreeSurfer cortical parcellation anatomical statistics 
# 
# CreationTime 2020/01/22-12:43:17-GMT
# generating_program mris_anatomical_stats
# cvs_version $Id: mris_anatomical_stats.c,v 1.79 2016/03/14 15:15:34 greve Exp $
# mrisurf.c-cvs_version $Id: mrisurf.c,v 1.781.2.6 2016/12/27 16:47:14 zkaufman Exp $
# cmdline mris_anatomical_stats -th3 -mgz -cortex ../label/lh.cortex.label -f ../stats/lh.aparc.DKTatlas.stats -b -a ../label/lh.aparc.DKTatlas.annot -c ../label/aparc.annot.DKTatlas.ctab S17085 lh white 
# sysname  Linux
# hostname ada
# machine  x86_64
# user     xzheng
# 
# SUBJECTS_DIR /home/span/acad/xzheng/freesurfer/subjects
# anatomy_type surface
# subjectname S17085
# hemi lh
# AnnotationFile ../label/lh.aparc.DKTatlas.annot
# AnnotationFileTimeStamp 2020/01/22 23:42:50
# Measure Cortex, NumVert, Number of Vertices, 127470, unitless
# Measure Cortex, WhiteSurfArea, White Surface Total Area, 82827, mm^2
# Measure Cortex, MeanThickness, Mean Thickness, 2.31173, mm
# Measure BrainSeg, BrainSegVol, Brain Segmentation Volume, 1124707.000000, mm^3
# Measure BrainSegNotVent, BrainSegVolNotVent, Brain Segmentation Volume Without Ventricles, 1087997.000000, mm^3
# Measure BrainSegNotVentSurf, BrainSegVolNotVentSurf, Brain Segmentation Volume Without Ventricles from Surf, 1087684.318007, mm^3
# Measure Cortex, CortexVol Total cortical gray matter volume, 423526.354881, mm^3
# Measure SupraTentorial, SupraTentorialVol, Supratentorial volume, 972813.318007, mm^3
# Measure SupraTentorialNotVent, SupraTentorialVolNotVent, Supratentorial volume, 940736.318007, mm^3
# Measure EstimatedTotalIntraCranialVol, eTIV, Estimated Total Intracranial Volume, 1519843.991012, mm^3
# NTableCols 10
# TableCol  1 ColHeader StructName
# TableCol  1 FieldName Structure Name
# TableCol  1 Units     NA
# TableCol  2 ColHeader NumVert
# TableCol  2 FieldName Number of Vertices
# TableCol  2 Units     unitless
# TableCol  3 ColHeader SurfArea
# TableCol  3 FieldName Surface Area
# TableCol  3 Units     mm^2
# TableCol  4 ColHeader GrayVol
# TableCol  4 FieldName Gray Matter Volume
# TableCol  4 Units     mm^3
# TableCol  5 ColHeader ThickAvg 
# TableCol  5 FieldName Average Thickness
# TableCol  5 Units     mm
# TableCol  6 ColHeader ThickStd
# TableCol  6 FieldName Thickness StdDev
# TableCol  6 Units     mm 
# TableCol  7 ColHeader MeanCurv
# TableCol  7 FieldName Integrated Rectified Mean Curvature
# TableCol  7 Units     mm^-1
# TableCol  8 ColHeader GausCurv 
# TableCol  8 FieldName Integrated Rectified Gaussian Curvature
# TableCol  8 Units     mm^-2
# TableCol  9 ColHeader  FoldInd
# TableCol  9 FieldName  Folding Index 
# TableCol  9 Units      unitless 
# TableCol 10 ColHeader CurvInd
# TableCol 10 FieldName Intrinsic Curvature Index
# TableCol 10 Units     unitless
# ColHeaders StructName NumVert SurfArea GrayVol ThickAvg ThickStd MeanCurv GausCurv FoldInd CurvInd
caudalanteriorcingulate                  1659   1097   2910  2.572 0.527     0.116     0.017       19     1.1
caudalmiddlefrontal                      3225   2065   5046  2.333 0.491     0.113     0.026       27     3.4
cuneus                                   3457   2158   5303  2.081 0.717     0.136     0.034       42     4.9
entorhinal                                700    471   2388  3.315 0.893     0.120     0.032        8     0.7
fusiform                                 4053   2786   8645  2.676 0.703     0.144     0.033       63     5.2
inferiorparietal                         6916   4604  11105  2.230 0.570     0.128     0.035       85     9.6
inferiortemporal                         5179   3709  14786  3.113 0.824     0.152     0.038       90     8.0
isthmuscingulate                         1716   1109   2806  2.207 0.819     0.126     0.033       21     2.2
lateraloccipital                         8557   5525  11891  2.021 0.589     0.146     0.038      116    13.5
lateralorbitofrontal                     5161   3397   8978  2.472 0.771     0.146     0.041       81     9.0
lingual                                  4428   2926   6146  1.941 0.626     0.143     0.036       59     6.5
medialorbitofrontal                      2590   1658   3701  2.086 0.607     0.117     0.032       61     3.4
middletemporal                           6307   4380  12808  2.548 0.658     0.139     0.035       86     8.7
parahippocampal                           902    633   2049  2.704 0.937     0.094     0.012        6     0.3
paracentral                              2660   1553   3351  2.097 0.605     0.106     0.025       20     2.9
parsopercularis                          1879   1205   3176  2.442 0.440     0.119     0.028       20     2.1
parsorbitalis                             888    603   1869  2.465 0.640     0.136     0.041       10     1.5
parstriangularis                         1987   1299   3023  2.224 0.532     0.128     0.031       21     2.4
pericalcarine                            2129   1420   1797  1.494 0.340     0.160     0.040       34     3.4
postcentral                              6777   4134   7749  1.768 0.589     0.112     0.027       67     7.5
posteriorcingulate                       2053   1328   3118  2.183 0.650     0.134     0.026       28     2.1
precentral                               7730   4677  10621  2.177 0.648     0.113     0.028       63     9.4
precuneus                                5045   3209   8350  2.402 0.591     0.123     0.035       57     7.1
rostralanteriorcingulate                 2035   1368   3423  2.401 0.700     0.139     0.032       31     2.5
rostralmiddlefrontal                     5862   4012  10246  2.239 0.578     0.149     0.042       87     9.9
superiorfrontal                         11918   7536  20340  2.405 0.606     0.125     0.032      142    14.8
superiorparietal                         6914   4342  10223  2.071 0.586     0.118     0.029       74     8.1
superiortemporal                         6738   4557  14006  2.662 0.802     0.121     0.029       70     7.9
supramarginal                            4620   2926   7344  2.338 0.567     0.125     0.031       51     5.4
transversetemporal                        656    352    766  2.172 0.397     0.121     0.028        7     0.7
insula                                   2729   1788   5244  2.976 0.821     0.107     0.025       22     2.7
