# Supplementary material for: Computer assisted diagnosis of Alzheimer’s disease using statistical likelihood-ratio test
Source: PLoS One. 2023 Feb 17;18(2):e0279574. doi: 10.1371/journal.pone.0279574 (PMC9937475; doi:10.1371/journal.pone.0279574)
Supplement: S2 File — (ZIP) [file pone.0279574.s002.zip › ADNI_NC/1_1_20/S17085/stats/lh.aparc.pial.stats]

# Table of FreeSurfer cortical parcellation anatomical statistics 
# 
# CreationTime 2020/01/22-12:38:10-GMT
# generating_program mris_anatomical_stats
# cvs_version $Id: mris_anatomical_stats.c,v 1.79 2016/03/14 15:15:34 greve Exp $
# mrisurf.c-cvs_version $Id: mrisurf.c,v 1.781.2.6 2016/12/27 16:47:14 zkaufman Exp $
# cmdline mris_anatomical_stats -th3 -mgz -cortex ../label/lh.cortex.label -f ../stats/lh.aparc.pial.stats -b -a ../label/lh.aparc.annot -c ../label/aparc.annot.ctab S17085 lh pial 
# sysname  Linux
# hostname ada
# machine  x86_64
# user     xzheng
# 
# SUBJECTS_DIR /home/span/acad/xzheng/freesurfer/subjects
# anatomy_type surface
# subjectname S17085
# hemi lh
# AnnotationFile ../label/lh.aparc.annot
# AnnotationFileTimeStamp 2020/01/22 22:54:18
# Measure Cortex, NumVert, Number of Vertices, 127465, unitless
# Measure Cortex, PialSurfArea, Pial Surface Total Area, 97827.3, mm^2
# Measure Cortex, MeanThickness, Mean Thickness, 2.31172, mm
# Measure BrainSeg, BrainSegVol, Brain Segmentation Volume, 1124707.000000, mm^3
# Measure BrainSegNotVent, BrainSegVolNotVent, Brain Segmentation Volume Without Ventricles, 1087997.000000, mm^3
# Measure BrainSegNotVentSurf, BrainSegVolNotVentSurf, Brain Segmentation Volume Without Ventricles from Surf, 1087684.318007, mm^3
# Measure Cortex, CortexVol Total cortical gray matter volume, 423526.354881, mm^3
# Measure SupraTentorial, SupraTentorialVol, Supratentorial volume, 972813.318007, mm^3
# Measure SupraTentorialNotVent, SupraTentorialVolNotVent, Supratentorial volume, 940736.318007, mm^3
# Measure EstimatedTotalIntraCranialVol, eTIV, Estimated Total Intracranial Volume, 1519843.991012, mm^3
# NTableCols 10
# TableCol  1 ColHeader StructName
# TableCol  1 FieldName Structure Name
# TableCol  1 Units     NA
# TableCol  2 ColHeader NumVert
# TableCol  2 FieldName Number of Vertices
# TableCol  2 Units     unitless
# TableCol  3 ColHeader SurfArea
# TableCol  3 FieldName Surface Area
# TableCol  3 Units     mm^2
# TableCol  4 ColHeader GrayVol
# TableCol  4 FieldName Gray Matter Volume
# TableCol  4 Units     mm^3
# TableCol  5 ColHeader ThickAvg 
# TableCol  5 FieldName Average Thickness
# TableCol  5 Units     mm
# TableCol  6 ColHeader ThickStd
# TableCol  6 FieldName Thickness StdDev
# TableCol  6 Units     mm 
# TableCol  7 ColHeader MeanCurv
# TableCol  7 FieldName Integrated Rectified Mean Curvature
# TableCol  7 Units     mm^-1
# TableCol  8 ColHeader GausCurv 
# TableCol  8 FieldName Integrated Rectified Gaussian Curvature
# TableCol  8 Units     mm^-2
# TableCol  9 ColHeader  FoldInd
# TableCol  9 FieldName  Folding Index 
# TableCol  9 Units      unitless 
# TableCol 10 ColHeader CurvInd
# TableCol 10 FieldName Intrinsic Curvature Index
# TableCol 10 Units     unitless
# ColHeaders StructName NumVert SurfArea GrayVol ThickAvg ThickStd MeanCurv GausCurv FoldInd CurvInd
bankssts                                 1400    866   1914  2.116 0.549     0.102     0.023       14     1.4
caudalanteriorcingulate                   819    658   1513  2.566 0.540     0.128     0.020       19     0.6
caudalmiddlefrontal                      2984   2019   4601  2.324 0.465     0.106     0.019       28     2.4
cuneus                                   2653   2120   3879  2.003 0.663     0.127     0.029       29     3.4
entorhinal                                726    915   2442  3.271 0.893     0.194     0.035       11     1.3
fusiform                                 4484   4302  10560  2.742 0.743     0.154     0.035       61     7.5
inferiorparietal                         6751   5294  11037  2.258 0.580     0.134     0.028       68     8.3
inferiortemporal                         5216   5073  13618  3.021 0.836     0.160     0.036       88     8.6
isthmuscingulate                         1707   1296   2781  2.186 0.830     0.145     0.036       44     2.7
lateraloccipital                         8508   6295  12023  2.028 0.596     0.136     0.032      148    12.3
lateralorbitofrontal                     4555   3143   7757  2.488 0.769     0.121     0.032       78     6.1
lingual                                  4308   3388   6030  1.956 0.630     0.130     0.033       52     6.4
medialorbitofrontal                      3010   2280   4330  2.110 0.606     0.128     0.037       43     3.9
middletemporal                           4552   3997   9607  2.594 0.673     0.155     0.034       71     7.1
parahippocampal                           869    868   1975  2.704 0.948     0.132     0.027        7     1.3
paracentral                              2200   1423   2682  2.046 0.615     0.099     0.020       16     1.8
parsopercularis                          1946   1429   3283  2.417 0.447     0.123     0.024       19     2.2
parsorbitalis                             994   1017   2275  2.524 0.661     0.166     0.035       11     1.7
parstriangularis                         1634   1167   2539  2.240 0.538     0.133     0.027       21     2.0
pericalcarine                            2155   1138   1820  1.493 0.338     0.109     0.032       32     2.7
postcentral                              5879   4189   6578  1.732 0.578     0.110     0.019       42     4.7
posteriorcingulate                       1900   1400   2982  2.194 0.659     0.125     0.025       22     1.9
precentral                               7871   5244  10849  2.173 0.653     0.099     0.019       64     6.4
precuneus                                5224   3616   8318  2.367 0.592     0.114     0.026       52     5.7
rostralanteriorcingulate                 1582   1259   2719  2.420 0.718     0.144     0.033       36     2.2
rostralmiddlefrontal                     8609   6975  14329  2.208 0.592     0.148     0.032      138    12.3
superiorfrontal                         10951   8270  18987  2.486 0.586     0.125     0.026      117    11.8
superiorparietal                         8650   6724  13235  2.105 0.628     0.129     0.026       88     9.6
superiortemporal                         5212   4221  10568  2.676 0.764     0.124     0.025       44     5.6
supramarginal                            5113   3663   8069  2.315 0.560     0.127     0.026       56     6.0
frontalpole                               343    339    635  2.173 0.537     0.188     0.029        5     0.5
temporalpole                              711    959   2553  3.322 0.713     0.183     0.032        6     1.2
transversetemporal                        649    380    766  2.165 0.402     0.090     0.016        5     0.4
insula                                   3309   1912   5935  2.857 0.821     0.103     0.031       44     4.0
