# Supplementary material for: Computer assisted diagnosis of Alzheimer’s disease using statistical likelihood-ratio test
Source: PLoS One. 2023 Feb 17;18(2):e0279574. doi: 10.1371/journal.pone.0279574 (PMC9937475; doi:10.1371/journal.pone.0279574)
Supplement: S2 File — (ZIP) [file pone.0279574.s002.zip › ADNI_NC/1_1_20/S17085/stats/lh.aparc.stats]

# Table of FreeSurfer cortical parcellation anatomical statistics 
# 
# CreationTime 2020/01/22-12:37:26-GMT
# generating_program mris_anatomical_stats
# cvs_version $Id: mris_anatomical_stats.c,v 1.79 2016/03/14 15:15:34 greve Exp $
# mrisurf.c-cvs_version $Id: mrisurf.c,v 1.781.2.6 2016/12/27 16:47:14 zkaufman Exp $
# cmdline mris_anatomical_stats -th3 -mgz -cortex ../label/lh.cortex.label -f ../stats/lh.aparc.stats -b -a ../label/lh.aparc.annot -c ../label/aparc.annot.ctab S17085 lh white 
# sysname  Linux
# hostname ada
# machine  x86_64
# user     xzheng
# 
# SUBJECTS_DIR /home/span/acad/xzheng/freesurfer/subjects
# anatomy_type surface
# subjectname S17085
# hemi lh
# AnnotationFile ../label/lh.aparc.annot
# AnnotationFileTimeStamp 2020/01/22 22:54:18
# Measure Cortex, NumVert, Number of Vertices, 127465, unitless
# Measure Cortex, WhiteSurfArea, White Surface Total Area, 82823.9, mm^2
# Measure Cortex, MeanThickness, Mean Thickness, 2.31172, mm
# Measure BrainSeg, BrainSegVol, Brain Segmentation Volume, 1124707.000000, mm^3
# Measure BrainSegNotVent, BrainSegVolNotVent, Brain Segmentation Volume Without Ventricles, 1087997.000000, mm^3
# Measure BrainSegNotVentSurf, BrainSegVolNotVentSurf, Brain Segmentation Volume Without Ventricles from Surf, 1087684.318007, mm^3
# Measure Cortex, CortexVol Total cortical gray matter volume, 423526.354881, mm^3
# Measure SupraTentorial, SupraTentorialVol, Supratentorial volume, 972813.318007, mm^3
# Measure SupraTentorialNotVent, SupraTentorialVolNotVent, Supratentorial volume, 940736.318007, mm^3
# Measure EstimatedTotalIntraCranialVol, eTIV, Estimated Total Intracranial Volume, 1519843.991012, mm^3
# NTableCols 10
# TableCol  1 ColHeader StructName
# TableCol  1 FieldName Structure Name
# TableCol  1 Units     NA
# TableCol  2 ColHeader NumVert
# TableCol  2 FieldName Number of Vertices
# TableCol  2 Units     unitless
# TableCol  3 ColHeader SurfArea
# TableCol  3 FieldName Surface Area
# TableCol  3 Units     mm^2
# TableCol  4 ColHeader GrayVol
# TableCol  4 FieldName Gray Matter Volume
# TableCol  4 Units     mm^3
# TableCol  5 ColHeader ThickAvg 
# TableCol  5 FieldName Average Thickness
# TableCol  5 Units     mm
# TableCol  6 ColHeader ThickStd
# TableCol  6 FieldName Thickness StdDev
# TableCol  6 Units     mm 
# TableCol  7 ColHeader MeanCurv
# TableCol  7 FieldName Integrated Rectified Mean Curvature
# TableCol  7 Units     mm^-1
# TableCol  8 ColHeader GausCurv 
# TableCol  8 FieldName Integrated Rectified Gaussian Curvature
# TableCol  8 Units     mm^-2
# TableCol  9 ColHeader  FoldInd
# TableCol  9 FieldName  Folding Index 
# TableCol  9 Units      unitless 
# TableCol 10 ColHeader CurvInd
# TableCol 10 FieldName Intrinsic Curvature Index
# TableCol 10 Units     unitless
# ColHeaders StructName NumVert SurfArea GrayVol ThickAvg ThickStd MeanCurv GausCurv FoldInd CurvInd
bankssts                                 1400    971   1914  2.116 0.549     0.107     0.022       10     1.3
caudalanteriorcingulate                   819    542   1513  2.566 0.540     0.132     0.016       12     0.5
caudalmiddlefrontal                      2984   1925   4601  2.324 0.465     0.112     0.023       24     2.9
cuneus                                   2653   1651   3879  2.003 0.663     0.142     0.036       35     4.0
entorhinal                                726    504   2442  3.271 0.893     0.115     0.026        7     0.7
fusiform                                 4484   3144  10560  2.742 0.743     0.147     0.035       72     6.3
inferiorparietal                         6751   4501  11037  2.258 0.580     0.129     0.035       82     9.2
inferiortemporal                         5216   3674  13618  3.021 0.836     0.147     0.036       88     7.5
isthmuscingulate                         1707   1104   2781  2.186 0.830     0.127     0.033       22     2.2
lateraloccipital                         8508   5494  12023  2.028 0.596     0.147     0.039      119    14.0
lateralorbitofrontal                     4555   3018   7757  2.488 0.769     0.143     0.037       66     6.9
lingual                                  4308   2843   6030  1.956 0.630     0.142     0.036       57     6.3
medialorbitofrontal                      3010   1965   4330  2.110 0.606     0.117     0.032       65     3.8
middletemporal                           4552   3160   9607  2.594 0.673     0.144     0.037       65     6.5
parahippocampal                           869    611   1975  2.704 0.948     0.094     0.012        5     0.3
paracentral                              2200   1296   2682  2.046 0.615     0.103     0.024       15     2.3
parsopercularis                          1946   1253   3283  2.417 0.447     0.114     0.027       19     1.9
parsorbitalis                             994    680   2275  2.524 0.661     0.158     0.050       16     2.1
parstriangularis                         1634   1069   2539  2.240 0.538     0.126     0.029       17     1.9
pericalcarine                            2155   1442   1820  1.493 0.338     0.162     0.041       35     3.5
postcentral                              5879   3574   6578  1.732 0.578     0.109     0.026       57     6.3
posteriorcingulate                       1900   1222   2982  2.194 0.659     0.135     0.026       28     2.0
precentral                               7871   4750  10849  2.173 0.653     0.113     0.028       65     9.4
precuneus                                5224   3334   8318  2.367 0.592     0.121     0.033       57     7.1
rostralanteriorcingulate                 1582   1033   2719  2.420 0.718     0.142     0.031       26     1.9
rostralmiddlefrontal                     8609   5823  14329  2.208 0.592     0.147     0.041      126    14.8
superiorfrontal                         10951   6833  18987  2.486 0.586     0.118     0.030      117    12.8
superiorparietal                         8650   5444  13235  2.105 0.628     0.119     0.030       92    10.3
superiortemporal                         5212   3457  10568  2.676 0.764     0.121     0.028       55     6.0
supramarginal                            5113   3242   8069  2.315 0.560     0.125     0.031       57     6.0
frontalpole                               343    238    635  2.173 0.537     0.181     0.041        8     0.5
temporalpole                              711    526   2553  3.322 0.713     0.136     0.037       11     1.3
transversetemporal                        649    350    766  2.165 0.402     0.118     0.027        6     0.7
insula                                   3309   2157   5935  2.857 0.821     0.117     0.030       31     4.0
