# Supplementary material for: Computer assisted diagnosis of Alzheimer’s disease using statistical likelihood-ratio test
Source: PLoS One. 2023 Feb 17;18(2):e0279574. doi: 10.1371/journal.pone.0279574 (PMC9937475; doi:10.1371/journal.pone.0279574)
Supplement: S2 File — (ZIP) [file pone.0279574.s002.zip › ADNI_NC/1_1_20/S17085/stats/lh.curv.stats]

Raw <mean> +- <std> (using 'lh.curv'):                -0.03586 +- 0.1869 
       Raw Min:                                       -4.51523 at vertex 99181   
       Raw Max:                                        1.33030 at vertex 89131   
       Raw Curvature Calculation Type:                discrete
       Raw Mean Vertex Separation (Whole Surface):     0.83859 +- 0.22974 mm
       Raw Total Surface Area:                     80358.71094 mm^2
       Raw Total Number of Vertices:                    135955
       Raw Average Vertex Area (Whole Surface):        0.59107 mm^2
       Raw Natural Surface Integral:               -1446.73877
       Raw Rectified Surface Integral:             10802.43652
       Raw Positive Surface Integral:               4677.84912
       Raw Negative Surface Integral:               6124.58789
       Raw Mean Natural Surface Integral:             -0.01064 across 135955 (100.00%) vertices
       Raw Mean Rectified Surface Integral:            0.07946 across 135955 (100.00%) vertices
       Raw Mean Positive Surface Integral:             0.07347 across 63669 (46.83%) vertices
       Raw Mean Negative Surface Integral:             0.08473 across 72286 (53.17%) vertices
       Raw AreaNorm Natural Surface Integral:         -0.01800 across 80358.781250 (100.00%) mm^2
       Raw AreaNorm Rectified Surface Integral:        0.13443 across 80358.781250 (100.00%) mm^2
       Raw AreaNorm Positive Surface Integral:         0.11604 across 40311.976562 (50.17%) mm^2
       Raw AreaNorm Negative Surface Integral:         0.15294 across 40046.406250 (49.83%) mm^2

Raw <mean> +- <std> (using 'lh.sulc'):                -0.00000 +- 5.1982 
       Raw Min:                                      -13.16305 at vertex 91597   
       Raw Max:                                       16.11360 at vertex 60688   
       Raw Curvature Calculation Type:                discrete
       Raw Mean Vertex Separation (Whole Surface):     0.83859 +- 0.22974 mm
       Raw Total Surface Area:                     80358.71094 mm^2
       Raw Total Number of Vertices:                    135955
       Raw Average Vertex Area (Whole Surface):        0.59107 mm^2
       Raw Natural Surface Integral:               27190.94336
       Raw Rectified Surface Integral:            337868.62500
       Raw Positive Surface Integral:             182529.78125
       Raw Negative Surface Integral:             155338.84375
       Raw Mean Natural Surface Integral:              0.20000 across 135955 (100.00%) vertices
       Raw Mean Rectified Surface Integral:            2.48515 across 135955 (100.00%) vertices
       Raw Mean Positive Surface Integral:             2.88070 across 63363 (46.61%) vertices
       Raw Mean Negative Surface Integral:             2.13989 across 72592 (53.39%) vertices
       Raw AreaNorm Natural Surface Integral:          0.33837 across 80358.781250 (100.00%) mm^2
       Raw AreaNorm Rectified Surface Integral:        4.20450 across 80358.781250 (100.00%) mm^2
       Raw AreaNorm Positive Surface Integral:         4.62436 across 39471.386719 (49.12%) mm^2
       Raw AreaNorm Negative Surface Integral:         3.79923 across 40886.945312 (50.88%) mm^2

K <mean> +- <std> (using 'lh.smoothwm'):               0.21540 +- 6.6962 mm^-2
         K Min:                                      -50.27504 at vertex 106926  
         K Max:                                     1730.43530 at vertex 99181   
         K Curvature Calculation Type:                discrete
         K Mean Vertex Separation (Whole Surface):     0.83859 +- 0.22974 mm
         K Total Surface Area:                     80358.71094 mm^2
         K Total Number of Vertices:                    135955
         K Average Vertex Area (Whole Surface):        0.59107 mm^2
         K Natural Surface Integral:                  12.56649
         K Rectified Surface Integral:              5677.69141
         K Positive Surface Integral:               2845.12891
         K Negative Surface Integral:               2832.56226
         K Mean Natural Surface Integral:              0.00009 across 135955 (100.00%) vertices
         K Mean Rectified Surface Integral:            0.04176 across 135955 (100.00%) vertices
         K Mean Positive Surface Integral:             0.04709 across 60425 (44.44%) vertices
         K Mean Negative Surface Integral:             0.03750 across 75530 (55.56%) vertices
         K AreaNorm Natural Surface Integral:          0.00016 across 80358.781250 (100.00%) mm^2
         K AreaNorm Rectified Surface Integral:        0.07065 across 80358.781250 (100.00%) mm^2
         K AreaNorm Positive Surface Integral:         0.10526 across 27028.822266 (33.64%) mm^2
         K AreaNorm Negative Surface Integral:         0.05311 across 53329.570312 (66.36%) mm^2

H <mean> +- <std> (using 'lh.smoothwm'):              -0.06758 +- 0.7992 mm^-1
         H Min:                                      -56.42478 at vertex 99181   
         H Max:                                       34.82464 at vertex 106072  
         H Curvature Calculation Type:                discrete
         H Mean Vertex Separation (Whole Surface):     0.83859 +- 0.22974 mm
         H Total Surface Area:                     80358.71094 mm^2
         H Total Number of Vertices:                    135955
         H Average Vertex Area (Whole Surface):        0.59107 mm^2
         H Natural Surface Integral:               -1397.25867
         H Rectified Surface Integral:             14359.03320
         H Positive Surface Integral:               6480.88721
         H Negative Surface Integral:               7878.14600
         H Mean Natural Surface Integral:             -0.01028 across 135955 (100.00%) vertices
         H Mean Rectified Surface Integral:            0.10562 across 135955 (100.00%) vertices
         H Mean Positive Surface Integral:             0.09608 across 67450 (49.61%) vertices
         H Mean Negative Surface Integral:             0.11500 across 68505 (50.39%) vertices
         H AreaNorm Natural Surface Integral:         -0.01739 across 80358.781250 (100.00%) mm^2
         H AreaNorm Rectified Surface Integral:        0.17869 across 80358.781250 (100.00%) mm^2
         H AreaNorm Positive Surface Integral:         0.15261 across 42467.523438 (52.85%) mm^2
         H AreaNorm Negative Surface Integral:         0.20792 across 37890.996094 (47.15%) mm^2

k1 <mean> +- <std> (using 'lh.smoothwm'):             -0.13703 +- 1.4354 mm^-1
        k1 Min:                                      -94.54722 at vertex 99181   
        k1 Max:                                       61.00457 at vertex 106072  
        k1 Curvature Calculation Type:                discrete
        k1 Mean Vertex Separation (Whole Surface):     0.83859 +- 0.22974 mm
        k1 Total Surface Area:                     80358.71094 mm^2
        k1 Total Number of Vertices:                    135955
        k1 Average Vertex Area (Whole Surface):        0.59107 mm^2
        k1 Natural Surface Integral:               -3599.85938
        k1 Rectified Surface Integral:             32244.40430
        k1 Positive Surface Integral:              14322.27246
        k1 Negative Surface Integral:              17922.13281
        k1 Mean Natural Surface Integral:             -0.02648 across 135955 (100.00%) vertices
        k1 Mean Rectified Surface Integral:            0.23717 across 135955 (100.00%) vertices
        k1 Mean Positive Surface Integral:             0.21234 across 67450 (49.61%) vertices
        k1 Mean Negative Surface Integral:             0.26162 across 68505 (50.39%) vertices
        k1 AreaNorm Natural Surface Integral:         -0.04480 across 80358.781250 (100.00%) mm^2
        k1 AreaNorm Rectified Surface Integral:        0.40126 across 80358.781250 (100.00%) mm^2
        k1 AreaNorm Positive Surface Integral:         0.33725 across 42467.523438 (52.85%) mm^2
        k1 AreaNorm Negative Surface Integral:         0.47299 across 37890.996094 (47.15%) mm^2

k2 <mean> +- <std> (using 'lh.smoothwm'):              0.00188 +- 0.2512 mm^-1
        k2 Min:                                      -18.30234 at vertex 99181   
        k2 Max:                                       12.91008 at vertex 89131   
        k2 Curvature Calculation Type:                discrete
        k2 Mean Vertex Separation (Whole Surface):     0.83859 +- 0.22974 mm
        k2 Total Surface Area:                     80358.71094 mm^2
        k2 Total Number of Vertices:                    135955
        k2 Average Vertex Area (Whole Surface):        0.59107 mm^2
        k2 Natural Surface Integral:                 805.34229
        k2 Rectified Surface Integral:              8547.31348
        k2 Positive Surface Integral:               4676.32764
        k2 Negative Surface Integral:               3870.98535
        k2 Mean Natural Surface Integral:              0.00592 across 135955 (100.00%) vertices
        k2 Mean Rectified Surface Integral:            0.06287 across 135955 (100.00%) vertices
        k2 Mean Positive Surface Integral:             0.06483 across 72133 (53.06%) vertices
        k2 Mean Negative Surface Integral:             0.06065 across 63822 (46.94%) vertices
        k2 AreaNorm Natural Surface Integral:          0.01002 across 80358.781250 (100.00%) mm^2
        k2 AreaNorm Rectified Surface Integral:        0.10636 across 80358.781250 (100.00%) mm^2
        k2 AreaNorm Positive Surface Integral:         0.10960 across 42666.281250 (53.09%) mm^2
        k2 AreaNorm Negative Surface Integral:         0.10270 across 37692.171875 (46.90%) mm^2

S <mean> +- <std> (using 'lh.smoothwm'):               1.71164 +- 30.4966 mm^-2
         S Min:                                        0.00000 at vertex 496     
         S Max:                                     5813.28174 at vertex 99181   
         S Curvature Calculation Type:                discrete
         S Mean Vertex Separation (Whole Surface):     0.83859 +- 0.22974 mm
         S Total Surface Area:                     80358.71094 mm^2
         S Total Number of Vertices:                    135955
         S Average Vertex Area (Whole Surface):        0.59107 mm^2
         S Natural Surface Integral:               32396.67773
         S Rectified Surface Integral:             32396.67773
         S Positive Surface Integral:              32396.67773
         S Negative Surface Integral:                  0.00000
         S Mean Natural Surface Integral:              0.23829 across 135955 (100.00%) vertices
         S Mean Rectified Surface Integral:            0.23829 across 135955 (100.00%) vertices
         S Mean Positive Surface Integral:             0.23829 across 135955 (100.00%) vertices
         S Mean Negative Surface Integral:             0.00000 across 0 (00.00%) vertices
         S AreaNorm Natural Surface Integral:          0.40315 across 80358.781250 (100.00%) mm^2
         S AreaNorm Rectified Surface Integral:        0.40315 across 80358.781250 (100.00%) mm^2
         S AreaNorm Positive Surface Integral:         0.40315 across 80358.781250 (100.00%) mm^2
         S AreaNorm Negative Surface Integral:         0.00000 across 0.000000 (00.00%) mm^2

C <mean> +- <std> (using 'lh.smoothwm'):               0.46444 +- 0.9249 mm^-2
         C Min:                                        0.00122 at vertex 127558  
         C Max:                                       68.09608 at vertex 99181   
         C Curvature Calculation Type:                discrete
         C Mean Vertex Separation (Whole Surface):     0.83859 +- 0.22974 mm
         C Total Surface Area:                     80358.71094 mm^2
         C Total Number of Vertices:                    135955
         C Average Vertex Area (Whole Surface):        0.59107 mm^2
         C Natural Surface Integral:               24056.17578
         C Rectified Surface Integral:             24056.17578
         C Positive Surface Integral:              24056.17578
         C Negative Surface Integral:                  0.00000
         C Mean Natural Surface Integral:              0.17694 across 135955 (100.00%) vertices
         C Mean Rectified Surface Integral:            0.17694 across 135955 (100.00%) vertices
         C Mean Positive Surface Integral:             0.17694 across 135955 (100.00%) vertices
         C Mean Negative Surface Integral:             0.00000 across 0 (00.00%) vertices
         C AreaNorm Natural Surface Integral:          0.29936 across 80358.781250 (100.00%) mm^2
         C AreaNorm Rectified Surface Integral:        0.29936 across 80358.781250 (100.00%) mm^2
         C AreaNorm Positive Surface Integral:         0.29936 across 80358.781250 (100.00%) mm^2
         C AreaNorm Negative Surface Integral:         0.00000 across 0.000000 (00.00%) mm^2

BE <mean> +- <std> (using 'lh.smoothwm'):              2.14234 +- 41.5583 mm^-2
        BE Min:                                        0.00000 at vertex 127558  
        BE Max:                                     9274.15234 at vertex 99181   
        BE Curvature Calculation Type:                discrete
        BE Mean Vertex Separation (Whole Surface):     0.83859 +- 0.22974 mm
        BE Total Surface Area:                     80358.71094 mm^2
        BE Total Number of Vertices:                    135955
        BE Average Vertex Area (Whole Surface):        0.59107 mm^2
        BE Natural Surface Integral:               32420.64844
        BE Rectified Surface Integral:             32420.64844
        BE Positive Surface Integral:              32420.64844
        BE Negative Surface Integral:                  0.00000
        BE Mean Natural Surface Integral:              0.23847 across 135955 (100.00%) vertices
        BE Mean Rectified Surface Integral:            0.23847 across 135955 (100.00%) vertices
        BE Mean Positive Surface Integral:             0.23847 across 135955 (100.00%) vertices
        BE Mean Negative Surface Integral:             0.00000 across 0 (00.00%) vertices
        BE AreaNorm Natural Surface Integral:          0.40345 across 80358.781250 (100.00%) mm^2
        BE AreaNorm Rectified Surface Integral:        0.40345 across 80358.781250 (100.00%) mm^2
        BE AreaNorm Positive Surface Integral:         0.40345 across 80358.781250 (100.00%) mm^2
        BE AreaNorm Negative Surface Integral:         0.00000 across 0.000000 (00.00%) mm^2

FI <mean> +- <std> (using 'lh.smoothwm'):              1.79376 +- 34.7960 mm^-2
        FI Min:                                        0.00000 at vertex 496     
        FI Max:                                     7208.74121 at vertex 99181   
        FI Curvature Calculation Type:                discrete
        FI Mean Vertex Separation (Whole Surface):     0.83859 +- 0.22974 mm
        FI Total Surface Area:                     80358.71094 mm^2
        FI Total Number of Vertices:                    135955
        FI Average Vertex Area (Whole Surface):        0.59107 mm^2
        FI Natural Surface Integral:               24869.43555
        FI Rectified Surface Integral:             24869.43555
        FI Positive Surface Integral:              24869.43555
        FI Negative Surface Integral:                  0.00000
        FI Mean Natural Surface Integral:              0.18292 across 135955 (100.00%) vertices
        FI Mean Rectified Surface Integral:            0.18292 across 135955 (100.00%) vertices
        FI Mean Positive Surface Integral:             0.18292 across 135955 (100.00%) vertices
        FI Mean Negative Surface Integral:             0.00000 across 0 (00.00%) vertices
        FI AreaNorm Natural Surface Integral:          0.30948 across 80358.781250 (100.00%) mm^2
        FI AreaNorm Rectified Surface Integral:        0.30948 across 80358.781250 (100.00%) mm^2
        FI AreaNorm Positive Surface Integral:         0.30948 across 80358.781250 (100.00%) mm^2
        FI AreaNorm Negative Surface Integral:         0.00000 across 0.000000 (00.00%) mm^2

curv -- calculation type:                                discrete
curv -- Folding Index (FI):                            1979.04675
curv -- Intrinsic Curvature Index - positive (ICIp):    226.40816
curv -- Intrinsic Curvature Index - negative (ICIn):    225.40814
curv -- Intrinsic Curvature Index - natural  (ICIt):      1.00001

Mean across 10 curvatures: 6.0890e-01 +- 8.5534e-01
