# Supplementary material for: Computer assisted diagnosis of Alzheimer’s disease using statistical likelihood-ratio test
Source: PLoS One. 2023 Feb 17;18(2):e0279574. doi: 10.1371/journal.pone.0279574 (PMC9937475; doi:10.1371/journal.pone.0279574)
Supplement: S2 File — (ZIP) [file pone.0279574.s002.zip › ADNI_NC/1_1_20/S17085/stats/lh.w-g.pct.stats]

# Title Segmentation Statistics 
# 
# generating_program mri_segstats
# cvs_version $Id: mri_segstats.c,v 1.121 2016/05/31 17:27:11 greve Exp $
# cmdline mri_segstats --in /home/span/acad/xzheng/freesurfer/subjects/S17085/surf/lh.w-g.pct.mgh --annot S17085 lh aparc --sum /home/span/acad/xzheng/freesurfer/subjects/S17085/stats/lh.w-g.pct.stats --snr 
# sysname  Linux
# hostname ada
# machine  x86_64
# user     xzheng
# anatomy_type surface
# 
# SUBJECTS_DIR /home/span/acad/xzheng/freesurfer/subjects
# subjectname S17085
# Annot S17085 lh aparc
# ColorTable /tmp/mri_segstats.tmp.S17085.lh.248.ctab 
# ColorTableTimeStamp 2020/01/22 23:44:43 
# InVolFile  /home/span/acad/xzheng/freesurfer/subjects/S17085/surf/lh.w-g.pct.mgh 
# InVolFileTimeStamp  2020/01/22 23:44:41 
# InVolFrame 0 
# Only reporting non-empty segmentations
# VertexArea_mm2 0.650754 
# TableCol  1 ColHeader Index 
# TableCol  1 FieldName Index 
# TableCol  1 Units     NA 
# TableCol  2 ColHeader SegId 
# TableCol  2 FieldName Segmentation Id
# TableCol  2 Units     NA
# TableCol  3 ColHeader NVertices 
# TableCol  3 FieldName Number of Vertices
# TableCol  3 Units     unitless
# TableCol  4 ColHeader Area_mm2
# TableCol  4 FieldName Area
# TableCol  4 Units     mm^2
# TableCol  5 ColHeader StructName
# TableCol  5 FieldName Structure Name
# TableCol  5 Units     NA
# TableCol  6 ColHeader Mean 
# TableCol  6 FieldName Intensity Mean
# TableCol  6 Units     unknown
# TableCol  7 ColHeader StdDev
# TableCol  7 FieldName Itensity StdDev
# TableCol  7 Units     unknown
# TableCol  8 ColHeader Min
# TableCol  8 FieldName Intensity Min
# TableCol  8 Units     unknown
# TableCol  9 ColHeader Max
# TableCol  9 FieldName Intensity Max
# TableCol  9 Units     unknown
# TableCol 10 ColHeader Range
# TableCol 10 FieldName Intensity Range
# TableCol 10 Units     unknown
# TableCol 11 ColHeader SNR
# TableCol 11 FieldName Intensity SNR
# TableCol 11 Units     none
# NRows 35 
# NTableCols 11 
# ColHeaders  Index SegId NVertices Area_mm2 StructName Mean StdDev Min Max Range SNR  
  1 1000      8481     5644.2  unknown                            0.0057     0.2386     0.0000    12.3997    12.3997     0.0237 
  2 1001      1400      970.5  bankssts                          26.1212     6.3139     2.8491    47.9849    45.1358     4.1371 
  3 1002       819      541.6  caudalanteriorcingulate           33.7566     6.6801    16.9307    52.6289    35.6982     5.0533 
  4 1003      2984     1925.3  caudalmiddlefrontal               24.5540     6.5898     4.4898    48.5803    44.0905     3.7261 
  5 1005      2653     1650.8  cuneus                            23.0957     8.7788    -1.2902    53.0446    54.3349     2.6308 
  6 1006       726      504.4  entorhinal                        28.5282     8.5131    -4.8519    50.6647    55.5166     3.3511 
  7 1007      4484     3144.0  fusiform                          28.4924     7.7655    -1.0405    51.0042    52.0446     3.6691 
  8 1008      6751     4501.2  inferiorparietal                  26.4353     7.8987   -28.6427    51.1669    79.8096     3.3468 
  9 1009      5216     3673.7  inferiortemporal                  30.3251     8.3066     0.3722    56.7300    56.3578     3.6507 
 10 1010      1707     1104.4  isthmuscingulate                  26.4961     9.4075     1.6382    75.7107    74.0725     2.8165 
 11 1011      8508     5493.7  lateraloccipital                  24.7741     8.0968   -20.9331    57.3969    78.3300     3.0597 
 12 1012      4555     3017.6  lateralorbitofrontal              27.0812     8.7341    -7.2935    57.1025    64.3960     3.1006 
 13 1013      4308     2842.7  lingual                           24.5142     8.6850   -49.0705    53.5062   102.5766     2.8226 
 14 1014      3010     1965.3  medialorbitofrontal               26.2235     9.5033   -21.3303    64.1244    85.4547     2.7594 
 15 1015      4552     3160.5  middletemporal                    29.4919     8.0336     2.6524    56.2600    53.6077     3.6711 
 16 1016       869      610.6  parahippocampal                   32.5810     7.7725     0.0000    53.8405    53.8405     4.1918 
 17 1017      2200     1296.4  paracentral                       18.0596     8.0761    -5.9187    45.0397    50.9584     2.2362 
 18 1018      1946     1253.5  parsopercularis                   26.9637     6.8324     0.4903    48.4936    48.0033     3.9464 
 19 1019       994      679.9  parsorbitalis                     24.2848     8.1338    -1.0526    48.2874    49.3400     2.9857 
 20 1020      1634     1068.9  parstriangularis                  26.5203     7.1271   -11.5950    45.3212    56.9162     3.7210 
 21 1021      2155     1442.0  pericalcarine                     24.2916     7.5489    -2.8782    46.0088    48.8870     3.2179 
 22 1022      5879     3573.6  postcentral                       20.8653     7.5787   -11.8492    50.3051    62.1543     2.7531 
 23 1023      1900     1221.7  posteriorcingulate                26.8812     7.6070     0.5110    50.6557    50.1447     3.5338 
 24 1024      7871     4749.9  precentral                        19.7815     8.6063    -5.9233    58.3886    64.3120     2.2985 
 25 1025      5224     3334.0  precuneus                         24.1784     7.9610   -60.3126    49.4968   109.8094     3.0371 
 26 1026      1582     1032.9  rostralanteriorcingulate          25.3189    12.8783   -78.0087    57.3584   135.3671     1.9660 
 27 1027      8609     5822.7  rostralmiddlefrontal              27.2227     8.4855   -44.4236    54.9487    99.3723     3.2081 
 28 1028     10951     6832.9  superiorfrontal                   24.7306     7.5056   -10.4449    52.8383    63.2832     3.2950 
 29 1029      8650     5444.5  superiorparietal                  24.4920     7.7670   -46.0287    58.9318   104.9605     3.1533 
 30 1030      5212     3457.3  superiortemporal                  28.0493     7.8706     1.3180    66.5894    65.2714     3.5638 
 31 1031      5113     3241.6  supramarginal                     26.5286     7.2568     2.1008    50.1678    48.0670     3.6557 
 32 1032       343      238.1  frontalpole                       26.2683     8.0541     7.5465    42.9062    35.3598     3.2615 
 33 1033       711      526.1  temporalpole                      30.1335     9.3242     5.1858    58.2860    53.1002     3.2318 
 34 1034       649      349.7  transversetemporal                18.7260     7.3092    -0.3798    41.0367    41.4165     2.5620 
 35 1035      3309     2156.9  insula                            24.9145     7.8483   -11.6702    47.0413    58.7116     3.1745 
