# Supplementary material for: Computer assisted diagnosis of Alzheimer’s disease using statistical likelihood-ratio test
Source: PLoS One. 2023 Feb 17;18(2):e0279574. doi: 10.1371/journal.pone.0279574 (PMC9937475; doi:10.1371/journal.pone.0279574)
Supplement: S2 File — (ZIP) [file pone.0279574.s002.zip › ADNI_NC/1_1_20/S17085/stats/rh.aparc.a2009s.stats]

# Table of FreeSurfer cortical parcellation anatomical statistics 
# 
# CreationTime 2020/01/22-12:41:54-GMT
# generating_program mris_anatomical_stats
# cvs_version $Id: mris_anatomical_stats.c,v 1.79 2016/03/14 15:15:34 greve Exp $
# mrisurf.c-cvs_version $Id: mrisurf.c,v 1.781.2.6 2016/12/27 16:47:14 zkaufman Exp $
# cmdline mris_anatomical_stats -th3 -mgz -cortex ../label/rh.cortex.label -f ../stats/rh.aparc.a2009s.stats -b -a ../label/rh.aparc.a2009s.annot -c ../label/aparc.annot.a2009s.ctab S17085 rh white 
# sysname  Linux
# hostname ada
# machine  x86_64
# user     xzheng
# 
# SUBJECTS_DIR /home/span/acad/xzheng/freesurfer/subjects
# anatomy_type surface
# subjectname S17085
# hemi rh
# AnnotationFile ../label/rh.aparc.a2009s.annot
# AnnotationFileTimeStamp 2020/01/22 23:41:00
# Measure Cortex, NumVert, Number of Vertices, 125945, unitless
# Measure Cortex, WhiteSurfArea, White Surface Total Area, 82007, mm^2
# Measure Cortex, MeanThickness, Mean Thickness, 2.33696, mm
# Measure BrainSeg, BrainSegVol, Brain Segmentation Volume, 1124707.000000, mm^3
# Measure BrainSegNotVent, BrainSegVolNotVent, Brain Segmentation Volume Without Ventricles, 1087997.000000, mm^3
# Measure BrainSegNotVentSurf, BrainSegVolNotVentSurf, Brain Segmentation Volume Without Ventricles from Surf, 1087684.318007, mm^3
# Measure Cortex, CortexVol Total cortical gray matter volume, 423526.354881, mm^3
# Measure SupraTentorial, SupraTentorialVol, Supratentorial volume, 972813.318007, mm^3
# Measure SupraTentorialNotVent, SupraTentorialVolNotVent, Supratentorial volume, 940736.318007, mm^3
# Measure EstimatedTotalIntraCranialVol, eTIV, Estimated Total Intracranial Volume, 1519843.991012, mm^3
# NTableCols 10
# TableCol  1 ColHeader StructName
# TableCol  1 FieldName Structure Name
# TableCol  1 Units     NA
# TableCol  2 ColHeader NumVert
# TableCol  2 FieldName Number of Vertices
# TableCol  2 Units     unitless
# TableCol  3 ColHeader SurfArea
# TableCol  3 FieldName Surface Area
# TableCol  3 Units     mm^2
# TableCol  4 ColHeader GrayVol
# TableCol  4 FieldName Gray Matter Volume
# TableCol  4 Units     mm^3
# TableCol  5 ColHeader ThickAvg 
# TableCol  5 FieldName Average Thickness
# TableCol  5 Units     mm
# TableCol  6 ColHeader ThickStd
# TableCol  6 FieldName Thickness StdDev
# TableCol  6 Units     mm 
# TableCol  7 ColHeader MeanCurv
# TableCol  7 FieldName Integrated Rectified Mean Curvature
# TableCol  7 Units     mm^-1
# TableCol  8 ColHeader GausCurv 
# TableCol  8 FieldName Integrated Rectified Gaussian Curvature
# TableCol  8 Units     mm^-2
# TableCol  9 ColHeader  FoldInd
# TableCol  9 FieldName  Folding Index 
# TableCol  9 Units      unitless 
# TableCol 10 ColHeader CurvInd
# TableCol 10 FieldName Intrinsic Curvature Index
# TableCol 10 Units     unitless
# ColHeaders StructName NumVert SurfArea GrayVol ThickAvg ThickStd MeanCurv GausCurv FoldInd CurvInd
G&S_frontomargin                          869    620   1477  2.337 0.469     0.149     0.037       13     1.4
G&S_occipital_inf                        1174    776   2397  2.575 0.692     0.157     0.042       20     1.9
G&S_paracentral                          1381    785   1571  1.873 0.573     0.120     0.030       14     1.8
G&S_subcentral                           1242    757   2290  2.621 0.614     0.129     0.028       14     1.3
G&S_transv_frontopol                     1182    795   2149  2.276 0.471     0.162     0.046       22     2.1
G&S_cingul-Ant                           3011   2030   5341  2.589 0.534     0.127     0.030       37     3.3
G&S_cingul-Mid-Ant                       1437    952   2506  2.620 0.566     0.130     0.026       19     1.6
G&S_cingul-Mid-Post                      1591   1050   2523  2.311 0.561     0.129     0.026       19     1.6
G_cingul-Post-dorsal                      681    456   1443  2.512 0.567     0.163     0.049       13     1.4
G_cingul-Post-ventral                     341    200    772  2.687 0.973     0.127     0.045        5     0.6
G_cuneus                                 2386   1578   2665  1.686 0.443     0.154     0.034       37     3.5
G_front_inf-Opercular                    1131    725   2122  2.534 0.536     0.113     0.023       10     1.0
G_front_inf-Orbital                       408    247    799  2.445 0.485     0.112     0.024        4     0.4
G_front_inf-Triangul                      940    586   1837  2.552 0.435     0.139     0.037       13     1.3
G_front_middle                           3734   2318   7097  2.370 0.581     0.141     0.040       58     5.7
G_front_sup                              6069   3562  11800  2.637 0.607     0.126     0.035       78     8.4
G_Ins_lg&S_cent_ins                       493    332   1048  3.046 0.709     0.131     0.030        7     0.4
G_insular_short                          1025    678   2176  2.811 0.951     0.154     0.044       16     2.0
G_occipital_middle                       2149   1361   4140  2.367 0.688     0.146     0.040       35     3.4
G_occipital_sup                          1528    914   2095  1.939 0.582     0.133     0.035       20     2.1
G_oc-temp_lat-fusifor                    1718   1140   4876  3.230 0.599     0.156     0.037       33     2.3
G_oc-temp_med-Lingual                    2814   1843   4564  2.100 0.716     0.158     0.040       45     4.6
G_oc-temp_med-Parahip                    1081    678   3873  3.417 0.919     0.108     0.020        9     0.8
G_orbital                                3213   2083   6651  2.549 0.717     0.144     0.040       56     4.8
G_pariet_inf-Angular                     3537   2308   7429  2.532 0.625     0.150     0.040       58     5.7
G_pariet_inf-Supramar                    2040   1269   4069  2.585 0.547     0.131     0.030       28     2.5
G_parietal_sup                           3076   1852   4908  2.114 0.599     0.118     0.029       36     3.7
G_postcentral                            2765   1498   3089  1.759 0.514     0.103     0.025       28     3.0
G_precentral                             2789   1493   4494  2.395 0.606     0.104     0.030       23     3.7
G_precuneus                              2506   1500   4412  2.358 0.582     0.125     0.035       32     3.2
G_rectus                                 1037    697   2072  2.289 0.646     0.157     0.057       23     2.7
G_subcallosal                             672    408    757  1.837 1.121     0.091     0.040       20     1.1
G_temp_sup-G_T_transv                     309    181    469  2.355 0.493     0.101     0.021        3     0.2
G_temp_sup-Lateral                       1735   1057   4150  2.843 0.625     0.131     0.032       24     2.2
G_temp_sup-Plan_polar                     819    556   1922  3.183 0.613     0.098     0.020        5     0.7
G_temp_sup-Plan_tempo                     714    472   1046  2.133 0.516     0.100     0.016        5     0.4
G_temporal_inf                           2772   1881   8257  3.103 0.847     0.153     0.046       53     5.1
G_temporal_middle                        3275   2121   8147  2.847 0.648     0.145     0.044       61     5.2
Lat_Fis-ant-Horizont                      357    261    410  1.853 0.447     0.108     0.013        2     0.2
Lat_Fis-ant-Vertical                      148     99    223  2.220 0.484     0.122     0.022        1     0.2
Lat_Fis-post                             1151    803   1293  2.019 0.554     0.129     0.024       10     1.2
Pole_occipital                           3711   2380   5254  1.907 0.662     0.160     0.043       60     6.8
Pole_temporal                            2073   1451   6626  3.218 0.732     0.156     0.038       35     3.3
S_calcarine                              2099   1436   2216  1.758 0.624     0.135     0.033       22     2.9
S_central                                2947   2012   2871  1.629 0.532     0.102     0.019       16     2.5
S_cingul-Marginalis                      1167    748   1310  1.875 0.515     0.099     0.021        7     0.9
S_circular_insula_ant                     416    298    754  2.897 0.608     0.116     0.025        3     0.4
S_circular_insula_inf                    1169    802   1761  2.556 0.599     0.090     0.013        5     0.7
S_circular_insula_sup                    1373    942   2003  2.553 0.567     0.112     0.021        8     1.2
S_collat_transv_ant                       952    670   2150  3.006 0.716     0.119     0.019       10     0.7
S_collat_transv_post                      427    297    460  1.837 0.298     0.128     0.029        3     0.5
S_front_inf                              2371   1568   3685  2.285 0.481     0.123     0.026       22     2.6
S_front_middle                           2283   1575   3348  2.284 0.484     0.121     0.027       17     2.5
S_front_sup                              1839   1282   2613  2.179 0.477     0.109     0.024       13     1.6
S_interm_prim-Jensen                      297    220    478  2.423 0.593     0.084     0.013        1     0.1
S_intrapariet&P_trans                    3745   2448   4627  1.956 0.479     0.111     0.026       32     3.7
S_oc_middle&Lunatus                       981    650   1089  1.920 0.412     0.125     0.028        8     1.1
S_oc_sup&transversal                     1408    952   1471  1.733 0.392     0.132     0.027       14     1.6
S_occipital_ant                           793    554   1005  2.037 0.409     0.143     0.038       10     1.2
S_oc-temp_lat                            1193    847   1908  2.512 0.479     0.122     0.025        8     1.3
S_oc-temp_med&Lingual                    1672   1242   2510  2.323 0.538     0.108     0.017       11     1.1
S_orbital_lateral                         440    303    629  2.224 0.584     0.134     0.025        5     0.5
S_orbital_med-olfact                      778    563   1021  2.315 0.754     0.119     0.016        7     0.5
S_orbital-H_Shaped                       1447    999   2434  2.724 0.667     0.155     0.038       21     2.2
S_parieto_occipital                      2167   1452   2486  1.977 0.528     0.131     0.026       24     2.4
S_pericallosal                           1666    991   1518  1.917 0.891     0.139     0.028       36     1.8
S_postcentral                            3153   2065   3575  1.816 0.545     0.097     0.017       18     2.1
S_precentral-inf-part                    1241    836   1803  2.363 0.512     0.095     0.018        6     0.8
S_precentral-sup-part                    1385    919   1644  2.008 0.494     0.114     0.021       10     1.3
S_suborbital                              358    253    420  2.211 0.407     0.139     0.026        4     0.4
S_subparietal                            1329    895   1837  2.144 0.513     0.132     0.034       15     1.5
S_temporal_inf                           1600   1143   2365  2.461 0.505     0.130     0.021       13     1.5
S_temporal_sup                           5946   4152   8799  2.376 0.575     0.114     0.022       43     5.2
S_temporal_transverse                     219    144    318  2.387 0.445     0.111     0.016        2     0.2
