# Supplementary material for: Computer assisted diagnosis of Alzheimer’s disease using statistical likelihood-ratio test
Source: PLoS One. 2023 Feb 17;18(2):e0279574. doi: 10.1371/journal.pone.0279574 (PMC9937475; doi:10.1371/journal.pone.0279574)
Supplement: S2 File — (ZIP) [file pone.0279574.s002.zip › ADNI_NC/1_1_20/S17085/stats/rh.aparc.DKTatlas.stats]

# Table of FreeSurfer cortical parcellation anatomical statistics 
# 
# CreationTime 2020/01/22-12:44:00-GMT
# generating_program mris_anatomical_stats
# cvs_version $Id: mris_anatomical_stats.c,v 1.79 2016/03/14 15:15:34 greve Exp $
# mrisurf.c-cvs_version $Id: mrisurf.c,v 1.781.2.6 2016/12/27 16:47:14 zkaufman Exp $
# cmdline mris_anatomical_stats -th3 -mgz -cortex ../label/rh.cortex.label -f ../stats/rh.aparc.DKTatlas.stats -b -a ../label/rh.aparc.DKTatlas.annot -c ../label/aparc.annot.DKTatlas.ctab S17085 rh white 
# sysname  Linux
# hostname ada
# machine  x86_64
# user     xzheng
# 
# SUBJECTS_DIR /home/span/acad/xzheng/freesurfer/subjects
# anatomy_type surface
# subjectname S17085
# hemi rh
# AnnotationFile ../label/rh.aparc.DKTatlas.annot
# AnnotationFileTimeStamp 2020/01/22 23:43:08
# Measure Cortex, NumVert, Number of Vertices, 125945, unitless
# Measure Cortex, WhiteSurfArea, White Surface Total Area, 82007, mm^2
# Measure Cortex, MeanThickness, Mean Thickness, 2.33696, mm
# Measure BrainSeg, BrainSegVol, Brain Segmentation Volume, 1124707.000000, mm^3
# Measure BrainSegNotVent, BrainSegVolNotVent, Brain Segmentation Volume Without Ventricles, 1087997.000000, mm^3
# Measure BrainSegNotVentSurf, BrainSegVolNotVentSurf, Brain Segmentation Volume Without Ventricles from Surf, 1087684.318007, mm^3
# Measure Cortex, CortexVol Total cortical gray matter volume, 423526.354881, mm^3
# Measure SupraTentorial, SupraTentorialVol, Supratentorial volume, 972813.318007, mm^3
# Measure SupraTentorialNotVent, SupraTentorialVolNotVent, Supratentorial volume, 940736.318007, mm^3
# Measure EstimatedTotalIntraCranialVol, eTIV, Estimated Total Intracranial Volume, 1519843.991012, mm^3
# NTableCols 10
# TableCol  1 ColHeader StructName
# TableCol  1 FieldName Structure Name
# TableCol  1 Units     NA
# TableCol  2 ColHeader NumVert
# TableCol  2 FieldName Number of Vertices
# TableCol  2 Units     unitless
# TableCol  3 ColHeader SurfArea
# TableCol  3 FieldName Surface Area
# TableCol  3 Units     mm^2
# TableCol  4 ColHeader GrayVol
# TableCol  4 FieldName Gray Matter Volume
# TableCol  4 Units     mm^3
# TableCol  5 ColHeader ThickAvg 
# TableCol  5 FieldName Average Thickness
# TableCol  5 Units     mm
# TableCol  6 ColHeader ThickStd
# TableCol  6 FieldName Thickness StdDev
# TableCol  6 Units     mm 
# TableCol  7 ColHeader MeanCurv
# TableCol  7 FieldName Integrated Rectified Mean Curvature
# TableCol  7 Units     mm^-1
# TableCol  8 ColHeader GausCurv 
# TableCol  8 FieldName Integrated Rectified Gaussian Curvature
# TableCol  8 Units     mm^-2
# TableCol  9 ColHeader  FoldInd
# TableCol  9 FieldName  Folding Index 
# TableCol  9 Units      unitless 
# TableCol 10 ColHeader CurvInd
# TableCol 10 FieldName Intrinsic Curvature Index
# TableCol 10 Units     unitless
# ColHeaders StructName NumVert SurfArea GrayVol ThickAvg ThickStd MeanCurv GausCurv FoldInd CurvInd
caudalanteriorcingulate                  1461    916   2441  2.476 0.837     0.144     0.029       30     1.7
caudalmiddlefrontal                      2765   1739   4094  2.238 0.477     0.109     0.026       24     2.7
cuneus                                   2963   1940   3371  1.776 0.443     0.148     0.032       44     4.1
entorhinal                                527    348   2479  3.866 0.783     0.120     0.023        5     0.5
fusiform                                 3592   2499   8029  2.880 0.650     0.138     0.028       48     3.9
inferiorparietal                         8600   5763  14841  2.331 0.599     0.138     0.034      113    11.5
inferiortemporal                         5784   4013  14712  2.925 0.835     0.144     0.036       86     8.6
isthmuscingulate                         1450    882   2449  2.376 0.867     0.137     0.043       26     2.4
lateraloccipital                         7701   4932  11442  2.075 0.658     0.145     0.037      105    11.8
lateralorbitofrontal                     4889   3300   8802  2.571 0.719     0.147     0.038       76     7.6
lingual                                  4173   2790   6597  2.113 0.716     0.156     0.037       64     6.4
medialorbitofrontal                      2670   1773   4302  2.116 0.733     0.135     0.046       58     5.1
middletemporal                           6554   4420  14130  2.757 0.635     0.134     0.035       91     8.7
parahippocampal                           871    596   1913  2.618 0.837     0.092     0.014        5     0.4
paracentral                              2365   1387   2962  2.076 0.641     0.111     0.027       18     2.7
parsopercularis                          1920   1247   3094  2.386 0.520     0.112     0.023       16     1.8
parsorbitalis                            1016    643   2016  2.647 0.650     0.121     0.028       11     1.1
parstriangularis                         2061   1376   3439  2.305 0.509     0.124     0.029       22     2.3
pericalcarine                            2209   1504   1933  1.439 0.332     0.137     0.037       24     3.3
postcentral                              7650   4641   8855  1.775 0.600     0.100     0.021       63     6.7
posteriorcingulate                       2050   1355   3138  2.115 0.637     0.146     0.032       35     2.4
precentral                               6695   4113   9842  2.293 0.650     0.112     0.026       52     7.7
precuneus                                5676   3680   8274  2.176 0.592     0.129     0.031       64     6.8
rostralanteriorcingulate                 1310    859   2544  2.829 0.601     0.115     0.024       16     1.1
rostralmiddlefrontal                     6001   4007  10314  2.315 0.522     0.139     0.035       76     8.4
superiorfrontal                         12045   7739  20982  2.481 0.587     0.128     0.031      140    14.8
superiorparietal                         7163   4429   9740  1.983 0.553     0.114     0.027       72     7.7
superiortemporal                         6411   4228  12769  2.665 0.695     0.115     0.024       61     6.2
supramarginal                            4172   2763   6995  2.375 0.609     0.117     0.024       39     4.0
transversetemporal                        429    258    565  2.211 0.551     0.115     0.021        4     0.4
insula                                   2772   1864   5280  2.794 0.763     0.126     0.027       30     2.9
