# Supplementary material for: Computer assisted diagnosis of Alzheimer’s disease using statistical likelihood-ratio test
Source: PLoS One. 2023 Feb 17;18(2):e0279574. doi: 10.1371/journal.pone.0279574 (PMC9937475; doi:10.1371/journal.pone.0279574)
Supplement: S2 File — (ZIP) [file pone.0279574.s002.zip › ADNI_NC/1_1_20/S17085/stats/rh.aparc.pial.stats]

# Table of FreeSurfer cortical parcellation anatomical statistics 
# 
# CreationTime 2020/01/22-12:39:42-GMT
# generating_program mris_anatomical_stats
# cvs_version $Id: mris_anatomical_stats.c,v 1.79 2016/03/14 15:15:34 greve Exp $
# mrisurf.c-cvs_version $Id: mrisurf.c,v 1.781.2.6 2016/12/27 16:47:14 zkaufman Exp $
# cmdline mris_anatomical_stats -th3 -mgz -cortex ../label/rh.cortex.label -f ../stats/rh.aparc.pial.stats -b -a ../label/rh.aparc.annot -c ../label/aparc.annot.ctab S17085 rh pial 
# sysname  Linux
# hostname ada
# machine  x86_64
# user     xzheng
# 
# SUBJECTS_DIR /home/span/acad/xzheng/freesurfer/subjects
# anatomy_type surface
# subjectname S17085
# hemi rh
# AnnotationFile ../label/rh.aparc.annot
# AnnotationFileTimeStamp 2020/01/22 22:54:34
# Measure Cortex, NumVert, Number of Vertices, 125919, unitless
# Measure Cortex, PialSurfArea, Pial Surface Total Area, 96561.9, mm^2
# Measure Cortex, MeanThickness, Mean Thickness, 2.33679, mm
# Measure BrainSeg, BrainSegVol, Brain Segmentation Volume, 1124707.000000, mm^3
# Measure BrainSegNotVent, BrainSegVolNotVent, Brain Segmentation Volume Without Ventricles, 1087997.000000, mm^3
# Measure BrainSegNotVentSurf, BrainSegVolNotVentSurf, Brain Segmentation Volume Without Ventricles from Surf, 1087684.318007, mm^3
# Measure Cortex, CortexVol Total cortical gray matter volume, 423526.354881, mm^3
# Measure SupraTentorial, SupraTentorialVol, Supratentorial volume, 972813.318007, mm^3
# Measure SupraTentorialNotVent, SupraTentorialVolNotVent, Supratentorial volume, 940736.318007, mm^3
# Measure EstimatedTotalIntraCranialVol, eTIV, Estimated Total Intracranial Volume, 1519843.991012, mm^3
# NTableCols 10
# TableCol  1 ColHeader StructName
# TableCol  1 FieldName Structure Name
# TableCol  1 Units     NA
# TableCol  2 ColHeader NumVert
# TableCol  2 FieldName Number of Vertices
# TableCol  2 Units     unitless
# TableCol  3 ColHeader SurfArea
# TableCol  3 FieldName Surface Area
# TableCol  3 Units     mm^2
# TableCol  4 ColHeader GrayVol
# TableCol  4 FieldName Gray Matter Volume
# TableCol  4 Units     mm^3
# TableCol  5 ColHeader ThickAvg 
# TableCol  5 FieldName Average Thickness
# TableCol  5 Units     mm
# TableCol  6 ColHeader ThickStd
# TableCol  6 FieldName Thickness StdDev
# TableCol  6 Units     mm 
# TableCol  7 ColHeader MeanCurv
# TableCol  7 FieldName Integrated Rectified Mean Curvature
# TableCol  7 Units     mm^-1
# TableCol  8 ColHeader GausCurv 
# TableCol  8 FieldName Integrated Rectified Gaussian Curvature
# TableCol  8 Units     mm^-2
# TableCol  9 ColHeader  FoldInd
# TableCol  9 FieldName  Folding Index 
# TableCol  9 Units      unitless 
# TableCol 10 ColHeader CurvInd
# TableCol 10 FieldName Intrinsic Curvature Index
# TableCol 10 Units     unitless
# ColHeaders StructName NumVert SurfArea GrayVol ThickAvg ThickStd MeanCurv GausCurv FoldInd CurvInd
bankssts                                 1200    655   1739  2.409 0.706     0.103     0.026       13     1.4
caudalanteriorcingulate                  1356    988   2306  2.493 0.850     0.137     0.032       27     1.7
caudalmiddlefrontal                      2579   1782   3854  2.244 0.475     0.108     0.019       22     2.0
cuneus                                   2412   1710   2707  1.745 0.447     0.118     0.026       27     2.8
entorhinal                                581    854   2590  3.790 0.804     0.207     0.038        5     1.2
fusiform                                 4089   3601   9650  2.927 0.690     0.146     0.036       53     6.6
inferiorparietal                         8622   6764  14811  2.330 0.600     0.138     0.030      110    11.5
inferiortemporal                         5347   5007  13099  2.869 0.825     0.152     0.035       88     8.6
isthmuscingulate                         1458   1098   2493  2.387 0.873     0.145     0.046       43     2.9
lateraloccipital                         7634   5800  11268  2.084 0.652     0.137     0.033      113    11.4
lateralorbitofrontal                     4119   2898   7134  2.560 0.694     0.128     0.034       67     5.7
lingual                                  4248   3505   6780  2.111 0.723     0.141     0.035       63     6.9
medialorbitofrontal                      3473   2745   5740  2.288 0.626     0.138     0.031       54     4.7
middletemporal                           5464   5087  12410  2.777 0.630     0.147     0.033       85     8.1
parahippocampal                           814    772   1750  2.597 0.847     0.132     0.025        8     1.0
paracentral                              2248   1426   2706  2.019 0.604     0.103     0.021       24     1.9
parsopercularis                          1630   1121   2623  2.417 0.531     0.120     0.023       18     1.7
parsorbitalis                            1272   1180   2611  2.547 0.704     0.147     0.031       15     1.9
parstriangularis                         2092   1634   3430  2.286 0.492     0.136     0.027       24     2.6
pericalcarine                            2234   1363   1947  1.460 0.352     0.112     0.033       28     3.0
postcentral                              7053   4943   7946  1.757 0.587     0.102     0.017       54     4.9
posteriorcingulate                       1927   1432   2978  2.112 0.652     0.136     0.032       62     2.8
precentral                               6947   4697  10178  2.278 0.654     0.096     0.017       52     5.2
precuneus                                5581   3771   8064  2.177 0.579     0.123     0.026       74     6.2
rostralanteriorcingulate                  895    815   2023  2.965 0.417     0.147     0.028       14     1.1
rostralmiddlefrontal                     8326   6776  14643  2.361 0.539     0.144     0.030      106    10.8
superiorfrontal                          9235   6641  15952  2.532 0.582     0.124     0.027      111    10.7
superiorparietal                         8479   6384  11592  1.987 0.575     0.125     0.023       82     8.4
superiortemporal                         4885   3880   9405  2.630 0.597     0.117     0.022       44     4.3
supramarginal                            4514   3408   7642  2.362 0.610     0.126     0.024       41     4.8
frontalpole                               445    514   1000  2.378 0.563     0.201     0.030        6     0.6
temporalpole                              698    845   2294  3.369 0.689     0.171     0.032        8     1.1
transversetemporal                        418    257    542  2.188 0.558     0.074     0.011        1     0.2
insula                                   3657   2224   6371  2.652 0.937     0.130     0.175      171    43.6
