# Supplementary material for: Computer assisted diagnosis of Alzheimer’s disease using statistical likelihood-ratio test
Source: PLoS One. 2023 Feb 17;18(2):e0279574. doi: 10.1371/journal.pone.0279574 (PMC9937475; doi:10.1371/journal.pone.0279574)
Supplement: S2 File — (ZIP) [file pone.0279574.s002.zip › ADNI_NC/1_1_20/S17085/stats/rh.aparc.stats]

# Table of FreeSurfer cortical parcellation anatomical statistics 
# 
# CreationTime 2020/01/22-12:38:58-GMT
# generating_program mris_anatomical_stats
# cvs_version $Id: mris_anatomical_stats.c,v 1.79 2016/03/14 15:15:34 greve Exp $
# mrisurf.c-cvs_version $Id: mrisurf.c,v 1.781.2.6 2016/12/27 16:47:14 zkaufman Exp $
# cmdline mris_anatomical_stats -th3 -mgz -cortex ../label/rh.cortex.label -f ../stats/rh.aparc.stats -b -a ../label/rh.aparc.annot -c ../label/aparc.annot.ctab S17085 rh white 
# sysname  Linux
# hostname ada
# machine  x86_64
# user     xzheng
# 
# SUBJECTS_DIR /home/span/acad/xzheng/freesurfer/subjects
# anatomy_type surface
# subjectname S17085
# hemi rh
# AnnotationFile ../label/rh.aparc.annot
# AnnotationFileTimeStamp 2020/01/22 22:54:34
# Measure Cortex, NumVert, Number of Vertices, 125919, unitless
# Measure Cortex, WhiteSurfArea, White Surface Total Area, 81989.1, mm^2
# Measure Cortex, MeanThickness, Mean Thickness, 2.33679, mm
# Measure BrainSeg, BrainSegVol, Brain Segmentation Volume, 1124707.000000, mm^3
# Measure BrainSegNotVent, BrainSegVolNotVent, Brain Segmentation Volume Without Ventricles, 1087997.000000, mm^3
# Measure BrainSegNotVentSurf, BrainSegVolNotVentSurf, Brain Segmentation Volume Without Ventricles from Surf, 1087684.318007, mm^3
# Measure Cortex, CortexVol Total cortical gray matter volume, 423526.354881, mm^3
# Measure SupraTentorial, SupraTentorialVol, Supratentorial volume, 972813.318007, mm^3
# Measure SupraTentorialNotVent, SupraTentorialVolNotVent, Supratentorial volume, 940736.318007, mm^3
# Measure EstimatedTotalIntraCranialVol, eTIV, Estimated Total Intracranial Volume, 1519843.991012, mm^3
# NTableCols 10
# TableCol  1 ColHeader StructName
# TableCol  1 FieldName Structure Name
# TableCol  1 Units     NA
# TableCol  2 ColHeader NumVert
# TableCol  2 FieldName Number of Vertices
# TableCol  2 Units     unitless
# TableCol  3 ColHeader SurfArea
# TableCol  3 FieldName Surface Area
# TableCol  3 Units     mm^2
# TableCol  4 ColHeader GrayVol
# TableCol  4 FieldName Gray Matter Volume
# TableCol  4 Units     mm^3
# TableCol  5 ColHeader ThickAvg 
# TableCol  5 FieldName Average Thickness
# TableCol  5 Units     mm
# TableCol  6 ColHeader ThickStd
# TableCol  6 FieldName Thickness StdDev
# TableCol  6 Units     mm 
# TableCol  7 ColHeader MeanCurv
# TableCol  7 FieldName Integrated Rectified Mean Curvature
# TableCol  7 Units     mm^-1
# TableCol  8 ColHeader GausCurv 
# TableCol  8 FieldName Integrated Rectified Gaussian Curvature
# TableCol  8 Units     mm^-2
# TableCol  9 ColHeader  FoldInd
# TableCol  9 FieldName  Folding Index 
# TableCol  9 Units      unitless 
# TableCol 10 ColHeader CurvInd
# TableCol 10 FieldName Intrinsic Curvature Index
# TableCol 10 Units     unitless
# ColHeaders StructName NumVert SurfArea GrayVol ThickAvg ThickStd MeanCurv GausCurv FoldInd CurvInd
bankssts                                 1200    840   1739  2.409 0.706     0.118     0.024       10     1.2
caudalanteriorcingulate                  1356    847   2306  2.493 0.850     0.145     0.030       28     1.6
caudalmiddlefrontal                      2579   1623   3854  2.244 0.475     0.109     0.027       22     2.6
cuneus                                   2412   1609   2707  1.745 0.447     0.154     0.034       38     3.6
entorhinal                                581    391   2590  3.790 0.804     0.118     0.021        5     0.5
fusiform                                 4089   2803   9650  2.927 0.690     0.139     0.030       58     4.8
inferiorparietal                         8622   5809  14811  2.330 0.600     0.138     0.034      113    11.5
inferiortemporal                         5347   3728  13099  2.869 0.825     0.144     0.036       78     8.0
isthmuscingulate                         1458    893   2493  2.387 0.873     0.136     0.044       27     2.3
lateraloccipital                         7634   4882  11268  2.084 0.652     0.144     0.037      102    11.5
lateralorbitofrontal                     4119   2755   7134  2.560 0.694     0.143     0.035       63     5.7
lingual                                  4248   2849   6780  2.111 0.723     0.156     0.037       64     6.6
medialorbitofrontal                      3473   2320   5740  2.288 0.626     0.132     0.041       67     6.0
middletemporal                           5464   3672  12410  2.777 0.630     0.135     0.035       80     7.2
parahippocampal                           814    550   1750  2.597 0.847     0.092     0.014        5     0.4
paracentral                              2248   1348   2706  2.019 0.604     0.114     0.027       18     2.6
parsopercularis                          1630   1071   2623  2.417 0.531     0.109     0.022       12     1.4
parsorbitalis                            1272    828   2611  2.547 0.704     0.140     0.034       18     1.6
parstriangularis                         2092   1387   3430  2.286 0.492     0.123     0.028       22     2.3
pericalcarine                            2234   1510   1947  1.460 0.352     0.139     0.038       26     3.5
postcentral                              7053   4245   7946  1.757 0.587     0.100     0.021       58     6.2
posteriorcingulate                       1927   1288   2978  2.112 0.652     0.148     0.030       34     2.3
precentral                               6947   4267  10178  2.278 0.654     0.110     0.025       53     7.7
precuneus                                5581   3614   8064  2.177 0.579     0.129     0.031       63     6.7
rostralanteriorcingulate                  895    597   2023  2.965 0.417     0.128     0.027       13     0.9
rostralmiddlefrontal                     8326   5553  14643  2.361 0.539     0.135     0.033      102    11.0
superiorfrontal                          9235   5801  15952  2.532 0.582     0.125     0.030      100    11.3
superiorparietal                         8479   5251  11592  1.987 0.575     0.114     0.027       85     9.0
superiortemporal                         4885   3173   9405  2.630 0.597     0.111     0.022       44     4.3
supramarginal                            4514   2997   7642  2.362 0.610     0.118     0.024       43     4.5
frontalpole                               445    313   1000  2.378 0.563     0.182     0.056       11     1.0
temporalpole                              698    491   2294  3.369 0.689     0.138     0.034        9     1.1
transversetemporal                        418    251    542  2.188 0.558     0.116     0.021        4     0.4
insula                                   3657   2437   6371  2.652 0.937     0.128     0.032       41     4.5
