# Supplementary material for: Computer assisted diagnosis of Alzheimer’s disease using statistical likelihood-ratio test
Source: PLoS One. 2023 Feb 17;18(2):e0279574. doi: 10.1371/journal.pone.0279574 (PMC9937475; doi:10.1371/journal.pone.0279574)
Supplement: S2 File — (ZIP) [file pone.0279574.s002.zip › ADNI_NC/1_1_20/S17085/stats/rh.BA_exvivo.stats]

# Table of FreeSurfer cortical parcellation anatomical statistics 
# 
# CreationTime 2020/01/22-13:35:05-GMT
# generating_program mris_anatomical_stats
# cvs_version $Id: mris_anatomical_stats.c,v 1.79 2016/03/14 15:15:34 greve Exp $
# mrisurf.c-cvs_version $Id: mrisurf.c,v 1.781.2.6 2016/12/27 16:47:14 zkaufman Exp $
# cmdline mris_anatomical_stats -th3 -mgz -f ../stats/rh.BA_exvivo.stats -b -a ./rh.BA_exvivo.annot -c ./BA_exvivo.ctab S17085 rh white 
# sysname  Linux
# hostname ada
# machine  x86_64
# user     xzheng
# 
# SUBJECTS_DIR /home/span/acad/xzheng/freesurfer/subjects
# anatomy_type surface
# subjectname S17085
# hemi rh
# AnnotationFile ./rh.BA_exvivo.annot
# AnnotationFileTimeStamp 2020/01/23 00:34:54
# Measure Cortex, NumVert, Number of Vertices, 133861, unitless
# Measure Cortex, WhiteSurfArea, White Surface Total Area, 87374.8, mm^2
# Measure BrainSeg, BrainSegVol, Brain Segmentation Volume, 1124707.000000, mm^3
# Measure BrainSegNotVent, BrainSegVolNotVent, Brain Segmentation Volume Without Ventricles, 1087997.000000, mm^3
# Measure BrainSegNotVentSurf, BrainSegVolNotVentSurf, Brain Segmentation Volume Without Ventricles from Surf, 1087684.318007, mm^3
# Measure Cortex, CortexVol Total cortical gray matter volume, 423526.354881, mm^3
# Measure SupraTentorial, SupraTentorialVol, Supratentorial volume, 972813.318007, mm^3
# Measure SupraTentorialNotVent, SupraTentorialVolNotVent, Supratentorial volume, 940736.318007, mm^3
# Measure EstimatedTotalIntraCranialVol, eTIV, Estimated Total Intracranial Volume, 1519843.991012, mm^3
# NTableCols 10
# TableCol  1 ColHeader StructName
# TableCol  1 FieldName Structure Name
# TableCol  1 Units     NA
# TableCol  2 ColHeader NumVert
# TableCol  2 FieldName Number of Vertices
# TableCol  2 Units     unitless
# TableCol  3 ColHeader SurfArea
# TableCol  3 FieldName Surface Area
# TableCol  3 Units     mm^2
# TableCol  4 ColHeader GrayVol
# TableCol  4 FieldName Gray Matter Volume
# TableCol  4 Units     mm^3
# TableCol  5 ColHeader ThickAvg 
# TableCol  5 FieldName Average Thickness
# TableCol  5 Units     mm
# TableCol  6 ColHeader ThickStd
# TableCol  6 FieldName Thickness StdDev
# TableCol  6 Units     mm 
# TableCol  7 ColHeader MeanCurv
# TableCol  7 FieldName Integrated Rectified Mean Curvature
# TableCol  7 Units     mm^-1
# TableCol  8 ColHeader GausCurv 
# TableCol  8 FieldName Integrated Rectified Gaussian Curvature
# TableCol  8 Units     mm^-2
# TableCol  9 ColHeader  FoldInd
# TableCol  9 FieldName  Folding Index 
# TableCol  9 Units      unitless 
# TableCol 10 ColHeader CurvInd
# TableCol 10 FieldName Intrinsic Curvature Index
# TableCol 10 Units     unitless
# ColHeaders StructName NumVert SurfArea GrayVol ThickAvg ThickStd MeanCurv GausCurv FoldInd CurvInd
BA1_exvivo                               1082    528   1324  2.002 0.485     0.120     0.029       14     1.2
BA2_exvivo                               4214   2612   4812  1.790 0.536     0.094     0.019       30     3.3
BA3a_exvivo                              1058    720    810  1.465 0.316     0.134     0.027       10     1.2
BA3b_exvivo                              1964   1246   1849  1.414 0.388     0.092     0.017       13     1.6
BA4a_exvivo                              1448    921   1844  1.880 0.466     0.119     0.031       11     2.1
BA4p_exvivo                              1184    785   1552  2.104 0.554     0.099     0.022        6     1.1
BA6_exvivo                               7684   4449  12542  2.478 0.617     0.109     0.028       68     8.9
BA44_exvivo                              3010   1947   5383  2.554 0.513     0.111     0.022       24     2.8
BA45_exvivo                              4046   2657   6983  2.340 0.569     0.128     0.030       46     4.7
V1_exvivo                                4085   2704   4627  1.610 0.567     0.154     0.041       58     7.2
V2_exvivo                                7873   5185  10835  1.950 0.590     0.153     0.038      118    12.5
MT_exvivo                                2097   1430   3137  2.232 0.547     0.140     0.034       25     2.8
perirhinal_exvivo                         554    358   2410  3.818 0.693     0.126     0.024        6     0.6
entorhinal_exvivo                         334    240    902  3.145 0.661     0.087     0.014        1     0.1
