# Supplementary material for: Computer assisted diagnosis of Alzheimer’s disease using statistical likelihood-ratio test
Source: PLoS One. 2023 Feb 17;18(2):e0279574. doi: 10.1371/journal.pone.0279574 (PMC9937475; doi:10.1371/journal.pone.0279574)
Supplement: S2 File — (ZIP) [file pone.0279574.s002.zip › ADNI_NC/1_1_20/S17085/stats/rh.BA_exvivo.thresh.stats]

# Table of FreeSurfer cortical parcellation anatomical statistics 
# 
# CreationTime 2020/01/22-13:35:36-GMT
# generating_program mris_anatomical_stats
# cvs_version $Id: mris_anatomical_stats.c,v 1.79 2016/03/14 15:15:34 greve Exp $
# mrisurf.c-cvs_version $Id: mrisurf.c,v 1.781.2.6 2016/12/27 16:47:14 zkaufman Exp $
# cmdline mris_anatomical_stats -th3 -mgz -f ../stats/rh.BA_exvivo.thresh.stats -b -a ./rh.BA_exvivo.thresh.annot -c ./BA_exvivo.thresh.ctab S17085 rh white 
# sysname  Linux
# hostname ada
# machine  x86_64
# user     xzheng
# 
# SUBJECTS_DIR /home/span/acad/xzheng/freesurfer/subjects
# anatomy_type surface
# subjectname S17085
# hemi rh
# AnnotationFile ./rh.BA_exvivo.thresh.annot
# AnnotationFileTimeStamp 2020/01/23 00:34:56
# Measure Cortex, NumVert, Number of Vertices, 133861, unitless
# Measure Cortex, WhiteSurfArea, White Surface Total Area, 87374.8, mm^2
# Measure BrainSeg, BrainSegVol, Brain Segmentation Volume, 1124707.000000, mm^3
# Measure BrainSegNotVent, BrainSegVolNotVent, Brain Segmentation Volume Without Ventricles, 1087997.000000, mm^3
# Measure BrainSegNotVentSurf, BrainSegVolNotVentSurf, Brain Segmentation Volume Without Ventricles from Surf, 1087684.318007, mm^3
# Measure Cortex, CortexVol Total cortical gray matter volume, 423526.354881, mm^3
# Measure SupraTentorial, SupraTentorialVol, Supratentorial volume, 972813.318007, mm^3
# Measure SupraTentorialNotVent, SupraTentorialVolNotVent, Supratentorial volume, 940736.318007, mm^3
# Measure EstimatedTotalIntraCranialVol, eTIV, Estimated Total Intracranial Volume, 1519843.991012, mm^3
# NTableCols 10
# TableCol  1 ColHeader StructName
# TableCol  1 FieldName Structure Name
# TableCol  1 Units     NA
# TableCol  2 ColHeader NumVert
# TableCol  2 FieldName Number of Vertices
# TableCol  2 Units     unitless
# TableCol  3 ColHeader SurfArea
# TableCol  3 FieldName Surface Area
# TableCol  3 Units     mm^2
# TableCol  4 ColHeader GrayVol
# TableCol  4 FieldName Gray Matter Volume
# TableCol  4 Units     mm^3
# TableCol  5 ColHeader ThickAvg 
# TableCol  5 FieldName Average Thickness
# TableCol  5 Units     mm
# TableCol  6 ColHeader ThickStd
# TableCol  6 FieldName Thickness StdDev
# TableCol  6 Units     mm 
# TableCol  7 ColHeader MeanCurv
# TableCol  7 FieldName Integrated Rectified Mean Curvature
# TableCol  7 Units     mm^-1
# TableCol  8 ColHeader GausCurv 
# TableCol  8 FieldName Integrated Rectified Gaussian Curvature
# TableCol  8 Units     mm^-2
# TableCol  9 ColHeader  FoldInd
# TableCol  9 FieldName  Folding Index 
# TableCol  9 Units      unitless 
# TableCol 10 ColHeader CurvInd
# TableCol 10 FieldName Intrinsic Curvature Index
# TableCol 10 Units     unitless
# ColHeaders StructName NumVert SurfArea GrayVol ThickAvg ThickStd MeanCurv GausCurv FoldInd CurvInd
BA1_exvivo                                782    368    890  1.860 0.474     0.117     0.030       10     0.9
BA2_exvivo                               2554   1553   2912  1.752 0.535     0.087     0.019       17     2.0
BA3a_exvivo                               957    656    703  1.442 0.295     0.137     0.026        9     1.0
BA3b_exvivo                              1526   1010   1312  1.304 0.235     0.077     0.012        6     0.8
BA4a_exvivo                               930    547   1164  1.951 0.546     0.126     0.038        9     1.5
BA4p_exvivo                               980    664   1289  2.096 0.575     0.102     0.024        5     1.1
BA6_exvivo                               5034   2844   8133  2.471 0.624     0.107     0.028       44     5.9
BA44_exvivo                               659    431   1330  2.663 0.422     0.126     0.032        8     0.7
BA45_exvivo                               916    585   1595  2.360 0.507     0.133     0.031       11     1.1
V1_exvivo                                3859   2568   4099  1.574 0.504     0.155     0.041       56     6.8
V2_exvivo                                4236   2842   6029  1.922 0.625     0.164     0.041       71     7.2
MT_exvivo                                 282    202    423  2.079 0.509     0.115     0.020        2     0.2
perirhinal_exvivo                         337    215   1496  3.836 0.676     0.113     0.016        3     0.2
entorhinal_exvivo                         231    159    603  3.246 0.599     0.082     0.010        1     0.1
