# Supplementary material for: Computer assisted diagnosis of Alzheimer’s disease using statistical likelihood-ratio test
Source: PLoS One. 2023 Feb 17;18(2):e0279574. doi: 10.1371/journal.pone.0279574 (PMC9937475; doi:10.1371/journal.pone.0279574)
Supplement: S2 File — (ZIP) [file pone.0279574.s002.zip › ADNI_NC/1_1_20/S17085/stats/rh.curv.stats]

Raw <mean> +- <std> (using 'rh.curv'):                -0.03584 +- 0.1830 
       Raw Min:                                       -1.18488 at vertex 79996   
       Raw Max:                                        1.10982 at vertex 94625   
       Raw Curvature Calculation Type:                discrete
       Raw Mean Vertex Separation (Whole Surface):     0.84092 +- 0.22859 mm
       Raw Total Surface Area:                     79428.31250 mm^2
       Raw Total Number of Vertices:                    133861
       Raw Average Vertex Area (Whole Surface):        0.59336 mm^2
       Raw Natural Surface Integral:               -1457.87708
       Raw Rectified Surface Integral:             10669.33691
       Raw Positive Surface Integral:               4605.72998
       Raw Negative Surface Integral:               6063.60693
       Raw Mean Natural Surface Integral:             -0.01089 across 133861 (100.00%) vertices
       Raw Mean Rectified Surface Integral:            0.07970 across 133861 (100.00%) vertices
       Raw Mean Positive Surface Integral:             0.07362 across 62559 (46.73%) vertices
       Raw Mean Negative Surface Integral:             0.08504 across 71302 (53.27%) vertices
       Raw AreaNorm Natural Surface Integral:         -0.01835 across 79428.046875 (100.00%) mm^2
       Raw AreaNorm Rectified Surface Integral:        0.13433 across 79428.046875 (100.00%) mm^2
       Raw AreaNorm Positive Surface Integral:         0.11571 across 39803.644531 (50.11%) mm^2
       Raw AreaNorm Negative Surface Integral:         0.15303 across 39624.875000 (49.89%) mm^2

Raw <mean> +- <std> (using 'rh.sulc'):                -0.00000 +- 5.3695 
       Raw Min:                                      -12.98063 at vertex 60351   
       Raw Max:                                       17.95527 at vertex 60052   
       Raw Curvature Calculation Type:                discrete
       Raw Mean Vertex Separation (Whole Surface):     0.84092 +- 0.22859 mm
       Raw Total Surface Area:                     79428.31250 mm^2
       Raw Total Number of Vertices:                    133861
       Raw Average Vertex Area (Whole Surface):        0.59336 mm^2
       Raw Natural Surface Integral:               27188.73828
       Raw Rectified Surface Integral:            343663.56250
       Raw Positive Surface Integral:             185426.14062
       Raw Negative Surface Integral:             158237.40625
       Raw Mean Natural Surface Integral:              0.20311 across 133861 (100.00%) vertices
       Raw Mean Rectified Surface Integral:            2.56732 across 133861 (100.00%) vertices
       Raw Mean Positive Surface Integral:             2.99007 across 62014 (46.33%) vertices
       Raw Mean Negative Surface Integral:             2.20242 across 71847 (53.67%) vertices
       Raw AreaNorm Natural Surface Integral:          0.34231 across 79428.046875 (100.00%) mm^2
       Raw AreaNorm Rectified Surface Integral:        4.32673 across 79428.046875 (100.00%) mm^2
       Raw AreaNorm Positive Surface Integral:         4.79634 across 38659.953125 (48.67%) mm^2
       Raw AreaNorm Negative Surface Integral:         3.88135 across 40768.703125 (51.33%) mm^2

K <mean> +- <std> (using 'rh.smoothwm'):               0.16178 +- 2.9623 mm^-2
         K Min:                                      -18.15669 at vertex 133769  
         K Max:                                      519.18005 at vertex 51580   
         K Curvature Calculation Type:                discrete
         K Mean Vertex Separation (Whole Surface):     0.84092 +- 0.22859 mm
         K Total Surface Area:                     79428.31250 mm^2
         K Total Number of Vertices:                    133861
         K Average Vertex Area (Whole Surface):        0.59336 mm^2
         K Natural Surface Integral:                  12.56632
         K Rectified Surface Integral:              5449.73682
         K Positive Surface Integral:               2731.15161
         K Negative Surface Integral:               2718.58521
         K Mean Natural Surface Integral:              0.00009 across 133861 (100.00%) vertices
         K Mean Rectified Surface Integral:            0.04071 across 133861 (100.00%) vertices
         K Mean Positive Surface Integral:             0.04601 across 59354 (44.34%) vertices
         K Mean Negative Surface Integral:             0.03649 across 74507 (55.66%) vertices
         K AreaNorm Natural Surface Integral:          0.00016 across 79428.046875 (100.00%) mm^2
         K AreaNorm Rectified Surface Integral:        0.06861 across 79428.046875 (100.00%) mm^2
         K AreaNorm Positive Surface Integral:         0.10273 across 26586.884766 (33.47%) mm^2
         K AreaNorm Negative Surface Integral:         0.05145 across 52841.230469 (66.53%) mm^2

H <mean> +- <std> (using 'rh.smoothwm'):              -0.06413 +- 0.7177 mm^-1
         H Min:                                      -31.18081 at vertex 104378  
         H Max:                                       30.97183 at vertex 51580   
         H Curvature Calculation Type:                discrete
         H Mean Vertex Separation (Whole Surface):     0.84092 +- 0.22859 mm
         H Total Surface Area:                     79428.31250 mm^2
         H Total Number of Vertices:                    133861
         H Average Vertex Area (Whole Surface):        0.59336 mm^2
         H Natural Surface Integral:               -1396.67358
         H Rectified Surface Integral:             14126.51074
         H Positive Surface Integral:               6364.91846
         H Negative Surface Integral:               7761.59180
         H Mean Natural Surface Integral:             -0.01043 across 133861 (100.00%) vertices
         H Mean Rectified Surface Integral:            0.10553 across 133861 (100.00%) vertices
         H Mean Positive Surface Integral:             0.09643 across 66007 (49.31%) vertices
         H Mean Negative Surface Integral:             0.11439 across 67854 (50.69%) vertices
         H AreaNorm Natural Surface Integral:         -0.01758 across 79428.046875 (100.00%) mm^2
         H AreaNorm Rectified Surface Integral:        0.17785 across 79428.046875 (100.00%) mm^2
         H AreaNorm Positive Surface Integral:         0.15241 across 41763.085938 (52.58%) mm^2
         H AreaNorm Negative Surface Integral:         0.20607 across 37665.359375 (47.42%) mm^2

k1 <mean> +- <std> (using 'rh.smoothwm'):             -0.13140 +- 1.2990 mm^-1
        k1 Min:                                      -62.32824 at vertex 104378  
        k1 Max:                                       51.94978 at vertex 51580   
        k1 Curvature Calculation Type:                discrete
        k1 Mean Vertex Separation (Whole Surface):     0.84092 +- 0.22859 mm
        k1 Total Surface Area:                     79428.31250 mm^2
        k1 Total Number of Vertices:                    133861
        k1 Average Vertex Area (Whole Surface):        0.59336 mm^2
        k1 Natural Surface Integral:               -3581.43579
        k1 Rectified Surface Integral:             31715.38086
        k1 Positive Surface Integral:              14066.97266
        k1 Negative Surface Integral:              17648.40820
        k1 Mean Natural Surface Integral:             -0.02675 across 133861 (100.00%) vertices
        k1 Mean Rectified Surface Integral:            0.23693 across 133861 (100.00%) vertices
        k1 Mean Positive Surface Integral:             0.21311 across 66007 (49.31%) vertices
        k1 Mean Negative Surface Integral:             0.26009 across 67854 (50.69%) vertices
        k1 AreaNorm Natural Surface Integral:         -0.04509 across 79428.046875 (100.00%) mm^2
        k1 AreaNorm Rectified Surface Integral:        0.39930 across 79428.046875 (100.00%) mm^2
        k1 AreaNorm Positive Surface Integral:         0.33683 across 41763.085938 (52.58%) mm^2
        k1 AreaNorm Negative Surface Integral:         0.46856 across 37665.359375 (47.42%) mm^2

k2 <mean> +- <std> (using 'rh.smoothwm'):              0.00315 +- 0.2206 mm^-1
        k2 Min:                                      -11.09171 at vertex 61843   
        k2 Max:                                        9.99388 at vertex 51580   
        k2 Curvature Calculation Type:                discrete
        k2 Mean Vertex Separation (Whole Surface):     0.84092 +- 0.22859 mm
        k2 Total Surface Area:                     79428.31250 mm^2
        k2 Total Number of Vertices:                    133861
        k2 Average Vertex Area (Whole Surface):        0.59336 mm^2
        k2 Natural Surface Integral:                 788.08850
        k2 Rectified Surface Integral:              8351.08887
        k2 Positive Surface Integral:               4569.58887
        k2 Negative Surface Integral:               3781.50024
        k2 Mean Natural Surface Integral:              0.00589 across 133861 (100.00%) vertices
        k2 Mean Rectified Surface Integral:            0.06239 across 133861 (100.00%) vertices
        k2 Mean Positive Surface Integral:             0.06423 across 71148 (53.15%) vertices
        k2 Mean Negative Surface Integral:             0.06030 across 62713 (46.85%) vertices
        k2 AreaNorm Natural Surface Integral:          0.00992 across 79428.046875 (100.00%) mm^2
        k2 AreaNorm Rectified Surface Integral:        0.10514 across 79428.046875 (100.00%) mm^2
        k2 AreaNorm Positive Surface Integral:         0.10841 across 42152.003906 (53.07%) mm^2
        k2 AreaNorm Negative Surface Integral:         0.10145 across 37276.289062 (46.93%) mm^2

S <mean> +- <std> (using 'rh.smoothwm'):               1.42982 +- 19.7781 mm^-2
         S Min:                                        0.00000 at vertex 104     
         S Max:                                     3880.64917 at vertex 104378  
         S Curvature Calculation Type:                discrete
         S Mean Vertex Separation (Whole Surface):     0.84092 +- 0.22859 mm
         S Total Surface Area:                     79428.31250 mm^2
         S Total Number of Vertices:                    133861
         S Average Vertex Area (Whole Surface):        0.59336 mm^2
         S Natural Surface Integral:               31466.60352
         S Rectified Surface Integral:             31466.60352
         S Positive Surface Integral:              31466.60352
         S Negative Surface Integral:                  0.00000
         S Mean Natural Surface Integral:              0.23507 across 133861 (100.00%) vertices
         S Mean Rectified Surface Integral:            0.23507 across 133861 (100.00%) vertices
         S Mean Positive Surface Integral:             0.23507 across 133861 (100.00%) vertices
         S Mean Negative Surface Integral:             0.00000 across 0 (00.00%) vertices
         S AreaNorm Natural Surface Integral:          0.39616 across 79428.046875 (100.00%) mm^2
         S AreaNorm Rectified Surface Integral:        0.39616 across 79428.046875 (100.00%) mm^2
         S AreaNorm Positive Surface Integral:         0.39616 across 79428.046875 (100.00%) mm^2
         S AreaNorm Negative Surface Integral:         0.00000 across 0.000000 (00.00%) mm^2

C <mean> +- <std> (using 'rh.smoothwm'):               0.45403 +- 0.8189 mm^-2
         C Min:                                        0.00066 at vertex 110958  
         C Max:                                       44.07273 at vertex 104378  
         C Curvature Calculation Type:                discrete
         C Mean Vertex Separation (Whole Surface):     0.84092 +- 0.22859 mm
         C Total Surface Area:                     79428.31250 mm^2
         C Total Number of Vertices:                    133861
         C Average Vertex Area (Whole Surface):        0.59336 mm^2
         C Natural Surface Integral:               23648.08008
         C Rectified Surface Integral:             23648.08008
         C Positive Surface Integral:              23648.08008
         C Negative Surface Integral:                  0.00000
         C Mean Natural Surface Integral:              0.17666 across 133861 (100.00%) vertices
         C Mean Rectified Surface Integral:            0.17666 across 133861 (100.00%) vertices
         C Mean Positive Surface Integral:             0.17666 across 133861 (100.00%) vertices
         C Mean Negative Surface Integral:             0.00000 across 0 (00.00%) vertices
         C AreaNorm Natural Surface Integral:          0.29773 across 79428.046875 (100.00%) mm^2
         C AreaNorm Rectified Surface Integral:        0.29773 across 79428.046875 (100.00%) mm^2
         C AreaNorm Positive Surface Integral:         0.29773 across 79428.046875 (100.00%) mm^2
         C AreaNorm Negative Surface Integral:         0.00000 across 0.000000 (00.00%) mm^2

BE <mean> +- <std> (using 'rh.smoothwm'):              1.75337 +- 23.8999 mm^-2
        BE Min:                                        0.00000 at vertex 110958  
        BE Max:                                     3884.81055 at vertex 104378  
        BE Curvature Calculation Type:                discrete
        BE Mean Vertex Separation (Whole Surface):     0.84092 +- 0.22859 mm
        BE Total Surface Area:                     79428.31250 mm^2
        BE Total Number of Vertices:                    133861
        BE Average Vertex Area (Whole Surface):        0.59336 mm^2
        BE Natural Surface Integral:               31491.07227
        BE Rectified Surface Integral:             31491.07227
        BE Positive Surface Integral:              31491.07227
        BE Negative Surface Integral:                  0.00000
        BE Mean Natural Surface Integral:              0.23525 across 133861 (100.00%) vertices
        BE Mean Rectified Surface Integral:            0.23525 across 133861 (100.00%) vertices
        BE Mean Positive Surface Integral:             0.23525 across 133861 (100.00%) vertices
        BE Mean Negative Surface Integral:             0.00000 across 0 (00.00%) vertices
        BE AreaNorm Natural Surface Integral:          0.39647 across 79428.046875 (100.00%) mm^2
        BE AreaNorm Rectified Surface Integral:        0.39647 across 79428.046875 (100.00%) mm^2
        BE AreaNorm Positive Surface Integral:         0.39647 across 79428.046875 (100.00%) mm^2
        BE AreaNorm Negative Surface Integral:         0.00000 across 0.000000 (00.00%) mm^2

FI <mean> +- <std> (using 'rh.smoothwm'):              1.47675 +- 21.4005 mm^-2
        FI Min:                                        0.00000 at vertex 104     
        FI Max:                                     3882.72876 at vertex 104378  
        FI Curvature Calculation Type:                discrete
        FI Mean Vertex Separation (Whole Surface):     0.84092 +- 0.22859 mm
        FI Total Surface Area:                     79428.31250 mm^2
        FI Total Number of Vertices:                    133861
        FI Average Vertex Area (Whole Surface):        0.59336 mm^2
        FI Natural Surface Integral:               24261.48242
        FI Rectified Surface Integral:             24261.48242
        FI Positive Surface Integral:              24261.48242
        FI Negative Surface Integral:                  0.00000
        FI Mean Natural Surface Integral:              0.18124 across 133861 (100.00%) vertices
        FI Mean Rectified Surface Integral:            0.18124 across 133861 (100.00%) vertices
        FI Mean Positive Surface Integral:             0.18124 across 133861 (100.00%) vertices
        FI Mean Negative Surface Integral:             0.00000 across 0 (00.00%) vertices
        FI AreaNorm Natural Surface Integral:          0.30545 across 79428.046875 (100.00%) mm^2
        FI AreaNorm Rectified Surface Integral:        0.30545 across 79428.046875 (100.00%) mm^2
        FI AreaNorm Positive Surface Integral:         0.30545 across 79428.046875 (100.00%) mm^2
        FI AreaNorm Negative Surface Integral:         0.00000 across 0.000000 (00.00%) mm^2

curv -- calculation type:                                discrete
curv -- Folding Index (FI):                            1930.66748
curv -- Intrinsic Curvature Index - positive (ICIp):    217.33813
curv -- Intrinsic Curvature Index - negative (ICIn):    216.33813
curv -- Intrinsic Curvature Index - natural  (ICIt):      1.00000

Mean across 10 curvatures: 5.0475e-01 +- 7.0758e-01
