# Supplementary material for: Computer assisted diagnosis of Alzheimer’s disease using statistical likelihood-ratio test
Source: PLoS One. 2023 Feb 17;18(2):e0279574. doi: 10.1371/journal.pone.0279574 (PMC9937475; doi:10.1371/journal.pone.0279574)
Supplement: S2 File — (ZIP) [file pone.0279574.s002.zip › ADNI_NC/1_1_20/S17085/stats/rh.w-g.pct.stats]

# Title Segmentation Statistics 
# 
# generating_program mri_segstats
# cvs_version $Id: mri_segstats.c,v 1.121 2016/05/31 17:27:11 greve Exp $
# cmdline mri_segstats --in /home/span/acad/xzheng/freesurfer/subjects/S17085/surf/rh.w-g.pct.mgh --annot S17085 rh aparc --sum /home/span/acad/xzheng/freesurfer/subjects/S17085/stats/rh.w-g.pct.stats --snr 
# sysname  Linux
# hostname ada
# machine  x86_64
# user     xzheng
# anatomy_type surface
# 
# SUBJECTS_DIR /home/span/acad/xzheng/freesurfer/subjects
# subjectname S17085
# Annot S17085 rh aparc
# ColorTable /tmp/mri_segstats.tmp.S17085.rh.9.ctab 
# ColorTableTimeStamp 2020/01/22 23:44:51 
# InVolFile  /home/span/acad/xzheng/freesurfer/subjects/S17085/surf/rh.w-g.pct.mgh 
# InVolFileTimeStamp  2020/01/22 23:44:49 
# InVolFrame 0 
# Only reporting non-empty segmentations
# VertexArea_mm2 0.652728 
# TableCol  1 ColHeader Index 
# TableCol  1 FieldName Index 
# TableCol  1 Units     NA 
# TableCol  2 ColHeader SegId 
# TableCol  2 FieldName Segmentation Id
# TableCol  2 Units     NA
# TableCol  3 ColHeader NVertices 
# TableCol  3 FieldName Number of Vertices
# TableCol  3 Units     unitless
# TableCol  4 ColHeader Area_mm2
# TableCol  4 FieldName Area
# TableCol  4 Units     mm^2
# TableCol  5 ColHeader StructName
# TableCol  5 FieldName Structure Name
# TableCol  5 Units     NA
# TableCol  6 ColHeader Mean 
# TableCol  6 FieldName Intensity Mean
# TableCol  6 Units     unknown
# TableCol  7 ColHeader StdDev
# TableCol  7 FieldName Itensity StdDev
# TableCol  7 Units     unknown
# TableCol  8 ColHeader Min
# TableCol  8 FieldName Intensity Min
# TableCol  8 Units     unknown
# TableCol  9 ColHeader Max
# TableCol  9 FieldName Intensity Max
# TableCol  9 Units     unknown
# TableCol 10 ColHeader Range
# TableCol 10 FieldName Intensity Range
# TableCol 10 Units     unknown
# TableCol 11 ColHeader SNR
# TableCol 11 FieldName Intensity SNR
# TableCol 11 Units     none
# NRows 35 
# NTableCols 11 
# ColHeaders  Index SegId NVertices Area_mm2 StructName Mean StdDev Min Max Range SNR  
  1 2000      7929     5381.2  unknown                            0.0597     1.2368    -7.0437    48.7436    55.7873     0.0483 
  2 2001      1200      840.4  bankssts                          28.2878     7.3087     4.9793    48.2958    43.3165     3.8704 
  3 2002      1356      846.6  caudalanteriorcingulate           29.2530     8.3704    -0.7591    56.0770    56.8361     3.4948 
  4 2003      2579     1622.6  caudalmiddlefrontal               23.5590     7.0582    -6.0314    45.6016    51.6330     3.3378 
  5 2005      2412     1609.4  cuneus                            22.6744     7.3958    -6.3487    44.5720    50.9207     3.0658 
  6 2006       581      390.6  entorhinal                        27.9226     7.7374     0.0000    48.6465    48.6465     3.6088 
  7 2007      4089     2802.8  fusiform                          29.5968     7.7143    -2.1794    59.4397    61.6191     3.8366 
  8 2008      8622     5809.0  inferiorparietal                  27.8334     7.6411    -0.2294    55.4598    55.6892     3.6426 
  9 2009      5347     3727.9  inferiortemporal                  30.5428     8.0159    -4.9086    63.3557    68.2643     3.8103 
 10 2010      1458      892.6  isthmuscingulate                  23.5728     7.3275   -10.9050    44.5554    55.4604     3.2170 
 11 2011      7634     4881.6  lateraloccipital                  24.3355     8.4005    -3.1361    64.8687    68.0047     2.8969 
 12 2012      4119     2755.1  lateralorbitofrontal              26.7636     8.9676    -3.1663    59.2097    62.3760     2.9845 
 13 2013      4248     2849.3  lingual                           25.3757     7.9968    -0.7207    50.0768    50.7975     3.1732 
 14 2014      3473     2320.2  medialorbitofrontal               23.9880    11.6685   -45.4744    52.2661    97.7405     2.0558 
 15 2015      5464     3672.5  middletemporal                    27.9924     8.3496   -16.4981    52.5317    69.0298     3.3525 
 16 2016       814      549.7  parahippocampal                   31.0717     9.1632     0.0000    52.8409    52.8409     3.3909 
 17 2017      2248     1347.7  paracentral                       20.0204     8.0085    -0.4930    41.3859    41.8789     2.4999 
 18 2018      1630     1071.5  parsopercularis                   27.3746     6.0937     5.7293    50.1724    44.4431     4.4923 
 19 2019      1272      827.7  parsorbitalis                     26.7599     7.5302   -14.3774    50.3594    64.7368     3.5537 
 20 2020      2092     1386.9  parstriangularis                  27.0887     7.7559     5.5334    57.9660    52.4326     3.4927 
 21 2021      2234     1510.2  pericalcarine                     22.9797     7.6258    -9.3461    41.9862    51.3323     3.0134 
 22 2022      7053     4245.2  postcentral                       21.3624     7.2983    -5.2863    47.3809    52.6672     2.9270 
 23 2023      1927     1287.8  posteriorcingulate                25.9754     8.2865    -7.9676    48.5146    56.4822     3.1347 
 24 2024      6947     4267.3  precentral                        19.4375     8.7355    -4.9654    52.0165    56.9819     2.2251 
 25 2025      5581     3614.2  precuneus                         24.2086     7.6944    -3.0738    49.0957    52.1695     3.1462 
 26 2026       895      597.3  rostralanteriorcingulate          27.0882     6.2379     7.1472    42.2033    35.0560     4.3425 
 27 2027      8326     5553.1  rostralmiddlefrontal              27.7562     7.8601   -19.5425    57.8641    77.4066     3.5313 
 28 2028      9235     5801.4  superiorfrontal                   25.2267     7.6026    -7.6015    52.4939    60.0955     3.3182 
 29 2029      8479     5250.7  superiorparietal                  23.3397     7.5283   -10.2673    54.0092    64.2766     3.1003 
 30 2030      4885     3173.2  superiortemporal                  26.3318     7.0659   -12.2921    51.8177    64.1098     3.7266 
 31 2031      4514     2996.6  supramarginal                     26.6029     6.8160     2.7337    47.1394    44.4057     3.9030 
 32 2032       445      312.9  frontalpole                       26.3110     8.4648     6.1730    47.7485    41.5755     3.1083 
 33 2033       698      491.4  temporalpole                      32.4176     5.9782    15.1258    48.9035    33.7777     5.4227 
 34 2034       418      251.2  transversetemporal                18.7435     5.9913     3.6100    35.5862    31.9762     3.1285 
 35 2035      3657     2437.3  insula                            24.3701     9.0202   -15.7521    70.1746    85.9267     2.7017 
