# Supplementary material for: Computer assisted diagnosis of Alzheimer’s disease using statistical likelihood-ratio test
Source: PLoS One. 2023 Feb 17;18(2):e0279574. doi: 10.1371/journal.pone.0279574 (PMC9937475; doi:10.1371/journal.pone.0279574)
Supplement: S2 File — (ZIP) [file pone.0279574.s002.zip › ADNI_NC/1_1_20/S17085/stats/wmparc.stats]

# Title Segmentation Statistics 
# 
# generating_program mri_segstats
# cvs_version $Id: mri_segstats.c,v 1.121 2016/05/31 17:27:11 greve Exp $
# cmdline mri_segstats --seg mri/wmparc.mgz --sum stats/wmparc.stats --pv mri/norm.mgz --excludeid 0 --brainmask mri/brainmask.mgz --in mri/norm.mgz --in-intensity-name norm --in-intensity-units MR --subject S17085 --surf-wm-vol --ctab /home/span/acad/xzheng/freesurfer/WMParcStatsLUT.txt --etiv 
# sysname  Linux
# hostname ada
# machine  x86_64
# user     xzheng
# anatomy_type volume
# 
# SUBJECTS_DIR /home/span/acad/xzheng/freesurfer/subjects
# subjectname S17085
# Measure VentricleChoroidVol, VentricleChoroidVol, Volume of ventricles and choroid plexus, 32077.000000, mm^3
# Measure lhCerebralWhiteMatter, lhCerebralWhiteMatterVol, Left hemisphere cerebral white matter volume, 230583.602808, mm^3
# Measure rhCerebralWhiteMatter, rhCerebralWhiteMatterVol, Right hemisphere cerebral white matter volume, 227914.360319, mm^3
# Measure CerebralWhiteMatter, CerebralWhiteMatterVol, Total cerebral white matter volume, 458497.963126, mm^3
# Measure Mask, MaskVol, Mask Volume, 1565603.000000, mm^3
# Measure EstimatedTotalIntraCranialVol, eTIV, Estimated Total Intracranial Volume, 1519843.991012, mm^3
# SegVolFile mri/wmparc.mgz 
# SegVolFileTimeStamp  2020/01/23 00:13:00 
# ColorTable /home/span/acad/xzheng/freesurfer/WMParcStatsLUT.txt 
# ColorTableTimeStamp 2017/01/19 09:00:02 
# InVolFile  mri/norm.mgz 
# InVolFileTimeStamp  2020/01/22 13:13:56 
# InVolFrame 0 
# PVVolFile  mri/norm.mgz 
# PVVolFileTimeStamp  2020/01/22 13:13:56 
# ExcludeSegId 0 
# Only reporting non-empty segmentations
# VoxelVolume_mm3 1 
# TableCol  1 ColHeader Index 
# TableCol  1 FieldName Index 
# TableCol  1 Units     NA 
# TableCol  2 ColHeader SegId 
# TableCol  2 FieldName Segmentation Id
# TableCol  2 Units     NA
# TableCol  3 ColHeader NVoxels 
# TableCol  3 FieldName Number of Voxels
# TableCol  3 Units     unitless
# TableCol  4 ColHeader Volume_mm3
# TableCol  4 FieldName Volume
# TableCol  4 Units     mm^3
# TableCol  5 ColHeader StructName
# TableCol  5 FieldName Structure Name
# TableCol  5 Units     NA
# TableCol  6 ColHeader normMean 
# TableCol  6 FieldName Intensity normMean
# TableCol  6 Units     MR
# TableCol  7 ColHeader normStdDev
# TableCol  7 FieldName Itensity normStdDev
# TableCol  7 Units     MR
# TableCol  8 ColHeader normMin
# TableCol  8 FieldName Intensity normMin
# TableCol  8 Units     MR
# TableCol  9 ColHeader normMax
# TableCol  9 FieldName Intensity normMax
# TableCol  9 Units     MR
# TableCol 10 ColHeader normRange
# TableCol 10 FieldName Intensity normRange
# TableCol 10 Units     MR
# NRows 70 
# NTableCols 10 
# ColHeaders  Index SegId NVoxels Volume_mm3 StructName normMean normStdDev normMin normMax normRange  
  1 3001      3207     3177.4  wm-lh-bankssts                    99.4677     6.4259    79.0000   113.0000    34.0000 
  2 3002      2401     2427.7  wm-lh-caudalanteriorcingulate    101.5910     7.9158    45.0000   115.0000    70.0000 
  3 3003      6349     6382.2  wm-lh-caudalmiddlefrontal         98.2506     7.2103    74.0000   116.0000    42.0000 
  4 3005      3244     3336.3  wm-lh-cuneus                      95.7432     7.7428    70.0000   115.0000    45.0000 
  5 3006      1239     1270.8  wm-lh-entorhinal                  86.5908     7.1003    69.0000   104.0000    35.0000 
  6 3007      6138     6139.3  wm-lh-fusiform                    91.2222     8.8910    56.0000   112.0000    56.0000 
  7 3008      9746     9896.2  wm-lh-inferiorparietal            97.8073     8.6967    73.0000   120.0000    47.0000 
  8 3009      6641     6833.0  wm-lh-inferiortemporal            90.6517     8.8701    64.0000   111.0000    47.0000 
  9 3010      4394     4456.2  wm-lh-isthmuscingulate           102.6623     9.6927    26.0000   122.0000    96.0000 
 10 3011     11237    11390.8  wm-lh-lateraloccipital            91.3957     8.1570    67.0000   115.0000    48.0000 
 11 3012      7509     7470.9  wm-lh-lateralorbitofrontal        98.3632     9.0056    73.0000   119.0000    46.0000 
 12 3013      5137     5260.5  wm-lh-lingual                     90.3555     9.0906    43.0000   114.0000    71.0000 
 13 3014      3943     3931.9  wm-lh-medialorbitofrontal         97.3982    10.3747    39.0000   121.0000    82.0000 
 14 3015      5932     6063.3  wm-lh-middletemporal              93.7343     7.9337    72.0000   110.0000    38.0000 
 15 3016      1559     1640.4  wm-lh-parahippocampal             92.6960     7.4908    53.0000   113.0000    60.0000 
 16 3017      4131     4150.7  wm-lh-paracentral                 98.3193     6.6382    77.0000   115.0000    38.0000 
 17 3018      2773     2843.8  wm-lh-parsopercularis             98.6332     6.8646    74.0000   113.0000    39.0000 
 18 3019       903      922.8  wm-lh-parsorbitalis               92.1661     7.9666    75.0000   110.0000    35.0000 
 19 3020      2856     2859.7  wm-lh-parstriangularis            99.0917     7.2224    75.0000   115.0000    40.0000 
 20 3021      4099     3942.9  wm-lh-pericalcarine               92.5867     7.8477    49.0000   111.0000    62.0000 
 21 3022      6665     7020.7  wm-lh-postcentral                 96.6059     6.8300    75.0000   114.0000    39.0000 
 22 3023      4451     4459.2  wm-lh-posteriorcingulate         100.7151     9.3785    41.0000   119.0000    78.0000 
 23 3024     13723    14092.5  wm-lh-precentral                  97.0208     6.3528    69.0000   115.0000    46.0000 
 24 3025      8610     8587.4  wm-lh-precuneus                  100.3767     8.2049    50.0000   117.0000    67.0000 
 25 3026      3132     3044.9  wm-lh-rostralanteriorcingulate   100.6520    11.8061    28.0000   121.0000    93.0000 
 26 3027     12926    12910.3  wm-lh-rostralmiddlefrontal        97.7179     8.9083    71.0000   123.0000    52.0000 
 27 3028     18009    18188.0  wm-lh-superiorfrontal             95.3276     7.5904    71.0000   115.0000    44.0000 
 28 3029     12538    12773.5  wm-lh-superiorparietal            98.9811     7.8895    76.0000   117.0000    41.0000 
 29 3030      6461     6809.9  wm-lh-superiortemporal            95.8766     8.0843    70.0000   114.0000    44.0000 
 30 3031      7144     7276.6  wm-lh-supramarginal               99.8113     7.7571    76.0000   120.0000    44.0000 
 31 3032       267      256.7  wm-lh-frontalpole                 91.7903     7.2600    77.0000   111.0000    34.0000 
 32 3033       722      759.7  wm-lh-temporalpole                84.3490     7.0717    68.0000   103.0000    35.0000 
 33 3034       929      939.9  wm-lh-transversetemporal         100.0549     6.0064    80.0000   113.0000    33.0000 
 34 3035      9493     9461.8  wm-lh-insula                      95.8745     8.6595    52.0000   115.0000    63.0000 
 35 4001      3149     3108.3  wm-rh-bankssts                   100.3052     6.5722    76.0000   112.0000    36.0000 
 36 4002      2792     2787.1  wm-rh-caudalanteriorcingulate     98.6372     9.9826    41.0000   119.0000    78.0000 
 37 4003      5036     5010.9  wm-rh-caudalmiddlefrontal         95.9944     7.5573    71.0000   114.0000    43.0000 
 38 4005      3124     3121.5  wm-rh-cuneus                      97.1985     7.5279    69.0000   115.0000    46.0000 
 39 4006       745      785.2  wm-rh-entorhinal                  85.3060     6.0277    71.0000   103.0000    32.0000 
 40 4007      6020     6085.5  wm-rh-fusiform                    92.7179     8.3833    47.0000   113.0000    66.0000 
 41 4008     12590    12721.3  wm-rh-inferiorparietal            97.8107     8.0636    74.0000   115.0000    41.0000 
 42 4009      6905     6933.2  wm-rh-inferiortemporal            91.3583     9.3798    66.0000   113.0000    47.0000 
 43 4010      3225     3317.7  wm-rh-isthmuscingulate           103.2915     9.2039    30.0000   118.0000    88.0000 
 44 4011     10316    10499.4  wm-rh-lateraloccipital            92.6348     7.7561    69.0000   113.0000    44.0000 
 45 4012      7348     7258.2  wm-rh-lateralorbitofrontal        97.0614     9.0272    70.0000   118.0000    48.0000 
 46 4013      5301     5402.7  wm-rh-lingual                     91.4175     7.9581    51.0000   112.0000    61.0000 
 47 4014      4276     4296.9  wm-rh-medialorbitofrontal         97.4532    10.4882    32.0000   120.0000    88.0000 
 48 4015      5797     6155.7  wm-rh-middletemporal              94.7733     8.2992    66.0000   115.0000    49.0000 
 49 4016      1338     1431.3  wm-rh-parahippocampal             93.1084     7.2251    56.0000   112.0000    56.0000 
 50 4017      4814     4807.2  wm-rh-paracentral                 96.2617     6.8003    70.0000   113.0000    43.0000 
 51 4018      3039     3050.8  wm-rh-parsopercularis             98.3235     6.4810    78.0000   111.0000    33.0000 
 52 4019      1273     1309.2  wm-rh-parsorbitalis               92.2027     7.6529    74.0000   109.0000    35.0000 
 53 4020      3014     3069.0  wm-rh-parstriangularis            95.9904     7.3994    73.0000   112.0000    39.0000 
 54 4021      3757     3656.1  wm-rh-pericalcarine               92.0490     9.7272    15.0000   115.0000   100.0000 
 55 4022      7685     8110.4  wm-rh-postcentral                 95.6860     6.5098    72.0000   116.0000    44.0000 
 56 4023      4034     4051.6  wm-rh-posteriorcingulate          99.0119     8.9147    50.0000   116.0000    66.0000 
 57 4024     13012    13306.5  wm-rh-precentral                  95.5825     6.3717    70.0000   113.0000    43.0000 
 58 4025     10266    10165.7  wm-rh-precuneus                  100.6799     8.1236    45.0000   118.0000    73.0000 
 59 4026      1592     1593.8  wm-rh-rostralanteriorcingulate   101.5710     8.2416    77.0000   118.0000    41.0000 
 60 4027     12098    12256.5  wm-rh-rostralmiddlefrontal        96.0855     8.1540    69.0000   115.0000    46.0000 
 61 4028     15614    15802.6  wm-rh-superiorfrontal             95.4559     7.4410    71.0000   111.0000    40.0000 
 62 4029     11895    12144.8  wm-rh-superiorparietal            97.9921     7.5397    72.0000   116.0000    44.0000 
 63 4030      5775     6102.1  wm-rh-superiortemporal            96.8506     8.0245    71.0000   116.0000    45.0000 
 64 4031      7453     7630.5  wm-rh-supramarginal              100.3862     6.8932    75.0000   117.0000    42.0000 
 65 4032       337      346.0  wm-rh-frontalpole                 90.7775     7.1377    77.0000   108.0000    31.0000 
 66 4033       722      795.9  wm-rh-temporalpole                88.1745     6.9908    70.0000   103.0000    33.0000 
 67 4034       637      644.4  wm-rh-transversetemporal         101.2622     5.9517    82.0000   113.0000    31.0000 
 68 4035     10028     9967.9  wm-rh-insula                      94.6377     8.6909    26.0000   118.0000    92.0000 
 69 5001     30674    30580.8  Left-UnsegmentedWhiteMatter       99.6014    11.3524    20.0000   122.0000   102.0000 
 70 5002     31732    31606.7  Right-UnsegmentedWhiteMatter      98.1008    11.6833    22.0000   120.0000    98.0000 
