# Supplementary material for: Computer assisted diagnosis of Alzheimer’s disease using statistical likelihood-ratio test
Source: PLoS One. 2023 Feb 17;18(2):e0279574. doi: 10.1371/journal.pone.0279574 (PMC9937475; doi:10.1371/journal.pone.0279574)
Supplement: S2 File — (ZIP) [file pone.0279574.s002.zip › ADNI_NC/1_1_20/S23999/stats/aseg.stats]

# Title Segmentation Statistics 
# 
# generating_program mri_segstats
# cvs_version $Id: mri_segstats.c,v 1.121 2016/05/31 17:27:11 greve Exp $
# cmdline mri_segstats --seg mri/aseg.mgz --sum stats/aseg.stats --pv mri/norm.mgz --empty --brainmask mri/brainmask.mgz --brain-vol-from-seg --excludeid 0 --excl-ctxgmwm --supratent --subcortgray --in mri/norm.mgz --in-intensity-name norm --in-intensity-units MR --etiv --surf-wm-vol --surf-ctx-vol --totalgray --euler --ctab /home/span/acad/xzheng/freesurfer/ASegStatsLUT.txt --subject S23999 
# sysname  Linux
# hostname ada
# machine  x86_64
# user     xzheng
# anatomy_type volume
# 
# SUBJECTS_DIR /home/span/acad/xzheng/freesurfer/subjects
# subjectname S23999
# Measure BrainSeg, BrainSegVol, Brain Segmentation Volume, 904769.000000, mm^3
# Measure BrainSegNotVent, BrainSegVolNotVent, Brain Segmentation Volume Without Ventricles, 853224.000000, mm^3
# Measure BrainSegNotVentSurf, BrainSegVolNotVentSurf, Brain Segmentation Volume Without Ventricles from Surf, 852591.970615, mm^3
# Measure VentricleChoroidVol, VentricleChoroidVol, Volume of ventricles and choroid plexus, 47541.000000, mm^3
# Measure lhCortex, lhCortexVol, Left hemisphere cortical gray matter volume, 179779.904280, mm^3
# Measure rhCortex, rhCortexVol, Right hemisphere cortical gray matter volume, 179825.105096, mm^3
# Measure Cortex, CortexVol, Total cortical gray matter volume, 359605.009376, mm^3
# Measure lhCerebralWhiteMatter, lhCerebralWhiteMatterVol, Left hemisphere cerebral white matter volume, 169439.514164, mm^3
# Measure rhCerebralWhiteMatter, rhCerebralWhiteMatterVol, Right hemisphere cerebral white matter volume, 171392.447075, mm^3
# Measure CerebralWhiteMatter, CerebralWhiteMatterVol, Total cerebral white matter volume, 340831.961239, mm^3
# Measure SubCortGray, SubCortGrayVol, Subcortical gray matter volume, 44287.000000, mm^3
# Measure TotalGray, TotalGrayVol, Total gray matter volume, 490653.009376, mm^3
# Measure SupraTentorial, SupraTentorialVol, Supratentorial volume, 794704.970615, mm^3
# Measure SupraTentorialNotVent, SupraTentorialVolNotVent, Supratentorial volume, 747163.970615, mm^3
# Measure SupraTentorialNotVentVox, SupraTentorialVolNotVentVox, Supratentorial volume voxel count, 745288.000000, mm^3
# Measure Mask, MaskVol, Mask Volume, 1288876.000000, mm^3
# Measure BrainSegVol-to-eTIV, BrainSegVol-to-eTIV, Ratio of BrainSegVol to eTIV, 0.655254, unitless
# Measure MaskVol-to-eTIV, MaskVol-to-eTIV, Ratio of MaskVol to eTIV, 0.933432, unitless
# Measure lhSurfaceHoles, lhSurfaceHoles, Number of defect holes in lh surfaces prior to fixing, 52, unitless
# Measure rhSurfaceHoles, rhSurfaceHoles, Number of defect holes in rh surfaces prior to fixing, 26, unitless
# Measure SurfaceHoles, SurfaceHoles, Total number of defect holes in surfaces prior to fixing, 78, unitless
# Measure EstimatedTotalIntraCranialVol, eTIV, Estimated Total Intracranial Volume, 1380792.164673, mm^3
# SegVolFile mri/aseg.mgz 
# SegVolFileTimeStamp  2020/01/23 11:44:28 
# ColorTable /home/span/acad/xzheng/freesurfer/ASegStatsLUT.txt 
# ColorTableTimeStamp 2017/01/19 09:00:02 
# InVolFile  mri/norm.mgz 
# InVolFileTimeStamp  2020/01/23 01:24:59 
# InVolFrame 0 
# PVVolFile  mri/norm.mgz 
# PVVolFileTimeStamp  2020/01/23 01:24:59 
# Excluding Cortical Gray and White Matter
# ExcludeSegId 0 2 3 41 42 
# VoxelVolume_mm3 1 
# TableCol  1 ColHeader Index 
# TableCol  1 FieldName Index 
# TableCol  1 Units     NA 
# TableCol  2 ColHeader SegId 
# TableCol  2 FieldName Segmentation Id
# TableCol  2 Units     NA
# TableCol  3 ColHeader NVoxels 
# TableCol  3 FieldName Number of Voxels
# TableCol  3 Units     unitless
# TableCol  4 ColHeader Volume_mm3
# TableCol  4 FieldName Volume
# TableCol  4 Units     mm^3
# TableCol  5 ColHeader StructName
# TableCol  5 FieldName Structure Name
# TableCol  5 Units     NA
# TableCol  6 ColHeader normMean 
# TableCol  6 FieldName Intensity normMean
# TableCol  6 Units     MR
# TableCol  7 ColHeader normStdDev
# TableCol  7 FieldName Itensity normStdDev
# TableCol  7 Units     MR
# TableCol  8 ColHeader normMin
# TableCol  8 FieldName Intensity normMin
# TableCol  8 Units     MR
# TableCol  9 ColHeader normMax
# TableCol  9 FieldName Intensity normMax
# TableCol  9 Units     MR
# TableCol 10 ColHeader normRange
# TableCol 10 FieldName Intensity normRange
# TableCol 10 Units     MR
# NRows 45 
# NTableCols 10 
# ColHeaders  Index SegId NVoxels Volume_mm3 StructName normMean normStdDev normMin normMax normRange  
  1   4     21651    21805.4  Left-Lateral-Ventricle            14.7303    11.4189     0.0000    79.0000    79.0000 
  2   5      1238     1185.4  Left-Inf-Lat-Vent                 29.0137    15.3017     0.0000    73.0000    73.0000 
  3   7     10483    11088.0  Left-Cerebellum-White-Matter      82.7873     6.7691    32.0000    98.0000    66.0000 
  4   8     43773    43933.4  Left-Cerebellum-Cortex            54.8911    10.9093     4.0000    93.0000    89.0000 
  5  10      5644     5431.4  Left-Thalamus-Proper              81.1938    11.4485    24.0000   108.0000    84.0000 
  6  11      3981     3862.4  Left-Caudate                      65.7609    10.7345    24.0000    95.0000    71.0000 
  7  12      3640     3530.9  Left-Putamen                      74.1657     7.9981    29.0000   102.0000    73.0000 
  8  13      1694     1698.2  Left-Pallidum                     96.0939     7.4209    47.0000   118.0000    71.0000 
  9  14      1739     1771.8  3rd-Ventricle                     18.4669    13.0568     0.0000    68.0000    68.0000 
 10  15       901      997.8  4th-Ventricle                     27.4961    13.7561     3.0000    72.0000    69.0000 
 11  16     16774    16941.4  Brain-Stem                        81.0951    10.2176    12.0000   113.0000   101.0000 
 12  17      2890     2755.6  Left-Hippocampus                  57.9003    11.1329    14.0000    90.0000    76.0000 
 13  18       969      943.5  Left-Amygdala                     60.2693     7.8933    22.0000    79.0000    57.0000 
 14  24      1365     1268.8  CSF                               30.4571    13.0884     4.0000    65.0000    61.0000 
 15  26       332      313.0  Left-Accumbens-area               66.7741     6.3064    35.0000    83.0000    48.0000 
 16  28      3088     3012.9  Left-VentralDC                    89.9670    12.8935    26.0000   118.0000    92.0000 
 17  30        31       45.6  Left-vessel                       50.0968    13.1893    17.0000    68.0000    51.0000 
 18  31       777      696.0  Left-choroid-plexus               42.8172    11.9017    17.0000    76.0000    59.0000 
 19  43     21030    21148.1  Right-Lateral-Ventricle           15.1808    11.4384     0.0000    86.0000    86.0000 
 20  44      2070     1965.9  Right-Inf-Lat-Vent                19.5043    14.4584     0.0000    75.0000    75.0000 
 21  46     10547    10970.1  Right-Cerebellum-White-Matter     81.6257     7.0032    32.0000   102.0000    70.0000 
 22  47     41781    41918.4  Right-Cerebellum-Cortex           52.6962    10.3684     4.0000    86.0000    82.0000 
 23  49      5531     5255.0  Right-Thalamus-Proper             81.8215    11.7992    26.0000   108.0000    82.0000 
 24  50      3840     3647.5  Right-Caudate                     70.0016    10.5542    27.0000   101.0000    74.0000 
 25  51      3937     3772.9  Right-Putamen                     73.1758     9.5283    17.0000   110.0000    93.0000 
 26  52      1671     1666.1  Right-Pallidum                    94.4285     8.9152    50.0000   117.0000    67.0000 
 27  53      2657     2583.1  Right-Hippocampus                 55.0279    11.3744     5.0000    84.0000    79.0000 
 28  54      1026     1021.3  Right-Amygdala                    62.3889     8.1089    37.0000    91.0000    54.0000 
 29  58       313      276.9  Right-Accumbens-area              72.0000     7.4210    43.0000    93.0000    50.0000 
 30  60      3112     3042.5  Right-VentralDC                   90.6324    13.7778    32.0000   134.0000   102.0000 
 31  62        46       59.0  Right-vessel                      46.3043    12.7539    13.0000    64.0000    51.0000 
 32  63       825      730.6  Right-choroid-plexus              44.8679    12.7253    15.0000    83.0000    68.0000 
 33  72         0        0.0  5th-Ventricle                      0.0000     0.0000     0.0000     0.0000     0.0000 
 34  77     17051    16157.7  WM-hypointensities                69.0653    11.7033    29.0000   102.0000    73.0000 
 35  78         0        0.0  Left-WM-hypointensities            0.0000     0.0000     0.0000     0.0000     0.0000 
 36  79         0        0.0  Right-WM-hypointensities           0.0000     0.0000     0.0000     0.0000     0.0000 
 37  80         2        1.8  non-WM-hypointensities            51.0000     2.8284    49.0000    53.0000     4.0000 
 38  81         0        0.0  Left-non-WM-hypointensities        0.0000     0.0000     0.0000     0.0000     0.0000 
 39  82         0        0.0  Right-non-WM-hypointensities       0.0000     0.0000     0.0000     0.0000     0.0000 
 40  85       143      153.1  Optic-Chiasm                      81.1469    23.4211    32.0000   124.0000    92.0000 
 41 251       997      914.8  CC_Posterior                      93.1856    19.1334    38.0000   121.0000    83.0000 
 42 252       393      346.5  CC_Mid_Posterior                  87.9720    19.4306    26.0000   113.0000    87.0000 
 43 253       383      339.1  CC_Central                        90.5822    20.8073    39.0000   120.0000    81.0000 
 44 254       339      297.4  CC_Mid_Anterior                   88.9499    22.5591    23.0000   123.0000   100.0000 
 45 255       817      754.6  CC_Anterior                       96.8005    23.2199    19.0000   128.0000   109.0000 
