# Supplementary material for: Computer assisted diagnosis of Alzheimer’s disease using statistical likelihood-ratio test
Source: PLoS One. 2023 Feb 17;18(2):e0279574. doi: 10.1371/journal.pone.0279574 (PMC9937475; doi:10.1371/journal.pone.0279574)
Supplement: S2 File — (ZIP) [file pone.0279574.s002.zip › ADNI_NC/1_1_20/S23999/stats/lh.aparc.a2009s.stats]

# Table of FreeSurfer cortical parcellation anatomical statistics 
# 
# CreationTime 2020/01/23-00:26:08-GMT
# generating_program mris_anatomical_stats
# cvs_version $Id: mris_anatomical_stats.c,v 1.79 2016/03/14 15:15:34 greve Exp $
# mrisurf.c-cvs_version $Id: mrisurf.c,v 1.781.2.6 2016/12/27 16:47:14 zkaufman Exp $
# cmdline mris_anatomical_stats -th3 -mgz -cortex ../label/lh.cortex.label -f ../stats/lh.aparc.a2009s.stats -b -a ../label/lh.aparc.a2009s.annot -c ../label/aparc.annot.a2009s.ctab S23999 lh white 
# sysname  Linux
# hostname ada
# machine  x86_64
# user     xzheng
# 
# SUBJECTS_DIR /home/span/acad/xzheng/freesurfer/subjects
# anatomy_type surface
# subjectname S23999
# hemi lh
# AnnotationFile ../label/lh.aparc.a2009s.annot
# AnnotationFileTimeStamp 2020/01/23 11:25:43
# Measure Cortex, NumVert, Number of Vertices, 103320, unitless
# Measure Cortex, WhiteSurfArea, White Surface Total Area, 69284.3, mm^2
# Measure Cortex, MeanThickness, Mean Thickness, 2.28008, mm
# Measure BrainSeg, BrainSegVol, Brain Segmentation Volume, 904769.000000, mm^3
# Measure BrainSegNotVent, BrainSegVolNotVent, Brain Segmentation Volume Without Ventricles, 853224.000000, mm^3
# Measure BrainSegNotVentSurf, BrainSegVolNotVentSurf, Brain Segmentation Volume Without Ventricles from Surf, 852591.970615, mm^3
# Measure Cortex, CortexVol Total cortical gray matter volume, 359605.009376, mm^3
# Measure SupraTentorial, SupraTentorialVol, Supratentorial volume, 794704.970615, mm^3
# Measure SupraTentorialNotVent, SupraTentorialVolNotVent, Supratentorial volume, 747163.970615, mm^3
# Measure EstimatedTotalIntraCranialVol, eTIV, Estimated Total Intracranial Volume, 1380792.164673, mm^3
# NTableCols 10
# TableCol  1 ColHeader StructName
# TableCol  1 FieldName Structure Name
# TableCol  1 Units     NA
# TableCol  2 ColHeader NumVert
# TableCol  2 FieldName Number of Vertices
# TableCol  2 Units     unitless
# TableCol  3 ColHeader SurfArea
# TableCol  3 FieldName Surface Area
# TableCol  3 Units     mm^2
# TableCol  4 ColHeader GrayVol
# TableCol  4 FieldName Gray Matter Volume
# TableCol  4 Units     mm^3
# TableCol  5 ColHeader ThickAvg 
# TableCol  5 FieldName Average Thickness
# TableCol  5 Units     mm
# TableCol  6 ColHeader ThickStd
# TableCol  6 FieldName Thickness StdDev
# TableCol  6 Units     mm 
# TableCol  7 ColHeader MeanCurv
# TableCol  7 FieldName Integrated Rectified Mean Curvature
# TableCol  7 Units     mm^-1
# TableCol  8 ColHeader GausCurv 
# TableCol  8 FieldName Integrated Rectified Gaussian Curvature
# TableCol  8 Units     mm^-2
# TableCol  9 ColHeader  FoldInd
# TableCol  9 FieldName  Folding Index 
# TableCol  9 Units      unitless 
# TableCol 10 ColHeader CurvInd
# TableCol 10 FieldName Intrinsic Curvature Index
# TableCol 10 Units     unitless
# ColHeaders StructName NumVert SurfArea GrayVol ThickAvg ThickStd MeanCurv GausCurv FoldInd CurvInd
G&S_frontomargin                          963    698   1529  1.954 0.587     0.161     0.051       23     2.0
G&S_occipital_inf                        1575   1056   2610  2.187 0.519     0.152     0.034       28     2.1
G&S_paracentral                          1477    884   2062  2.130 0.528     0.134     0.039       20     2.3
G&S_subcentral                           1222    827   2212  2.298 0.500     0.140     0.033       16     1.7
G&S_transv_frontopol                      680    499   1395  2.302 0.431     0.197     0.073       23     2.3
G&S_cingul-Ant                           1577   1057   3484  2.848 0.957     0.142     0.043       33     2.8
G&S_cingul-Mid-Ant                       1020    687   1634  2.538 0.702     0.144     0.028       16     1.2
G&S_cingul-Mid-Post                       981    714   1656  2.253 0.453     0.127     0.026        9     0.9
G_cingul-Post-dorsal                      416    295   1095  2.753 0.433     0.165     0.034        8     0.6
G_cingul-Post-ventral                     291    201    592  2.450 0.824     0.132     0.032        4     0.3
G_cuneus                                 1805   1122   2665  1.955 0.573     0.149     0.039       28     3.0
G_front_inf-Opercular                    1006    650   2237  2.508 0.498     0.129     0.034       17     1.3
G_front_inf-Orbital                       384    276    944  2.484 0.463     0.176     0.053       10     0.8
G_front_inf-Triangul                     1166    771   2324  2.362 0.515     0.164     0.041       25     2.2
G_front_middle                           4526   2783   9049  2.482 0.676     0.142     0.044       80     8.4
G_front_sup                              5963   3710  12734  2.716 0.604     0.125     0.032       77     7.7
G_Ins_lg&S_cent_ins                       618    454   1504  2.837 0.883     0.157     0.053       11     1.4
G_insular_short                           631    426   2111  3.400 0.830     0.152     0.056       14     1.6
G_occipital_middle                       1951   1162   3534  2.284 0.539     0.142     0.036       34     2.8
G_occipital_sup                          1243    767   1604  1.904 0.406     0.138     0.028       17     1.4
G_oc-temp_lat-fusifor                    1471    985   2893  2.342 0.558     0.145     0.026       30     1.7
G_oc-temp_med-Lingual                    2633   1695   3933  2.013 0.608     0.159     0.044       50     4.9
G_oc-temp_med-Parahip                    1006    673   3164  3.279 0.844     0.121     0.026       13     0.9
G_orbital                                1856   1394   4803  2.525 0.578     0.176     0.057       48     4.5
G_pariet_inf-Angular                     1718   1114   4057  2.685 0.575     0.149     0.043       34     3.0
G_pariet_inf-Supramar                    2274   1543   4771  2.492 0.563     0.130     0.028       30     2.7
G_parietal_sup                           2182   1390   3960  2.175 0.640     0.130     0.030       32     2.8
G_postcentral                            2081   1186   2563  1.860 0.531     0.123     0.030       25     2.5
G_precentral                             2192   1243   3839  2.462 0.558     0.130     0.039       26     4.0
G_precuneus                              2055   1423   4427  2.369 0.545     0.162     0.044       45     4.0
G_rectus                                  673    502   1936  2.674 0.528     0.180     0.045       26     1.3
G_subcallosal                             633    421    954  2.415 0.902     0.105     0.044        8     1.0
G_temp_sup-G_T_transv                     469    219    647  2.256 0.514     0.091     0.014        4     0.2
G_temp_sup-Lateral                       1568   1060   4052  2.604 0.533     0.144     0.030       29     2.1
G_temp_sup-Plan_polar                     492    353   1295  3.044 0.658     0.082     0.018        2     0.3
G_temp_sup-Plan_tempo                     833    581   1433  2.138 0.481     0.091     0.021        7     0.6
G_temporal_inf                           1826   1269   5011  2.916 0.675     0.153     0.041       42     3.2
G_temporal_middle                        2087   1459   5859  2.802 0.641     0.170     0.058       57     5.8
Lat_Fis-ant-Horizont                      322    215    455  2.091 0.376     0.142     0.031        4     0.4
Lat_Fis-ant-Vertical                      252    192    398  2.031 0.395     0.077     0.010        1     0.1
Lat_Fis-post                              993    684   1062  1.806 0.463     0.099     0.017        5     0.7
Pole_occipital                           2030   1205   2278  1.756 0.434     0.144     0.031       34     2.6
Pole_temporal                            1293    969   4757  3.104 0.732     0.171     0.051       30     2.9
S_calcarine                              2375   1720   2486  1.668 0.536     0.137     0.031       27     2.9
S_central                                2781   1959   3007  1.712 0.570     0.102     0.018       14     2.1
S_cingul-Marginalis                       789    565   1110  2.084 0.457     0.112     0.017        5     0.6
S_circular_insula_ant                     528    357    846  2.559 0.715     0.123     0.056        7     1.3
S_circular_insula_inf                    1329    944   1836  2.145 0.801     0.094     0.024        7     1.6
S_circular_insula_sup                    1520   1044   1852  2.134 0.453     0.106     0.033       11     2.1
S_collat_transv_ant                       931    671   1353  2.086 0.507     0.106     0.012        6     0.6
S_collat_transv_post                      349    257    387  1.794 0.300     0.145     0.032        3     0.5
S_front_inf                              1899   1324   2510  1.920 0.494     0.128     0.035       20     2.9
S_front_middle                           1298    921   1898  2.120 0.458     0.116     0.022        9     1.2
S_front_sup                              3323   2241   5024  2.213 0.550     0.125     0.041       79     5.1
S_interm_prim-Jensen                      323    230    380  2.036 0.353     0.130     0.034        4     0.3
S_intrapariet&P_trans                    2560   1683   3281  2.070 0.477     0.121     0.035       29     3.2
S_oc_middle&Lunatus                       741    539    830  1.799 0.286     0.117     0.019        4     0.7
S_oc_sup&transversal                      970    646   1074  1.902 0.415     0.148     0.033       18     1.0
S_occipital_ant                           668    476    938  1.941 0.461     0.113     0.026        6     0.7
S_oc-temp_lat                             458    316    991  2.697 0.539     0.128     0.028        6     0.6
S_oc-temp_med&Lingual                    1266    950   2033  2.267 0.547     0.126     0.023       14     1.1
S_orbital_lateral                         270    232    417  1.978 0.332     0.162     0.033        3     0.4
S_orbital_med-olfact                      440    324    639  1.995 0.481     0.115     0.019        3     0.3
S_orbital-H_Shaped                       1094    780   1891  2.329 0.736     0.152     0.049       18     2.5
S_parieto_occipital                      1539   1033   1912  1.967 0.511     0.115     0.023       12     1.3
S_pericallosal                            983    587    843  2.034 0.947     0.125     0.022       20     0.8
S_postcentral                            2929   1990   3743  2.006 0.517     0.106     0.019       19     2.3
S_precentral-inf-part                    1160    767   1536  2.146 0.440     0.119     0.032       11     1.6
S_precentral-sup-part                    1132    816   1618  2.364 0.465     0.115     0.023        7     1.1
S_suborbital                              582    399    835  2.271 0.755     0.154     0.032       12     0.9
S_subparietal                             773    541   1183  2.154 0.566     0.147     0.100       14     5.1
S_temporal_inf                           1338    936   1793  2.147 0.531     0.141     0.053       35     3.6
S_temporal_sup                           4216   3007   5993  2.168 0.476     0.121     0.036       41     7.1
S_temporal_transverse                     322    215    352  1.894 0.511     0.106     0.012        2     0.2
