# Supplementary material for: Computer assisted diagnosis of Alzheimer’s disease using statistical likelihood-ratio test
Source: PLoS One. 2023 Feb 17;18(2):e0279574. doi: 10.1371/journal.pone.0279574 (PMC9937475; doi:10.1371/journal.pone.0279574)
Supplement: S2 File — (ZIP) [file pone.0279574.s002.zip › ADNI_NC/1_1_20/S23999/stats/lh.aparc.DKTatlas.stats]

# Table of FreeSurfer cortical parcellation anatomical statistics 
# 
# CreationTime 2020/01/23-00:27:50-GMT
# generating_program mris_anatomical_stats
# cvs_version $Id: mris_anatomical_stats.c,v 1.79 2016/03/14 15:15:34 greve Exp $
# mrisurf.c-cvs_version $Id: mrisurf.c,v 1.781.2.6 2016/12/27 16:47:14 zkaufman Exp $
# cmdline mris_anatomical_stats -th3 -mgz -cortex ../label/lh.cortex.label -f ../stats/lh.aparc.DKTatlas.stats -b -a ../label/lh.aparc.DKTatlas.annot -c ../label/aparc.annot.DKTatlas.ctab S23999 lh white 
# sysname  Linux
# hostname ada
# machine  x86_64
# user     xzheng
# 
# SUBJECTS_DIR /home/span/acad/xzheng/freesurfer/subjects
# anatomy_type surface
# subjectname S23999
# hemi lh
# AnnotationFile ../label/lh.aparc.DKTatlas.annot
# AnnotationFileTimeStamp 2020/01/23 11:27:28
# Measure Cortex, NumVert, Number of Vertices, 103320, unitless
# Measure Cortex, WhiteSurfArea, White Surface Total Area, 69284.3, mm^2
# Measure Cortex, MeanThickness, Mean Thickness, 2.28008, mm
# Measure BrainSeg, BrainSegVol, Brain Segmentation Volume, 904769.000000, mm^3
# Measure BrainSegNotVent, BrainSegVolNotVent, Brain Segmentation Volume Without Ventricles, 853224.000000, mm^3
# Measure BrainSegNotVentSurf, BrainSegVolNotVentSurf, Brain Segmentation Volume Without Ventricles from Surf, 852591.970615, mm^3
# Measure Cortex, CortexVol Total cortical gray matter volume, 359605.009376, mm^3
# Measure SupraTentorial, SupraTentorialVol, Supratentorial volume, 794704.970615, mm^3
# Measure SupraTentorialNotVent, SupraTentorialVolNotVent, Supratentorial volume, 747163.970615, mm^3
# Measure EstimatedTotalIntraCranialVol, eTIV, Estimated Total Intracranial Volume, 1380792.164673, mm^3
# NTableCols 10
# TableCol  1 ColHeader StructName
# TableCol  1 FieldName Structure Name
# TableCol  1 Units     NA
# TableCol  2 ColHeader NumVert
# TableCol  2 FieldName Number of Vertices
# TableCol  2 Units     unitless
# TableCol  3 ColHeader SurfArea
# TableCol  3 FieldName Surface Area
# TableCol  3 Units     mm^2
# TableCol  4 ColHeader GrayVol
# TableCol  4 FieldName Gray Matter Volume
# TableCol  4 Units     mm^3
# TableCol  5 ColHeader ThickAvg 
# TableCol  5 FieldName Average Thickness
# TableCol  5 Units     mm
# TableCol  6 ColHeader ThickStd
# TableCol  6 FieldName Thickness StdDev
# TableCol  6 Units     mm 
# TableCol  7 ColHeader MeanCurv
# TableCol  7 FieldName Integrated Rectified Mean Curvature
# TableCol  7 Units     mm^-1
# TableCol  8 ColHeader GausCurv 
# TableCol  8 FieldName Integrated Rectified Gaussian Curvature
# TableCol  8 Units     mm^-2
# TableCol  9 ColHeader  FoldInd
# TableCol  9 FieldName  Folding Index 
# TableCol  9 Units      unitless 
# TableCol 10 ColHeader CurvInd
# TableCol 10 FieldName Intrinsic Curvature Index
# TableCol 10 Units     unitless
# ColHeaders StructName NumVert SurfArea GrayVol ThickAvg ThickStd MeanCurv GausCurv FoldInd CurvInd
caudalanteriorcingulate                  1154    730   1804  2.685 0.860     0.161     0.030       28     1.4
caudalmiddlefrontal                      3205   2058   5411  2.328 0.563     0.125     0.039       43     5.3
cuneus                                   2413   1556   3397  1.959 0.528     0.137     0.032       29     3.2
entorhinal                                404    280   1506  3.626 0.674     0.111     0.027        3     0.4
fusiform                                 3104   2172   5978  2.377 0.606     0.140     0.026       51     3.3
inferiorparietal                         4686   3252   8450  2.349 0.574     0.151     0.047       81     9.4
inferiortemporal                         3736   2629   8810  2.659 0.759     0.148     0.041       86     7.2
isthmuscingulate                         1423    936   2355  2.285 0.846     0.124     0.029       19     1.6
lateraloccipital                         6758   4252   9189  1.965 0.484     0.141     0.031      102     8.4
lateralorbitofrontal                     3297   2381   6853  2.427 0.664     0.158     0.050       66     7.3
lingual                                  3776   2598   5342  1.960 0.610     0.152     0.039       62     6.3
medialorbitofrontal                      1690   1212   3567  2.478 0.739     0.148     0.038       40     2.6
middletemporal                           4616   3260   9971  2.528 0.629     0.138     0.041       81     8.9
parahippocampal                           711    504   1625  2.650 0.866     0.098     0.016        5     0.3
paracentral                              2107   1356   3366  2.313 0.503     0.129     0.032       23     2.7
parsopercularis                          1766   1134   3127  2.330 0.531     0.117     0.030       24     2.1
parsorbitalis                             826    609   1586  2.295 0.473     0.152     0.044       15     1.3
parstriangularis                         2197   1563   3893  2.194 0.508     0.146     0.037       36     3.6
pericalcarine                            1912   1273   1904  1.611 0.415     0.137     0.034       26     2.5
postcentral                              6151   3942   7707  1.846 0.557     0.117     0.025       60     6.5
posteriorcingulate                       1392    971   2440  2.329 0.523     0.146     0.025       22     1.5
precentral                               6067   3913   9307  2.266 0.561     0.122     0.032       58     8.6
precuneus                                3934   2735   6668  2.145 0.566     0.144     0.046       65     9.6
rostralanteriorcingulate                 1047    662   2566  3.059 1.022     0.147     0.052       28     2.5
rostralmiddlefrontal                     5536   3707   9069  2.166 0.615     0.142     0.040       91     9.2
superiorfrontal                         10411   6838  20065  2.517 0.651     0.128     0.036      174    15.0
superiorparietal                         5474   3517   8107  2.055 0.556     0.128     0.031       71     6.7
superiortemporal                         6073   4171  12229  2.377 0.707     0.110     0.027       68     7.0
supramarginal                            4187   2848   7357  2.330 0.573     0.120     0.026       45     4.4
transversetemporal                        655    347    772  2.004 0.535     0.098     0.015        5     0.3
insula                                   2612   1881   5694  2.721 0.921     0.138     0.049       36     6.0
