# Supplementary material for: Computer assisted diagnosis of Alzheimer’s disease using statistical likelihood-ratio test
Source: PLoS One. 2023 Feb 17;18(2):e0279574. doi: 10.1371/journal.pone.0279574 (PMC9937475; doi:10.1371/journal.pone.0279574)
Supplement: S2 File — (ZIP) [file pone.0279574.s002.zip › ADNI_NC/1_1_20/S23999/stats/lh.aparc.pial.stats]

# Table of FreeSurfer cortical parcellation anatomical statistics 
# 
# CreationTime 2020/01/23-00:23:48-GMT
# generating_program mris_anatomical_stats
# cvs_version $Id: mris_anatomical_stats.c,v 1.79 2016/03/14 15:15:34 greve Exp $
# mrisurf.c-cvs_version $Id: mrisurf.c,v 1.781.2.6 2016/12/27 16:47:14 zkaufman Exp $
# cmdline mris_anatomical_stats -th3 -mgz -cortex ../label/lh.cortex.label -f ../stats/lh.aparc.pial.stats -b -a ../label/lh.aparc.annot -c ../label/aparc.annot.ctab S23999 lh pial 
# sysname  Linux
# hostname ada
# machine  x86_64
# user     xzheng
# 
# SUBJECTS_DIR /home/span/acad/xzheng/freesurfer/subjects
# anatomy_type surface
# subjectname S23999
# hemi lh
# AnnotationFile ../label/lh.aparc.annot
# AnnotationFileTimeStamp 2020/01/23 10:49:27
# Measure Cortex, NumVert, Number of Vertices, 103296, unitless
# Measure Cortex, PialSurfArea, Pial Surface Total Area, 85957, mm^2
# Measure Cortex, MeanThickness, Mean Thickness, 2.27994, mm
# Measure BrainSeg, BrainSegVol, Brain Segmentation Volume, 904769.000000, mm^3
# Measure BrainSegNotVent, BrainSegVolNotVent, Brain Segmentation Volume Without Ventricles, 853224.000000, mm^3
# Measure BrainSegNotVentSurf, BrainSegVolNotVentSurf, Brain Segmentation Volume Without Ventricles from Surf, 852591.970615, mm^3
# Measure Cortex, CortexVol Total cortical gray matter volume, 359605.009376, mm^3
# Measure SupraTentorial, SupraTentorialVol, Supratentorial volume, 794704.970615, mm^3
# Measure SupraTentorialNotVent, SupraTentorialVolNotVent, Supratentorial volume, 747163.970615, mm^3
# Measure EstimatedTotalIntraCranialVol, eTIV, Estimated Total Intracranial Volume, 1380792.164673, mm^3
# NTableCols 10
# TableCol  1 ColHeader StructName
# TableCol  1 FieldName Structure Name
# TableCol  1 Units     NA
# TableCol  2 ColHeader NumVert
# TableCol  2 FieldName Number of Vertices
# TableCol  2 Units     unitless
# TableCol  3 ColHeader SurfArea
# TableCol  3 FieldName Surface Area
# TableCol  3 Units     mm^2
# TableCol  4 ColHeader GrayVol
# TableCol  4 FieldName Gray Matter Volume
# TableCol  4 Units     mm^3
# TableCol  5 ColHeader ThickAvg 
# TableCol  5 FieldName Average Thickness
# TableCol  5 Units     mm
# TableCol  6 ColHeader ThickStd
# TableCol  6 FieldName Thickness StdDev
# TableCol  6 Units     mm 
# TableCol  7 ColHeader MeanCurv
# TableCol  7 FieldName Integrated Rectified Mean Curvature
# TableCol  7 Units     mm^-1
# TableCol  8 ColHeader GausCurv 
# TableCol  8 FieldName Integrated Rectified Gaussian Curvature
# TableCol  8 Units     mm^-2
# TableCol  9 ColHeader  FoldInd
# TableCol  9 FieldName  Folding Index 
# TableCol  9 Units      unitless 
# TableCol 10 ColHeader CurvInd
# TableCol 10 FieldName Intrinsic Curvature Index
# TableCol 10 Units     unitless
# ColHeaders StructName NumVert SurfArea GrayVol ThickAvg ThickStd MeanCurv GausCurv FoldInd CurvInd
bankssts                                 1065    716   1615  2.157 0.421     0.105     0.022        9     0.9
caudalanteriorcingulate                   662    404    985  2.777 1.053     0.164     0.052       34     1.2
caudalmiddlefrontal                      3068   2346   5129  2.333 0.572     0.127     0.031       42     4.6
cuneus                                   1850   1499   2707  2.020 0.543     0.138     0.032       31     2.5
entorhinal                                464    672   1781  3.551 0.695     0.223     0.053        6     1.3
fusiform                                 3488   3219   7237  2.442 0.669     0.168     0.033       53     5.5
inferiorparietal                         4610   3753   8243  2.353 0.573     0.148     0.048       78    11.0
inferiortemporal                         3609   3288   7850  2.601 0.726     0.152     0.035       55     5.6
isthmuscingulate                         1362   1074   2257  2.285 0.859     0.143     0.037       20     1.9
lateraloccipital                         6670   5091   9074  1.962 0.489     0.138     0.028       81     7.9
lateralorbitofrontal                     2951   2655   5829  2.419 0.631     0.180     0.048       67     6.6
lingual                                  3669   2935   5263  1.976 0.613     0.148     0.036       54     5.8
medialorbitofrontal                      1811   1832   3773  2.412 0.694     0.182     0.035       27     2.8
middletemporal                           3595   3860   8420  2.610 0.639     0.177     0.042       55     6.8
parahippocampal                           681    696   1523  2.614 0.850     0.171     0.043        8     1.5
paracentral                              1734   1288   2644  2.249 0.457     0.130     0.030       25     2.2
parsopercularis                          1959   1690   3487  2.299 0.542     0.151     0.028       21     2.5
parsorbitalis                             824    950   1837  2.247 0.578     0.202     0.041       18     1.5
parstriangularis                         1670   1461   2944  2.215 0.497     0.161     0.031       21     2.4
pericalcarine                            1950   1230   1914  1.600 0.411     0.126     0.031       26     2.4
postcentral                              5392   4067   6715  1.820 0.556     0.120     0.025       43     5.8
posteriorcingulate                       1294   1083   2357  2.363 0.522     0.167     0.041       48     2.0
precentral                               6278   4474   9512  2.255 0.565     0.109     0.024       65     6.3
precuneus                                4039   3384   6769  2.135 0.570     0.158     0.036       58     6.7
rostralanteriorcingulate                  763    780   2098  3.299 1.047     0.190     0.039       10     1.5
rostralmiddlefrontal                     7756   6679  13420  2.225 0.629     0.157     0.035      105    12.1
superiorfrontal                          9119   7425  17417  2.564 0.627     0.136     0.031      116    11.5
superiorparietal                         6752   5201   9748  2.035 0.538     0.135     0.033       90    10.1
superiortemporal                         4667   3979   8447  2.255 0.628     0.126     0.022       46     4.6
supramarginal                            4552   3808   8206  2.336 0.570     0.139     0.030       46     5.6
frontalpole                               348    430    852  2.435 0.560     0.245     0.051        5     1.0
temporalpole                              596    933   2440  3.382 0.742     0.247     0.049        8     1.5
transversetemporal                        651    450    771  2.014 0.528     0.090     0.015        4     0.3
insula                                   3418   2623   6816  2.643 0.911     0.159     0.053      104     8.2
