# Supplementary material for: Computer assisted diagnosis of Alzheimer’s disease using statistical likelihood-ratio test
Source: PLoS One. 2023 Feb 17;18(2):e0279574. doi: 10.1371/journal.pone.0279574 (PMC9937475; doi:10.1371/journal.pone.0279574)
Supplement: S2 File — (ZIP) [file pone.0279574.s002.zip › ADNI_NC/1_1_20/S23999/stats/lh.aparc.stats]

# Table of FreeSurfer cortical parcellation anatomical statistics 
# 
# CreationTime 2020/01/23-00:23:13-GMT
# generating_program mris_anatomical_stats
# cvs_version $Id: mris_anatomical_stats.c,v 1.79 2016/03/14 15:15:34 greve Exp $
# mrisurf.c-cvs_version $Id: mrisurf.c,v 1.781.2.6 2016/12/27 16:47:14 zkaufman Exp $
# cmdline mris_anatomical_stats -th3 -mgz -cortex ../label/lh.cortex.label -f ../stats/lh.aparc.stats -b -a ../label/lh.aparc.annot -c ../label/aparc.annot.ctab S23999 lh white 
# sysname  Linux
# hostname ada
# machine  x86_64
# user     xzheng
# 
# SUBJECTS_DIR /home/span/acad/xzheng/freesurfer/subjects
# anatomy_type surface
# subjectname S23999
# hemi lh
# AnnotationFile ../label/lh.aparc.annot
# AnnotationFileTimeStamp 2020/01/23 10:49:27
# Measure Cortex, NumVert, Number of Vertices, 103296, unitless
# Measure Cortex, WhiteSurfArea, White Surface Total Area, 69271.5, mm^2
# Measure Cortex, MeanThickness, Mean Thickness, 2.27994, mm
# Measure BrainSeg, BrainSegVol, Brain Segmentation Volume, 904769.000000, mm^3
# Measure BrainSegNotVent, BrainSegVolNotVent, Brain Segmentation Volume Without Ventricles, 853224.000000, mm^3
# Measure BrainSegNotVentSurf, BrainSegVolNotVentSurf, Brain Segmentation Volume Without Ventricles from Surf, 852591.970615, mm^3
# Measure Cortex, CortexVol Total cortical gray matter volume, 359605.009376, mm^3
# Measure SupraTentorial, SupraTentorialVol, Supratentorial volume, 794704.970615, mm^3
# Measure SupraTentorialNotVent, SupraTentorialVolNotVent, Supratentorial volume, 747163.970615, mm^3
# Measure EstimatedTotalIntraCranialVol, eTIV, Estimated Total Intracranial Volume, 1380792.164673, mm^3
# NTableCols 10
# TableCol  1 ColHeader StructName
# TableCol  1 FieldName Structure Name
# TableCol  1 Units     NA
# TableCol  2 ColHeader NumVert
# TableCol  2 FieldName Number of Vertices
# TableCol  2 Units     unitless
# TableCol  3 ColHeader SurfArea
# TableCol  3 FieldName Surface Area
# TableCol  3 Units     mm^2
# TableCol  4 ColHeader GrayVol
# TableCol  4 FieldName Gray Matter Volume
# TableCol  4 Units     mm^3
# TableCol  5 ColHeader ThickAvg 
# TableCol  5 FieldName Average Thickness
# TableCol  5 Units     mm
# TableCol  6 ColHeader ThickStd
# TableCol  6 FieldName Thickness StdDev
# TableCol  6 Units     mm 
# TableCol  7 ColHeader MeanCurv
# TableCol  7 FieldName Integrated Rectified Mean Curvature
# TableCol  7 Units     mm^-1
# TableCol  8 ColHeader GausCurv 
# TableCol  8 FieldName Integrated Rectified Gaussian Curvature
# TableCol  8 Units     mm^-2
# TableCol  9 ColHeader  FoldInd
# TableCol  9 FieldName  Folding Index 
# TableCol  9 Units      unitless 
# TableCol 10 ColHeader CurvInd
# TableCol 10 FieldName Intrinsic Curvature Index
# TableCol 10 Units     unitless
# ColHeaders StructName NumVert SurfArea GrayVol ThickAvg ThickStd MeanCurv GausCurv FoldInd CurvInd
bankssts                                 1065    759   1615  2.157 0.421     0.098     0.017        6     0.7
caudalanteriorcingulate                   662    413    985  2.777 1.053     0.157     0.026       15     0.7
caudalmiddlefrontal                      3068   1944   5129  2.333 0.572     0.127     0.042       43     5.5
cuneus                                   1850   1188   2707  2.020 0.543     0.148     0.037       25     2.9
entorhinal                                464    338   1781  3.551 0.695     0.130     0.038        5     0.8
fusiform                                 3488   2427   7237  2.442 0.669     0.141     0.027       60     3.9
inferiorparietal                         4610   3195   8243  2.353 0.573     0.149     0.045       76     9.1
inferiortemporal                         3609   2534   7850  2.601 0.726     0.145     0.040       80     6.9
isthmuscingulate                         1362    890   2257  2.285 0.859     0.122     0.028       19     1.5
lateraloccipital                         6670   4230   9074  1.962 0.489     0.141     0.030      101     8.2
lateralorbitofrontal                     2951   2114   5829  2.419 0.631     0.154     0.050       55     6.6
lingual                                  3669   2520   5263  1.976 0.613     0.151     0.039       60     6.2
medialorbitofrontal                      1811   1292   3773  2.412 0.694     0.151     0.036       44     2.7
middletemporal                           3595   2525   8420  2.610 0.639     0.146     0.046       74     7.8
parahippocampal                           681    476   1523  2.614 0.850     0.098     0.017        5     0.3
paracentral                              1734   1132   2644  2.249 0.457     0.133     0.032       19     2.3
parsopercularis                          1959   1266   3487  2.299 0.542     0.121     0.031       27     2.6
parsorbitalis                             824    644   1837  2.247 0.578     0.168     0.046       20     1.4
parstriangularis                         1670   1185   2944  2.215 0.497     0.142     0.033       25     2.2
pericalcarine                            1950   1289   1914  1.600 0.411     0.137     0.034       26     2.7
postcentral                              5392   3455   6715  1.820 0.556     0.114     0.025       50     5.6
posteriorcingulate                       1294    910   2357  2.363 0.522     0.146     0.025       21     1.4
precentral                               6278   4035   9512  2.255 0.565     0.122     0.032       60     8.8
precuneus                                4039   2855   6769  2.135 0.570     0.143     0.045       64     9.5
rostralanteriorcingulate                  763    489   2098  3.299 1.047     0.150     0.053       21     1.9
rostralmiddlefrontal                     7756   5251  13420  2.225 0.629     0.144     0.040      128    13.2
superiorfrontal                          9119   5927  17417  2.564 0.627     0.124     0.033      148    11.8
superiorparietal                         6752   4285   9748  2.035 0.538     0.129     0.031       90     8.2
superiortemporal                         4667   3176   8447  2.255 0.628     0.103     0.022       45     4.6
supramarginal                            4552   3129   8206  2.336 0.570     0.123     0.028       52     5.0
frontalpole                               348    233    852  2.435 0.560     0.201     0.083       14     1.2
temporalpole                              596    451   2440  3.382 0.742     0.165     0.054       12     1.4
transversetemporal                        651    344    771  2.014 0.528     0.098     0.015        5     0.3
insula                                   3418   2376   6816  2.643 0.911     0.132     0.051       50     7.5
