# Supplementary material for: Computer assisted diagnosis of Alzheimer’s disease using statistical likelihood-ratio test
Source: PLoS One. 2023 Feb 17;18(2):e0279574. doi: 10.1371/journal.pone.0279574 (PMC9937475; doi:10.1371/journal.pone.0279574)
Supplement: S2 File — (ZIP) [file pone.0279574.s002.zip › ADNI_NC/1_1_20/S23999/stats/lh.BA_exvivo.thresh.stats]

# Table of FreeSurfer cortical parcellation anatomical statistics 
# 
# CreationTime 2020/01/23-01:05:28-GMT
# generating_program mris_anatomical_stats
# cvs_version $Id: mris_anatomical_stats.c,v 1.79 2016/03/14 15:15:34 greve Exp $
# mrisurf.c-cvs_version $Id: mrisurf.c,v 1.781.2.6 2016/12/27 16:47:14 zkaufman Exp $
# cmdline mris_anatomical_stats -th3 -mgz -f ../stats/lh.BA_exvivo.thresh.stats -b -a ./lh.BA_exvivo.thresh.annot -c ./BA_exvivo.thresh.ctab S23999 lh white 
# sysname  Linux
# hostname ada
# machine  x86_64
# user     xzheng
# 
# SUBJECTS_DIR /home/span/acad/xzheng/freesurfer/subjects
# anatomy_type surface
# subjectname S23999
# hemi lh
# AnnotationFile ./lh.BA_exvivo.thresh.annot
# AnnotationFileTimeStamp 2020/01/23 12:04:56
# Measure Cortex, NumVert, Number of Vertices, 110853, unitless
# Measure Cortex, WhiteSurfArea, White Surface Total Area, 74184.7, mm^2
# Measure BrainSeg, BrainSegVol, Brain Segmentation Volume, 904769.000000, mm^3
# Measure BrainSegNotVent, BrainSegVolNotVent, Brain Segmentation Volume Without Ventricles, 853224.000000, mm^3
# Measure BrainSegNotVentSurf, BrainSegVolNotVentSurf, Brain Segmentation Volume Without Ventricles from Surf, 852591.970615, mm^3
# Measure Cortex, CortexVol Total cortical gray matter volume, 359605.009376, mm^3
# Measure SupraTentorial, SupraTentorialVol, Supratentorial volume, 794704.970615, mm^3
# Measure SupraTentorialNotVent, SupraTentorialVolNotVent, Supratentorial volume, 747163.970615, mm^3
# Measure EstimatedTotalIntraCranialVol, eTIV, Estimated Total Intracranial Volume, 1380792.164673, mm^3
# NTableCols 10
# TableCol  1 ColHeader StructName
# TableCol  1 FieldName Structure Name
# TableCol  1 Units     NA
# TableCol  2 ColHeader NumVert
# TableCol  2 FieldName Number of Vertices
# TableCol  2 Units     unitless
# TableCol  3 ColHeader SurfArea
# TableCol  3 FieldName Surface Area
# TableCol  3 Units     mm^2
# TableCol  4 ColHeader GrayVol
# TableCol  4 FieldName Gray Matter Volume
# TableCol  4 Units     mm^3
# TableCol  5 ColHeader ThickAvg 
# TableCol  5 FieldName Average Thickness
# TableCol  5 Units     mm
# TableCol  6 ColHeader ThickStd
# TableCol  6 FieldName Thickness StdDev
# TableCol  6 Units     mm 
# TableCol  7 ColHeader MeanCurv
# TableCol  7 FieldName Integrated Rectified Mean Curvature
# TableCol  7 Units     mm^-1
# TableCol  8 ColHeader GausCurv 
# TableCol  8 FieldName Integrated Rectified Gaussian Curvature
# TableCol  8 Units     mm^-2
# TableCol  9 ColHeader  FoldInd
# TableCol  9 FieldName  Folding Index 
# TableCol  9 Units      unitless 
# TableCol 10 ColHeader CurvInd
# TableCol 10 FieldName Intrinsic Curvature Index
# TableCol 10 Units     unitless
# ColHeaders StructName NumVert SurfArea GrayVol ThickAvg ThickStd MeanCurv GausCurv FoldInd CurvInd
BA1_exvivo                                641    365    743  1.757 0.406     0.151     0.035       10     1.0
BA2_exvivo                               1572    968   2031  2.016 0.507     0.105     0.023       13     1.4
BA3a_exvivo                               832    574    672  1.476 0.312     0.146     0.026        8     0.9
BA3b_exvivo                              1139    801   1107  1.360 0.242     0.095     0.019        7     0.9
BA4a_exvivo                              1413    870   1934  2.173 0.550     0.114     0.030       11     1.9
BA4p_exvivo                               954    652   1399  2.247 0.551     0.101     0.026        6     1.2
BA6_exvivo                               4312   2692   7632  2.524 0.541     0.123     0.032       43     5.8
BA44_exvivo                               999    687   1885  2.286 0.526     0.122     0.028       12     1.2
BA45_exvivo                              1175    804   2399  2.373 0.485     0.156     0.037       23     2.0
V1_exvivo                                3522   2300   4045  1.635 0.515     0.142     0.036       53     5.3
V2_exvivo                                3818   2442   4638  1.893 0.466     0.159     0.039       64     6.4
MT_exvivo                                 453    282    792  2.366 0.612     0.146     0.035        8     0.6
perirhinal_exvivo                         242    160    799  3.567 0.707     0.083     0.017        1     0.1
entorhinal_exvivo                         313    237   1188  3.524 0.742     0.136     0.031        4     0.4
