# Supplementary material for: Computer assisted diagnosis of Alzheimer’s disease using statistical likelihood-ratio test
Source: PLoS One. 2023 Feb 17;18(2):e0279574. doi: 10.1371/journal.pone.0279574 (PMC9937475; doi:10.1371/journal.pone.0279574)
Supplement: S2 File — (ZIP) [file pone.0279574.s002.zip › ADNI_NC/1_1_20/S23999/stats/lh.curv.stats]

Raw <mean> +- <std> (using 'lh.curv'):                -0.03654 +- 0.1955 
       Raw Min:                                       -2.59782 at vertex 77389   
       Raw Max:                                        1.75062 at vertex 78156   
       Raw Curvature Calculation Type:                discrete
       Raw Mean Vertex Separation (Whole Surface):     0.84601 +- 0.24682 mm
       Raw Total Surface Area:                     66743.87500 mm^2
       Raw Total Number of Vertices:                    110853
       Raw Average Vertex Area (Whole Surface):        0.60209 mm^2
       Raw Natural Surface Integral:               -1341.47168
       Raw Rectified Surface Integral:              8855.78320
       Raw Positive Surface Integral:               3757.15576
       Raw Negative Surface Integral:               5098.62744
       Raw Mean Natural Surface Integral:             -0.01210 across 110853 (100.00%) vertices
       Raw Mean Rectified Surface Integral:            0.07989 across 110853 (100.00%) vertices
       Raw Mean Positive Surface Integral:             0.07162 across 52462 (47.33%) vertices
       Raw Mean Negative Surface Integral:             0.08732 across 58391 (52.67%) vertices
       Raw AreaNorm Natural Surface Integral:         -0.02010 across 66743.453125 (100.00%) mm^2
       Raw AreaNorm Rectified Surface Integral:        0.13268 across 66743.453125 (100.00%) mm^2
       Raw AreaNorm Positive Surface Integral:         0.11181 across 33603.054688 (50.35%) mm^2
       Raw AreaNorm Negative Surface Integral:         0.15385 across 33140.660156 (49.65%) mm^2

Raw <mean> +- <std> (using 'lh.sulc'):                -0.00000 +- 5.1569 
       Raw Min:                                      -14.41227 at vertex 89860   
       Raw Max:                                       15.55144 at vertex 48155   
       Raw Curvature Calculation Type:                discrete
       Raw Mean Vertex Separation (Whole Surface):     0.84601 +- 0.24682 mm
       Raw Total Surface Area:                     66743.87500 mm^2
       Raw Total Number of Vertices:                    110853
       Raw Average Vertex Area (Whole Surface):        0.60209 mm^2
       Raw Natural Surface Integral:               20207.96484
       Raw Rectified Surface Integral:            278492.59375
       Raw Positive Surface Integral:             149350.28125
       Raw Negative Surface Integral:             129142.31250
       Raw Mean Natural Surface Integral:              0.18230 across 110853 (100.00%) vertices
       Raw Mean Rectified Surface Integral:            2.51227 across 110853 (100.00%) vertices
       Raw Mean Positive Surface Integral:             2.87389 across 51968 (46.88%) vertices
       Raw Mean Negative Surface Integral:             2.19313 across 58885 (53.12%) vertices
       Raw AreaNorm Natural Surface Integral:          0.30277 across 66743.453125 (100.00%) mm^2
       Raw AreaNorm Rectified Surface Integral:        4.17258 across 66743.453125 (100.00%) mm^2
       Raw AreaNorm Positive Surface Integral:         4.57460 across 32647.740234 (48.91%) mm^2
       Raw AreaNorm Negative Surface Integral:         3.78759 across 34096.183594 (51.09%) mm^2

K <mean> +- <std> (using 'lh.smoothwm'):               0.34210 +- 8.1078 mm^-2
         K Min:                                      -32.55525 at vertex 96210   
         K Max:                                     1053.91724 at vertex 77389   
         K Curvature Calculation Type:                discrete
         K Mean Vertex Separation (Whole Surface):     0.84601 +- 0.24682 mm
         K Total Surface Area:                     66743.87500 mm^2
         K Total Number of Vertices:                    110853
         K Average Vertex Area (Whole Surface):        0.60209 mm^2
         K Natural Surface Integral:                  12.56636
         K Rectified Surface Integral:              5351.56006
         K Positive Surface Integral:               2682.06323
         K Negative Surface Integral:               2669.49683
         K Mean Natural Surface Integral:              0.00011 across 110853 (100.00%) vertices
         K Mean Rectified Surface Integral:            0.04828 across 110853 (100.00%) vertices
         K Mean Positive Surface Integral:             0.05554 across 48294 (43.57%) vertices
         K Mean Negative Surface Integral:             0.04267 across 62559 (56.43%) vertices
         K AreaNorm Natural Surface Integral:          0.00019 across 66743.453125 (100.00%) mm^2
         K AreaNorm Rectified Surface Integral:        0.08018 across 66743.453125 (100.00%) mm^2
         K AreaNorm Positive Surface Integral:         0.12418 across 21598.451172 (32.36%) mm^2
         K AreaNorm Negative Surface Integral:         0.05913 across 45145.359375 (67.64%) mm^2

H <mean> +- <std> (using 'lh.smoothwm'):              -0.06097 +- 1.0015 mm^-1
         H Min:                                      -42.74865 at vertex 77389   
         H Max:                                       47.37741 at vertex 110683  
         H Curvature Calculation Type:                discrete
         H Mean Vertex Separation (Whole Surface):     0.84601 +- 0.24682 mm
         H Total Surface Area:                     66743.87500 mm^2
         H Total Number of Vertices:                    110853
         H Average Vertex Area (Whole Surface):        0.60209 mm^2
         H Natural Surface Integral:               -1272.50098
         H Rectified Surface Integral:             12057.96777
         H Positive Surface Integral:               5392.73340
         H Negative Surface Integral:               6665.23438
         H Mean Natural Surface Integral:             -0.01148 across 110853 (100.00%) vertices
         H Mean Rectified Surface Integral:            0.10877 across 110853 (100.00%) vertices
         H Mean Positive Surface Integral:             0.09537 across 56543 (51.01%) vertices
         H Mean Negative Surface Integral:             0.12273 across 54310 (48.99%) vertices
         H AreaNorm Natural Surface Integral:         -0.01907 across 66743.453125 (100.00%) mm^2
         H AreaNorm Rectified Surface Integral:        0.18066 across 66743.453125 (100.00%) mm^2
         H AreaNorm Positive Surface Integral:         0.14842 across 36335.289062 (54.44%) mm^2
         H AreaNorm Negative Surface Integral:         0.21919 across 30408.330078 (45.56%) mm^2

k1 <mean> +- <std> (using 'lh.smoothwm'):             -0.12788 +- 1.7977 mm^-1
        k1 Min:                                      -70.56105 at vertex 77389   
        k1 Max:                                       94.49745 at vertex 110683  
        k1 Curvature Calculation Type:                discrete
        k1 Mean Vertex Separation (Whole Surface):     0.84601 +- 0.24682 mm
        k1 Total Surface Area:                     66743.87500 mm^2
        k1 Total Number of Vertices:                    110853
        k1 Average Vertex Area (Whole Surface):        0.60209 mm^2
        k1 Natural Surface Integral:               -3252.90234
        k1 Rectified Surface Integral:             27363.27930
        k1 Positive Surface Integral:              12055.18848
        k1 Negative Surface Integral:              15308.09082
        k1 Mean Natural Surface Integral:             -0.02934 across 110853 (100.00%) vertices
        k1 Mean Rectified Surface Integral:            0.24684 across 110853 (100.00%) vertices
        k1 Mean Positive Surface Integral:             0.21320 across 56543 (51.01%) vertices
        k1 Mean Negative Surface Integral:             0.28187 across 54310 (48.99%) vertices
        k1 AreaNorm Natural Surface Integral:         -0.04874 across 66743.453125 (100.00%) mm^2
        k1 AreaNorm Rectified Surface Integral:        0.40998 across 66743.453125 (100.00%) mm^2
        k1 AreaNorm Positive Surface Integral:         0.33178 across 36335.289062 (54.44%) mm^2
        k1 AreaNorm Negative Surface Integral:         0.50342 across 30408.330078 (45.56%) mm^2

k2 <mean> +- <std> (using 'lh.smoothwm'):              0.00593 +- 0.3073 mm^-1
        k2 Min:                                      -14.93625 at vertex 77389   
        k2 Max:                                       16.44723 at vertex 96223   
        k2 Curvature Calculation Type:                discrete
        k2 Mean Vertex Separation (Whole Surface):     0.84601 +- 0.24682 mm
        k2 Total Surface Area:                     66743.87500 mm^2
        k2 Total Number of Vertices:                    110853
        k2 Average Vertex Area (Whole Surface):        0.60209 mm^2
        k2 Natural Surface Integral:                 707.90045
        k2 Rectified Surface Integral:              7257.03662
        k2 Positive Surface Integral:               3982.46851
        k2 Negative Surface Integral:               3274.56812
        k2 Mean Natural Surface Integral:              0.00639 across 110853 (100.00%) vertices
        k2 Mean Rectified Surface Integral:            0.06547 across 110853 (100.00%) vertices
        k2 Mean Positive Surface Integral:             0.06722 across 59248 (53.45%) vertices
        k2 Mean Negative Surface Integral:             0.06345 across 51605 (46.55%) vertices
        k2 AreaNorm Natural Surface Integral:          0.01061 across 66743.453125 (100.00%) mm^2
        k2 AreaNorm Rectified Surface Integral:        0.10873 across 66743.453125 (100.00%) mm^2
        k2 AreaNorm Positive Surface Integral:         0.11208 across 35533.925781 (53.24%) mm^2
        k2 AreaNorm Negative Surface Integral:         0.10492 across 31209.857422 (46.76%) mm^2

S <mean> +- <std> (using 'lh.smoothwm'):               2.65863 +- 43.3912 mm^-2
         S Min:                                        0.00000 at vertex 1131    
         S Max:                                     8881.19141 at vertex 110683  
         S Curvature Calculation Type:                discrete
         S Mean Vertex Separation (Whole Surface):     0.84601 +- 0.24682 mm
         S Total Surface Area:                     66743.87500 mm^2
         S Total Number of Vertices:                    110853
         S Average Vertex Area (Whole Surface):        0.60209 mm^2
         S Natural Surface Integral:               32719.58594
         S Rectified Surface Integral:             32719.58594
         S Positive Surface Integral:              32719.58594
         S Negative Surface Integral:                  0.00000
         S Mean Natural Surface Integral:              0.29516 across 110853 (100.00%) vertices
         S Mean Rectified Surface Integral:            0.29516 across 110853 (100.00%) vertices
         S Mean Positive Surface Integral:             0.29516 across 110853 (100.00%) vertices
         S Mean Negative Surface Integral:             0.00000 across 0 (00.00%) vertices
         S AreaNorm Natural Surface Integral:          0.49023 across 66743.453125 (100.00%) mm^2
         S AreaNorm Rectified Surface Integral:        0.49023 across 66743.453125 (100.00%) mm^2
         S AreaNorm Positive Surface Integral:         0.49023 across 66743.453125 (100.00%) mm^2
         S AreaNorm Negative Surface Integral:         0.00000 across 0.000000 (00.00%) mm^2

C <mean> +- <std> (using 'lh.smoothwm'):               0.51929 +- 1.1839 mm^-2
         C Min:                                        0.00251 at vertex 31410   
         C Max:                                       66.82004 at vertex 110683  
         C Curvature Calculation Type:                discrete
         C Mean Vertex Separation (Whole Surface):     0.84601 +- 0.24682 mm
         C Total Surface Area:                     66743.87500 mm^2
         C Total Number of Vertices:                    110853
         C Average Vertex Area (Whole Surface):        0.60209 mm^2
         C Natural Surface Integral:               20430.27539
         C Rectified Surface Integral:             20430.27539
         C Positive Surface Integral:              20430.27539
         C Negative Surface Integral:                  0.00000
         C Mean Natural Surface Integral:              0.18430 across 110853 (100.00%) vertices
         C Mean Rectified Surface Integral:            0.18430 across 110853 (100.00%) vertices
         C Mean Positive Surface Integral:             0.18430 across 110853 (100.00%) vertices
         C Mean Negative Surface Integral:             0.00000 across 0 (00.00%) vertices
         C AreaNorm Natural Surface Integral:          0.30610 across 66743.453125 (100.00%) mm^2
         C AreaNorm Rectified Surface Integral:        0.30610 across 66743.453125 (100.00%) mm^2
         C AreaNorm Positive Surface Integral:         0.30610 across 66743.453125 (100.00%) mm^2
         C AreaNorm Negative Surface Integral:         0.00000 across 0.000000 (00.00%) mm^2

BE <mean> +- <std> (using 'lh.smoothwm'):              3.34272 +- 54.3754 mm^-2
        BE Min:                                        0.00001 at vertex 31410   
        BE Max:                                     8929.83496 at vertex 110683  
        BE Curvature Calculation Type:                discrete
        BE Mean Vertex Separation (Whole Surface):     0.84601 +- 0.24682 mm
        BE Total Surface Area:                     66743.87500 mm^2
        BE Total Number of Vertices:                    110853
        BE Average Vertex Area (Whole Surface):        0.60209 mm^2
        BE Natural Surface Integral:               32743.38867
        BE Rectified Surface Integral:             32743.38867
        BE Positive Surface Integral:              32743.38867
        BE Negative Surface Integral:                  0.00000
        BE Mean Natural Surface Integral:              0.29538 across 110853 (100.00%) vertices
        BE Mean Rectified Surface Integral:            0.29538 across 110853 (100.00%) vertices
        BE Mean Positive Surface Integral:             0.29538 across 110853 (100.00%) vertices
        BE Mean Negative Surface Integral:             0.00000 across 0 (00.00%) vertices
        BE AreaNorm Natural Surface Integral:          0.49059 across 66743.453125 (100.00%) mm^2
        BE AreaNorm Rectified Surface Integral:        0.49059 across 66743.453125 (100.00%) mm^2
        BE AreaNorm Positive Surface Integral:         0.49059 across 66743.453125 (100.00%) mm^2
        BE AreaNorm Negative Surface Integral:         0.00000 across 0.000000 (00.00%) mm^2

FI <mean> +- <std> (using 'lh.smoothwm'):              2.81904 +- 47.4243 mm^-2
        FI Min:                                        0.00000 at vertex 1131    
        FI Max:                                     8905.44629 at vertex 110683  
        FI Curvature Calculation Type:                discrete
        FI Mean Vertex Separation (Whole Surface):     0.84601 +- 0.24682 mm
        FI Total Surface Area:                     66743.87500 mm^2
        FI Total Number of Vertices:                    110853
        FI Average Vertex Area (Whole Surface):        0.60209 mm^2
        FI Natural Surface Integral:               25651.61523
        FI Rectified Surface Integral:             25651.61523
        FI Positive Surface Integral:              25651.61523
        FI Negative Surface Integral:                  0.00000
        FI Mean Natural Surface Integral:              0.23140 across 110853 (100.00%) vertices
        FI Mean Rectified Surface Integral:            0.23140 across 110853 (100.00%) vertices
        FI Mean Positive Surface Integral:             0.23140 across 110853 (100.00%) vertices
        FI Mean Negative Surface Integral:             0.00000 across 0 (00.00%) vertices
        FI AreaNorm Natural Surface Integral:          0.38433 across 66743.453125 (100.00%) mm^2
        FI AreaNorm Rectified Surface Integral:        0.38433 across 66743.453125 (100.00%) mm^2
        FI AreaNorm Positive Surface Integral:         0.38433 across 66743.453125 (100.00%) mm^2
        FI AreaNorm Negative Surface Integral:         0.00000 across 0.000000 (00.00%) mm^2

curv -- calculation type:                                discrete
curv -- Folding Index (FI):                            2041.29065
curv -- Intrinsic Curvature Index - positive (ICIp):    213.43181
curv -- Intrinsic Curvature Index - negative (ICIn):    212.43181
curv -- Intrinsic Curvature Index - natural  (ICIt):      1.00000

Mean across 10 curvatures: 9.4623e-01 +- 1.3283e+00
