# Supplementary material for: Computer assisted diagnosis of Alzheimer’s disease using statistical likelihood-ratio test
Source: PLoS One. 2023 Feb 17;18(2):e0279574. doi: 10.1371/journal.pone.0279574 (PMC9937475; doi:10.1371/journal.pone.0279574)
Supplement: S2 File — (ZIP) [file pone.0279574.s002.zip › ADNI_NC/1_1_20/S23999/stats/lh.w-g.pct.stats]

# Title Segmentation Statistics 
# 
# generating_program mri_segstats
# cvs_version $Id: mri_segstats.c,v 1.121 2016/05/31 17:27:11 greve Exp $
# cmdline mri_segstats --in /home/span/acad/xzheng/freesurfer/subjects/S23999/surf/lh.w-g.pct.mgh --annot S23999 lh aparc --sum /home/span/acad/xzheng/freesurfer/subjects/S23999/stats/lh.w-g.pct.stats --snr 
# sysname  Linux
# hostname ada
# machine  x86_64
# user     xzheng
# anatomy_type surface
# 
# SUBJECTS_DIR /home/span/acad/xzheng/freesurfer/subjects
# subjectname S23999
# Annot S23999 lh aparc
# ColorTable /tmp/mri_segstats.tmp.S23999.lh.121.ctab 
# ColorTableTimeStamp 2020/01/23 11:28:59 
# InVolFile  /home/span/acad/xzheng/freesurfer/subjects/S23999/surf/lh.w-g.pct.mgh 
# InVolFileTimeStamp  2020/01/23 11:28:57 
# InVolFrame 0 
# Only reporting non-empty segmentations
# VertexArea_mm2 0.669217 
# TableCol  1 ColHeader Index 
# TableCol  1 FieldName Index 
# TableCol  1 Units     NA 
# TableCol  2 ColHeader SegId 
# TableCol  2 FieldName Segmentation Id
# TableCol  2 Units     NA
# TableCol  3 ColHeader NVertices 
# TableCol  3 FieldName Number of Vertices
# TableCol  3 Units     unitless
# TableCol  4 ColHeader Area_mm2
# TableCol  4 FieldName Area
# TableCol  4 Units     mm^2
# TableCol  5 ColHeader StructName
# TableCol  5 FieldName Structure Name
# TableCol  5 Units     NA
# TableCol  6 ColHeader Mean 
# TableCol  6 FieldName Intensity Mean
# TableCol  6 Units     unknown
# TableCol  7 ColHeader StdDev
# TableCol  7 FieldName Itensity StdDev
# TableCol  7 Units     unknown
# TableCol  8 ColHeader Min
# TableCol  8 FieldName Intensity Min
# TableCol  8 Units     unknown
# TableCol  9 ColHeader Max
# TableCol  9 FieldName Intensity Max
# TableCol  9 Units     unknown
# TableCol 10 ColHeader Range
# TableCol 10 FieldName Intensity Range
# TableCol 10 Units     unknown
# TableCol 11 ColHeader SNR
# TableCol 11 FieldName Intensity SNR
# TableCol 11 Units     none
# NRows 35 
# NTableCols 11 
# ColHeaders  Index SegId NVertices Area_mm2 StructName Mean StdDev Min Max Range SNR  
  1 1000      7536     4907.7  unknown                            0.0575     1.3262   -14.1261    45.8604    59.9865     0.0433 
  2 1001      1065      758.9  bankssts                          37.7239     6.7945    11.2891    55.7807    44.4915     5.5521 
  3 1002       662      413.2  caudalanteriorcingulate           42.2265     9.3538    16.4564    66.4502    49.9938     4.5144 
  4 1003      3068     1944.2  caudalmiddlefrontal               27.1206    10.3228   -26.6022    85.8278   112.4301     2.6272 
  5 1005      1850     1188.1  cuneus                            30.1449     9.1891     6.5703    74.1023    67.5320     3.2805 
  6 1006       464      337.8  entorhinal                        31.7677    13.4934    -0.6479    69.0204    69.6683     2.3543 
  7 1007      3488     2427.0  fusiform                          32.2913     8.8878   -12.9685    58.6756    71.6442     3.6332 
  8 1008      4610     3194.8  inferiorparietal                  29.5217     9.4530    -9.5959    69.7946    79.3905     3.1230 
  9 1009      3609     2533.6  inferiortemporal                  35.3436     9.9948   -65.8381    82.1502   147.9883     3.5362 
 10 1010      1362      889.7  isthmuscingulate                  32.7403    11.8181    -7.4470    77.0079    84.4549     2.7703 
 11 1011      6670     4229.6  lateraloccipital                  28.1310     9.0228   -10.8559    58.4117    69.2676     3.1178 
 12 1012      2951     2113.5  lateralorbitofrontal              36.1577    11.7450   -19.2659   107.7320   126.9979     3.0786 
 13 1013      3669     2519.9  lingual                           27.3946    11.1449   -67.2777    66.2927   133.5704     2.4580 
 14 1014      1811     1291.9  medialorbitofrontal               28.5605    18.5193   -88.2344    56.9109   145.1453     1.5422 
 15 1015      3595     2524.8  middletemporal                    33.2275    10.2893   -28.4823    70.1521    98.6344     3.2293 
 16 1016       681      476.3  parahippocampal                   38.4425     9.7253     0.0000    61.0224    61.0224     3.9528 
 17 1017      1734     1132.1  paracentral                       26.2401    10.8850    -0.5797    56.0358    56.6155     2.4107 
 18 1018      1959     1266.1  parsopercularis                   31.8411    10.5882   -29.3346    63.2834    92.6180     3.0072 
 19 1019       824      644.0  parsorbitalis                     32.3970    11.2397   -42.6460    58.1160   100.7620     2.8824 
 20 1020      1670     1184.8  parstriangularis                  33.3817     9.8051     3.3540    60.7909    57.4369     3.4045 
 21 1021      1950     1289.2  pericalcarine                     23.6761    10.6574   -29.8525    55.3365    85.1890     2.2216 
 22 1022      5392     3455.4  postcentral                       27.2393     9.5383    -7.0058    63.7593    70.7650     2.8558 
 23 1023      1294      909.7  posteriorcingulate                39.4370     8.7811    12.1083    73.1022    60.9940     4.4911 
 24 1024      6278     4035.3  precentral                        24.0904    10.3818    -5.9788    60.2471    66.2259     2.3204 
 25 1025      4039     2855.1  precuneus                         30.6253     9.4761   -48.6618    61.0310   109.6928     3.2318 
 26 1026       763      489.5  rostralanteriorcingulate          29.6831    28.3061   -97.3503    64.3280   161.6783     1.0486 
 27 1027      7756     5251.3  rostralmiddlefrontal              31.3278    10.8000   -36.7926    89.0640   125.8567     2.9007 
 28 1028      9119     5927.5  superiorfrontal                   30.9780     9.2879   -14.7528    62.7176    77.4704     3.3353 
 29 1029      6752     4284.7  superiorparietal                  28.9109     9.1239   -16.9429    56.0861    73.0290     3.1687 
 30 1030      4667     3175.7  superiortemporal                  31.7770     8.6542   -35.4116    59.2692    94.6808     3.6718 
 31 1031      4552     3129.1  supramarginal                     32.4881     8.6802    -6.2434    55.4295    61.6729     3.7428 
 32 1032       348      232.6  frontalpole                       25.0949     9.7229    -4.0386    47.2438    51.2824     2.5810 
 33 1033       596      451.3  temporalpole                      37.7022    12.1822    -2.1721    84.4774    86.6496     3.0949 
 34 1034       651      344.0  transversetemporal                24.2992     7.6856    -1.3816    50.5502    51.9318     3.1617 
 35 1035      3418     2376.3  insula                            27.6157    12.4017   -50.2812    98.8431   149.1243     2.2268 
