# Supplementary material for: Computer assisted diagnosis of Alzheimer’s disease using statistical likelihood-ratio test
Source: PLoS One. 2023 Feb 17;18(2):e0279574. doi: 10.1371/journal.pone.0279574 (PMC9937475; doi:10.1371/journal.pone.0279574)
Supplement: S2 File — (ZIP) [file pone.0279574.s002.zip › ADNI_NC/1_1_20/S23999/stats/rh.aparc.a2009s.stats]

# Table of FreeSurfer cortical parcellation anatomical statistics 
# 
# CreationTime 2020/01/23-00:26:45-GMT
# generating_program mris_anatomical_stats
# cvs_version $Id: mris_anatomical_stats.c,v 1.79 2016/03/14 15:15:34 greve Exp $
# mrisurf.c-cvs_version $Id: mrisurf.c,v 1.781.2.6 2016/12/27 16:47:14 zkaufman Exp $
# cmdline mris_anatomical_stats -th3 -mgz -cortex ../label/rh.cortex.label -f ../stats/rh.aparc.a2009s.stats -b -a ../label/rh.aparc.a2009s.annot -c ../label/aparc.annot.a2009s.ctab S23999 rh white 
# sysname  Linux
# hostname ada
# machine  x86_64
# user     xzheng
# 
# SUBJECTS_DIR /home/span/acad/xzheng/freesurfer/subjects
# anatomy_type surface
# subjectname S23999
# hemi rh
# AnnotationFile ../label/rh.aparc.a2009s.annot
# AnnotationFileTimeStamp 2020/01/23 11:26:01
# Measure Cortex, NumVert, Number of Vertices, 104163, unitless
# Measure Cortex, WhiteSurfArea, White Surface Total Area, 69727, mm^2
# Measure Cortex, MeanThickness, Mean Thickness, 2.27971, mm
# Measure BrainSeg, BrainSegVol, Brain Segmentation Volume, 904769.000000, mm^3
# Measure BrainSegNotVent, BrainSegVolNotVent, Brain Segmentation Volume Without Ventricles, 853224.000000, mm^3
# Measure BrainSegNotVentSurf, BrainSegVolNotVentSurf, Brain Segmentation Volume Without Ventricles from Surf, 852591.970615, mm^3
# Measure Cortex, CortexVol Total cortical gray matter volume, 359605.009376, mm^3
# Measure SupraTentorial, SupraTentorialVol, Supratentorial volume, 794704.970615, mm^3
# Measure SupraTentorialNotVent, SupraTentorialVolNotVent, Supratentorial volume, 747163.970615, mm^3
# Measure EstimatedTotalIntraCranialVol, eTIV, Estimated Total Intracranial Volume, 1380792.164673, mm^3
# NTableCols 10
# TableCol  1 ColHeader StructName
# TableCol  1 FieldName Structure Name
# TableCol  1 Units     NA
# TableCol  2 ColHeader NumVert
# TableCol  2 FieldName Number of Vertices
# TableCol  2 Units     unitless
# TableCol  3 ColHeader SurfArea
# TableCol  3 FieldName Surface Area
# TableCol  3 Units     mm^2
# TableCol  4 ColHeader GrayVol
# TableCol  4 FieldName Gray Matter Volume
# TableCol  4 Units     mm^3
# TableCol  5 ColHeader ThickAvg 
# TableCol  5 FieldName Average Thickness
# TableCol  5 Units     mm
# TableCol  6 ColHeader ThickStd
# TableCol  6 FieldName Thickness StdDev
# TableCol  6 Units     mm 
# TableCol  7 ColHeader MeanCurv
# TableCol  7 FieldName Integrated Rectified Mean Curvature
# TableCol  7 Units     mm^-1
# TableCol  8 ColHeader GausCurv 
# TableCol  8 FieldName Integrated Rectified Gaussian Curvature
# TableCol  8 Units     mm^-2
# TableCol  9 ColHeader  FoldInd
# TableCol  9 FieldName  Folding Index 
# TableCol  9 Units      unitless 
# TableCol 10 ColHeader CurvInd
# TableCol 10 FieldName Intrinsic Curvature Index
# TableCol 10 Units     unitless
# ColHeaders StructName NumVert SurfArea GrayVol ThickAvg ThickStd MeanCurv GausCurv FoldInd CurvInd
G&S_frontomargin                          863    617   1726  2.384 0.517     0.169     0.053       18     1.8
G&S_occipital_inf                        1354    868   2188  2.176 0.552     0.133     0.023       21     1.3
G&S_paracentral                          1110    672   1812  2.246 0.469     0.115     0.030       10     1.2
G&S_subcentral                           1118    723   2089  2.383 0.681     0.118     0.026       11     1.1
G&S_transv_frontopol                     1087    749   2129  2.450 0.560     0.156     0.047       21     2.2
G&S_cingul-Ant                           2204   1517   4156  2.575 0.603     0.127     0.031       31     2.8
G&S_cingul-Mid-Ant                        898    634   1842  2.587 0.553     0.123     0.021        8     0.8
G&S_cingul-Mid-Post                      1068    717   1927  2.461 0.511     0.121     0.026       10     1.1
G_cingul-Post-dorsal                      354    254    932  2.835 0.467     0.181     0.036        8     0.6
G_cingul-Post-ventral                     273    196    630  2.595 0.803     0.129     0.033        4     0.3
G_cuneus                                 2350   1462   3042  1.751 0.495     0.143     0.034       35     3.4
G_front_inf-Opercular                    1014    689   2265  2.513 0.436     0.133     0.032       18     1.2
G_front_inf-Orbital                       527    341   1017  2.280 0.422     0.177     0.053       14     1.3
G_front_inf-Triangul                      857    579   1923  2.616 0.577     0.154     0.051       15     2.2
G_front_middle                           3371   2121   7462  2.575 0.636     0.146     0.045       62     6.4
G_front_sup                              6312   3902  13549  2.809 0.536     0.133     0.034       88     8.7
G_Ins_lg&S_cent_ins                       490    377   1576  3.653 0.954     0.189     0.077        8     1.8
G_insular_short                           653    443   1775  2.830 1.286     0.120     0.048        6     1.3
G_occipital_middle                       1727   1167   3827  2.449 0.618     0.137     0.030       29     2.2
G_occipital_sup                          1549    967   2259  1.971 0.592     0.126     0.023       19     1.6
G_oc-temp_lat-fusifor                    1229    757   2830  2.672 0.494     0.151     0.033       25     1.7
G_oc-temp_med-Lingual                    2843   1815   4608  2.034 0.622     0.156     0.037       54     4.6
G_oc-temp_med-Parahip                     772    572   2710  3.162 0.788     0.138     0.031       11     0.8
G_orbital                                2363   1684   5985  2.671 0.685     0.165     0.051       56     5.2
G_pariet_inf-Angular                     2177   1416   4639  2.467 0.528     0.145     0.033       45     2.6
G_pariet_inf-Supramar                    1991   1358   3995  2.364 0.596     0.141     0.035       31     2.8
G_parietal_sup                           1981   1262   3607  2.254 0.594     0.132     0.028       26     2.2
G_postcentral                            1839   1033   2425  1.910 0.541     0.107     0.023       15     1.7
G_precentral                             2488   1409   4354  2.481 0.524     0.120     0.034       27     3.6
G_precuneus                              1831   1239   3857  2.403 0.588     0.166     0.040       43     2.9
G_rectus                                  789    553   1958  2.445 0.799     0.172     0.051       24     1.7
G_subcallosal                             383    259    460  1.957 1.115     0.097     0.029        3     0.3
G_temp_sup-G_T_transv                     362    196    452  1.871 0.419     0.099     0.018        3     0.2
G_temp_sup-Lateral                       1580    985   3603  2.629 0.583     0.130     0.035       32     2.2
G_temp_sup-Plan_polar                     538    386   1056  2.307 0.503     0.071     0.019        2     0.3
G_temp_sup-Plan_tempo                     717    463   1008  1.959 0.508     0.096     0.015        6     0.4
G_temporal_inf                           1776   1251   4329  2.547 0.759     0.169     0.061       42     4.5
G_temporal_middle                        2479   1680   5981  2.648 0.534     0.153     0.045       62     4.8
Lat_Fis-ant-Horizont                      272    200    301  1.774 0.318     0.109     0.025        2     0.2
Lat_Fis-ant-Vertical                      247    183    314  1.950 0.380     0.105     0.015        1     0.1
Lat_Fis-post                             1239    848   1397  1.910 0.534     0.096     0.023        6     1.1
Pole_occipital                           3662   2265   4633  1.807 0.472     0.144     0.033       54     5.0
Pole_temporal                            1548   1153   4941  2.820 0.676     0.172     0.052       33     3.8
S_calcarine                              2230   1633   2276  1.583 0.498     0.130     0.029       24     2.8
S_central                                2656   1834   2866  1.796 0.624     0.100     0.017       14     1.9
S_cingul-Marginalis                      1049    721   1338  1.936 0.519     0.102     0.018        6     0.7
S_circular_insula_ant                     544    386    907  2.639 0.602     0.102     0.022        3     0.4
S_circular_insula_inf                    1223    840   1466  2.057 0.680     0.086     0.019        5     1.2
S_circular_insula_sup                    1308    875   1711  2.377 0.549     0.119     0.043       14     2.4
S_collat_transv_ant                       782    571   1095  2.065 0.449     0.097     0.010        4     0.3
S_collat_transv_post                      315    221    363  2.009 0.456     0.148     0.033        3     0.5
S_front_inf                              1919   1343   2894  2.119 0.491     0.127     0.030       22     2.5
S_front_middle                           1801   1313   2718  2.128 0.550     0.129     0.036       18     2.7
S_front_sup                              2528   1742   3810  2.323 0.476     0.115     0.033       22     3.4
S_interm_prim-Jensen                      153    114    166  1.548 0.285     0.121     0.018        1     0.2
S_intrapariet&P_trans                    2856   1897   3594  2.005 0.457     0.120     0.024       26     2.9
S_oc_middle&Lunatus                       736    523    845  1.789 0.427     0.133     0.040        8     1.2
S_oc_sup&transversal                      691    474    900  2.073 0.379     0.118     0.019        7     0.5
S_occipital_ant                           648    467    891  2.057 0.350     0.136     0.048        8     0.7
S_oc-temp_lat                             584    433    984  2.175 0.438     0.131     0.036        6     1.0
S_oc-temp_med&Lingual                    1149    860   1673  2.144 0.469     0.100     0.013        7     0.5
S_orbital_lateral                         564    422    733  1.946 0.431     0.150     0.047        9     1.3
S_orbital_med-olfact                      633    485    874  2.045 0.561     0.119     0.020        5     0.4
S_orbital-H_Shaped                       1283    892   2081  2.439 0.622     0.135     0.042       16     2.2
S_parieto_occipital                      2162   1451   2851  2.057 0.554     0.130     0.024       22     2.1
S_pericallosal                           1033    620    806  1.965 0.832     0.136     0.024       23     0.9
S_postcentral                            2077   1384   2270  1.889 0.422     0.123     0.024       18     1.9
S_precentral-inf-part                    1253    895   1636  2.150 0.452     0.108     0.022        7     1.2
S_precentral-sup-part                    1202    830   1622  2.281 0.435     0.111     0.020        8     1.0
S_suborbital                              228    164    451  2.686 0.937     0.163     0.042        4     0.5
S_subparietal                             784    543   1313  2.437 0.562     0.116     0.020        5     0.6
S_temporal_inf                            911    662   1273  2.165 0.447     0.122     0.021        6     0.9
S_temporal_sup                           4286   2991   5977  2.174 0.414     0.110     0.023       39     4.0
S_temporal_transverse                     290    178    297  1.728 0.385     0.131     0.017        3     0.2
