# Supplementary material for: Computer assisted diagnosis of Alzheimer’s disease using statistical likelihood-ratio test
Source: PLoS One. 2023 Feb 17;18(2):e0279574. doi: 10.1371/journal.pone.0279574 (PMC9937475; doi:10.1371/journal.pone.0279574)
Supplement: S2 File — (ZIP) [file pone.0279574.s002.zip › ADNI_NC/1_1_20/S23999/stats/rh.aparc.DKTatlas.stats]

# Table of FreeSurfer cortical parcellation anatomical statistics 
# 
# CreationTime 2020/01/23-00:28:25-GMT
# generating_program mris_anatomical_stats
# cvs_version $Id: mris_anatomical_stats.c,v 1.79 2016/03/14 15:15:34 greve Exp $
# mrisurf.c-cvs_version $Id: mrisurf.c,v 1.781.2.6 2016/12/27 16:47:14 zkaufman Exp $
# cmdline mris_anatomical_stats -th3 -mgz -cortex ../label/rh.cortex.label -f ../stats/rh.aparc.DKTatlas.stats -b -a ../label/rh.aparc.DKTatlas.annot -c ../label/aparc.annot.DKTatlas.ctab S23999 rh white 
# sysname  Linux
# hostname ada
# machine  x86_64
# user     xzheng
# 
# SUBJECTS_DIR /home/span/acad/xzheng/freesurfer/subjects
# anatomy_type surface
# subjectname S23999
# hemi rh
# AnnotationFile ../label/rh.aparc.DKTatlas.annot
# AnnotationFileTimeStamp 2020/01/23 11:27:43
# Measure Cortex, NumVert, Number of Vertices, 104163, unitless
# Measure Cortex, WhiteSurfArea, White Surface Total Area, 69727, mm^2
# Measure Cortex, MeanThickness, Mean Thickness, 2.27971, mm
# Measure BrainSeg, BrainSegVol, Brain Segmentation Volume, 904769.000000, mm^3
# Measure BrainSegNotVent, BrainSegVolNotVent, Brain Segmentation Volume Without Ventricles, 853224.000000, mm^3
# Measure BrainSegNotVentSurf, BrainSegVolNotVentSurf, Brain Segmentation Volume Without Ventricles from Surf, 852591.970615, mm^3
# Measure Cortex, CortexVol Total cortical gray matter volume, 359605.009376, mm^3
# Measure SupraTentorial, SupraTentorialVol, Supratentorial volume, 794704.970615, mm^3
# Measure SupraTentorialNotVent, SupraTentorialVolNotVent, Supratentorial volume, 747163.970615, mm^3
# Measure EstimatedTotalIntraCranialVol, eTIV, Estimated Total Intracranial Volume, 1380792.164673, mm^3
# NTableCols 10
# TableCol  1 ColHeader StructName
# TableCol  1 FieldName Structure Name
# TableCol  1 Units     NA
# TableCol  2 ColHeader NumVert
# TableCol  2 FieldName Number of Vertices
# TableCol  2 Units     unitless
# TableCol  3 ColHeader SurfArea
# TableCol  3 FieldName Surface Area
# TableCol  3 Units     mm^2
# TableCol  4 ColHeader GrayVol
# TableCol  4 FieldName Gray Matter Volume
# TableCol  4 Units     mm^3
# TableCol  5 ColHeader ThickAvg 
# TableCol  5 FieldName Average Thickness
# TableCol  5 Units     mm
# TableCol  6 ColHeader ThickStd
# TableCol  6 FieldName Thickness StdDev
# TableCol  6 Units     mm 
# TableCol  7 ColHeader MeanCurv
# TableCol  7 FieldName Integrated Rectified Mean Curvature
# TableCol  7 Units     mm^-1
# TableCol  8 ColHeader GausCurv 
# TableCol  8 FieldName Integrated Rectified Gaussian Curvature
# TableCol  8 Units     mm^-2
# TableCol  9 ColHeader  FoldInd
# TableCol  9 FieldName  Folding Index 
# TableCol  9 Units      unitless 
# TableCol 10 ColHeader CurvInd
# TableCol 10 FieldName Intrinsic Curvature Index
# TableCol 10 Units     unitless
# ColHeaders StructName NumVert SurfArea GrayVol ThickAvg ThickStd MeanCurv GausCurv FoldInd CurvInd
caudalanteriorcingulate                   909    597   1617  2.308 0.835     0.134     0.020       13     0.8
caudalmiddlefrontal                      2445   1573   4437  2.551 0.509     0.117     0.027       25     2.6
cuneus                                   2935   1874   3635  1.737 0.492     0.131     0.028       34     3.6
entorhinal                                338    280   1479  3.323 0.763     0.160     0.042        6     0.6
fusiform                                 2625   1763   4836  2.370 0.588     0.131     0.024       37     2.7
inferiorparietal                         5337   3589   9328  2.310 0.521     0.133     0.033       84     6.8
inferiortemporal                         3802   2713   8180  2.457 0.657     0.150     0.048       64     7.3
isthmuscingulate                         1079    691   1722  2.331 0.743     0.122     0.026       14     0.9
lateraloccipital                         6697   4307   9851  2.018 0.529     0.134     0.028       88     7.8
lateralorbitofrontal                     3856   2708   7631  2.492 0.712     0.151     0.048       71     7.5
lingual                                  4021   2744   5953  1.920 0.600     0.147     0.033       64     5.8
medialorbitofrontal                      1912   1344   3814  2.391 0.792     0.143     0.042       42     3.3
middletemporal                           4655   3285   9594  2.456 0.558     0.137     0.034       83     7.1
parahippocampal                           679    474   1531  2.652 0.833     0.114     0.015        7     0.3
paracentral                              2081   1322   3337  2.282 0.480     0.115     0.028       18     2.4
parsopercularis                          1886   1277   3075  2.231 0.459     0.125     0.034       26     2.5
parsorbitalis                            1145    790   2171  2.367 0.490     0.145     0.038       20     1.9
parstriangularis                         2107   1480   3728  2.245 0.612     0.149     0.048       35     4.8
pericalcarine                            2382   1570   2156  1.476 0.293     0.139     0.035       34     3.3
postcentral                              5682   3538   6918  1.846 0.558     0.108     0.022       45     5.2
posteriorcingulate                       1241    841   2423  2.545 0.653     0.152     0.032       26     1.7
precentral                               5995   3805   9549  2.377 0.561     0.113     0.026       53     6.8
precuneus                                4556   3145   7997  2.295 0.588     0.146     0.032       73     5.8
rostralanteriorcingulate                  849    554   1586  2.418 0.941     0.129     0.030       13     1.1
rostralmiddlefrontal                     5131   3580   8722  2.205 0.576     0.141     0.042       75     9.3
superiorfrontal                         11856   7883  23340  2.617 0.597     0.130     0.034      151    16.3
superiorparietal                         5182   3339   7966  2.135 0.541     0.128     0.026       61     5.4
superiortemporal                         5867   3911  11048  2.305 0.634     0.112     0.027       74     6.4
supramarginal                            3858   2655   6468  2.177 0.593     0.126     0.029       43     4.4
transversetemporal                        503    281    546  1.743 0.441     0.102     0.019        5     0.3
insula                                   2552   1814   5614  2.872 0.977     0.130     0.044       23     5.0
