# Supplementary material for: Computer assisted diagnosis of Alzheimer’s disease using statistical likelihood-ratio test
Source: PLoS One. 2023 Feb 17;18(2):e0279574. doi: 10.1371/journal.pone.0279574 (PMC9937475; doi:10.1371/journal.pone.0279574)
Supplement: S2 File — (ZIP) [file pone.0279574.s002.zip › ADNI_NC/1_1_20/S23999/stats/rh.aparc.pial.stats]

# Table of FreeSurfer cortical parcellation anatomical statistics 
# 
# CreationTime 2020/01/23-00:24:57-GMT
# generating_program mris_anatomical_stats
# cvs_version $Id: mris_anatomical_stats.c,v 1.79 2016/03/14 15:15:34 greve Exp $
# mrisurf.c-cvs_version $Id: mrisurf.c,v 1.781.2.6 2016/12/27 16:47:14 zkaufman Exp $
# cmdline mris_anatomical_stats -th3 -mgz -cortex ../label/rh.cortex.label -f ../stats/rh.aparc.pial.stats -b -a ../label/rh.aparc.annot -c ../label/aparc.annot.ctab S23999 rh pial 
# sysname  Linux
# hostname ada
# machine  x86_64
# user     xzheng
# 
# SUBJECTS_DIR /home/span/acad/xzheng/freesurfer/subjects
# anatomy_type surface
# subjectname S23999
# hemi rh
# AnnotationFile ../label/rh.aparc.annot
# AnnotationFileTimeStamp 2020/01/23 10:49:41
# Measure Cortex, NumVert, Number of Vertices, 104143, unitless
# Measure Cortex, PialSurfArea, Pial Surface Total Area, 86204.6, mm^2
# Measure Cortex, MeanThickness, Mean Thickness, 2.27977, mm
# Measure BrainSeg, BrainSegVol, Brain Segmentation Volume, 904769.000000, mm^3
# Measure BrainSegNotVent, BrainSegVolNotVent, Brain Segmentation Volume Without Ventricles, 853224.000000, mm^3
# Measure BrainSegNotVentSurf, BrainSegVolNotVentSurf, Brain Segmentation Volume Without Ventricles from Surf, 852591.970615, mm^3
# Measure Cortex, CortexVol Total cortical gray matter volume, 359605.009376, mm^3
# Measure SupraTentorial, SupraTentorialVol, Supratentorial volume, 794704.970615, mm^3
# Measure SupraTentorialNotVent, SupraTentorialVolNotVent, Supratentorial volume, 747163.970615, mm^3
# Measure EstimatedTotalIntraCranialVol, eTIV, Estimated Total Intracranial Volume, 1380792.164673, mm^3
# NTableCols 10
# TableCol  1 ColHeader StructName
# TableCol  1 FieldName Structure Name
# TableCol  1 Units     NA
# TableCol  2 ColHeader NumVert
# TableCol  2 FieldName Number of Vertices
# TableCol  2 Units     unitless
# TableCol  3 ColHeader SurfArea
# TableCol  3 FieldName Surface Area
# TableCol  3 Units     mm^2
# TableCol  4 ColHeader GrayVol
# TableCol  4 FieldName Gray Matter Volume
# TableCol  4 Units     mm^3
# TableCol  5 ColHeader ThickAvg 
# TableCol  5 FieldName Average Thickness
# TableCol  5 Units     mm
# TableCol  6 ColHeader ThickStd
# TableCol  6 FieldName Thickness StdDev
# TableCol  6 Units     mm 
# TableCol  7 ColHeader MeanCurv
# TableCol  7 FieldName Integrated Rectified Mean Curvature
# TableCol  7 Units     mm^-1
# TableCol  8 ColHeader GausCurv 
# TableCol  8 FieldName Integrated Rectified Gaussian Curvature
# TableCol  8 Units     mm^-2
# TableCol  9 ColHeader  FoldInd
# TableCol  9 FieldName  Folding Index 
# TableCol  9 Units      unitless 
# TableCol 10 ColHeader CurvInd
# TableCol 10 FieldName Intrinsic Curvature Index
# TableCol 10 Units     unitless
# ColHeaders StructName NumVert SurfArea GrayVol ThickAvg ThickStd MeanCurv GausCurv FoldInd CurvInd
bankssts                                  815    634   1372  2.255 0.444     0.140     0.029        9     1.0
caudalanteriorcingulate                   838    694   1528  2.348 0.824     0.146     0.031       26     0.9
caudalmiddlefrontal                      2308   1810   4254  2.559 0.508     0.116     0.024       18     2.3
cuneus                                   2442   1977   3143  1.781 0.508     0.138     0.029       29     3.4
entorhinal                                400    678   1675  3.269 0.837     0.249     0.043        4     1.0
fusiform                                 2957   2645   5704  2.409 0.599     0.162     0.035       41     4.9
inferiorparietal                         5391   4463   9507  2.317 0.521     0.138     0.032       84     7.3
inferiortemporal                         3490   3363   7352  2.441 0.657     0.168     0.036       50     5.9
isthmuscingulate                         1099    818   1776  2.356 0.768     0.141     0.040       25     2.0
lateraloccipital                         6656   5255   9819  2.023 0.523     0.139     0.028       91     8.0
lateralorbitofrontal                     3426   2738   6520  2.511 0.707     0.146     0.036       52     5.4
lingual                                  4071   3502   6054  1.925 0.599     0.152     0.034       54     6.3
medialorbitofrontal                      2420   2220   4729  2.417 0.810     0.169     0.036       37     3.9
middletemporal                           3959   4028   8524  2.510 0.562     0.165     0.030       47     5.4
parahippocampal                           633    601   1406  2.642 0.812     0.146     0.036        7     1.0
paracentral                              1972   1509   3126  2.238 0.463     0.120     0.027       18     2.3
parsopercularis                          1523   1260   2630  2.264 0.443     0.133     0.025       15     1.5
parsorbitalis                            1109   1162   2338  2.382 0.566     0.179     0.033       28     1.7
parstriangularis                         2119   1870   3674  2.257 0.601     0.170     0.043       35     3.8
pericalcarine                            2442   1520   2208  1.473 0.293     0.125     0.028       37     3.0
postcentral                              5123   3784   6291  1.834 0.573     0.110     0.022       38     4.5
posteriorcingulate                       1202   1041   2332  2.498 0.675     0.163     0.038       18     2.0
precentral                               6380   4499  10060  2.362 0.558     0.099     0.020       80     5.9
precuneus                                4458   3523   7619  2.278 0.611     0.152     0.031       62     6.2
rostralanteriorcingulate                  672    581   1291  2.502 0.823     0.148     0.021        7     0.6
rostralmiddlefrontal                     7747   6910  13899  2.266 0.608     0.169     0.042      128    15.6
superiorfrontal                          9055   7196  17620  2.670 0.558     0.135     0.034      109    12.1
superiorparietal                         6332   4912   9479  2.097 0.531     0.137     0.029       83     7.9
superiortemporal                         4715   3906   7876  2.223 0.594     0.127     0.023       51     4.9
supramarginal                            4015   3275   6641  2.161 0.592     0.134     0.028       39     4.8
frontalpole                               478    548   1187  2.667 0.605     0.206     0.045        7     1.0
temporalpole                              494    878   2001  2.886 0.791     0.285     0.048        7     1.2
transversetemporal                        530    347    572  1.750 0.434     0.098     0.015        4     0.3
insula                                   2886   2065   6033  2.780 0.992     0.129     0.031       41     3.7
