# Supplementary material for: Computer assisted diagnosis of Alzheimer’s disease using statistical likelihood-ratio test
Source: PLoS One. 2023 Feb 17;18(2):e0279574. doi: 10.1371/journal.pone.0279574 (PMC9937475; doi:10.1371/journal.pone.0279574)
Supplement: S2 File — (ZIP) [file pone.0279574.s002.zip › ADNI_NC/1_1_20/S23999/stats/rh.aparc.stats]

# Table of FreeSurfer cortical parcellation anatomical statistics 
# 
# CreationTime 2020/01/23-00:24:23-GMT
# generating_program mris_anatomical_stats
# cvs_version $Id: mris_anatomical_stats.c,v 1.79 2016/03/14 15:15:34 greve Exp $
# mrisurf.c-cvs_version $Id: mrisurf.c,v 1.781.2.6 2016/12/27 16:47:14 zkaufman Exp $
# cmdline mris_anatomical_stats -th3 -mgz -cortex ../label/rh.cortex.label -f ../stats/rh.aparc.stats -b -a ../label/rh.aparc.annot -c ../label/aparc.annot.ctab S23999 rh white 
# sysname  Linux
# hostname ada
# machine  x86_64
# user     xzheng
# 
# SUBJECTS_DIR /home/span/acad/xzheng/freesurfer/subjects
# anatomy_type surface
# subjectname S23999
# hemi rh
# AnnotationFile ../label/rh.aparc.annot
# AnnotationFileTimeStamp 2020/01/23 10:49:41
# Measure Cortex, NumVert, Number of Vertices, 104143, unitless
# Measure Cortex, WhiteSurfArea, White Surface Total Area, 69719.5, mm^2
# Measure Cortex, MeanThickness, Mean Thickness, 2.27977, mm
# Measure BrainSeg, BrainSegVol, Brain Segmentation Volume, 904769.000000, mm^3
# Measure BrainSegNotVent, BrainSegVolNotVent, Brain Segmentation Volume Without Ventricles, 853224.000000, mm^3
# Measure BrainSegNotVentSurf, BrainSegVolNotVentSurf, Brain Segmentation Volume Without Ventricles from Surf, 852591.970615, mm^3
# Measure Cortex, CortexVol Total cortical gray matter volume, 359605.009376, mm^3
# Measure SupraTentorial, SupraTentorialVol, Supratentorial volume, 794704.970615, mm^3
# Measure SupraTentorialNotVent, SupraTentorialVolNotVent, Supratentorial volume, 747163.970615, mm^3
# Measure EstimatedTotalIntraCranialVol, eTIV, Estimated Total Intracranial Volume, 1380792.164673, mm^3
# NTableCols 10
# TableCol  1 ColHeader StructName
# TableCol  1 FieldName Structure Name
# TableCol  1 Units     NA
# TableCol  2 ColHeader NumVert
# TableCol  2 FieldName Number of Vertices
# TableCol  2 Units     unitless
# TableCol  3 ColHeader SurfArea
# TableCol  3 FieldName Surface Area
# TableCol  3 Units     mm^2
# TableCol  4 ColHeader GrayVol
# TableCol  4 FieldName Gray Matter Volume
# TableCol  4 Units     mm^3
# TableCol  5 ColHeader ThickAvg 
# TableCol  5 FieldName Average Thickness
# TableCol  5 Units     mm
# TableCol  6 ColHeader ThickStd
# TableCol  6 FieldName Thickness StdDev
# TableCol  6 Units     mm 
# TableCol  7 ColHeader MeanCurv
# TableCol  7 FieldName Integrated Rectified Mean Curvature
# TableCol  7 Units     mm^-1
# TableCol  8 ColHeader GausCurv 
# TableCol  8 FieldName Integrated Rectified Gaussian Curvature
# TableCol  8 Units     mm^-2
# TableCol  9 ColHeader  FoldInd
# TableCol  9 FieldName  Folding Index 
# TableCol  9 Units      unitless 
# TableCol 10 ColHeader CurvInd
# TableCol 10 FieldName Intrinsic Curvature Index
# TableCol 10 Units     unitless
# ColHeaders StructName NumVert SurfArea GrayVol ThickAvg ThickStd MeanCurv GausCurv FoldInd CurvInd
bankssts                                  815    576   1372  2.255 0.444     0.130     0.027       12     0.8
caudalanteriorcingulate                   838    546   1528  2.348 0.824     0.137     0.021       12     0.7
caudalmiddlefrontal                      2308   1487   4254  2.559 0.508     0.114     0.026       23     2.4
cuneus                                   2442   1535   3143  1.781 0.508     0.135     0.030       30     3.1
entorhinal                                400    327   1675  3.269 0.837     0.174     0.048        8     0.9
fusiform                                 2957   1998   5704  2.409 0.599     0.134     0.026       43     3.3
inferiorparietal                         5391   3624   9507  2.317 0.521     0.130     0.030       82     6.4
inferiortemporal                         3490   2493   7352  2.441 0.657     0.152     0.050       62     7.1
isthmuscingulate                         1099    709   1776  2.356 0.768     0.123     0.026       14     1.0
lateraloccipital                         6656   4310   9819  2.023 0.523     0.137     0.030       91     8.3
lateralorbitofrontal                     3426   2423   6520  2.511 0.707     0.142     0.041       56     5.6
lingual                                  4071   2778   6054  1.925 0.599     0.147     0.034       66     6.0
medialorbitofrontal                      2420   1704   4729  2.417 0.810     0.146     0.039       50     3.9
middletemporal                           3959   2780   8524  2.510 0.562     0.137     0.035       71     6.1
parahippocampal                           633    432   1406  2.642 0.812     0.112     0.014        6     0.3
paracentral                              1972   1271   3126  2.238 0.463     0.116     0.028       17     2.3
parsopercularis                          1523   1055   2630  2.264 0.443     0.120     0.028       18     1.6
parsorbitalis                            1109    810   2338  2.382 0.566     0.144     0.042       19     2.2
parstriangularis                         2119   1443   3674  2.257 0.601     0.148     0.044       35     4.3
pericalcarine                            2442   1609   2208  1.473 0.293     0.139     0.034       34     3.3
postcentral                              5123   3172   6291  1.834 0.573     0.105     0.022       39     4.4
posteriorcingulate                       1202    816   2332  2.498 0.675     0.153     0.031       26     1.6
precentral                               6380   4066  10060  2.362 0.558     0.114     0.027       57     7.5
precuneus                                4458   3072   7619  2.278 0.611     0.144     0.031       69     5.5
rostralanteriorcingulate                  672    422   1291  2.502 0.823     0.133     0.031       12     1.0
rostralmiddlefrontal                     7747   5383  13899  2.266 0.608     0.145     0.043      124    14.1
superiorfrontal                          9055   5884  17620  2.670 0.558     0.124     0.032      102    11.7
superiorparietal                         6332   4099   9479  2.097 0.531     0.128     0.026       73     6.6
superiortemporal                         4715   3090   7876  2.223 0.594     0.102     0.021       51     4.2
supramarginal                            4015   2753   6641  2.161 0.592     0.127     0.029       45     4.6
frontalpole                               478    327   1187  2.667 0.605     0.168     0.056       10     1.1
temporalpole                              494    387   2001  2.886 0.791     0.178     0.063       12     1.4
transversetemporal                        530    298    572  1.750 0.434     0.107     0.019        5     0.3
insula                                   2886   2044   6033  2.780 0.992     0.131     0.048       31     6.0
