# Supplementary material for: Computer assisted diagnosis of Alzheimer’s disease using statistical likelihood-ratio test
Source: PLoS One. 2023 Feb 17;18(2):e0279574. doi: 10.1371/journal.pone.0279574 (PMC9937475; doi:10.1371/journal.pone.0279574)
Supplement: S2 File — (ZIP) [file pone.0279574.s002.zip › ADNI_NC/1_1_20/S23999/stats/rh.BA_exvivo.thresh.stats]

# Table of FreeSurfer cortical parcellation anatomical statistics 
# 
# CreationTime 2020/01/23-01:11:12-GMT
# generating_program mris_anatomical_stats
# cvs_version $Id: mris_anatomical_stats.c,v 1.79 2016/03/14 15:15:34 greve Exp $
# mrisurf.c-cvs_version $Id: mrisurf.c,v 1.781.2.6 2016/12/27 16:47:14 zkaufman Exp $
# cmdline mris_anatomical_stats -th3 -mgz -f ../stats/rh.BA_exvivo.thresh.stats -b -a ./rh.BA_exvivo.thresh.annot -c ./BA_exvivo.thresh.ctab S23999 rh white 
# sysname  Linux
# hostname ada
# machine  x86_64
# user     xzheng
# 
# SUBJECTS_DIR /home/span/acad/xzheng/freesurfer/subjects
# anatomy_type surface
# subjectname S23999
# hemi rh
# AnnotationFile ./rh.BA_exvivo.thresh.annot
# AnnotationFileTimeStamp 2020/01/23 12:10:39
# Measure Cortex, NumVert, Number of Vertices, 111734, unitless
# Measure Cortex, WhiteSurfArea, White Surface Total Area, 74735.3, mm^2
# Measure BrainSeg, BrainSegVol, Brain Segmentation Volume, 904769.000000, mm^3
# Measure BrainSegNotVent, BrainSegVolNotVent, Brain Segmentation Volume Without Ventricles, 853224.000000, mm^3
# Measure BrainSegNotVentSurf, BrainSegVolNotVentSurf, Brain Segmentation Volume Without Ventricles from Surf, 852591.970615, mm^3
# Measure Cortex, CortexVol Total cortical gray matter volume, 359605.009376, mm^3
# Measure SupraTentorial, SupraTentorialVol, Supratentorial volume, 794704.970615, mm^3
# Measure SupraTentorialNotVent, SupraTentorialVolNotVent, Supratentorial volume, 747163.970615, mm^3
# Measure EstimatedTotalIntraCranialVol, eTIV, Estimated Total Intracranial Volume, 1380792.164673, mm^3
# NTableCols 10
# TableCol  1 ColHeader StructName
# TableCol  1 FieldName Structure Name
# TableCol  1 Units     NA
# TableCol  2 ColHeader NumVert
# TableCol  2 FieldName Number of Vertices
# TableCol  2 Units     unitless
# TableCol  3 ColHeader SurfArea
# TableCol  3 FieldName Surface Area
# TableCol  3 Units     mm^2
# TableCol  4 ColHeader GrayVol
# TableCol  4 FieldName Gray Matter Volume
# TableCol  4 Units     mm^3
# TableCol  5 ColHeader ThickAvg 
# TableCol  5 FieldName Average Thickness
# TableCol  5 Units     mm
# TableCol  6 ColHeader ThickStd
# TableCol  6 FieldName Thickness StdDev
# TableCol  6 Units     mm 
# TableCol  7 ColHeader MeanCurv
# TableCol  7 FieldName Integrated Rectified Mean Curvature
# TableCol  7 Units     mm^-1
# TableCol  8 ColHeader GausCurv 
# TableCol  8 FieldName Integrated Rectified Gaussian Curvature
# TableCol  8 Units     mm^-2
# TableCol  9 ColHeader  FoldInd
# TableCol  9 FieldName  Folding Index 
# TableCol  9 Units      unitless 
# TableCol 10 ColHeader CurvInd
# TableCol 10 FieldName Intrinsic Curvature Index
# TableCol 10 Units     unitless
# ColHeaders StructName NumVert SurfArea GrayVol ThickAvg ThickStd MeanCurv GausCurv FoldInd CurvInd
BA1_exvivo                                519    280    759  2.018 0.512     0.123     0.028        5     0.6
BA2_exvivo                               1513    919   1886  1.966 0.536     0.098     0.018       10     1.1
BA3a_exvivo                               844    594    715  1.615 0.378     0.140     0.026        7     1.0
BA3b_exvivo                              1310    881   1159  1.325 0.216     0.087     0.013        6     0.7
BA4a_exvivo                               894    530   1283  2.212 0.402     0.121     0.034        8     1.2
BA4p_exvivo                               939    643   1475  2.434 0.593     0.102     0.024        5     0.9
BA6_exvivo                               4695   2863   8548  2.586 0.552     0.118     0.031       49     6.1
BA44_exvivo                               705    490   1311  2.276 0.478     0.125     0.027       10     0.7
BA45_exvivo                               887    633   1971  2.491 0.588     0.152     0.040       16     1.4
V1_exvivo                                3997   2618   4002  1.522 0.351     0.143     0.036       59     6.1
V2_exvivo                                4272   2753   6013  1.856 0.549     0.152     0.035       66     6.6
MT_exvivo                                 281    209    408  1.903 0.381     0.120     0.022        2     0.3
perirhinal_exvivo                         244    192   1030  3.491 0.799     0.139     0.027        3     0.3
entorhinal_exvivo                         187    144    660  3.233 0.757     0.144     0.040        3     0.4
