# Supplementary material for: Computer assisted diagnosis of Alzheimer’s disease using statistical likelihood-ratio test
Source: PLoS One. 2023 Feb 17;18(2):e0279574. doi: 10.1371/journal.pone.0279574 (PMC9937475; doi:10.1371/journal.pone.0279574)
Supplement: S2 File — (ZIP) [file pone.0279574.s002.zip › ADNI_NC/1_1_20/S23999/stats/rh.curv.stats]

Raw <mean> +- <std> (using 'rh.curv'):                -0.03924 +- 0.1886 
       Raw Min:                                       -2.01586 at vertex 79938   
       Raw Max:                                        1.13212 at vertex 56034   
       Raw Curvature Calculation Type:                discrete
       Raw Mean Vertex Separation (Whole Surface):     0.84805 +- 0.23836 mm
       Raw Total Surface Area:                     67457.62500 mm^2
       Raw Total Number of Vertices:                    111734
       Raw Average Vertex Area (Whole Surface):        0.60373 mm^2
       Raw Natural Surface Integral:               -1474.77942
       Raw Rectified Surface Integral:              9037.58008
       Raw Positive Surface Integral:               3781.40039
       Raw Negative Surface Integral:               5256.17969
       Raw Mean Natural Surface Integral:             -0.01320 across 111734 (100.00%) vertices
       Raw Mean Rectified Surface Integral:            0.08088 across 111734 (100.00%) vertices
       Raw Mean Positive Surface Integral:             0.07109 across 53190 (47.60%) vertices
       Raw Mean Negative Surface Integral:             0.08978 across 58544 (52.40%) vertices
       Raw AreaNorm Natural Surface Integral:         -0.02186 across 67457.742188 (100.00%) mm^2
       Raw AreaNorm Rectified Surface Integral:        0.13397 across 67457.742188 (100.00%) mm^2
       Raw AreaNorm Positive Surface Integral:         0.11082 across 34120.812500 (50.58%) mm^2
       Raw AreaNorm Negative Surface Integral:         0.15767 across 33336.843750 (49.42%) mm^2

Raw <mean> +- <std> (using 'rh.sulc'):                 0.00000 +- 5.2953 
       Raw Min:                                      -13.67346 at vertex 8580    
       Raw Max:                                       17.68318 at vertex 111053  
       Raw Curvature Calculation Type:                discrete
       Raw Mean Vertex Separation (Whole Surface):     0.84805 +- 0.23836 mm
       Raw Total Surface Area:                     67457.62500 mm^2
       Raw Total Number of Vertices:                    111734
       Raw Average Vertex Area (Whole Surface):        0.60373 mm^2
       Raw Natural Surface Integral:               20053.36719
       Raw Rectified Surface Integral:            286145.62500
       Raw Positive Surface Integral:             153099.50000
       Raw Negative Surface Integral:             133046.14062
       Raw Mean Natural Surface Integral:              0.17947 across 111734 (100.00%) vertices
       Raw Mean Rectified Surface Integral:            2.56095 across 111734 (100.00%) vertices
       Raw Mean Positive Surface Integral:             2.94626 across 51964 (46.51%) vertices
       Raw Mean Negative Surface Integral:             2.22597 across 59770 (53.49%) vertices
       Raw AreaNorm Natural Surface Integral:          0.29727 across 67457.742188 (100.00%) mm^2
       Raw AreaNorm Rectified Surface Integral:        4.24185 across 67457.742188 (100.00%) mm^2
       Raw AreaNorm Positive Surface Integral:         4.68418 across 32684.359375 (48.45%) mm^2
       Raw AreaNorm Negative Surface Integral:         3.82610 across 34773.320312 (51.55%) mm^2

K <mean> +- <std> (using 'rh.smoothwm'):               0.24219 +- 5.7609 mm^-2
         K Min:                                      -30.93945 at vertex 82255   
         K Max:                                      796.11902 at vertex 94788   
         K Curvature Calculation Type:                discrete
         K Mean Vertex Separation (Whole Surface):     0.84805 +- 0.23836 mm
         K Total Surface Area:                     67457.62500 mm^2
         K Total Number of Vertices:                    111734
         K Average Vertex Area (Whole Surface):        0.60373 mm^2
         K Natural Surface Integral:                  12.56642
         K Rectified Surface Integral:              4997.87695
         K Positive Surface Integral:               2505.22168
         K Negative Surface Integral:               2492.65503
         K Mean Natural Surface Integral:              0.00011 across 111734 (100.00%) vertices
         K Mean Rectified Surface Integral:            0.04473 across 111734 (100.00%) vertices
         K Mean Positive Surface Integral:             0.05101 across 49114 (43.96%) vertices
         K Mean Negative Surface Integral:             0.03981 across 62620 (56.04%) vertices
         K AreaNorm Natural Surface Integral:          0.00019 across 67457.742188 (100.00%) mm^2
         K AreaNorm Rectified Surface Integral:        0.07409 across 67457.742188 (100.00%) mm^2
         K AreaNorm Positive Surface Integral:         0.11273 across 22222.902344 (32.94%) mm^2
         K AreaNorm Negative Surface Integral:         0.05510 across 45234.726562 (67.06%) mm^2

H <mean> +- <std> (using 'rh.smoothwm'):              -0.06527 +- 0.8576 mm^-1
         H Min:                                      -28.69437 at vertex 79938   
         H Max:                                       45.01962 at vertex 43287   
         H Curvature Calculation Type:                discrete
         H Mean Vertex Separation (Whole Surface):     0.84805 +- 0.23836 mm
         H Total Surface Area:                     67457.62500 mm^2
         H Total Number of Vertices:                    111734
         H Average Vertex Area (Whole Surface):        0.60373 mm^2
         H Natural Surface Integral:               -1321.17432
         H Rectified Surface Integral:             12034.65723
         H Positive Surface Integral:               5356.74170
         H Negative Surface Integral:               6677.91602
         H Mean Natural Surface Integral:             -0.01182 across 111734 (100.00%) vertices
         H Mean Rectified Surface Integral:            0.10771 across 111734 (100.00%) vertices
         H Mean Positive Surface Integral:             0.09372 across 57154 (51.15%) vertices
         H Mean Negative Surface Integral:             0.12235 across 54580 (48.85%) vertices
         H AreaNorm Natural Surface Integral:         -0.01959 across 67457.742188 (100.00%) mm^2
         H AreaNorm Rectified Surface Integral:        0.17840 across 67457.742188 (100.00%) mm^2
         H AreaNorm Positive Surface Integral:         0.14525 across 36880.515625 (54.67%) mm^2
         H AreaNorm Negative Surface Integral:         0.21839 across 30577.310547 (45.33%) mm^2

k1 <mean> +- <std> (using 'rh.smoothwm'):             -0.13523 +- 1.5446 mm^-1
        k1 Min:                                      -40.95047 at vertex 79938   
        k1 Max:                                       86.86306 at vertex 43287   
        k1 Curvature Calculation Type:                discrete
        k1 Mean Vertex Separation (Whole Surface):     0.84805 +- 0.23836 mm
        k1 Total Surface Area:                     67457.62500 mm^2
        k1 Total Number of Vertices:                    111734
        k1 Average Vertex Area (Whole Surface):        0.60373 mm^2
        k1 Natural Surface Integral:               -3282.32251
        k1 Rectified Surface Integral:             27173.54102
        k1 Positive Surface Integral:              11945.60938
        k1 Negative Surface Integral:              15227.93164
        k1 Mean Natural Surface Integral:             -0.02938 across 111734 (100.00%) vertices
        k1 Mean Rectified Surface Integral:            0.24320 across 111734 (100.00%) vertices
        k1 Mean Positive Surface Integral:             0.20901 across 57154 (51.15%) vertices
        k1 Mean Negative Surface Integral:             0.27900 across 54580 (48.85%) vertices
        k1 AreaNorm Natural Surface Integral:         -0.04866 across 67457.742188 (100.00%) mm^2
        k1 AreaNorm Rectified Surface Integral:        0.40282 across 67457.742188 (100.00%) mm^2
        k1 AreaNorm Positive Surface Integral:         0.32390 across 36880.515625 (54.67%) mm^2
        k1 AreaNorm Negative Surface Integral:         0.49801 across 30577.310547 (45.33%) mm^2

k2 <mean> +- <std> (using 'rh.smoothwm'):              0.00470 +- 0.2662 mm^-1
        k2 Min:                                      -16.43826 at vertex 79938   
        k2 Max:                                       12.71184 at vertex 42356   
        k2 Curvature Calculation Type:                discrete
        k2 Mean Vertex Separation (Whole Surface):     0.84805 +- 0.23836 mm
        k2 Total Surface Area:                     67457.62500 mm^2
        k2 Total Number of Vertices:                    111734
        k2 Average Vertex Area (Whole Surface):        0.60373 mm^2
        k2 Natural Surface Integral:                 639.97449
        k2 Rectified Surface Integral:              7201.99805
        k2 Positive Surface Integral:               3920.98608
        k2 Negative Surface Integral:               3281.01172
        k2 Mean Natural Surface Integral:              0.00573 across 111734 (100.00%) vertices
        k2 Mean Rectified Surface Integral:            0.06446 across 111734 (100.00%) vertices
        k2 Mean Positive Surface Integral:             0.06625 across 59182 (52.97%) vertices
        k2 Mean Negative Surface Integral:             0.06243 across 52552 (47.03%) vertices
        k2 AreaNorm Natural Surface Integral:          0.00949 across 67457.742188 (100.00%) mm^2
        k2 AreaNorm Rectified Surface Integral:        0.10676 across 67457.742188 (100.00%) mm^2
        k2 AreaNorm Positive Surface Integral:         0.11037 across 35524.839844 (52.66%) mm^2
        k2 AreaNorm Negative Surface Integral:         0.10275 across 31932.910156 (47.34%) mm^2

S <mean> +- <std> (using 'rh.smoothwm'):               1.99064 +- 31.1501 mm^-2
         S Min:                                        0.00000 at vertex 89      
         S Max:                                     7003.49414 at vertex 43287   
         S Curvature Calculation Type:                discrete
         S Mean Vertex Separation (Whole Surface):     0.84805 +- 0.23836 mm
         S Total Surface Area:                     67457.62500 mm^2
         S Total Number of Vertices:                    111734
         S Average Vertex Area (Whole Surface):        0.60373 mm^2
         S Natural Surface Integral:               30415.46680
         S Rectified Surface Integral:             30415.46680
         S Positive Surface Integral:              30415.46680
         S Negative Surface Integral:                  0.00000
         S Mean Natural Surface Integral:              0.27221 across 111734 (100.00%) vertices
         S Mean Rectified Surface Integral:            0.27221 across 111734 (100.00%) vertices
         S Mean Positive Surface Integral:             0.27221 across 111734 (100.00%) vertices
         S Mean Negative Surface Integral:             0.00000 across 0 (00.00%) vertices
         S AreaNorm Natural Surface Integral:          0.45088 across 67457.742188 (100.00%) mm^2
         S AreaNorm Rectified Surface Integral:        0.45088 across 67457.742188 (100.00%) mm^2
         S AreaNorm Positive Surface Integral:         0.45088 across 67457.742188 (100.00%) mm^2
         S AreaNorm Negative Surface Integral:         0.00000 across 0.000000 (00.00%) mm^2

C <mean> +- <std> (using 'rh.smoothwm'):               0.48808 +- 0.9996 mm^-2
         C Min:                                        0.00100 at vertex 98693   
         C Max:                                       61.46251 at vertex 43287   
         C Curvature Calculation Type:                discrete
         C Mean Vertex Separation (Whole Surface):     0.84805 +- 0.23836 mm
         C Total Surface Area:                     67457.62500 mm^2
         C Total Number of Vertices:                    111734
         C Average Vertex Area (Whole Surface):        0.60373 mm^2
         C Natural Surface Integral:               20288.93945
         C Rectified Surface Integral:             20288.93945
         C Positive Surface Integral:              20288.93945
         C Negative Surface Integral:                  0.00000
         C Mean Natural Surface Integral:              0.18158 across 111734 (100.00%) vertices
         C Mean Rectified Surface Integral:            0.18158 across 111734 (100.00%) vertices
         C Mean Positive Surface Integral:             0.18158 across 111734 (100.00%) vertices
         C Mean Negative Surface Integral:             0.00000 across 0 (00.00%) vertices
         C AreaNorm Natural Surface Integral:          0.30077 across 67457.742188 (100.00%) mm^2
         C AreaNorm Rectified Surface Integral:        0.30077 across 67457.742188 (100.00%) mm^2
         C AreaNorm Positive Surface Integral:         0.30077 across 67457.742188 (100.00%) mm^2
         C AreaNorm Negative Surface Integral:         0.00000 across 0.000000 (00.00%) mm^2

BE <mean> +- <std> (using 'rh.smoothwm'):              2.47488 +- 39.0643 mm^-2
        BE Min:                                        0.00000 at vertex 98693   
        BE Max:                                     7555.27930 at vertex 43287   
        BE Curvature Calculation Type:                discrete
        BE Mean Vertex Separation (Whole Surface):     0.84805 +- 0.23836 mm
        BE Total Surface Area:                     67457.62500 mm^2
        BE Total Number of Vertices:                    111734
        BE Average Vertex Area (Whole Surface):        0.60373 mm^2
        BE Natural Surface Integral:               30439.31055
        BE Rectified Surface Integral:             30439.31055
        BE Positive Surface Integral:              30439.31055
        BE Negative Surface Integral:                  0.00000
        BE Mean Natural Surface Integral:              0.27243 across 111734 (100.00%) vertices
        BE Mean Rectified Surface Integral:            0.27243 across 111734 (100.00%) vertices
        BE Mean Positive Surface Integral:             0.27243 across 111734 (100.00%) vertices
        BE Mean Negative Surface Integral:             0.00000 across 0 (00.00%) vertices
        BE AreaNorm Natural Surface Integral:          0.45124 across 67457.742188 (100.00%) mm^2
        BE AreaNorm Rectified Surface Integral:        0.45124 across 67457.742188 (100.00%) mm^2
        BE AreaNorm Positive Surface Integral:         0.45124 across 67457.742188 (100.00%) mm^2
        BE AreaNorm Negative Surface Integral:         0.00000 across 0.000000 (00.00%) mm^2

FI <mean> +- <std> (using 'rh.smoothwm'):              2.08364 +- 34.1034 mm^-2
        FI Min:                                        0.00000 at vertex 89      
        FI Max:                                     7269.29883 at vertex 43287   
        FI Curvature Calculation Type:                discrete
        FI Mean Vertex Separation (Whole Surface):     0.84805 +- 0.23836 mm
        FI Total Surface Area:                     67457.62500 mm^2
        FI Total Number of Vertices:                    111734
        FI Average Vertex Area (Whole Surface):        0.60373 mm^2
        FI Natural Surface Integral:               23812.73242
        FI Rectified Surface Integral:             23812.73242
        FI Positive Surface Integral:              23812.73242
        FI Negative Surface Integral:                  0.00000
        FI Mean Natural Surface Integral:              0.21312 across 111734 (100.00%) vertices
        FI Mean Rectified Surface Integral:            0.21312 across 111734 (100.00%) vertices
        FI Mean Positive Surface Integral:             0.21312 across 111734 (100.00%) vertices
        FI Mean Negative Surface Integral:             0.00000 across 0 (00.00%) vertices
        FI AreaNorm Natural Surface Integral:          0.35300 across 67457.742188 (100.00%) mm^2
        FI AreaNorm Rectified Surface Integral:        0.35300 across 67457.742188 (100.00%) mm^2
        FI AreaNorm Positive Surface Integral:         0.35300 across 67457.742188 (100.00%) mm^2
        FI AreaNorm Negative Surface Integral:         0.00000 across 0.000000 (00.00%) mm^2

curv -- calculation type:                                discrete
curv -- Folding Index (FI):                            1894.95703
curv -- Intrinsic Curvature Index - positive (ICIp):    199.35921
curv -- Intrinsic Curvature Index - negative (ICIn):    198.35919
curv -- Intrinsic Curvature Index - natural  (ICIt):      1.00000

Mean across 10 curvatures: 7.0444e-01 +- 9.8934e-01
