# Supplementary material for: Computer assisted diagnosis of Alzheimer’s disease using statistical likelihood-ratio test
Source: PLoS One. 2023 Feb 17;18(2):e0279574. doi: 10.1371/journal.pone.0279574 (PMC9937475; doi:10.1371/journal.pone.0279574)
Supplement: S2 File — (ZIP) [file pone.0279574.s002.zip › ADNI_NC/1_1_20/S23999/stats/rh.w-g.pct.stats]

# Title Segmentation Statistics 
# 
# generating_program mri_segstats
# cvs_version $Id: mri_segstats.c,v 1.121 2016/05/31 17:27:11 greve Exp $
# cmdline mri_segstats --in /home/span/acad/xzheng/freesurfer/subjects/S23999/surf/rh.w-g.pct.mgh --annot S23999 rh aparc --sum /home/span/acad/xzheng/freesurfer/subjects/S23999/stats/rh.w-g.pct.stats --snr 
# sysname  Linux
# hostname ada
# machine  x86_64
# user     xzheng
# anatomy_type surface
# 
# SUBJECTS_DIR /home/span/acad/xzheng/freesurfer/subjects
# subjectname S23999
# Annot S23999 rh aparc
# ColorTable /tmp/mri_segstats.tmp.S23999.rh.99.ctab 
# ColorTableTimeStamp 2020/01/23 11:29:06 
# InVolFile  /home/span/acad/xzheng/freesurfer/subjects/S23999/surf/rh.w-g.pct.mgh 
# InVolFileTimeStamp  2020/01/23 11:29:04 
# InVolFrame 0 
# Only reporting non-empty segmentations
# VertexArea_mm2 0.668868 
# TableCol  1 ColHeader Index 
# TableCol  1 FieldName Index 
# TableCol  1 Units     NA 
# TableCol  2 ColHeader SegId 
# TableCol  2 FieldName Segmentation Id
# TableCol  2 Units     NA
# TableCol  3 ColHeader NVertices 
# TableCol  3 FieldName Number of Vertices
# TableCol  3 Units     unitless
# TableCol  4 ColHeader Area_mm2
# TableCol  4 FieldName Area
# TableCol  4 Units     mm^2
# TableCol  5 ColHeader StructName
# TableCol  5 FieldName Structure Name
# TableCol  5 Units     NA
# TableCol  6 ColHeader Mean 
# TableCol  6 FieldName Intensity Mean
# TableCol  6 Units     unknown
# TableCol  7 ColHeader StdDev
# TableCol  7 FieldName Itensity StdDev
# TableCol  7 Units     unknown
# TableCol  8 ColHeader Min
# TableCol  8 FieldName Intensity Min
# TableCol  8 Units     unknown
# TableCol  9 ColHeader Max
# TableCol  9 FieldName Intensity Max
# TableCol  9 Units     unknown
# TableCol 10 ColHeader Range
# TableCol 10 FieldName Intensity Range
# TableCol 10 Units     unknown
# TableCol 11 ColHeader SNR
# TableCol 11 FieldName Intensity SNR
# TableCol 11 Units     none
# NRows 35 
# NTableCols 11 
# ColHeaders  Index SegId NVertices Area_mm2 StructName Mean StdDev Min Max Range SNR  
  1 2000      7577     5009.5  unknown                            0.0395     0.9206   -11.3178    34.1170    45.4348     0.0429 
  2 2001       815      576.5  bankssts                          34.5899     9.0128     5.3286    57.0159    51.6873     3.8379 
  3 2002       838      546.3  caudalanteriorcingulate           38.7219    10.6405     6.1476    96.9960    90.8483     3.6391 
  4 2003      2308     1487.5  caudalmiddlefrontal               28.5578     8.4188    -2.5101    51.8997    54.4099     3.3921 
  5 2005      2442     1535.0  cuneus                            30.3295     8.9062     5.1221    72.1950    67.0730     3.4054 
  6 2006       400      326.5  entorhinal                        31.3378    15.2155   -42.6104    74.7769   117.3872     2.0596 
  7 2007      2957     1997.7  fusiform                          34.0183     8.7937    -7.1964    57.4265    64.6229     3.8685 
  8 2008      5391     3624.3  inferiorparietal                  32.7483     9.3383   -42.3097    62.9680   105.2776     3.5069 
  9 2009      3490     2492.6  inferiortemporal                  34.4919    10.2541   -42.2924    84.4166   126.7090     3.3637 
 10 2010      1099      708.9  isthmuscingulate                  35.5429    10.3220     6.8888    74.5233    67.6345     3.4434 
 11 2011      6656     4309.6  lateraloccipital                  31.3928     9.0441    -7.1656    95.5468   102.7125     3.4711 
 12 2012      3426     2423.1  lateralorbitofrontal              33.6769    13.2059   -31.6711    96.0379   127.7090     2.5501 
 13 2013      4071     2777.6  lingual                           27.4804    12.2719   -72.3932    57.5485   129.9417     2.2393 
 14 2014      2420     1704.2  medialorbitofrontal               30.1121    19.9957   -95.0067    76.8133   171.8199     1.5059 
 15 2015      3959     2780.0  middletemporal                    33.5452     9.5196    -2.1713    69.6285    71.7998     3.5238 
 16 2016       633      431.8  parahippocampal                   37.2172    10.0618     0.0000    76.7854    76.7854     3.6989 
 17 2017      1972     1271.5  paracentral                       27.1194    10.8690    -8.4074    66.4585    74.8658     2.4951 
 18 2018      1523     1055.2  parsopercularis                   32.7936     8.5592     7.1782    56.0661    48.8879     3.8314 
 19 2019      1109      810.4  parsorbitalis                     34.0312     9.4912     2.4523    93.1998    90.7474     3.5855 
 20 2020      2119     1443.5  parstriangularis                  32.5213     9.9795   -20.8738    81.0887   101.9625     3.2588 
 21 2021      2442     1609.0  pericalcarine                     25.2625    10.8190   -37.7538    57.3167    95.0705     2.3350 
 22 2022      5123     3172.2  postcentral                       26.8414     8.8926    -3.2467    73.4893    76.7360     3.0184 
 23 2023      1202      815.9  posteriorcingulate                36.0254     9.2493     1.9373    63.9496    62.0124     3.8949 
 24 2024      6380     4066.0  precentral                        23.7297    10.2362    -5.5062    57.3602    62.8665     2.3182 
 25 2025      4458     3072.4  precuneus                         32.4072     8.9958   -27.4187    57.7090    85.1277     3.6025 
 26 2026       672      422.3  rostralanteriorcingulate          37.2522    11.0685     4.2766    76.9753    72.6987     3.3656 
 27 2027      7747     5383.2  rostralmiddlefrontal              32.5456    10.6967   -24.8635    87.4468   112.3103     3.0426 
 28 2028      9055     5884.1  superiorfrontal                   30.9537     9.4727   -35.5486    84.4476   119.9962     3.2677 
 29 2029      6332     4099.5  superiorparietal                  31.7011     8.7420   -54.7563    63.4432   118.1995     3.6263 
 30 2030      4715     3090.4  superiortemporal                  31.6156     8.0067   -12.8240    58.5078    71.3318     3.9486 
 31 2031      4015     2753.5  supramarginal                     31.8892     8.5028    -0.1785    57.8836    58.0621     3.7504 
 32 2032       478      326.7  frontalpole                       32.0230    12.4911   -11.1159    62.2135    73.3294     2.5637 
 33 2033       494      386.5  temporalpole                      31.1040     9.6334   -26.2349    52.8623    79.0972     3.2288 
 34 2034       530      298.0  transversetemporal                28.2511     7.9625     7.7407    51.0697    43.3291     3.5480 
 35 2035      2886     2043.8  insula                            30.0643    12.4836   -50.3939    95.5796   145.9734     2.4083 
