# Supplementary material for: Computer assisted diagnosis of Alzheimer’s disease using statistical likelihood-ratio test
Source: PLoS One. 2023 Feb 17;18(2):e0279574. doi: 10.1371/journal.pone.0279574 (PMC9937475; doi:10.1371/journal.pone.0279574)
Supplement: S2 File — (ZIP) [file pone.0279574.s002.zip › ADNI_NC/1_1_20/S23999/stats/wmparc.stats]

# Title Segmentation Statistics 
# 
# generating_program mri_segstats
# cvs_version $Id: mri_segstats.c,v 1.121 2016/05/31 17:27:11 greve Exp $
# cmdline mri_segstats --seg mri/wmparc.mgz --sum stats/wmparc.stats --pv mri/norm.mgz --excludeid 0 --brainmask mri/brainmask.mgz --in mri/norm.mgz --in-intensity-name norm --in-intensity-units MR --subject S23999 --surf-wm-vol --ctab /home/span/acad/xzheng/freesurfer/WMParcStatsLUT.txt --etiv 
# sysname  Linux
# hostname ada
# machine  x86_64
# user     xzheng
# anatomy_type volume
# 
# SUBJECTS_DIR /home/span/acad/xzheng/freesurfer/subjects
# subjectname S23999
# Measure VentricleChoroidVol, VentricleChoroidVol, Volume of ventricles and choroid plexus, 47541.000000, mm^3
# Measure lhCerebralWhiteMatter, lhCerebralWhiteMatterVol, Left hemisphere cerebral white matter volume, 169439.514164, mm^3
# Measure rhCerebralWhiteMatter, rhCerebralWhiteMatterVol, Right hemisphere cerebral white matter volume, 171392.447075, mm^3
# Measure CerebralWhiteMatter, CerebralWhiteMatterVol, Total cerebral white matter volume, 340831.961239, mm^3
# Measure Mask, MaskVol, Mask Volume, 1288876.000000, mm^3
# Measure EstimatedTotalIntraCranialVol, eTIV, Estimated Total Intracranial Volume, 1380792.164673, mm^3
# SegVolFile mri/wmparc.mgz 
# SegVolFileTimeStamp  2020/01/23 11:50:48 
# ColorTable /home/span/acad/xzheng/freesurfer/WMParcStatsLUT.txt 
# ColorTableTimeStamp 2017/01/19 09:00:02 
# InVolFile  mri/norm.mgz 
# InVolFileTimeStamp  2020/01/23 01:24:59 
# InVolFrame 0 
# PVVolFile  mri/norm.mgz 
# PVVolFileTimeStamp  2020/01/23 01:24:59 
# ExcludeSegId 0 
# Only reporting non-empty segmentations
# VoxelVolume_mm3 1 
# TableCol  1 ColHeader Index 
# TableCol  1 FieldName Index 
# TableCol  1 Units     NA 
# TableCol  2 ColHeader SegId 
# TableCol  2 FieldName Segmentation Id
# TableCol  2 Units     NA
# TableCol  3 ColHeader NVoxels 
# TableCol  3 FieldName Number of Voxels
# TableCol  3 Units     unitless
# TableCol  4 ColHeader Volume_mm3
# TableCol  4 FieldName Volume
# TableCol  4 Units     mm^3
# TableCol  5 ColHeader StructName
# TableCol  5 FieldName Structure Name
# TableCol  5 Units     NA
# TableCol  6 ColHeader normMean 
# TableCol  6 FieldName Intensity normMean
# TableCol  6 Units     MR
# TableCol  7 ColHeader normStdDev
# TableCol  7 FieldName Itensity normStdDev
# TableCol  7 Units     MR
# TableCol  8 ColHeader normMin
# TableCol  8 FieldName Intensity normMin
# TableCol  8 Units     MR
# TableCol  9 ColHeader normMax
# TableCol  9 FieldName Intensity normMax
# TableCol  9 Units     MR
# TableCol 10 ColHeader normRange
# TableCol 10 FieldName Intensity normRange
# TableCol 10 Units     MR
# NRows 70 
# NTableCols 10 
# ColHeaders  Index SegId NVoxels Volume_mm3 StructName normMean normStdDev normMin normMax normRange  
  1 3001      2118     2179.4  wm-lh-bankssts                    98.3045     8.5141    58.0000   114.0000    56.0000 
  2 3002      1899     1928.1  wm-lh-caudalanteriorcingulate     93.5624    12.5447    35.0000   115.0000    80.0000 
  3 3003      4653     4801.8  wm-lh-caudalmiddlefrontal         95.4943     8.5364    60.0000   117.0000    57.0000 
  4 3005      2125     2216.6  wm-lh-cuneus                      95.9953     8.0362    69.0000   111.0000    42.0000 
  5 3006       474      521.1  wm-lh-entorhinal                  76.9072     8.3126    61.0000   101.0000    40.0000 
  6 3007      4466     4518.0  wm-lh-fusiform                    87.2463     9.8286    28.0000   109.0000    81.0000 
  7 3008      7376     7548.7  wm-lh-inferiorparietal            89.9420    12.2613    34.0000   118.0000    84.0000 
  8 3009      4506     4644.6  wm-lh-inferiortemporal            90.7583    10.0433    40.0000   112.0000    72.0000 
  9 3010      3325     3388.5  wm-lh-isthmuscingulate            96.7504    13.2268    27.0000   116.0000    89.0000 
 10 3011      7508     7835.2  wm-lh-lateraloccipital            91.5843     9.5145    14.0000   117.0000   103.0000 
 11 3012      4936     4946.0  wm-lh-lateralorbitofrontal        93.4581    11.3340    37.0000   118.0000    81.0000 
 12 3013      4159     4217.1  wm-lh-lingual                     88.5850    10.4873    30.0000   112.0000    82.0000 
 13 3014      2274     2248.6  wm-lh-medialorbitofrontal         92.3509    12.8837    36.0000   116.0000    80.0000 
 14 3015      3434     3656.2  wm-lh-middletemporal              91.0527     9.3482    65.0000   115.0000    50.0000 
 15 3016       939     1041.5  wm-lh-parahippocampal             90.2311     8.7948    47.0000   112.0000    65.0000 
 16 3017      2984     2957.6  wm-lh-paracentral                 92.7420     7.8888    70.0000   111.0000    41.0000 
 17 3018      2319     2391.5  wm-lh-parsopercularis             96.2229     9.4036    67.0000   117.0000    50.0000 
 18 3019       879      896.2  wm-lh-parsorbitalis               87.7474     9.6634    49.0000   117.0000    68.0000 
 19 3020      2420     2454.4  wm-lh-parstriangularis            92.3157    10.3691    40.0000   120.0000    80.0000 
 20 3021      3223     3189.9  wm-lh-pericalcarine               88.5352    11.4890    43.0000   112.0000    69.0000 
 21 3022      6258     6494.6  wm-lh-postcentral                 96.8386     8.2214    70.0000   117.0000    47.0000 
 22 3023      3512     3550.0  wm-lh-posteriorcingulate          94.4149    11.7313    34.0000   116.0000    82.0000 
 23 3024     10585    10868.4  wm-lh-precentral                  96.7622     7.7114    69.0000   118.0000    49.0000 
 24 3025      6957     7011.2  wm-lh-precuneus                   90.1127    13.3390    45.0000   118.0000    73.0000 
 25 3026      1829     1812.4  wm-lh-rostralanteriorcingulate    98.1394    16.3562    19.0000   123.0000   104.0000 
 26 3027     11115    11293.3  wm-lh-rostralmiddlefrontal        95.3962     9.6169    53.0000   122.0000    69.0000 
 27 3028     12747    13005.2  wm-lh-superiorfrontal             93.5145     8.6972    58.0000   120.0000    62.0000 
 28 3029      8262     8453.3  wm-lh-superiorparietal            94.8005     9.5479    45.0000   118.0000    73.0000 
 29 3030      5708     6033.8  wm-lh-superiortemporal            93.4569     9.9550    58.0000   116.0000    58.0000 
 30 3031      6763     7032.8  wm-lh-supramarginal               97.0856     8.8800    62.0000   118.0000    56.0000 
 31 3032       190      184.8  wm-lh-frontalpole                 86.8421     7.5134    75.0000   109.0000    34.0000 
 32 3033       642      689.4  wm-lh-temporalpole                79.3224     9.2925    58.0000   102.0000    44.0000 
 33 3034       517      546.9  wm-lh-transversetemporal          95.9710     6.8464    75.0000   109.0000    34.0000 
 34 3035      8303     8354.0  wm-lh-insula                      92.5527    10.7920    17.0000   116.0000    99.0000 
 35 4001      1087     1075.9  wm-rh-bankssts                   101.2999     8.9473    69.0000   124.0000    55.0000 
 36 4002      1852     1860.7  wm-rh-caudalanteriorcingulate     96.6906    14.2062    37.0000   122.0000    85.0000 
 37 4003      3784     3923.1  wm-rh-caudalmiddlefrontal        100.1150     7.7564    72.0000   118.0000    46.0000 
 38 4005      2486     2572.1  wm-rh-cuneus                      97.1621     9.2259    72.0000   114.0000    42.0000 
 39 4006       401      465.8  wm-rh-entorhinal                  72.2618     7.7009    52.0000    97.0000    45.0000 
 40 4007      3663     3675.3  wm-rh-fusiform                    88.0229    10.3600    52.0000   112.0000    60.0000 
 41 4008      7812     8054.2  wm-rh-inferiorparietal            98.8268    10.0047    43.0000   123.0000    80.0000 
 42 4009      4696     4803.5  wm-rh-inferiortemporal            88.1729    11.4925    29.0000   116.0000    87.0000 
 43 4010      2986     3051.5  wm-rh-isthmuscingulate           100.5543    12.4455    29.0000   121.0000    92.0000 
 44 4011      8134     8357.6  wm-rh-lateraloccipital            95.7386     8.9749    52.0000   121.0000    69.0000 
 45 4012      5927     5859.0  wm-rh-lateralorbitofrontal        95.3209    12.0400    16.0000   122.0000   106.0000 
 46 4013      4440     4609.4  wm-rh-lingual                     90.2050    11.4408     6.0000   113.0000   107.0000 
 47 4014      3030     3057.0  wm-rh-medialorbitofrontal         95.3096    14.1597    23.0000   124.0000   101.0000 
 48 4015      3895     4141.3  wm-rh-middletemporal              92.8295    10.4652    47.0000   117.0000    70.0000 
 49 4016       860      961.7  wm-rh-parahippocampal             86.1837     9.4370    50.0000   110.0000    60.0000 
 50 4017      3808     3799.5  wm-rh-paracentral                 94.1723     8.2100    59.0000   116.0000    57.0000 
 51 4018      1923     1956.5  wm-rh-parsopercularis             97.7254     9.5792    73.0000   120.0000    47.0000 
 52 4019      1184     1230.2  wm-rh-parsorbitalis               92.5304    10.3925    50.0000   126.0000    76.0000 
 53 4020      2754     2804.4  wm-rh-parstriangularis            96.9158    10.3164    60.0000   118.0000    58.0000 
 54 4021      3449     3368.3  wm-rh-pericalcarine               91.8533    11.0410    29.0000   114.0000    85.0000 
 55 4022      5527     5780.1  wm-rh-postcentral                 98.2227     8.7761    72.0000   122.0000    50.0000 
 56 4023      2986     3034.8  wm-rh-posteriorcingulate          96.7673    12.3323    38.0000   117.0000    79.0000 
 57 4024     11076    11488.3  wm-rh-precentral                  97.2462     9.0172    38.0000   125.0000    87.0000 
 58 4025      7459     7444.0  wm-rh-precuneus                   96.9776     9.4068    37.0000   117.0000    80.0000 
 59 4026      1544     1536.6  wm-rh-rostralanteriorcingulate   102.8595    13.9816    24.0000   125.0000   101.0000 
 60 4027     11535    11784.3  wm-rh-rostralmiddlefrontal        98.7388    10.1016    35.0000   123.0000    88.0000 
 61 4028     13596    13986.2  wm-rh-superiorfrontal             96.2701     9.0250    57.0000   126.0000    69.0000 
 62 4029      8354     8585.0  wm-rh-superiorparietal            96.9441     8.8599    35.0000   117.0000    82.0000 
 63 4030      4816     5099.3  wm-rh-superiortemporal            97.0417    11.6812    64.0000   128.0000    64.0000 
 64 4031      6509     6767.4  wm-rh-supramarginal              101.4017     8.6972    62.0000   124.0000    62.0000 
 65 4032       373      373.1  wm-rh-frontalpole                 96.2895     9.5601    75.0000   124.0000    49.0000 
 66 4033       409      471.0  wm-rh-temporalpole                77.2812     8.3102    60.0000    99.0000    39.0000 
 67 4034       554      560.0  wm-rh-transversetemporal          99.3321     8.0265    75.0000   115.0000    40.0000 
 68 4035      7762     7905.0  wm-rh-insula                      93.7917    10.9260    20.0000   119.0000    99.0000 
 69 5001     18864    18575.4  Left-UnsegmentedWhiteMatter       86.8602    18.3104    11.0000   120.0000   109.0000 
 70 5002     19651    19033.5  Right-UnsegmentedWhiteMatter      87.1764    19.3691     9.0000   124.0000   115.0000 
