# Supplementary material for: Computer assisted diagnosis of Alzheimer’s disease using statistical likelihood-ratio test
Source: PLoS One. 2023 Feb 17;18(2):e0279574. doi: 10.1371/journal.pone.0279574 (PMC9937475; doi:10.1371/journal.pone.0279574)
Supplement: S2 File — (ZIP) [file pone.0279574.s002.zip › ADNI_NC/1_1_20/S24764/stats/aseg.stats]

# Title Segmentation Statistics 
# 
# generating_program mri_segstats
# cvs_version $Id: mri_segstats.c,v 1.121 2016/05/31 17:27:11 greve Exp $
# cmdline mri_segstats --seg mri/aseg.mgz --sum stats/aseg.stats --pv mri/norm.mgz --empty --brainmask mri/brainmask.mgz --brain-vol-from-seg --excludeid 0 --excl-ctxgmwm --supratent --subcortgray --in mri/norm.mgz --in-intensity-name norm --in-intensity-units MR --etiv --surf-wm-vol --surf-ctx-vol --totalgray --euler --ctab /home/span/acad/xzheng/freesurfer/ASegStatsLUT.txt --subject S24764 
# sysname  Linux
# hostname ada
# machine  x86_64
# user     xzheng
# anatomy_type volume
# 
# SUBJECTS_DIR /home/span/acad/xzheng/freesurfer/subjects
# subjectname S24764
# Measure BrainSeg, BrainSegVol, Brain Segmentation Volume, 1151481.000000, mm^3
# Measure BrainSegNotVent, BrainSegVolNotVent, Brain Segmentation Volume Without Ventricles, 1125223.000000, mm^3
# Measure BrainSegNotVentSurf, BrainSegVolNotVentSurf, Brain Segmentation Volume Without Ventricles from Surf, 1124977.095570, mm^3
# Measure VentricleChoroidVol, VentricleChoroidVol, Volume of ventricles and choroid plexus, 21580.000000, mm^3
# Measure lhCortex, lhCortexVol, Left hemisphere cortical gray matter volume, 223718.242236, mm^3
# Measure rhCortex, rhCortexVol, Right hemisphere cortical gray matter volume, 222807.925354, mm^3
# Measure Cortex, CortexVol, Total cortical gray matter volume, 446526.167590, mm^3
# Measure lhCerebralWhiteMatter, lhCerebralWhiteMatterVol, Left hemisphere cerebral white matter volume, 252981.207744, mm^3
# Measure rhCerebralWhiteMatter, rhCerebralWhiteMatterVol, Right hemisphere cerebral white matter volume, 248074.720237, mm^3
# Measure CerebralWhiteMatter, CerebralWhiteMatterVol, Total cerebral white matter volume, 501055.927980, mm^3
# Measure SubCortGray, SubCortGrayVol, Subcortical gray matter volume, 51706.000000, mm^3
# Measure TotalGray, TotalGrayVol, Total gray matter volume, 600022.167590, mm^3
# Measure SupraTentorial, SupraTentorialVol, Supratentorial volume, 1024880.095570, mm^3
# Measure SupraTentorialNotVent, SupraTentorialVolNotVent, Supratentorial volume, 1003300.095570, mm^3
# Measure SupraTentorialNotVentVox, SupraTentorialVolNotVentVox, Supratentorial volume voxel count, 999508.000000, mm^3
# Measure Mask, MaskVol, Mask Volume, 1656672.000000, mm^3
# Measure BrainSegVol-to-eTIV, BrainSegVol-to-eTIV, Ratio of BrainSegVol to eTIV, 0.724033, unitless
# Measure MaskVol-to-eTIV, MaskVol-to-eTIV, Ratio of MaskVol to eTIV, 1.041689, unitless
# Measure lhSurfaceHoles, lhSurfaceHoles, Number of defect holes in lh surfaces prior to fixing, 45, unitless
# Measure rhSurfaceHoles, rhSurfaceHoles, Number of defect holes in rh surfaces prior to fixing, 26, unitless
# Measure SurfaceHoles, SurfaceHoles, Total number of defect holes in surfaces prior to fixing, 71, unitless
# Measure EstimatedTotalIntraCranialVol, eTIV, Estimated Total Intracranial Volume, 1590371.213813, mm^3
# SegVolFile mri/aseg.mgz 
# SegVolFileTimeStamp  2020/01/23 23:41:35 
# ColorTable /home/span/acad/xzheng/freesurfer/ASegStatsLUT.txt 
# ColorTableTimeStamp 2017/01/19 09:00:02 
# InVolFile  mri/norm.mgz 
# InVolFileTimeStamp  2020/01/23 13:06:15 
# InVolFrame 0 
# PVVolFile  mri/norm.mgz 
# PVVolFileTimeStamp  2020/01/23 13:06:15 
# Excluding Cortical Gray and White Matter
# ExcludeSegId 0 2 3 41 42 
# VoxelVolume_mm3 1 
# TableCol  1 ColHeader Index 
# TableCol  1 FieldName Index 
# TableCol  1 Units     NA 
# TableCol  2 ColHeader SegId 
# TableCol  2 FieldName Segmentation Id
# TableCol  2 Units     NA
# TableCol  3 ColHeader NVoxels 
# TableCol  3 FieldName Number of Voxels
# TableCol  3 Units     unitless
# TableCol  4 ColHeader Volume_mm3
# TableCol  4 FieldName Volume
# TableCol  4 Units     mm^3
# TableCol  5 ColHeader StructName
# TableCol  5 FieldName Structure Name
# TableCol  5 Units     NA
# TableCol  6 ColHeader normMean 
# TableCol  6 FieldName Intensity normMean
# TableCol  6 Units     MR
# TableCol  7 ColHeader normStdDev
# TableCol  7 FieldName Itensity normStdDev
# TableCol  7 Units     MR
# TableCol  8 ColHeader normMin
# TableCol  8 FieldName Intensity normMin
# TableCol  8 Units     MR
# TableCol  9 ColHeader normMax
# TableCol  9 FieldName Intensity normMax
# TableCol  9 Units     MR
# TableCol 10 ColHeader normRange
# TableCol 10 FieldName Intensity normRange
# TableCol 10 Units     MR
# NRows 45 
# NTableCols 10 
# ColHeaders  Index SegId NVoxels Volume_mm3 StructName normMean normStdDev normMin normMax normRange  
  1   4     11399    11665.6  Left-Lateral-Ventricle            16.5500    12.9228     0.0000    85.0000    85.0000 
  2   5       497      560.8  Left-Inf-Lat-Vent                 42.1268    12.9491    10.0000    79.0000    69.0000 
  3   7     12205    12973.5  Left-Cerebellum-White-Matter      82.8614     7.2068    34.0000   106.0000    72.0000 
  4   8     49054    48878.6  Left-Cerebellum-Cortex            56.1404    11.4939     3.0000    87.0000    84.0000 
  5  10      6660     6395.8  Left-Thalamus-Proper              83.8629    11.4339    22.0000   111.0000    89.0000 
  6  11      3076     2993.6  Left-Caudate                      70.8722    10.0368    39.0000   104.0000    65.0000 
  7  12      4376     4374.6  Left-Putamen                      78.1447     7.2042    31.0000   102.0000    71.0000 
  8  13      1833     1753.3  Left-Pallidum                     95.4146     6.8139    71.0000   114.0000    43.0000 
  9  14      1180     1217.7  3rd-Ventricle                     23.8814    15.2345     0.0000    67.0000    67.0000 
 10  15      2029     2169.1  4th-Ventricle                     22.4510    11.9386     3.0000    70.0000    67.0000 
 11  16     21168    21299.0  Brain-Stem                        81.0939    10.4282    14.0000   115.0000   101.0000 
 12  17      3801     3631.4  Left-Hippocampus                  64.3299     8.9193    25.0000   100.0000    75.0000 
 13  18      1413     1404.6  Left-Amygdala                     61.9108     7.1229    30.0000    84.0000    54.0000 
 14  24      1469     1432.7  CSF                               29.1280    13.2876     4.0000    73.0000    69.0000 
 15  26       555      517.6  Left-Accumbens-area               65.9550     5.8843    36.0000    92.0000    56.0000 
 16  28      3777     3668.8  Left-VentralDC                    90.5568    12.8794    30.0000   122.0000    92.0000 
 17  30       184      189.7  Left-vessel                       40.0815    18.0397     5.0000    71.0000    66.0000 
 18  31       767      697.5  Left-choroid-plexus               42.6714    13.1506    11.0000    79.0000    68.0000 
 19  43      7977     8200.3  Right-Lateral-Ventricle           21.8358    14.9442     0.0000    92.0000    92.0000 
 20  44       211      235.6  Right-Inf-Lat-Vent                39.3412    14.0159     5.0000    73.0000    68.0000 
 21  46     11492    12173.9  Right-Cerebellum-White-Matter     81.6747     6.3366    18.0000    95.0000    77.0000 
 22  47     50108    49914.3  Right-Cerebellum-Cortex           56.8678     9.3879    10.0000    87.0000    77.0000 
 23  49      6494     6194.4  Right-Thalamus-Proper             80.3406    11.2034    15.0000   110.0000    95.0000 
 24  50      3120     3005.7  Right-Caudate                     71.5433    10.3880    37.0000   102.0000    65.0000 
 25  51      4403     4350.9  Right-Putamen                     79.6452     7.9131    23.0000   100.0000    77.0000 
 26  52      2100     2065.5  Right-Pallidum                    97.3981     7.0596    64.0000   124.0000    60.0000 
 27  53      4120     3992.6  Right-Hippocampus                 63.8524     9.0249    26.0000    93.0000    67.0000 
 28  54      1646     1604.1  Right-Amygdala                    61.9854     7.5832    35.0000    85.0000    50.0000 
 29  58       597      563.7  Right-Accumbens-area              70.7119     6.1903    54.0000    89.0000    35.0000 
 30  60      3766     3606.6  Right-VentralDC                   90.2653    13.6531    15.0000   124.0000   109.0000 
 31  62        18       31.0  Right-vessel                      50.1667    10.6895    32.0000    69.0000    37.0000 
 32  63       729      626.1  Right-choroid-plexus              44.2771    12.8601    15.0000    79.0000    64.0000 
 33  72         0        0.0  5th-Ventricle                      0.0000     0.0000     0.0000     0.0000     0.0000 
 34  77      5313     5355.9  WM-hypointensities                73.8127    12.0546    31.0000   111.0000    80.0000 
 35  78         0        0.0  Left-WM-hypointensities            0.0000     0.0000     0.0000     0.0000     0.0000 
 36  79         0        0.0  Right-WM-hypointensities           0.0000     0.0000     0.0000     0.0000     0.0000 
 37  80         0        0.0  non-WM-hypointensities             0.0000     0.0000     0.0000     0.0000     0.0000 
 38  81         0        0.0  Left-non-WM-hypointensities        0.0000     0.0000     0.0000     0.0000     0.0000 
 39  82         0        0.0  Right-non-WM-hypointensities       0.0000     0.0000     0.0000     0.0000     0.0000 
 40  85       256      298.7  Optic-Chiasm                      84.5312    20.5015    27.0000   125.0000    98.0000 
 41 251      1140     1096.5  CC_Posterior                     102.4079    11.7383    44.0000   117.0000    73.0000 
 42 252       530      475.8  CC_Mid_Posterior                  88.7943    18.8300    20.0000   113.0000    93.0000 
 43 253       523      473.8  CC_Central                        87.8375    16.6727    33.0000   109.0000    76.0000 
 44 254       517      476.6  CC_Mid_Anterior                   91.3075    16.2505    43.0000   108.0000    65.0000 
 45 255      1079     1032.2  CC_Anterior                       98.6821    15.3383    18.0000   121.0000   103.0000 
