# Supplementary material for: Computer assisted diagnosis of Alzheimer’s disease using statistical likelihood-ratio test
Source: PLoS One. 2023 Feb 17;18(2):e0279574. doi: 10.1371/journal.pone.0279574 (PMC9937475; doi:10.1371/journal.pone.0279574)
Supplement: S2 File — (ZIP) [file pone.0279574.s002.zip › ADNI_NC/1_1_20/S24764/stats/lh.aparc.a2009s.stats]

# Table of FreeSurfer cortical parcellation anatomical statistics 
# 
# CreationTime 2020/01/23-12:26:53-GMT
# generating_program mris_anatomical_stats
# cvs_version $Id: mris_anatomical_stats.c,v 1.79 2016/03/14 15:15:34 greve Exp $
# mrisurf.c-cvs_version $Id: mrisurf.c,v 1.781.2.6 2016/12/27 16:47:14 zkaufman Exp $
# cmdline mris_anatomical_stats -th3 -mgz -cortex ../label/lh.cortex.label -f ../stats/lh.aparc.a2009s.stats -b -a ../label/lh.aparc.a2009s.annot -c ../label/aparc.annot.a2009s.ctab S24764 lh white 
# sysname  Linux
# hostname ada
# machine  x86_64
# user     xzheng
# 
# SUBJECTS_DIR /home/span/acad/xzheng/freesurfer/subjects
# anatomy_type surface
# subjectname S24764
# hemi lh
# AnnotationFile ../label/lh.aparc.a2009s.annot
# AnnotationFileTimeStamp 2020/01/23 23:26:23
# Measure Cortex, NumVert, Number of Vertices, 131119, unitless
# Measure Cortex, WhiteSurfArea, White Surface Total Area, 88533.2, mm^2
# Measure Cortex, MeanThickness, Mean Thickness, 2.32565, mm
# Measure BrainSeg, BrainSegVol, Brain Segmentation Volume, 1151481.000000, mm^3
# Measure BrainSegNotVent, BrainSegVolNotVent, Brain Segmentation Volume Without Ventricles, 1125223.000000, mm^3
# Measure BrainSegNotVentSurf, BrainSegVolNotVentSurf, Brain Segmentation Volume Without Ventricles from Surf, 1124977.095570, mm^3
# Measure Cortex, CortexVol Total cortical gray matter volume, 446526.167590, mm^3
# Measure SupraTentorial, SupraTentorialVol, Supratentorial volume, 1024880.095570, mm^3
# Measure SupraTentorialNotVent, SupraTentorialVolNotVent, Supratentorial volume, 1003300.095570, mm^3
# Measure EstimatedTotalIntraCranialVol, eTIV, Estimated Total Intracranial Volume, 1590371.213813, mm^3
# NTableCols 10
# TableCol  1 ColHeader StructName
# TableCol  1 FieldName Structure Name
# TableCol  1 Units     NA
# TableCol  2 ColHeader NumVert
# TableCol  2 FieldName Number of Vertices
# TableCol  2 Units     unitless
# TableCol  3 ColHeader SurfArea
# TableCol  3 FieldName Surface Area
# TableCol  3 Units     mm^2
# TableCol  4 ColHeader GrayVol
# TableCol  4 FieldName Gray Matter Volume
# TableCol  4 Units     mm^3
# TableCol  5 ColHeader ThickAvg 
# TableCol  5 FieldName Average Thickness
# TableCol  5 Units     mm
# TableCol  6 ColHeader ThickStd
# TableCol  6 FieldName Thickness StdDev
# TableCol  6 Units     mm 
# TableCol  7 ColHeader MeanCurv
# TableCol  7 FieldName Integrated Rectified Mean Curvature
# TableCol  7 Units     mm^-1
# TableCol  8 ColHeader GausCurv 
# TableCol  8 FieldName Integrated Rectified Gaussian Curvature
# TableCol  8 Units     mm^-2
# TableCol  9 ColHeader  FoldInd
# TableCol  9 FieldName  Folding Index 
# TableCol  9 Units      unitless 
# TableCol 10 ColHeader CurvInd
# TableCol 10 FieldName Intrinsic Curvature Index
# TableCol 10 Units     unitless
# ColHeaders StructName NumVert SurfArea GrayVol ThickAvg ThickStd MeanCurv GausCurv FoldInd CurvInd
G&S_frontomargin                         1442    961   2466  2.386 0.564     0.156     0.045       22     2.8
G&S_occipital_inf                        1781   1218   3251  2.420 0.610     0.155     0.034       28     2.4
G&S_paracentral                          1554    981   2274  2.044 0.554     0.121     0.032       13     2.3
G&S_subcentral                           1437    980   2583  2.442 0.511     0.123     0.029       14     1.7
G&S_transv_frontopol                      759    500   1438  2.431 0.564     0.171     0.047       14     1.6
G&S_cingul-Ant                           2145   1557   4393  2.591 0.743     0.136     0.034       33     3.0
G&S_cingul-Mid-Ant                       1435   1016   2525  2.481 0.688     0.153     0.047       27     3.2
G&S_cingul-Mid-Post                      1222    890   2150  2.299 0.630     0.126     0.026       11     1.3
G_cingul-Post-dorsal                      717    497   2091  3.137 0.836     0.166     0.043       12     1.2
G_cingul-Post-ventral                     508    343    981  2.215 0.983     0.173     0.052       20     0.8
G_cuneus                                 2558   1659   3782  1.928 0.556     0.152     0.038       38     4.2
G_front_inf-Opercular                    1468    958   2978  2.492 0.488     0.123     0.031       18     1.9
G_front_inf-Orbital                       502    305   1048  2.557 0.537     0.152     0.055        9     1.1
G_front_inf-Triangul                      963    624   1637  2.126 0.583     0.130     0.036       12     1.3
G_front_middle                           5570   3476   9741  2.319 0.595     0.141     0.046       83    11.0
G_front_sup                              7095   4547  14250  2.615 0.627     0.133     0.041       88    12.5
G_Ins_lg&S_cent_ins                       578    400   1412  3.358 0.793     0.134     0.035        8     0.9
G_insular_short                           694    461   2194  3.734 0.798     0.136     0.045        8     1.7
G_occipital_middle                       2723   1776   5319  2.364 0.523     0.142     0.038       42     4.2
G_occipital_sup                          1549   1012   2457  2.269 0.613     0.142     0.039       20     2.5
G_oc-temp_lat-fusifor                    1786   1218   4680  3.008 0.717     0.144     0.032       29     2.4
G_oc-temp_med-Lingual                    3479   2405   6184  2.170 0.657     0.163     0.041       61     6.0
G_oc-temp_med-Parahip                    1048    784   3708  3.359 0.886     0.129     0.029       12     1.1
G_orbital                                2342   1597   6029  2.962 0.772     0.148     0.043       36     4.3
G_pariet_inf-Angular                     2796   1882   5207  2.305 0.537     0.143     0.043       40     5.2
G_pariet_inf-Supramar                    2941   1967   5790  2.492 0.618     0.137     0.033       37     4.1
G_parietal_sup                           3365   2023   5082  2.071 0.569     0.121     0.034       36     4.9
G_postcentral                            2251   1397   2698  1.732 0.569     0.108     0.024       18     2.4
G_precentral                             2803   1623   3879  2.074 0.594     0.104     0.029       21     3.3
G_precuneus                              2946   2096   6581  2.495 0.628     0.165     0.046       54     5.8
G_rectus                                  800    607   2280  2.674 0.714     0.178     0.056       21     1.9
G_subcallosal                            1079    742   1478  2.171 1.384     0.130     0.053       22     1.9
G_temp_sup-G_T_transv                     511    294    667  2.069 0.507     0.108     0.022        4     0.4
G_temp_sup-Lateral                       1981   1338   5362  2.839 0.855     0.135     0.042       28     3.6
G_temp_sup-Plan_polar                     594    413   1792  3.580 0.915     0.093     0.028        3     0.7
G_temp_sup-Plan_tempo                    1016    700   1739  2.244 0.623     0.113     0.025        8     1.0
G_temporal_inf                           2516   1756   6740  2.749 0.753     0.145     0.044       37     4.4
G_temporal_middle                        3105   2283   8471  2.684 0.782     0.168     0.050       59     7.1
Lat_Fis-ant-Horizont                      329    210    406  2.149 0.300     0.128     0.023        3     0.4
Lat_Fis-ant-Vertical                      161    129    269  2.530 0.565     0.131     0.018        2     0.2
Lat_Fis-post                             1017    683   1129  1.985 0.533     0.115     0.026        7     1.1
Pole_occipital                           2022   1318   2755  1.924 0.466     0.145     0.037       26     3.2
Pole_temporal                            1441   1138   5958  3.391 0.880     0.174     0.049       30     2.9
S_calcarine                              3349   2417   3531  1.660 0.421     0.133     0.027       37     3.8
S_central                                3121   2148   3139  1.677 0.580     0.098     0.019       17     2.4
S_cingul-Marginalis                      1005    732   1325  2.048 0.574     0.100     0.014        5     0.6
S_circular_insula_ant                     660    429   1022  2.762 0.615     0.112     0.030       12     0.8
S_circular_insula_inf                    1375    945   2177  2.676 0.811     0.089     0.017        6     1.1
S_circular_insula_sup                    1682   1163   2245  2.281 0.473     0.102     0.019        8     1.3
S_collat_transv_ant                       700    510   1351  2.859 0.463     0.123     0.020        5     0.6
S_collat_transv_post                      607    419    754  2.126 0.446     0.152     0.039        7     1.0
S_front_inf                              1889   1270   2296  2.005 0.476     0.115     0.024       16     1.8
S_front_middle                           1737   1179   1938  1.901 0.524     0.114     0.025       13     1.7
S_front_sup                              2968   2031   4162  2.122 0.530     0.111     0.026       22     3.0
S_interm_prim-Jensen                      568    393    659  2.086 0.399     0.127     0.028        5     0.7
S_intrapariet&P_trans                    3188   2163   3875  2.022 0.513     0.104     0.018       19     2.4
S_oc_middle&Lunatus                      1166    802   1277  1.867 0.417     0.116     0.027        7     1.3
S_oc_sup&transversal                     1742   1184   2061  2.008 0.417     0.126     0.026       17     1.9
S_occipital_ant                           842    595   1185  2.044 0.597     0.122     0.023        8     0.9
S_oc-temp_lat                            1187    824   1617  2.403 0.485     0.109     0.018        8     0.9
S_oc-temp_med&Lingual                    2172   1562   3248  2.360 0.545     0.110     0.016       15     1.4
S_orbital_lateral                         538    371    530  1.740 0.342     0.112     0.016        4     0.5
S_orbital_med-olfact                      531    373    938  2.594 0.775     0.143     0.030        7     0.7
S_orbital-H_Shaped                       1265    877   2081  2.509 0.648     0.134     0.030       12     1.6
S_parieto_occipital                      2699   1773   3318  2.079 0.450     0.115     0.024       23     2.6
S_pericallosal                           1694   1032   1408  1.855 1.128     0.128     0.026       36     1.5
S_postcentral                            3054   2020   4204  2.236 0.641     0.109     0.026       22     3.3
S_precentral-inf-part                    1345    897   1726  2.070 0.519     0.087     0.015        6     0.9
S_precentral-sup-part                    1722   1133   2272  2.402 0.646     0.116     0.026       13     2.0
S_suborbital                              598    437    912  2.242 0.815     0.146     0.027        9     0.7
S_subparietal                            1049    767   1708  2.410 0.588     0.123     0.027        8     1.0
S_temporal_inf                           1538   1085   2185  2.391 0.527     0.118     0.026       10     1.5
S_temporal_sup                           5794   4052   8995  2.335 0.569     0.103     0.024       39     5.5
S_temporal_transverse                     305    185    320  2.006 0.493     0.110     0.018        3     0.3
