# Supplementary material for: Computer assisted diagnosis of Alzheimer’s disease using statistical likelihood-ratio test
Source: PLoS One. 2023 Feb 17;18(2):e0279574. doi: 10.1371/journal.pone.0279574 (PMC9937475; doi:10.1371/journal.pone.0279574)
Supplement: S2 File — (ZIP) [file pone.0279574.s002.zip › ADNI_NC/1_1_20/S24764/stats/lh.aparc.DKTatlas.stats]

# Table of FreeSurfer cortical parcellation anatomical statistics 
# 
# CreationTime 2020/01/23-12:28:31-GMT
# generating_program mris_anatomical_stats
# cvs_version $Id: mris_anatomical_stats.c,v 1.79 2016/03/14 15:15:34 greve Exp $
# mrisurf.c-cvs_version $Id: mrisurf.c,v 1.781.2.6 2016/12/27 16:47:14 zkaufman Exp $
# cmdline mris_anatomical_stats -th3 -mgz -cortex ../label/lh.cortex.label -f ../stats/lh.aparc.DKTatlas.stats -b -a ../label/lh.aparc.DKTatlas.annot -c ../label/aparc.annot.DKTatlas.ctab S24764 lh white 
# sysname  Linux
# hostname ada
# machine  x86_64
# user     xzheng
# 
# SUBJECTS_DIR /home/span/acad/xzheng/freesurfer/subjects
# anatomy_type surface
# subjectname S24764
# hemi lh
# AnnotationFile ../label/lh.aparc.DKTatlas.annot
# AnnotationFileTimeStamp 2020/01/23 23:28:07
# Measure Cortex, NumVert, Number of Vertices, 131119, unitless
# Measure Cortex, WhiteSurfArea, White Surface Total Area, 88533.2, mm^2
# Measure Cortex, MeanThickness, Mean Thickness, 2.32565, mm
# Measure BrainSeg, BrainSegVol, Brain Segmentation Volume, 1151481.000000, mm^3
# Measure BrainSegNotVent, BrainSegVolNotVent, Brain Segmentation Volume Without Ventricles, 1125223.000000, mm^3
# Measure BrainSegNotVentSurf, BrainSegVolNotVentSurf, Brain Segmentation Volume Without Ventricles from Surf, 1124977.095570, mm^3
# Measure Cortex, CortexVol Total cortical gray matter volume, 446526.167590, mm^3
# Measure SupraTentorial, SupraTentorialVol, Supratentorial volume, 1024880.095570, mm^3
# Measure SupraTentorialNotVent, SupraTentorialVolNotVent, Supratentorial volume, 1003300.095570, mm^3
# Measure EstimatedTotalIntraCranialVol, eTIV, Estimated Total Intracranial Volume, 1590371.213813, mm^3
# NTableCols 10
# TableCol  1 ColHeader StructName
# TableCol  1 FieldName Structure Name
# TableCol  1 Units     NA
# TableCol  2 ColHeader NumVert
# TableCol  2 FieldName Number of Vertices
# TableCol  2 Units     unitless
# TableCol  3 ColHeader SurfArea
# TableCol  3 FieldName Surface Area
# TableCol  3 Units     mm^2
# TableCol  4 ColHeader GrayVol
# TableCol  4 FieldName Gray Matter Volume
# TableCol  4 Units     mm^3
# TableCol  5 ColHeader ThickAvg 
# TableCol  5 FieldName Average Thickness
# TableCol  5 Units     mm
# TableCol  6 ColHeader ThickStd
# TableCol  6 FieldName Thickness StdDev
# TableCol  6 Units     mm 
# TableCol  7 ColHeader MeanCurv
# TableCol  7 FieldName Integrated Rectified Mean Curvature
# TableCol  7 Units     mm^-1
# TableCol  8 ColHeader GausCurv 
# TableCol  8 FieldName Integrated Rectified Gaussian Curvature
# TableCol  8 Units     mm^-2
# TableCol  9 ColHeader  FoldInd
# TableCol  9 FieldName  Folding Index 
# TableCol  9 Units      unitless 
# TableCol 10 ColHeader CurvInd
# TableCol 10 FieldName Intrinsic Curvature Index
# TableCol 10 Units     unitless
# ColHeaders StructName NumVert SurfArea GrayVol ThickAvg ThickStd MeanCurv GausCurv FoldInd CurvInd
caudalanteriorcingulate                  1629   1120   2953  2.686 1.017     0.160     0.037       37     2.6
caudalmiddlefrontal                      3787   2392   5281  2.201 0.472     0.121     0.033       34     5.6
cuneus                                   3608   2343   5221  2.024 0.559     0.136     0.033       44     4.8
entorhinal                                408    343   1915  3.707 0.903     0.172     0.032        7     0.6
fusiform                                 4036   2825   8371  2.716 0.677     0.128     0.025       47     4.1
inferiorparietal                         7078   4843  11451  2.223 0.525     0.126     0.032       73     9.5
inferiortemporal                         4813   3454  11724  2.751 0.735     0.142     0.036       59     7.3
isthmuscingulate                         1963   1335   3214  2.130 0.970     0.131     0.034       40     2.3
lateraloccipital                         8262   5518  12589  2.125 0.545     0.145     0.035      112    12.0
lateralorbitofrontal                     4034   2710   8170  2.751 0.765     0.142     0.040       56     6.7
lingual                                  5341   3701   8351  2.087 0.641     0.149     0.035       78     8.0
medialorbitofrontal                      2206   1642   4560  2.414 1.060     0.157     0.046       48     4.0
middletemporal                           6502   4664  14194  2.535 0.717     0.135     0.036       85     9.8
parahippocampal                           943    682   2217  2.811 0.759     0.090     0.016        6     0.5
paracentral                              2435   1636   3614  2.139 0.572     0.103     0.022       14     2.5
parsopercularis                          1779   1196   3091  2.329 0.541     0.119     0.027       18     1.9
parsorbitalis                            1203    786   2281  2.466 0.582     0.139     0.036       15     1.8
parstriangularis                         2281   1516   3072  2.059 0.544     0.127     0.027       25     2.5
pericalcarine                            2446   1743   2450  1.581 0.367     0.150     0.033       33     3.4
postcentral                              6914   4479   8809  1.903 0.677     0.104     0.023       50     6.7
posteriorcingulate                       1896   1323   3398  2.331 0.820     0.142     0.031       28     2.5
precentral                               7308   4695  10122  2.164 0.609     0.106     0.025       51     7.5
precuneus                                5990   4278  10851  2.304 0.629     0.141     0.035       78     8.6
rostralanteriorcingulate                 1742   1218   3485  2.598 0.878     0.142     0.037       31     2.6
rostralmiddlefrontal                     6941   4582  11457  2.261 0.671     0.135     0.039       89    11.3
superiorfrontal                         11965   7835  21305  2.428 0.649     0.130     0.039      142    19.7
superiorparietal                         6991   4405   9543  2.058 0.527     0.119     0.030       69     9.0
superiortemporal                         7463   5140  16527  2.701 0.869     0.117     0.032       73    10.0
supramarginal                            5749   3871   9612  2.373 0.613     0.124     0.029       57     6.8
transversetemporal                        686    389    722  1.914 0.430     0.115     0.021        7     0.6
insula                                   2720   1871   5764  3.006 0.928     0.116     0.031       30     3.9
