# Supplementary material for: Computer assisted diagnosis of Alzheimer’s disease using statistical likelihood-ratio test
Source: PLoS One. 2023 Feb 17;18(2):e0279574. doi: 10.1371/journal.pone.0279574 (PMC9937475; doi:10.1371/journal.pone.0279574)
Supplement: S2 File — (ZIP) [file pone.0279574.s002.zip › ADNI_NC/1_1_20/S24764/stats/lh.aparc.pial.stats]

# Table of FreeSurfer cortical parcellation anatomical statistics 
# 
# CreationTime 2020/01/23-12:24:36-GMT
# generating_program mris_anatomical_stats
# cvs_version $Id: mris_anatomical_stats.c,v 1.79 2016/03/14 15:15:34 greve Exp $
# mrisurf.c-cvs_version $Id: mrisurf.c,v 1.781.2.6 2016/12/27 16:47:14 zkaufman Exp $
# cmdline mris_anatomical_stats -th3 -mgz -cortex ../label/lh.cortex.label -f ../stats/lh.aparc.pial.stats -b -a ../label/lh.aparc.annot -c ../label/aparc.annot.ctab S24764 lh pial 
# sysname  Linux
# hostname ada
# machine  x86_64
# user     xzheng
# 
# SUBJECTS_DIR /home/span/acad/xzheng/freesurfer/subjects
# anatomy_type surface
# subjectname S24764
# hemi lh
# AnnotationFile ../label/lh.aparc.annot
# AnnotationFileTimeStamp 2020/01/23 22:50:40
# Measure Cortex, NumVert, Number of Vertices, 131087, unitless
# Measure Cortex, PialSurfArea, Pial Surface Total Area, 103255, mm^2
# Measure Cortex, MeanThickness, Mean Thickness, 2.32574, mm
# Measure BrainSeg, BrainSegVol, Brain Segmentation Volume, 1151481.000000, mm^3
# Measure BrainSegNotVent, BrainSegVolNotVent, Brain Segmentation Volume Without Ventricles, 1125223.000000, mm^3
# Measure BrainSegNotVentSurf, BrainSegVolNotVentSurf, Brain Segmentation Volume Without Ventricles from Surf, 1124977.095570, mm^3
# Measure Cortex, CortexVol Total cortical gray matter volume, 446526.167590, mm^3
# Measure SupraTentorial, SupraTentorialVol, Supratentorial volume, 1024880.095570, mm^3
# Measure SupraTentorialNotVent, SupraTentorialVolNotVent, Supratentorial volume, 1003300.095570, mm^3
# Measure EstimatedTotalIntraCranialVol, eTIV, Estimated Total Intracranial Volume, 1590371.213813, mm^3
# NTableCols 10
# TableCol  1 ColHeader StructName
# TableCol  1 FieldName Structure Name
# TableCol  1 Units     NA
# TableCol  2 ColHeader NumVert
# TableCol  2 FieldName Number of Vertices
# TableCol  2 Units     unitless
# TableCol  3 ColHeader SurfArea
# TableCol  3 FieldName Surface Area
# TableCol  3 Units     mm^2
# TableCol  4 ColHeader GrayVol
# TableCol  4 FieldName Gray Matter Volume
# TableCol  4 Units     mm^3
# TableCol  5 ColHeader ThickAvg 
# TableCol  5 FieldName Average Thickness
# TableCol  5 Units     mm
# TableCol  6 ColHeader ThickStd
# TableCol  6 FieldName Thickness StdDev
# TableCol  6 Units     mm 
# TableCol  7 ColHeader MeanCurv
# TableCol  7 FieldName Integrated Rectified Mean Curvature
# TableCol  7 Units     mm^-1
# TableCol  8 ColHeader GausCurv 
# TableCol  8 FieldName Integrated Rectified Gaussian Curvature
# TableCol  8 Units     mm^-2
# TableCol  9 ColHeader  FoldInd
# TableCol  9 FieldName  Folding Index 
# TableCol  9 Units      unitless 
# TableCol 10 ColHeader CurvInd
# TableCol 10 FieldName Intrinsic Curvature Index
# TableCol 10 Units     unitless
# ColHeaders StructName NumVert SurfArea GrayVol ThickAvg ThickStd MeanCurv GausCurv FoldInd CurvInd
bankssts                                 1498    981   2162  2.168 0.516     0.109     0.028       19     1.6
caudalanteriorcingulate                  1157    939   2379  2.902 1.097     0.159     0.040       53     1.7
caudalmiddlefrontal                      3545   2291   4921  2.207 0.470     0.116     0.033       53     6.0
cuneus                                   2789   2210   3944  1.994 0.499     0.136     0.033       35     4.0
entorhinal                                424    697   1915  3.608 0.949     0.238     0.050        4     1.1
fusiform                                 4371   3873   9906  2.776 0.722     0.148     0.036       66     7.4
inferiorparietal                         6933   5261  10903  2.197 0.520     0.127     0.028       76     8.7
inferiortemporal                         4914   4630  11154  2.699 0.690     0.163     0.039       73     9.3
isthmuscingulate                         1957   1545   3144  2.113 0.960     0.128     0.033       32     2.5
lateraloccipital                         8203   6464  12539  2.112 0.539     0.133     0.029       95    10.8
lateralorbitofrontal                     3446   2635   6887  2.747 0.688     0.141     0.038       52     6.0
lingual                                  5197   4324   8137  2.094 0.649     0.143     0.034       71     7.9
medialorbitofrontal                      2336   2219   4868  2.511 0.873     0.169     0.038       37     4.2
middletemporal                           4950   4985  11524  2.594 0.726     0.164     0.037       61     8.3
parahippocampal                           877    883   2093  2.815 0.758     0.128     0.022        6     0.9
paracentral                              1990   1499   2894  2.062 0.564     0.099     0.019       27     1.7
parsopercularis                          1943   1544   3413  2.353 0.550     0.128     0.022       20     2.0
parsorbitalis                            1158   1148   2621  2.697 0.889     0.167     0.032       14     1.7
parstriangularis                         1822   1338   2624  2.056 0.531     0.121     0.026       18     2.0
pericalcarine                            2484   1495   2482  1.582 0.366     0.122     0.030       32     3.0
postcentral                              6138   4420   7633  1.849 0.668     0.098     0.018       36     4.6
posteriorcingulate                       1724   1378   3191  2.355 0.849     0.139     0.032       35     2.5
precentral                               7449   4835  10305  2.165 0.610     0.092     0.019       66     6.2
precuneus                                6085   4854  10777  2.290 0.621     0.140     0.033       93     9.2
rostralanteriorcingulate                 1390   1286   3146  2.793 0.803     0.160     0.029       16     1.9
rostralmiddlefrontal                     9679   7683  15543  2.206 0.625     0.144     0.033      127    15.0
superiorfrontal                         10478   7892  18535  2.473 0.610     0.126     0.035      139    16.0
superiorparietal                         8698   6192  12499  2.115 0.574     0.121     0.026      122    10.0
superiortemporal                         5854   4924  12188  2.643 0.791     0.131     0.027       57     7.1
supramarginal                            6276   4806  10752  2.386 0.599     0.122     0.026       66     7.1
frontalpole                               417    364    807  2.613 0.566     0.155     0.039       12     0.8
temporalpole                              566    922   2677  3.908 0.652     0.198     0.031        4     0.9
transversetemporal                        674    396    717  1.905 0.428     0.084     0.014        6     0.4
insula                                   3665   2346   6989  2.787 1.174     0.116     0.029       49     3.9
