# Supplementary material for: Computer assisted diagnosis of Alzheimer’s disease using statistical likelihood-ratio test
Source: PLoS One. 2023 Feb 17;18(2):e0279574. doi: 10.1371/journal.pone.0279574 (PMC9937475; doi:10.1371/journal.pone.0279574)
Supplement: S2 File — (ZIP) [file pone.0279574.s002.zip › ADNI_NC/1_1_20/S24764/stats/lh.aparc.stats]

# Table of FreeSurfer cortical parcellation anatomical statistics 
# 
# CreationTime 2020/01/23-12:24:04-GMT
# generating_program mris_anatomical_stats
# cvs_version $Id: mris_anatomical_stats.c,v 1.79 2016/03/14 15:15:34 greve Exp $
# mrisurf.c-cvs_version $Id: mrisurf.c,v 1.781.2.6 2016/12/27 16:47:14 zkaufman Exp $
# cmdline mris_anatomical_stats -th3 -mgz -cortex ../label/lh.cortex.label -f ../stats/lh.aparc.stats -b -a ../label/lh.aparc.annot -c ../label/aparc.annot.ctab S24764 lh white 
# sysname  Linux
# hostname ada
# machine  x86_64
# user     xzheng
# 
# SUBJECTS_DIR /home/span/acad/xzheng/freesurfer/subjects
# anatomy_type surface
# subjectname S24764
# hemi lh
# AnnotationFile ../label/lh.aparc.annot
# AnnotationFileTimeStamp 2020/01/23 22:50:40
# Measure Cortex, NumVert, Number of Vertices, 131087, unitless
# Measure Cortex, WhiteSurfArea, White Surface Total Area, 88511.4, mm^2
# Measure Cortex, MeanThickness, Mean Thickness, 2.32574, mm
# Measure BrainSeg, BrainSegVol, Brain Segmentation Volume, 1151481.000000, mm^3
# Measure BrainSegNotVent, BrainSegVolNotVent, Brain Segmentation Volume Without Ventricles, 1125223.000000, mm^3
# Measure BrainSegNotVentSurf, BrainSegVolNotVentSurf, Brain Segmentation Volume Without Ventricles from Surf, 1124977.095570, mm^3
# Measure Cortex, CortexVol Total cortical gray matter volume, 446526.167590, mm^3
# Measure SupraTentorial, SupraTentorialVol, Supratentorial volume, 1024880.095570, mm^3
# Measure SupraTentorialNotVent, SupraTentorialVolNotVent, Supratentorial volume, 1003300.095570, mm^3
# Measure EstimatedTotalIntraCranialVol, eTIV, Estimated Total Intracranial Volume, 1590371.213813, mm^3
# NTableCols 10
# TableCol  1 ColHeader StructName
# TableCol  1 FieldName Structure Name
# TableCol  1 Units     NA
# TableCol  2 ColHeader NumVert
# TableCol  2 FieldName Number of Vertices
# TableCol  2 Units     unitless
# TableCol  3 ColHeader SurfArea
# TableCol  3 FieldName Surface Area
# TableCol  3 Units     mm^2
# TableCol  4 ColHeader GrayVol
# TableCol  4 FieldName Gray Matter Volume
# TableCol  4 Units     mm^3
# TableCol  5 ColHeader ThickAvg 
# TableCol  5 FieldName Average Thickness
# TableCol  5 Units     mm
# TableCol  6 ColHeader ThickStd
# TableCol  6 FieldName Thickness StdDev
# TableCol  6 Units     mm 
# TableCol  7 ColHeader MeanCurv
# TableCol  7 FieldName Integrated Rectified Mean Curvature
# TableCol  7 Units     mm^-1
# TableCol  8 ColHeader GausCurv 
# TableCol  8 FieldName Integrated Rectified Gaussian Curvature
# TableCol  8 Units     mm^-2
# TableCol  9 ColHeader  FoldInd
# TableCol  9 FieldName  Folding Index 
# TableCol  9 Units      unitless 
# TableCol 10 ColHeader CurvInd
# TableCol 10 FieldName Intrinsic Curvature Index
# TableCol 10 Units     unitless
# ColHeaders StructName NumVert SurfArea GrayVol ThickAvg ThickStd MeanCurv GausCurv FoldInd CurvInd
bankssts                                 1498   1039   2162  2.168 0.516     0.098     0.027       12     1.5
caudalanteriorcingulate                  1157    801   2379  2.902 1.097     0.175     0.042       32     2.3
caudalmiddlefrontal                      3545   2216   4921  2.207 0.470     0.120     0.033       31     5.2
cuneus                                   2789   1799   3944  1.994 0.499     0.143     0.034       36     4.0
entorhinal                                424    363   1915  3.608 0.949     0.173     0.031        6     0.6
fusiform                                 4371   3070   9906  2.776 0.722     0.131     0.026       54     4.7
inferiorparietal                         6933   4735  10903  2.197 0.520     0.123     0.030       70     8.6
inferiortemporal                         4914   3499  11154  2.699 0.690     0.139     0.036       59     7.2
isthmuscingulate                         1957   1321   3144  2.113 0.960     0.131     0.034       40     2.2
lateraloccipital                         8203   5486  12539  2.112 0.539     0.142     0.035      109    11.6
lateralorbitofrontal                     3446   2331   6887  2.747 0.688     0.133     0.033       39     4.7
lingual                                  5197   3606   8137  2.094 0.649     0.149     0.035       75     7.8
medialorbitofrontal                      2336   1730   4868  2.511 0.873     0.146     0.043       42     3.7
middletemporal                           4950   3595  11524  2.594 0.726     0.145     0.040       72     8.6
parahippocampal                           877    633   2093  2.815 0.758     0.090     0.016        5     0.5
paracentral                              1990   1330   2894  2.062 0.564     0.102     0.022       11     2.0
parsopercularis                          1943   1301   3413  2.353 0.550     0.125     0.028       21     2.2
parsorbitalis                            1158    771   2621  2.697 0.889     0.143     0.037       16     1.8
parstriangularis                         1822   1233   2624  2.056 0.531     0.122     0.030       19     2.1
pericalcarine                            2484   1767   2482  1.582 0.366     0.149     0.032       33     3.3
postcentral                              6138   3982   7633  1.849 0.668     0.103     0.023       43     5.8
posteriorcingulate                       1724   1200   3191  2.355 0.849     0.140     0.030       26     2.1
precentral                               7449   4789  10305  2.165 0.610     0.107     0.025       53     7.9
precuneus                                6085   4348  10777  2.290 0.621     0.140     0.035       78     8.7
rostralanteriorcingulate                 1390    996   3146  2.793 0.803     0.157     0.037       30     2.3
rostralmiddlefrontal                     9679   6377  15543  2.206 0.625     0.137     0.040      130    15.8
superiorfrontal                         10478   6892  18535  2.473 0.610     0.127     0.037      113    16.4
superiorparietal                         8698   5521  12499  2.115 0.574     0.122     0.031       88    11.4
superiortemporal                         5854   3944  12188  2.643 0.791     0.112     0.028       52     7.2
supramarginal                            6276   4244  10752  2.386 0.599     0.126     0.031       64     8.1
frontalpole                               417    252    807  2.613 0.566     0.168     0.057        8     1.1
temporalpole                              566    464   2677  3.908 0.652     0.158     0.049        9     1.1
transversetemporal                        674    386    717  1.905 0.428     0.114     0.021        7     0.6
insula                                   3665   2490   6989  2.787 1.174     0.124     0.037       49     6.1
