# Supplementary material for: Computer assisted diagnosis of Alzheimer’s disease using statistical likelihood-ratio test
Source: PLoS One. 2023 Feb 17;18(2):e0279574. doi: 10.1371/journal.pone.0279574 (PMC9937475; doi:10.1371/journal.pone.0279574)
Supplement: S2 File — (ZIP) [file pone.0279574.s002.zip › ADNI_NC/1_1_20/S24764/stats/lh.BA_exvivo.thresh.stats]

# Table of FreeSurfer cortical parcellation anatomical statistics 
# 
# CreationTime 2020/01/23-12:59:31-GMT
# generating_program mris_anatomical_stats
# cvs_version $Id: mris_anatomical_stats.c,v 1.79 2016/03/14 15:15:34 greve Exp $
# mrisurf.c-cvs_version $Id: mrisurf.c,v 1.781.2.6 2016/12/27 16:47:14 zkaufman Exp $
# cmdline mris_anatomical_stats -th3 -mgz -f ../stats/lh.BA_exvivo.thresh.stats -b -a ./lh.BA_exvivo.thresh.annot -c ./BA_exvivo.thresh.ctab S24764 lh white 
# sysname  Linux
# hostname ada
# machine  x86_64
# user     xzheng
# 
# SUBJECTS_DIR /home/span/acad/xzheng/freesurfer/subjects
# anatomy_type surface
# subjectname S24764
# hemi lh
# AnnotationFile ./lh.BA_exvivo.thresh.annot
# AnnotationFileTimeStamp 2020/01/23 23:59:01
# Measure Cortex, NumVert, Number of Vertices, 138960, unitless
# Measure Cortex, WhiteSurfArea, White Surface Total Area, 93685.9, mm^2
# Measure BrainSeg, BrainSegVol, Brain Segmentation Volume, 1151481.000000, mm^3
# Measure BrainSegNotVent, BrainSegVolNotVent, Brain Segmentation Volume Without Ventricles, 1125223.000000, mm^3
# Measure BrainSegNotVentSurf, BrainSegVolNotVentSurf, Brain Segmentation Volume Without Ventricles from Surf, 1124977.095570, mm^3
# Measure Cortex, CortexVol Total cortical gray matter volume, 446526.167590, mm^3
# Measure SupraTentorial, SupraTentorialVol, Supratentorial volume, 1024880.095570, mm^3
# Measure SupraTentorialNotVent, SupraTentorialVolNotVent, Supratentorial volume, 1003300.095570, mm^3
# Measure EstimatedTotalIntraCranialVol, eTIV, Estimated Total Intracranial Volume, 1590371.213813, mm^3
# NTableCols 10
# TableCol  1 ColHeader StructName
# TableCol  1 FieldName Structure Name
# TableCol  1 Units     NA
# TableCol  2 ColHeader NumVert
# TableCol  2 FieldName Number of Vertices
# TableCol  2 Units     unitless
# TableCol  3 ColHeader SurfArea
# TableCol  3 FieldName Surface Area
# TableCol  3 Units     mm^2
# TableCol  4 ColHeader GrayVol
# TableCol  4 FieldName Gray Matter Volume
# TableCol  4 Units     mm^3
# TableCol  5 ColHeader ThickAvg 
# TableCol  5 FieldName Average Thickness
# TableCol  5 Units     mm
# TableCol  6 ColHeader ThickStd
# TableCol  6 FieldName Thickness StdDev
# TableCol  6 Units     mm 
# TableCol  7 ColHeader MeanCurv
# TableCol  7 FieldName Integrated Rectified Mean Curvature
# TableCol  7 Units     mm^-1
# TableCol  8 ColHeader GausCurv 
# TableCol  8 FieldName Integrated Rectified Gaussian Curvature
# TableCol  8 Units     mm^-2
# TableCol  9 ColHeader  FoldInd
# TableCol  9 FieldName  Folding Index 
# TableCol  9 Units      unitless 
# TableCol 10 ColHeader CurvInd
# TableCol 10 FieldName Intrinsic Curvature Index
# TableCol 10 Units     unitless
# ColHeaders StructName NumVert SurfArea GrayVol ThickAvg ThickStd MeanCurv GausCurv FoldInd CurvInd
BA1_exvivo                                756    438    787  1.547 0.447     0.142     0.038        9     1.2
BA2_exvivo                               1533    987   2154  2.058 0.652     0.077     0.014        5     0.8
BA3a_exvivo                               939    625    716  1.492 0.326     0.126     0.027        8     0.8
BA3b_exvivo                              1391    947   1252  1.349 0.317     0.081     0.014        6     0.9
BA4a_exvivo                              1484    988   2190  2.063 0.618     0.111     0.024        9     1.6
BA4p_exvivo                              1038    732   1406  2.088 0.595     0.102     0.021        6     1.0
BA6_exvivo                               5985   3689   8757  2.281 0.634     0.114     0.032       48     8.2
BA44_exvivo                              1111    764   2159  2.385 0.564     0.117     0.027       12     1.2
BA45_exvivo                              1063    691   1772  2.134 0.579     0.136     0.035       13     1.5
V1_exvivo                                4432   3095   5453  1.706 0.478     0.154     0.038       63     7.4
V2_exvivo                                4721   3177   6429  1.943 0.516     0.154     0.036       68     6.9
MT_exvivo                                 626    429    964  2.181 0.601     0.107     0.025        5     0.6
perirhinal_exvivo                         230    187   1109  3.846 0.553     0.117     0.015        2     0.1
entorhinal_exvivo                         275    208    719  3.082 0.769     0.110     0.018        2     0.3
