# Supplementary material for: Computer assisted diagnosis of Alzheimer’s disease using statistical likelihood-ratio test
Source: PLoS One. 2023 Feb 17;18(2):e0279574. doi: 10.1371/journal.pone.0279574 (PMC9937475; doi:10.1371/journal.pone.0279574)
Supplement: S2 File — (ZIP) [file pone.0279574.s002.zip › ADNI_NC/1_1_20/S24764/stats/lh.curv.stats]

Raw <mean> +- <std> (using 'lh.curv'):                -0.02921 +- 0.1799 
       Raw Min:                                       -1.27882 at vertex 135639  
       Raw Max:                                        4.42275 at vertex 86426   
       Raw Curvature Calculation Type:                discrete
       Raw Mean Vertex Separation (Whole Surface):     0.85267 +- 0.23237 mm
       Raw Total Surface Area:                     85125.60156 mm^2
       Raw Total Number of Vertices:                    138960
       Raw Average Vertex Area (Whole Surface):        0.61259 mm^2
       Raw Natural Surface Integral:               -1602.13708
       Raw Rectified Surface Integral:             10934.84863
       Raw Positive Surface Integral:               4666.35547
       Raw Negative Surface Integral:               6268.49268
       Raw Mean Natural Surface Integral:             -0.01153 across 138960 (100.00%) vertices
       Raw Mean Rectified Surface Integral:            0.07869 across 138960 (100.00%) vertices
       Raw Mean Positive Surface Integral:             0.07066 across 66037 (47.52%) vertices
       Raw Mean Negative Surface Integral:             0.08596 across 72923 (52.48%) vertices
       Raw AreaNorm Natural Surface Integral:         -0.01882 across 85125.531250 (100.00%) mm^2
       Raw AreaNorm Rectified Surface Integral:        0.12846 across 85125.531250 (100.00%) mm^2
       Raw AreaNorm Positive Surface Integral:         0.11121 across 41959.472656 (49.29%) mm^2
       Raw AreaNorm Negative Surface Integral:         0.14522 across 43165.710938 (50.71%) mm^2

Raw <mean> +- <std> (using 'lh.sulc'):                 0.00000 +- 5.6079 
       Raw Min:                                      -14.87249 at vertex 120269  
       Raw Max:                                       16.50100 at vertex 63173   
       Raw Curvature Calculation Type:                discrete
       Raw Mean Vertex Separation (Whole Surface):     0.85267 +- 0.23237 mm
       Raw Total Surface Area:                     85125.60156 mm^2
       Raw Total Number of Vertices:                    138960
       Raw Average Vertex Area (Whole Surface):        0.61259 mm^2
       Raw Natural Surface Integral:               18292.13281
       Raw Rectified Surface Integral:            389412.68750
       Raw Positive Surface Integral:             203852.40625
       Raw Negative Surface Integral:             185560.28125
       Raw Mean Natural Surface Integral:              0.13164 across 138960 (100.00%) vertices
       Raw Mean Rectified Surface Integral:            2.80234 across 138960 (100.00%) vertices
       Raw Mean Positive Surface Integral:             3.15039 across 64707 (46.57%) vertices
       Raw Mean Negative Surface Integral:             2.49903 across 74253 (53.43%) vertices
       Raw AreaNorm Natural Surface Integral:          0.21488 across 85125.531250 (100.00%) mm^2
       Raw AreaNorm Rectified Surface Integral:        4.57457 across 85125.531250 (100.00%) mm^2
       Raw AreaNorm Positive Surface Integral:         5.00397 across 40738.097656 (47.86%) mm^2
       Raw AreaNorm Negative Surface Integral:         4.18050 across 44387.152344 (52.14%) mm^2

K <mean> +- <std> (using 'lh.smoothwm'):               0.22893 +- 15.9458 mm^-2
         K Min:                                    -1268.94507 at vertex 111437  
         K Max:                                     5233.12305 at vertex 111429  
         K Curvature Calculation Type:                discrete
         K Mean Vertex Separation (Whole Surface):     0.85267 +- 0.23237 mm
         K Total Surface Area:                     85125.60156 mm^2
         K Total Number of Vertices:                    138960
         K Average Vertex Area (Whole Surface):        0.61259 mm^2
         K Natural Surface Integral:                  12.56648
         K Rectified Surface Integral:              5973.68896
         K Positive Surface Integral:               2993.12769
         K Negative Surface Integral:               2980.56128
         K Mean Natural Surface Integral:              0.00009 across 138960 (100.00%) vertices
         K Mean Rectified Surface Integral:            0.04299 across 138960 (100.00%) vertices
         K Mean Positive Surface Integral:             0.04841 across 61825 (44.49%) vertices
         K Mean Negative Surface Integral:             0.03864 across 77135 (55.51%) vertices
         K AreaNorm Natural Surface Integral:          0.00015 across 85125.531250 (100.00%) mm^2
         K AreaNorm Rectified Surface Integral:        0.07018 across 85125.531250 (100.00%) mm^2
         K AreaNorm Positive Surface Integral:         0.10484 across 28548.326172 (33.54%) mm^2
         K AreaNorm Negative Surface Integral:         0.05268 across 56577.128906 (66.46%) mm^2

H <mean> +- <std> (using 'lh.smoothwm'):              -0.05099 +- 0.8419 mm^-1
         H Min:                                      -33.17946 at vertex 97289   
         H Max:                                       99.86153 at vertex 111429  
         H Curvature Calculation Type:                discrete
         H Mean Vertex Separation (Whole Surface):     0.85267 +- 0.23237 mm
         H Total Surface Area:                     85125.60156 mm^2
         H Total Number of Vertices:                    138960
         H Average Vertex Area (Whole Surface):        0.61259 mm^2
         H Natural Surface Integral:               -1604.16052
         H Rectified Surface Integral:             14605.08203
         H Positive Surface Integral:               6500.46094
         H Negative Surface Integral:               8104.62158
         H Mean Natural Surface Integral:             -0.01154 across 138960 (100.00%) vertices
         H Mean Rectified Surface Integral:            0.10510 across 138960 (100.00%) vertices
         H Mean Positive Surface Integral:             0.09384 across 69274 (49.85%) vertices
         H Mean Negative Surface Integral:             0.11630 across 69686 (50.15%) vertices
         H AreaNorm Natural Surface Integral:         -0.01884 across 85125.531250 (100.00%) mm^2
         H AreaNorm Rectified Surface Integral:        0.17157 across 85125.531250 (100.00%) mm^2
         H AreaNorm Positive Surface Integral:         0.14681 across 44277.972656 (52.01%) mm^2
         H AreaNorm Negative Surface Integral:         0.19841 across 40847.289062 (47.98%) mm^2

k1 <mean> +- <std> (using 'lh.smoothwm'):             -0.10327 +- 1.5156 mm^-1
        k1 Min:                                      -56.66680 at vertex 112242  
        k1 Max:                                      168.70338 at vertex 111429  
        k1 Curvature Calculation Type:                discrete
        k1 Mean Vertex Separation (Whole Surface):     0.85267 +- 0.23237 mm
        k1 Total Surface Area:                     85125.60156 mm^2
        k1 Total Number of Vertices:                    138960
        k1 Average Vertex Area (Whole Surface):        0.61259 mm^2
        k1 Natural Surface Integral:               -3974.01660
        k1 Rectified Surface Integral:             33099.23438
        k1 Positive Surface Integral:              14562.60840
        k1 Negative Surface Integral:              18536.62500
        k1 Mean Natural Surface Integral:             -0.02860 across 138960 (100.00%) vertices
        k1 Mean Rectified Surface Integral:            0.23819 across 138960 (100.00%) vertices
        k1 Mean Positive Surface Integral:             0.21022 across 69274 (49.85%) vertices
        k1 Mean Negative Surface Integral:             0.26600 across 69686 (50.15%) vertices
        k1 AreaNorm Natural Surface Integral:         -0.04668 across 85125.531250 (100.00%) mm^2
        k1 AreaNorm Rectified Surface Integral:        0.38883 across 85125.531250 (100.00%) mm^2
        k1 AreaNorm Positive Surface Integral:         0.32889 across 44277.972656 (52.01%) mm^2
        k1 AreaNorm Negative Surface Integral:         0.45380 across 40847.289062 (47.98%) mm^2

k2 <mean> +- <std> (using 'lh.smoothwm'):              0.00130 +- 0.2825 mm^-1
        k2 Min:                                      -27.88920 at vertex 111437  
        k2 Max:                                       31.01967 at vertex 111429  
        k2 Curvature Calculation Type:                discrete
        k2 Mean Vertex Separation (Whole Surface):     0.85267 +- 0.23237 mm
        k2 Total Surface Area:                     85125.60156 mm^2
        k2 Total Number of Vertices:                    138960
        k2 Average Vertex Area (Whole Surface):        0.61259 mm^2
        k2 Natural Surface Integral:                 765.69568
        k2 Rectified Surface Integral:              9171.89648
        k2 Positive Surface Integral:               4968.79590
        k2 Negative Surface Integral:               4203.10059
        k2 Mean Natural Surface Integral:              0.00551 across 138960 (100.00%) vertices
        k2 Mean Rectified Surface Integral:            0.06600 across 138960 (100.00%) vertices
        k2 Mean Positive Surface Integral:             0.06829 across 72755 (52.36%) vertices
        k2 Mean Negative Surface Integral:             0.06349 across 66205 (47.64%) vertices
        k2 AreaNorm Natural Surface Integral:          0.00899 across 85125.531250 (100.00%) mm^2
        k2 AreaNorm Rectified Surface Integral:        0.10775 across 85125.531250 (100.00%) mm^2
        k2 AreaNorm Positive Surface Integral:         0.11096 across 44779.808594 (52.60%) mm^2
        k2 AreaNorm Negative Surface Integral:         0.10418 across 40345.375000 (47.40%) mm^2

S <mean> +- <std> (using 'lh.smoothwm'):               1.92988 +- 72.1500 mm^-2
         S Min:                                        0.00000 at vertex 58      
         S Max:                                    18956.80469 at vertex 111429  
         S Curvature Calculation Type:                discrete
         S Mean Vertex Separation (Whole Surface):     0.85267 +- 0.23237 mm
         S Total Surface Area:                     85125.60156 mm^2
         S Total Number of Vertices:                    138960
         S Average Vertex Area (Whole Surface):        0.61259 mm^2
         S Natural Surface Integral:               32747.20508
         S Rectified Surface Integral:             32747.20508
         S Positive Surface Integral:              32747.20508
         S Negative Surface Integral:                  0.00000
         S Mean Natural Surface Integral:              0.23566 across 138960 (100.00%) vertices
         S Mean Rectified Surface Integral:            0.23566 across 138960 (100.00%) vertices
         S Mean Positive Surface Integral:             0.23566 across 138960 (100.00%) vertices
         S Mean Negative Surface Integral:             0.00000 across 0 (00.00%) vertices
         S AreaNorm Natural Surface Integral:          0.38469 across 85125.531250 (100.00%) mm^2
         S AreaNorm Rectified Surface Integral:        0.38469 across 85125.531250 (100.00%) mm^2
         S AreaNorm Positive Surface Integral:         0.38469 across 85125.531250 (100.00%) mm^2
         S AreaNorm Negative Surface Integral:         0.00000 across 0.000000 (00.00%) mm^2

C <mean> +- <std> (using 'lh.smoothwm'):               0.45087 +- 0.9953 mm^-2
         C Min:                                        0.00178 at vertex 13423   
         C Max:                                      121.29108 at vertex 111429  
         C Curvature Calculation Type:                discrete
         C Mean Vertex Separation (Whole Surface):     0.85267 +- 0.23237 mm
         C Total Surface Area:                     85125.60156 mm^2
         C Total Number of Vertices:                    138960
         C Average Vertex Area (Whole Surface):        0.61259 mm^2
         C Natural Surface Integral:               24790.47852
         C Rectified Surface Integral:             24790.47852
         C Positive Surface Integral:              24790.47852
         C Negative Surface Integral:                  0.00000
         C Mean Natural Surface Integral:              0.17840 across 138960 (100.00%) vertices
         C Mean Rectified Surface Integral:            0.17840 across 138960 (100.00%) vertices
         C Mean Positive Surface Integral:             0.17840 across 138960 (100.00%) vertices
         C Mean Negative Surface Integral:             0.00000 across 0 (00.00%) vertices
         C AreaNorm Natural Surface Integral:          0.29122 across 85125.531250 (100.00%) mm^2
         C AreaNorm Rectified Surface Integral:        0.29122 across 85125.531250 (100.00%) mm^2
         C AreaNorm Positive Surface Integral:         0.29122 across 85125.531250 (100.00%) mm^2
         C AreaNorm Negative Surface Integral:         0.00000 across 0.000000 (00.00%) mm^2

BE <mean> +- <std> (using 'lh.smoothwm'):              2.38765 +- 96.5318 mm^-2
        BE Min:                                        0.00001 at vertex 13423   
        BE Max:                                    29423.05273 at vertex 111429  
        BE Curvature Calculation Type:                discrete
        BE Mean Vertex Separation (Whole Surface):     0.85267 +- 0.23237 mm
        BE Total Surface Area:                     85125.60156 mm^2
        BE Total Number of Vertices:                    138960
        BE Average Vertex Area (Whole Surface):        0.61259 mm^2
        BE Natural Surface Integral:               32770.97656
        BE Rectified Surface Integral:             32770.97656
        BE Positive Surface Integral:              32770.97656
        BE Negative Surface Integral:                  0.00000
        BE Mean Natural Surface Integral:              0.23583 across 138960 (100.00%) vertices
        BE Mean Rectified Surface Integral:            0.23583 across 138960 (100.00%) vertices
        BE Mean Positive Surface Integral:             0.23583 across 138960 (100.00%) vertices
        BE Mean Negative Surface Integral:             0.00000 across 0 (00.00%) vertices
        BE AreaNorm Natural Surface Integral:          0.38497 across 85125.531250 (100.00%) mm^2
        BE AreaNorm Rectified Surface Integral:        0.38497 across 85125.531250 (100.00%) mm^2
        BE AreaNorm Positive Surface Integral:         0.38497 across 85125.531250 (100.00%) mm^2
        BE AreaNorm Negative Surface Integral:         0.00000 across 0.000000 (00.00%) mm^2

FI <mean> +- <std> (using 'lh.smoothwm'):              1.97958 +- 80.0728 mm^-2
        FI Min:                                        0.00000 at vertex 58      
        FI Max:                                    23227.70898 at vertex 111429  
        FI Curvature Calculation Type:                discrete
        FI Mean Vertex Separation (Whole Surface):     0.85267 +- 0.23237 mm
        FI Total Surface Area:                     85125.60156 mm^2
        FI Total Number of Vertices:                    138960
        FI Average Vertex Area (Whole Surface):        0.61259 mm^2
        FI Natural Surface Integral:               24729.55078
        FI Rectified Surface Integral:             24729.55078
        FI Positive Surface Integral:              24729.55078
        FI Negative Surface Integral:                  0.00000
        FI Mean Natural Surface Integral:              0.17796 across 138960 (100.00%) vertices
        FI Mean Rectified Surface Integral:            0.17796 across 138960 (100.00%) vertices
        FI Mean Positive Surface Integral:             0.17796 across 138960 (100.00%) vertices
        FI Mean Negative Surface Integral:             0.00000 across 0 (00.00%) vertices
        FI AreaNorm Natural Surface Integral:          0.29051 across 85125.531250 (100.00%) mm^2
        FI AreaNorm Rectified Surface Integral:        0.29051 across 85125.531250 (100.00%) mm^2
        FI AreaNorm Positive Surface Integral:         0.29051 across 85125.531250 (100.00%) mm^2
        FI AreaNorm Negative Surface Integral:         0.00000 across 0.000000 (00.00%) mm^2

curv -- calculation type:                                discrete
curv -- Folding Index (FI):                            1967.91516
curv -- Intrinsic Curvature Index - positive (ICIp):    238.18553
curv -- Intrinsic Curvature Index - negative (ICIn):    237.18553
curv -- Intrinsic Curvature Index - natural  (ICIt):      1.00001

Mean across 10 curvatures: 6.7947e-01 +- 9.4853e-01
