# Supplementary material for: Computer assisted diagnosis of Alzheimer’s disease using statistical likelihood-ratio test
Source: PLoS One. 2023 Feb 17;18(2):e0279574. doi: 10.1371/journal.pone.0279574 (PMC9937475; doi:10.1371/journal.pone.0279574)
Supplement: S2 File — (ZIP) [file pone.0279574.s002.zip › ADNI_NC/1_1_20/S24764/stats/lh.w-g.pct.stats]

# Title Segmentation Statistics 
# 
# generating_program mri_segstats
# cvs_version $Id: mri_segstats.c,v 1.121 2016/05/31 17:27:11 greve Exp $
# cmdline mri_segstats --in /home/span/acad/xzheng/freesurfer/subjects/S24764/surf/lh.w-g.pct.mgh --annot S24764 lh aparc --sum /home/span/acad/xzheng/freesurfer/subjects/S24764/stats/lh.w-g.pct.stats --snr 
# sysname  Linux
# hostname ada
# machine  x86_64
# user     xzheng
# anatomy_type surface
# 
# SUBJECTS_DIR /home/span/acad/xzheng/freesurfer/subjects
# subjectname S24764
# Annot S24764 lh aparc
# ColorTable /tmp/mri_segstats.tmp.S24764.lh.112.ctab 
# ColorTableTimeStamp 2020/01/23 23:29:32 
# InVolFile  /home/span/acad/xzheng/freesurfer/subjects/S24764/surf/lh.w-g.pct.mgh 
# InVolFileTimeStamp  2020/01/23 23:29:30 
# InVolFrame 0 
# Only reporting non-empty segmentations
# VertexArea_mm2 0.674193 
# TableCol  1 ColHeader Index 
# TableCol  1 FieldName Index 
# TableCol  1 Units     NA 
# TableCol  2 ColHeader SegId 
# TableCol  2 FieldName Segmentation Id
# TableCol  2 Units     NA
# TableCol  3 ColHeader NVertices 
# TableCol  3 FieldName Number of Vertices
# TableCol  3 Units     unitless
# TableCol  4 ColHeader Area_mm2
# TableCol  4 FieldName Area
# TableCol  4 Units     mm^2
# TableCol  5 ColHeader StructName
# TableCol  5 FieldName Structure Name
# TableCol  5 Units     NA
# TableCol  6 ColHeader Mean 
# TableCol  6 FieldName Intensity Mean
# TableCol  6 Units     unknown
# TableCol  7 ColHeader StdDev
# TableCol  7 FieldName Itensity StdDev
# TableCol  7 Units     unknown
# TableCol  8 ColHeader Min
# TableCol  8 FieldName Intensity Min
# TableCol  8 Units     unknown
# TableCol  9 ColHeader Max
# TableCol  9 FieldName Intensity Max
# TableCol  9 Units     unknown
# TableCol 10 ColHeader Range
# TableCol 10 FieldName Intensity Range
# TableCol 10 Units     unknown
# TableCol 11 ColHeader SNR
# TableCol 11 FieldName Intensity SNR
# TableCol 11 Units     none
# NRows 35 
# NTableCols 11 
# ColHeaders  Index SegId NVertices Area_mm2 StructName Mean StdDev Min Max Range SNR  
  1 1000      7873     5173.7  unknown                            0.0429     1.1356   -31.7592    42.5357    74.2949     0.0378 
  2 1001      1498     1039.1  bankssts                          29.7379     7.5805     6.1190    52.4609    46.3420     3.9230 
  3 1002      1157      801.5  caudalanteriorcingulate           36.2033    12.9163   -35.0900    67.2185   102.3085     2.8029 
  4 1003      3545     2216.1  caudalmiddlefrontal               24.7113     9.8093   -11.0887    58.9693    70.0580     2.5192 
  5 1005      2789     1798.7  cuneus                            25.9957     8.3325    -0.6006    54.5410    55.1416     3.1198 
  6 1006       424      363.1  entorhinal                        28.0965     9.2238     7.3607    55.0913    47.7306     3.0461 
  7 1007      4371     3070.4  fusiform                          31.6356     8.6688    -5.0922    61.4532    66.5454     3.6494 
  8 1008      6933     4735.0  inferiorparietal                  26.5490     8.3059    -1.0016    58.4750    59.4766     3.1964 
  9 1009      4914     3499.4  inferiortemporal                  31.4115     9.2689    -5.8497    63.6827    69.5324     3.3889 
 10 1010      1957     1320.9  isthmuscingulate                  28.4699     9.3496    -9.4868    61.1570    70.6438     3.0450 
 11 1011      8203     5485.8  lateraloccipital                  27.2920     9.1209    -3.4444    55.6173    59.0617     2.9922 
 12 1012      3446     2330.7  lateralorbitofrontal              31.8615    10.2512    -5.5839    61.2492    66.8332     3.1081 
 13 1013      5197     3606.1  lingual                           27.6388    10.4610   -63.0364    69.2137   132.2501     2.6421 
 14 1014      2336     1730.3  medialorbitofrontal               25.8338    17.1214   -71.7902    65.0681   136.8583     1.5089 
 15 1015      4950     3595.1  middletemporal                    28.2100     9.1191    -6.6115    62.0902    68.7017     3.0935 
 16 1016       877      632.5  parahippocampal                   33.3347     9.0642     1.0087    58.0970    57.0883     3.6776 
 17 1017      1990     1330.4  paracentral                       23.1962     7.6325     2.0115    45.8858    43.8743     3.0392 
 18 1018      1943     1301.4  parsopercularis                   27.4165     8.1382     4.6182    50.0344    45.4162     3.3688 
 19 1019      1158      771.0  parsorbitalis                     24.0017     8.6059     3.3249    52.9956    49.6707     2.7890 
 20 1020      1822     1232.6  parstriangularis                  27.2857    10.9882    -1.6545    58.0146    59.6691     2.4832 
 21 1021      2484     1766.8  pericalcarine                     25.1507     8.4705    -2.5632    55.9669    58.5301     2.9692 
 22 1022      6138     3982.2  postcentral                       25.9609     8.7675    -1.3013    57.3309    58.6322     2.9610 
 23 1023      1724     1199.6  posteriorcingulate                31.5195     7.6837     6.5916    53.1975    46.6059     4.1021 
 24 1024      7449     4789.3  precentral                        23.2470    10.4270    -7.5228    63.1011    70.6238     2.2295 
 25 1025      6085     4348.0  precuneus                         26.9379     8.3801   -29.8811    54.8336    84.7146     3.2145 
 26 1026      1390      995.8  rostralanteriorcingulate          34.1804    10.8566    -0.5993    73.0680    73.6673     3.1483 
 27 1027      9679     6377.4  rostralmiddlefrontal              26.4390    10.6894   -25.1067    68.5647    93.6715     2.4734 
 28 1028     10478     6892.1  superiorfrontal                   26.4481    10.5303   -21.9653    68.1659    90.1313     2.5116 
 29 1029      8698     5521.0  superiorparietal                  24.3077     9.1235    -4.5805    57.3968    61.9774     2.6643 
 30 1030      5854     3943.8  superiortemporal                  27.1121     9.2908    -0.3124    62.1469    62.4593     2.9182 
 31 1031      6276     4244.0  supramarginal                     27.0350     8.3542   -13.5934    64.1549    77.7483     3.2361 
 32 1032       417      252.3  frontalpole                       26.9671    11.6741     5.0434    59.7472    54.7038     2.3100 
 33 1033       566      463.7  temporalpole                      26.6574     9.7184     2.4880    53.1085    50.6205     2.7430 
 34 1034       674      386.2  transversetemporal                21.5277    10.1472    -1.4577    56.2563    57.7139     2.1216 
 35 1035      3665     2489.8  insula                            25.1186    11.8308   -89.7322    70.2295   159.9617     2.1231 
