# Supplementary material for: Computer assisted diagnosis of Alzheimer’s disease using statistical likelihood-ratio test
Source: PLoS One. 2023 Feb 17;18(2):e0279574. doi: 10.1371/journal.pone.0279574 (PMC9937475; doi:10.1371/journal.pone.0279574)
Supplement: S2 File — (ZIP) [file pone.0279574.s002.zip › ADNI_NC/1_1_20/S24764/stats/rh.aparc.a2009s.stats]

# Table of FreeSurfer cortical parcellation anatomical statistics 
# 
# CreationTime 2020/01/23-12:27:26-GMT
# generating_program mris_anatomical_stats
# cvs_version $Id: mris_anatomical_stats.c,v 1.79 2016/03/14 15:15:34 greve Exp $
# mrisurf.c-cvs_version $Id: mrisurf.c,v 1.781.2.6 2016/12/27 16:47:14 zkaufman Exp $
# cmdline mris_anatomical_stats -th3 -mgz -cortex ../label/rh.cortex.label -f ../stats/rh.aparc.a2009s.stats -b -a ../label/rh.aparc.a2009s.annot -c ../label/aparc.annot.a2009s.ctab S24764 rh white 
# sysname  Linux
# hostname ada
# machine  x86_64
# user     xzheng
# 
# SUBJECTS_DIR /home/span/acad/xzheng/freesurfer/subjects
# anatomy_type surface
# subjectname S24764
# hemi rh
# AnnotationFile ../label/rh.aparc.a2009s.annot
# AnnotationFileTimeStamp 2020/01/23 23:26:45
# Measure Cortex, NumVert, Number of Vertices, 130820, unitless
# Measure Cortex, WhiteSurfArea, White Surface Total Area, 88037.8, mm^2
# Measure Cortex, MeanThickness, Mean Thickness, 2.29426, mm
# Measure BrainSeg, BrainSegVol, Brain Segmentation Volume, 1151481.000000, mm^3
# Measure BrainSegNotVent, BrainSegVolNotVent, Brain Segmentation Volume Without Ventricles, 1125223.000000, mm^3
# Measure BrainSegNotVentSurf, BrainSegVolNotVentSurf, Brain Segmentation Volume Without Ventricles from Surf, 1124977.095570, mm^3
# Measure Cortex, CortexVol Total cortical gray matter volume, 446526.167590, mm^3
# Measure SupraTentorial, SupraTentorialVol, Supratentorial volume, 1024880.095570, mm^3
# Measure SupraTentorialNotVent, SupraTentorialVolNotVent, Supratentorial volume, 1003300.095570, mm^3
# Measure EstimatedTotalIntraCranialVol, eTIV, Estimated Total Intracranial Volume, 1590371.213813, mm^3
# NTableCols 10
# TableCol  1 ColHeader StructName
# TableCol  1 FieldName Structure Name
# TableCol  1 Units     NA
# TableCol  2 ColHeader NumVert
# TableCol  2 FieldName Number of Vertices
# TableCol  2 Units     unitless
# TableCol  3 ColHeader SurfArea
# TableCol  3 FieldName Surface Area
# TableCol  3 Units     mm^2
# TableCol  4 ColHeader GrayVol
# TableCol  4 FieldName Gray Matter Volume
# TableCol  4 Units     mm^3
# TableCol  5 ColHeader ThickAvg 
# TableCol  5 FieldName Average Thickness
# TableCol  5 Units     mm
# TableCol  6 ColHeader ThickStd
# TableCol  6 FieldName Thickness StdDev
# TableCol  6 Units     mm 
# TableCol  7 ColHeader MeanCurv
# TableCol  7 FieldName Integrated Rectified Mean Curvature
# TableCol  7 Units     mm^-1
# TableCol  8 ColHeader GausCurv 
# TableCol  8 FieldName Integrated Rectified Gaussian Curvature
# TableCol  8 Units     mm^-2
# TableCol  9 ColHeader  FoldInd
# TableCol  9 FieldName  Folding Index 
# TableCol  9 Units      unitless 
# TableCol 10 ColHeader CurvInd
# TableCol 10 FieldName Intrinsic Curvature Index
# TableCol 10 Units     unitless
# ColHeaders StructName NumVert SurfArea GrayVol ThickAvg ThickStd MeanCurv GausCurv FoldInd CurvInd
G&S_frontomargin                         1015    675   1788  2.249 0.552     0.148     0.048       18     2.2
G&S_occipital_inf                        1367    993   3114  2.726 0.824     0.150     0.036       16     2.1
G&S_paracentral                          1280    807   1706  1.955 0.526     0.121     0.029       11     1.7
G&S_subcentral                           1442    919   2440  2.398 0.562     0.127     0.030       15     1.9
G&S_transv_frontopol                     1273    876   2512  2.475 0.666     0.163     0.045       20     2.7
G&S_cingul-Ant                           2953   2089   5573  2.453 0.702     0.130     0.031       48     3.9
G&S_cingul-Mid-Ant                       1306    943   2416  2.281 0.665     0.149     0.043       22     2.6
G&S_cingul-Mid-Post                      1260    907   2097  2.179 0.572     0.119     0.028       11     1.4
G_cingul-Post-dorsal                      657    453   1468  2.504 0.553     0.172     0.050       13     1.2
G_cingul-Post-ventral                     498    328   1239  2.788 0.798     0.136     0.034        8     0.6
G_cuneus                                 3130   2028   4240  1.847 0.520     0.149     0.034       49     4.6
G_front_inf-Opercular                    1309    841   2872  2.636 0.525     0.133     0.037       20     2.1
G_front_inf-Orbital                       333    235    707  2.211 0.637     0.156     0.060        6     1.0
G_front_inf-Triangul                      687    480   1427  2.242 0.675     0.158     0.045       11     1.5
G_front_middle                           4247   2718   7950  2.293 0.605     0.150     0.046       71     9.1
G_front_sup                              7330   4629  13967  2.437 0.652     0.144     0.049      116    15.3
G_Ins_lg&S_cent_ins                       540    385   1392  3.005 0.718     0.145     0.040        9     0.7
G_insular_short                           734    502   2256  3.204 1.200     0.143     0.064       14     2.3
G_occipital_middle                       3395   2361   6833  2.373 0.659     0.153     0.038       47     5.5
G_occipital_sup                          1704   1090   2242  1.893 0.505     0.135     0.033       22     2.2
G_oc-temp_lat-fusifor                    1674   1197   4492  3.132 0.746     0.147     0.032       23     2.2
G_oc-temp_med-Lingual                    3214   2099   5380  2.131 0.665     0.149     0.038       51     5.0
G_oc-temp_med-Parahip                     980    682   3275  3.293 0.935     0.132     0.030       14     1.0
G_orbital                                2634   1732   5704  2.530 0.726     0.145     0.053       44     6.0
G_pariet_inf-Angular                     3513   2252   6493  2.371 0.605     0.132     0.034       47     4.9
G_pariet_inf-Supramar                    2572   1657   4753  2.405 0.601     0.134     0.037       36     3.2
G_parietal_sup                           3154   1996   4800  2.111 0.604     0.123     0.031       32     3.9
G_postcentral                            2122   1237   2940  1.912 0.803     0.115     0.028       21     2.4
G_precentral                             2911   1646   4877  2.320 0.700     0.108     0.030       23     3.9
G_precuneus                              2480   1683   5005  2.326 0.531     0.148     0.038       39     3.6
G_rectus                                  738    533   1558  2.203 0.700     0.173     0.052       19     1.4
G_subcallosal                             258    169    457  2.786 0.765     0.131     0.044        3     0.5
G_temp_sup-G_T_transv                     377    219    547  2.045 0.468     0.134     0.031        6     0.4
G_temp_sup-Lateral                       2046   1342   5115  2.722 0.679     0.144     0.052       31     4.7
G_temp_sup-Plan_polar                    1023    708   2362  2.894 1.364     0.097     0.025        6     1.2
G_temp_sup-Plan_tempo                     879    564   1325  2.269 0.685     0.111     0.021        7     0.7
G_temporal_inf                           1752   1260   4758  2.712 0.876     0.147     0.046       30     3.5
G_temporal_middle                        3165   2225   8822  2.944 0.786     0.150     0.046       45     6.4
Lat_Fis-ant-Horizont                      463    303    666  2.407 0.551     0.127     0.020        5     0.4
Lat_Fis-ant-Vertical                      283    212    393  2.260 0.528     0.101     0.017        2     0.2
Lat_Fis-post                             1299    884   1531  2.011 0.577     0.110     0.018        8     1.0
Pole_occipital                           3966   2683   5300  1.912 0.568     0.157     0.037       63     6.0
Pole_temporal                            1622   1141   6319  3.472 0.859     0.161     0.052       29     3.7
S_calcarine                              3433   2457   4151  1.934 0.568     0.150     0.037       45     5.8
S_central                                2905   1995   3097  1.784 0.564     0.103     0.020       15     2.8
S_cingul-Marginalis                      1111    791   1524  2.008 0.462     0.087     0.012        5     0.5
S_circular_insula_ant                     527    358    787  2.445 0.469     0.102     0.032        5     0.6
S_circular_insula_inf                    1020    703   1376  2.188 0.620     0.082     0.013        4     0.6
S_circular_insula_sup                    1203    812   1729  2.483 0.566     0.100     0.023        6     1.1
S_collat_transv_ant                       562    421   1192  3.019 0.748     0.111     0.016        4     0.3
S_collat_transv_post                      606    428    769  2.288 0.338     0.149     0.029        6     0.8
S_front_inf                              1689   1192   2284  1.960 0.491     0.123     0.024       16     1.6
S_front_middle                           2003   1448   2661  1.895 0.474     0.135     0.034       21     2.6
S_front_sup                              3194   2203   4726  2.181 0.531     0.113     0.026       27     3.6
S_interm_prim-Jensen                      410    299    586  2.519 0.728     0.144     0.029        5     0.6
S_intrapariet&P_trans                    3729   2559   4482  1.892 0.507     0.098     0.020       22     3.1
S_oc_middle&Lunatus                       957    684   1242  2.140 0.474     0.130     0.026        8     0.9
S_oc_sup&transversal                     1214    821   1418  1.965 0.454     0.123     0.024       11     1.0
S_occipital_ant                          1083    773   1449  2.186 0.463     0.119     0.024        9     1.0
S_oc-temp_lat                             595    420   1039  2.847 0.970     0.112     0.021        4     0.5
S_oc-temp_med&Lingual                    1834   1311   2764  2.335 0.471     0.106     0.017       13     1.2
S_orbital_lateral                         393    271    439  1.947 0.476     0.104     0.014        2     0.3
S_orbital_med-olfact                      595    432    804  2.249 0.476     0.125     0.018        6     0.4
S_orbital-H_Shaped                       1238    849   2315  2.707 0.688     0.122     0.031       11     1.9
S_parieto_occipital                      2622   1743   3356  2.101 0.582     0.111     0.022       21     2.4
S_pericallosal                           1685   1058   1211  1.642 0.810     0.131     0.024       38     1.1
S_postcentral                            2874   1901   3628  2.022 0.613     0.112     0.024       22     3.0
S_precentral-inf-part                    1411    940   1900  2.225 0.478     0.103     0.019        8     1.1
S_precentral-sup-part                    1751   1196   2128  2.057 0.510     0.109     0.022       11     1.7
S_suborbital                              288    194    385  2.488 0.692     0.166     0.027        5     0.5
S_subparietal                            1275    896   1560  1.834 0.415     0.118     0.030       11     1.7
S_temporal_inf                           1391    965   2081  2.518 0.633     0.107     0.020        9     1.1
S_temporal_sup                           7332   5034  11468  2.385 0.595     0.105     0.020       51     6.0
S_temporal_transverse                     305    200    355  2.310 0.632     0.167     0.036        5     0.5
