# Supplementary material for: Computer assisted diagnosis of Alzheimer’s disease using statistical likelihood-ratio test
Source: PLoS One. 2023 Feb 17;18(2):e0279574. doi: 10.1371/journal.pone.0279574 (PMC9937475; doi:10.1371/journal.pone.0279574)
Supplement: S2 File — (ZIP) [file pone.0279574.s002.zip › ADNI_NC/1_1_20/S24764/stats/rh.aparc.DKTatlas.stats]

# Table of FreeSurfer cortical parcellation anatomical statistics 
# 
# CreationTime 2020/01/23-12:29:03-GMT
# generating_program mris_anatomical_stats
# cvs_version $Id: mris_anatomical_stats.c,v 1.79 2016/03/14 15:15:34 greve Exp $
# mrisurf.c-cvs_version $Id: mrisurf.c,v 1.781.2.6 2016/12/27 16:47:14 zkaufman Exp $
# cmdline mris_anatomical_stats -th3 -mgz -cortex ../label/rh.cortex.label -f ../stats/rh.aparc.DKTatlas.stats -b -a ../label/rh.aparc.DKTatlas.annot -c ../label/aparc.annot.DKTatlas.ctab S24764 rh white 
# sysname  Linux
# hostname ada
# machine  x86_64
# user     xzheng
# 
# SUBJECTS_DIR /home/span/acad/xzheng/freesurfer/subjects
# anatomy_type surface
# subjectname S24764
# hemi rh
# AnnotationFile ../label/rh.aparc.DKTatlas.annot
# AnnotationFileTimeStamp 2020/01/23 23:28:24
# Measure Cortex, NumVert, Number of Vertices, 130820, unitless
# Measure Cortex, WhiteSurfArea, White Surface Total Area, 88037.8, mm^2
# Measure Cortex, MeanThickness, Mean Thickness, 2.29426, mm
# Measure BrainSeg, BrainSegVol, Brain Segmentation Volume, 1151481.000000, mm^3
# Measure BrainSegNotVent, BrainSegVolNotVent, Brain Segmentation Volume Without Ventricles, 1125223.000000, mm^3
# Measure BrainSegNotVentSurf, BrainSegVolNotVentSurf, Brain Segmentation Volume Without Ventricles from Surf, 1124977.095570, mm^3
# Measure Cortex, CortexVol Total cortical gray matter volume, 446526.167590, mm^3
# Measure SupraTentorial, SupraTentorialVol, Supratentorial volume, 1024880.095570, mm^3
# Measure SupraTentorialNotVent, SupraTentorialVolNotVent, Supratentorial volume, 1003300.095570, mm^3
# Measure EstimatedTotalIntraCranialVol, eTIV, Estimated Total Intracranial Volume, 1590371.213813, mm^3
# NTableCols 10
# TableCol  1 ColHeader StructName
# TableCol  1 FieldName Structure Name
# TableCol  1 Units     NA
# TableCol  2 ColHeader NumVert
# TableCol  2 FieldName Number of Vertices
# TableCol  2 Units     unitless
# TableCol  3 ColHeader SurfArea
# TableCol  3 FieldName Surface Area
# TableCol  3 Units     mm^2
# TableCol  4 ColHeader GrayVol
# TableCol  4 FieldName Gray Matter Volume
# TableCol  4 Units     mm^3
# TableCol  5 ColHeader ThickAvg 
# TableCol  5 FieldName Average Thickness
# TableCol  5 Units     mm
# TableCol  6 ColHeader ThickStd
# TableCol  6 FieldName Thickness StdDev
# TableCol  6 Units     mm 
# TableCol  7 ColHeader MeanCurv
# TableCol  7 FieldName Integrated Rectified Mean Curvature
# TableCol  7 Units     mm^-1
# TableCol  8 ColHeader GausCurv 
# TableCol  8 FieldName Integrated Rectified Gaussian Curvature
# TableCol  8 Units     mm^-2
# TableCol  9 ColHeader  FoldInd
# TableCol  9 FieldName  Folding Index 
# TableCol  9 Units      unitless 
# TableCol 10 ColHeader CurvInd
# TableCol 10 FieldName Intrinsic Curvature Index
# TableCol 10 Units     unitless
# ColHeaders StructName NumVert SurfArea GrayVol ThickAvg ThickStd MeanCurv GausCurv FoldInd CurvInd
caudalanteriorcingulate                  1114    787   1857  2.024 0.805     0.141     0.026       23     1.1
caudalmiddlefrontal                      3718   2415   5576  2.186 0.567     0.116     0.029       34     4.7
cuneus                                   3731   2433   4887  1.849 0.540     0.140     0.031       53     4.9
entorhinal                                382    286   1670  3.886 0.663     0.159     0.034        7     0.5
fusiform                                 3213   2309   7359  2.944 0.762     0.135     0.027       37     3.5
inferiorparietal                         9150   6150  15152  2.233 0.602     0.124     0.030       97    11.2
inferiortemporal                         3973   2837   9878  2.756 0.867     0.136     0.035       52     6.0
isthmuscingulate                         1881   1274   3072  2.132 0.822     0.133     0.033       33     2.0
lateraloccipital                         8875   6146  14727  2.256 0.663     0.151     0.036      118    13.3
lateralorbitofrontal                     4184   2817   7542  2.463 0.766     0.136     0.047       60     9.2
lingual                                  5064   3505   7814  2.084 0.614     0.151     0.037       73     8.2
medialorbitofrontal                      2222   1526   4054  2.329 0.689     0.154     0.042       50     3.7
middletemporal                           6855   4775  15295  2.768 0.737     0.127     0.033       71     9.7
parahippocampal                           959    674   2058  2.499 0.728     0.097     0.018        7     0.6
paracentral                              2129   1393   3105  2.154 0.479     0.102     0.022       13     2.0
parsopercularis                          1988   1365   3463  2.268 0.613     0.121     0.029       20     2.5
parsorbitalis                             885    582   1748  2.451 0.623     0.121     0.036        9     1.2
parstriangularis                         1998   1360   3506  2.307 0.704     0.134     0.033       24     2.9
pericalcarine                            3104   2094   3053  1.672 0.438     0.146     0.037       43     4.7
postcentral                              6232   3964   8047  1.889 0.693     0.114     0.025       53     6.5
posteriorcingulate                       1721   1183   2960  2.204 0.685     0.141     0.031       28     2.0
precentral                               7233   4540  10757  2.246 0.625     0.108     0.026       52     8.5
precuneus                                6040   4135   9680  2.180 0.556     0.127     0.030       67     7.1
rostralanteriorcingulate                 1067    737   2363  3.020 0.838     0.159     0.043       28     2.0
rostralmiddlefrontal                     5736   3934   9542  2.156 0.553     0.148     0.040       83     9.9
superiorfrontal                         13947   9308  24208  2.313 0.636     0.136     0.041      183    25.2
superiorparietal                         7355   4772   9892  1.986 0.555     0.112     0.024       62     7.2
superiortemporal                         7266   4858  15459  2.675 0.854     0.119     0.033       73     9.8
supramarginal                            5544   3692   8782  2.261 0.644     0.125     0.031       61     6.3
transversetemporal                        500    298    653  2.020 0.445     0.119     0.021        6     0.4
insula                                   2754   1892   5858  2.766 0.837     0.124     0.033       29     3.9
