# Supplementary material for: Computer assisted diagnosis of Alzheimer’s disease using statistical likelihood-ratio test
Source: PLoS One. 2023 Feb 17;18(2):e0279574. doi: 10.1371/journal.pone.0279574 (PMC9937475; doi:10.1371/journal.pone.0279574)
Supplement: S2 File — (ZIP) [file pone.0279574.s002.zip › ADNI_NC/1_1_20/S24764/stats/rh.aparc.pial.stats]

# Table of FreeSurfer cortical parcellation anatomical statistics 
# 
# CreationTime 2020/01/23-12:25:42-GMT
# generating_program mris_anatomical_stats
# cvs_version $Id: mris_anatomical_stats.c,v 1.79 2016/03/14 15:15:34 greve Exp $
# mrisurf.c-cvs_version $Id: mrisurf.c,v 1.781.2.6 2016/12/27 16:47:14 zkaufman Exp $
# cmdline mris_anatomical_stats -th3 -mgz -cortex ../label/rh.cortex.label -f ../stats/rh.aparc.pial.stats -b -a ../label/rh.aparc.annot -c ../label/aparc.annot.ctab S24764 rh pial 
# sysname  Linux
# hostname ada
# machine  x86_64
# user     xzheng
# 
# SUBJECTS_DIR /home/span/acad/xzheng/freesurfer/subjects
# anatomy_type surface
# subjectname S24764
# hemi rh
# AnnotationFile ../label/rh.aparc.annot
# AnnotationFileTimeStamp 2020/01/23 22:50:56
# Measure Cortex, NumVert, Number of Vertices, 130803, unitless
# Measure Cortex, PialSurfArea, Pial Surface Total Area, 103726, mm^2
# Measure Cortex, MeanThickness, Mean Thickness, 2.29424, mm
# Measure BrainSeg, BrainSegVol, Brain Segmentation Volume, 1151481.000000, mm^3
# Measure BrainSegNotVent, BrainSegVolNotVent, Brain Segmentation Volume Without Ventricles, 1125223.000000, mm^3
# Measure BrainSegNotVentSurf, BrainSegVolNotVentSurf, Brain Segmentation Volume Without Ventricles from Surf, 1124977.095570, mm^3
# Measure Cortex, CortexVol Total cortical gray matter volume, 446526.167590, mm^3
# Measure SupraTentorial, SupraTentorialVol, Supratentorial volume, 1024880.095570, mm^3
# Measure SupraTentorialNotVent, SupraTentorialVolNotVent, Supratentorial volume, 1003300.095570, mm^3
# Measure EstimatedTotalIntraCranialVol, eTIV, Estimated Total Intracranial Volume, 1590371.213813, mm^3
# NTableCols 10
# TableCol  1 ColHeader StructName
# TableCol  1 FieldName Structure Name
# TableCol  1 Units     NA
# TableCol  2 ColHeader NumVert
# TableCol  2 FieldName Number of Vertices
# TableCol  2 Units     unitless
# TableCol  3 ColHeader SurfArea
# TableCol  3 FieldName Surface Area
# TableCol  3 Units     mm^2
# TableCol  4 ColHeader GrayVol
# TableCol  4 FieldName Gray Matter Volume
# TableCol  4 Units     mm^3
# TableCol  5 ColHeader ThickAvg 
# TableCol  5 FieldName Average Thickness
# TableCol  5 Units     mm
# TableCol  6 ColHeader ThickStd
# TableCol  6 FieldName Thickness StdDev
# TableCol  6 Units     mm 
# TableCol  7 ColHeader MeanCurv
# TableCol  7 FieldName Integrated Rectified Mean Curvature
# TableCol  7 Units     mm^-1
# TableCol  8 ColHeader GausCurv 
# TableCol  8 FieldName Integrated Rectified Gaussian Curvature
# TableCol  8 Units     mm^-2
# TableCol  9 ColHeader  FoldInd
# TableCol  9 FieldName  Folding Index 
# TableCol  9 Units      unitless 
# TableCol 10 ColHeader CurvInd
# TableCol 10 FieldName Intrinsic Curvature Index
# TableCol 10 Units     unitless
# ColHeaders StructName NumVert SurfArea GrayVol ThickAvg ThickStd MeanCurv GausCurv FoldInd CurvInd
bankssts                                 1718    998   2643  2.379 0.506     0.118     0.027       20     2.0
caudalanteriorcingulate                  1018    865   1736  2.036 0.804     0.147     0.028       23     1.1
caudalmiddlefrontal                      3579   2611   5308  2.172 0.569     0.116     0.032       44     3.6
cuneus                                   3172   2578   4351  1.907 0.549     0.137     0.031       34     4.3
entorhinal                                383    543   1691  3.877 0.653     0.202     0.049        5     0.7
fusiform                                 3464   3174   8620  2.987 0.806     0.148     0.036       50     5.7
inferiorparietal                         9370   7535  15750  2.249 0.632     0.136     0.031      121    13.2
inferiortemporal                         3758   3326   8283  2.691 0.807     0.154     0.037       67     6.9
isthmuscingulate                         1933   1537   3109  2.126 0.836     0.134     0.034       26     2.6
lateraloccipital                         8685   6895  14531  2.261 0.666     0.136     0.034      153    12.8
lateralorbitofrontal                     3523   2593   6284  2.506 0.706     0.137     0.039       64     6.1
lingual                                  5233   4120   7964  2.066 0.604     0.138     0.032       78     7.8
medialorbitofrontal                      2901   2400   5063  2.304 0.667     0.153     0.041       42     4.9
middletemporal                           5416   5150  12610  2.823 0.732     0.147     0.033       64     8.5
parahippocampal                           865    843   1852  2.515 0.729     0.131     0.024        7     1.0
paracentral                              2023   1413   2905  2.143 0.468     0.095     0.017       13     1.5
parsopercularis                          1769   1481   3188  2.318 0.616     0.130     0.024       16     2.0
parsorbitalis                            1132   1147   2522  2.573 0.623     0.159     0.031       12     1.6
parstriangularis                         1951   1565   3232  2.270 0.675     0.136     0.027       23     2.4
pericalcarine                            3141   1800   3123  1.692 0.458     0.118     0.032      217     3.8
postcentral                              5584   4176   7290  1.881 0.710     0.118     0.023       46     5.5
posteriorcingulate                       1577   1225   2590  2.154 0.682     0.149     0.033       41     2.0
precentral                               7672   5336  11259  2.229 0.624     0.104     0.023       61     7.9
precuneus                                6059   4632   9594  2.172 0.559     0.140     0.031       89     8.6
rostralanteriorcingulate                  825    754   1976  3.134 0.860     0.161     0.045       22     1.6
rostralmiddlefrontal                     8386   7208  14256  2.176 0.595     0.161     0.038      112    15.3
superiorfrontal                         10790   8545  19133  2.361 0.636     0.135     0.033      152    16.4
superiorparietal                         8709   6181  11610  1.971 0.555     0.113     0.023       86     8.8
superiortemporal                         5703   4712  11290  2.570 0.769     0.129     0.029       74     7.2
supramarginal                            5728   4366   9249  2.282 0.646     0.126     0.028       65     6.9
frontalpole                               486    454    885  2.283 0.546     0.159     0.040        4     0.8
temporalpole                              588    918   2904  3.950 0.872     0.240     0.053        8     1.5
transversetemporal                        494    345    617  1.963 0.424     0.094     0.018        2     0.3
insula                                   3184   2322   6566  2.742 0.940     0.139     0.033       42     4.9
