# Supplementary material for: Computer assisted diagnosis of Alzheimer’s disease using statistical likelihood-ratio test
Source: PLoS One. 2023 Feb 17;18(2):e0279574. doi: 10.1371/journal.pone.0279574 (PMC9937475; doi:10.1371/journal.pone.0279574)
Supplement: S2 File — (ZIP) [file pone.0279574.s002.zip › ADNI_NC/1_1_20/S24764/stats/rh.aparc.stats]

# Table of FreeSurfer cortical parcellation anatomical statistics 
# 
# CreationTime 2020/01/23-12:25:07-GMT
# generating_program mris_anatomical_stats
# cvs_version $Id: mris_anatomical_stats.c,v 1.79 2016/03/14 15:15:34 greve Exp $
# mrisurf.c-cvs_version $Id: mrisurf.c,v 1.781.2.6 2016/12/27 16:47:14 zkaufman Exp $
# cmdline mris_anatomical_stats -th3 -mgz -cortex ../label/rh.cortex.label -f ../stats/rh.aparc.stats -b -a ../label/rh.aparc.annot -c ../label/aparc.annot.ctab S24764 rh white 
# sysname  Linux
# hostname ada
# machine  x86_64
# user     xzheng
# 
# SUBJECTS_DIR /home/span/acad/xzheng/freesurfer/subjects
# anatomy_type surface
# subjectname S24764
# hemi rh
# AnnotationFile ../label/rh.aparc.annot
# AnnotationFileTimeStamp 2020/01/23 22:50:56
# Measure Cortex, NumVert, Number of Vertices, 130803, unitless
# Measure Cortex, WhiteSurfArea, White Surface Total Area, 88028.2, mm^2
# Measure Cortex, MeanThickness, Mean Thickness, 2.29424, mm
# Measure BrainSeg, BrainSegVol, Brain Segmentation Volume, 1151481.000000, mm^3
# Measure BrainSegNotVent, BrainSegVolNotVent, Brain Segmentation Volume Without Ventricles, 1125223.000000, mm^3
# Measure BrainSegNotVentSurf, BrainSegVolNotVentSurf, Brain Segmentation Volume Without Ventricles from Surf, 1124977.095570, mm^3
# Measure Cortex, CortexVol Total cortical gray matter volume, 446526.167590, mm^3
# Measure SupraTentorial, SupraTentorialVol, Supratentorial volume, 1024880.095570, mm^3
# Measure SupraTentorialNotVent, SupraTentorialVolNotVent, Supratentorial volume, 1003300.095570, mm^3
# Measure EstimatedTotalIntraCranialVol, eTIV, Estimated Total Intracranial Volume, 1590371.213813, mm^3
# NTableCols 10
# TableCol  1 ColHeader StructName
# TableCol  1 FieldName Structure Name
# TableCol  1 Units     NA
# TableCol  2 ColHeader NumVert
# TableCol  2 FieldName Number of Vertices
# TableCol  2 Units     unitless
# TableCol  3 ColHeader SurfArea
# TableCol  3 FieldName Surface Area
# TableCol  3 Units     mm^2
# TableCol  4 ColHeader GrayVol
# TableCol  4 FieldName Gray Matter Volume
# TableCol  4 Units     mm^3
# TableCol  5 ColHeader ThickAvg 
# TableCol  5 FieldName Average Thickness
# TableCol  5 Units     mm
# TableCol  6 ColHeader ThickStd
# TableCol  6 FieldName Thickness StdDev
# TableCol  6 Units     mm 
# TableCol  7 ColHeader MeanCurv
# TableCol  7 FieldName Integrated Rectified Mean Curvature
# TableCol  7 Units     mm^-1
# TableCol  8 ColHeader GausCurv 
# TableCol  8 FieldName Integrated Rectified Gaussian Curvature
# TableCol  8 Units     mm^-2
# TableCol  9 ColHeader  FoldInd
# TableCol  9 FieldName  Folding Index 
# TableCol  9 Units      unitless 
# TableCol 10 ColHeader CurvInd
# TableCol 10 FieldName Intrinsic Curvature Index
# TableCol 10 Units     unitless
# ColHeaders StructName NumVert SurfArea GrayVol ThickAvg ThickStd MeanCurv GausCurv FoldInd CurvInd
bankssts                                 1718   1189   2643  2.379 0.506     0.115     0.023       14     1.5
caudalanteriorcingulate                  1018    711   1736  2.036 0.804     0.143     0.029       22     1.3
caudalmiddlefrontal                      3579   2318   5308  2.172 0.569     0.116     0.029       33     4.6
cuneus                                   3172   2066   4351  1.907 0.549     0.146     0.034       48     4.7
entorhinal                                383    295   1691  3.877 0.653     0.158     0.033        6     0.5
fusiform                                 3464   2480   8620  2.987 0.806     0.137     0.028       42     4.1
inferiorparietal                         9370   6305  15750  2.249 0.632     0.124     0.030       99    11.4
inferiortemporal                         3758   2683   8283  2.691 0.807     0.134     0.033       46     5.6
isthmuscingulate                         1933   1300   3109  2.126 0.836     0.131     0.032       33     2.0
lateraloccipital                         8685   6033  14531  2.261 0.666     0.150     0.036      115    12.7
lateralorbitofrontal                     3523   2355   6284  2.506 0.706     0.133     0.047       51     7.5
lingual                                  5233   3606   7964  2.066 0.604     0.152     0.037       77     8.5
medialorbitofrontal                      2901   2049   5063  2.304 0.667     0.150     0.037       59     4.6
middletemporal                           5416   3773  12610  2.823 0.732     0.130     0.036       59     8.3
parahippocampal                           865    605   1852  2.515 0.729     0.089     0.017        6     0.5
paracentral                              2023   1337   2905  2.143 0.468     0.101     0.021       11     1.8
parsopercularis                          1769   1202   3188  2.318 0.616     0.125     0.031       19     2.3
parsorbitalis                            1132    778   2522  2.573 0.623     0.134     0.037       14     1.6
parstriangularis                         1951   1340   3232  2.270 0.675     0.125     0.028       21     2.4
pericalcarine                            3141   2126   3123  1.692 0.458     0.145     0.036       44     4.7
postcentral                              5584   3553   7290  1.881 0.710     0.114     0.025       48     5.9
posteriorcingulate                       1577   1094   2590  2.154 0.682     0.141     0.031       26     1.9
precentral                               7672   4810  11259  2.229 0.624     0.108     0.026       54     9.2
precuneus                                6059   4143   9594  2.172 0.559     0.128     0.030       67     7.3
rostralanteriorcingulate                  825    567   1976  3.134 0.860     0.155     0.045       21     1.4
rostralmiddlefrontal                     8386   5778  14256  2.176 0.595     0.149     0.042      122    15.4
superiorfrontal                         10790   7117  19133  2.361 0.636     0.133     0.041      138    19.1
superiorparietal                         8709   5662  11610  1.971 0.555     0.112     0.024       76     8.4
superiortemporal                         5703   3758  11290  2.570 0.769     0.112     0.030       53     7.3
supramarginal                            5728   3820   9249  2.282 0.646     0.126     0.031       63     6.6
frontalpole                               486    294    885  2.283 0.546     0.159     0.064       12     1.3
temporalpole                              588    408   2904  3.950 0.872     0.153     0.061        9     1.4
transversetemporal                        494    292    617  1.963 0.424     0.126     0.021        7     0.5
insula                                   3184   2191   6566  2.742 0.940     0.127     0.034       33     4.8
