# Supplementary material for: Computer assisted diagnosis of Alzheimer’s disease using statistical likelihood-ratio test
Source: PLoS One. 2023 Feb 17;18(2):e0279574. doi: 10.1371/journal.pone.0279574 (PMC9937475; doi:10.1371/journal.pone.0279574)
Supplement: S2 File — (ZIP) [file pone.0279574.s002.zip › ADNI_NC/1_1_20/S24764/stats/rh.BA_exvivo.stats]

# Table of FreeSurfer cortical parcellation anatomical statistics 
# 
# CreationTime 2020/01/23-13:04:40-GMT
# generating_program mris_anatomical_stats
# cvs_version $Id: mris_anatomical_stats.c,v 1.79 2016/03/14 15:15:34 greve Exp $
# mrisurf.c-cvs_version $Id: mrisurf.c,v 1.781.2.6 2016/12/27 16:47:14 zkaufman Exp $
# cmdline mris_anatomical_stats -th3 -mgz -f ../stats/rh.BA_exvivo.stats -b -a ./rh.BA_exvivo.annot -c ./BA_exvivo.ctab S24764 rh white 
# sysname  Linux
# hostname ada
# machine  x86_64
# user     xzheng
# 
# SUBJECTS_DIR /home/span/acad/xzheng/freesurfer/subjects
# anatomy_type surface
# subjectname S24764
# hemi rh
# AnnotationFile ./rh.BA_exvivo.annot
# AnnotationFileTimeStamp 2020/01/24 00:04:31
# Measure Cortex, NumVert, Number of Vertices, 139028, unitless
# Measure Cortex, WhiteSurfArea, White Surface Total Area, 93417.8, mm^2
# Measure BrainSeg, BrainSegVol, Brain Segmentation Volume, 1151481.000000, mm^3
# Measure BrainSegNotVent, BrainSegVolNotVent, Brain Segmentation Volume Without Ventricles, 1125223.000000, mm^3
# Measure BrainSegNotVentSurf, BrainSegVolNotVentSurf, Brain Segmentation Volume Without Ventricles from Surf, 1124977.095570, mm^3
# Measure Cortex, CortexVol Total cortical gray matter volume, 446526.167590, mm^3
# Measure SupraTentorial, SupraTentorialVol, Supratentorial volume, 1024880.095570, mm^3
# Measure SupraTentorialNotVent, SupraTentorialVolNotVent, Supratentorial volume, 1003300.095570, mm^3
# Measure EstimatedTotalIntraCranialVol, eTIV, Estimated Total Intracranial Volume, 1590371.213813, mm^3
# NTableCols 10
# TableCol  1 ColHeader StructName
# TableCol  1 FieldName Structure Name
# TableCol  1 Units     NA
# TableCol  2 ColHeader NumVert
# TableCol  2 FieldName Number of Vertices
# TableCol  2 Units     unitless
# TableCol  3 ColHeader SurfArea
# TableCol  3 FieldName Surface Area
# TableCol  3 Units     mm^2
# TableCol  4 ColHeader GrayVol
# TableCol  4 FieldName Gray Matter Volume
# TableCol  4 Units     mm^3
# TableCol  5 ColHeader ThickAvg 
# TableCol  5 FieldName Average Thickness
# TableCol  5 Units     mm
# TableCol  6 ColHeader ThickStd
# TableCol  6 FieldName Thickness StdDev
# TableCol  6 Units     mm 
# TableCol  7 ColHeader MeanCurv
# TableCol  7 FieldName Integrated Rectified Mean Curvature
# TableCol  7 Units     mm^-1
# TableCol  8 ColHeader GausCurv 
# TableCol  8 FieldName Integrated Rectified Gaussian Curvature
# TableCol  8 Units     mm^-2
# TableCol  9 ColHeader  FoldInd
# TableCol  9 FieldName  Folding Index 
# TableCol  9 Units      unitless 
# TableCol 10 ColHeader CurvInd
# TableCol 10 FieldName Intrinsic Curvature Index
# TableCol 10 Units     unitless
# ColHeaders StructName NumVert SurfArea GrayVol ThickAvg ThickStd MeanCurv GausCurv FoldInd CurvInd
BA1_exvivo                                836    494   1293  1.976 0.812     0.146     0.037       11     1.4
BA2_exvivo                               3068   1965   3930  1.995 0.709     0.108     0.025       24     3.0
BA3a_exvivo                              1062    732   1025  1.749 0.492     0.127     0.023        8     1.2
BA3b_exvivo                              1827   1140   1943  1.590 0.524     0.101     0.023       14     1.7
BA4a_exvivo                              1473    920   2013  2.018 0.508     0.103     0.024        8     1.7
BA4p_exvivo                              1243    846   1603  2.033 0.567     0.105     0.025        8     1.4
BA6_exvivo                               8725   5485  13670  2.238 0.636     0.121     0.036       89    13.8
BA44_exvivo                              3226   2134   5297  2.363 0.543     0.123     0.028       34     3.8
BA45_exvivo                              3491   2407   6497  2.295 0.664     0.135     0.035       44     5.1
V1_exvivo                                5266   3543   6162  1.758 0.496     0.151     0.038       78     8.6
V2_exvivo                                9547   6525  14382  2.091 0.569     0.157     0.038      148    15.3
MT_exvivo                                2930   2083   5121  2.294 0.575     0.137     0.033       34     4.1
perirhinal_exvivo                         472    351   2091  3.825 0.639     0.163     0.036        8     0.7
entorhinal_exvivo                         271    195    876  3.180 0.985     0.128     0.022        4     0.3
