# Supplementary material for: Computer assisted diagnosis of Alzheimer’s disease using statistical likelihood-ratio test
Source: PLoS One. 2023 Feb 17;18(2):e0279574. doi: 10.1371/journal.pone.0279574 (PMC9937475; doi:10.1371/journal.pone.0279574)
Supplement: S2 File — (ZIP) [file pone.0279574.s002.zip › ADNI_NC/1_1_20/S24764/stats/rh.curv.stats]

Raw <mean> +- <std> (using 'rh.curv'):                -0.03153 +- 0.1854 
       Raw Min:                                       -2.30456 at vertex 104639  
       Raw Max:                                        4.99444 at vertex 113966  
       Raw Curvature Calculation Type:                discrete
       Raw Mean Vertex Separation (Whole Surface):     0.85127 +- 0.22996 mm
       Raw Total Surface Area:                     84691.72656 mm^2
       Raw Total Number of Vertices:                    139028
       Raw Average Vertex Area (Whole Surface):        0.60917 mm^2
       Raw Natural Surface Integral:               -1646.12085
       Raw Rectified Surface Integral:             11141.97168
       Raw Positive Surface Integral:               4747.92578
       Raw Negative Surface Integral:               6394.04639
       Raw Mean Natural Surface Integral:             -0.01184 across 139028 (100.00%) vertices
       Raw Mean Rectified Surface Integral:            0.08014 across 139028 (100.00%) vertices
       Raw Mean Positive Surface Integral:             0.07232 across 65652 (47.22%) vertices
       Raw Mean Negative Surface Integral:             0.08714 across 73376 (52.78%) vertices
       Raw AreaNorm Natural Surface Integral:         -0.01944 across 84691.679688 (100.00%) mm^2
       Raw AreaNorm Rectified Surface Integral:        0.13156 across 84691.679688 (100.00%) mm^2
       Raw AreaNorm Positive Surface Integral:         0.11376 across 41737.050781 (49.28%) mm^2
       Raw AreaNorm Negative Surface Integral:         0.14886 across 42954.781250 (50.72%) mm^2

Raw <mean> +- <std> (using 'rh.sulc'):                -0.00000 +- 5.6444 
       Raw Min:                                      -13.71705 at vertex 3804    
       Raw Max:                                       17.87688 at vertex 63312   
       Raw Curvature Calculation Type:                discrete
       Raw Mean Vertex Separation (Whole Surface):     0.85127 +- 0.22996 mm
       Raw Total Surface Area:                     84691.72656 mm^2
       Raw Total Number of Vertices:                    139028
       Raw Average Vertex Area (Whole Surface):        0.60917 mm^2
       Raw Natural Surface Integral:               21783.49023
       Raw Rectified Surface Integral:            386525.31250
       Raw Positive Surface Integral:             204154.39062
       Raw Negative Surface Integral:             182370.90625
       Raw Mean Natural Surface Integral:              0.15668 across 139028 (100.00%) vertices
       Raw Mean Rectified Surface Integral:            2.78020 across 139028 (100.00%) vertices
       Raw Mean Positive Surface Integral:             3.14292 across 64957 (46.72%) vertices
       Raw Mean Negative Surface Integral:             2.46211 across 74071 (53.28%) vertices
       Raw AreaNorm Natural Surface Integral:          0.25721 across 84691.679688 (100.00%) mm^2
       Raw AreaNorm Rectified Surface Integral:        4.56391 across 84691.679688 (100.00%) mm^2
       Raw AreaNorm Positive Surface Integral:         4.98068 across 40989.277344 (48.40%) mm^2
       Raw AreaNorm Negative Surface Integral:         4.17300 across 43702.640625 (51.60%) mm^2

K <mean> +- <std> (using 'rh.smoothwm'):               0.23751 +- 6.7752 mm^-2
         K Min:                                      -60.98054 at vertex 99881   
         K Max:                                     1470.76587 at vertex 98839   
         K Curvature Calculation Type:                discrete
         K Mean Vertex Separation (Whole Surface):     0.85127 +- 0.22996 mm
         K Total Surface Area:                     84691.72656 mm^2
         K Total Number of Vertices:                    139028
         K Average Vertex Area (Whole Surface):        0.60917 mm^2
         K Natural Surface Integral:                  12.56638
         K Rectified Surface Integral:              6081.33057
         K Positive Surface Integral:               3046.94849
         K Negative Surface Integral:               3034.38208
         K Mean Natural Surface Integral:              0.00009 across 139028 (100.00%) vertices
         K Mean Rectified Surface Integral:            0.04374 across 139028 (100.00%) vertices
         K Mean Positive Surface Integral:             0.04959 across 61440 (44.19%) vertices
         K Mean Negative Surface Integral:             0.03911 across 77588 (55.81%) vertices
         K AreaNorm Natural Surface Integral:          0.00015 across 84691.679688 (100.00%) mm^2
         K AreaNorm Rectified Surface Integral:        0.07181 across 84691.679688 (100.00%) mm^2
         K AreaNorm Positive Surface Integral:         0.10748 across 28348.064453 (33.47%) mm^2
         K AreaNorm Negative Surface Integral:         0.05385 across 56343.890625 (66.53%) mm^2

H <mean> +- <std> (using 'rh.smoothwm'):              -0.05680 +- 0.8301 mm^-1
         H Min:                                      -32.10096 at vertex 138931  
         H Max:                                       50.74271 at vertex 98839   
         H Curvature Calculation Type:                discrete
         H Mean Vertex Separation (Whole Surface):     0.85127 +- 0.22996 mm
         H Total Surface Area:                     84691.72656 mm^2
         H Total Number of Vertices:                    139028
         H Average Vertex Area (Whole Surface):        0.60917 mm^2
         H Natural Surface Integral:               -1624.62878
         H Rectified Surface Integral:             14742.57910
         H Positive Surface Integral:               6558.97510
         H Negative Surface Integral:               8183.60400
         H Mean Natural Surface Integral:             -0.01169 across 139028 (100.00%) vertices
         H Mean Rectified Surface Integral:            0.10604 across 139028 (100.00%) vertices
         H Mean Positive Surface Integral:             0.09454 across 69377 (49.90%) vertices
         H Mean Negative Surface Integral:             0.11749 across 69651 (50.10%) vertices
         H AreaNorm Natural Surface Integral:         -0.01918 across 84691.679688 (100.00%) mm^2
         H AreaNorm Rectified Surface Integral:        0.17407 across 84691.679688 (100.00%) mm^2
         H AreaNorm Positive Surface Integral:         0.14843 across 44190.234375 (52.18%) mm^2
         H AreaNorm Negative Surface Integral:         0.20206 across 40501.605469 (47.82%) mm^2

k1 <mean> +- <std> (using 'rh.smoothwm'):             -0.11504 +- 1.4859 mm^-1
        k1 Min:                                      -63.91237 at vertex 138931  
        k1 Max:                                       83.97007 at vertex 98839   
        k1 Curvature Calculation Type:                discrete
        k1 Mean Vertex Separation (Whole Surface):     0.85127 +- 0.22996 mm
        k1 Total Surface Area:                     84691.72656 mm^2
        k1 Total Number of Vertices:                    139028
        k1 Average Vertex Area (Whole Surface):        0.60917 mm^2
        k1 Natural Surface Integral:               -4026.34668
        k1 Rectified Surface Integral:             33294.83203
        k1 Positive Surface Integral:              14634.24219
        k1 Negative Surface Integral:              18660.58789
        k1 Mean Natural Surface Integral:             -0.02896 across 139028 (100.00%) vertices
        k1 Mean Rectified Surface Integral:            0.23948 across 139028 (100.00%) vertices
        k1 Mean Positive Surface Integral:             0.21094 across 69377 (49.90%) vertices
        k1 Mean Negative Surface Integral:             0.26792 across 69651 (50.10%) vertices
        k1 AreaNorm Natural Surface Integral:         -0.04754 across 84691.679688 (100.00%) mm^2
        k1 AreaNorm Rectified Surface Integral:        0.39313 across 84691.679688 (100.00%) mm^2
        k1 AreaNorm Positive Surface Integral:         0.33116 across 44190.234375 (52.18%) mm^2
        k1 AreaNorm Negative Surface Integral:         0.46074 across 40501.605469 (47.82%) mm^2

k2 <mean> +- <std> (using 'rh.smoothwm'):              0.00144 +- 0.2719 mm^-1
        k2 Min:                                      -10.55380 at vertex 90139   
        k2 Max:                                       27.52949 at vertex 113966  
        k2 Curvature Calculation Type:                discrete
        k2 Mean Vertex Separation (Whole Surface):     0.85127 +- 0.22996 mm
        k2 Total Surface Area:                     84691.72656 mm^2
        k2 Total Number of Vertices:                    139028
        k2 Average Vertex Area (Whole Surface):        0.60917 mm^2
        k2 Natural Surface Integral:                 777.08966
        k2 Rectified Surface Integral:              9101.69336
        k2 Positive Surface Integral:               4939.39160
        k2 Negative Surface Integral:               4162.30176
        k2 Mean Natural Surface Integral:              0.00559 across 139028 (100.00%) vertices
        k2 Mean Rectified Surface Integral:            0.06547 across 139028 (100.00%) vertices
        k2 Mean Positive Surface Integral:             0.06773 across 72923 (52.45%) vertices
        k2 Mean Negative Surface Integral:             0.06297 across 66105 (47.55%) vertices
        k2 AreaNorm Natural Surface Integral:          0.00918 across 84691.679688 (100.00%) mm^2
        k2 AreaNorm Rectified Surface Integral:        0.10747 across 84691.679688 (100.00%) mm^2
        k2 AreaNorm Positive Surface Integral:         0.11107 across 44469.300781 (52.51%) mm^2
        k2 AreaNorm Negative Surface Integral:         0.10348 across 40222.507812 (47.49%) mm^2

S <mean> +- <std> (using 'rh.smoothwm'):               1.82092 +- 32.1445 mm^-2
         S Min:                                        0.00000 at vertex 147     
         S Max:                                     4416.22852 at vertex 98839   
         S Curvature Calculation Type:                discrete
         S Mean Vertex Separation (Whole Surface):     0.85127 +- 0.22996 mm
         S Total Surface Area:                     84691.72656 mm^2
         S Total Number of Vertices:                    139028
         S Average Vertex Area (Whole Surface):        0.60917 mm^2
         S Natural Surface Integral:               33853.54688
         S Rectified Surface Integral:             33853.54688
         S Positive Surface Integral:              33853.54688
         S Negative Surface Integral:                  0.00000
         S Mean Natural Surface Integral:              0.24350 across 139028 (100.00%) vertices
         S Mean Rectified Surface Integral:            0.24350 across 139028 (100.00%) vertices
         S Mean Positive Surface Integral:             0.24350 across 139028 (100.00%) vertices
         S Mean Negative Surface Integral:             0.00000 across 0 (00.00%) vertices
         S AreaNorm Natural Surface Integral:          0.39973 across 84691.679688 (100.00%) mm^2
         S AreaNorm Rectified Surface Integral:        0.39973 across 84691.679688 (100.00%) mm^2
         S AreaNorm Positive Surface Integral:         0.39973 across 84691.679688 (100.00%) mm^2
         S AreaNorm Negative Surface Integral:         0.00000 across 0.000000 (00.00%) mm^2

C <mean> +- <std> (using 'rh.smoothwm'):               0.46023 +- 0.9673 mm^-2
         C Min:                                        0.00000 at vertex 12537   
         C Max:                                       60.65377 at vertex 98839   
         C Curvature Calculation Type:                discrete
         C Mean Vertex Separation (Whole Surface):     0.85127 +- 0.22996 mm
         C Total Surface Area:                     84691.72656 mm^2
         C Total Number of Vertices:                    139028
         C Average Vertex Area (Whole Surface):        0.60917 mm^2
         C Natural Surface Integral:               24906.96094
         C Rectified Surface Integral:             24906.96094
         C Positive Surface Integral:              24906.96094
         C Negative Surface Integral:                  0.00000
         C Mean Natural Surface Integral:              0.17915 across 139028 (100.00%) vertices
         C Mean Rectified Surface Integral:            0.17915 across 139028 (100.00%) vertices
         C Mean Positive Surface Integral:             0.17915 across 139028 (100.00%) vertices
         C Mean Negative Surface Integral:             0.00000 across 0 (00.00%) vertices
         C AreaNorm Natural Surface Integral:          0.29409 across 84691.679688 (100.00%) mm^2
         C AreaNorm Rectified Surface Integral:        0.29409 across 84691.679688 (100.00%) mm^2
         C AreaNorm Positive Surface Integral:         0.29409 across 84691.679688 (100.00%) mm^2
         C AreaNorm Negative Surface Integral:         0.00000 across 0.000000 (00.00%) mm^2

BE <mean> +- <std> (using 'rh.smoothwm'):              2.29508 +- 42.5412 mm^-2
        BE Min:                                        0.00000 at vertex 12537   
        BE Max:                                     7357.76025 at vertex 98839   
        BE Curvature Calculation Type:                discrete
        BE Mean Vertex Separation (Whole Surface):     0.85127 +- 0.22996 mm
        BE Total Surface Area:                     84691.72656 mm^2
        BE Total Number of Vertices:                    139028
        BE Average Vertex Area (Whole Surface):        0.60917 mm^2
        BE Natural Surface Integral:               33876.69141
        BE Rectified Surface Integral:             33876.69141
        BE Positive Surface Integral:              33876.69141
        BE Negative Surface Integral:                  0.00000
        BE Mean Natural Surface Integral:              0.24367 across 139028 (100.00%) vertices
        BE Mean Rectified Surface Integral:            0.24367 across 139028 (100.00%) vertices
        BE Mean Positive Surface Integral:             0.24367 across 139028 (100.00%) vertices
        BE Mean Negative Surface Integral:             0.00000 across 0 (00.00%) vertices
        BE AreaNorm Natural Surface Integral:          0.40000 across 84691.679688 (100.00%) mm^2
        BE AreaNorm Rectified Surface Integral:        0.40000 across 84691.679688 (100.00%) mm^2
        BE AreaNorm Positive Surface Integral:         0.40000 across 84691.679688 (100.00%) mm^2
        BE AreaNorm Negative Surface Integral:         0.00000 across 0.000000 (00.00%) mm^2

FI <mean> +- <std> (using 'rh.smoothwm'):              1.90851 +- 36.1045 mm^-2
        FI Min:                                        0.00000 at vertex 147     
        FI Max:                                     5580.20703 at vertex 98839   
        FI Curvature Calculation Type:                discrete
        FI Mean Vertex Separation (Whole Surface):     0.85127 +- 0.22996 mm
        FI Total Surface Area:                     84691.72656 mm^2
        FI Total Number of Vertices:                    139028
        FI Average Vertex Area (Whole Surface):        0.60917 mm^2
        FI Natural Surface Integral:               25713.59766
        FI Rectified Surface Integral:             25713.59766
        FI Positive Surface Integral:              25713.59766
        FI Negative Surface Integral:                  0.00000
        FI Mean Natural Surface Integral:              0.18495 across 139028 (100.00%) vertices
        FI Mean Rectified Surface Integral:            0.18495 across 139028 (100.00%) vertices
        FI Mean Positive Surface Integral:             0.18495 across 139028 (100.00%) vertices
        FI Mean Negative Surface Integral:             0.00000 across 0 (00.00%) vertices
        FI AreaNorm Natural Surface Integral:          0.30361 across 84691.679688 (100.00%) mm^2
        FI AreaNorm Rectified Surface Integral:        0.30361 across 84691.679688 (100.00%) mm^2
        FI AreaNorm Positive Surface Integral:         0.30361 across 84691.679688 (100.00%) mm^2
        FI AreaNorm Negative Surface Integral:         0.00000 across 0.000000 (00.00%) mm^2

curv -- calculation type:                                discrete
curv -- Folding Index (FI):                            2046.22314
curv -- Intrinsic Curvature Index - positive (ICIp):    242.46846
curv -- Intrinsic Curvature Index - negative (ICIn):    241.46846
curv -- Intrinsic Curvature Index - natural  (ICIt):      1.00000

Mean across 10 curvatures: 6.5203e-01 +- 9.0883e-01
