# Supplementary material for: Computer assisted diagnosis of Alzheimer’s disease using statistical likelihood-ratio test
Source: PLoS One. 2023 Feb 17;18(2):e0279574. doi: 10.1371/journal.pone.0279574 (PMC9937475; doi:10.1371/journal.pone.0279574)
Supplement: S2 File — (ZIP) [file pone.0279574.s002.zip › ADNI_NC/1_1_20/S24764/stats/rh.w-g.pct.stats]

# Title Segmentation Statistics 
# 
# generating_program mri_segstats
# cvs_version $Id: mri_segstats.c,v 1.121 2016/05/31 17:27:11 greve Exp $
# cmdline mri_segstats --in /home/span/acad/xzheng/freesurfer/subjects/S24764/surf/rh.w-g.pct.mgh --annot S24764 rh aparc --sum /home/span/acad/xzheng/freesurfer/subjects/S24764/stats/rh.w-g.pct.stats --snr 
# sysname  Linux
# hostname ada
# machine  x86_64
# user     xzheng
# anatomy_type surface
# 
# SUBJECTS_DIR /home/span/acad/xzheng/freesurfer/subjects
# subjectname S24764
# Annot S24764 rh aparc
# ColorTable /tmp/mri_segstats.tmp.S24764.rh.117.ctab 
# ColorTableTimeStamp 2020/01/23 23:29:38 
# InVolFile  /home/span/acad/xzheng/freesurfer/subjects/S24764/surf/rh.w-g.pct.mgh 
# InVolFileTimeStamp  2020/01/23 23:29:37 
# InVolFrame 0 
# Only reporting non-empty segmentations
# VertexArea_mm2 0.671935 
# TableCol  1 ColHeader Index 
# TableCol  1 FieldName Index 
# TableCol  1 Units     NA 
# TableCol  2 ColHeader SegId 
# TableCol  2 FieldName Segmentation Id
# TableCol  2 Units     NA
# TableCol  3 ColHeader NVertices 
# TableCol  3 FieldName Number of Vertices
# TableCol  3 Units     unitless
# TableCol  4 ColHeader Area_mm2
# TableCol  4 FieldName Area
# TableCol  4 Units     mm^2
# TableCol  5 ColHeader StructName
# TableCol  5 FieldName Structure Name
# TableCol  5 Units     NA
# TableCol  6 ColHeader Mean 
# TableCol  6 FieldName Intensity Mean
# TableCol  6 Units     unknown
# TableCol  7 ColHeader StdDev
# TableCol  7 FieldName Itensity StdDev
# TableCol  7 Units     unknown
# TableCol  8 ColHeader Min
# TableCol  8 FieldName Intensity Min
# TableCol  8 Units     unknown
# TableCol  9 ColHeader Max
# TableCol  9 FieldName Intensity Max
# TableCol  9 Units     unknown
# TableCol 10 ColHeader Range
# TableCol 10 FieldName Intensity Range
# TableCol 10 Units     unknown
# TableCol 11 ColHeader SNR
# TableCol 11 FieldName Intensity SNR
# TableCol 11 Units     none
# NRows 35 
# NTableCols 11 
# ColHeaders  Index SegId NVertices Area_mm2 StructName Mean StdDev Min Max Range SNR  
  1 2000      8209     5377.5  unknown                            0.0417     0.9565     0.0000    30.3216    30.3216     0.0436 
  2 2001      1718     1189.1  bankssts                          30.6017     7.3574     6.9773    54.8910    47.9137     4.1593 
  3 2002      1018      711.0  caudalanteriorcingulate           34.5225    11.9890     0.6181    65.4127    64.7946     2.8795 
  4 2003      3579     2317.6  caudalmiddlefrontal               25.0261     8.9929   -10.5438    49.8094    60.3532     2.7829 
  5 2005      3172     2065.5  cuneus                            25.3483     7.8310    -0.6583    54.3815    55.0398     3.2369 
  6 2006       383      295.2  entorhinal                        29.4831    10.6470    -7.3191    55.7319    63.0510     2.7691 
  7 2007      3464     2480.1  fusiform                          29.4586     8.5091     0.3960    62.7963    62.4003     3.4620 
  8 2008      9370     6305.2  inferiorparietal                  27.2196     8.6769   -14.4487    73.8085    88.2572     3.1370 
  9 2009      3758     2683.0  inferiortemporal                  31.0830     9.5168    -6.1241    64.4670    70.5911     3.2661 
 10 2010      1933     1300.0  isthmuscingulate                  29.1167     8.4673     0.0000    62.1752    62.1752     3.4387 
 11 2011      8685     6033.3  lateraloccipital                  26.2682     7.4228   -16.0543    54.7314    70.7857     3.5389 
 12 2012      3523     2355.4  lateralorbitofrontal              29.1589    11.1344   -27.6469    67.7365    95.3834     2.6188 
 13 2013      5233     3606.3  lingual                           25.2043     8.3823   -33.8643    55.1745    89.0388     3.0069 
 14 2014      2901     2049.1  medialorbitofrontal               30.2648     9.8225   -16.9575    60.8110    77.7685     3.0812 
 15 2015      5416     3773.4  middletemporal                    28.4679     9.3741   -16.1957    60.1678    76.3634     3.0369 
 16 2016       865      604.6  parahippocampal                   29.4174     8.5576     0.0000    50.7511    50.7511     3.4376 
 17 2017      2023     1337.3  paracentral                       24.6226     8.5041     0.6480    51.2788    50.6308     2.8954 
 18 2018      1769     1202.1  parsopercularis                   27.5838     8.2145    -1.4953    48.5257    50.0210     3.3579 
 19 2019      1132      778.3  parsorbitalis                     27.8334     9.3695     3.6466    59.8932    56.2466     2.9706 
 20 2020      1951     1339.8  parstriangularis                  29.1741     9.7224     1.0354    57.4568    56.4214     3.0007 
 21 2021      3141     2126.3  pericalcarine                     25.5093     8.3063    -3.7350    59.9735    63.7085     3.0711 
 22 2022      5584     3552.9  postcentral                       24.9182     8.7722    -6.7679    66.1009    72.8688     2.8406 
 23 2023      1577     1094.4  posteriorcingulate                32.9328     8.4857     1.3773    65.7166    64.3394     3.8810 
 24 2024      7672     4810.4  precentral                        21.8226     9.9707    -7.0352    56.1306    63.1659     2.1887 
 25 2025      6059     4142.9  precuneus                         27.7985     7.4479     2.8502    50.3845    47.5343     3.7324 
 26 2026       825      566.8  rostralanteriorcingulate          34.7050     9.3092     3.4112    62.0668    58.6556     3.7280 
 27 2027      8386     5778.0  rostralmiddlefrontal              28.7935    10.0321   -21.8069    63.0876    84.8945     2.8701 
 28 2028     10790     7117.1  superiorfrontal                   27.0505    10.1937   -33.4033    62.2802    95.6835     2.6537 
 29 2029      8709     5661.9  superiorparietal                  25.0037     8.6520    -2.8538    56.9657    59.8196     2.8899 
 30 2030      5703     3758.2  superiortemporal                  28.7509     8.8001    -0.7422    61.6308    62.3730     3.2671 
 31 2031      5728     3820.5  supramarginal                     26.4301     7.9689    -3.7197    55.7738    59.4936     3.3167 
 32 2032       486      293.7  frontalpole                       20.9673     9.8581   -63.6427    46.6523   110.2950     2.1269 
 33 2033       588      407.7  temporalpole                      29.5155    10.9650   -10.9482    64.8866    75.8348     2.6918 
 34 2034       494      291.8  transversetemporal                22.0495     6.3004     2.8801    40.6549    37.7748     3.4997 
 35 2035      3184     2191.3  insula                            26.4507    10.0159   -25.1402    54.5975    79.7377     2.6409 
