# Supplementary material for: Computer assisted diagnosis of Alzheimer’s disease using statistical likelihood-ratio test
Source: PLoS One. 2023 Feb 17;18(2):e0279574. doi: 10.1371/journal.pone.0279574 (PMC9937475; doi:10.1371/journal.pone.0279574)
Supplement: S2 File — (ZIP) [file pone.0279574.s002.zip › ADNI_NC/1_1_20/S24764/stats/wmparc.stats]

# Title Segmentation Statistics 
# 
# generating_program mri_segstats
# cvs_version $Id: mri_segstats.c,v 1.121 2016/05/31 17:27:11 greve Exp $
# cmdline mri_segstats --seg mri/wmparc.mgz --sum stats/wmparc.stats --pv mri/norm.mgz --excludeid 0 --brainmask mri/brainmask.mgz --in mri/norm.mgz --in-intensity-name norm --in-intensity-units MR --subject S24764 --surf-wm-vol --ctab /home/span/acad/xzheng/freesurfer/WMParcStatsLUT.txt --etiv 
# sysname  Linux
# hostname ada
# machine  x86_64
# user     xzheng
# anatomy_type volume
# 
# SUBJECTS_DIR /home/span/acad/xzheng/freesurfer/subjects
# subjectname S24764
# Measure VentricleChoroidVol, VentricleChoroidVol, Volume of ventricles and choroid plexus, 21580.000000, mm^3
# Measure lhCerebralWhiteMatter, lhCerebralWhiteMatterVol, Left hemisphere cerebral white matter volume, 252981.207744, mm^3
# Measure rhCerebralWhiteMatter, rhCerebralWhiteMatterVol, Right hemisphere cerebral white matter volume, 248074.720237, mm^3
# Measure CerebralWhiteMatter, CerebralWhiteMatterVol, Total cerebral white matter volume, 501055.927980, mm^3
# Measure Mask, MaskVol, Mask Volume, 1656672.000000, mm^3
# Measure EstimatedTotalIntraCranialVol, eTIV, Estimated Total Intracranial Volume, 1590371.213813, mm^3
# SegVolFile mri/wmparc.mgz 
# SegVolFileTimeStamp  2020/01/23 23:46:24 
# ColorTable /home/span/acad/xzheng/freesurfer/WMParcStatsLUT.txt 
# ColorTableTimeStamp 2017/01/19 09:00:02 
# InVolFile  mri/norm.mgz 
# InVolFileTimeStamp  2020/01/23 13:06:15 
# InVolFrame 0 
# PVVolFile  mri/norm.mgz 
# PVVolFileTimeStamp  2020/01/23 13:06:15 
# ExcludeSegId 0 
# Only reporting non-empty segmentations
# VoxelVolume_mm3 1 
# TableCol  1 ColHeader Index 
# TableCol  1 FieldName Index 
# TableCol  1 Units     NA 
# TableCol  2 ColHeader SegId 
# TableCol  2 FieldName Segmentation Id
# TableCol  2 Units     NA
# TableCol  3 ColHeader NVoxels 
# TableCol  3 FieldName Number of Voxels
# TableCol  3 Units     unitless
# TableCol  4 ColHeader Volume_mm3
# TableCol  4 FieldName Volume
# TableCol  4 Units     mm^3
# TableCol  5 ColHeader StructName
# TableCol  5 FieldName Structure Name
# TableCol  5 Units     NA
# TableCol  6 ColHeader normMean 
# TableCol  6 FieldName Intensity normMean
# TableCol  6 Units     MR
# TableCol  7 ColHeader normStdDev
# TableCol  7 FieldName Itensity normStdDev
# TableCol  7 Units     MR
# TableCol  8 ColHeader normMin
# TableCol  8 FieldName Intensity normMin
# TableCol  8 Units     MR
# TableCol  9 ColHeader normMax
# TableCol  9 FieldName Intensity normMax
# TableCol  9 Units     MR
# TableCol 10 ColHeader normRange
# TableCol 10 FieldName Intensity normRange
# TableCol 10 Units     MR
# NRows 70 
# NTableCols 10 
# ColHeaders  Index SegId NVoxels Volume_mm3 StructName normMean normStdDev normMin normMax normRange  
  1 3001      3448     3450.8  wm-lh-bankssts                   103.9742     8.9636    69.0000   132.0000    63.0000 
  2 3002      3024     3020.4  wm-lh-caudalanteriorcingulate     96.5321     9.3893    42.0000   111.0000    69.0000 
  3 3003      7120     7185.1  wm-lh-caudalmiddlefrontal         96.2750     8.7958    66.0000   119.0000    53.0000 
  4 3005      3383     3400.2  wm-lh-cuneus                      93.3458     8.8745    67.0000   117.0000    50.0000 
  5 3006       636      657.4  wm-lh-entorhinal                  78.9245     7.0542    62.0000    94.0000    32.0000 
  6 3007      6590     6560.1  wm-lh-fusiform                    90.6936    10.0122    60.0000   119.0000    59.0000 
  7 3008     11593    11744.2  wm-lh-inferiorparietal            98.7884     9.9091    67.0000   132.0000    65.0000 
  8 3009      7615     7748.1  wm-lh-inferiortemporal            91.4679    10.6826    62.0000   117.0000    55.0000 
  9 3010      4972     5068.9  wm-lh-isthmuscingulate           101.7679    10.1868    29.0000   119.0000    90.0000 
 10 3011     10254    10547.2  wm-lh-lateraloccipital            91.2956     9.2256    64.0000   126.0000    62.0000 
 11 3012      6924     6876.3  wm-lh-lateralorbitofrontal        94.3573    10.2695    53.0000   114.0000    61.0000 
 12 3013      6693     6691.9  wm-lh-lingual                     88.5939     9.7548    27.0000   118.0000    91.0000 
 13 3014      3263     3267.9  wm-lh-medialorbitofrontal         88.7174    14.3713    28.0000   120.0000    92.0000 
 14 3015      6842     7090.8  wm-lh-middletemporal              94.0513    11.8571    61.0000   127.0000    66.0000 
 15 3016      1402     1518.2  wm-lh-parahippocampal             89.6919     8.4617    51.0000   114.0000    63.0000 
 16 3017      4197     4203.4  wm-lh-paracentral                 95.1134     8.4070    68.0000   114.0000    46.0000 
 17 3018      2967     3021.9  wm-lh-parsopercularis             96.0590     8.2878    73.0000   113.0000    40.0000 
 18 3019      1203     1225.5  wm-lh-parsorbitalis               90.3483     8.3272    73.0000   112.0000    39.0000 
 19 3020      2973     2990.3  wm-lh-parstriangularis            97.6007     8.6571    75.0000   118.0000    43.0000 
 20 3021      4985     4739.4  wm-lh-pericalcarine               90.1186     8.1437    65.0000   115.0000    50.0000 
 21 3022      7696     7908.2  wm-lh-postcentral                 97.2966     8.6297    71.0000   120.0000    49.0000 
 22 3023      4789     4762.4  wm-lh-posteriorcingulate          97.6511     9.8293    39.0000   114.0000    75.0000 
 23 3024     15227    15359.6  wm-lh-precentral                  96.8755     7.7530    68.0000   120.0000    52.0000 
 24 3025     12322    12267.6  wm-lh-precuneus                   96.2272    10.4342    56.0000   124.0000    68.0000 
 25 3026      3075     3090.5  wm-lh-rostralanteriorcingulate    96.7447    10.1101    47.0000   121.0000    74.0000 
 26 3027     14445    14489.6  wm-lh-rostralmiddlefrontal        97.8295     9.7497    72.0000   125.0000    53.0000 
 27 3028     18009    18226.5  wm-lh-superiorfrontal             93.9148     9.5646    62.0000   130.0000    68.0000 
 28 3029     13825    14127.9  wm-lh-superiorparietal            94.1027     8.9344    61.0000   123.0000    62.0000 
 29 3030      7664     8125.9  wm-lh-superiortemporal            96.7436    10.0444    65.0000   131.0000    66.0000 
 30 3031     10429    10614.8  wm-lh-supramarginal              100.8269     9.1488    70.0000   128.0000    58.0000 
 31 3032       298      284.5  wm-lh-frontalpole                 92.2819     9.4474    71.0000   119.0000    48.0000 
 32 3033       585      659.7  wm-lh-temporalpole                78.8564     6.9487    63.0000    99.0000    36.0000 
 33 3034      1041     1058.8  wm-lh-transversetemporal         102.4419     7.7091    78.0000   121.0000    43.0000 
 34 3035     10175    10051.8  wm-lh-insula                      93.8493    10.7894    16.0000   121.0000   105.0000 
 35 4001      4056     3998.4  wm-rh-bankssts                    99.4112     8.2917    72.0000   127.0000    55.0000 
 36 4002      2716     2773.7  wm-rh-caudalanteriorcingulate    100.0873     8.6989    52.0000   118.0000    66.0000 
 37 4003      5675     5718.7  wm-rh-caudalmiddlefrontal         98.4835     9.2179    71.0000   128.0000    57.0000 
 38 4005      3561     3610.5  wm-rh-cuneus                      93.3527     8.9413    65.0000   116.0000    51.0000 
 39 4006       500      512.0  wm-rh-entorhinal                  79.3880     7.5149    59.0000   100.0000    41.0000 
 40 4007      5051     5101.1  wm-rh-fusiform                    89.6318     9.8302    59.0000   117.0000    58.0000 
 41 4008     14705    14904.2  wm-rh-inferiorparietal            99.3763     9.2689    69.0000   125.0000    56.0000 
 42 4009      6012     6072.2  wm-rh-inferiortemporal            92.3721    10.4328    65.0000   134.0000    69.0000 
 43 4010      4579     4567.8  wm-rh-isthmuscingulate            99.7465     9.8316    21.0000   119.0000    98.0000 
 44 4011     12902    13013.2  wm-rh-lateraloccipital            91.0300     9.1339    66.0000   114.0000    48.0000 
 45 4012      6465     6471.4  wm-rh-lateralorbitofrontal        96.6316    10.6167    53.0000   122.0000    69.0000 
 46 4013      7336     7355.1  wm-rh-lingual                     89.6966    10.0699    33.0000   115.0000    82.0000 
 47 4014      4006     3986.7  wm-rh-medialorbitofrontal         97.5235    10.8078    43.0000   132.0000    89.0000 
 48 4015      7333     7553.4  wm-rh-middletemporal              91.5935    10.1748    65.0000   124.0000    59.0000 
 49 4016      1436     1515.3  wm-rh-parahippocampal             87.8628     7.7503    54.0000   106.0000    52.0000 
 50 4017      4699     4623.8  wm-rh-paracentral                 93.3135     8.5485    67.0000   117.0000    50.0000 
 51 4018      2489     2498.4  wm-rh-parsopercularis             98.7814     9.1898    76.0000   119.0000    43.0000 
 52 4019      1268     1303.2  wm-rh-parsorbitalis               96.4069     9.6246    72.0000   122.0000    50.0000 
 53 4020      3181     3172.2  wm-rh-parstriangularis            98.1336     9.5759    72.0000   123.0000    51.0000 
 54 4021      6009     5753.2  wm-rh-pericalcarine               91.8509     8.4600    68.0000   114.0000    46.0000 
 55 4022      7160     7464.2  wm-rh-postcentral                 97.5088     8.3647    69.0000   121.0000    52.0000 
 56 4023      4164     4203.5  wm-rh-posteriorcingulate          97.8660     9.5177    37.0000   123.0000    86.0000 
 57 4024     14608    14910.5  wm-rh-precentral                  95.3914     8.3216    68.0000   119.0000    51.0000 
 58 4025     11867    11744.7  wm-rh-precuneus                   96.6338     8.9971    71.0000   117.0000    46.0000 
 59 4026      2043     2022.6  wm-rh-rostralanteriorcingulate   101.2413     9.8170    62.0000   119.0000    57.0000 
 60 4027     12931    13029.6  wm-rh-rostralmiddlefrontal       100.0458     9.7195    71.0000   129.0000    58.0000 
 61 4028     18206    18367.8  wm-rh-superiorfrontal             95.4927    10.1721    60.0000   133.0000    73.0000 
 62 4029     13865    14091.8  wm-rh-superiorparietal            95.3424     9.1978    69.0000   117.0000    48.0000 
 63 4030      7120     7398.5  wm-rh-superiortemporal            94.3722     9.5013    65.0000   129.0000    64.0000 
 64 4031      9094     9174.9  wm-rh-supramarginal              100.7030     8.9445    76.0000   124.0000    48.0000 
 65 4032       297      304.2  wm-rh-frontalpole                 96.2424     7.2686    83.0000   116.0000    33.0000 
 66 4033       609      648.5  wm-rh-temporalpole                78.8818     6.5934    66.0000    99.0000    33.0000 
 67 4034       562      557.7  wm-rh-transversetemporal          97.6317     7.8257    77.0000   114.0000    37.0000 
 68 4035      9016     9030.1  wm-rh-insula                      94.2778    10.2539    33.0000   122.0000    89.0000 
 69 5001     32170    31902.2  Left-UnsegmentedWhiteMatter       97.3117    12.6133    19.0000   121.0000   102.0000 
 70 5002     30463    30294.7  Right-UnsegmentedWhiteMatter      99.1811    11.4081     9.0000   123.0000   114.0000 
