# Supplementary material for: Computer assisted diagnosis of Alzheimer’s disease using statistical likelihood-ratio test
Source: PLoS One. 2023 Feb 17;18(2):e0279574. doi: 10.1371/journal.pone.0279574 (PMC9937475; doi:10.1371/journal.pone.0279574)
Supplement: S2 File — (ZIP) [file pone.0279574.s002.zip › ADNI_NC/1_1_20/S25537/stats/aseg.stats]

# Title Segmentation Statistics 
# 
# generating_program mri_segstats
# cvs_version $Id: mri_segstats.c,v 1.121 2016/05/31 17:27:11 greve Exp $
# cmdline mri_segstats --seg mri/aseg.mgz --sum stats/aseg.stats --pv mri/norm.mgz --empty --brainmask mri/brainmask.mgz --brain-vol-from-seg --excludeid 0 --excl-ctxgmwm --supratent --subcortgray --in mri/norm.mgz --in-intensity-name norm --in-intensity-units MR --etiv --surf-wm-vol --surf-ctx-vol --totalgray --euler --ctab /home/span/acad/xzheng/freesurfer/ASegStatsLUT.txt --subject S25537 
# sysname  Linux
# hostname ada
# machine  x86_64
# user     xzheng
# anatomy_type volume
# 
# SUBJECTS_DIR /home/span/acad/xzheng/freesurfer/subjects
# subjectname S25537
# Measure BrainSeg, BrainSegVol, Brain Segmentation Volume, 1239367.000000, mm^3
# Measure BrainSegNotVent, BrainSegVolNotVent, Brain Segmentation Volume Without Ventricles, 1181943.000000, mm^3
# Measure BrainSegNotVentSurf, BrainSegVolNotVentSurf, Brain Segmentation Volume Without Ventricles from Surf, 1181287.824199, mm^3
# Measure VentricleChoroidVol, VentricleChoroidVol, Volume of ventricles and choroid plexus, 50823.000000, mm^3
# Measure lhCortex, lhCortexVol, Left hemisphere cortical gray matter volume, 224322.043234, mm^3
# Measure rhCortex, rhCortexVol, Right hemisphere cortical gray matter volume, 229574.233659, mm^3
# Measure Cortex, CortexVol, Total cortical gray matter volume, 453896.276893, mm^3
# Measure lhCerebralWhiteMatter, lhCerebralWhiteMatterVol, Left hemisphere cerebral white matter volume, 266572.761037, mm^3
# Measure rhCerebralWhiteMatter, rhCerebralWhiteMatterVol, Right hemisphere cerebral white matter volume, 269723.786269, mm^3
# Measure CerebralWhiteMatter, CerebralWhiteMatterVol, Total cerebral white matter volume, 536296.547306, mm^3
# Measure SubCortGray, SubCortGrayVol, Subcortical gray matter volume, 56418.000000, mm^3
# Measure TotalGray, TotalGrayVol, Total gray matter volume, 617324.276893, mm^3
# Measure SupraTentorial, SupraTentorialVol, Supratentorial volume, 1102323.824199, mm^3
# Measure SupraTentorialNotVent, SupraTentorialVolNotVent, Supratentorial volume, 1051500.824199, mm^3
# Measure SupraTentorialNotVentVox, SupraTentorialVolNotVentVox, Supratentorial volume voxel count, 1047097.000000, mm^3
# Measure Mask, MaskVol, Mask Volume, 1775223.000000, mm^3
# Measure BrainSegVol-to-eTIV, BrainSegVol-to-eTIV, Ratio of BrainSegVol to eTIV, 0.687073, unitless
# Measure MaskVol-to-eTIV, MaskVol-to-eTIV, Ratio of MaskVol to eTIV, 0.984138, unitless
# Measure lhSurfaceHoles, lhSurfaceHoles, Number of defect holes in lh surfaces prior to fixing, 30, unitless
# Measure rhSurfaceHoles, rhSurfaceHoles, Number of defect holes in rh surfaces prior to fixing, 18, unitless
# Measure SurfaceHoles, SurfaceHoles, Total number of defect holes in surfaces prior to fixing, 48, unitless
# Measure EstimatedTotalIntraCranialVol, eTIV, Estimated Total Intracranial Volume, 1803836.026331, mm^3
# SegVolFile mri/aseg.mgz 
# SegVolFileTimeStamp  2020/01/24 11:30:02 
# ColorTable /home/span/acad/xzheng/freesurfer/ASegStatsLUT.txt 
# ColorTableTimeStamp 2017/01/19 09:00:02 
# InVolFile  mri/norm.mgz 
# InVolFileTimeStamp  2020/01/24 00:42:53 
# InVolFrame 0 
# PVVolFile  mri/norm.mgz 
# PVVolFileTimeStamp  2020/01/24 00:42:53 
# Excluding Cortical Gray and White Matter
# ExcludeSegId 0 2 3 41 42 
# VoxelVolume_mm3 1 
# TableCol  1 ColHeader Index 
# TableCol  1 FieldName Index 
# TableCol  1 Units     NA 
# TableCol  2 ColHeader SegId 
# TableCol  2 FieldName Segmentation Id
# TableCol  2 Units     NA
# TableCol  3 ColHeader NVoxels 
# TableCol  3 FieldName Number of Voxels
# TableCol  3 Units     unitless
# TableCol  4 ColHeader Volume_mm3
# TableCol  4 FieldName Volume
# TableCol  4 Units     mm^3
# TableCol  5 ColHeader StructName
# TableCol  5 FieldName Structure Name
# TableCol  5 Units     NA
# TableCol  6 ColHeader normMean 
# TableCol  6 FieldName Intensity normMean
# TableCol  6 Units     MR
# TableCol  7 ColHeader normStdDev
# TableCol  7 FieldName Itensity normStdDev
# TableCol  7 Units     MR
# TableCol  8 ColHeader normMin
# TableCol  8 FieldName Intensity normMin
# TableCol  8 Units     MR
# TableCol  9 ColHeader normMax
# TableCol  9 FieldName Intensity normMax
# TableCol  9 Units     MR
# TableCol 10 ColHeader normRange
# TableCol 10 FieldName Intensity normRange
# TableCol 10 Units     MR
# NRows 45 
# NTableCols 10 
# ColHeaders  Index SegId NVoxels Volume_mm3 StructName normMean normStdDev normMin normMax normRange  
  1   4     23275    23569.1  Left-Lateral-Ventricle            21.0510    10.5692     3.0000    89.0000    86.0000 
  2   5       963     1004.7  Left-Inf-Lat-Vent                 38.3302    14.3447     3.0000    82.0000    79.0000 
  3   7     13918    15049.0  Left-Cerebellum-White-Matter      81.4948     6.7988    17.0000   101.0000    84.0000 
  4   8     51606    51305.2  Left-Cerebellum-Cortex            53.4600    13.6324     2.0000   116.0000   114.0000 
  5  10      6839     6502.2  Left-Thalamus-Proper              87.1996    10.6051    28.0000   110.0000    82.0000 
  6  11      4354     4163.5  Left-Caudate                      78.8640     9.3865    39.0000   109.0000    70.0000 
  7  12      4786     4643.9  Left-Putamen                      82.0221     7.7182    32.0000   107.0000    75.0000 
  8  13      2065     2036.1  Left-Pallidum                     98.5787     5.6602    49.0000   119.0000    70.0000 
  9  14      1610     1659.7  3rd-Ventricle                     26.6124    13.2411     6.0000    70.0000    64.0000 
 10  15      3457     3610.3  4th-Ventricle                     20.1469    10.0330     3.0000    69.0000    66.0000 
 11  16     21605    21684.3  Brain-Stem                        82.6620    10.4080    13.0000   114.0000   101.0000 
 12  17      4026     3854.1  Left-Hippocampus                  67.7847    11.0283    17.0000    99.0000    82.0000 
 13  18      1498     1458.8  Left-Amygdala                     69.0928     6.9195    28.0000    88.0000    60.0000 
 14  24      1534     1511.0  CSF                               39.3735    12.0348     9.0000    79.0000    70.0000 
 15  26       384      375.0  Left-Accumbens-area               79.1510     7.0332    49.0000    93.0000    44.0000 
 16  28      4094     3917.5  Left-VentralDC                    91.2985    11.3726    26.0000   116.0000    90.0000 
 17  30        59       71.4  Left-vessel                       49.2203    13.0834    21.0000    69.0000    48.0000 
 18  31      1293     1225.1  Left-choroid-plexus               46.1756    11.6368    19.0000    79.0000    60.0000 
 19  43     23182    23184.0  Right-Lateral-Ventricle           21.3663    11.4311     3.0000    84.0000    81.0000 
 20  44       872      911.4  Right-Inf-Lat-Vent                39.3727    13.7876     8.0000    85.0000    77.0000 
 21  46     13644    14828.6  Right-Cerebellum-White-Matter     82.9050     6.6906    17.0000   101.0000    84.0000 
 22  47     52143    51373.1  Right-Cerebellum-Cortex           55.0533    13.1496     2.0000    95.0000    93.0000 
 23  49      7090     6737.7  Right-Thalamus-Proper             87.9127    10.5144    27.0000   110.0000    83.0000 
 24  50      4304     4067.4  Right-Caudate                     77.9075     9.6451    38.0000   103.0000    65.0000 
 25  51      5023     4811.4  Right-Putamen                     82.8738     6.8829    40.0000   103.0000    63.0000 
 26  52      1913     1904.0  Right-Pallidum                    97.5097     7.1800    11.0000   115.0000   104.0000 
 27  53      3992     3838.5  Right-Hippocampus                 68.9296     8.6177    28.0000   102.0000    74.0000 
 28  54      1582     1515.1  Right-Amygdala                    70.6448     6.7970    35.0000    87.0000    52.0000 
 29  58       495      463.9  Right-Accumbens-area              82.7717     5.2645    57.0000   104.0000    47.0000 
 30  60      4002     3821.0  Right-VentralDC                   91.0010    11.7468    26.0000   117.0000    91.0000 
 31  62        46       64.6  Right-vessel                      49.9130    16.0247     9.0000    74.0000    65.0000 
 32  63      1242     1175.0  Right-choroid-plexus              47.7842    11.8987    19.0000    86.0000    67.0000 
 33  72         0        0.0  5th-Ventricle                      0.0000     0.0000     0.0000     0.0000     0.0000 
 34  77     15818    16394.3  WM-hypointensities                74.5843    11.3138    34.0000   109.0000    75.0000 
 35  78         0        0.0  Left-WM-hypointensities            0.0000     0.0000     0.0000     0.0000     0.0000 
 36  79         0        0.0  Right-WM-hypointensities           0.0000     0.0000     0.0000     0.0000     0.0000 
 37  80         0        0.0  non-WM-hypointensities             0.0000     0.0000     0.0000     0.0000     0.0000 
 38  81         0        0.0  Left-non-WM-hypointensities        0.0000     0.0000     0.0000     0.0000     0.0000 
 39  82         0        0.0  Right-non-WM-hypointensities       0.0000     0.0000     0.0000     0.0000     0.0000 
 40  85       283      322.5  Optic-Chiasm                      80.1908    16.2897    36.0000   109.0000    73.0000 
 41 251      1290     1150.7  CC_Posterior                      98.2070    20.9040    28.0000   125.0000    97.0000 
 42 252       584      512.6  CC_Mid_Posterior                  89.4075    21.6612    30.0000   119.0000    89.0000 
 43 253       575      527.3  CC_Central                        92.9687    18.5701    41.0000   115.0000    74.0000 
 44 254       619      571.1  CC_Mid_Anterior                   95.2423    20.4409    27.0000   117.0000    90.0000 
 45 255      1533     1447.5  CC_Anterior                       98.5466    18.4193    33.0000   121.0000    88.0000 
