# Supplementary material for: Computer assisted diagnosis of Alzheimer’s disease using statistical likelihood-ratio test
Source: PLoS One. 2023 Feb 17;18(2):e0279574. doi: 10.1371/journal.pone.0279574 (PMC9937475; doi:10.1371/journal.pone.0279574)
Supplement: S2 File — (ZIP) [file pone.0279574.s002.zip › ADNI_NC/1_1_20/S25537/stats/lh.aparc.a2009s.stats]

# Table of FreeSurfer cortical parcellation anatomical statistics 
# 
# CreationTime 2020/01/24-00:14:45-GMT
# generating_program mris_anatomical_stats
# cvs_version $Id: mris_anatomical_stats.c,v 1.79 2016/03/14 15:15:34 greve Exp $
# mrisurf.c-cvs_version $Id: mrisurf.c,v 1.781.2.6 2016/12/27 16:47:14 zkaufman Exp $
# cmdline mris_anatomical_stats -th3 -mgz -cortex ../label/lh.cortex.label -f ../stats/lh.aparc.a2009s.stats -b -a ../label/lh.aparc.a2009s.annot -c ../label/aparc.annot.a2009s.ctab S25537 lh white 
# sysname  Linux
# hostname ada
# machine  x86_64
# user     xzheng
# 
# SUBJECTS_DIR /home/span/acad/xzheng/freesurfer/subjects
# anatomy_type surface
# subjectname S25537
# hemi lh
# AnnotationFile ../label/lh.aparc.a2009s.annot
# AnnotationFileTimeStamp 2020/01/24 11:14:16
# Measure Cortex, NumVert, Number of Vertices, 141448, unitless
# Measure Cortex, WhiteSurfArea, White Surface Total Area, 91489.6, mm^2
# Measure Cortex, MeanThickness, Mean Thickness, 2.24628, mm
# Measure BrainSeg, BrainSegVol, Brain Segmentation Volume, 1239367.000000, mm^3
# Measure BrainSegNotVent, BrainSegVolNotVent, Brain Segmentation Volume Without Ventricles, 1181943.000000, mm^3
# Measure BrainSegNotVentSurf, BrainSegVolNotVentSurf, Brain Segmentation Volume Without Ventricles from Surf, 1181287.824199, mm^3
# Measure Cortex, CortexVol Total cortical gray matter volume, 453896.276893, mm^3
# Measure SupraTentorial, SupraTentorialVol, Supratentorial volume, 1102323.824199, mm^3
# Measure SupraTentorialNotVent, SupraTentorialVolNotVent, Supratentorial volume, 1051500.824199, mm^3
# Measure EstimatedTotalIntraCranialVol, eTIV, Estimated Total Intracranial Volume, 1803836.026331, mm^3
# NTableCols 10
# TableCol  1 ColHeader StructName
# TableCol  1 FieldName Structure Name
# TableCol  1 Units     NA
# TableCol  2 ColHeader NumVert
# TableCol  2 FieldName Number of Vertices
# TableCol  2 Units     unitless
# TableCol  3 ColHeader SurfArea
# TableCol  3 FieldName Surface Area
# TableCol  3 Units     mm^2
# TableCol  4 ColHeader GrayVol
# TableCol  4 FieldName Gray Matter Volume
# TableCol  4 Units     mm^3
# TableCol  5 ColHeader ThickAvg 
# TableCol  5 FieldName Average Thickness
# TableCol  5 Units     mm
# TableCol  6 ColHeader ThickStd
# TableCol  6 FieldName Thickness StdDev
# TableCol  6 Units     mm 
# TableCol  7 ColHeader MeanCurv
# TableCol  7 FieldName Integrated Rectified Mean Curvature
# TableCol  7 Units     mm^-1
# TableCol  8 ColHeader GausCurv 
# TableCol  8 FieldName Integrated Rectified Gaussian Curvature
# TableCol  8 Units     mm^-2
# TableCol  9 ColHeader  FoldInd
# TableCol  9 FieldName  Folding Index 
# TableCol  9 Units      unitless 
# TableCol 10 ColHeader CurvInd
# TableCol 10 FieldName Intrinsic Curvature Index
# TableCol 10 Units     unitless
# ColHeaders StructName NumVert SurfArea GrayVol ThickAvg ThickStd MeanCurv GausCurv FoldInd CurvInd
G&S_frontomargin                         1386    951   2325  2.126 0.595     0.156     0.044       22     2.3
G&S_occipital_inf                        1387    946   2435  2.288 0.609     0.151     0.038       19     2.1
G&S_paracentral                          2015   1167   2911  2.139 0.631     0.117     0.033       17     2.7
G&S_subcentral                           1730   1080   3166  2.451 0.503     0.130     0.043       24     2.9
G&S_transv_frontopol                      838    587   1648  2.269 0.567     0.166     0.052       16     1.8
G&S_cingul-Ant                           2411   1619   4291  2.627 0.608     0.120     0.027       27     2.5
G&S_cingul-Mid-Ant                       1383    948   2078  2.216 0.520     0.117     0.023       14     1.2
G&S_cingul-Mid-Post                      1881   1234   2989  2.294 0.632     0.112     0.022       15     1.6
G_cingul-Post-dorsal                      799    499   1566  2.620 0.656     0.136     0.035       10     1.1
G_cingul-Post-ventral                     424    267    625  2.008 0.674     0.136     0.035        7     0.5
G_cuneus                                 2631   1539   3067  1.744 0.476     0.141     0.035       34     4.0
G_front_inf-Opercular                    1210    786   2278  2.394 0.503     0.127     0.028       15     1.5
G_front_inf-Orbital                       605    316   1204  2.695 0.428     0.140     0.031       10     0.7
G_front_inf-Triangul                     1086    683   2198  2.451 0.489     0.151     0.043       17     1.9
G_front_middle                           4480   2835   8626  2.371 0.566     0.144     0.041       66     7.5
G_front_sup                             10393   6532  19314  2.459 0.622     0.127     0.037      128    16.0
G_Ins_lg&S_cent_ins                       704    447   1281  2.656 0.697     0.146     0.054       10     1.6
G_insular_short                          1306    826   2809  2.815 1.050     0.153     0.071       34     4.5
G_occipital_middle                       2669   1705   4647  2.209 0.506     0.155     0.048       46     4.9
G_occipital_sup                          2175   1326   2212  1.635 0.388     0.126     0.031       26     2.8
G_oc-temp_lat-fusifor                    1557   1062   3839  2.784 0.755     0.152     0.038       28     2.2
G_oc-temp_med-Lingual                    3809   2431   5315  1.974 0.675     0.144     0.035       57     5.7
G_oc-temp_med-Parahip                    1600   1042   4278  2.831 1.014     0.108     0.032       17     1.9
G_orbital                                2966   1893   5890  2.444 0.674     0.157     0.048       53     6.0
G_pariet_inf-Angular                     2910   1791   5256  2.337 0.524     0.130     0.034       39     3.7
G_pariet_inf-Supramar                    3060   1946   5998  2.650 0.563     0.133     0.035       40     4.2
G_parietal_sup                           3215   1933   5395  2.186 0.577     0.116     0.026       39     3.2
G_postcentral                            2925   1625   4150  2.111 0.630     0.107     0.025       28     3.0
G_precentral                             2971   1458   5240  2.688 0.577     0.091     0.027       28     3.2
G_precuneus                              3356   2109   4940  1.974 0.473     0.126     0.032       41     4.2
G_rectus                                 1147    770   2334  2.335 0.589     0.158     0.050       25     2.5
G_subcallosal                            1080    808   1824  2.407 1.066     0.139     0.062       16     2.6
G_temp_sup-G_T_transv                     506    271    606  1.917 0.465     0.099     0.021        4     0.4
G_temp_sup-Lateral                       2139   1313   5515  2.813 0.773     0.138     0.041       32     3.5
G_temp_sup-Plan_polar                     710    488   1767  2.972 1.115     0.093     0.029        4     0.9
G_temp_sup-Plan_tempo                    1084    689   1690  2.257 0.550     0.114     0.028       11     1.2
G_temporal_inf                           2851   1984   6711  2.608 0.655     0.161     0.055       57     6.7
G_temporal_middle                        2458   1640   6252  2.699 0.688     0.150     0.043       44     4.1
Lat_Fis-ant-Horizont                      335    231    382  1.934 0.468     0.119     0.024        2     0.3
Lat_Fis-ant-Vertical                      348    230    533  2.439 0.466     0.106     0.023        3     0.3
Lat_Fis-post                             1187    782   1357  2.107 0.588     0.117     0.027        8     1.4
Pole_occipital                           2153   1249   2489  1.813 0.434     0.139     0.041       28     3.4
Pole_temporal                            1625   1182   5354  3.264 0.682     0.149     0.045       27     2.9
S_calcarine                              3327   2280   3128  1.568 0.401     0.125     0.026       32     3.7
S_central                                3549   2458   3769  1.723 0.620     0.102     0.019       19     3.0
S_cingul-Marginalis                      1696   1164   1970  1.808 0.548     0.106     0.021       12     1.6
S_circular_insula_ant                     607    423    980  2.835 0.481     0.114     0.022        3     0.6
S_circular_insula_inf                    1387    936   1956  2.572 0.826     0.095     0.019        7     1.2
S_circular_insula_sup                    1772   1208   2217  2.307 0.515     0.116     0.031       14     2.2
S_collat_transv_ant                       917    652   1838  2.795 0.693     0.143     0.035       11     1.3
S_collat_transv_post                      536    349    531  1.900 0.355     0.148     0.040        6     0.9
S_front_inf                              1772   1206   2195  2.023 0.462     0.127     0.030       16     2.0
S_front_middle                           1401    934   1716  1.961 0.481     0.125     0.029       11     1.7
S_front_sup                              3795   2515   5689  2.252 0.528     0.113     0.027       31     3.7
S_interm_prim-Jensen                      288    218    465  2.626 0.516     0.155     0.025        3     0.4
S_intrapariet&P_trans                    3480   2347   3972  1.845 0.506     0.103     0.018       22     2.5
S_oc_middle&Lunatus                      1145    766   1182  1.772 0.387     0.115     0.023        9     0.9
S_oc_sup&transversal                     1850   1177   2055  1.939 0.426     0.116     0.026       15     1.8
S_occipital_ant                           763    511    986  1.902 0.462     0.130     0.032       10     0.9
S_oc-temp_lat                             958    689   1267  2.135 0.464     0.114     0.020        7     0.7
S_oc-temp_med&Lingual                    2474   1732   3462  2.166 0.526     0.118     0.023       20     2.4
S_orbital_lateral                         244    173    285  1.899 0.344     0.127     0.031        2     0.4
S_orbital_med-olfact                      683    495    861  2.107 0.805     0.124     0.027        7     0.6
S_orbital-H_Shaped                       1619   1101   2847  2.623 0.653     0.132     0.029       16     2.1
S_parieto_occipital                      2629   1661   2713  1.798 0.525     0.114     0.022       23     2.2
S_pericallosal                           1412    783    910  1.622 0.724     0.127     0.029       29     1.3
S_postcentral                            3375   2201   4025  1.932 0.533     0.105     0.019       24     2.6
S_precentral-inf-part                    1581   1053   2173  2.293 0.453     0.117     0.024       12     1.6
S_precentral-sup-part                    1318    887   1735  2.126 0.586     0.087     0.013        5     0.8
S_suborbital                              732    507    884  2.265 0.601     0.117     0.018        6     0.6
S_subparietal                            1090    743   1302  1.915 0.530     0.121     0.024        9     1.0
S_temporal_inf                           1309    929   1881  2.442 0.518     0.127     0.029       12     1.6
S_temporal_sup                           5919   3968   8175  2.280 0.530     0.117     0.024       49     6.0
S_temporal_transverse                     315    202    332  2.103 0.444     0.133     0.020        4     0.3
