# Supplementary material for: Computer assisted diagnosis of Alzheimer’s disease using statistical likelihood-ratio test
Source: PLoS One. 2023 Feb 17;18(2):e0279574. doi: 10.1371/journal.pone.0279574 (PMC9937475; doi:10.1371/journal.pone.0279574)
Supplement: S2 File — (ZIP) [file pone.0279574.s002.zip › ADNI_NC/1_1_20/S25537/stats/lh.aparc.DKTatlas.stats]

# Table of FreeSurfer cortical parcellation anatomical statistics 
# 
# CreationTime 2020/01/24-00:16:29-GMT
# generating_program mris_anatomical_stats
# cvs_version $Id: mris_anatomical_stats.c,v 1.79 2016/03/14 15:15:34 greve Exp $
# mrisurf.c-cvs_version $Id: mrisurf.c,v 1.781.2.6 2016/12/27 16:47:14 zkaufman Exp $
# cmdline mris_anatomical_stats -th3 -mgz -cortex ../label/lh.cortex.label -f ../stats/lh.aparc.DKTatlas.stats -b -a ../label/lh.aparc.DKTatlas.annot -c ../label/aparc.annot.DKTatlas.ctab S25537 lh white 
# sysname  Linux
# hostname ada
# machine  x86_64
# user     xzheng
# 
# SUBJECTS_DIR /home/span/acad/xzheng/freesurfer/subjects
# anatomy_type surface
# subjectname S25537
# hemi lh
# AnnotationFile ../label/lh.aparc.DKTatlas.annot
# AnnotationFileTimeStamp 2020/01/24 11:16:06
# Measure Cortex, NumVert, Number of Vertices, 141448, unitless
# Measure Cortex, WhiteSurfArea, White Surface Total Area, 91489.6, mm^2
# Measure Cortex, MeanThickness, Mean Thickness, 2.24628, mm
# Measure BrainSeg, BrainSegVol, Brain Segmentation Volume, 1239367.000000, mm^3
# Measure BrainSegNotVent, BrainSegVolNotVent, Brain Segmentation Volume Without Ventricles, 1181943.000000, mm^3
# Measure BrainSegNotVentSurf, BrainSegVolNotVentSurf, Brain Segmentation Volume Without Ventricles from Surf, 1181287.824199, mm^3
# Measure Cortex, CortexVol Total cortical gray matter volume, 453896.276893, mm^3
# Measure SupraTentorial, SupraTentorialVol, Supratentorial volume, 1102323.824199, mm^3
# Measure SupraTentorialNotVent, SupraTentorialVolNotVent, Supratentorial volume, 1051500.824199, mm^3
# Measure EstimatedTotalIntraCranialVol, eTIV, Estimated Total Intracranial Volume, 1803836.026331, mm^3
# NTableCols 10
# TableCol  1 ColHeader StructName
# TableCol  1 FieldName Structure Name
# TableCol  1 Units     NA
# TableCol  2 ColHeader NumVert
# TableCol  2 FieldName Number of Vertices
# TableCol  2 Units     unitless
# TableCol  3 ColHeader SurfArea
# TableCol  3 FieldName Surface Area
# TableCol  3 Units     mm^2
# TableCol  4 ColHeader GrayVol
# TableCol  4 FieldName Gray Matter Volume
# TableCol  4 Units     mm^3
# TableCol  5 ColHeader ThickAvg 
# TableCol  5 FieldName Average Thickness
# TableCol  5 Units     mm
# TableCol  6 ColHeader ThickStd
# TableCol  6 FieldName Thickness StdDev
# TableCol  6 Units     mm 
# TableCol  7 ColHeader MeanCurv
# TableCol  7 FieldName Integrated Rectified Mean Curvature
# TableCol  7 Units     mm^-1
# TableCol  8 ColHeader GausCurv 
# TableCol  8 FieldName Integrated Rectified Gaussian Curvature
# TableCol  8 Units     mm^-2
# TableCol  9 ColHeader  FoldInd
# TableCol  9 FieldName  Folding Index 
# TableCol  9 Units      unitless 
# TableCol 10 ColHeader CurvInd
# TableCol 10 FieldName Intrinsic Curvature Index
# TableCol 10 Units     unitless
# ColHeaders StructName NumVert SurfArea GrayVol ThickAvg ThickStd MeanCurv GausCurv FoldInd CurvInd
caudalanteriorcingulate                  1743   1126   2759  2.400 0.503     0.127     0.028       26     1.7
caudalmiddlefrontal                      3243   2061   5283  2.411 0.564     0.115     0.027       28     3.5
cuneus                                   3874   2333   4276  1.731 0.473     0.131     0.031       45     4.9
entorhinal                                759    524   2616  3.253 1.025     0.134     0.050       12     1.5
fusiform                                 3720   2569   7103  2.526 0.701     0.136     0.032       46     4.8
inferiorparietal                         7630   4912  11336  2.164 0.531     0.126     0.031       86     9.3
inferiortemporal                         4830   3427  10722  2.628 0.644     0.152     0.047       80     9.3
isthmuscingulate                         1972   1203   2426  1.947 0.742     0.119     0.028       25     2.0
lateraloccipital                         8080   5084  10716  1.948 0.517     0.142     0.038      107    12.1
lateralorbitofrontal                     4940   3425   9372  2.508 0.736     0.149     0.044       68     9.3
lingual                                  5761   3811   7593  1.906 0.648     0.136     0.031       74     7.4
medialorbitofrontal                      2449   1668   4044  2.167 0.692     0.128     0.042       41     3.8
middletemporal                           6135   4162  12191  2.535 0.642     0.131     0.033       76     8.1
parahippocampal                          1301    836   2376  2.412 0.752     0.084     0.016        8     0.8
paracentral                              3085   1922   4337  2.145 0.593     0.102     0.023       21     3.0
parsopercularis                          2125   1403   3533  2.341 0.505     0.126     0.031       24     2.7
parsorbitalis                            1454    859   2678  2.580 0.566     0.138     0.030       19     1.9
parstriangularis                         2141   1402   3349  2.217 0.526     0.132     0.033       23     2.8
pericalcarine                            2438   1610   2227  1.580 0.385     0.134     0.030       27     3.2
postcentral                              8411   5227  11193  1.986 0.639     0.111     0.027       77     9.0
posteriorcingulate                       2726   1734   4003  2.156 0.713     0.132     0.028       37     3.2
precentral                               7870   4662  11890  2.366 0.640     0.099     0.024       57     7.6
precuneus                                6668   4338   8500  1.866 0.507     0.118     0.026       66     6.7
rostralanteriorcingulate                 1813   1150   3244  2.775 0.700     0.125     0.029       24     2.0
rostralmiddlefrontal                     5601   3668   8791  2.178 0.545     0.147     0.041       79     9.3
superiorfrontal                         15825  10335  27989  2.354 0.614     0.127     0.034      185    22.7
superiorparietal                         7417   4702   9803  1.920 0.536     0.112     0.022       69     6.6
superiortemporal                         7532   4911  15358  2.662 0.797     0.120     0.031       78     9.3
supramarginal                            5621   3668   9530  2.448 0.594     0.129     0.032       63     7.1
transversetemporal                        661    373    672  1.777 0.372     0.108     0.022        6     0.5
insula                                   3623   2385   6377  2.680 0.864     0.136     0.050       57     8.2
