# Supplementary material for: Computer assisted diagnosis of Alzheimer’s disease using statistical likelihood-ratio test
Source: PLoS One. 2023 Feb 17;18(2):e0279574. doi: 10.1371/journal.pone.0279574 (PMC9937475; doi:10.1371/journal.pone.0279574)
Supplement: S2 File — (ZIP) [file pone.0279574.s002.zip › ADNI_NC/1_1_20/S25537/stats/lh.aparc.pial.stats]

# Table of FreeSurfer cortical parcellation anatomical statistics 
# 
# CreationTime 2020/01/24-00:12:18-GMT
# generating_program mris_anatomical_stats
# cvs_version $Id: mris_anatomical_stats.c,v 1.79 2016/03/14 15:15:34 greve Exp $
# mrisurf.c-cvs_version $Id: mrisurf.c,v 1.781.2.6 2016/12/27 16:47:14 zkaufman Exp $
# cmdline mris_anatomical_stats -th3 -mgz -cortex ../label/lh.cortex.label -f ../stats/lh.aparc.pial.stats -b -a ../label/lh.aparc.annot -c ../label/aparc.annot.ctab S25537 lh pial 
# sysname  Linux
# hostname ada
# machine  x86_64
# user     xzheng
# 
# SUBJECTS_DIR /home/span/acad/xzheng/freesurfer/subjects
# anatomy_type surface
# subjectname S25537
# hemi lh
# AnnotationFile ../label/lh.aparc.annot
# AnnotationFileTimeStamp 2020/01/24 10:36:59
# Measure Cortex, NumVert, Number of Vertices, 141389, unitless
# Measure Cortex, PialSurfArea, Pial Surface Total Area, 107877, mm^2
# Measure Cortex, MeanThickness, Mean Thickness, 2.24647, mm
# Measure BrainSeg, BrainSegVol, Brain Segmentation Volume, 1239367.000000, mm^3
# Measure BrainSegNotVent, BrainSegVolNotVent, Brain Segmentation Volume Without Ventricles, 1181943.000000, mm^3
# Measure BrainSegNotVentSurf, BrainSegVolNotVentSurf, Brain Segmentation Volume Without Ventricles from Surf, 1181287.824199, mm^3
# Measure Cortex, CortexVol Total cortical gray matter volume, 453896.276893, mm^3
# Measure SupraTentorial, SupraTentorialVol, Supratentorial volume, 1102323.824199, mm^3
# Measure SupraTentorialNotVent, SupraTentorialVolNotVent, Supratentorial volume, 1051500.824199, mm^3
# Measure EstimatedTotalIntraCranialVol, eTIV, Estimated Total Intracranial Volume, 1803836.026331, mm^3
# NTableCols 10
# TableCol  1 ColHeader StructName
# TableCol  1 FieldName Structure Name
# TableCol  1 Units     NA
# TableCol  2 ColHeader NumVert
# TableCol  2 FieldName Number of Vertices
# TableCol  2 Units     unitless
# TableCol  3 ColHeader SurfArea
# TableCol  3 FieldName Surface Area
# TableCol  3 Units     mm^2
# TableCol  4 ColHeader GrayVol
# TableCol  4 FieldName Gray Matter Volume
# TableCol  4 Units     mm^3
# TableCol  5 ColHeader ThickAvg 
# TableCol  5 FieldName Average Thickness
# TableCol  5 Units     mm
# TableCol  6 ColHeader ThickStd
# TableCol  6 FieldName Thickness StdDev
# TableCol  6 Units     mm 
# TableCol  7 ColHeader MeanCurv
# TableCol  7 FieldName Integrated Rectified Mean Curvature
# TableCol  7 Units     mm^-1
# TableCol  8 ColHeader GausCurv 
# TableCol  8 FieldName Integrated Rectified Gaussian Curvature
# TableCol  8 Units     mm^-2
# TableCol  9 ColHeader  FoldInd
# TableCol  9 FieldName  Folding Index 
# TableCol  9 Units      unitless 
# TableCol 10 ColHeader CurvInd
# TableCol 10 FieldName Intrinsic Curvature Index
# TableCol 10 Units     unitless
# ColHeaders StructName NumVert SurfArea GrayVol ThickAvg ThickStd MeanCurv GausCurv FoldInd CurvInd
bankssts                                 1475    905   2207  2.322 0.516     0.100     0.025       14     1.6
caudalanteriorcingulate                   818    664   1374  2.511 0.546     0.122     0.018       11     0.6
caudalmiddlefrontal                      3023   2131   4931  2.418 0.559     0.115     0.059       94     3.1
cuneus                                   2864   2112   3314  1.772 0.477     0.132     0.029       33     3.9
entorhinal                                790   1073   2738  3.325 0.885     0.193     0.040        8     1.5
fusiform                                 4022   3297   8131  2.582 0.693     0.136     0.031       49     5.4
inferiorparietal                         7546   5441  11097  2.153 0.518     0.122     0.025       79     7.9
inferiortemporal                         4852   4437  10286  2.598 0.643     0.160     0.038       68     8.5
isthmuscingulate                         1960   1304   2404  1.931 0.749     0.120     0.029       28     2.3
lateraloccipital                         7860   5748  10599  1.970 0.515     0.132     0.030       93     9.9
lateralorbitofrontal                     4349   3233   7883  2.535 0.667     0.131     0.030       60     5.6
lingual                                  5710   4366   7557  1.910 0.650     0.125     0.027       57     6.9
medialorbitofrontal                      3040   2332   4740  2.173 0.681     0.134     0.033       44     4.2
middletemporal                           4540   4158   9677  2.581 0.635     0.149     0.032       73     6.2
parahippocampal                          1242   1089   2266  2.410 0.749     0.119     0.024        7     1.4
paracentral                              2548   1861   3526  2.082 0.585     0.107     0.019       20     1.9
parsopercularis                          2275   1742   3720  2.315 0.512     0.128     0.024       23     2.3
parsorbitalis                            1368   1197   2535  2.467 0.631     0.154     0.028       16     1.7
parstriangularis                         1885   1523   3137  2.248 0.535     0.148     0.032       24     2.8
pericalcarine                            2433   1283   2220  1.581 0.386     0.101     0.035       29     2.6
postcentral                              7656   5735  10078  1.963 0.632     0.116     0.021       64     6.9
posteriorcingulate                       2445   1664   3455  2.114 0.686     0.128     0.029       51     2.9
precentral                               7884   5498  11966  2.366 0.645     0.099     0.017       59     5.4
precuneus                                6745   4862   8506  1.867 0.500     0.123     0.026       73     7.0
rostralanteriorcingulate                 1210    965   2388  2.990 0.594     0.141     0.030       21     1.6
rostralmiddlefrontal                     8387   6754  13503  2.165 0.541     0.155     0.035      108    12.4
superiorfrontal                         14876  11854  26078  2.390 0.607     0.129     0.026      170    16.4
superiorparietal                         9586   6968  12218  1.883 0.545     0.121     0.022       94     8.6
superiortemporal                         5897   4602  11064  2.570 0.724     0.126     0.025       68     6.6
supramarginal                            6014   4441  10422  2.479 0.587     0.123     0.027       62     6.5
frontalpole                               443    468   1052  2.646 0.667     0.184     0.078       11     2.1
temporalpole                              613    890   2680  3.944 0.594     0.202     0.037        6     1.0
transversetemporal                        674    434    702  1.778 0.382     0.090     0.016        4     0.4
insula                                   4362   2846   7780  2.676 0.918     0.127     0.050       84     9.3
