# Supplementary material for: Computer assisted diagnosis of Alzheimer’s disease using statistical likelihood-ratio test
Source: PLoS One. 2023 Feb 17;18(2):e0279574. doi: 10.1371/journal.pone.0279574 (PMC9937475; doi:10.1371/journal.pone.0279574)
Supplement: S2 File — (ZIP) [file pone.0279574.s002.zip › ADNI_NC/1_1_20/S25537/stats/lh.aparc.stats]

# Table of FreeSurfer cortical parcellation anatomical statistics 
# 
# CreationTime 2020/01/24-00:11:43-GMT
# generating_program mris_anatomical_stats
# cvs_version $Id: mris_anatomical_stats.c,v 1.79 2016/03/14 15:15:34 greve Exp $
# mrisurf.c-cvs_version $Id: mrisurf.c,v 1.781.2.6 2016/12/27 16:47:14 zkaufman Exp $
# cmdline mris_anatomical_stats -th3 -mgz -cortex ../label/lh.cortex.label -f ../stats/lh.aparc.stats -b -a ../label/lh.aparc.annot -c ../label/aparc.annot.ctab S25537 lh white 
# sysname  Linux
# hostname ada
# machine  x86_64
# user     xzheng
# 
# SUBJECTS_DIR /home/span/acad/xzheng/freesurfer/subjects
# anatomy_type surface
# subjectname S25537
# hemi lh
# AnnotationFile ../label/lh.aparc.annot
# AnnotationFileTimeStamp 2020/01/24 10:36:59
# Measure Cortex, NumVert, Number of Vertices, 141389, unitless
# Measure Cortex, WhiteSurfArea, White Surface Total Area, 91452.2, mm^2
# Measure Cortex, MeanThickness, Mean Thickness, 2.24647, mm
# Measure BrainSeg, BrainSegVol, Brain Segmentation Volume, 1239367.000000, mm^3
# Measure BrainSegNotVent, BrainSegVolNotVent, Brain Segmentation Volume Without Ventricles, 1181943.000000, mm^3
# Measure BrainSegNotVentSurf, BrainSegVolNotVentSurf, Brain Segmentation Volume Without Ventricles from Surf, 1181287.824199, mm^3
# Measure Cortex, CortexVol Total cortical gray matter volume, 453896.276893, mm^3
# Measure SupraTentorial, SupraTentorialVol, Supratentorial volume, 1102323.824199, mm^3
# Measure SupraTentorialNotVent, SupraTentorialVolNotVent, Supratentorial volume, 1051500.824199, mm^3
# Measure EstimatedTotalIntraCranialVol, eTIV, Estimated Total Intracranial Volume, 1803836.026331, mm^3
# NTableCols 10
# TableCol  1 ColHeader StructName
# TableCol  1 FieldName Structure Name
# TableCol  1 Units     NA
# TableCol  2 ColHeader NumVert
# TableCol  2 FieldName Number of Vertices
# TableCol  2 Units     unitless
# TableCol  3 ColHeader SurfArea
# TableCol  3 FieldName Surface Area
# TableCol  3 Units     mm^2
# TableCol  4 ColHeader GrayVol
# TableCol  4 FieldName Gray Matter Volume
# TableCol  4 Units     mm^3
# TableCol  5 ColHeader ThickAvg 
# TableCol  5 FieldName Average Thickness
# TableCol  5 Units     mm
# TableCol  6 ColHeader ThickStd
# TableCol  6 FieldName Thickness StdDev
# TableCol  6 Units     mm 
# TableCol  7 ColHeader MeanCurv
# TableCol  7 FieldName Integrated Rectified Mean Curvature
# TableCol  7 Units     mm^-1
# TableCol  8 ColHeader GausCurv 
# TableCol  8 FieldName Integrated Rectified Gaussian Curvature
# TableCol  8 Units     mm^-2
# TableCol  9 ColHeader  FoldInd
# TableCol  9 FieldName  Folding Index 
# TableCol  9 Units      unitless 
# TableCol 10 ColHeader CurvInd
# TableCol 10 FieldName Intrinsic Curvature Index
# TableCol 10 Units     unitless
# ColHeaders StructName NumVert SurfArea GrayVol ThickAvg ThickStd MeanCurv GausCurv FoldInd CurvInd
bankssts                                 1475   1004   2207  2.322 0.516     0.109     0.023       10     1.4
caudalanteriorcingulate                   818    528   1374  2.511 0.546     0.137     0.027       16     0.7
caudalmiddlefrontal                      3023   1923   4931  2.418 0.559     0.115     0.027       26     3.3
cuneus                                   2864   1731   3314  1.772 0.477     0.140     0.034       36     4.1
entorhinal                                790    550   2738  3.325 0.885     0.125     0.036       10     1.0
fusiform                                 4022   2812   8131  2.582 0.693     0.135     0.032       52     5.2
inferiorparietal                         7546   4852  11097  2.153 0.518     0.125     0.031       84     9.1
inferiortemporal                         4852   3401  10286  2.598 0.643     0.151     0.046       77     9.3
isthmuscingulate                         1960   1190   2404  1.931 0.749     0.118     0.028       25     1.9
lateraloccipital                         7860   4954  10599  1.970 0.515     0.142     0.039      104    11.9
lateralorbitofrontal                     4349   2945   7883  2.535 0.667     0.139     0.034       54     6.2
lingual                                  5710   3783   7557  1.910 0.650     0.136     0.030       73     7.3
medialorbitofrontal                      3040   2044   4740  2.173 0.681     0.126     0.040       46     4.3
middletemporal                           4540   3115   9677  2.581 0.635     0.134     0.036       62     6.5
parahippocampal                          1242    799   2266  2.410 0.749     0.084     0.015        7     0.7
paracentral                              2548   1593   3526  2.082 0.585     0.107     0.024       18     2.6
parsopercularis                          2275   1491   3720  2.315 0.512     0.122     0.029       24     2.7
parsorbitalis                            1368    800   2535  2.467 0.631     0.152     0.043       23     2.5
parstriangularis                         1885   1245   3137  2.248 0.535     0.134     0.032       21     2.5
pericalcarine                            2433   1603   2220  1.581 0.386     0.133     0.030       27     3.1
postcentral                              7656   4720  10078  1.963 0.632     0.110     0.026       72     8.3
posteriorcingulate                       2445   1574   3455  2.114 0.686     0.133     0.028       34     2.8
precentral                               7884   4677  11966  2.366 0.645     0.098     0.023       56     7.4
precuneus                                6745   4405   8506  1.867 0.500     0.119     0.025       66     6.7
rostralanteriorcingulate                 1210    744   2388  2.990 0.594     0.128     0.030       17     1.4
rostralmiddlefrontal                     8387   5537  13503  2.165 0.541     0.146     0.041      117    14.1
superiorfrontal                         14876   9655  26078  2.390 0.607     0.121     0.032      159    20.0
superiorparietal                         9586   5991  12218  1.883 0.545     0.112     0.024       91     8.9
superiortemporal                         5897   3769  11064  2.570 0.724     0.118     0.028       60     6.9
supramarginal                            6014   3931  10422  2.479 0.587     0.129     0.031       67     7.5
frontalpole                               443    288   1052  2.646 0.667     0.170     0.069       10     1.0
temporalpole                              613    455   2680  3.944 0.594     0.159     0.049       11     1.2
transversetemporal                        674    385    702  1.778 0.382     0.107     0.021        6     0.5
insula                                   4362   2958   7780  2.676 0.918     0.145     0.054       69    10.8
