# Supplementary material for: Computer assisted diagnosis of Alzheimer’s disease using statistical likelihood-ratio test
Source: PLoS One. 2023 Feb 17;18(2):e0279574. doi: 10.1371/journal.pone.0279574 (PMC9937475; doi:10.1371/journal.pone.0279574)
Supplement: S2 File — (ZIP) [file pone.0279574.s002.zip › ADNI_NC/1_1_20/S25537/stats/lh.BA_exvivo.thresh.stats]

# Table of FreeSurfer cortical parcellation anatomical statistics 
# 
# CreationTime 2020/01/24-00:48:07-GMT
# generating_program mris_anatomical_stats
# cvs_version $Id: mris_anatomical_stats.c,v 1.79 2016/03/14 15:15:34 greve Exp $
# mrisurf.c-cvs_version $Id: mrisurf.c,v 1.781.2.6 2016/12/27 16:47:14 zkaufman Exp $
# cmdline mris_anatomical_stats -th3 -mgz -f ../stats/lh.BA_exvivo.thresh.stats -b -a ./lh.BA_exvivo.thresh.annot -c ./BA_exvivo.thresh.ctab S25537 lh white 
# sysname  Linux
# hostname ada
# machine  x86_64
# user     xzheng
# 
# SUBJECTS_DIR /home/span/acad/xzheng/freesurfer/subjects
# anatomy_type surface
# subjectname S25537
# hemi lh
# AnnotationFile ./lh.BA_exvivo.thresh.annot
# AnnotationFileTimeStamp 2020/01/24 11:47:37
# Measure Cortex, NumVert, Number of Vertices, 150145, unitless
# Measure Cortex, WhiteSurfArea, White Surface Total Area, 97453.1, mm^2
# Measure BrainSeg, BrainSegVol, Brain Segmentation Volume, 1239367.000000, mm^3
# Measure BrainSegNotVent, BrainSegVolNotVent, Brain Segmentation Volume Without Ventricles, 1181943.000000, mm^3
# Measure BrainSegNotVentSurf, BrainSegVolNotVentSurf, Brain Segmentation Volume Without Ventricles from Surf, 1181287.824199, mm^3
# Measure Cortex, CortexVol Total cortical gray matter volume, 453896.276893, mm^3
# Measure SupraTentorial, SupraTentorialVol, Supratentorial volume, 1102323.824199, mm^3
# Measure SupraTentorialNotVent, SupraTentorialVolNotVent, Supratentorial volume, 1051500.824199, mm^3
# Measure EstimatedTotalIntraCranialVol, eTIV, Estimated Total Intracranial Volume, 1803836.026331, mm^3
# NTableCols 10
# TableCol  1 ColHeader StructName
# TableCol  1 FieldName Structure Name
# TableCol  1 Units     NA
# TableCol  2 ColHeader NumVert
# TableCol  2 FieldName Number of Vertices
# TableCol  2 Units     unitless
# TableCol  3 ColHeader SurfArea
# TableCol  3 FieldName Surface Area
# TableCol  3 Units     mm^2
# TableCol  4 ColHeader GrayVol
# TableCol  4 FieldName Gray Matter Volume
# TableCol  4 Units     mm^3
# TableCol  5 ColHeader ThickAvg 
# TableCol  5 FieldName Average Thickness
# TableCol  5 Units     mm
# TableCol  6 ColHeader ThickStd
# TableCol  6 FieldName Thickness StdDev
# TableCol  6 Units     mm 
# TableCol  7 ColHeader MeanCurv
# TableCol  7 FieldName Integrated Rectified Mean Curvature
# TableCol  7 Units     mm^-1
# TableCol  8 ColHeader GausCurv 
# TableCol  8 FieldName Integrated Rectified Gaussian Curvature
# TableCol  8 Units     mm^-2
# TableCol  9 ColHeader  FoldInd
# TableCol  9 FieldName  Folding Index 
# TableCol  9 Units      unitless 
# TableCol 10 ColHeader CurvInd
# TableCol 10 FieldName Intrinsic Curvature Index
# TableCol 10 Units     unitless
# ColHeaders StructName NumVert SurfArea GrayVol ThickAvg ThickStd MeanCurv GausCurv FoldInd CurvInd
BA1_exvivo                                930    465   1296  2.199 0.535     0.116     0.028       10     1.1
BA2_exvivo                               1988   1192   2785  2.127 0.580     0.088     0.016       12     1.3
BA3a_exvivo                               909    668    772  1.416 0.347     0.124     0.024        6     0.9
BA3b_exvivo                              1604   1092   1604  1.407 0.389     0.100     0.018       10     1.3
BA4a_exvivo                              1816   1068   2718  2.350 0.601     0.093     0.023       10     1.8
BA4p_exvivo                              1213    769   1614  2.214 0.628     0.097     0.024        7     1.3
BA6_exvivo                               6591   3865  10786  2.432 0.676     0.101     0.027       54     7.3
BA44_exvivo                              1413    926   2326  2.370 0.489     0.136     0.033       19     1.9
BA45_exvivo                              1168    746   2423  2.487 0.503     0.148     0.040       17     2.0
V1_exvivo                                4271   2791   4340  1.566 0.398     0.130     0.031       48     5.4
V2_exvivo                                4879   3035   5758  1.833 0.505     0.151     0.039       69     7.9
MT_exvivo                                 529    339    880  2.207 0.666     0.152     0.044        8     1.0
perirhinal_exvivo                         358    229   1439  3.491 0.862     0.101     0.019        3     0.3
entorhinal_exvivo                         368    244    785  2.854 0.651     0.061     0.011        1     0.2
