# Supplementary material for: Computer assisted diagnosis of Alzheimer’s disease using statistical likelihood-ratio test
Source: PLoS One. 2023 Feb 17;18(2):e0279574. doi: 10.1371/journal.pone.0279574 (PMC9937475; doi:10.1371/journal.pone.0279574)
Supplement: S2 File — (ZIP) [file pone.0279574.s002.zip › ADNI_NC/1_1_20/S25537/stats/lh.curv.stats]

Raw <mean> +- <std> (using 'lh.curv'):                -0.03494 +- 0.1844 
       Raw Min:                                       -1.92175 at vertex 103515  
       Raw Max:                                        3.38031 at vertex 118284  
       Raw Curvature Calculation Type:                discrete
       Raw Mean Vertex Separation (Whole Surface):     0.83863 +- 0.23153 mm
       Raw Total Surface Area:                     88746.29688 mm^2
       Raw Total Number of Vertices:                    150145
       Raw Average Vertex Area (Whole Surface):        0.59107 mm^2
       Raw Natural Surface Integral:               -1620.12610
       Raw Rectified Surface Integral:             11626.46680
       Raw Positive Surface Integral:               5003.17041
       Raw Negative Surface Integral:               6623.29639
       Raw Mean Natural Surface Integral:             -0.01079 across 150145 (100.00%) vertices
       Raw Mean Rectified Surface Integral:            0.07743 across 150145 (100.00%) vertices
       Raw Mean Positive Surface Integral:             0.07056 across 70907 (47.23%) vertices
       Raw Mean Negative Surface Integral:             0.08359 across 79238 (52.77%) vertices
       Raw AreaNorm Natural Surface Integral:         -0.01826 across 88745.828125 (100.00%) mm^2
       Raw AreaNorm Rectified Surface Integral:        0.13101 across 88745.828125 (100.00%) mm^2
       Raw AreaNorm Positive Surface Integral:         0.11144 across 44894.265625 (50.59%) mm^2
       Raw AreaNorm Negative Surface Integral:         0.15104 across 43851.953125 (49.41%) mm^2

Raw <mean> +- <std> (using 'lh.sulc'):                -0.00000 +- 5.4472 
       Raw Min:                                      -13.78181 at vertex 126120  
       Raw Max:                                       16.14696 at vertex 132880  
       Raw Curvature Calculation Type:                discrete
       Raw Mean Vertex Separation (Whole Surface):     0.83863 +- 0.23153 mm
       Raw Total Surface Area:                     88746.29688 mm^2
       Raw Total Number of Vertices:                    150145
       Raw Average Vertex Area (Whole Surface):        0.59107 mm^2
       Raw Natural Surface Integral:               31927.24805
       Raw Rectified Surface Integral:            393129.87500
       Raw Positive Surface Integral:             212528.56250
       Raw Negative Surface Integral:             180601.31250
       Raw Mean Natural Surface Integral:              0.21264 across 150145 (100.00%) vertices
       Raw Mean Rectified Surface Integral:            2.61833 across 150145 (100.00%) vertices
       Raw Mean Positive Surface Integral:             3.05528 across 69561 (46.33%) vertices
       Raw Mean Negative Surface Integral:             2.24116 across 80584 (53.67%) vertices
       Raw AreaNorm Natural Surface Integral:          0.35976 across 88745.828125 (100.00%) mm^2
       Raw AreaNorm Rectified Surface Integral:        4.42984 across 88745.828125 (100.00%) mm^2
       Raw AreaNorm Positive Surface Integral:         4.91930 across 43203.007812 (48.68%) mm^2
       Raw AreaNorm Negative Surface Integral:         3.96550 across 45543.167969 (51.32%) mm^2

K <mean> +- <std> (using 'lh.smoothwm'):               0.23942 +- 9.4942 mm^-2
         K Min:                                     -235.03062 at vertex 131569  
         K Max:                                     2581.52100 at vertex 150065  
         K Curvature Calculation Type:                discrete
         K Mean Vertex Separation (Whole Surface):     0.83863 +- 0.23153 mm
         K Total Surface Area:                     88746.29688 mm^2
         K Total Number of Vertices:                    150145
         K Average Vertex Area (Whole Surface):        0.59107 mm^2
         K Natural Surface Integral:                  12.56633
         K Rectified Surface Integral:              6221.66602
         K Positive Surface Integral:               3117.11621
         K Negative Surface Integral:               3104.54980
         K Mean Natural Surface Integral:              0.00008 across 150145 (100.00%) vertices
         K Mean Rectified Surface Integral:            0.04144 across 150145 (100.00%) vertices
         K Mean Positive Surface Integral:             0.04758 across 65517 (43.64%) vertices
         K Mean Negative Surface Integral:             0.03668 across 84628 (56.36%) vertices
         K AreaNorm Natural Surface Integral:          0.00014 across 88745.828125 (100.00%) mm^2
         K AreaNorm Rectified Surface Integral:        0.07011 across 88745.828125 (100.00%) mm^2
         K AreaNorm Positive Surface Integral:         0.10698 across 29138.509766 (32.83%) mm^2
         K AreaNorm Negative Surface Integral:         0.05208 across 59607.621094 (67.17%) mm^2

H <mean> +- <std> (using 'lh.smoothwm'):              -0.05224 +- 0.8705 mm^-1
         H Min:                                      -59.79884 at vertex 149950  
         H Max:                                       83.31787 at vertex 150065  
         H Curvature Calculation Type:                discrete
         H Mean Vertex Separation (Whole Surface):     0.83863 +- 0.23153 mm
         H Total Surface Area:                     88746.29688 mm^2
         H Total Number of Vertices:                    150145
         H Average Vertex Area (Whole Surface):        0.59107 mm^2
         H Natural Surface Integral:               -1547.20325
         H Rectified Surface Integral:             15490.76367
         H Positive Surface Integral:               6971.77979
         H Negative Surface Integral:               8518.98340
         H Mean Natural Surface Integral:             -0.01030 across 150145 (100.00%) vertices
         H Mean Rectified Surface Integral:            0.10317 across 150145 (100.00%) vertices
         H Mean Positive Surface Integral:             0.09368 across 74425 (49.57%) vertices
         H Mean Negative Surface Integral:             0.11251 across 75720 (50.43%) vertices
         H AreaNorm Natural Surface Integral:         -0.01743 across 88745.828125 (100.00%) mm^2
         H AreaNorm Rectified Surface Integral:        0.17455 across 88745.828125 (100.00%) mm^2
         H AreaNorm Positive Surface Integral:         0.14868 across 46892.273438 (52.84%) mm^2
         H AreaNorm Negative Surface Integral:         0.20354 across 41853.968750 (47.16%) mm^2

k1 <mean> +- <std> (using 'lh.smoothwm'):             -0.11000 +- 1.5769 mm^-1
        k1 Min:                                     -118.65280 at vertex 149950  
        k1 Max:                                      149.35080 at vertex 150065  
        k1 Curvature Calculation Type:                discrete
        k1 Mean Vertex Separation (Whole Surface):     0.83863 +- 0.23153 mm
        k1 Total Surface Area:                     88746.29688 mm^2
        k1 Total Number of Vertices:                    150145
        k1 Average Vertex Area (Whole Surface):        0.59107 mm^2
        k1 Natural Surface Integral:               -4035.16528
        k1 Rectified Surface Integral:             35047.62891
        k1 Positive Surface Integral:              15506.23242
        k1 Negative Surface Integral:              19541.39844
        k1 Mean Natural Surface Integral:             -0.02688 across 150145 (100.00%) vertices
        k1 Mean Rectified Surface Integral:            0.23343 across 150145 (100.00%) vertices
        k1 Mean Positive Surface Integral:             0.20835 across 74425 (49.57%) vertices
        k1 Mean Negative Surface Integral:             0.25807 across 75720 (50.43%) vertices
        k1 AreaNorm Natural Surface Integral:         -0.04547 across 88745.828125 (100.00%) mm^2
        k1 AreaNorm Rectified Surface Integral:        0.39492 across 88745.828125 (100.00%) mm^2
        k1 AreaNorm Positive Surface Integral:         0.33068 across 46892.273438 (52.84%) mm^2
        k1 AreaNorm Negative Surface Integral:         0.46689 across 41853.968750 (47.16%) mm^2

k2 <mean> +- <std> (using 'lh.smoothwm'):              0.00552 +- 0.2546 mm^-1
        k2 Min:                                      -14.41837 at vertex 65168   
        k2 Max:                                       17.28495 at vertex 150065  
        k2 Curvature Calculation Type:                discrete
        k2 Mean Vertex Separation (Whole Surface):     0.83863 +- 0.23153 mm
        k2 Total Surface Area:                     88746.29688 mm^2
        k2 Total Number of Vertices:                    150145
        k2 Average Vertex Area (Whole Surface):        0.59107 mm^2
        k2 Natural Surface Integral:                 940.75922
        k2 Rectified Surface Integral:              9461.91992
        k2 Positive Surface Integral:               5201.33936
        k2 Negative Surface Integral:               4260.58008
        k2 Mean Natural Surface Integral:              0.00627 across 150145 (100.00%) vertices
        k2 Mean Rectified Surface Integral:            0.06302 across 150145 (100.00%) vertices
        k2 Mean Positive Surface Integral:             0.06463 across 80475 (53.60%) vertices
        k2 Mean Negative Surface Integral:             0.06115 across 69670 (46.40%) vertices
        k2 AreaNorm Natural Surface Integral:          0.01060 across 88745.828125 (100.00%) mm^2
        k2 AreaNorm Rectified Surface Integral:        0.10662 across 88745.828125 (100.00%) mm^2
        k2 AreaNorm Positive Surface Integral:         0.10955 across 47481.257812 (53.50%) mm^2
        k2 AreaNorm Negative Surface Integral:         0.10325 across 41264.832031 (46.50%) mm^2

S <mean> +- <std> (using 'lh.smoothwm'):               2.08464 +- 71.9680 mm^-2
         S Min:                                        0.00000 at vertex 565     
         S Max:                                    17441.39062 at vertex 150065  
         S Curvature Calculation Type:                discrete
         S Mean Vertex Separation (Whole Surface):     0.83863 +- 0.23153 mm
         S Total Surface Area:                     88746.29688 mm^2
         S Total Number of Vertices:                    150145
         S Average Vertex Area (Whole Surface):        0.59107 mm^2
         S Natural Surface Integral:               35667.87891
         S Rectified Surface Integral:             35667.87891
         S Positive Surface Integral:              35667.87891
         S Negative Surface Integral:                  0.00000
         S Mean Natural Surface Integral:              0.23756 across 150145 (100.00%) vertices
         S Mean Rectified Surface Integral:            0.23756 across 150145 (100.00%) vertices
         S Mean Positive Surface Integral:             0.23756 across 150145 (100.00%) vertices
         S Mean Negative Surface Integral:             0.00000 across 0 (00.00%) vertices
         S AreaNorm Natural Surface Integral:          0.40191 across 88745.828125 (100.00%) mm^2
         S AreaNorm Rectified Surface Integral:        0.40191 across 88745.828125 (100.00%) mm^2
         S AreaNorm Positive Surface Integral:         0.40191 across 88745.828125 (100.00%) mm^2
         S AreaNorm Negative Surface Integral:         0.00000 across 0.000000 (00.00%) mm^2

C <mean> +- <std> (using 'lh.smoothwm'):               0.46418 +- 1.0326 mm^-2
         C Min:                                        0.00000 at vertex 6120    
         C Max:                                      106.31188 at vertex 150065  
         C Curvature Calculation Type:                discrete
         C Mean Vertex Separation (Whole Surface):     0.83863 +- 0.23153 mm
         C Total Surface Area:                     88746.29688 mm^2
         C Total Number of Vertices:                    150145
         C Average Vertex Area (Whole Surface):        0.59107 mm^2
         C Natural Surface Integral:               26190.32812
         C Rectified Surface Integral:             26190.32812
         C Positive Surface Integral:              26190.32812
         C Negative Surface Integral:                  0.00000
         C Mean Natural Surface Integral:              0.17443 across 150145 (100.00%) vertices
         C Mean Rectified Surface Integral:            0.17443 across 150145 (100.00%) vertices
         C Mean Positive Surface Integral:             0.17443 across 150145 (100.00%) vertices
         C Mean Negative Surface Integral:             0.00000 across 0 (00.00%) vertices
         C AreaNorm Natural Surface Integral:          0.29512 across 88745.828125 (100.00%) mm^2
         C AreaNorm Rectified Surface Integral:        0.29512 across 88745.828125 (100.00%) mm^2
         C AreaNorm Positive Surface Integral:         0.29512 across 88745.828125 (100.00%) mm^2
         C AreaNorm Negative Surface Integral:         0.00000 across 0.000000 (00.00%) mm^2

BE <mean> +- <std> (using 'lh.smoothwm'):              2.56343 +- 87.2077 mm^-2
        BE Min:                                        0.00000 at vertex 6120    
        BE Max:                                    22604.43164 at vertex 150065  
        BE Curvature Calculation Type:                discrete
        BE Mean Vertex Separation (Whole Surface):     0.83863 +- 0.23153 mm
        BE Total Surface Area:                     88746.29688 mm^2
        BE Total Number of Vertices:                    150145
        BE Average Vertex Area (Whole Surface):        0.59107 mm^2
        BE Natural Surface Integral:               35691.84375
        BE Rectified Surface Integral:             35691.84375
        BE Positive Surface Integral:              35691.84375
        BE Negative Surface Integral:                  0.00000
        BE Mean Natural Surface Integral:              0.23772 across 150145 (100.00%) vertices
        BE Mean Rectified Surface Integral:            0.23772 across 150145 (100.00%) vertices
        BE Mean Positive Surface Integral:             0.23772 across 150145 (100.00%) vertices
        BE Mean Negative Surface Integral:             0.00000 across 0 (00.00%) vertices
        BE AreaNorm Natural Surface Integral:          0.40218 across 88745.828125 (100.00%) mm^2
        BE AreaNorm Rectified Surface Integral:        0.40218 across 88745.828125 (100.00%) mm^2
        BE AreaNorm Positive Surface Integral:         0.40218 across 88745.828125 (100.00%) mm^2
        BE AreaNorm Negative Surface Integral:         0.00000 across 0.000000 (00.00%) mm^2

FI <mean> +- <std> (using 'lh.smoothwm'):              2.18531 +- 78.3736 mm^-2
        FI Min:                                        0.00000 at vertex 565     
        FI Max:                                    19724.14062 at vertex 150065  
        FI Curvature Calculation Type:                discrete
        FI Mean Vertex Separation (Whole Surface):     0.83863 +- 0.23153 mm
        FI Total Surface Area:                     88746.29688 mm^2
        FI Total Number of Vertices:                    150145
        FI Average Vertex Area (Whole Surface):        0.59107 mm^2
        FI Natural Surface Integral:               27401.01758
        FI Rectified Surface Integral:             27401.01758
        FI Positive Surface Integral:              27401.01758
        FI Negative Surface Integral:                  0.00000
        FI Mean Natural Surface Integral:              0.18250 across 150145 (100.00%) vertices
        FI Mean Rectified Surface Integral:            0.18250 across 150145 (100.00%) vertices
        FI Mean Positive Surface Integral:             0.18250 across 150145 (100.00%) vertices
        FI Mean Negative Surface Integral:             0.00000 across 0 (00.00%) vertices
        FI AreaNorm Natural Surface Integral:          0.30876 across 88745.828125 (100.00%) mm^2
        FI AreaNorm Rectified Surface Integral:        0.30876 across 88745.828125 (100.00%) mm^2
        FI AreaNorm Positive Surface Integral:         0.30876 across 88745.828125 (100.00%) mm^2
        FI AreaNorm Negative Surface Integral:         0.00000 across 0.000000 (00.00%) mm^2

curv -- calculation type:                                discrete
curv -- Folding Index (FI):                            2180.50366
curv -- Intrinsic Curvature Index - positive (ICIp):    248.05223
curv -- Intrinsic Curvature Index - negative (ICIn):    247.05223
curv -- Intrinsic Curvature Index - natural  (ICIt):      1.00000

Mean across 10 curvatures: 7.3453e-01 +- 1.0289e+00
