# Supplementary material for: Computer assisted diagnosis of Alzheimer’s disease using statistical likelihood-ratio test
Source: PLoS One. 2023 Feb 17;18(2):e0279574. doi: 10.1371/journal.pone.0279574 (PMC9937475; doi:10.1371/journal.pone.0279574)
Supplement: S2 File — (ZIP) [file pone.0279574.s002.zip › ADNI_NC/1_1_20/S25537/stats/lh.w-g.pct.stats]

# Title Segmentation Statistics 
# 
# generating_program mri_segstats
# cvs_version $Id: mri_segstats.c,v 1.121 2016/05/31 17:27:11 greve Exp $
# cmdline mri_segstats --in /home/span/acad/xzheng/freesurfer/subjects/S25537/surf/lh.w-g.pct.mgh --annot S25537 lh aparc --sum /home/span/acad/xzheng/freesurfer/subjects/S25537/stats/lh.w-g.pct.stats --snr 
# sysname  Linux
# hostname ada
# machine  x86_64
# user     xzheng
# anatomy_type surface
# 
# SUBJECTS_DIR /home/span/acad/xzheng/freesurfer/subjects
# subjectname S25537
# Annot S25537 lh aparc
# ColorTable /tmp/mri_segstats.tmp.S25537.lh.127.ctab 
# ColorTableTimeStamp 2020/01/24 11:17:41 
# InVolFile  /home/span/acad/xzheng/freesurfer/subjects/S25537/surf/lh.w-g.pct.mgh 
# InVolFileTimeStamp  2020/01/24 11:17:39 
# InVolFrame 0 
# Only reporting non-empty segmentations
# VertexArea_mm2 0.64906 
# TableCol  1 ColHeader Index 
# TableCol  1 FieldName Index 
# TableCol  1 Units     NA 
# TableCol  2 ColHeader SegId 
# TableCol  2 FieldName Segmentation Id
# TableCol  2 Units     NA
# TableCol  3 ColHeader NVertices 
# TableCol  3 FieldName Number of Vertices
# TableCol  3 Units     unitless
# TableCol  4 ColHeader Area_mm2
# TableCol  4 FieldName Area
# TableCol  4 Units     mm^2
# TableCol  5 ColHeader StructName
# TableCol  5 FieldName Structure Name
# TableCol  5 Units     NA
# TableCol  6 ColHeader Mean 
# TableCol  6 FieldName Intensity Mean
# TableCol  6 Units     unknown
# TableCol  7 ColHeader StdDev
# TableCol  7 FieldName Itensity StdDev
# TableCol  7 Units     unknown
# TableCol  8 ColHeader Min
# TableCol  8 FieldName Intensity Min
# TableCol  8 Units     unknown
# TableCol  9 ColHeader Max
# TableCol  9 FieldName Intensity Max
# TableCol  9 Units     unknown
# TableCol 10 ColHeader Range
# TableCol 10 FieldName Intensity Range
# TableCol 10 Units     unknown
# TableCol 11 ColHeader SNR
# TableCol 11 FieldName Intensity SNR
# TableCol 11 Units     none
# NRows 35 
# NTableCols 11 
# ColHeaders  Index SegId NVertices Area_mm2 StructName Mean StdDev Min Max Range SNR  
  1 1000      8753     5999.8  unknown                            0.1397     1.7657     0.0000    30.7036    30.7036     0.0791 
  2 1001      1475     1004.3  bankssts                          27.7689     6.7466     5.1903    51.9447    46.7544     4.1160 
  3 1002       818      527.8  caudalanteriorcingulate           32.9088     6.7368     8.7416    56.0903    47.3487     4.8849 
  4 1003      3023     1923.3  caudalmiddlefrontal               24.9137     7.1100   -10.8859    54.1417    65.0275     3.5041 
  5 1005      2864     1731.2  cuneus                            24.0100     9.2778     0.7135    59.9077    59.1942     2.5879 
  6 1006       790      549.6  entorhinal                        25.3581     8.4806     0.0000    55.1006    55.1006     2.9901 
  7 1007      4022     2812.3  fusiform                          28.0874     8.1855    -6.3167    60.7431    67.0598     3.4314 
  8 1008      7546     4852.2  inferiorparietal                  25.7018     7.1042    -3.3292    50.6175    53.9467     3.6179 
  9 1009      4852     3401.1  inferiortemporal                  28.3613     9.0830   -14.1715    56.5368    70.7083     3.1225 
 10 1010      1960     1189.8  isthmuscingulate                  25.5710     8.3491   -28.5723    54.4964    83.0688     3.0627 
 11 1011      7860     4953.8  lateraloccipital                  24.1481     8.4220   -12.6530    54.4125    67.0655     2.8672 
 12 1012      4349     2945.5  lateralorbitofrontal              28.0957     7.9539    -2.6067    58.5128    61.1195     3.5323 
 13 1013      5710     3782.6  lingual                           25.3044     9.4009   -80.9212    53.7549   134.6760     2.6917 
 14 1014      3040     2044.4  medialorbitofrontal               24.8825    12.6863   -87.5180    53.4635   140.9814     1.9614 
 15 1015      4540     3114.8  middletemporal                    26.8133     7.4245   -13.1179    55.6192    68.7371     3.6115 
 16 1016      1242      798.8  parahippocampal                   28.1416     7.9644     3.1014    59.4647    56.3633     3.5334 
 17 1017      2548     1593.1  paracentral                       20.6259     8.2538    -5.9710    52.3808    58.3518     2.4990 
 18 1018      2275     1490.8  parsopercularis                   24.7957     6.9477     1.6115    48.6129    47.0014     3.5689 
 19 1019      1368      800.4  parsorbitalis                     23.9797     8.4285     3.6419    47.2785    43.6366     2.8451 
 20 1020      1885     1245.1  parstriangularis                  26.1221     7.0386     5.5172    47.4502    41.9330     3.7113 
 21 1021      2433     1602.8  pericalcarine                     22.6360     9.2023     0.0727    55.1035    55.0308     2.4598 
 22 1022      7656     4720.4  postcentral                       23.2886     7.2961    -6.0862    52.5677    58.6539     3.1919 
 23 1023      2445     1573.9  posteriorcingulate                27.9886     7.6814     1.9473    51.4021    49.4548     3.6437 
 24 1024      7884     4677.1  precentral                        20.2135     7.9181    -8.8323    60.4091    69.2414     2.5528 
 25 1025      6745     4405.2  precuneus                         24.0304     7.2417   -14.7928    47.8455    62.6382     3.3183 
 26 1026      1210      744.1  rostralanteriorcingulate          30.6010     7.5103     6.7172    49.1180    42.4007     4.0745 
 27 1027      8387     5537.3  rostralmiddlefrontal              27.5952     7.5595     1.1484    55.1333    53.9849     3.6504 
 28 1028     14876     9654.7  superiorfrontal                   24.8128     7.5447   -56.0156    53.2082   109.2237     3.2888 
 29 1029      9586     5991.2  superiorparietal                  24.3862     7.1831    -2.9666    48.2567    51.2233     3.3949 
 30 1030      5897     3768.7  superiortemporal                  25.6009     7.6817    -5.5595    51.8613    57.4208     3.3327 
 31 1031      6014     3931.0  supramarginal                     26.2256     6.8288    -0.8669    51.0288    51.8957     3.8404 
 32 1032       443      287.9  frontalpole                       23.8063     9.5574   -25.7617    45.6329    71.3946     2.4909 
 33 1033       613      454.7  temporalpole                      26.9164     8.2095     1.2374    46.1444    44.9070     3.2787 
 34 1034       674      385.2  transversetemporal                18.8123     8.5614    -0.2807    44.2876    44.5682     2.1973 
 35 1035      4362     2957.9  insula                            22.9268     9.4488   -35.3758    95.2812   130.6570     2.4264 
