# Supplementary material for: Computer assisted diagnosis of Alzheimer’s disease using statistical likelihood-ratio test
Source: PLoS One. 2023 Feb 17;18(2):e0279574. doi: 10.1371/journal.pone.0279574 (PMC9937475; doi:10.1371/journal.pone.0279574)
Supplement: S2 File — (ZIP) [file pone.0279574.s002.zip › ADNI_NC/1_1_20/S25537/stats/rh.aparc.a2009s.stats]

# Table of FreeSurfer cortical parcellation anatomical statistics 
# 
# CreationTime 2020/01/24-00:15:20-GMT
# generating_program mris_anatomical_stats
# cvs_version $Id: mris_anatomical_stats.c,v 1.79 2016/03/14 15:15:34 greve Exp $
# mrisurf.c-cvs_version $Id: mrisurf.c,v 1.781.2.6 2016/12/27 16:47:14 zkaufman Exp $
# cmdline mris_anatomical_stats -th3 -mgz -cortex ../label/rh.cortex.label -f ../stats/rh.aparc.a2009s.stats -b -a ../label/rh.aparc.a2009s.annot -c ../label/aparc.annot.a2009s.ctab S25537 rh white 
# sysname  Linux
# hostname ada
# machine  x86_64
# user     xzheng
# 
# SUBJECTS_DIR /home/span/acad/xzheng/freesurfer/subjects
# anatomy_type surface
# subjectname S25537
# hemi rh
# AnnotationFile ../label/rh.aparc.a2009s.annot
# AnnotationFileTimeStamp 2020/01/24 11:14:37
# Measure Cortex, NumVert, Number of Vertices, 145512, unitless
# Measure Cortex, WhiteSurfArea, White Surface Total Area, 93724.9, mm^2
# Measure Cortex, MeanThickness, Mean Thickness, 2.23997, mm
# Measure BrainSeg, BrainSegVol, Brain Segmentation Volume, 1239367.000000, mm^3
# Measure BrainSegNotVent, BrainSegVolNotVent, Brain Segmentation Volume Without Ventricles, 1181943.000000, mm^3
# Measure BrainSegNotVentSurf, BrainSegVolNotVentSurf, Brain Segmentation Volume Without Ventricles from Surf, 1181287.824199, mm^3
# Measure Cortex, CortexVol Total cortical gray matter volume, 453896.276893, mm^3
# Measure SupraTentorial, SupraTentorialVol, Supratentorial volume, 1102323.824199, mm^3
# Measure SupraTentorialNotVent, SupraTentorialVolNotVent, Supratentorial volume, 1051500.824199, mm^3
# Measure EstimatedTotalIntraCranialVol, eTIV, Estimated Total Intracranial Volume, 1803836.026331, mm^3
# NTableCols 10
# TableCol  1 ColHeader StructName
# TableCol  1 FieldName Structure Name
# TableCol  1 Units     NA
# TableCol  2 ColHeader NumVert
# TableCol  2 FieldName Number of Vertices
# TableCol  2 Units     unitless
# TableCol  3 ColHeader SurfArea
# TableCol  3 FieldName Surface Area
# TableCol  3 Units     mm^2
# TableCol  4 ColHeader GrayVol
# TableCol  4 FieldName Gray Matter Volume
# TableCol  4 Units     mm^3
# TableCol  5 ColHeader ThickAvg 
# TableCol  5 FieldName Average Thickness
# TableCol  5 Units     mm
# TableCol  6 ColHeader ThickStd
# TableCol  6 FieldName Thickness StdDev
# TableCol  6 Units     mm 
# TableCol  7 ColHeader MeanCurv
# TableCol  7 FieldName Integrated Rectified Mean Curvature
# TableCol  7 Units     mm^-1
# TableCol  8 ColHeader GausCurv 
# TableCol  8 FieldName Integrated Rectified Gaussian Curvature
# TableCol  8 Units     mm^-2
# TableCol  9 ColHeader  FoldInd
# TableCol  9 FieldName  Folding Index 
# TableCol  9 Units      unitless 
# TableCol 10 ColHeader CurvInd
# TableCol 10 FieldName Intrinsic Curvature Index
# TableCol 10 Units     unitless
# ColHeaders StructName NumVert SurfArea GrayVol ThickAvg ThickStd MeanCurv GausCurv FoldInd CurvInd
G&S_frontomargin                          957    671   1919  2.436 0.678     0.164     0.043       14     1.9
G&S_occipital_inf                        1113    750   1963  2.349 0.474     0.135     0.030       14     1.3
G&S_paracentral                          2128   1278   2905  1.967 0.529     0.113     0.028       20     2.6
G&S_subcentral                           1615    992   2696  2.424 0.562     0.126     0.029       17     2.0
G&S_transv_frontopol                     1378    916   2470  2.192 0.580     0.157     0.044       24     2.3
G&S_cingul-Ant                           3090   2062   5461  2.488 0.482     0.113     0.024       32     2.7
G&S_cingul-Mid-Ant                       1494   1015   2676  2.425 0.545     0.133     0.037       21     2.3
G&S_cingul-Mid-Post                      2001   1316   3084  2.237 0.569     0.128     0.029       22     2.3
G_cingul-Post-dorsal                      808    513   1516  2.423 0.592     0.154     0.042       12     1.3
G_cingul-Post-ventral                     416    258    813  2.819 0.921     0.132     0.032        5     0.5
G_cuneus                                 3016   1844   3450  1.696 0.456     0.138     0.034       44     4.6
G_front_inf-Opercular                    1383    806   2729  2.565 0.428     0.117     0.028       16     1.6
G_front_inf-Orbital                       412    251    691  2.223 0.579     0.152     0.040        8     0.6
G_front_inf-Triangul                     1102    685   1939  2.312 0.499     0.142     0.039       16     1.7
G_front_middle                           5377   3237   9821  2.376 0.590     0.135     0.038       74     8.0
G_front_sup                              8173   5058  15847  2.468 0.652     0.143     0.050      138    17.3
G_Ins_lg&S_cent_ins                       796    506   1755  3.078 1.034     0.122     0.042       10     1.3
G_insular_short                           994    604   2471  2.959 0.974     0.145     0.064       20     2.9
G_occipital_middle                       3118   1990   5691  2.296 0.553     0.149     0.046       55     5.7
G_occipital_sup                          2506   1484   2896  1.826 0.474     0.139     0.037       34     3.7
G_oc-temp_lat-fusifor                    2015   1318   4882  2.866 0.695     0.134     0.033       25     2.6
G_oc-temp_med-Lingual                    3424   2170   4968  1.970 0.649     0.138     0.036       48     5.2
G_oc-temp_med-Parahip                    1530   1015   4013  2.869 0.955     0.115     0.025       14     1.6
G_orbital                                3280   2112   6955  2.627 0.774     0.147     0.046       54     5.8
G_pariet_inf-Angular                     3022   1849   5354  2.283 0.501     0.137     0.034       43     4.0
G_pariet_inf-Supramar                    2650   1672   5133  2.528 0.571     0.134     0.030       33     3.0
G_parietal_sup                           3453   2093   4952  1.984 0.529     0.121     0.032       38     4.5
G_postcentral                            2236   1279   2545  1.718 0.470     0.103     0.025       22     2.4
G_precentral                             3741   1820   6399  2.688 0.594     0.094     0.027       32     4.1
G_precuneus                              3068   1891   4971  2.112 0.551     0.140     0.038       42     4.7
G_rectus                                  943    661   1929  2.319 0.694     0.167     0.039       20     1.5
G_subcallosal                             532    348    797  2.359 1.018     0.092     0.048       16     1.3
G_temp_sup-G_T_transv                     433    243    591  2.074 0.443     0.105     0.025        3     0.4
G_temp_sup-Lateral                       2058   1234   4991  2.904 0.630     0.134     0.043       31     3.5
G_temp_sup-Plan_polar                     595    415   1676  3.082 0.840     0.082     0.018        2     0.4
G_temp_sup-Plan_tempo                     965    610   1491  2.268 0.529     0.082     0.015        5     0.5
G_temporal_inf                           2777   1803   6895  2.841 0.696     0.153     0.048       51     5.5
G_temporal_middle                        3168   2075   7749  2.829 0.598     0.136     0.038       51     4.4
Lat_Fis-ant-Horizont                      602    408    701  1.768 0.406     0.111     0.018        5     0.4
Lat_Fis-ant-Vertical                      201    150    338  2.439 0.530     0.106     0.031        1     0.2
Lat_Fis-post                             1500    960   1685  2.101 0.499     0.123     0.030       12     1.9
Pole_occipital                           3652   2329   4795  1.784 0.602     0.147     0.037       50     5.8
Pole_temporal                            1650   1161   5203  3.039 0.719     0.153     0.047       52     3.7
S_calcarine                              3182   2173   2982  1.553 0.404     0.133     0.031       35     4.3
S_central                                3199   2221   3279  1.634 0.577     0.093     0.018       15     2.5
S_cingul-Marginalis                      1900   1306   2279  1.791 0.452     0.106     0.019       13     1.5
S_circular_insula_ant                     842    575   1199  2.714 0.517     0.131     0.033        9     1.2
S_circular_insula_inf                    1267    845   1761  2.399 0.670     0.080     0.016        5     0.8
S_circular_insula_sup                    1514   1032   2159  2.494 0.536     0.114     0.030       11     1.8
S_collat_transv_ant                       897    617   1845  3.033 0.639     0.118     0.029        6     1.0
S_collat_transv_post                      417    277    430  2.050 0.565     0.135     0.026        4     0.4
S_front_inf                              2432   1600   3087  2.072 0.462     0.117     0.026       20     2.6
S_front_middle                           2559   1738   3063  1.977 0.439     0.121     0.024       20     2.4
S_front_sup                              2272   1516   3086  2.196 0.511     0.099     0.021       14     1.7
S_interm_prim-Jensen                      358    253    431  2.027 0.462     0.124     0.023        3     0.4
S_intrapariet&P_trans                    4115   2752   4788  1.815 0.441     0.112     0.023       31     3.7
S_oc_middle&Lunatus                      1000    675   1117  2.013 0.418     0.126     0.032        7     1.4
S_oc_sup&transversal                     2203   1380   2297  1.877 0.421     0.125     0.027       22     2.3
S_occipital_ant                           933    644   1158  2.138 0.433     0.127     0.028        8     1.1
S_oc-temp_lat                            1048    746   1401  2.257 0.545     0.123     0.027        8     1.2
S_oc-temp_med&Lingual                    2108   1506   2793  2.136 0.536     0.105     0.020       13     1.5
S_orbital_lateral                         635    443    736  1.875 0.473     0.111     0.017        4     0.5
S_orbital_med-olfact                      824    602   1037  2.121 0.708     0.122     0.020        7     0.7
S_orbital-H_Shaped                       1560   1030   2653  2.592 0.624     0.137     0.057       47     4.0
S_parieto_occipital                      2086   1370   2203  1.762 0.521     0.117     0.026       15     2.2
S_pericallosal                           2028   1185   1619  1.769 0.707     0.122     0.026       34     1.9
S_postcentral                            3299   2186   3386  1.739 0.497     0.104     0.019       20     2.7
S_precentral-inf-part                    1647   1150   2133  2.232 0.492     0.109     0.021       11     1.5
S_precentral-sup-part                    1870   1178   2312  2.195 0.618     0.100     0.019       12     1.6
S_suborbital                              353    248    552  2.636 0.617     0.145     0.033        4     0.4
S_subparietal                            1458    983   1802  1.898 0.572     0.119     0.026       11     1.5
S_temporal_inf                           1316    951   1950  2.587 0.514     0.119     0.023        9     1.3
S_temporal_sup                           6503   4498   9260  2.291 0.564     0.104     0.019       40     4.9
S_temporal_transverse                     315    194    301  2.151 0.416     0.149     0.024        4     0.3
