# Supplementary material for: Computer assisted diagnosis of Alzheimer’s disease using statistical likelihood-ratio test
Source: PLoS One. 2023 Feb 17;18(2):e0279574. doi: 10.1371/journal.pone.0279574 (PMC9937475; doi:10.1371/journal.pone.0279574)
Supplement: S2 File — (ZIP) [file pone.0279574.s002.zip › ADNI_NC/1_1_20/S25537/stats/rh.aparc.DKTatlas.stats]

# Table of FreeSurfer cortical parcellation anatomical statistics 
# 
# CreationTime 2020/01/24-00:17:03-GMT
# generating_program mris_anatomical_stats
# cvs_version $Id: mris_anatomical_stats.c,v 1.79 2016/03/14 15:15:34 greve Exp $
# mrisurf.c-cvs_version $Id: mrisurf.c,v 1.781.2.6 2016/12/27 16:47:14 zkaufman Exp $
# cmdline mris_anatomical_stats -th3 -mgz -cortex ../label/rh.cortex.label -f ../stats/rh.aparc.DKTatlas.stats -b -a ../label/rh.aparc.DKTatlas.annot -c ../label/aparc.annot.DKTatlas.ctab S25537 rh white 
# sysname  Linux
# hostname ada
# machine  x86_64
# user     xzheng
# 
# SUBJECTS_DIR /home/span/acad/xzheng/freesurfer/subjects
# anatomy_type surface
# subjectname S25537
# hemi rh
# AnnotationFile ../label/rh.aparc.DKTatlas.annot
# AnnotationFileTimeStamp 2020/01/24 11:16:21
# Measure Cortex, NumVert, Number of Vertices, 145512, unitless
# Measure Cortex, WhiteSurfArea, White Surface Total Area, 93724.9, mm^2
# Measure Cortex, MeanThickness, Mean Thickness, 2.23997, mm
# Measure BrainSeg, BrainSegVol, Brain Segmentation Volume, 1239367.000000, mm^3
# Measure BrainSegNotVent, BrainSegVolNotVent, Brain Segmentation Volume Without Ventricles, 1181943.000000, mm^3
# Measure BrainSegNotVentSurf, BrainSegVolNotVentSurf, Brain Segmentation Volume Without Ventricles from Surf, 1181287.824199, mm^3
# Measure Cortex, CortexVol Total cortical gray matter volume, 453896.276893, mm^3
# Measure SupraTentorial, SupraTentorialVol, Supratentorial volume, 1102323.824199, mm^3
# Measure SupraTentorialNotVent, SupraTentorialVolNotVent, Supratentorial volume, 1051500.824199, mm^3
# Measure EstimatedTotalIntraCranialVol, eTIV, Estimated Total Intracranial Volume, 1803836.026331, mm^3
# NTableCols 10
# TableCol  1 ColHeader StructName
# TableCol  1 FieldName Structure Name
# TableCol  1 Units     NA
# TableCol  2 ColHeader NumVert
# TableCol  2 FieldName Number of Vertices
# TableCol  2 Units     unitless
# TableCol  3 ColHeader SurfArea
# TableCol  3 FieldName Surface Area
# TableCol  3 Units     mm^2
# TableCol  4 ColHeader GrayVol
# TableCol  4 FieldName Gray Matter Volume
# TableCol  4 Units     mm^3
# TableCol  5 ColHeader ThickAvg 
# TableCol  5 FieldName Average Thickness
# TableCol  5 Units     mm
# TableCol  6 ColHeader ThickStd
# TableCol  6 FieldName Thickness StdDev
# TableCol  6 Units     mm 
# TableCol  7 ColHeader MeanCurv
# TableCol  7 FieldName Integrated Rectified Mean Curvature
# TableCol  7 Units     mm^-1
# TableCol  8 ColHeader GausCurv 
# TableCol  8 FieldName Integrated Rectified Gaussian Curvature
# TableCol  8 Units     mm^-2
# TableCol  9 ColHeader  FoldInd
# TableCol  9 FieldName  Folding Index 
# TableCol  9 Units      unitless 
# TableCol 10 ColHeader CurvInd
# TableCol 10 FieldName Intrinsic Curvature Index
# TableCol 10 Units     unitless
# ColHeaders StructName NumVert SurfArea GrayVol ThickAvg ThickStd MeanCurv GausCurv FoldInd CurvInd
caudalanteriorcingulate                  1364    890   2455  2.426 0.657     0.128     0.028       22     1.5
caudalmiddlefrontal                      3650   2196   5858  2.477 0.537     0.111     0.024       31     3.5
cuneus                                   3521   2177   3982  1.679 0.442     0.132     0.032       48     4.7
entorhinal                                577    405   2223  3.363 0.754     0.124     0.025        6     0.6
fusiform                                 3958   2693   7744  2.639 0.683     0.127     0.030       40     4.7
inferiorparietal                         9171   6006  13815  2.154 0.484     0.124     0.030      103    10.8
inferiortemporal                         5253   3520  11778  2.815 0.706     0.141     0.040       97     9.0
isthmuscingulate                         1849   1141   2507  2.041 0.814     0.127     0.031       25     2.0
lateraloccipital                         8498   5496  12051  2.022 0.569     0.142     0.038      109    12.9
lateralorbitofrontal                     5237   3495   9473  2.508 0.772     0.140     0.046       98    10.2
lingual                                  5193   3435   6905  1.862 0.637     0.131     0.031       63     6.9
medialorbitofrontal                      2427   1669   4354  2.398 0.731     0.139     0.032       37     3.0
middletemporal                           6377   4336  12958  2.662 0.616     0.125     0.030       76     7.5
parahippocampal                          1173    783   2096  2.358 0.691     0.097     0.016        8     0.7
paracentral                              3103   1969   3989  1.954 0.529     0.111     0.023       23     3.1
parsopercularis                          2202   1425   3645  2.405 0.465     0.121     0.032       21     2.8
parsorbitalis                            1269    815   2325  2.475 0.591     0.151     0.043       22     2.2
parstriangularis                         2495   1634   3514  2.051 0.515     0.127     0.029       29     2.6
pericalcarine                            2829   1879   2416  1.479 0.331     0.139     0.034       34     4.1
postcentral                              7584   4744   8826  1.775 0.584     0.105     0.023       65     7.3
posteriorcingulate                       2862   1834   4295  2.138 0.698     0.140     0.034       44     3.9
precentral                               8605   5003  12867  2.375 0.652     0.099     0.024       63     8.9
precuneus                                6930   4456   9410  1.980 0.548     0.127     0.031       71     8.9
rostralanteriorcingulate                 1417    911   2447  2.439 0.626     0.127     0.038       31     2.5
rostralmiddlefrontal                     7092   4577  10999  2.201 0.570     0.130     0.033       79     9.3
superiorfrontal                         15398  10007  26589  2.334 0.616     0.132     0.040      208    25.2
superiorparietal                         8903   5504  10808  1.846 0.486     0.118     0.027       85     9.9
superiortemporal                         7121   4649  14656  2.691 0.695     0.117     0.029       73     8.5
supramarginal                            5363   3464   8461  2.266 0.596     0.122     0.027       53     5.7
transversetemporal                        569    317    668  2.044 0.435     0.103     0.021        4     0.5
insula                                   3522   2295   6796  2.832 0.860     0.128     0.043       45     6.5
