# Supplementary material for: Computer assisted diagnosis of Alzheimer’s disease using statistical likelihood-ratio test
Source: PLoS One. 2023 Feb 17;18(2):e0279574. doi: 10.1371/journal.pone.0279574 (PMC9937475; doi:10.1371/journal.pone.0279574)
Supplement: S2 File — (ZIP) [file pone.0279574.s002.zip › ADNI_NC/1_1_20/S25537/stats/rh.aparc.pial.stats]

# Table of FreeSurfer cortical parcellation anatomical statistics 
# 
# CreationTime 2020/01/24-00:13:30-GMT
# generating_program mris_anatomical_stats
# cvs_version $Id: mris_anatomical_stats.c,v 1.79 2016/03/14 15:15:34 greve Exp $
# mrisurf.c-cvs_version $Id: mrisurf.c,v 1.781.2.6 2016/12/27 16:47:14 zkaufman Exp $
# cmdline mris_anatomical_stats -th3 -mgz -cortex ../label/rh.cortex.label -f ../stats/rh.aparc.pial.stats -b -a ../label/rh.aparc.annot -c ../label/aparc.annot.ctab S25537 rh pial 
# sysname  Linux
# hostname ada
# machine  x86_64
# user     xzheng
# 
# SUBJECTS_DIR /home/span/acad/xzheng/freesurfer/subjects
# anatomy_type surface
# subjectname S25537
# hemi rh
# AnnotationFile ../label/rh.aparc.annot
# AnnotationFileTimeStamp 2020/01/24 10:37:15
# Measure Cortex, NumVert, Number of Vertices, 145474, unitless
# Measure Cortex, PialSurfArea, Pial Surface Total Area, 109827, mm^2
# Measure Cortex, MeanThickness, Mean Thickness, 2.23996, mm
# Measure BrainSeg, BrainSegVol, Brain Segmentation Volume, 1239367.000000, mm^3
# Measure BrainSegNotVent, BrainSegVolNotVent, Brain Segmentation Volume Without Ventricles, 1181943.000000, mm^3
# Measure BrainSegNotVentSurf, BrainSegVolNotVentSurf, Brain Segmentation Volume Without Ventricles from Surf, 1181287.824199, mm^3
# Measure Cortex, CortexVol Total cortical gray matter volume, 453896.276893, mm^3
# Measure SupraTentorial, SupraTentorialVol, Supratentorial volume, 1102323.824199, mm^3
# Measure SupraTentorialNotVent, SupraTentorialVolNotVent, Supratentorial volume, 1051500.824199, mm^3
# Measure EstimatedTotalIntraCranialVol, eTIV, Estimated Total Intracranial Volume, 1803836.026331, mm^3
# NTableCols 10
# TableCol  1 ColHeader StructName
# TableCol  1 FieldName Structure Name
# TableCol  1 Units     NA
# TableCol  2 ColHeader NumVert
# TableCol  2 FieldName Number of Vertices
# TableCol  2 Units     unitless
# TableCol  3 ColHeader SurfArea
# TableCol  3 FieldName Surface Area
# TableCol  3 Units     mm^2
# TableCol  4 ColHeader GrayVol
# TableCol  4 FieldName Gray Matter Volume
# TableCol  4 Units     mm^3
# TableCol  5 ColHeader ThickAvg 
# TableCol  5 FieldName Average Thickness
# TableCol  5 Units     mm
# TableCol  6 ColHeader ThickStd
# TableCol  6 FieldName Thickness StdDev
# TableCol  6 Units     mm 
# TableCol  7 ColHeader MeanCurv
# TableCol  7 FieldName Integrated Rectified Mean Curvature
# TableCol  7 Units     mm^-1
# TableCol  8 ColHeader GausCurv 
# TableCol  8 FieldName Integrated Rectified Gaussian Curvature
# TableCol  8 Units     mm^-2
# TableCol  9 ColHeader  FoldInd
# TableCol  9 FieldName  Folding Index 
# TableCol  9 Units      unitless 
# TableCol 10 ColHeader CurvInd
# TableCol 10 FieldName Intrinsic Curvature Index
# TableCol 10 Units     unitless
# ColHeaders StructName NumVert SurfArea GrayVol ThickAvg ThickStd MeanCurv GausCurv FoldInd CurvInd
bankssts                                 1314    767   2052  2.463 0.502     0.110     0.029       16     1.5
caudalanteriorcingulate                  1259   1096   2319  2.449 0.652     0.160     0.039       27     2.3
caudalmiddlefrontal                      3545   2439   5677  2.470 0.540     0.103     0.020       29     2.9
cuneus                                   2944   2227   3416  1.707 0.446     0.123     0.026       32     3.1
entorhinal                                636    921   2355  3.273 0.802     0.189     0.033        5     1.1
fusiform                                 4204   3392   8449  2.656 0.696     0.142     0.035       55     6.7
inferiorparietal                         9267   6849  13797  2.139 0.488     0.126     0.025      117     9.5
inferiortemporal                         4936   4248  10851  2.819 0.695     0.154     0.040       83     8.1
isthmuscingulate                         1865   1298   2531  2.037 0.820     0.129     0.029       26     2.4
lateraloccipital                         8129   6083  11673  2.042 0.567     0.137     0.033      101    11.9
lateralorbitofrontal                     4385   3054   7602  2.534 0.751     0.129     0.033       64     6.1
lingual                                  5303   4127   7058  1.863 0.636     0.133     0.031       55     7.5
medialorbitofrontal                      2963   2302   5182  2.435 0.604     0.140     0.033       39     4.1
middletemporal                           5435   4834  11564  2.700 0.627     0.143     0.030      108     7.5
parahippocampal                          1069    923   1958  2.377 0.701     0.125     0.024        8     1.2
paracentral                              2957   2048   3760  1.936 0.521     0.108     0.018       28     2.2
parsopercularis                          1838   1340   3087  2.418 0.457     0.125     0.026       17     2.1
parsorbitalis                            1546   1296   2911  2.532 0.607     0.152     0.033       23     2.2
parstriangularis                         2551   1924   3764  2.105 0.545     0.133     0.030       31     3.2
pericalcarine                            2937   1644   2535  1.477 0.326     0.106     0.026       36     3.3
postcentral                              6770   4855   7739  1.748 0.574     0.101     0.017       55     4.6
posteriorcingulate                       2824   2036   4239  2.136 0.692     0.136     0.035       70     4.9
precentral                               8953   6046  13286  2.361 0.657     0.093     0.017       74     6.4
precuneus                                6661   4836   8987  1.978 0.556     0.125     0.026       65     7.3
rostralanteriorcingulate                 1123    936   2117  2.499 0.576     0.148     0.030       26     1.5
rostralmiddlefrontal                    10001   7888  15698  2.162 0.565     0.145     0.030      113    13.2
superiorfrontal                         11815   9401  20675  2.374 0.616     0.134     0.031      138    17.0
superiorparietal                        10753   7695  13167  1.849 0.493     0.120     0.022      104     9.6
superiortemporal                         5704   4472  11151  2.672 0.633     0.116     0.022       57     5.4
supramarginal                            5638   4045   8860  2.275 0.592     0.119     0.024       53     5.4
frontalpole                               526    590   1312  2.824 0.495     0.200     0.042        6     1.0
temporalpole                              527    896   2147  3.286 0.898     0.272     0.052        7     1.5
transversetemporal                        567    355    663  2.030 0.447     0.087     0.016        3     0.3
insula                                   4534   2969   8267  2.687 0.949     0.129     0.047      142     9.4
