# Supplementary material for: Computer assisted diagnosis of Alzheimer’s disease using statistical likelihood-ratio test
Source: PLoS One. 2023 Feb 17;18(2):e0279574. doi: 10.1371/journal.pone.0279574 (PMC9937475; doi:10.1371/journal.pone.0279574)
Supplement: S2 File — (ZIP) [file pone.0279574.s002.zip › ADNI_NC/1_1_20/S25537/stats/rh.aparc.stats]

# Table of FreeSurfer cortical parcellation anatomical statistics 
# 
# CreationTime 2020/01/24-00:12:56-GMT
# generating_program mris_anatomical_stats
# cvs_version $Id: mris_anatomical_stats.c,v 1.79 2016/03/14 15:15:34 greve Exp $
# mrisurf.c-cvs_version $Id: mrisurf.c,v 1.781.2.6 2016/12/27 16:47:14 zkaufman Exp $
# cmdline mris_anatomical_stats -th3 -mgz -cortex ../label/rh.cortex.label -f ../stats/rh.aparc.stats -b -a ../label/rh.aparc.annot -c ../label/aparc.annot.ctab S25537 rh white 
# sysname  Linux
# hostname ada
# machine  x86_64
# user     xzheng
# 
# SUBJECTS_DIR /home/span/acad/xzheng/freesurfer/subjects
# anatomy_type surface
# subjectname S25537
# hemi rh
# AnnotationFile ../label/rh.aparc.annot
# AnnotationFileTimeStamp 2020/01/24 10:37:15
# Measure Cortex, NumVert, Number of Vertices, 145474, unitless
# Measure Cortex, WhiteSurfArea, White Surface Total Area, 93694.8, mm^2
# Measure Cortex, MeanThickness, Mean Thickness, 2.23996, mm
# Measure BrainSeg, BrainSegVol, Brain Segmentation Volume, 1239367.000000, mm^3
# Measure BrainSegNotVent, BrainSegVolNotVent, Brain Segmentation Volume Without Ventricles, 1181943.000000, mm^3
# Measure BrainSegNotVentSurf, BrainSegVolNotVentSurf, Brain Segmentation Volume Without Ventricles from Surf, 1181287.824199, mm^3
# Measure Cortex, CortexVol Total cortical gray matter volume, 453896.276893, mm^3
# Measure SupraTentorial, SupraTentorialVol, Supratentorial volume, 1102323.824199, mm^3
# Measure SupraTentorialNotVent, SupraTentorialVolNotVent, Supratentorial volume, 1051500.824199, mm^3
# Measure EstimatedTotalIntraCranialVol, eTIV, Estimated Total Intracranial Volume, 1803836.026331, mm^3
# NTableCols 10
# TableCol  1 ColHeader StructName
# TableCol  1 FieldName Structure Name
# TableCol  1 Units     NA
# TableCol  2 ColHeader NumVert
# TableCol  2 FieldName Number of Vertices
# TableCol  2 Units     unitless
# TableCol  3 ColHeader SurfArea
# TableCol  3 FieldName Surface Area
# TableCol  3 Units     mm^2
# TableCol  4 ColHeader GrayVol
# TableCol  4 FieldName Gray Matter Volume
# TableCol  4 Units     mm^3
# TableCol  5 ColHeader ThickAvg 
# TableCol  5 FieldName Average Thickness
# TableCol  5 Units     mm
# TableCol  6 ColHeader ThickStd
# TableCol  6 FieldName Thickness StdDev
# TableCol  6 Units     mm 
# TableCol  7 ColHeader MeanCurv
# TableCol  7 FieldName Integrated Rectified Mean Curvature
# TableCol  7 Units     mm^-1
# TableCol  8 ColHeader GausCurv 
# TableCol  8 FieldName Integrated Rectified Gaussian Curvature
# TableCol  8 Units     mm^-2
# TableCol  9 ColHeader  FoldInd
# TableCol  9 FieldName  Folding Index 
# TableCol  9 Units      unitless 
# TableCol 10 ColHeader CurvInd
# TableCol 10 FieldName Intrinsic Curvature Index
# TableCol 10 Units     unitless
# ColHeaders StructName NumVert SurfArea GrayVol ThickAvg ThickStd MeanCurv GausCurv FoldInd CurvInd
bankssts                                 1314    884   2052  2.463 0.502     0.119     0.023       10     1.3
caudalanteriorcingulate                  1259    824   2319  2.449 0.652     0.126     0.027       21     1.3
caudalmiddlefrontal                      3545   2133   5677  2.470 0.540     0.107     0.023       27     3.3
cuneus                                   2944   1839   3416  1.707 0.446     0.137     0.032       39     3.7
entorhinal                                636    444   2355  3.273 0.802     0.126     0.027        7     0.8
fusiform                                 4204   2867   8449  2.656 0.696     0.128     0.030       44     5.1
inferiorparietal                         9267   6039  13797  2.139 0.488     0.122     0.029      103    10.6
inferiortemporal                         4936   3300  10851  2.819 0.695     0.141     0.040       92     8.5
isthmuscingulate                         1865   1152   2531  2.037 0.820     0.126     0.031       25     2.1
lateraloccipital                         8129   5268  11673  2.042 0.567     0.141     0.037      103    12.1
lateralorbitofrontal                     4385   2892   7602  2.534 0.751     0.134     0.044       83     8.0
lingual                                  5303   3526   7058  1.863 0.636     0.134     0.031       65     7.3
medialorbitofrontal                      2963   1990   5182  2.435 0.604     0.140     0.033       43     3.7
middletemporal                           5435   3686  11564  2.700 0.627     0.127     0.032       69     6.8
parahippocampal                          1069    717   1958  2.377 0.701     0.093     0.015        7     0.5
paracentral                              2957   1896   3760  1.936 0.521     0.112     0.023       22     2.9
parsopercularis                          1838   1200   3087  2.418 0.457     0.119     0.029       17     2.1
parsorbitalis                            1546    984   2911  2.532 0.607     0.147     0.038       24     2.4
parstriangularis                         2551   1666   3764  2.105 0.545     0.131     0.033       32     3.4
pericalcarine                            2937   1964   2535  1.477 0.326     0.141     0.034       36     4.4
postcentral                              6770   4206   7739  1.748 0.574     0.102     0.022       58     6.0
posteriorcingulate                       2824   1797   4239  2.136 0.692     0.139     0.034       43     3.8
precentral                               8953   5224  13286  2.361 0.657     0.099     0.024       66     9.1
precuneus                                6661   4274   8987  1.978 0.556     0.125     0.030       66     8.3
rostralanteriorcingulate                 1123    717   2117  2.499 0.576     0.127     0.029       16     1.4
rostralmiddlefrontal                    10001   6530  15698  2.162 0.565     0.138     0.035      127    14.2
superiorfrontal                         11815   7638  20675  2.374 0.616     0.129     0.041      158    20.2
superiorparietal                        10753   6657  13167  1.849 0.493     0.120     0.028      111    12.8
superiortemporal                         5704   3662  11151  2.672 0.633     0.111     0.026       53     6.1
supramarginal                            5638   3651   8860  2.275 0.592     0.124     0.028       56     6.3
frontalpole                               526    343   1312  2.824 0.495     0.162     0.056        9     1.1
temporalpole                              527    402   2147  3.286 0.898     0.171     0.060       11     1.4
transversetemporal                        567    323    663  2.030 0.447     0.113     0.022        5     0.5
insula                                   4534   3003   8267  2.687 0.949     0.125     0.045       66     8.7
