# Supplementary material for: Computer assisted diagnosis of Alzheimer’s disease using statistical likelihood-ratio test
Source: PLoS One. 2023 Feb 17;18(2):e0279574. doi: 10.1371/journal.pone.0279574 (PMC9937475; doi:10.1371/journal.pone.0279574)
Supplement: S2 File — (ZIP) [file pone.0279574.s002.zip › ADNI_NC/1_1_20/S25537/stats/rh.BA_exvivo.stats]

# Table of FreeSurfer cortical parcellation anatomical statistics 
# 
# CreationTime 2020/01/24-00:53:33-GMT
# generating_program mris_anatomical_stats
# cvs_version $Id: mris_anatomical_stats.c,v 1.79 2016/03/14 15:15:34 greve Exp $
# mrisurf.c-cvs_version $Id: mrisurf.c,v 1.781.2.6 2016/12/27 16:47:14 zkaufman Exp $
# cmdline mris_anatomical_stats -th3 -mgz -f ../stats/rh.BA_exvivo.stats -b -a ./rh.BA_exvivo.annot -c ./BA_exvivo.ctab S25537 rh white 
# sysname  Linux
# hostname ada
# machine  x86_64
# user     xzheng
# 
# SUBJECTS_DIR /home/span/acad/xzheng/freesurfer/subjects
# anatomy_type surface
# subjectname S25537
# hemi rh
# AnnotationFile ./rh.BA_exvivo.annot
# AnnotationFileTimeStamp 2020/01/24 11:53:24
# Measure Cortex, NumVert, Number of Vertices, 154252, unitless
# Measure Cortex, WhiteSurfArea, White Surface Total Area, 99552.3, mm^2
# Measure BrainSeg, BrainSegVol, Brain Segmentation Volume, 1239367.000000, mm^3
# Measure BrainSegNotVent, BrainSegVolNotVent, Brain Segmentation Volume Without Ventricles, 1181943.000000, mm^3
# Measure BrainSegNotVentSurf, BrainSegVolNotVentSurf, Brain Segmentation Volume Without Ventricles from Surf, 1181287.824199, mm^3
# Measure Cortex, CortexVol Total cortical gray matter volume, 453896.276893, mm^3
# Measure SupraTentorial, SupraTentorialVol, Supratentorial volume, 1102323.824199, mm^3
# Measure SupraTentorialNotVent, SupraTentorialVolNotVent, Supratentorial volume, 1051500.824199, mm^3
# Measure EstimatedTotalIntraCranialVol, eTIV, Estimated Total Intracranial Volume, 1803836.026331, mm^3
# NTableCols 10
# TableCol  1 ColHeader StructName
# TableCol  1 FieldName Structure Name
# TableCol  1 Units     NA
# TableCol  2 ColHeader NumVert
# TableCol  2 FieldName Number of Vertices
# TableCol  2 Units     unitless
# TableCol  3 ColHeader SurfArea
# TableCol  3 FieldName Surface Area
# TableCol  3 Units     mm^2
# TableCol  4 ColHeader GrayVol
# TableCol  4 FieldName Gray Matter Volume
# TableCol  4 Units     mm^3
# TableCol  5 ColHeader ThickAvg 
# TableCol  5 FieldName Average Thickness
# TableCol  5 Units     mm
# TableCol  6 ColHeader ThickStd
# TableCol  6 FieldName Thickness StdDev
# TableCol  6 Units     mm 
# TableCol  7 ColHeader MeanCurv
# TableCol  7 FieldName Integrated Rectified Mean Curvature
# TableCol  7 Units     mm^-1
# TableCol  8 ColHeader GausCurv 
# TableCol  8 FieldName Integrated Rectified Gaussian Curvature
# TableCol  8 Units     mm^-2
# TableCol  9 ColHeader  FoldInd
# TableCol  9 FieldName  Folding Index 
# TableCol  9 Units      unitless 
# TableCol 10 ColHeader CurvInd
# TableCol 10 FieldName Intrinsic Curvature Index
# TableCol 10 Units     unitless
# ColHeaders StructName NumVert SurfArea GrayVol ThickAvg ThickStd MeanCurv GausCurv FoldInd CurvInd
BA1_exvivo                               1141    597   1346  1.842 0.489     0.129     0.038       17     1.8
BA2_exvivo                               3792   2465   4144  1.746 0.479     0.100     0.020       26     3.1
BA3a_exvivo                              1248    874   1052  1.456 0.377     0.123     0.027        9     1.4
BA3b_exvivo                              2017   1316   2081  1.506 0.525     0.084     0.015       11     1.3
BA4a_exvivo                              2042   1174   3115  2.333 0.584     0.103     0.025       14     2.4
BA4p_exvivo                              1535    951   2150  2.230 0.526     0.090     0.022        8     1.5
BA6_exvivo                               9911   5867  16657  2.439 0.676     0.112     0.034      105    14.4
BA44_exvivo                              3607   2286   5790  2.396 0.496     0.112     0.025       32     3.5
BA45_exvivo                              4830   3101   7303  2.171 0.551     0.131     0.032       56     6.0
V1_exvivo                                4770   3179   5171  1.578 0.507     0.142     0.035       62     6.9
V2_exvivo                                9551   6088  11818  1.826 0.535     0.142     0.036      124    14.5
MT_exvivo                                2494   1667   4009  2.265 0.504     0.126     0.035       27     3.2
perirhinal_exvivo                         581    402   2199  3.322 0.768     0.128     0.023        7     0.6
entorhinal_exvivo                         360    239    759  2.714 0.590     0.078     0.014        1     0.2
