# Supplementary material for: Computer assisted diagnosis of Alzheimer’s disease using statistical likelihood-ratio test
Source: PLoS One. 2023 Feb 17;18(2):e0279574. doi: 10.1371/journal.pone.0279574 (PMC9937475; doi:10.1371/journal.pone.0279574)
Supplement: S2 File — (ZIP) [file pone.0279574.s002.zip › ADNI_NC/1_1_20/S25537/stats/rh.curv.stats]

Raw <mean> +- <std> (using 'rh.curv'):                -0.03475 +- 0.1923 
       Raw Min:                                       -5.23059 at vertex 105648  
       Raw Max:                                        2.07220 at vertex 103802  
       Raw Curvature Calculation Type:                discrete
       Raw Mean Vertex Separation (Whole Surface):     0.83771 +- 0.23154 mm
       Raw Total Surface Area:                     90899.88281 mm^2
       Raw Total Number of Vertices:                    154252
       Raw Average Vertex Area (Whole Surface):        0.58929 mm^2
       Raw Natural Surface Integral:               -1566.33923
       Raw Rectified Surface Integral:             12001.72656
       Raw Positive Surface Integral:               5217.69385
       Raw Negative Surface Integral:               6784.03320
       Raw Mean Natural Surface Integral:             -0.01015 across 154252 (100.00%) vertices
       Raw Mean Rectified Surface Integral:            0.07781 across 154252 (100.00%) vertices
       Raw Mean Positive Surface Integral:             0.07136 across 73113 (47.40%) vertices
       Raw Mean Negative Surface Integral:             0.08361 across 81139 (52.60%) vertices
       Raw AreaNorm Natural Surface Integral:         -0.01723 across 90900.671875 (100.00%) mm^2
       Raw AreaNorm Rectified Surface Integral:        0.13203 across 90900.671875 (100.00%) mm^2
       Raw AreaNorm Positive Surface Integral:         0.11254 across 46363.648438 (51.01%) mm^2
       Raw AreaNorm Negative Surface Integral:         0.15233 across 44536.023438 (48.99%) mm^2

Raw <mean> +- <std> (using 'rh.sulc'):                 0.00000 +- 5.5227 
       Raw Min:                                      -13.34623 at vertex 133555  
       Raw Max:                                       16.12942 at vertex 66307   
       Raw Curvature Calculation Type:                discrete
       Raw Mean Vertex Separation (Whole Surface):     0.83771 +- 0.23154 mm
       Raw Total Surface Area:                     90899.88281 mm^2
       Raw Total Number of Vertices:                    154252
       Raw Average Vertex Area (Whole Surface):        0.58929 mm^2
       Raw Natural Surface Integral:               31973.04883
       Raw Rectified Surface Integral:            407294.31250
       Raw Positive Surface Integral:             219633.68750
       Raw Negative Surface Integral:             187660.64062
       Raw Mean Natural Surface Integral:              0.20728 across 154252 (100.00%) vertices
       Raw Mean Rectified Surface Integral:            2.64045 across 154252 (100.00%) vertices
       Raw Mean Positive Surface Integral:             3.07938 across 71324 (46.24%) vertices
       Raw Mean Negative Surface Integral:             2.26293 across 82928 (53.76%) vertices
       Raw AreaNorm Natural Surface Integral:          0.35174 across 90900.671875 (100.00%) mm^2
       Raw AreaNorm Rectified Surface Integral:        4.48065 across 90900.671875 (100.00%) mm^2
       Raw AreaNorm Positive Surface Integral:         4.98664 across 44044.445312 (48.45%) mm^2
       Raw AreaNorm Negative Surface Integral:         4.00512 across 46855.230469 (51.55%) mm^2

K <mean> +- <std> (using 'rh.smoothwm'):               0.24166 +- 8.5745 mm^-2
         K Min:                                      -24.40680 at vertex 137865  
         K Max:                                     1659.01685 at vertex 105648  
         K Curvature Calculation Type:                discrete
         K Mean Vertex Separation (Whole Surface):     0.83771 +- 0.23154 mm
         K Total Surface Area:                     90899.88281 mm^2
         K Total Number of Vertices:                    154252
         K Average Vertex Area (Whole Surface):        0.58929 mm^2
         K Natural Surface Integral:                  12.56658
         K Rectified Surface Integral:              6395.11963
         K Positive Surface Integral:               3203.84302
         K Negative Surface Integral:               3191.27661
         K Mean Natural Surface Integral:              0.00008 across 154252 (100.00%) vertices
         K Mean Rectified Surface Integral:            0.04146 across 154252 (100.00%) vertices
         K Mean Positive Surface Integral:             0.04747 across 67491 (43.75%) vertices
         K Mean Negative Surface Integral:             0.03678 across 86761 (56.25%) vertices
         K AreaNorm Natural Surface Integral:          0.00014 across 90900.671875 (100.00%) mm^2
         K AreaNorm Rectified Surface Integral:        0.07035 across 90900.671875 (100.00%) mm^2
         K AreaNorm Positive Surface Integral:         0.10681 across 29996.130859 (33.00%) mm^2
         K AreaNorm Negative Surface Integral:         0.05240 across 60903.843750 (67.00%) mm^2

H <mean> +- <std> (using 'rh.smoothwm'):              -0.05551 +- 0.8482 mm^-1
         H Min:                                      -64.15721 at vertex 105648  
         H Max:                                       42.52094 at vertex 111953  
         H Curvature Calculation Type:                discrete
         H Mean Vertex Separation (Whole Surface):     0.83771 +- 0.23154 mm
         H Total Surface Area:                     90899.88281 mm^2
         H Total Number of Vertices:                    154252
         H Average Vertex Area (Whole Surface):        0.58929 mm^2
         H Natural Surface Integral:               -1515.83862
         H Rectified Surface Integral:             15929.65430
         H Positive Surface Integral:               7206.90771
         H Negative Surface Integral:               8722.74609
         H Mean Natural Surface Integral:             -0.00983 across 154252 (100.00%) vertices
         H Mean Rectified Surface Integral:            0.10327 across 154252 (100.00%) vertices
         H Mean Positive Surface Integral:             0.09456 across 76216 (49.41%) vertices
         H Mean Negative Surface Integral:             0.11178 across 78036 (50.59%) vertices
         H AreaNorm Natural Surface Integral:         -0.01668 across 90900.671875 (100.00%) mm^2
         H AreaNorm Rectified Surface Integral:        0.17524 across 90900.671875 (100.00%) mm^2
         H AreaNorm Positive Surface Integral:         0.15012 across 48007.320312 (52.81%) mm^2
         H AreaNorm Negative Surface Integral:         0.20336 across 42892.371094 (47.19%) mm^2

k1 <mean> +- <std> (using 'rh.smoothwm'):             -0.11677 +- 1.5250 mm^-1
        k1 Min:                                     -113.72667 at vertex 105648  
        k1 Max:                                       72.13425 at vertex 103802  
        k1 Curvature Calculation Type:                discrete
        k1 Mean Vertex Separation (Whole Surface):     0.83771 +- 0.23154 mm
        k1 Total Surface Area:                     90899.88281 mm^2
        k1 Total Number of Vertices:                    154252
        k1 Average Vertex Area (Whole Surface):        0.58929 mm^2
        k1 Natural Surface Integral:               -3954.34912
        k1 Rectified Surface Integral:             35998.96484
        k1 Positive Surface Integral:              16022.30664
        k1 Negative Surface Integral:              19976.65625
        k1 Mean Natural Surface Integral:             -0.02564 across 154252 (100.00%) vertices
        k1 Mean Rectified Surface Integral:            0.23338 across 154252 (100.00%) vertices
        k1 Mean Positive Surface Integral:             0.21022 across 76216 (49.41%) vertices
        k1 Mean Negative Surface Integral:             0.25599 across 78036 (50.59%) vertices
        k1 AreaNorm Natural Surface Integral:         -0.04350 across 90900.671875 (100.00%) mm^2
        k1 AreaNorm Rectified Surface Integral:        0.39603 across 90900.671875 (100.00%) mm^2
        k1 AreaNorm Positive Surface Integral:         0.33375 across 48007.320312 (52.81%) mm^2
        k1 AreaNorm Negative Surface Integral:         0.46574 across 42892.371094 (47.19%) mm^2

k2 <mean> +- <std> (using 'rh.smoothwm'):              0.00574 +- 0.2606 mm^-1
        k2 Min:                                      -16.03254 at vertex 127809  
        k2 Max:                                       20.91138 at vertex 124343  
        k2 Curvature Calculation Type:                discrete
        k2 Mean Vertex Separation (Whole Surface):     0.83771 +- 0.23154 mm
        k2 Total Surface Area:                     90899.88281 mm^2
        k2 Total Number of Vertices:                    154252
        k2 Average Vertex Area (Whole Surface):        0.58929 mm^2
        k2 Natural Surface Integral:                 922.67261
        k2 Rectified Surface Integral:              9720.33398
        k2 Positive Surface Integral:               5321.50293
        k2 Negative Surface Integral:               4398.83057
        k2 Mean Natural Surface Integral:              0.00598 across 154252 (100.00%) vertices
        k2 Mean Rectified Surface Integral:            0.06302 across 154252 (100.00%) vertices
        k2 Mean Positive Surface Integral:             0.06440 across 82635 (53.57%) vertices
        k2 Mean Negative Surface Integral:             0.06142 across 71617 (46.43%) vertices
        k2 AreaNorm Natural Surface Integral:          0.01015 across 90900.671875 (100.00%) mm^2
        k2 AreaNorm Rectified Surface Integral:        0.10693 across 90900.671875 (100.00%) mm^2
        k2 AreaNorm Positive Surface Integral:         0.10980 across 48467.542969 (53.32%) mm^2
        k2 AreaNorm Negative Surface Integral:         0.10367 across 42432.203125 (46.68%) mm^2

S <mean> +- <std> (using 'rh.smoothwm'):               1.92415 +- 40.6733 mm^-2
         S Min:                                        0.00000 at vertex 222     
         S Max:                                     9828.52441 at vertex 105648  
         S Curvature Calculation Type:                discrete
         S Mean Vertex Separation (Whole Surface):     0.83771 +- 0.23154 mm
         S Total Surface Area:                     90899.88281 mm^2
         S Total Number of Vertices:                    154252
         S Average Vertex Area (Whole Surface):        0.58929 mm^2
         S Natural Surface Integral:               37000.92188
         S Rectified Surface Integral:             37000.92188
         S Positive Surface Integral:              37000.92188
         S Negative Surface Integral:                  0.00000
         S Mean Natural Surface Integral:              0.23987 across 154252 (100.00%) vertices
         S Mean Rectified Surface Integral:            0.23987 across 154252 (100.00%) vertices
         S Mean Positive Surface Integral:             0.23987 across 154252 (100.00%) vertices
         S Mean Negative Surface Integral:             0.00000 across 0 (00.00%) vertices
         S AreaNorm Natural Surface Integral:          0.40705 across 90900.671875 (100.00%) mm^2
         S AreaNorm Rectified Surface Integral:        0.40705 across 90900.671875 (100.00%) mm^2
         S AreaNorm Positive Surface Integral:         0.40705 across 90900.671875 (100.00%) mm^2
         S AreaNorm Negative Surface Integral:         0.00000 across 0.000000 (00.00%) mm^2

C <mean> +- <std> (using 'rh.smoothwm'):               0.46951 +- 0.9916 mm^-2
         C Min:                                        0.00000 at vertex 106948  
         C Max:                                       81.07576 at vertex 105648  
         C Curvature Calculation Type:                discrete
         C Mean Vertex Separation (Whole Surface):     0.83771 +- 0.23154 mm
         C Total Surface Area:                     90899.88281 mm^2
         C Total Number of Vertices:                    154252
         C Average Vertex Area (Whole Surface):        0.58929 mm^2
         C Natural Surface Integral:               26908.88477
         C Rectified Surface Integral:             26908.88477
         C Positive Surface Integral:              26908.88477
         C Negative Surface Integral:                  0.00000
         C Mean Natural Surface Integral:              0.17445 across 154252 (100.00%) vertices
         C Mean Rectified Surface Integral:            0.17445 across 154252 (100.00%) vertices
         C Mean Positive Surface Integral:             0.17445 across 154252 (100.00%) vertices
         C Mean Negative Surface Integral:             0.00000 across 0 (00.00%) vertices
         C AreaNorm Natural Surface Integral:          0.29603 across 90900.671875 (100.00%) mm^2
         C AreaNorm Rectified Surface Integral:        0.29603 across 90900.671875 (100.00%) mm^2
         C AreaNorm Positive Surface Integral:         0.29603 across 90900.671875 (100.00%) mm^2
         C AreaNorm Negative Surface Integral:         0.00000 across 0.000000 (00.00%) mm^2

BE <mean> +- <std> (using 'rh.smoothwm'):              2.40723 +- 55.3628 mm^-2
        BE Min:                                        0.00000 at vertex 106948  
        BE Max:                                    13146.55762 at vertex 105648  
        BE Curvature Calculation Type:                discrete
        BE Mean Vertex Separation (Whole Surface):     0.83771 +- 0.23154 mm
        BE Total Surface Area:                     90899.88281 mm^2
        BE Total Number of Vertices:                    154252
        BE Average Vertex Area (Whole Surface):        0.58929 mm^2
        BE Natural Surface Integral:               37024.27734
        BE Rectified Surface Integral:             37024.27734
        BE Positive Surface Integral:              37024.27734
        BE Negative Surface Integral:                  0.00000
        BE Mean Natural Surface Integral:              0.24002 across 154252 (100.00%) vertices
        BE Mean Rectified Surface Integral:            0.24002 across 154252 (100.00%) vertices
        BE Mean Positive Surface Integral:             0.24002 across 154252 (100.00%) vertices
        BE Mean Negative Surface Integral:             0.00000 across 0 (00.00%) vertices
        BE AreaNorm Natural Surface Integral:          0.40730 across 90900.671875 (100.00%) mm^2
        BE AreaNorm Rectified Surface Integral:        0.40730 across 90900.671875 (100.00%) mm^2
        BE AreaNorm Positive Surface Integral:         0.40730 across 90900.671875 (100.00%) mm^2
        BE AreaNorm Negative Surface Integral:         0.00000 across 0.000000 (00.00%) mm^2

FI <mean> +- <std> (using 'rh.smoothwm'):              2.02384 +- 46.5286 mm^-2
        FI Min:                                        0.00000 at vertex 222     
        FI Max:                                    11274.73828 at vertex 105648  
        FI Curvature Calculation Type:                discrete
        FI Mean Vertex Separation (Whole Surface):     0.83771 +- 0.23154 mm
        FI Total Surface Area:                     90899.88281 mm^2
        FI Total Number of Vertices:                    154252
        FI Average Vertex Area (Whole Surface):        0.58929 mm^2
        FI Natural Surface Integral:               28493.07031
        FI Rectified Surface Integral:             28493.07031
        FI Positive Surface Integral:              28493.07031
        FI Negative Surface Integral:                  0.00000
        FI Mean Natural Surface Integral:              0.18472 across 154252 (100.00%) vertices
        FI Mean Rectified Surface Integral:            0.18472 across 154252 (100.00%) vertices
        FI Mean Positive Surface Integral:             0.18472 across 154252 (100.00%) vertices
        FI Mean Negative Surface Integral:             0.00000 across 0 (00.00%) vertices
        FI AreaNorm Natural Surface Integral:          0.31345 across 90900.671875 (100.00%) mm^2
        FI AreaNorm Rectified Surface Integral:        0.31345 across 90900.671875 (100.00%) mm^2
        FI AreaNorm Positive Surface Integral:         0.31345 across 90900.671875 (100.00%) mm^2
        FI AreaNorm Negative Surface Integral:         0.00000 across 0.000000 (00.00%) mm^2

curv -- calculation type:                                discrete
curv -- Folding Index (FI):                            2267.40649
curv -- Intrinsic Curvature Index - positive (ICIp):    254.95372
curv -- Intrinsic Curvature Index - negative (ICIn):    253.95372
curv -- Intrinsic Curvature Index - natural  (ICIt):      1.00002

Mean across 10 curvatures: 6.8651e-01 +- 9.5796e-01
