# Supplementary material for: Computer assisted diagnosis of Alzheimer’s disease using statistical likelihood-ratio test
Source: PLoS One. 2023 Feb 17;18(2):e0279574. doi: 10.1371/journal.pone.0279574 (PMC9937475; doi:10.1371/journal.pone.0279574)
Supplement: S2 File — (ZIP) [file pone.0279574.s002.zip › ADNI_NC/1_1_20/S25537/stats/rh.w-g.pct.stats]

# Title Segmentation Statistics 
# 
# generating_program mri_segstats
# cvs_version $Id: mri_segstats.c,v 1.121 2016/05/31 17:27:11 greve Exp $
# cmdline mri_segstats --in /home/span/acad/xzheng/freesurfer/subjects/S25537/surf/rh.w-g.pct.mgh --annot S25537 rh aparc --sum /home/span/acad/xzheng/freesurfer/subjects/S25537/stats/rh.w-g.pct.stats --snr 
# sysname  Linux
# hostname ada
# machine  x86_64
# user     xzheng
# anatomy_type surface
# 
# SUBJECTS_DIR /home/span/acad/xzheng/freesurfer/subjects
# subjectname S25537
# Annot S25537 rh aparc
# ColorTable /tmp/mri_segstats.tmp.S25537.rh.235.ctab 
# ColorTableTimeStamp 2020/01/24 11:17:48 
# InVolFile  /home/span/acad/xzheng/freesurfer/subjects/S25537/surf/rh.w-g.pct.mgh 
# InVolFileTimeStamp  2020/01/24 11:17:46 
# InVolFrame 0 
# Only reporting non-empty segmentations
# VertexArea_mm2 0.645388 
# TableCol  1 ColHeader Index 
# TableCol  1 FieldName Index 
# TableCol  1 Units     NA 
# TableCol  2 ColHeader SegId 
# TableCol  2 FieldName Segmentation Id
# TableCol  2 Units     NA
# TableCol  3 ColHeader NVertices 
# TableCol  3 FieldName Number of Vertices
# TableCol  3 Units     unitless
# TableCol  4 ColHeader Area_mm2
# TableCol  4 FieldName Area
# TableCol  4 Units     mm^2
# TableCol  5 ColHeader StructName
# TableCol  5 FieldName Structure Name
# TableCol  5 Units     NA
# TableCol  6 ColHeader Mean 
# TableCol  6 FieldName Intensity Mean
# TableCol  6 Units     unknown
# TableCol  7 ColHeader StdDev
# TableCol  7 FieldName Itensity StdDev
# TableCol  7 Units     unknown
# TableCol  8 ColHeader Min
# TableCol  8 FieldName Intensity Min
# TableCol  8 Units     unknown
# TableCol  9 ColHeader Max
# TableCol  9 FieldName Intensity Max
# TableCol  9 Units     unknown
# TableCol 10 ColHeader Range
# TableCol 10 FieldName Intensity Range
# TableCol 10 Units     unknown
# TableCol 11 ColHeader SNR
# TableCol 11 FieldName Intensity SNR
# TableCol 11 Units     none
# NRows 35 
# NTableCols 11 
# ColHeaders  Index SegId NVertices Area_mm2 StructName Mean StdDev Min Max Range SNR  
  1 2000      8773     5853.0  unknown                            0.1215     1.9386     0.0000    43.0945    43.0945     0.0627 
  2 2001      1314      883.6  bankssts                          28.5098     7.1541     7.0589    55.3641    48.3051     3.9851 
  3 2002      1259      824.0  caudalanteriorcingulate           31.7361     8.6597     3.5979    65.5520    61.9541     3.6648 
  4 2003      3545     2132.9  caudalmiddlefrontal               24.5736     6.4296     0.7522    49.0946    48.3424     3.8219 
  5 2005      2944     1838.6  cuneus                            23.9545     8.3169    -1.4267    50.6212    52.0479     2.8802 
  6 2006       636      443.8  entorhinal                        26.0389     7.4996     3.7686    55.1819    51.4133     3.4721 
  7 2007      4204     2867.5  fusiform                          27.9353     7.6057     1.4427    52.4630    51.0203     3.6729 
  8 2008      9267     6038.8  inferiorparietal                  25.8985     7.3435   -21.6469    48.5940    70.2409     3.5267 
  9 2009      4936     3300.3  inferiortemporal                  27.9929     8.1308    -7.6339    53.9424    61.5762     3.4428 
 10 2010      1865     1152.3  isthmuscingulate                  26.4522     8.8879     0.0000    63.0252    63.0252     2.9762 
 11 2011      8129     5268.4  lateraloccipital                  25.7806     8.3513   -10.0812    77.3642    87.4454     3.0870 
 12 2012      4385     2892.0  lateralorbitofrontal              27.0274     9.0645   -22.7181    51.5227    74.2408     2.9817 
 13 2013      5303     3526.3  lingual                           25.6302     9.5165   -68.7913    55.6574   124.4487     2.6932 
 14 2014      2963     1989.7  medialorbitofrontal               30.0832     7.9488     4.2516    57.8549    53.6033     3.7846 
 15 2015      5435     3685.9  middletemporal                    27.6682     7.9348   -10.5575    54.4729    65.0305     3.4870 
 16 2016      1069      717.3  parahippocampal                   28.7817     8.8956     0.0000    67.3464    67.3464     3.2355 
 17 2017      2957     1896.2  paracentral                       21.8950     8.4292    -6.8304    50.3255    57.1559     2.5975 
 18 2018      1838     1199.8  parsopercularis                   25.4490     6.9511     2.8805    47.8693    44.9887     3.6612 
 19 2019      1546      984.0  parsorbitalis                     26.8942     8.1054     2.9591    47.9125    44.9535     3.3180 
 20 2020      2551     1666.2  parstriangularis                  25.6544     7.9853   -11.0300    51.2545    62.2845     3.2127 
 21 2021      2937     1964.4  pericalcarine                     24.1128     8.5700    -2.4603    50.7286    53.1890     2.8136 
 22 2022      6770     4206.1  postcentral                       22.2903     7.3383   -17.4449    55.0729    72.5178     3.0375 
 23 2023      2824     1797.1  posteriorcingulate                26.6731     8.1069    -3.2108    58.7953    62.0061     3.2902 
 24 2024      8953     5223.5  precentral                        19.7824     8.1207    -7.6157    48.0459    55.6616     2.4360 
 25 2025      6661     4274.2  precuneus                         24.6814     7.6979    -0.6119    55.3500    55.9619     3.2062 
 26 2026      1123      717.3  rostralanteriorcingulate          30.6822     9.3884     9.0545    74.2521    65.1975     3.2681 
 27 2027     10001     6530.5  rostralmiddlefrontal              26.6731     8.2049   -18.6851    66.3955    85.0806     3.2509 
 28 2028     11815     7638.1  superiorfrontal                   24.7972     8.1652   -45.9935    61.8753   107.8687     3.0370 
 29 2029     10753     6656.9  superiorparietal                  24.0153     7.7800    -9.1183    52.3765    61.4948     3.0868 
 30 2030      5704     3662.2  superiortemporal                  25.7239     7.6949   -26.2886    58.3860    84.6746     3.3430 
 31 2031      5638     3651.4  supramarginal                     26.2186     7.0534    -7.6562    52.3931    60.0493     3.7172 
 32 2032       526      343.0  frontalpole                       28.0037     8.2671    10.1481    57.5566    47.4085     3.3874 
 33 2033       527      401.7  temporalpole                      26.2340    12.8268     1.9532   112.3606   110.4074     2.0452 
 34 2034       567      322.7  transversetemporal                20.4710     8.3907     2.1732    47.5812    45.4081     2.4397 
 35 2035      4534     3002.7  insula                            23.6425    11.4998   -67.3629   124.0594   191.4223     2.0559 
