# Supplementary material for: Computer assisted diagnosis of Alzheimer’s disease using statistical likelihood-ratio test
Source: PLoS One. 2023 Feb 17;18(2):e0279574. doi: 10.1371/journal.pone.0279574 (PMC9937475; doi:10.1371/journal.pone.0279574)
Supplement: S2 File — (ZIP) [file pone.0279574.s002.zip › ADNI_NC/1_1_20/S25537/stats/wmparc.stats]

# Title Segmentation Statistics 
# 
# generating_program mri_segstats
# cvs_version $Id: mri_segstats.c,v 1.121 2016/05/31 17:27:11 greve Exp $
# cmdline mri_segstats --seg mri/wmparc.mgz --sum stats/wmparc.stats --pv mri/norm.mgz --excludeid 0 --brainmask mri/brainmask.mgz --in mri/norm.mgz --in-intensity-name norm --in-intensity-units MR --subject S25537 --surf-wm-vol --ctab /home/span/acad/xzheng/freesurfer/WMParcStatsLUT.txt --etiv 
# sysname  Linux
# hostname ada
# machine  x86_64
# user     xzheng
# anatomy_type volume
# 
# SUBJECTS_DIR /home/span/acad/xzheng/freesurfer/subjects
# subjectname S25537
# Measure VentricleChoroidVol, VentricleChoroidVol, Volume of ventricles and choroid plexus, 50823.000000, mm^3
# Measure lhCerebralWhiteMatter, lhCerebralWhiteMatterVol, Left hemisphere cerebral white matter volume, 266572.761037, mm^3
# Measure rhCerebralWhiteMatter, rhCerebralWhiteMatterVol, Right hemisphere cerebral white matter volume, 269723.786269, mm^3
# Measure CerebralWhiteMatter, CerebralWhiteMatterVol, Total cerebral white matter volume, 536296.547306, mm^3
# Measure Mask, MaskVol, Mask Volume, 1775223.000000, mm^3
# Measure EstimatedTotalIntraCranialVol, eTIV, Estimated Total Intracranial Volume, 1803836.026331, mm^3
# SegVolFile mri/wmparc.mgz 
# SegVolFileTimeStamp  2020/01/24 11:35:07 
# ColorTable /home/span/acad/xzheng/freesurfer/WMParcStatsLUT.txt 
# ColorTableTimeStamp 2017/01/19 09:00:02 
# InVolFile  mri/norm.mgz 
# InVolFileTimeStamp  2020/01/24 00:42:53 
# InVolFrame 0 
# PVVolFile  mri/norm.mgz 
# PVVolFileTimeStamp  2020/01/24 00:42:53 
# ExcludeSegId 0 
# Only reporting non-empty segmentations
# VoxelVolume_mm3 1 
# TableCol  1 ColHeader Index 
# TableCol  1 FieldName Index 
# TableCol  1 Units     NA 
# TableCol  2 ColHeader SegId 
# TableCol  2 FieldName Segmentation Id
# TableCol  2 Units     NA
# TableCol  3 ColHeader NVoxels 
# TableCol  3 FieldName Number of Voxels
# TableCol  3 Units     unitless
# TableCol  4 ColHeader Volume_mm3
# TableCol  4 FieldName Volume
# TableCol  4 Units     mm^3
# TableCol  5 ColHeader StructName
# TableCol  5 FieldName Structure Name
# TableCol  5 Units     NA
# TableCol  6 ColHeader normMean 
# TableCol  6 FieldName Intensity normMean
# TableCol  6 Units     MR
# TableCol  7 ColHeader normStdDev
# TableCol  7 FieldName Itensity normStdDev
# TableCol  7 Units     MR
# TableCol  8 ColHeader normMin
# TableCol  8 FieldName Intensity normMin
# TableCol  8 Units     MR
# TableCol  9 ColHeader normMax
# TableCol  9 FieldName Intensity normMax
# TableCol  9 Units     MR
# TableCol 10 ColHeader normRange
# TableCol 10 FieldName Intensity normRange
# TableCol 10 Units     MR
# NRows 70 
# NTableCols 10 
# ColHeaders  Index SegId NVoxels Volume_mm3 StructName normMean normStdDev normMin normMax normRange  
  1 3001      3155     3201.0  wm-lh-bankssts                   100.5518     6.6216    77.0000   117.0000    40.0000 
  2 3002      2386     2447.5  wm-lh-caudalanteriorcingulate    102.5562     7.4366    69.0000   117.0000    48.0000 
  3 3003      6800     6899.4  wm-lh-caudalmiddlefrontal        100.5472     6.5234    75.0000   117.0000    42.0000 
  4 3005      3193     3342.6  wm-lh-cuneus                      98.2512     7.5031    74.0000   117.0000    43.0000 
  5 3006      1058     1138.9  wm-lh-entorhinal                  83.0955     6.8986    66.0000   105.0000    39.0000 
  6 3007      7035     7009.0  wm-lh-fusiform                    91.7899     8.6899    60.0000   113.0000    53.0000 
  7 3008     12283    12435.4  wm-lh-inferiorparietal            97.8517     8.1625    65.0000   118.0000    53.0000 
  8 3009      6285     6346.9  wm-lh-inferiortemporal            89.5368     9.2035    66.0000   115.0000    49.0000 
  9 3010      4582     4627.1  wm-lh-isthmuscingulate           103.9339    11.3976    29.0000   127.0000    98.0000 
 10 3011      9846    10046.7  wm-lh-lateraloccipital            91.0169     7.7127    66.0000   111.0000    45.0000 
 11 3012      8055     8125.8  wm-lh-lateralorbitofrontal        98.1634     7.8688    71.0000   117.0000    46.0000 
 12 3013      7420     7584.9  wm-lh-lingual                     94.5193     8.6903    42.0000   118.0000    76.0000 
 13 3014      4508     4570.3  wm-lh-medialorbitofrontal         96.8589    10.1404    26.0000   123.0000    97.0000 
 14 3015      5290     5575.9  wm-lh-middletemporal              92.5936     8.4996    70.0000   116.0000    46.0000 
 15 3016      1660     1813.1  wm-lh-parahippocampal             92.0681     7.2749    72.0000   112.0000    40.0000 
 16 3017      4564     4654.9  wm-lh-paracentral                 95.5436     6.5663    71.0000   111.0000    40.0000 
 17 3018      3342     3388.7  wm-lh-parsopercularis             98.9904     7.2878    79.0000   117.0000    38.0000 
 18 3019      1161     1202.9  wm-lh-parsorbitalis               90.3945     7.1616    72.0000   109.0000    37.0000 
 19 3020      3308     3327.7  wm-lh-parstriangularis            97.4779     7.6153    74.0000   115.0000    41.0000 
 20 3021      4738     4716.3  wm-lh-pericalcarine               97.2233     6.3190    72.0000   116.0000    44.0000 
 21 3022      9325     9651.1  wm-lh-postcentral                 99.2118     7.9619    75.0000   118.0000    43.0000 
 22 3023      6337     6313.8  wm-lh-posteriorcingulate          99.9312     9.4447    40.0000   120.0000    80.0000 
 23 3024     13882    14307.0  wm-lh-precentral                  98.4723     6.9748    72.0000   120.0000    48.0000 
 24 3025     10858    10994.0  wm-lh-precuneus                   99.8678     8.2454    48.0000   120.0000    72.0000 
 25 3026      2705     2720.5  wm-lh-rostralanteriorcingulate   102.9519     8.6695    62.0000   120.0000    58.0000 
 26 3027     13343    13529.4  wm-lh-rostralmiddlefrontal        97.6713     8.2103    72.0000   121.0000    49.0000 
 27 3028     24632    25229.7  wm-lh-superiorfrontal             94.2940     7.6335    54.0000   115.0000    61.0000 
 28 3029     14535    14795.8  wm-lh-superiorparietal            97.6788     7.6461    73.0000   117.0000    44.0000 
 29 3030      8467     8804.4  wm-lh-superiortemporal            97.8761     8.0029    67.0000   115.0000    48.0000 
 30 3031      9750    10036.1  wm-lh-supramarginal              102.4159     7.6193    79.0000   123.0000    44.0000 
 31 3032       370      379.7  wm-lh-frontalpole                 93.3216     6.9412    75.0000   114.0000    39.0000 
 32 3033       631      691.8  wm-lh-temporalpole                81.4834     6.1287    66.0000   101.0000    35.0000 
 33 3034       894      911.0  wm-lh-transversetemporal         100.5067     6.1310    80.0000   114.0000    34.0000 
 34 3035     11172    11286.5  wm-lh-insula                      95.7906     9.0180    49.0000   119.0000    70.0000 
 35 4001      2793     2793.7  wm-rh-bankssts                   100.7927     6.5431    79.0000   114.0000    35.0000 
 36 4002      2729     2794.9  wm-rh-caudalanteriorcingulate    100.5980     8.9683    50.0000   118.0000    68.0000 
 37 4003      6360     6491.9  wm-rh-caudalmiddlefrontal         97.7522     6.6426    75.0000   114.0000    39.0000 
 38 4005      3345     3474.7  wm-rh-cuneus                      96.7280     8.2536    72.0000   118.0000    46.0000 
 39 4006       722      823.9  wm-rh-entorhinal                  82.8906     6.5164    66.0000   100.0000    34.0000 
 40 4007      6925     6957.5  wm-rh-fusiform                    92.3474     8.0068    55.0000   114.0000    59.0000 
 41 4008     13679    14047.3  wm-rh-inferiorparietal            96.7649     8.1732    68.0000   115.0000    47.0000 
 42 4009      6483     6623.4  wm-rh-inferiortemporal            91.4106     9.0341    68.0000   114.0000    46.0000 
 43 4010      4444     4472.2  wm-rh-isthmuscingulate           104.1424     9.4810    41.0000   123.0000    82.0000 
 44 4011     11424    11659.9  wm-rh-lateraloccipital            91.0642     7.8645    67.0000   112.0000    45.0000 
 45 4012      8238     8289.1  wm-rh-lateralorbitofrontal        97.9189     8.4025    51.0000   121.0000    70.0000 
 46 4013      7395     7527.9  wm-rh-lingual                     94.2373     8.9065    45.0000   118.0000    73.0000 
 47 4014      4421     4500.5  wm-rh-medialorbitofrontal         99.1667     8.3327    61.0000   124.0000    63.0000 
 48 4015      6432     6717.0  wm-rh-middletemporal              92.9142     8.8630    69.0000   114.0000    45.0000 
 49 4016      1599     1712.4  wm-rh-parahippocampal             91.8136     7.9301    61.0000   113.0000    52.0000 
 50 4017      5744     5771.3  wm-rh-paracentral                 94.2787     6.8093    64.0000   111.0000    47.0000 
 51 4018      3084     3144.6  wm-rh-parsopercularis             98.9335     6.6896    77.0000   115.0000    38.0000 
 52 4019      1809     1860.6  wm-rh-parsorbitalis               90.2814     7.1049    72.0000   109.0000    37.0000 
 53 4020      3802     3846.5  wm-rh-parstriangularis            95.4135     7.9903    71.0000   114.0000    43.0000 
 54 4021      5374     5350.9  wm-rh-pericalcarine               95.3098     7.0919    69.0000   117.0000    48.0000 
 55 4022      7651     8044.2  wm-rh-postcentral                 96.7046     7.2635    72.0000   119.0000    47.0000 
 56 4023      6145     6246.9  wm-rh-posteriorcingulate         100.0189     8.9012    49.0000   120.0000    71.0000 
 57 4024     15512    15974.0  wm-rh-precentral                  95.8430     6.8992    62.0000   114.0000    52.0000 
 58 4025     10485    10560.8  wm-rh-precuneus                   99.8527     7.8333    68.0000   120.0000    52.0000 
 59 4026      2359     2359.7  wm-rh-rostralanteriorcingulate   102.5791     8.9710    58.0000   121.0000    63.0000 
 60 4027     16400    16529.0  wm-rh-rostralmiddlefrontal        96.1237     8.1196    64.0000   116.0000    52.0000 
 61 4028     19324    19692.9  wm-rh-superiorfrontal             94.1007     7.8736    56.0000   112.0000    56.0000 
 62 4029     15965    16267.6  wm-rh-superiorparietal            96.4719     7.5774    73.0000   118.0000    45.0000 
 63 4030      7037     7427.3  wm-rh-superiortemporal            96.4691     8.4826    69.0000   117.0000    48.0000 
 64 4031      9903    10107.2  wm-rh-supramarginal              100.6662     7.3032    75.0000   118.0000    43.0000 
 65 4032       461      464.0  wm-rh-frontalpole                 90.1323     6.8071    74.0000   107.0000    33.0000 
 66 4033       541      584.1  wm-rh-temporalpole                83.6451     7.0002    69.0000   104.0000    35.0000 
 67 4034       806      818.3  wm-rh-transversetemporal         101.5769     6.7516    80.0000   116.0000    36.0000 
 68 4035     11873    11981.7  wm-rh-insula                      94.7040     9.6084     9.0000   123.0000   114.0000 
 69 5001     36949    36309.0  Left-UnsegmentedWhiteMatter       93.5719    14.3784    25.0000   120.0000    95.0000 
 70 5002     37449    36934.5  Right-UnsegmentedWhiteMatter      93.6843    14.3242    14.0000   121.0000   107.0000 
