# Supplementary material for: Computer assisted diagnosis of Alzheimer’s disease using statistical likelihood-ratio test
Source: PLoS One. 2023 Feb 17;18(2):e0279574. doi: 10.1371/journal.pone.0279574 (PMC9937475; doi:10.1371/journal.pone.0279574)
Supplement: S2 File — (ZIP) [file pone.0279574.s002.zip › ADNI_NC/1_1_20/S27824/stats/aseg.stats]

# Title Segmentation Statistics 
# 
# generating_program mri_segstats
# cvs_version $Id: mri_segstats.c,v 1.121 2016/05/31 17:27:11 greve Exp $
# cmdline mri_segstats --seg mri/aseg.mgz --sum stats/aseg.stats --pv mri/norm.mgz --empty --brainmask mri/brainmask.mgz --brain-vol-from-seg --excludeid 0 --excl-ctxgmwm --supratent --subcortgray --in mri/norm.mgz --in-intensity-name norm --in-intensity-units MR --etiv --surf-wm-vol --surf-ctx-vol --totalgray --euler --ctab /home/span/acad/xzheng/freesurfer/ASegStatsLUT.txt --subject S27824 
# sysname  Linux
# hostname ada
# machine  x86_64
# user     xzheng
# anatomy_type volume
# 
# SUBJECTS_DIR /home/span/acad/xzheng/freesurfer/subjects
# subjectname S27824
# Measure BrainSeg, BrainSegVol, Brain Segmentation Volume, 1193881.000000, mm^3
# Measure BrainSegNotVent, BrainSegVolNotVent, Brain Segmentation Volume Without Ventricles, 1075566.000000, mm^3
# Measure BrainSegNotVentSurf, BrainSegVolNotVentSurf, Brain Segmentation Volume Without Ventricles from Surf, 1073833.729145, mm^3
# Measure VentricleChoroidVol, VentricleChoroidVol, Volume of ventricles and choroid plexus, 110605.000000, mm^3
# Measure lhCortex, lhCortexVol, Left hemisphere cortical gray matter volume, 214513.521074, mm^3
# Measure rhCortex, rhCortexVol, Right hemisphere cortical gray matter volume, 212116.246571, mm^3
# Measure Cortex, CortexVol, Total cortical gray matter volume, 426629.767645, mm^3
# Measure lhCerebralWhiteMatter, lhCerebralWhiteMatterVol, Left hemisphere cerebral white matter volume, 224251.584834, mm^3
# Measure rhCerebralWhiteMatter, rhCerebralWhiteMatterVol, Right hemisphere cerebral white matter volume, 228096.376665, mm^3
# Measure CerebralWhiteMatter, CerebralWhiteMatterVol, Total cerebral white matter volume, 452347.961499, mm^3
# Measure SubCortGray, SubCortGrayVol, Subcortical gray matter volume, 55211.000000, mm^3
# Measure TotalGray, TotalGrayVol, Total gray matter volume, 590810.767645, mm^3
# Measure SupraTentorial, SupraTentorialVol, Supratentorial volume, 1050143.729145, mm^3
# Measure SupraTentorialNotVent, SupraTentorialVolNotVent, Supratentorial volume, 939538.729145, mm^3
# Measure SupraTentorialNotVentVox, SupraTentorialVolNotVentVox, Supratentorial volume voxel count, 935722.000000, mm^3
# Measure Mask, MaskVol, Mask Volume, 1727350.000000, mm^3
# Measure BrainSegVol-to-eTIV, BrainSegVol-to-eTIV, Ratio of BrainSegVol to eTIV, 0.673316, unitless
# Measure MaskVol-to-eTIV, MaskVol-to-eTIV, Ratio of MaskVol to eTIV, 0.974177, unitless
# Measure lhSurfaceHoles, lhSurfaceHoles, Number of defect holes in lh surfaces prior to fixing, 32, unitless
# Measure rhSurfaceHoles, rhSurfaceHoles, Number of defect holes in rh surfaces prior to fixing, 31, unitless
# Measure SurfaceHoles, SurfaceHoles, Total number of defect holes in surfaces prior to fixing, 63, unitless
# Measure EstimatedTotalIntraCranialVol, eTIV, Estimated Total Intracranial Volume, 1773137.223306, mm^3
# SegVolFile mri/aseg.mgz 
# SegVolFileTimeStamp  2020/01/24 21:49:46 
# ColorTable /home/span/acad/xzheng/freesurfer/ASegStatsLUT.txt 
# ColorTableTimeStamp 2017/01/19 09:00:02 
# InVolFile  mri/norm.mgz 
# InVolFileTimeStamp  2020/01/24 12:33:44 
# InVolFrame 0 
# PVVolFile  mri/norm.mgz 
# PVVolFileTimeStamp  2020/01/24 12:33:44 
# Excluding Cortical Gray and White Matter
# ExcludeSegId 0 2 3 41 42 
# VoxelVolume_mm3 1 
# TableCol  1 ColHeader Index 
# TableCol  1 FieldName Index 
# TableCol  1 Units     NA 
# TableCol  2 ColHeader SegId 
# TableCol  2 FieldName Segmentation Id
# TableCol  2 Units     NA
# TableCol  3 ColHeader NVoxels 
# TableCol  3 FieldName Number of Voxels
# TableCol  3 Units     unitless
# TableCol  4 ColHeader Volume_mm3
# TableCol  4 FieldName Volume
# TableCol  4 Units     mm^3
# TableCol  5 ColHeader StructName
# TableCol  5 FieldName Structure Name
# TableCol  5 Units     NA
# TableCol  6 ColHeader normMean 
# TableCol  6 FieldName Intensity normMean
# TableCol  6 Units     MR
# TableCol  7 ColHeader normStdDev
# TableCol  7 FieldName Itensity normStdDev
# TableCol  7 Units     MR
# TableCol  8 ColHeader normMin
# TableCol  8 FieldName Intensity normMin
# TableCol  8 Units     MR
# TableCol  9 ColHeader normMax
# TableCol  9 FieldName Intensity normMax
# TableCol  9 Units     MR
# TableCol 10 ColHeader normRange
# TableCol 10 FieldName Intensity normRange
# TableCol 10 Units     MR
# NRows 45 
# NTableCols 10 
# ColHeaders  Index SegId NVoxels Volume_mm3 StructName normMean normStdDev normMin normMax normRange  
  1   4     64097    64402.0  Left-Lateral-Ventricle            17.8871     8.7206     1.0000    88.0000    87.0000 
  2   5      1929     1854.6  Left-Inf-Lat-Vent                 29.8834    15.6431     5.0000    78.0000    73.0000 
  3   7     16134    16910.8  Left-Cerebellum-White-Matter      82.6350     6.7393    28.0000   102.0000    74.0000 
  4   8     53510    53207.2  Left-Cerebellum-Cortex            60.2393    10.5400     5.0000    90.0000    85.0000 
  5  10      6584     6346.9  Left-Thalamus-Proper              86.7688    10.4610    25.0000   108.0000    83.0000 
  6  11      4496     4295.6  Left-Caudate                      76.1036    10.9408    17.0000   104.0000    87.0000 
  7  12      4979     4906.2  Left-Putamen                      83.0299     6.7495    35.0000   102.0000    67.0000 
  8  13      2053     2019.0  Left-Pallidum                     96.2163     4.9970    43.0000   110.0000    67.0000 
  9  14      3149     3197.4  3rd-Ventricle                     23.3226    10.4812     7.0000    66.0000    59.0000 
 10  15      3284     3457.9  4th-Ventricle                     23.4120    10.9527     6.0000    72.0000    66.0000 
 11  16     22029    22112.7  Brain-Stem                        82.4105     9.8317    15.0000   112.0000    97.0000 
 12  17      3337     3168.5  Left-Hippocampus                  67.6284     9.7348    14.0000   109.0000    95.0000 
 13  18      1285     1240.9  Left-Amygdala                     68.1370     6.8730    33.0000    89.0000    56.0000 
 14  24      1277     1227.5  CSF                               36.3015    12.7491    10.0000    76.0000    66.0000 
 15  26       432      431.1  Left-Accumbens-area               74.8426     6.5164    39.0000    89.0000    50.0000 
 16  28      4528     4376.1  Left-VentralDC                    89.6846    10.9825    26.0000   112.0000    86.0000 
 17  30        16       31.5  Left-vessel                       56.7500     8.0374    43.0000    69.0000    26.0000 
 18  31      1413     1336.3  Left-choroid-plexus               43.5881    12.0219    15.0000    79.0000    64.0000 
 19  43     40453    40563.4  Right-Lateral-Ventricle           18.7637     9.8308     3.0000    78.0000    75.0000 
 20  44      1418     1410.2  Right-Inf-Lat-Vent                30.9182    14.2980     5.0000    73.0000    68.0000 
 21  46     14510    15233.9  Right-Cerebellum-White-Matter     81.9732     6.0304    30.0000   100.0000    70.0000 
 22  47     52748    52401.1  Right-Cerebellum-Cortex           60.1437     9.9236    10.0000    89.0000    79.0000 
 23  49      6301     6025.0  Right-Thalamus-Proper             86.8592     9.7471    28.0000   108.0000    80.0000 
 24  50      4066     3908.8  Right-Caudate                     75.2186    10.1374    33.0000   102.0000    69.0000 
 25  51      4805     4745.9  Right-Putamen                     83.2816     5.9038    57.0000   102.0000    45.0000 
 26  52      2098     2055.2  Right-Pallidum                    95.5291     4.2749    70.0000   108.0000    38.0000 
 27  53      3519     3312.6  Right-Hippocampus                 67.4854     9.7076    20.0000   101.0000    81.0000 
 28  54      1605     1559.3  Right-Amygdala                    67.2174     7.6585    25.0000    93.0000    68.0000 
 29  58       464      461.3  Right-Accumbens-area              75.7759     4.7405    50.0000    88.0000    38.0000 
 30  60      4713     4500.0  Right-VentralDC                   88.7496    11.3973    27.0000   113.0000    86.0000 
 31  62        15       27.9  Right-vessel                      59.4000     5.1102    52.0000    68.0000    16.0000 
 32  63      1676     1581.4  Right-choroid-plexus              42.4457    11.1035    12.0000    77.0000    65.0000 
 33  72         0        0.0  5th-Ventricle                      0.0000     0.0000     0.0000     0.0000     0.0000 
 34  77      5589     4573.5  WM-hypointensities                67.0941    15.3193     6.0000   112.0000   106.0000 
 35  78         0        0.0  Left-WM-hypointensities            0.0000     0.0000     0.0000     0.0000     0.0000 
 36  79         0        0.0  Right-WM-hypointensities           0.0000     0.0000     0.0000     0.0000     0.0000 
 37  80         0        0.0  non-WM-hypointensities             0.0000     0.0000     0.0000     0.0000     0.0000 
 38  81         0        0.0  Left-non-WM-hypointensities        0.0000     0.0000     0.0000     0.0000     0.0000 
 39  82         0        0.0  Right-non-WM-hypointensities       0.0000     0.0000     0.0000     0.0000     0.0000 
 40  85       231      242.4  Optic-Chiasm                      77.7446    17.9148    31.0000   112.0000    81.0000 
 41 251       871      744.1  CC_Posterior                      75.9196    20.4694    25.0000   113.0000    88.0000 
 42 252       616      537.8  CC_Mid_Posterior                  75.7045    18.3535    26.0000   111.0000    85.0000 
 43 253       737      666.5  CC_Central                        79.1479    20.2611    29.0000   111.0000    82.0000 
 44 254       503      458.0  CC_Mid_Anterior                   80.7177    23.6013    14.0000   114.0000   100.0000 
 45 255       930      844.4  CC_Anterior                       92.6699    21.1727    33.0000   121.0000    88.0000 
