# Supplementary material for: Computer assisted diagnosis of Alzheimer’s disease using statistical likelihood-ratio test
Source: PLoS One. 2023 Feb 17;18(2):e0279574. doi: 10.1371/journal.pone.0279574 (PMC9937475; doi:10.1371/journal.pone.0279574)
Supplement: S2 File — (ZIP) [file pone.0279574.s002.zip › ADNI_NC/1_1_20/S27824/stats/lh.aparc.a2009s.stats]

# Table of FreeSurfer cortical parcellation anatomical statistics 
# 
# CreationTime 2020/01/24-10:33:20-GMT
# generating_program mris_anatomical_stats
# cvs_version $Id: mris_anatomical_stats.c,v 1.79 2016/03/14 15:15:34 greve Exp $
# mrisurf.c-cvs_version $Id: mrisurf.c,v 1.781.2.6 2016/12/27 16:47:14 zkaufman Exp $
# cmdline mris_anatomical_stats -th3 -mgz -cortex ../label/lh.cortex.label -f ../stats/lh.aparc.a2009s.stats -b -a ../label/lh.aparc.a2009s.annot -c ../label/aparc.annot.a2009s.ctab S27824 lh white 
# sysname  Linux
# hostname ada
# machine  x86_64
# user     xzheng
# 
# SUBJECTS_DIR /home/span/acad/xzheng/freesurfer/subjects
# anatomy_type surface
# subjectname S27824
# hemi lh
# AnnotationFile ../label/lh.aparc.a2009s.annot
# AnnotationFileTimeStamp 2020/01/24 21:32:54
# Measure Cortex, NumVert, Number of Vertices, 122501, unitless
# Measure Cortex, WhiteSurfArea, White Surface Total Area, 80291.8, mm^2
# Measure Cortex, MeanThickness, Mean Thickness, 2.39648, mm
# Measure BrainSeg, BrainSegVol, Brain Segmentation Volume, 1193881.000000, mm^3
# Measure BrainSegNotVent, BrainSegVolNotVent, Brain Segmentation Volume Without Ventricles, 1075566.000000, mm^3
# Measure BrainSegNotVentSurf, BrainSegVolNotVentSurf, Brain Segmentation Volume Without Ventricles from Surf, 1073833.729145, mm^3
# Measure Cortex, CortexVol Total cortical gray matter volume, 426629.767645, mm^3
# Measure SupraTentorial, SupraTentorialVol, Supratentorial volume, 1050143.729145, mm^3
# Measure SupraTentorialNotVent, SupraTentorialVolNotVent, Supratentorial volume, 939538.729145, mm^3
# Measure EstimatedTotalIntraCranialVol, eTIV, Estimated Total Intracranial Volume, 1773137.223306, mm^3
# NTableCols 10
# TableCol  1 ColHeader StructName
# TableCol  1 FieldName Structure Name
# TableCol  1 Units     NA
# TableCol  2 ColHeader NumVert
# TableCol  2 FieldName Number of Vertices
# TableCol  2 Units     unitless
# TableCol  3 ColHeader SurfArea
# TableCol  3 FieldName Surface Area
# TableCol  3 Units     mm^2
# TableCol  4 ColHeader GrayVol
# TableCol  4 FieldName Gray Matter Volume
# TableCol  4 Units     mm^3
# TableCol  5 ColHeader ThickAvg 
# TableCol  5 FieldName Average Thickness
# TableCol  5 Units     mm
# TableCol  6 ColHeader ThickStd
# TableCol  6 FieldName Thickness StdDev
# TableCol  6 Units     mm 
# TableCol  7 ColHeader MeanCurv
# TableCol  7 FieldName Integrated Rectified Mean Curvature
# TableCol  7 Units     mm^-1
# TableCol  8 ColHeader GausCurv 
# TableCol  8 FieldName Integrated Rectified Gaussian Curvature
# TableCol  8 Units     mm^-2
# TableCol  9 ColHeader  FoldInd
# TableCol  9 FieldName  Folding Index 
# TableCol  9 Units      unitless 
# TableCol 10 ColHeader CurvInd
# TableCol 10 FieldName Intrinsic Curvature Index
# TableCol 10 Units     unitless
# ColHeaders StructName NumVert SurfArea GrayVol ThickAvg ThickStd MeanCurv GausCurv FoldInd CurvInd
G&S_frontomargin                         1248    853   1733  1.868 0.497     0.145     0.035       19     1.7
G&S_occipital_inf                        1665   1056   2818  2.347 0.575     0.137     0.036       20     2.3
G&S_paracentral                          1788   1174   2970  2.190 0.641     0.133     0.036       19     2.9
G&S_subcentral                           1118    724   2352  2.663 0.441     0.128     0.027       14     1.2
G&S_transv_frontopol                      674    422   1325  2.268 0.559     0.152     0.052       13     1.4
G&S_cingul-Ant                           2139   1436   3627  2.339 0.628     0.127     0.031       28     2.5
G&S_cingul-Mid-Ant                       1243    825   2154  2.528 0.680     0.125     0.019       15     0.9
G&S_cingul-Mid-Post                       980    654   1663  2.830 0.564     0.118     0.026        8     1.0
G_cingul-Post-dorsal                      466    286    710  2.431 0.540     0.132     0.030        8     0.6
G_cingul-Post-ventral                     299    187    499  2.355 0.803     0.133     0.030        5     0.3
G_cuneus                                 1936   1233   2468  1.830 0.504     0.159     0.037       33     3.0
G_front_inf-Opercular                    1286    800   3072  2.842 0.412     0.120     0.027       16     1.3
G_front_inf-Orbital                       412    237    831  2.616 0.383     0.133     0.032        7     0.5
G_front_inf-Triangul                     1213    756   2382  2.438 0.481     0.130     0.030       16     1.4
G_front_middle                           3964   2464   7749  2.482 0.587     0.137     0.037       61     5.6
G_front_sup                              7650   4710  16397  2.780 0.600     0.133     0.033       99     9.9
G_Ins_lg&S_cent_ins                       720    466   1368  2.890 0.716     0.121     0.031        8     1.0
G_insular_short                           791    498   2219  3.515 0.670     0.105     0.030        7     0.9
G_occipital_middle                       2655   1646   5435  2.597 0.592     0.131     0.037       39     3.7
G_occipital_sup                          1328    902   2745  2.542 0.738     0.154     0.041       21     2.1
G_oc-temp_lat-fusifor                    2464   1547   5407  2.681 0.611     0.134     0.037       42     3.5
G_oc-temp_med-Lingual                    2962   1793   4360  1.954 0.711     0.144     0.037       43     4.6
G_oc-temp_med-Parahip                    1545   1029   4008  2.835 0.951     0.109     0.027       15     1.6
G_orbital                                2646   1639   5689  2.513 0.655     0.152     0.046       56     4.7
G_pariet_inf-Angular                     2905   1854   7810  2.980 0.887     0.147     0.039       50     4.2
G_pariet_inf-Supramar                    2646   1639   5578  2.642 0.632     0.132     0.032       35     3.2
G_parietal_sup                           2700   1775   6207  2.645 0.684     0.141     0.037       38     3.8
G_postcentral                            2611   1484   3685  2.071 0.730     0.132     0.048       41     5.7
G_precentral                             2374   1261   4520  2.793 0.666     0.105     0.029       24     2.8
G_precuneus                              2533   1669   5449  2.686 0.571     0.150     0.035       40     3.6
G_rectus                                 1093    659   2005  2.286 0.578     0.136     0.043       21     2.1
G_subcallosal                             803    535   1059  2.142 0.971     0.110     0.044        8     1.3
G_temp_sup-G_T_transv                     579    286    995  2.523 0.496     0.098     0.024        6     0.6
G_temp_sup-Lateral                       2175   1343   5495  2.982 0.480     0.138     0.033       37     2.7
G_temp_sup-Plan_polar                     781    566   1744  2.881 0.496     0.068     0.009        2     0.3
G_temp_sup-Plan_tempo                     862    608   1583  2.249 0.565     0.087     0.014        6     0.5
G_temporal_inf                           2877   1944   7965  2.977 0.664     0.152     0.041       53     4.6
G_temporal_middle                        2614   1696   6549  2.766 0.696     0.136     0.029       41     2.7
Lat_Fis-ant-Horizont                      319    224    373  1.896 0.462     0.115     0.023        2     0.3
Lat_Fis-ant-Vertical                      343    235    426  2.080 0.396     0.061     0.010        1     0.1
Lat_Fis-post                             1134    761   1512  2.239 0.744     0.088     0.015        4     0.8
Pole_occipital                           2182   1380   2655  1.771 0.467     0.144     0.038       33     3.2
Pole_temporal                            1687   1157   4992  2.983 0.793     0.152     0.043       28     2.9
S_calcarine                              1947   1322   1775  1.560 0.557     0.138     0.042       27     3.0
S_central                                2876   2138   3213  1.766 0.525     0.124     0.027       23     3.3
S_cingul-Marginalis                       835    589   1205  2.366 0.477     0.115     0.022        7     0.7
S_circular_insula_ant                     517    367    728  2.183 0.562     0.105     0.042        3     0.9
S_circular_insula_inf                    1552   1073   2139  2.359 0.777     0.077     0.012        4     0.9
S_circular_insula_sup                    1507   1065   2062  2.201 0.560     0.102     0.024        8     1.8
S_collat_transv_ant                      1070    740   1432  1.983 0.498     0.095     0.013        5     0.5
S_collat_transv_post                      393    258    389  1.660 0.406     0.161     0.037        6     0.6
S_front_inf                              2122   1441   2880  2.076 0.536     0.121     0.023       17     2.1
S_front_middle                           1366    931   1815  1.893 0.503     0.130     0.026       16     1.5
S_front_sup                              2522   1772   3720  2.326 0.452     0.112     0.023       16     2.4
S_interm_prim-Jensen                      311    215    450  2.191 0.482     0.131     0.034        3     0.4
S_intrapariet&P_trans                    2875   1964   3945  2.263 0.434     0.130     0.028       25     3.3
S_oc_middle&Lunatus                       774    534   1074  2.390 0.539     0.138     0.032        8     1.0
S_oc_sup&transversal                     1388    971   1874  2.262 0.380     0.121     0.026       12     1.4
S_occipital_ant                          1106    756   1585  2.309 0.498     0.121     0.022        9     1.0
S_oc-temp_lat                            1046    744   1490  2.256 0.501     0.112     0.022        7     1.0
S_oc-temp_med&Lingual                    2118   1594   2457  1.751 0.500     0.111     0.018       15     1.5
S_orbital_lateral                         370    268    435  1.768 0.367     0.136     0.023        3     0.5
S_orbital_med-olfact                      647    445    780  1.967 0.644     0.103     0.015        4     0.4
S_orbital-H_Shaped                       1377    941   2159  2.225 0.607     0.112     0.025        9     1.6
S_parieto_occipital                      1726   1150   2103  2.059 0.501     0.121     0.022       15     1.6
S_pericallosal                           1154    665    980  1.940 0.992     0.110     0.028       18     1.2
S_postcentral                            2998   2027   4020  2.146 0.503     0.111     0.023       21     2.7
S_precentral-inf-part                    1487   1008   2215  2.387 0.546     0.090     0.016        5     1.0
S_precentral-sup-part                     841    582   1305  2.387 0.551     0.114     0.019        5     0.7
S_suborbital                              766    527    962  2.124 0.526     0.125     0.024        7     0.8
S_subparietal                            1136    759   1702  2.550 0.514     0.125     0.027        9     1.3
S_temporal_inf                           1592   1107   2157  2.336 0.565     0.123     0.021       13     1.5
S_temporal_sup                           5261   3641   8042  2.337 0.538     0.099     0.018       29     3.8
S_temporal_transverse                     411    286    500  1.920 0.411     0.104     0.017        2     0.3
