# Supplementary material for: Computer assisted diagnosis of Alzheimer’s disease using statistical likelihood-ratio test
Source: PLoS One. 2023 Feb 17;18(2):e0279574. doi: 10.1371/journal.pone.0279574 (PMC9937475; doi:10.1371/journal.pone.0279574)
Supplement: S2 File — (ZIP) [file pone.0279574.s002.zip › ADNI_NC/1_1_20/S27824/stats/lh.aparc.DKTatlas.stats]

# Table of FreeSurfer cortical parcellation anatomical statistics 
# 
# CreationTime 2020/01/24-10:34:50-GMT
# generating_program mris_anatomical_stats
# cvs_version $Id: mris_anatomical_stats.c,v 1.79 2016/03/14 15:15:34 greve Exp $
# mrisurf.c-cvs_version $Id: mrisurf.c,v 1.781.2.6 2016/12/27 16:47:14 zkaufman Exp $
# cmdline mris_anatomical_stats -th3 -mgz -cortex ../label/lh.cortex.label -f ../stats/lh.aparc.DKTatlas.stats -b -a ../label/lh.aparc.DKTatlas.annot -c ../label/aparc.annot.DKTatlas.ctab S27824 lh white 
# sysname  Linux
# hostname ada
# machine  x86_64
# user     xzheng
# 
# SUBJECTS_DIR /home/span/acad/xzheng/freesurfer/subjects
# anatomy_type surface
# subjectname S27824
# hemi lh
# AnnotationFile ../label/lh.aparc.DKTatlas.annot
# AnnotationFileTimeStamp 2020/01/24 21:34:28
# Measure Cortex, NumVert, Number of Vertices, 122501, unitless
# Measure Cortex, WhiteSurfArea, White Surface Total Area, 80291.8, mm^2
# Measure Cortex, MeanThickness, Mean Thickness, 2.39648, mm
# Measure BrainSeg, BrainSegVol, Brain Segmentation Volume, 1193881.000000, mm^3
# Measure BrainSegNotVent, BrainSegVolNotVent, Brain Segmentation Volume Without Ventricles, 1075566.000000, mm^3
# Measure BrainSegNotVentSurf, BrainSegVolNotVentSurf, Brain Segmentation Volume Without Ventricles from Surf, 1073833.729145, mm^3
# Measure Cortex, CortexVol Total cortical gray matter volume, 426629.767645, mm^3
# Measure SupraTentorial, SupraTentorialVol, Supratentorial volume, 1050143.729145, mm^3
# Measure SupraTentorialNotVent, SupraTentorialVolNotVent, Supratentorial volume, 939538.729145, mm^3
# Measure EstimatedTotalIntraCranialVol, eTIV, Estimated Total Intracranial Volume, 1773137.223306, mm^3
# NTableCols 10
# TableCol  1 ColHeader StructName
# TableCol  1 FieldName Structure Name
# TableCol  1 Units     NA
# TableCol  2 ColHeader NumVert
# TableCol  2 FieldName Number of Vertices
# TableCol  2 Units     unitless
# TableCol  3 ColHeader SurfArea
# TableCol  3 FieldName Surface Area
# TableCol  3 Units     mm^2
# TableCol  4 ColHeader GrayVol
# TableCol  4 FieldName Gray Matter Volume
# TableCol  4 Units     mm^3
# TableCol  5 ColHeader ThickAvg 
# TableCol  5 FieldName Average Thickness
# TableCol  5 Units     mm
# TableCol  6 ColHeader ThickStd
# TableCol  6 FieldName Thickness StdDev
# TableCol  6 Units     mm 
# TableCol  7 ColHeader MeanCurv
# TableCol  7 FieldName Integrated Rectified Mean Curvature
# TableCol  7 Units     mm^-1
# TableCol  8 ColHeader GausCurv 
# TableCol  8 FieldName Integrated Rectified Gaussian Curvature
# TableCol  8 Units     mm^-2
# TableCol  9 ColHeader  FoldInd
# TableCol  9 FieldName  Folding Index 
# TableCol  9 Units      unitless 
# TableCol 10 ColHeader CurvInd
# TableCol 10 FieldName Intrinsic Curvature Index
# TableCol 10 Units     unitless
# ColHeaders StructName NumVert SurfArea GrayVol ThickAvg ThickStd MeanCurv GausCurv FoldInd CurvInd
caudalanteriorcingulate                  1278    793   2222  2.648 0.758     0.132     0.018       19     0.8
caudalmiddlefrontal                      2962   1893   5465  2.638 0.496     0.114     0.023       25     2.8
cuneus                                   2688   1768   3534  1.940 0.539     0.149     0.032       39     3.5
entorhinal                                708    493   2129  3.168 0.933     0.104     0.025        5     0.6
fusiform                                 4806   3203   9009  2.391 0.671     0.126     0.031       64     6.0
inferiorparietal                         7277   4809  15126  2.675 0.753     0.127     0.031       89     8.8
inferiortemporal                         5216   3562  12001  2.706 0.748     0.138     0.035       75     7.3
isthmuscingulate                         1638   1008   2051  2.045 0.881     0.119     0.033       25     2.2
lateraloccipital                         7844   5048  12005  2.194 0.579     0.141     0.036      103    11.2
lateralorbitofrontal                     4453   2931   8016  2.366 0.701     0.135     0.038       65     7.0
lingual                                  4293   2769   5694  1.827 0.655     0.133     0.034       52     5.4
medialorbitofrontal                      2561   1631   3986  2.186 0.652     0.123     0.035       34     3.8
middletemporal                           6251   4200  12597  2.545 0.634     0.126     0.025       75     6.1
parahippocampal                           991    700   1758  2.279 0.945     0.090     0.014        5     0.5
paracentral                              2497   1627   3778  2.240 0.531     0.118     0.029       20     3.1
parsopercularis                          2296   1480   4255  2.510 0.549     0.110     0.026       23     2.4
parsorbitalis                            1092    689   1967  2.331 0.547     0.130     0.038       14     1.7
parstriangularis                         2342   1576   3689  2.144 0.546     0.124     0.026       24     2.6
pericalcarine                            1604   1109   1356  1.407 0.325     0.148     0.036       24     2.4
postcentral                              6932   4428   9916  2.081 0.688     0.121     0.033       74    10.1
posteriorcingulate                        938    607   1618  2.820 0.549     0.133     0.031       11     1.2
precentral                               6255   3955  10194  2.443 0.681     0.116     0.029       60     7.4
precuneus                                4803   3213   8579  2.507 0.590     0.135     0.032       59     6.4
rostralanteriorcingulate                 1790   1144   3016  2.404 0.723     0.118     0.025       22     1.6
rostralmiddlefrontal                     5572   3713   8872  2.114 0.561     0.144     0.037       81     8.0
superiorfrontal                         11366   7327  21852  2.578 0.660     0.127     0.031      132    13.7
superiorparietal                         5891   3932  10599  2.435 0.632     0.136     0.032       70     7.4
superiortemporal                         7426   4990  14980  2.625 0.680     0.104     0.021       63     6.0
supramarginal                            5020   3284   9094  2.467 0.635     0.123     0.027       51     5.6
transversetemporal                        734    390   1074  2.325 0.496     0.097     0.022        6     0.7
insula                                   2977   2020   5748  2.773 0.872     0.099     0.023       20     2.9
