# Supplementary material for: Computer assisted diagnosis of Alzheimer’s disease using statistical likelihood-ratio test
Source: PLoS One. 2023 Feb 17;18(2):e0279574. doi: 10.1371/journal.pone.0279574 (PMC9937475; doi:10.1371/journal.pone.0279574)
Supplement: S2 File — (ZIP) [file pone.0279574.s002.zip › ADNI_NC/1_1_20/S27824/stats/lh.aparc.pial.stats]

# Table of FreeSurfer cortical parcellation anatomical statistics 
# 
# CreationTime 2020/01/24-10:31:16-GMT
# generating_program mris_anatomical_stats
# cvs_version $Id: mris_anatomical_stats.c,v 1.79 2016/03/14 15:15:34 greve Exp $
# mrisurf.c-cvs_version $Id: mrisurf.c,v 1.781.2.6 2016/12/27 16:47:14 zkaufman Exp $
# cmdline mris_anatomical_stats -th3 -mgz -cortex ../label/lh.cortex.label -f ../stats/lh.aparc.pial.stats -b -a ../label/lh.aparc.annot -c ../label/aparc.annot.ctab S27824 lh pial 
# sysname  Linux
# hostname ada
# machine  x86_64
# user     xzheng
# 
# SUBJECTS_DIR /home/span/acad/xzheng/freesurfer/subjects
# anatomy_type surface
# subjectname S27824
# hemi lh
# AnnotationFile ../label/lh.aparc.annot
# AnnotationFileTimeStamp 2020/01/24 21:02:04
# Measure Cortex, NumVert, Number of Vertices, 122461, unitless
# Measure Cortex, PialSurfArea, Pial Surface Total Area, 97328.7, mm^2
# Measure Cortex, MeanThickness, Mean Thickness, 2.3969, mm
# Measure BrainSeg, BrainSegVol, Brain Segmentation Volume, 1193881.000000, mm^3
# Measure BrainSegNotVent, BrainSegVolNotVent, Brain Segmentation Volume Without Ventricles, 1075566.000000, mm^3
# Measure BrainSegNotVentSurf, BrainSegVolNotVentSurf, Brain Segmentation Volume Without Ventricles from Surf, 1073833.729145, mm^3
# Measure Cortex, CortexVol Total cortical gray matter volume, 426629.767645, mm^3
# Measure SupraTentorial, SupraTentorialVol, Supratentorial volume, 1050143.729145, mm^3
# Measure SupraTentorialNotVent, SupraTentorialVolNotVent, Supratentorial volume, 939538.729145, mm^3
# Measure EstimatedTotalIntraCranialVol, eTIV, Estimated Total Intracranial Volume, 1773137.223306, mm^3
# NTableCols 10
# TableCol  1 ColHeader StructName
# TableCol  1 FieldName Structure Name
# TableCol  1 Units     NA
# TableCol  2 ColHeader NumVert
# TableCol  2 FieldName Number of Vertices
# TableCol  2 Units     unitless
# TableCol  3 ColHeader SurfArea
# TableCol  3 FieldName Surface Area
# TableCol  3 Units     mm^2
# TableCol  4 ColHeader GrayVol
# TableCol  4 FieldName Gray Matter Volume
# TableCol  4 Units     mm^3
# TableCol  5 ColHeader ThickAvg 
# TableCol  5 FieldName Average Thickness
# TableCol  5 Units     mm
# TableCol  6 ColHeader ThickStd
# TableCol  6 FieldName Thickness StdDev
# TableCol  6 Units     mm 
# TableCol  7 ColHeader MeanCurv
# TableCol  7 FieldName Integrated Rectified Mean Curvature
# TableCol  7 Units     mm^-1
# TableCol  8 ColHeader GausCurv 
# TableCol  8 FieldName Integrated Rectified Gaussian Curvature
# TableCol  8 Units     mm^-2
# TableCol  9 ColHeader  FoldInd
# TableCol  9 FieldName  Folding Index 
# TableCol  9 Units      unitless 
# TableCol 10 ColHeader CurvInd
# TableCol 10 FieldName Intrinsic Curvature Index
# TableCol 10 Units     unitless
# ColHeaders StructName NumVert SurfArea GrayVol ThickAvg ThickStd MeanCurv GausCurv FoldInd CurvInd
bankssts                                 1310    777   2081  2.401 0.521     0.096     0.024       11     1.3
caudalanteriorcingulate                   905    728   1745  2.867 0.712     0.124     0.020       11     0.7
caudalmiddlefrontal                      2734   2013   5049  2.649 0.494     0.122     0.026       28     3.0
cuneus                                   2083   1541   2614  1.893 0.527     0.130     0.027       29     2.8
entorhinal                                761    877   2196  3.137 0.909     0.158     0.033       10     1.1
fusiform                                 5221   4685  10032  2.402 0.684     0.151     0.034       61     8.2
inferiorparietal                         7093   5929  14919  2.694 0.757     0.132     0.030       78     9.3
inferiortemporal                         5268   4804  11965  2.726 0.728     0.147     0.032       64     7.5
isthmuscingulate                         1622   1132   2051  2.072 0.856     0.122     0.042       36     3.4
lateraloccipital                         7807   5897  11794  2.181 0.579     0.131     0.031      105    10.3
lateralorbitofrontal                     3973   3143   6954  2.339 0.664     0.140     0.031       46     4.9
lingual                                  4227   3366   5544  1.820 0.653     0.140     0.033       50     6.3
medialorbitofrontal                      3055   2295   4588  2.167 0.646     0.126     0.027       29     3.6
middletemporal                           4687   4168   9847  2.585 0.644     0.144     0.027       59     5.4
parahippocampal                           946    859   1693  2.301 0.950     0.114     0.021        7     1.0
paracentral                              2057   1475   3016  2.163 0.503     0.111     0.025       24     2.3
parsopercularis                          2493   1988   4564  2.493 0.540     0.117     0.021       18     2.2
parsorbitalis                            1153   1098   2206  2.326 0.554     0.165     0.033       13     1.5
parstriangularis                         1867   1538   3042  2.180 0.548     0.142     0.026       20     2.2
pericalcarine                            1605    928   1365  1.414 0.328     0.117     0.029       21     1.9
postcentral                              6190   4760   8829  2.057 0.701     0.123     0.026       55     7.1
posteriorcingulate                        819    528   1317  2.779 0.538     0.125     0.040       20     0.9
precentral                               6335   4514  10351  2.445 0.691     0.099     0.022       53     5.8
precuneus                                4838   3455   8337  2.477 0.578     0.121     0.029       62     5.8
rostralanteriorcingulate                 1284   1010   2205  2.431 0.751     0.120     0.021       10     1.1
rostralmiddlefrontal                     7649   6176  11863  2.081 0.560     0.153     0.032       95    11.1
superiorfrontal                         10357   8413  20612  2.673 0.619     0.135     0.030      127    13.7
superiorparietal                         7326   5915  13317  2.429 0.634     0.141     0.033       98    11.0
superiortemporal                         5833   4826  11235  2.529 0.641     0.114     0.019       40     4.5
supramarginal                            5516   4313   9940  2.464 0.621     0.131     0.028       56     6.2
frontalpole                               398    426    842  2.389 0.528     0.196     0.034        5     0.5
temporalpole                              758    875   2314  3.283 0.706     0.168     0.030        9     1.0
transversetemporal                        753    553   1107  2.326 0.502     0.096     0.016        4     0.4
insula                                   3550   2352   6616  2.747 0.890     0.109     0.021       65     3.3
