# Supplementary material for: Computer assisted diagnosis of Alzheimer’s disease using statistical likelihood-ratio test
Source: PLoS One. 2023 Feb 17;18(2):e0279574. doi: 10.1371/journal.pone.0279574 (PMC9937475; doi:10.1371/journal.pone.0279574)
Supplement: S2 File — (ZIP) [file pone.0279574.s002.zip › ADNI_NC/1_1_20/S27824/stats/lh.aparc.stats]

# Table of FreeSurfer cortical parcellation anatomical statistics 
# 
# CreationTime 2020/01/24-10:30:46-GMT
# generating_program mris_anatomical_stats
# cvs_version $Id: mris_anatomical_stats.c,v 1.79 2016/03/14 15:15:34 greve Exp $
# mrisurf.c-cvs_version $Id: mrisurf.c,v 1.781.2.6 2016/12/27 16:47:14 zkaufman Exp $
# cmdline mris_anatomical_stats -th3 -mgz -cortex ../label/lh.cortex.label -f ../stats/lh.aparc.stats -b -a ../label/lh.aparc.annot -c ../label/aparc.annot.ctab S27824 lh white 
# sysname  Linux
# hostname ada
# machine  x86_64
# user     xzheng
# 
# SUBJECTS_DIR /home/span/acad/xzheng/freesurfer/subjects
# anatomy_type surface
# subjectname S27824
# hemi lh
# AnnotationFile ../label/lh.aparc.annot
# AnnotationFileTimeStamp 2020/01/24 21:02:04
# Measure Cortex, NumVert, Number of Vertices, 122461, unitless
# Measure Cortex, WhiteSurfArea, White Surface Total Area, 80254.2, mm^2
# Measure Cortex, MeanThickness, Mean Thickness, 2.3969, mm
# Measure BrainSeg, BrainSegVol, Brain Segmentation Volume, 1193881.000000, mm^3
# Measure BrainSegNotVent, BrainSegVolNotVent, Brain Segmentation Volume Without Ventricles, 1075566.000000, mm^3
# Measure BrainSegNotVentSurf, BrainSegVolNotVentSurf, Brain Segmentation Volume Without Ventricles from Surf, 1073833.729145, mm^3
# Measure Cortex, CortexVol Total cortical gray matter volume, 426629.767645, mm^3
# Measure SupraTentorial, SupraTentorialVol, Supratentorial volume, 1050143.729145, mm^3
# Measure SupraTentorialNotVent, SupraTentorialVolNotVent, Supratentorial volume, 939538.729145, mm^3
# Measure EstimatedTotalIntraCranialVol, eTIV, Estimated Total Intracranial Volume, 1773137.223306, mm^3
# NTableCols 10
# TableCol  1 ColHeader StructName
# TableCol  1 FieldName Structure Name
# TableCol  1 Units     NA
# TableCol  2 ColHeader NumVert
# TableCol  2 FieldName Number of Vertices
# TableCol  2 Units     unitless
# TableCol  3 ColHeader SurfArea
# TableCol  3 FieldName Surface Area
# TableCol  3 Units     mm^2
# TableCol  4 ColHeader GrayVol
# TableCol  4 FieldName Gray Matter Volume
# TableCol  4 Units     mm^3
# TableCol  5 ColHeader ThickAvg 
# TableCol  5 FieldName Average Thickness
# TableCol  5 Units     mm
# TableCol  6 ColHeader ThickStd
# TableCol  6 FieldName Thickness StdDev
# TableCol  6 Units     mm 
# TableCol  7 ColHeader MeanCurv
# TableCol  7 FieldName Integrated Rectified Mean Curvature
# TableCol  7 Units     mm^-1
# TableCol  8 ColHeader GausCurv 
# TableCol  8 FieldName Integrated Rectified Gaussian Curvature
# TableCol  8 Units     mm^-2
# TableCol  9 ColHeader  FoldInd
# TableCol  9 FieldName  Folding Index 
# TableCol  9 Units      unitless 
# TableCol 10 ColHeader CurvInd
# TableCol 10 FieldName Intrinsic Curvature Index
# TableCol 10 Units     unitless
# ColHeaders StructName NumVert SurfArea GrayVol ThickAvg ThickStd MeanCurv GausCurv FoldInd CurvInd
bankssts                                 1310    939   2081  2.401 0.521     0.104     0.020        7     1.1
caudalanteriorcingulate                   905    542   1745  2.867 0.712     0.135     0.018       16     0.6
caudalmiddlefrontal                      2734   1742   5049  2.649 0.494     0.114     0.023       23     2.6
cuneus                                   2083   1334   2614  1.893 0.527     0.153     0.032       33     2.8
entorhinal                                761    527   2196  3.137 0.909     0.108     0.025        5     0.7
fusiform                                 5221   3483  10032  2.402 0.684     0.129     0.033       72     6.9
inferiorparietal                         7093   4709  14919  2.694 0.757     0.124     0.030       83     8.0
inferiortemporal                         5268   3588  11965  2.726 0.728     0.135     0.033       73     6.7
isthmuscingulate                         1622    982   2051  2.072 0.856     0.117     0.032       24     2.1
lateraloccipital                         7807   5000  11794  2.181 0.579     0.140     0.036      102    10.9
lateralorbitofrontal                     3973   2592   6954  2.339 0.664     0.124     0.036       49     5.7
lingual                                  4227   2731   5544  1.820 0.653     0.131     0.033       50     5.2
medialorbitofrontal                      3055   1976   4588  2.167 0.646     0.124     0.035       40     4.5
middletemporal                           4687   3139   9847  2.585 0.644     0.130     0.026       61     4.6
parahippocampal                           946    667   1693  2.301 0.950     0.090     0.014        5     0.5
paracentral                              2057   1350   3016  2.163 0.503     0.120     0.028       17     2.5
parsopercularis                          2493   1608   4564  2.493 0.540     0.108     0.022       23     2.2
parsorbitalis                            1153    735   2206  2.326 0.554     0.151     0.034       19     1.6
parstriangularis                         1867   1261   3042  2.180 0.548     0.125     0.027       19     2.1
pericalcarine                            1605   1111   1365  1.414 0.328     0.149     0.037       24     2.5
postcentral                              6190   3926   8829  2.057 0.701     0.120     0.034       68     9.3
posteriorcingulate                        819    523   1317  2.779 0.538     0.130     0.030       10     1.0
precentral                               6335   3987  10351  2.445 0.691     0.116     0.029       60     7.5
precuneus                                4838   3248   8337  2.477 0.578     0.132     0.031       57     6.2
rostralanteriorcingulate                 1284    801   2205  2.431 0.751     0.109     0.023       16     1.0
rostralmiddlefrontal                     7649   5114  11863  2.081 0.560     0.141     0.035      109    10.6
superiorfrontal                         10357   6691  20612  2.673 0.619     0.127     0.030      115    12.1
superiorparietal                         7326   4933  13317  2.429 0.634     0.140     0.033       88     9.7
superiortemporal                         5833   3867  11235  2.529 0.641     0.099     0.019       49     4.4
supramarginal                            5516   3586   9940  2.464 0.621     0.124     0.029       58     6.3
frontalpole                               398    250    842  2.389 0.528     0.172     0.064       10     1.0
temporalpole                              758    521   2314  3.283 0.706     0.140     0.034       10     1.1
transversetemporal                        753    404   1107  2.326 0.502     0.098     0.022        6     0.7
insula                                   3550   2394   6616  2.747 0.890     0.102     0.027       27     4.1
