# Supplementary material for: Computer assisted diagnosis of Alzheimer’s disease using statistical likelihood-ratio test
Source: PLoS One. 2023 Feb 17;18(2):e0279574. doi: 10.1371/journal.pone.0279574 (PMC9937475; doi:10.1371/journal.pone.0279574)
Supplement: S2 File — (ZIP) [file pone.0279574.s002.zip › ADNI_NC/1_1_20/S27824/stats/lh.BA_exvivo.thresh.stats]

# Table of FreeSurfer cortical parcellation anatomical statistics 
# 
# CreationTime 2020/01/24-11:07:12-GMT
# generating_program mris_anatomical_stats
# cvs_version $Id: mris_anatomical_stats.c,v 1.79 2016/03/14 15:15:34 greve Exp $
# mrisurf.c-cvs_version $Id: mrisurf.c,v 1.781.2.6 2016/12/27 16:47:14 zkaufman Exp $
# cmdline mris_anatomical_stats -th3 -mgz -f ../stats/lh.BA_exvivo.thresh.stats -b -a ./lh.BA_exvivo.thresh.annot -c ./BA_exvivo.thresh.ctab S27824 lh white 
# sysname  Linux
# hostname ada
# machine  x86_64
# user     xzheng
# 
# SUBJECTS_DIR /home/span/acad/xzheng/freesurfer/subjects
# anatomy_type surface
# subjectname S27824
# hemi lh
# AnnotationFile ./lh.BA_exvivo.thresh.annot
# AnnotationFileTimeStamp 2020/01/24 22:06:46
# Measure Cortex, NumVert, Number of Vertices, 132085, unitless
# Measure Cortex, WhiteSurfArea, White Surface Total Area, 86599.6, mm^2
# Measure BrainSeg, BrainSegVol, Brain Segmentation Volume, 1193881.000000, mm^3
# Measure BrainSegNotVent, BrainSegVolNotVent, Brain Segmentation Volume Without Ventricles, 1075566.000000, mm^3
# Measure BrainSegNotVentSurf, BrainSegVolNotVentSurf, Brain Segmentation Volume Without Ventricles from Surf, 1073833.729145, mm^3
# Measure Cortex, CortexVol Total cortical gray matter volume, 426629.767645, mm^3
# Measure SupraTentorial, SupraTentorialVol, Supratentorial volume, 1050143.729145, mm^3
# Measure SupraTentorialNotVent, SupraTentorialVolNotVent, Supratentorial volume, 939538.729145, mm^3
# Measure EstimatedTotalIntraCranialVol, eTIV, Estimated Total Intracranial Volume, 1773137.223306, mm^3
# NTableCols 10
# TableCol  1 ColHeader StructName
# TableCol  1 FieldName Structure Name
# TableCol  1 Units     NA
# TableCol  2 ColHeader NumVert
# TableCol  2 FieldName Number of Vertices
# TableCol  2 Units     unitless
# TableCol  3 ColHeader SurfArea
# TableCol  3 FieldName Surface Area
# TableCol  3 Units     mm^2
# TableCol  4 ColHeader GrayVol
# TableCol  4 FieldName Gray Matter Volume
# TableCol  4 Units     mm^3
# TableCol  5 ColHeader ThickAvg 
# TableCol  5 FieldName Average Thickness
# TableCol  5 Units     mm
# TableCol  6 ColHeader ThickStd
# TableCol  6 FieldName Thickness StdDev
# TableCol  6 Units     mm 
# TableCol  7 ColHeader MeanCurv
# TableCol  7 FieldName Integrated Rectified Mean Curvature
# TableCol  7 Units     mm^-1
# TableCol  8 ColHeader GausCurv 
# TableCol  8 FieldName Integrated Rectified Gaussian Curvature
# TableCol  8 Units     mm^-2
# TableCol  9 ColHeader  FoldInd
# TableCol  9 FieldName  Folding Index 
# TableCol  9 Units      unitless 
# TableCol 10 ColHeader CurvInd
# TableCol 10 FieldName Intrinsic Curvature Index
# TableCol 10 Units     unitless
# ColHeaders StructName NumVert SurfArea GrayVol ThickAvg ThickStd MeanCurv GausCurv FoldInd CurvInd
BA1_exvivo                                822    413   1086  2.008 0.729     0.132     0.046       13     1.8
BA2_exvivo                               1798   1093   2365  2.096 0.679     0.107     0.034       20     2.7
BA3a_exvivo                               778    606    777  1.683 0.390     0.169     0.043       11     1.2
BA3b_exvivo                              1422    977   1622  1.584 0.415     0.112     0.029       11     1.8
BA4a_exvivo                              1614    985   2222  2.201 0.589     0.109     0.028       12     2.2
BA4p_exvivo                               950    740   1218  1.942 0.617     0.133     0.029        9     1.3
BA6_exvivo                               4952   2928  10209  2.805 0.673     0.111     0.027       45     5.4
BA44_exvivo                              1369    910   2720  2.594 0.493     0.103     0.021       12     1.1
BA45_exvivo                              1204    774   2282  2.348 0.559     0.124     0.027       15     1.2
V1_exvivo                                3396   2224   3531  1.518 0.467     0.145     0.039       51     5.1
V2_exvivo                                3945   2505   5541  2.008 0.626     0.151     0.037       61     6.0
MT_exvivo                                 637    403    996  2.211 0.609     0.127     0.029        8     0.7
perirhinal_exvivo                         343    238   1068  3.218 0.904     0.084     0.010        1     0.2
entorhinal_exvivo                         456    307   1004  2.804 0.863     0.115     0.026        5     0.4
