# Supplementary material for: Computer assisted diagnosis of Alzheimer’s disease using statistical likelihood-ratio test
Source: PLoS One. 2023 Feb 17;18(2):e0279574. doi: 10.1371/journal.pone.0279574 (PMC9937475; doi:10.1371/journal.pone.0279574)
Supplement: S2 File — (ZIP) [file pone.0279574.s002.zip › ADNI_NC/1_1_20/S27824/stats/lh.curv.stats]

Raw <mean> +- <std> (using 'lh.curv'):                -0.04097 +- 0.1977 
       Raw Min:                                       -6.18128 at vertex 103595  
       Raw Max:                                        2.17556 at vertex 84170   
       Raw Curvature Calculation Type:                discrete
       Raw Mean Vertex Separation (Whole Surface):     0.84418 +- 0.23239 mm
       Raw Total Surface Area:                     79108.33594 mm^2
       Raw Total Number of Vertices:                    132085
       Raw Average Vertex Area (Whole Surface):        0.59892 mm^2
       Raw Natural Surface Integral:               -1630.05786
       Raw Rectified Surface Integral:             10279.64648
       Raw Positive Surface Integral:               4324.79443
       Raw Negative Surface Integral:               5954.85254
       Raw Mean Natural Surface Integral:             -0.01234 across 132085 (100.00%) vertices
       Raw Mean Rectified Surface Integral:            0.07783 across 132085 (100.00%) vertices
       Raw Mean Positive Surface Integral:             0.07046 across 61381 (46.47%) vertices
       Raw Mean Negative Surface Integral:             0.08422 across 70704 (53.53%) vertices
       Raw AreaNorm Natural Surface Integral:         -0.02061 across 79108.406250 (100.00%) mm^2
       Raw AreaNorm Rectified Surface Integral:        0.12994 across 79108.406250 (100.00%) mm^2
       Raw AreaNorm Positive Surface Integral:         0.10919 across 39606.898438 (50.07%) mm^2
       Raw AreaNorm Negative Surface Integral:         0.15075 across 39501.453125 (49.93%) mm^2

Raw <mean> +- <std> (using 'lh.sulc'):                -0.00000 +- 5.1094 
       Raw Min:                                      -12.38291 at vertex 117873  
       Raw Max:                                       16.92183 at vertex 131814  
       Raw Curvature Calculation Type:                discrete
       Raw Mean Vertex Separation (Whole Surface):     0.84418 +- 0.23239 mm
       Raw Total Surface Area:                     79108.33594 mm^2
       Raw Total Number of Vertices:                    132085
       Raw Average Vertex Area (Whole Surface):        0.59892 mm^2
       Raw Natural Surface Integral:               29622.51758
       Raw Rectified Surface Integral:            328941.53125
       Raw Positive Surface Integral:             179282.01562
       Raw Negative Surface Integral:             149659.50000
       Raw Mean Natural Surface Integral:              0.22427 across 132085 (100.00%) vertices
       Raw Mean Rectified Surface Integral:            2.49038 across 132085 (100.00%) vertices
       Raw Mean Positive Surface Integral:             2.89435 across 61942 (46.90%) vertices
       Raw Mean Negative Surface Integral:             2.13363 across 70143 (53.10%) vertices
       Raw AreaNorm Natural Surface Integral:          0.37445 across 79108.406250 (100.00%) mm^2
       Raw AreaNorm Rectified Surface Integral:        4.15811 across 79108.406250 (100.00%) mm^2
       Raw AreaNorm Positive Surface Integral:         4.54856 across 39415.117188 (49.82%) mm^2
       Raw AreaNorm Negative Surface Integral:         3.77042 across 39693.062500 (50.18%) mm^2

K <mean> +- <std> (using 'lh.smoothwm'):               0.21135 +- 8.9539 mm^-2
         K Min:                                      -97.68649 at vertex 91530   
         K Max:                                     2003.14355 at vertex 93288   
         K Curvature Calculation Type:                discrete
         K Mean Vertex Separation (Whole Surface):     0.84418 +- 0.23239 mm
         K Total Surface Area:                     79108.33594 mm^2
         K Total Number of Vertices:                    132085
         K Average Vertex Area (Whole Surface):        0.59892 mm^2
         K Natural Surface Integral:                  12.56638
         K Rectified Surface Integral:              5191.00244
         K Positive Surface Integral:               2601.78442
         K Negative Surface Integral:               2589.21802
         K Mean Natural Surface Integral:              0.00010 across 132085 (100.00%) vertices
         K Mean Rectified Surface Integral:            0.03930 across 132085 (100.00%) vertices
         K Mean Positive Surface Integral:             0.04439 across 58618 (44.38%) vertices
         K Mean Negative Surface Integral:             0.03524 across 73467 (55.62%) vertices
         K AreaNorm Natural Surface Integral:          0.00016 across 79108.406250 (100.00%) mm^2
         K AreaNorm Rectified Surface Integral:        0.06562 across 79108.406250 (100.00%) mm^2
         K AreaNorm Positive Surface Integral:         0.09718 across 26772.404297 (33.84%) mm^2
         K AreaNorm Negative Surface Integral:         0.04947 across 52336.007812 (66.16%) mm^2

H <mean> +- <std> (using 'lh.smoothwm'):              -0.06348 +- 0.8388 mm^-1
         H Min:                                      -45.65653 at vertex 103595  
         H Max:                                       74.58884 at vertex 93288   
         H Curvature Calculation Type:                discrete
         H Mean Vertex Separation (Whole Surface):     0.84418 +- 0.23239 mm
         H Total Surface Area:                     79108.33594 mm^2
         H Total Number of Vertices:                    132085
         H Average Vertex Area (Whole Surface):        0.59892 mm^2
         H Natural Surface Integral:               -1394.04382
         H Rectified Surface Integral:             13640.17578
         H Positive Surface Integral:               6123.06592
         H Negative Surface Integral:               7517.10986
         H Mean Natural Surface Integral:             -0.01055 across 132085 (100.00%) vertices
         H Mean Rectified Surface Integral:            0.10327 across 132085 (100.00%) vertices
         H Mean Positive Surface Integral:             0.09269 across 66058 (50.01%) vertices
         H Mean Negative Surface Integral:             0.11385 across 66027 (49.99%) vertices
         H AreaNorm Natural Surface Integral:         -0.01762 across 79108.406250 (100.00%) mm^2
         H AreaNorm Rectified Surface Integral:        0.17242 across 79108.406250 (100.00%) mm^2
         H AreaNorm Positive Surface Integral:         0.14476 across 42298.824219 (53.47%) mm^2
         H AreaNorm Negative Surface Integral:         0.20422 across 36809.238281 (46.53%) mm^2

k1 <mean> +- <std> (using 'lh.smoothwm'):             -0.13326 +- 1.5267 mm^-1
        k1 Min:                                      -76.64497 at vertex 103595  
        k1 Max:                                      134.25751 at vertex 93288   
        k1 Curvature Calculation Type:                discrete
        k1 Mean Vertex Separation (Whole Surface):     0.84418 +- 0.23239 mm
        k1 Total Surface Area:                     79108.33594 mm^2
        k1 Total Number of Vertices:                    132085
        k1 Average Vertex Area (Whole Surface):        0.59892 mm^2
        k1 Natural Surface Integral:               -3713.35669
        k1 Rectified Surface Integral:             30619.10938
        k1 Positive Surface Integral:              13452.87598
        k1 Negative Surface Integral:              17166.23242
        k1 Mean Natural Surface Integral:             -0.02811 across 132085 (100.00%) vertices
        k1 Mean Rectified Surface Integral:            0.23181 across 132085 (100.00%) vertices
        k1 Mean Positive Surface Integral:             0.20365 across 66058 (50.01%) vertices
        k1 Mean Negative Surface Integral:             0.25999 across 66027 (49.99%) vertices
        k1 AreaNorm Natural Surface Integral:         -0.04694 across 79108.406250 (100.00%) mm^2
        k1 AreaNorm Rectified Surface Integral:        0.38705 across 79108.406250 (100.00%) mm^2
        k1 AreaNorm Positive Surface Integral:         0.31804 across 42298.824219 (53.47%) mm^2
        k1 AreaNorm Negative Surface Integral:         0.46636 across 36809.238281 (46.53%) mm^2

k2 <mean> +- <std> (using 'lh.smoothwm'):              0.00631 +- 0.2449 mm^-1
        k2 Min:                                      -14.66808 at vertex 103595  
        k2 Max:                                       23.03626 at vertex 30161   
        k2 Curvature Calculation Type:                discrete
        k2 Mean Vertex Separation (Whole Surface):     0.84418 +- 0.23239 mm
        k2 Total Surface Area:                     79108.33594 mm^2
        k2 Total Number of Vertices:                    132085
        k2 Average Vertex Area (Whole Surface):        0.59892 mm^2
        k2 Natural Surface Integral:                 925.26892
        k2 Rectified Surface Integral:              8132.65283
        k2 Positive Surface Integral:               4528.96094
        k2 Negative Surface Integral:               3603.69189
        k2 Mean Natural Surface Integral:              0.00701 across 132085 (100.00%) vertices
        k2 Mean Rectified Surface Integral:            0.06157 across 132085 (100.00%) vertices
        k2 Mean Positive Surface Integral:             0.06372 across 71073 (53.81%) vertices
        k2 Mean Negative Surface Integral:             0.05907 across 61012 (46.19%) vertices
        k2 AreaNorm Natural Surface Integral:          0.01170 across 79108.406250 (100.00%) mm^2
        k2 AreaNorm Rectified Surface Integral:        0.10280 across 79108.406250 (100.00%) mm^2
        k2 AreaNorm Positive Surface Integral:         0.10658 across 42493.593750 (53.72%) mm^2
        k2 AreaNorm Negative Surface Integral:         0.09842 across 36614.421875 (46.28%) mm^2

S <mean> +- <std> (using 'lh.smoothwm'):               1.98674 +- 59.5875 mm^-2
         S Min:                                        0.00000 at vertex 20      
         S Max:                                    14241.40332 at vertex 93288   
         S Curvature Calculation Type:                discrete
         S Mean Vertex Separation (Whole Surface):     0.84418 +- 0.23239 mm
         S Total Surface Area:                     79108.33594 mm^2
         S Total Number of Vertices:                    132085
         S Average Vertex Area (Whole Surface):        0.59892 mm^2
         S Natural Surface Integral:               30852.63281
         S Rectified Surface Integral:             30852.63281
         S Positive Surface Integral:              30852.63281
         S Negative Surface Integral:                  0.00000
         S Mean Natural Surface Integral:              0.23358 across 132085 (100.00%) vertices
         S Mean Rectified Surface Integral:            0.23358 across 132085 (100.00%) vertices
         S Mean Positive Surface Integral:             0.23358 across 132085 (100.00%) vertices
         S Mean Negative Surface Integral:             0.00000 across 0 (00.00%) vertices
         S AreaNorm Natural Surface Integral:          0.39000 across 79108.406250 (100.00%) mm^2
         S AreaNorm Rectified Surface Integral:        0.39000 across 79108.406250 (100.00%) mm^2
         S AreaNorm Positive Surface Integral:         0.39000 across 79108.406250 (100.00%) mm^2
         S AreaNorm Negative Surface Integral:         0.00000 across 0.000000 (00.00%) mm^2

C <mean> +- <std> (using 'lh.smoothwm'):               0.45364 +- 0.9992 mm^-2
         C Min:                                        0.00113 at vertex 54164   
         C Max:                                       95.51882 at vertex 93288   
         C Curvature Calculation Type:                discrete
         C Mean Vertex Separation (Whole Surface):     0.84418 +- 0.23239 mm
         C Total Surface Area:                     79108.33594 mm^2
         C Total Number of Vertices:                    132085
         C Average Vertex Area (Whole Surface):        0.59892 mm^2
         C Natural Surface Integral:               22851.75391
         C Rectified Surface Integral:             22851.75391
         C Positive Surface Integral:              22851.75391
         C Negative Surface Integral:                  0.00000
         C Mean Natural Surface Integral:              0.17301 across 132085 (100.00%) vertices
         C Mean Rectified Surface Integral:            0.17301 across 132085 (100.00%) vertices
         C Mean Positive Surface Integral:             0.17301 across 132085 (100.00%) vertices
         C Mean Negative Surface Integral:             0.00000 across 0 (00.00%) vertices
         C AreaNorm Natural Surface Integral:          0.28887 across 79108.406250 (100.00%) mm^2
         C AreaNorm Rectified Surface Integral:        0.28887 across 79108.406250 (100.00%) mm^2
         C AreaNorm Positive Surface Integral:         0.28887 across 79108.406250 (100.00%) mm^2
         C AreaNorm Negative Surface Integral:         0.00000 across 0.000000 (00.00%) mm^2

BE <mean> +- <std> (using 'lh.smoothwm'):              2.40852 +- 73.4965 mm^-2
        BE Min:                                        0.00000 at vertex 54164   
        BE Max:                                    18247.68945 at vertex 93288   
        BE Curvature Calculation Type:                discrete
        BE Mean Vertex Separation (Whole Surface):     0.84418 +- 0.23239 mm
        BE Total Surface Area:                     79108.33594 mm^2
        BE Total Number of Vertices:                    132085
        BE Average Vertex Area (Whole Surface):        0.59892 mm^2
        BE Natural Surface Integral:               30876.51172
        BE Rectified Surface Integral:             30876.51172
        BE Positive Surface Integral:              30876.51172
        BE Negative Surface Integral:                  0.00000
        BE Mean Natural Surface Integral:              0.23376 across 132085 (100.00%) vertices
        BE Mean Rectified Surface Integral:            0.23376 across 132085 (100.00%) vertices
        BE Mean Positive Surface Integral:             0.23376 across 132085 (100.00%) vertices
        BE Mean Negative Surface Integral:             0.00000 across 0 (00.00%) vertices
        BE AreaNorm Natural Surface Integral:          0.39031 across 79108.406250 (100.00%) mm^2
        BE AreaNorm Rectified Surface Integral:        0.39031 across 79108.406250 (100.00%) mm^2
        BE AreaNorm Positive Surface Integral:         0.39031 across 79108.406250 (100.00%) mm^2
        BE AreaNorm Negative Surface Integral:         0.00000 across 0.000000 (00.00%) mm^2

FI <mean> +- <std> (using 'lh.smoothwm'):              2.07003 +- 65.2823 mm^-2
        FI Min:                                        0.00000 at vertex 20      
        FI Max:                                    16021.93457 at vertex 93288   
        FI Curvature Calculation Type:                discrete
        FI Mean Vertex Separation (Whole Surface):     0.84418 +- 0.23239 mm
        FI Total Surface Area:                     79108.33594 mm^2
        FI Total Number of Vertices:                    132085
        FI Average Vertex Area (Whole Surface):        0.59892 mm^2
        FI Natural Surface Integral:               23992.62891
        FI Rectified Surface Integral:             23992.62891
        FI Positive Surface Integral:              23992.62891
        FI Negative Surface Integral:                  0.00000
        FI Mean Natural Surface Integral:              0.18165 across 132085 (100.00%) vertices
        FI Mean Rectified Surface Integral:            0.18165 across 132085 (100.00%) vertices
        FI Mean Positive Surface Integral:             0.18165 across 132085 (100.00%) vertices
        FI Mean Negative Surface Integral:             0.00000 across 0 (00.00%) vertices
        FI AreaNorm Natural Surface Integral:          0.30329 across 79108.406250 (100.00%) mm^2
        FI AreaNorm Rectified Surface Integral:        0.30329 across 79108.406250 (100.00%) mm^2
        FI AreaNorm Positive Surface Integral:         0.30329 across 79108.406250 (100.00%) mm^2
        FI AreaNorm Negative Surface Integral:         0.00000 across 0.000000 (00.00%) mm^2

curv -- calculation type:                                discrete
curv -- Folding Index (FI):                            1909.27271
curv -- Intrinsic Curvature Index - positive (ICIp):    207.04343
curv -- Intrinsic Curvature Index - negative (ICIn):    206.04343
curv -- Intrinsic Curvature Index - natural  (ICIt):      1.00000

Mean across 10 curvatures: 6.8989e-01 +- 9.7712e-01
