# Supplementary material for: Computer assisted diagnosis of Alzheimer’s disease using statistical likelihood-ratio test
Source: PLoS One. 2023 Feb 17;18(2):e0279574. doi: 10.1371/journal.pone.0279574 (PMC9937475; doi:10.1371/journal.pone.0279574)
Supplement: S2 File — (ZIP) [file pone.0279574.s002.zip › ADNI_NC/1_1_20/S27824/stats/lh.w-g.pct.stats]

# Title Segmentation Statistics 
# 
# generating_program mri_segstats
# cvs_version $Id: mri_segstats.c,v 1.121 2016/05/31 17:27:11 greve Exp $
# cmdline mri_segstats --in /home/span/acad/xzheng/freesurfer/subjects/S27824/surf/lh.w-g.pct.mgh --annot S27824 lh aparc --sum /home/span/acad/xzheng/freesurfer/subjects/S27824/stats/lh.w-g.pct.stats --snr 
# sysname  Linux
# hostname ada
# machine  x86_64
# user     xzheng
# anatomy_type surface
# 
# SUBJECTS_DIR /home/span/acad/xzheng/freesurfer/subjects
# subjectname S27824
# Annot S27824 lh aparc
# ColorTable /tmp/mri_segstats.tmp.S27824.lh.53.ctab 
# ColorTableTimeStamp 2020/01/24 21:35:50 
# InVolFile  /home/span/acad/xzheng/freesurfer/subjects/S27824/surf/lh.w-g.pct.mgh 
# InVolFileTimeStamp  2020/01/24 21:35:48 
# InVolFrame 0 
# Only reporting non-empty segmentations
# VertexArea_mm2 0.655635 
# TableCol  1 ColHeader Index 
# TableCol  1 FieldName Index 
# TableCol  1 Units     NA 
# TableCol  2 ColHeader SegId 
# TableCol  2 FieldName Segmentation Id
# TableCol  2 Units     NA
# TableCol  3 ColHeader NVertices 
# TableCol  3 FieldName Number of Vertices
# TableCol  3 Units     unitless
# TableCol  4 ColHeader Area_mm2
# TableCol  4 FieldName Area
# TableCol  4 Units     mm^2
# TableCol  5 ColHeader StructName
# TableCol  5 FieldName Structure Name
# TableCol  5 Units     NA
# TableCol  6 ColHeader Mean 
# TableCol  6 FieldName Intensity Mean
# TableCol  6 Units     unknown
# TableCol  7 ColHeader StdDev
# TableCol  7 FieldName Itensity StdDev
# TableCol  7 Units     unknown
# TableCol  8 ColHeader Min
# TableCol  8 FieldName Intensity Min
# TableCol  8 Units     unknown
# TableCol  9 ColHeader Max
# TableCol  9 FieldName Intensity Max
# TableCol  9 Units     unknown
# TableCol 10 ColHeader Range
# TableCol 10 FieldName Intensity Range
# TableCol 10 Units     unknown
# TableCol 11 ColHeader SNR
# TableCol 11 FieldName Intensity SNR
# TableCol 11 Units     none
# NRows 35 
# NTableCols 11 
# ColHeaders  Index SegId NVertices Area_mm2 StructName Mean StdDev Min Max Range SNR  
  1 1000      9612     6337.7  unknown                            0.0550     1.0553   -22.4505    30.3901    52.8405     0.0521 
  2 1001      1310      939.3  bankssts                          28.8834     5.4667    13.2129    44.1637    30.9509     5.2835 
  3 1002       905      542.0  caudalanteriorcingulate           32.5901     9.3998     7.4687    58.4930    51.0243     3.4671 
  4 1003      2734     1742.1  caudalmiddlefrontal               28.1961     6.4655     5.9867    45.9453    39.9586     4.3610 
  5 1005      2083     1333.7  cuneus                            23.0638     7.3037     0.3845    46.0478    45.6633     3.1578 
  6 1006       761      527.1  entorhinal                        26.7217     9.8988     0.0000    49.7880    49.7880     2.6995 
  7 1007      5221     3483.5  fusiform                          27.4811     8.0329   -25.8397    50.5473    76.3870     3.4211 
  8 1008      7093     4709.3  inferiorparietal                  28.2439     6.8643    -2.3123    58.9676    61.2799     4.1146 
  9 1009      5268     3588.0  inferiortemporal                  30.0509     7.2698     1.9184    59.1393    57.2210     4.1337 
 10 1010      1622      982.2  isthmuscingulate                  23.3429     9.1702   -36.2574    52.1737    88.4311     2.5455 
 11 1011      7807     5000.1  lateraloccipital                  24.1739     7.5189    -4.3317    54.7599    59.0916     3.2151 
 12 1012      3973     2591.7  lateralorbitofrontal              26.5218     7.9223   -12.1831    49.8627    62.0459     3.3477 
 13 1013      4227     2731.0  lingual                           21.7516    10.7891   -76.1401    53.1627   129.3029     2.0161 
 14 1014      3055     1975.5  medialorbitofrontal               25.6568    10.1632   -28.5944    66.2728    94.8672     2.5245 
 15 1015      4687     3138.7  middletemporal                    30.2812     6.8768    -2.8352    59.5530    62.3882     4.4034 
 16 1016       946      666.7  parahippocampal                   24.6744    20.9148   -95.8279    58.4145   154.2424     1.1798 
 17 1017      2057     1350.5  paracentral                       20.1663     7.4405    -3.7212    42.4186    46.1397     2.7103 
 18 1018      2493     1608.0  parsopercularis                   27.5423     6.1183    -0.7781    49.9969    50.7750     4.5016 
 19 1019      1153      735.5  parsorbitalis                     28.0055     7.2850     8.2017    56.1200    47.9183     3.8442 
 20 1020      1867     1261.5  parstriangularis                  27.5184     6.1426     8.5745    44.6477    36.0732     4.4799 
 21 1021      1605     1110.9  pericalcarine                     19.6468     8.2228   -18.6963    44.5600    63.2563     2.3893 
 22 1022      6190     3925.8  postcentral                       20.1115     8.3012   -55.5364    61.1897   116.7261     2.4227 
 23 1023       819      522.6  posteriorcingulate                33.1862     8.2890     6.6995    51.0864    44.3869     4.0036 
 24 1024      6335     3987.0  precentral                        21.9648     7.7023    -6.8989    46.0614    52.9602     2.8517 
 25 1025      4838     3248.3  precuneus                         25.9818     7.8377   -17.9864    51.0691    69.0555     3.3150 
 26 1026      1284      801.1  rostralanteriorcingulate          25.6635    17.7613   -58.4805    50.2914   108.7718     1.4449 
 27 1027      7649     5114.1  rostralmiddlefrontal              27.8022     7.6406   -13.3176    56.7892    70.1068     3.6387 
 28 1028     10357     6690.8  superiorfrontal                   28.5283     7.3473    -5.5983    63.2627    68.8610     3.8828 
 29 1029      7326     4932.9  superiorparietal                  25.7723     6.9403     1.3072    62.0534    60.7462     3.7134 
 30 1030      5833     3867.2  superiortemporal                  27.7700     6.9720   -12.2746    50.1805    62.4552     3.9831 
 31 1031      5516     3585.6  supramarginal                     27.8827     6.0869     1.0569    53.7267    52.6698     4.5808 
 32 1032       398      250.3  frontalpole                       25.0065     9.3167     2.6413    47.3389    44.6976     2.6841 
 33 1033       758      520.9  temporalpole                      31.4030     7.2117     0.0504    57.3065    57.2561     4.3545 
 34 1034       753      404.4  transversetemporal                19.0351     5.9504    -3.0190    37.4399    40.4589     3.1989 
 35 1035      3550     2393.7  insula                            24.4626     7.9447   -20.0451    49.2413    69.2865     3.0791 
