# Supplementary material for: Computer assisted diagnosis of Alzheimer’s disease using statistical likelihood-ratio test
Source: PLoS One. 2023 Feb 17;18(2):e0279574. doi: 10.1371/journal.pone.0279574 (PMC9937475; doi:10.1371/journal.pone.0279574)
Supplement: S2 File — (ZIP) [file pone.0279574.s002.zip › ADNI_NC/1_1_20/S27824/stats/rh.aparc.a2009s.stats]

# Table of FreeSurfer cortical parcellation anatomical statistics 
# 
# CreationTime 2020/01/24-10:33:49-GMT
# generating_program mris_anatomical_stats
# cvs_version $Id: mris_anatomical_stats.c,v 1.79 2016/03/14 15:15:34 greve Exp $
# mrisurf.c-cvs_version $Id: mrisurf.c,v 1.781.2.6 2016/12/27 16:47:14 zkaufman Exp $
# cmdline mris_anatomical_stats -th3 -mgz -cortex ../label/rh.cortex.label -f ../stats/rh.aparc.a2009s.stats -b -a ../label/rh.aparc.a2009s.annot -c ../label/aparc.annot.a2009s.ctab S27824 rh white 
# sysname  Linux
# hostname ada
# machine  x86_64
# user     xzheng
# 
# SUBJECTS_DIR /home/span/acad/xzheng/freesurfer/subjects
# anatomy_type surface
# subjectname S27824
# hemi rh
# AnnotationFile ../label/rh.aparc.a2009s.annot
# AnnotationFileTimeStamp 2020/01/24 21:33:13
# Measure Cortex, NumVert, Number of Vertices, 124276, unitless
# Measure Cortex, WhiteSurfArea, White Surface Total Area, 81733.4, mm^2
# Measure Cortex, MeanThickness, Mean Thickness, 2.34307, mm
# Measure BrainSeg, BrainSegVol, Brain Segmentation Volume, 1193881.000000, mm^3
# Measure BrainSegNotVent, BrainSegVolNotVent, Brain Segmentation Volume Without Ventricles, 1075566.000000, mm^3
# Measure BrainSegNotVentSurf, BrainSegVolNotVentSurf, Brain Segmentation Volume Without Ventricles from Surf, 1073833.729145, mm^3
# Measure Cortex, CortexVol Total cortical gray matter volume, 426629.767645, mm^3
# Measure SupraTentorial, SupraTentorialVol, Supratentorial volume, 1050143.729145, mm^3
# Measure SupraTentorialNotVent, SupraTentorialVolNotVent, Supratentorial volume, 939538.729145, mm^3
# Measure EstimatedTotalIntraCranialVol, eTIV, Estimated Total Intracranial Volume, 1773137.223306, mm^3
# NTableCols 10
# TableCol  1 ColHeader StructName
# TableCol  1 FieldName Structure Name
# TableCol  1 Units     NA
# TableCol  2 ColHeader NumVert
# TableCol  2 FieldName Number of Vertices
# TableCol  2 Units     unitless
# TableCol  3 ColHeader SurfArea
# TableCol  3 FieldName Surface Area
# TableCol  3 Units     mm^2
# TableCol  4 ColHeader GrayVol
# TableCol  4 FieldName Gray Matter Volume
# TableCol  4 Units     mm^3
# TableCol  5 ColHeader ThickAvg 
# TableCol  5 FieldName Average Thickness
# TableCol  5 Units     mm
# TableCol  6 ColHeader ThickStd
# TableCol  6 FieldName Thickness StdDev
# TableCol  6 Units     mm 
# TableCol  7 ColHeader MeanCurv
# TableCol  7 FieldName Integrated Rectified Mean Curvature
# TableCol  7 Units     mm^-1
# TableCol  8 ColHeader GausCurv 
# TableCol  8 FieldName Integrated Rectified Gaussian Curvature
# TableCol  8 Units     mm^-2
# TableCol  9 ColHeader  FoldInd
# TableCol  9 FieldName  Folding Index 
# TableCol  9 Units      unitless 
# TableCol 10 ColHeader CurvInd
# TableCol 10 FieldName Intrinsic Curvature Index
# TableCol 10 Units     unitless
# ColHeaders StructName NumVert SurfArea GrayVol ThickAvg ThickStd MeanCurv GausCurv FoldInd CurvInd
G&S_frontomargin                         1155    801   1861  2.145 0.604     0.153     0.037       17     1.9
G&S_occipital_inf                        1335    872   2250  2.311 0.550     0.126     0.027       14     1.4
G&S_paracentral                          1494    977   2336  1.997 0.647     0.125     0.027       13     1.9
G&S_subcentral                           1235    791   2305  2.595 0.548     0.125     0.024       12     1.2
G&S_transv_frontopol                     1127    751   2164  2.249 0.561     0.155     0.041       22     1.7
G&S_cingul-Ant                           2900   1946   4608  2.314 0.540     0.127     0.025       36     2.9
G&S_cingul-Mid-Ant                       1304    866   1918  2.515 0.794     0.151     0.037       24     1.8
G&S_cingul-Mid-Post                      1328    912   2077  2.344 0.561     0.141     0.033       16     1.7
G_cingul-Post-dorsal                      280    167    491  2.603 0.611     0.158     0.042        6     0.5
G_cingul-Post-ventral                     343    168    566  2.616 0.653     0.102     0.036        3     0.5
G_cuneus                                 1938   1287   2522  1.766 0.637     0.157     0.039       31     3.2
G_front_inf-Opercular                    1117    684   2445  2.633 0.512     0.121     0.027       14     1.1
G_front_inf-Orbital                       368    230    819  2.567 0.431     0.133     0.027        5     0.4
G_front_inf-Triangul                      721    467   1464  2.420 0.483     0.129     0.031       10     0.9
G_front_middle                           3858   2362   7478  2.355 0.542     0.139     0.036       61     5.5
G_front_sup                              6501   4053  13721  2.715 0.602     0.139     0.036       95     9.9
G_Ins_lg&S_cent_ins                       664    430   1236  2.531 0.622     0.111     0.033        7     0.7
G_insular_short                           980    628   2525  3.205 0.872     0.125     0.039       12     1.6
G_occipital_middle                       2456   1554   4932  2.547 0.564     0.143     0.039       37     3.7
G_occipital_sup                          1747   1088   3335  2.352 0.811     0.126     0.029       19     2.1
G_oc-temp_lat-fusifor                    2631   1697   6003  2.719 0.624     0.135     0.034       41     3.5
G_oc-temp_med-Lingual                    2606   1630   3412  1.788 0.591     0.141     0.034       36     4.0
G_oc-temp_med-Parahip                    1380    938   4254  3.196 0.873     0.131     0.034       17     1.7
G_orbital                                2693   1686   5788  2.579 0.643     0.143     0.045       44     4.4
G_pariet_inf-Angular                     3567   2283   8281  2.563 0.723     0.146     0.037       58     5.2
G_pariet_inf-Supramar                    1974   1276   4352  2.689 0.453     0.137     0.031       27     2.5
G_parietal_sup                           2503   1580   5039  2.449 0.707     0.145     0.035       36     3.4
G_postcentral                            2474   1457   3323  1.927 0.491     0.138     0.049       39     5.3
G_precentral                             2720   1600   5315  2.575 0.627     0.120     0.029       28     3.1
G_precuneus                              2413   1634   4321  2.240 0.629     0.135     0.035       30     3.5
G_rectus                                  931    555   1665  2.423 0.617     0.149     0.041       18     1.5
G_subcallosal                             506    316    603  2.080 1.294     0.080     0.025        4     0.4
G_temp_sup-G_T_transv                     441    209    724  2.463 0.400     0.098     0.021        4     0.4
G_temp_sup-Lateral                       1936   1190   4418  2.803 0.504     0.123     0.027       27     2.0
G_temp_sup-Plan_polar                     862    602   1985  3.052 0.627     0.089     0.015        4     0.6
G_temp_sup-Plan_tempo                     966    571   1547  2.371 0.504     0.107     0.030       10     1.1
G_temporal_inf                           2753   1836   7689  2.949 0.731     0.150     0.042       54     4.5
G_temporal_middle                        2616   1738   7201  3.081 0.510     0.138     0.031       41     3.4
Lat_Fis-ant-Horizont                      292    210    338  1.906 0.456     0.096     0.015        1     0.2
Lat_Fis-ant-Vertical                      315    239    429  1.980 0.485     0.080     0.011        1     0.1
Lat_Fis-post                             1244    843   1627  2.155 0.548     0.082     0.015        4     0.8
Pole_occipital                           3161   2032   3997  1.771 0.506     0.137     0.030       40     3.8
Pole_temporal                            1550   1056   5029  3.282 0.669     0.143     0.035       23     2.0
S_calcarine                              1958   1344   1855  1.558 0.461     0.116     0.027       14     2.1
S_central                                3173   2264   3555  1.853 0.677     0.144     0.036       41     5.1
S_cingul-Marginalis                       985    685   1467  2.427 0.484     0.117     0.023        7     0.9
S_circular_insula_ant                     549    383   1013  2.967 0.504     0.082     0.015        1     0.4
S_circular_insula_inf                    1296    874   1800  2.292 0.483     0.065     0.008        3     0.5
S_circular_insula_sup                    1231    890   1759  2.257 0.431     0.103     0.018        5     1.0
S_collat_transv_ant                      1060    751   1592  2.203 0.546     0.090     0.011        5     0.5
S_collat_transv_post                      509    337    538  1.863 0.420     0.162     0.037        7     0.9
S_front_inf                              1906   1270   2352  1.918 0.472     0.120     0.024       17     1.8
S_front_middle                           2119   1403   2617  1.907 0.550     0.117     0.026       17     2.0
S_front_sup                              2515   1712   3567  2.229 0.536     0.113     0.021       18     2.1
S_interm_prim-Jensen                      380    274    430  2.158 0.483     0.156     0.034        4     0.6
S_intrapariet&P_trans                    3268   2248   4489  2.107 0.468     0.120     0.025       28     3.4
S_oc_middle&Lunatus                       930    657   1173  2.238 0.537     0.123     0.026        7     1.0
S_oc_sup&transversal                     1216    857   1539  2.107 0.500     0.125     0.025       11     1.1
S_occipital_ant                           734    492   1078  2.127 0.486     0.141     0.031        8     1.1
S_oc-temp_lat                            1141    814   1755  2.519 0.445     0.112     0.023        6     1.0
S_oc-temp_med&Lingual                    1993   1464   2619  1.986 0.571     0.109     0.019       15     1.6
S_orbital_lateral                         526    340    519  1.716 0.324     0.104     0.016        3     0.4
S_orbital_med-olfact                      696    493    913  2.090 0.548     0.101     0.014        4     0.3
S_orbital-H_Shaped                       1478   1040   2346  2.357 0.582     0.141     0.031       15     1.9
S_parieto_occipital                      2230   1440   2568  1.936 0.499     0.111     0.024       18     2.1
S_pericallosal                           1474    855   1228  1.748 1.246     0.128     0.022       27     1.3
S_postcentral                            2714   1805   3412  2.091 0.529     0.113     0.023       19     2.6
S_precentral-inf-part                    1780   1179   2516  2.308 0.518     0.101     0.019       11     1.4
S_precentral-sup-part                    1459   1004   1986  2.418 0.550     0.112     0.018       10     1.1
S_suborbital                              270    183    340  2.347 0.605     0.145     0.027        3     0.3
S_subparietal                             970    646   1505  2.450 0.460     0.115     0.025        7     0.9
S_temporal_inf                           1460   1038   2015  2.347 0.501     0.123     0.021       10     1.4
S_temporal_sup                           6549   4557  10110  2.407 0.517     0.103     0.018       39     5.0
S_temporal_transverse                     322    229    335  1.665 0.344     0.106     0.011        2     0.2
