# Supplementary material for: Computer assisted diagnosis of Alzheimer’s disease using statistical likelihood-ratio test
Source: PLoS One. 2023 Feb 17;18(2):e0279574. doi: 10.1371/journal.pone.0279574 (PMC9937475; doi:10.1371/journal.pone.0279574)
Supplement: S2 File — (ZIP) [file pone.0279574.s002.zip › ADNI_NC/1_1_20/S27824/stats/rh.aparc.DKTatlas.stats]

# Table of FreeSurfer cortical parcellation anatomical statistics 
# 
# CreationTime 2020/01/24-10:35:20-GMT
# generating_program mris_anatomical_stats
# cvs_version $Id: mris_anatomical_stats.c,v 1.79 2016/03/14 15:15:34 greve Exp $
# mrisurf.c-cvs_version $Id: mrisurf.c,v 1.781.2.6 2016/12/27 16:47:14 zkaufman Exp $
# cmdline mris_anatomical_stats -th3 -mgz -cortex ../label/rh.cortex.label -f ../stats/rh.aparc.DKTatlas.stats -b -a ../label/rh.aparc.DKTatlas.annot -c ../label/aparc.annot.DKTatlas.ctab S27824 rh white 
# sysname  Linux
# hostname ada
# machine  x86_64
# user     xzheng
# 
# SUBJECTS_DIR /home/span/acad/xzheng/freesurfer/subjects
# anatomy_type surface
# subjectname S27824
# hemi rh
# AnnotationFile ../label/rh.aparc.DKTatlas.annot
# AnnotationFileTimeStamp 2020/01/24 21:34:43
# Measure Cortex, NumVert, Number of Vertices, 124276, unitless
# Measure Cortex, WhiteSurfArea, White Surface Total Area, 81733.4, mm^2
# Measure Cortex, MeanThickness, Mean Thickness, 2.34307, mm
# Measure BrainSeg, BrainSegVol, Brain Segmentation Volume, 1193881.000000, mm^3
# Measure BrainSegNotVent, BrainSegVolNotVent, Brain Segmentation Volume Without Ventricles, 1075566.000000, mm^3
# Measure BrainSegNotVentSurf, BrainSegVolNotVentSurf, Brain Segmentation Volume Without Ventricles from Surf, 1073833.729145, mm^3
# Measure Cortex, CortexVol Total cortical gray matter volume, 426629.767645, mm^3
# Measure SupraTentorial, SupraTentorialVol, Supratentorial volume, 1050143.729145, mm^3
# Measure SupraTentorialNotVent, SupraTentorialVolNotVent, Supratentorial volume, 939538.729145, mm^3
# Measure EstimatedTotalIntraCranialVol, eTIV, Estimated Total Intracranial Volume, 1773137.223306, mm^3
# NTableCols 10
# TableCol  1 ColHeader StructName
# TableCol  1 FieldName Structure Name
# TableCol  1 Units     NA
# TableCol  2 ColHeader NumVert
# TableCol  2 FieldName Number of Vertices
# TableCol  2 Units     unitless
# TableCol  3 ColHeader SurfArea
# TableCol  3 FieldName Surface Area
# TableCol  3 Units     mm^2
# TableCol  4 ColHeader GrayVol
# TableCol  4 FieldName Gray Matter Volume
# TableCol  4 Units     mm^3
# TableCol  5 ColHeader ThickAvg 
# TableCol  5 FieldName Average Thickness
# TableCol  5 Units     mm
# TableCol  6 ColHeader ThickStd
# TableCol  6 FieldName Thickness StdDev
# TableCol  6 Units     mm 
# TableCol  7 ColHeader MeanCurv
# TableCol  7 FieldName Integrated Rectified Mean Curvature
# TableCol  7 Units     mm^-1
# TableCol  8 ColHeader GausCurv 
# TableCol  8 FieldName Integrated Rectified Gaussian Curvature
# TableCol  8 Units     mm^-2
# TableCol  9 ColHeader  FoldInd
# TableCol  9 FieldName  Folding Index 
# TableCol  9 Units      unitless 
# TableCol 10 ColHeader CurvInd
# TableCol 10 FieldName Intrinsic Curvature Index
# TableCol 10 Units     unitless
# ColHeaders StructName NumVert SurfArea GrayVol ThickAvg ThickStd MeanCurv GausCurv FoldInd CurvInd
caudalanteriorcingulate                  1445    907   1995  2.313 0.977     0.166     0.035       39     2.0
caudalmiddlefrontal                      3313   2122   5038  2.255 0.543     0.118     0.022       32     2.9
cuneus                                   2540   1696   3240  1.787 0.595     0.142     0.034       33     3.6
entorhinal                                576    409   2113  3.526 0.718     0.131     0.029        6     0.6
fusiform                                 4740   3220   9747  2.568 0.659     0.129     0.031       61     5.9
inferiorparietal                         8681   5856  16173  2.396 0.641     0.131     0.030      102    10.8
inferiortemporal                         5329   3644  12072  2.700 0.733     0.134     0.032       73     6.8
isthmuscingulate                         1275    736   1623  2.030 0.847     0.101     0.021       13     1.0
lateraloccipital                         7437   4773  11027  2.130 0.591     0.138     0.031       92     9.3
lateralorbitofrontal                     4431   2977   8040  2.455 0.668     0.140     0.037       61     6.4
lingual                                  3961   2607   5001  1.769 0.548     0.134     0.031       46     5.5
medialorbitofrontal                      2586   1648   4134  2.232 0.709     0.132     0.035       40     3.6
middletemporal                           5969   4084  12961  2.789 0.576     0.119     0.023       63     5.9
parahippocampal                           897    640   1808  2.392 0.894     0.097     0.013        6     0.4
paracentral                              2249   1510   3198  2.087 0.546     0.128     0.030       21     2.9
parsopercularis                          1944   1273   3346  2.347 0.556     0.106     0.023       17     1.7
parsorbitalis                            1056    666   2002  2.459 0.531     0.124     0.035       11     1.5
parstriangularis                         1757   1194   2786  2.120 0.509     0.120     0.026       19     1.9
pericalcarine                            1926   1300   1678  1.425 0.244     0.125     0.029       18     2.4
postcentral                              6867   4415   9237  1.969 0.618     0.129     0.035       83    10.3
posteriorcingulate                       1363    874   2043  2.155 1.090     0.140     0.031       21     1.7
precentral                               7048   4585  11473  2.390 0.645     0.122     0.027       66     8.3
precuneus                                5456   3613   8123  2.179 0.566     0.124     0.031       57     6.8
rostralanteriorcingulate                 1202    774   2169  2.677 0.822     0.126     0.027       18     1.1
rostralmiddlefrontal                     5885   3770   9279  2.124 0.582     0.133     0.032       73     7.6
superiorfrontal                         12340   8071  22369  2.503 0.613     0.131     0.031      147    15.2
superiorparietal                         6467   4238  11011  2.300 0.670     0.128     0.030       69     7.6
superiortemporal                         7490   4900  15002  2.685 0.661     0.106     0.022       66     6.4
supramarginal                            4401   2849   7836  2.457 0.539     0.126     0.028       48     5.0
transversetemporal                        603    314    837  2.293 0.445     0.094     0.016        5     0.4
insula                                   3042   2067   6027  2.718 0.806     0.102     0.024       21     2.8
