# Supplementary material for: Computer assisted diagnosis of Alzheimer’s disease using statistical likelihood-ratio test
Source: PLoS One. 2023 Feb 17;18(2):e0279574. doi: 10.1371/journal.pone.0279574 (PMC9937475; doi:10.1371/journal.pone.0279574)
Supplement: S2 File — (ZIP) [file pone.0279574.s002.zip › ADNI_NC/1_1_20/S27824/stats/rh.aparc.pial.stats]

# Table of FreeSurfer cortical parcellation anatomical statistics 
# 
# CreationTime 2020/01/24-10:32:13-GMT
# generating_program mris_anatomical_stats
# cvs_version $Id: mris_anatomical_stats.c,v 1.79 2016/03/14 15:15:34 greve Exp $
# mrisurf.c-cvs_version $Id: mrisurf.c,v 1.781.2.6 2016/12/27 16:47:14 zkaufman Exp $
# cmdline mris_anatomical_stats -th3 -mgz -cortex ../label/rh.cortex.label -f ../stats/rh.aparc.pial.stats -b -a ../label/rh.aparc.annot -c ../label/aparc.annot.ctab S27824 rh pial 
# sysname  Linux
# hostname ada
# machine  x86_64
# user     xzheng
# 
# SUBJECTS_DIR /home/span/acad/xzheng/freesurfer/subjects
# anatomy_type surface
# subjectname S27824
# hemi rh
# AnnotationFile ../label/rh.aparc.annot
# AnnotationFileTimeStamp 2020/01/24 21:02:17
# Measure Cortex, NumVert, Number of Vertices, 124267, unitless
# Measure Cortex, PialSurfArea, Pial Surface Total Area, 97791.7, mm^2
# Measure Cortex, MeanThickness, Mean Thickness, 2.34305, mm
# Measure BrainSeg, BrainSegVol, Brain Segmentation Volume, 1193881.000000, mm^3
# Measure BrainSegNotVent, BrainSegVolNotVent, Brain Segmentation Volume Without Ventricles, 1075566.000000, mm^3
# Measure BrainSegNotVentSurf, BrainSegVolNotVentSurf, Brain Segmentation Volume Without Ventricles from Surf, 1073833.729145, mm^3
# Measure Cortex, CortexVol Total cortical gray matter volume, 426629.767645, mm^3
# Measure SupraTentorial, SupraTentorialVol, Supratentorial volume, 1050143.729145, mm^3
# Measure SupraTentorialNotVent, SupraTentorialVolNotVent, Supratentorial volume, 939538.729145, mm^3
# Measure EstimatedTotalIntraCranialVol, eTIV, Estimated Total Intracranial Volume, 1773137.223306, mm^3
# NTableCols 10
# TableCol  1 ColHeader StructName
# TableCol  1 FieldName Structure Name
# TableCol  1 Units     NA
# TableCol  2 ColHeader NumVert
# TableCol  2 FieldName Number of Vertices
# TableCol  2 Units     unitless
# TableCol  3 ColHeader SurfArea
# TableCol  3 FieldName Surface Area
# TableCol  3 Units     mm^2
# TableCol  4 ColHeader GrayVol
# TableCol  4 FieldName Gray Matter Volume
# TableCol  4 Units     mm^3
# TableCol  5 ColHeader ThickAvg 
# TableCol  5 FieldName Average Thickness
# TableCol  5 Units     mm
# TableCol  6 ColHeader ThickStd
# TableCol  6 FieldName Thickness StdDev
# TableCol  6 Units     mm 
# TableCol  7 ColHeader MeanCurv
# TableCol  7 FieldName Integrated Rectified Mean Curvature
# TableCol  7 Units     mm^-1
# TableCol  8 ColHeader GausCurv 
# TableCol  8 FieldName Integrated Rectified Gaussian Curvature
# TableCol  8 Units     mm^-2
# TableCol  9 ColHeader  FoldInd
# TableCol  9 FieldName  Folding Index 
# TableCol  9 Units      unitless 
# TableCol 10 ColHeader CurvInd
# TableCol 10 FieldName Intrinsic Curvature Index
# TableCol 10 Units     unitless
# ColHeaders StructName NumVert SurfArea GrayVol ThickAvg ThickStd MeanCurv GausCurv FoldInd CurvInd
bankssts                                 1491   1015   2642  2.532 0.495     0.121     0.028       15     1.7
caudalanteriorcingulate                  1291    872   1797  2.388 0.932     0.161     0.047       60     1.8
caudalmiddlefrontal                      3138   2301   4883  2.261 0.544     0.118     0.021       29     2.8
cuneus                                   2025   1618   2566  1.770 0.544     0.132     0.029       20     2.7
entorhinal                                632    806   2316  3.577 0.699     0.181     0.043        9     1.1
fusiform                                 5170   4592  10825  2.584 0.678     0.156     0.036       71     8.6
inferiorparietal                         8807   7338  16642  2.417 0.647     0.138     0.030      100    12.0
inferiortemporal                         4907   4503  10893  2.689 0.722     0.152     0.034       72     7.5
isthmuscingulate                         1249    845   1570  2.018 0.842     0.135     0.035       27     1.9
lateraloccipital                         7427   5613  10920  2.131 0.573     0.125     0.029       93     9.4
lateralorbitofrontal                     3723   2834   6627  2.471 0.646     0.145     0.035       51     5.7
lingual                                  4028   3205   5050  1.759 0.543     0.141     0.035       43     6.3
medialorbitofrontal                      3318   2462   5120  2.240 0.693     0.132     0.030       39     3.9
middletemporal                           4742   4155  10661  2.813 0.590     0.135     0.026       50     5.5
parahippocampal                           851    836   1733  2.376 0.869     0.151     0.030       11     1.3
paracentral                              2196   1594   3068  2.074 0.543     0.129     0.032       27     3.2
parsopercularis                          1788   1382   3148  2.423 0.538     0.117     0.022       15     1.7
parsorbitalis                            1189   1178   2422  2.452 0.514     0.169     0.033       13     1.8
parstriangularis                         1878   1530   3003  2.145 0.520     0.135     0.021       17     1.7
pericalcarine                            1975   1164   1719  1.417 0.242     0.107     0.024       21     1.8
postcentral                              6291   4812   8383  1.934 0.601     0.126     0.026       60     7.5
posteriorcingulate                       1287   1090   1879  2.092 1.174     0.177     0.056       39     3.6
precentral                               7359   5284  11959  2.399 0.651     0.107     0.023       83     7.3
precuneus                                5281   3748   7840  2.181 0.574     0.125     0.029       62     6.8
rostralanteriorcingulate                  887    773   1814  2.808 0.634     0.133     0.022        6     0.8
rostralmiddlefrontal                     8307   6635  13014  2.102 0.580     0.146     0.030       98    11.1
superiorfrontal                          9506   7272  17782  2.612 0.574     0.131     0.029      106    11.9
superiorparietal                         7820   6157  13249  2.293 0.682     0.132     0.032       95    10.8
superiortemporal                         5768   4550  10799  2.598 0.568     0.110     0.018       39     4.2
supramarginal                            4564   3407   7987  2.462 0.531     0.122     0.028       44     5.1
frontalpole                               444    500   1010  2.537 0.522     0.188     0.040        7     0.7
temporalpole                              672    778   2315  3.623 0.525     0.151     0.024        5     0.7
transversetemporal                        620    400    839  2.252 0.473     0.092     0.011        4     0.3
insula                                   3757   2618   6900  2.595 0.918     0.114     0.025       37     3.7
