# Supplementary material for: Computer assisted diagnosis of Alzheimer’s disease using statistical likelihood-ratio test
Source: PLoS One. 2023 Feb 17;18(2):e0279574. doi: 10.1371/journal.pone.0279574 (PMC9937475; doi:10.1371/journal.pone.0279574)
Supplement: S2 File — (ZIP) [file pone.0279574.s002.zip › ADNI_NC/1_1_20/S27824/stats/rh.aparc.stats]

# Table of FreeSurfer cortical parcellation anatomical statistics 
# 
# CreationTime 2020/01/24-10:31:44-GMT
# generating_program mris_anatomical_stats
# cvs_version $Id: mris_anatomical_stats.c,v 1.79 2016/03/14 15:15:34 greve Exp $
# mrisurf.c-cvs_version $Id: mrisurf.c,v 1.781.2.6 2016/12/27 16:47:14 zkaufman Exp $
# cmdline mris_anatomical_stats -th3 -mgz -cortex ../label/rh.cortex.label -f ../stats/rh.aparc.stats -b -a ../label/rh.aparc.annot -c ../label/aparc.annot.ctab S27824 rh white 
# sysname  Linux
# hostname ada
# machine  x86_64
# user     xzheng
# 
# SUBJECTS_DIR /home/span/acad/xzheng/freesurfer/subjects
# anatomy_type surface
# subjectname S27824
# hemi rh
# AnnotationFile ../label/rh.aparc.annot
# AnnotationFileTimeStamp 2020/01/24 21:02:17
# Measure Cortex, NumVert, Number of Vertices, 124267, unitless
# Measure Cortex, WhiteSurfArea, White Surface Total Area, 81723.4, mm^2
# Measure Cortex, MeanThickness, Mean Thickness, 2.34305, mm
# Measure BrainSeg, BrainSegVol, Brain Segmentation Volume, 1193881.000000, mm^3
# Measure BrainSegNotVent, BrainSegVolNotVent, Brain Segmentation Volume Without Ventricles, 1075566.000000, mm^3
# Measure BrainSegNotVentSurf, BrainSegVolNotVentSurf, Brain Segmentation Volume Without Ventricles from Surf, 1073833.729145, mm^3
# Measure Cortex, CortexVol Total cortical gray matter volume, 426629.767645, mm^3
# Measure SupraTentorial, SupraTentorialVol, Supratentorial volume, 1050143.729145, mm^3
# Measure SupraTentorialNotVent, SupraTentorialVolNotVent, Supratentorial volume, 939538.729145, mm^3
# Measure EstimatedTotalIntraCranialVol, eTIV, Estimated Total Intracranial Volume, 1773137.223306, mm^3
# NTableCols 10
# TableCol  1 ColHeader StructName
# TableCol  1 FieldName Structure Name
# TableCol  1 Units     NA
# TableCol  2 ColHeader NumVert
# TableCol  2 FieldName Number of Vertices
# TableCol  2 Units     unitless
# TableCol  3 ColHeader SurfArea
# TableCol  3 FieldName Surface Area
# TableCol  3 Units     mm^2
# TableCol  4 ColHeader GrayVol
# TableCol  4 FieldName Gray Matter Volume
# TableCol  4 Units     mm^3
# TableCol  5 ColHeader ThickAvg 
# TableCol  5 FieldName Average Thickness
# TableCol  5 Units     mm
# TableCol  6 ColHeader ThickStd
# TableCol  6 FieldName Thickness StdDev
# TableCol  6 Units     mm 
# TableCol  7 ColHeader MeanCurv
# TableCol  7 FieldName Integrated Rectified Mean Curvature
# TableCol  7 Units     mm^-1
# TableCol  8 ColHeader GausCurv 
# TableCol  8 FieldName Integrated Rectified Gaussian Curvature
# TableCol  8 Units     mm^-2
# TableCol  9 ColHeader  FoldInd
# TableCol  9 FieldName  Folding Index 
# TableCol  9 Units      unitless 
# TableCol 10 ColHeader CurvInd
# TableCol 10 FieldName Intrinsic Curvature Index
# TableCol 10 Units     unitless
# ColHeaders StructName NumVert SurfArea GrayVol ThickAvg ThickStd MeanCurv GausCurv FoldInd CurvInd
bankssts                                 1491   1025   2642  2.532 0.495     0.112     0.020       11     1.3
caudalanteriorcingulate                  1291    805   1797  2.388 0.932     0.167     0.035       36     1.8
caudalmiddlefrontal                      3138   1997   4883  2.261 0.544     0.113     0.021       29     2.6
cuneus                                   2025   1360   2566  1.770 0.544     0.147     0.035       29     2.9
entorhinal                                632    441   2316  3.577 0.699     0.134     0.031        6     0.8
fusiform                                 5170   3523  10825  2.584 0.678     0.131     0.031       66     6.3
inferiorparietal                         8807   5948  16642  2.417 0.647     0.130     0.030      103    11.1
inferiortemporal                         4907   3351  10893  2.689 0.722     0.133     0.032       68     6.3
isthmuscingulate                         1249    721   1570  2.018 0.842     0.102     0.021       13     1.0
lateraloccipital                         7427   4762  10920  2.131 0.573     0.137     0.031       91     9.4
lateralorbitofrontal                     3723   2478   6627  2.471 0.646     0.129     0.032       44     4.5
lingual                                  4028   2653   5050  1.759 0.543     0.135     0.031       47     5.7
medialorbitofrontal                      3318   2117   5120  2.240 0.693     0.131     0.031       48     4.0
middletemporal                           4742   3264  10661  2.813 0.590     0.121     0.024       53     4.8
parahippocampal                           851    604   1733  2.376 0.869     0.096     0.013        6     0.4
paracentral                              2196   1471   3068  2.074 0.543     0.131     0.031       21     2.9
parsopercularis                          1788   1162   3148  2.423 0.538     0.109     0.024       16     1.6
parsorbitalis                            1189    772   2422  2.452 0.514     0.144     0.039       16     1.9
parstriangularis                         1878   1267   3003  2.145 0.520     0.113     0.023       18     1.7
pericalcarine                            1975   1336   1719  1.417 0.242     0.125     0.029       18     2.4
postcentral                              6291   4041   8383  1.934 0.601     0.128     0.034       74     9.5
posteriorcingulate                       1287    814   1879  2.092 1.174     0.141     0.031       21     1.5
precentral                               7359   4798  11959  2.399 0.651     0.123     0.028       71     8.7
precuneus                                5281   3514   7840  2.181 0.574     0.124     0.030       53     6.5
rostralanteriorcingulate                  887    568   1814  2.808 0.634     0.129     0.028       15     0.9
rostralmiddlefrontal                     8307   5428  13014  2.102 0.580     0.136     0.034      109    11.0
superiorfrontal                          9506   6188  17782  2.612 0.574     0.129     0.031      106    12.0
superiorparietal                         7820   5086  13249  2.293 0.682     0.128     0.029       84     9.1
superiortemporal                         5768   3692  10799  2.598 0.568     0.100     0.020       49     4.5
supramarginal                            4564   2967   7987  2.462 0.531     0.127     0.029       50     5.2
frontalpole                               444    305   1010  2.537 0.522     0.191     0.059       12     1.0
temporalpole                              672    475   2315  3.623 0.525     0.143     0.032        9     0.8
transversetemporal                        620    324    839  2.252 0.473     0.092     0.016        5     0.4
insula                                   3757   2559   6900  2.595 0.918     0.105     0.027       29     3.8
