# Supplementary material for: Computer assisted diagnosis of Alzheimer’s disease using statistical likelihood-ratio test
Source: PLoS One. 2023 Feb 17;18(2):e0279574. doi: 10.1371/journal.pone.0279574 (PMC9937475; doi:10.1371/journal.pone.0279574)
Supplement: S2 File — (ZIP) [file pone.0279574.s002.zip › ADNI_NC/1_1_20/S27824/stats/rh.BA_exvivo.stats]

# Table of FreeSurfer cortical parcellation anatomical statistics 
# 
# CreationTime 2020/01/24-11:11:58-GMT
# generating_program mris_anatomical_stats
# cvs_version $Id: mris_anatomical_stats.c,v 1.79 2016/03/14 15:15:34 greve Exp $
# mrisurf.c-cvs_version $Id: mrisurf.c,v 1.781.2.6 2016/12/27 16:47:14 zkaufman Exp $
# cmdline mris_anatomical_stats -th3 -mgz -f ../stats/rh.BA_exvivo.stats -b -a ./rh.BA_exvivo.annot -c ./BA_exvivo.ctab S27824 rh white 
# sysname  Linux
# hostname ada
# machine  x86_64
# user     xzheng
# 
# SUBJECTS_DIR /home/span/acad/xzheng/freesurfer/subjects
# anatomy_type surface
# subjectname S27824
# hemi rh
# AnnotationFile ./rh.BA_exvivo.annot
# AnnotationFileTimeStamp 2020/01/24 22:11:49
# Measure Cortex, NumVert, Number of Vertices, 133634, unitless
# Measure Cortex, WhiteSurfArea, White Surface Total Area, 87891.7, mm^2
# Measure BrainSeg, BrainSegVol, Brain Segmentation Volume, 1193881.000000, mm^3
# Measure BrainSegNotVent, BrainSegVolNotVent, Brain Segmentation Volume Without Ventricles, 1075566.000000, mm^3
# Measure BrainSegNotVentSurf, BrainSegVolNotVentSurf, Brain Segmentation Volume Without Ventricles from Surf, 1073833.729145, mm^3
# Measure Cortex, CortexVol Total cortical gray matter volume, 426629.767645, mm^3
# Measure SupraTentorial, SupraTentorialVol, Supratentorial volume, 1050143.729145, mm^3
# Measure SupraTentorialNotVent, SupraTentorialVolNotVent, Supratentorial volume, 939538.729145, mm^3
# Measure EstimatedTotalIntraCranialVol, eTIV, Estimated Total Intracranial Volume, 1773137.223306, mm^3
# NTableCols 10
# TableCol  1 ColHeader StructName
# TableCol  1 FieldName Structure Name
# TableCol  1 Units     NA
# TableCol  2 ColHeader NumVert
# TableCol  2 FieldName Number of Vertices
# TableCol  2 Units     unitless
# TableCol  3 ColHeader SurfArea
# TableCol  3 FieldName Surface Area
# TableCol  3 Units     mm^2
# TableCol  4 ColHeader GrayVol
# TableCol  4 FieldName Gray Matter Volume
# TableCol  4 Units     mm^3
# TableCol  5 ColHeader ThickAvg 
# TableCol  5 FieldName Average Thickness
# TableCol  5 Units     mm
# TableCol  6 ColHeader ThickStd
# TableCol  6 FieldName Thickness StdDev
# TableCol  6 Units     mm 
# TableCol  7 ColHeader MeanCurv
# TableCol  7 FieldName Integrated Rectified Mean Curvature
# TableCol  7 Units     mm^-1
# TableCol  8 ColHeader GausCurv 
# TableCol  8 FieldName Integrated Rectified Gaussian Curvature
# TableCol  8 Units     mm^-2
# TableCol  9 ColHeader  FoldInd
# TableCol  9 FieldName  Folding Index 
# TableCol  9 Units      unitless 
# TableCol 10 ColHeader CurvInd
# TableCol 10 FieldName Intrinsic Curvature Index
# TableCol 10 Units     unitless
# ColHeaders StructName NumVert SurfArea GrayVol ThickAvg ThickStd MeanCurv GausCurv FoldInd CurvInd
BA1_exvivo                               1050    635   1664  2.062 0.528     0.168     0.069       23     3.5
BA2_exvivo                               3348   2148   4165  2.036 0.483     0.113     0.026       28     3.5
BA3a_exvivo                              1142    898   1118  1.616 0.457     0.190     0.050       22     2.6
BA3b_exvivo                              1889   1273   2267  1.661 0.524     0.127     0.028       20     2.2
BA4a_exvivo                              1462    959   2228  2.149 0.663     0.119     0.025       11     1.7
BA4p_exvivo                              1381    882   1967  2.214 0.717     0.114     0.030       13     1.8
BA6_exvivo                               7742   4902  14483  2.661 0.594     0.119     0.026       73     8.3
BA44_exvivo                              3288   2141   5462  2.384 0.553     0.108     0.020       27     2.6
BA45_exvivo                              3477   2288   5782  2.164 0.528     0.127     0.031       41     4.3
V1_exvivo                                3423   2322   3677  1.522 0.387     0.132     0.029       37     4.3
V2_exvivo                                7263   4693   9439  1.846 0.583     0.144     0.034       97    10.7
MT_exvivo                                2168   1446   3484  2.347 0.505     0.121     0.029       19     2.5
perirhinal_exvivo                         654    451   2251  3.541 0.675     0.126     0.025        6     0.6
entorhinal_exvivo                         444    316   1311  2.935 0.861     0.141     0.055        6     0.9
