# Supplementary material for: Computer assisted diagnosis of Alzheimer’s disease using statistical likelihood-ratio test
Source: PLoS One. 2023 Feb 17;18(2):e0279574. doi: 10.1371/journal.pone.0279574 (PMC9937475; doi:10.1371/journal.pone.0279574)
Supplement: S2 File — (ZIP) [file pone.0279574.s002.zip › ADNI_NC/1_1_20/S27824/stats/rh.curv.stats]

Raw <mean> +- <std> (using 'rh.curv'):                -0.03614 +- 0.1825 
       Raw Min:                                       -4.79791 at vertex 82168   
       Raw Max:                                        0.81249 at vertex 92078   
       Raw Curvature Calculation Type:                discrete
       Raw Mean Vertex Separation (Whole Surface):     0.84695 +- 0.23537 mm
       Raw Total Surface Area:                     80344.81250 mm^2
       Raw Total Number of Vertices:                    133634
       Raw Average Vertex Area (Whole Surface):        0.60123 mm^2
       Raw Natural Surface Integral:               -1497.67847
       Raw Rectified Surface Integral:             10444.51172
       Raw Positive Surface Integral:               4473.41650
       Raw Negative Surface Integral:               5971.09473
       Raw Mean Natural Surface Integral:             -0.01121 across 133634 (100.00%) vertices
       Raw Mean Rectified Surface Integral:            0.07816 across 133634 (100.00%) vertices
       Raw Mean Positive Surface Integral:             0.07084 across 63150 (47.26%) vertices
       Raw Mean Negative Surface Integral:             0.08472 across 70484 (52.74%) vertices
       Raw AreaNorm Natural Surface Integral:         -0.01864 across 80344.640625 (100.00%) mm^2
       Raw AreaNorm Rectified Surface Integral:        0.13000 across 80344.640625 (100.00%) mm^2
       Raw AreaNorm Positive Surface Integral:         0.11000 across 40668.007812 (50.62%) mm^2
       Raw AreaNorm Negative Surface Integral:         0.15049 across 39677.031250 (49.38%) mm^2

Raw <mean> +- <std> (using 'rh.sulc'):                -0.00000 +- 5.3027 
       Raw Min:                                      -14.21723 at vertex 116467  
       Raw Max:                                       15.38593 at vertex 57751   
       Raw Curvature Calculation Type:                discrete
       Raw Mean Vertex Separation (Whole Surface):     0.84695 +- 0.23537 mm
       Raw Total Surface Area:                     80344.81250 mm^2
       Raw Total Number of Vertices:                    133634
       Raw Average Vertex Area (Whole Surface):        0.60123 mm^2
       Raw Natural Surface Integral:               26454.87305
       Raw Rectified Surface Integral:            346509.65625
       Raw Positive Surface Integral:             186482.26562
       Raw Negative Surface Integral:             160027.39062
       Raw Mean Natural Surface Integral:              0.19797 across 133634 (100.00%) vertices
       Raw Mean Rectified Surface Integral:            2.59298 across 133634 (100.00%) vertices
       Raw Mean Positive Surface Integral:             2.97862 across 62607 (46.85%) vertices
       Raw Mean Negative Surface Integral:             2.25305 across 71027 (53.15%) vertices
       Raw AreaNorm Natural Surface Integral:          0.32927 across 80344.640625 (100.00%) mm^2
       Raw AreaNorm Rectified Surface Integral:        4.31279 across 80344.640625 (100.00%) mm^2
       Raw AreaNorm Positive Surface Integral:         4.71325 across 39565.562500 (49.24%) mm^2
       Raw AreaNorm Negative Surface Integral:         3.92422 across 40779.445312 (50.76%) mm^2

K <mean> +- <std> (using 'rh.smoothwm'):               0.16986 +- 7.1303 mm^-2
         K Min:                                      -15.59781 at vertex 132950  
         K Max:                                     2404.35938 at vertex 82168   
         K Curvature Calculation Type:                discrete
         K Mean Vertex Separation (Whole Surface):     0.84695 +- 0.23537 mm
         K Total Surface Area:                     80344.81250 mm^2
         K Total Number of Vertices:                    133634
         K Average Vertex Area (Whole Surface):        0.60123 mm^2
         K Natural Surface Integral:                  12.56616
         K Rectified Surface Integral:              5270.19580
         K Positive Surface Integral:               2641.38110
         K Negative Surface Integral:               2628.81494
         K Mean Natural Surface Integral:              0.00009 across 133634 (100.00%) vertices
         K Mean Rectified Surface Integral:            0.03944 across 133634 (100.00%) vertices
         K Mean Positive Surface Integral:             0.04427 across 59671 (44.65%) vertices
         K Mean Negative Surface Integral:             0.03554 across 73963 (55.35%) vertices
         K AreaNorm Natural Surface Integral:          0.00016 across 80344.640625 (100.00%) mm^2
         K AreaNorm Rectified Surface Integral:        0.06559 across 80344.640625 (100.00%) mm^2
         K AreaNorm Positive Surface Integral:         0.09677 across 27295.710938 (33.97%) mm^2
         K AreaNorm Negative Surface Integral:         0.04955 across 53048.996094 (66.03%) mm^2

H <mean> +- <std> (using 'rh.smoothwm'):              -0.06328 +- 0.7462 mm^-1
         H Min:                                      -74.24854 at vertex 82168   
         H Max:                                       24.67020 at vertex 88642   
         H Curvature Calculation Type:                discrete
         H Mean Vertex Separation (Whole Surface):     0.84695 +- 0.23537 mm
         H Total Surface Area:                     80344.81250 mm^2
         H Total Number of Vertices:                    133634
         H Average Vertex Area (Whole Surface):        0.60123 mm^2
         H Natural Surface Integral:               -1368.48364
         H Rectified Surface Integral:             13958.29785
         H Positive Surface Integral:               6294.90723
         H Negative Surface Integral:               7663.39062
         H Mean Natural Surface Integral:             -0.01024 across 133634 (100.00%) vertices
         H Mean Rectified Surface Integral:            0.10445 across 133634 (100.00%) vertices
         H Mean Positive Surface Integral:             0.09395 across 67001 (50.14%) vertices
         H Mean Negative Surface Integral:             0.11501 across 66633 (49.86%) vertices
         H AreaNorm Natural Surface Integral:         -0.01703 across 80344.640625 (100.00%) mm^2
         H AreaNorm Rectified Surface Integral:        0.17373 across 80344.640625 (100.00%) mm^2
         H AreaNorm Positive Surface Integral:         0.14704 across 42811.007812 (53.28%) mm^2
         H AreaNorm Negative Surface Integral:         0.20417 across 37534.156250 (46.72%) mm^2

k1 <mean> +- <std> (using 'rh.smoothwm'):             -0.13223 +- 1.3555 mm^-1
        k1 Min:                                     -130.00233 at vertex 82168   
        k1 Max:                                       43.01139 at vertex 88642   
        k1 Curvature Calculation Type:                discrete
        k1 Mean Vertex Separation (Whole Surface):     0.84695 +- 0.23537 mm
        k1 Total Surface Area:                     80344.81250 mm^2
        k1 Total Number of Vertices:                    133634
        k1 Average Vertex Area (Whole Surface):        0.60123 mm^2
        k1 Natural Surface Integral:               -3718.42310
        k1 Rectified Surface Integral:             31324.28320
        k1 Positive Surface Integral:              13802.92969
        k1 Negative Surface Integral:              17521.35352
        k1 Mean Natural Surface Integral:             -0.02783 across 133634 (100.00%) vertices
        k1 Mean Rectified Surface Integral:            0.23440 across 133634 (100.00%) vertices
        k1 Mean Positive Surface Integral:             0.20601 across 67001 (50.14%) vertices
        k1 Mean Negative Surface Integral:             0.26295 across 66633 (49.86%) vertices
        k1 AreaNorm Natural Surface Integral:         -0.04628 across 80344.640625 (100.00%) mm^2
        k1 AreaNorm Rectified Surface Integral:        0.38987 across 80344.640625 (100.00%) mm^2
        k1 AreaNorm Positive Surface Integral:         0.32242 across 42811.007812 (53.28%) mm^2
        k1 AreaNorm Negative Surface Integral:         0.46681 across 37534.156250 (46.72%) mm^2

k2 <mean> +- <std> (using 'rh.smoothwm'):              0.00566 +- 0.2203 mm^-1
        k2 Min:                                      -18.49474 at vertex 82168   
        k2 Max:                                       11.83244 at vertex 75697   
        k2 Curvature Calculation Type:                discrete
        k2 Mean Vertex Separation (Whole Surface):     0.84695 +- 0.23537 mm
        k2 Total Surface Area:                     80344.81250 mm^2
        k2 Total Number of Vertices:                    133634
        k2 Average Vertex Area (Whole Surface):        0.60123 mm^2
        k2 Natural Surface Integral:                 981.45581
        k2 Rectified Surface Integral:              8351.21289
        k2 Positive Surface Integral:               4666.33447
        k2 Negative Surface Integral:               3684.87842
        k2 Mean Natural Surface Integral:              0.00734 across 133634 (100.00%) vertices
        k2 Mean Rectified Surface Integral:            0.06249 across 133634 (100.00%) vertices
        k2 Mean Positive Surface Integral:             0.06496 across 71836 (53.76%) vertices
        k2 Mean Negative Surface Integral:             0.05963 across 61798 (46.24%) vertices
        k2 AreaNorm Natural Surface Integral:          0.01222 across 80344.640625 (100.00%) mm^2
        k2 AreaNorm Rectified Surface Integral:        0.10394 across 80344.640625 (100.00%) mm^2
        k2 AreaNorm Positive Surface Integral:         0.10811 across 43163.429688 (53.72%) mm^2
        k2 AreaNorm Negative Surface Integral:         0.09910 across 37181.726562 (46.28%) mm^2

S <mean> +- <std> (using 'rh.smoothwm'):               1.56384 +- 42.5817 mm^-2
         S Min:                                        0.00000 at vertex 199     
         S Max:                                    12433.94434 at vertex 82168   
         S Curvature Calculation Type:                discrete
         S Mean Vertex Separation (Whole Surface):     0.84695 +- 0.23537 mm
         S Total Surface Area:                     80344.81250 mm^2
         S Total Number of Vertices:                    133634
         S Average Vertex Area (Whole Surface):        0.60123 mm^2
         S Natural Surface Integral:               30751.54102
         S Rectified Surface Integral:             30751.54102
         S Positive Surface Integral:              30751.54102
         S Negative Surface Integral:                  0.00000
         S Mean Natural Surface Integral:              0.23012 across 133634 (100.00%) vertices
         S Mean Rectified Surface Integral:            0.23012 across 133634 (100.00%) vertices
         S Mean Positive Surface Integral:             0.23012 across 133634 (100.00%) vertices
         S Mean Negative Surface Integral:             0.00000 across 0 (00.00%) vertices
         S AreaNorm Natural Surface Integral:          0.38275 across 80344.640625 (100.00%) mm^2
         S AreaNorm Rectified Surface Integral:        0.38275 across 80344.640625 (100.00%) mm^2
         S AreaNorm Positive Surface Integral:         0.38275 across 80344.640625 (100.00%) mm^2
         S AreaNorm Negative Surface Integral:         0.00000 across 0.000000 (00.00%) mm^2

C <mean> +- <std> (using 'rh.smoothwm'):               0.44610 +- 0.8676 mm^-2
         C Min:                                        0.00186 at vertex 66641   
         C Max:                                       92.85112 at vertex 82168   
         C Curvature Calculation Type:                discrete
         C Mean Vertex Separation (Whole Surface):     0.84695 +- 0.23537 mm
         C Total Surface Area:                     80344.81250 mm^2
         C Total Number of Vertices:                    133634
         C Average Vertex Area (Whole Surface):        0.60123 mm^2
         C Natural Surface Integral:               23386.55859
         C Rectified Surface Integral:             23386.55859
         C Positive Surface Integral:              23386.55859
         C Negative Surface Integral:                  0.00000
         C Mean Natural Surface Integral:              0.17500 across 133634 (100.00%) vertices
         C Mean Rectified Surface Integral:            0.17500 across 133634 (100.00%) vertices
         C Mean Positive Surface Integral:             0.17500 across 133634 (100.00%) vertices
         C Mean Negative Surface Integral:             0.00000 across 0 (00.00%) vertices
         C AreaNorm Natural Surface Integral:          0.29108 across 80344.640625 (100.00%) mm^2
         C AreaNorm Rectified Surface Integral:        0.29108 across 80344.640625 (100.00%) mm^2
         C AreaNorm Positive Surface Integral:         0.29108 across 80344.640625 (100.00%) mm^2
         C AreaNorm Negative Surface Integral:         0.00000 across 0.000000 (00.00%) mm^2

BE <mean> +- <std> (using 'rh.smoothwm'):              1.90354 +- 55.3345 mm^-2
        BE Min:                                        0.00001 at vertex 66641   
        BE Max:                                    17242.66211 at vertex 82168   
        BE Curvature Calculation Type:                discrete
        BE Mean Vertex Separation (Whole Surface):     0.84695 +- 0.23537 mm
        BE Total Surface Area:                     80344.81250 mm^2
        BE Total Number of Vertices:                    133634
        BE Average Vertex Area (Whole Surface):        0.60123 mm^2
        BE Natural Surface Integral:               30775.81836
        BE Rectified Surface Integral:             30775.81836
        BE Positive Surface Integral:              30775.81836
        BE Negative Surface Integral:                  0.00000
        BE Mean Natural Surface Integral:              0.23030 across 133634 (100.00%) vertices
        BE Mean Rectified Surface Integral:            0.23030 across 133634 (100.00%) vertices
        BE Mean Positive Surface Integral:             0.23030 across 133634 (100.00%) vertices
        BE Mean Negative Surface Integral:             0.00000 across 0 (00.00%) vertices
        BE AreaNorm Natural Surface Integral:          0.38305 across 80344.640625 (100.00%) mm^2
        BE AreaNorm Rectified Surface Integral:        0.38305 across 80344.640625 (100.00%) mm^2
        BE AreaNorm Positive Surface Integral:         0.38305 across 80344.640625 (100.00%) mm^2
        BE AreaNorm Negative Surface Integral:         0.00000 across 0.000000 (00.00%) mm^2

FI <mean> +- <std> (using 'rh.smoothwm'):              1.62078 +- 47.9458 mm^-2
        FI Min:                                        0.00000 at vertex 199     
        FI Max:                                    14496.24805 at vertex 82168   
        FI Curvature Calculation Type:                discrete
        FI Mean Vertex Separation (Whole Surface):     0.84695 +- 0.23537 mm
        FI Total Surface Area:                     80344.81250 mm^2
        FI Total Number of Vertices:                    133634
        FI Average Vertex Area (Whole Surface):        0.60123 mm^2
        FI Natural Surface Integral:               23772.36133
        FI Rectified Surface Integral:             23772.36133
        FI Positive Surface Integral:              23772.36133
        FI Negative Surface Integral:                  0.00000
        FI Mean Natural Surface Integral:              0.17789 across 133634 (100.00%) vertices
        FI Mean Rectified Surface Integral:            0.17789 across 133634 (100.00%) vertices
        FI Mean Positive Surface Integral:             0.17789 across 133634 (100.00%) vertices
        FI Mean Negative Surface Integral:             0.00000 across 0 (00.00%) vertices
        FI AreaNorm Natural Surface Integral:          0.29588 across 80344.640625 (100.00%) mm^2
        FI AreaNorm Rectified Surface Integral:        0.29588 across 80344.640625 (100.00%) mm^2
        FI AreaNorm Positive Surface Integral:         0.29588 across 80344.640625 (100.00%) mm^2
        FI AreaNorm Negative Surface Integral:         0.00000 across 0.000000 (00.00%) mm^2

curv -- calculation type:                                discrete
curv -- Folding Index (FI):                            1891.74438
curv -- Intrinsic Curvature Index - positive (ICIp):    210.19443
curv -- Intrinsic Curvature Index - negative (ICIn):    209.19444
curv -- Intrinsic Curvature Index - natural  (ICIt):      0.99998

Mean across 10 curvatures: 5.4781e-01 +- 7.7108e-01
