# Supplementary material for: Computer assisted diagnosis of Alzheimer’s disease using statistical likelihood-ratio test
Source: PLoS One. 2023 Feb 17;18(2):e0279574. doi: 10.1371/journal.pone.0279574 (PMC9937475; doi:10.1371/journal.pone.0279574)
Supplement: S2 File — (ZIP) [file pone.0279574.s002.zip › ADNI_NC/1_1_20/S27824/stats/rh.w-g.pct.stats]

# Title Segmentation Statistics 
# 
# generating_program mri_segstats
# cvs_version $Id: mri_segstats.c,v 1.121 2016/05/31 17:27:11 greve Exp $
# cmdline mri_segstats --in /home/span/acad/xzheng/freesurfer/subjects/S27824/surf/rh.w-g.pct.mgh --annot S27824 rh aparc --sum /home/span/acad/xzheng/freesurfer/subjects/S27824/stats/rh.w-g.pct.stats --snr 
# sysname  Linux
# hostname ada
# machine  x86_64
# user     xzheng
# anatomy_type surface
# 
# SUBJECTS_DIR /home/span/acad/xzheng/freesurfer/subjects
# subjectname S27824
# Annot S27824 rh aparc
# ColorTable /tmp/mri_segstats.tmp.S27824.rh.202.ctab 
# ColorTableTimeStamp 2020/01/24 21:35:57 
# InVolFile  /home/span/acad/xzheng/freesurfer/subjects/S27824/surf/rh.w-g.pct.mgh 
# InVolFileTimeStamp  2020/01/24 21:35:55 
# InVolFrame 0 
# Only reporting non-empty segmentations
# VertexArea_mm2 0.657705 
# TableCol  1 ColHeader Index 
# TableCol  1 FieldName Index 
# TableCol  1 Units     NA 
# TableCol  2 ColHeader SegId 
# TableCol  2 FieldName Segmentation Id
# TableCol  2 Units     NA
# TableCol  3 ColHeader NVertices 
# TableCol  3 FieldName Number of Vertices
# TableCol  3 Units     unitless
# TableCol  4 ColHeader Area_mm2
# TableCol  4 FieldName Area
# TableCol  4 Units     mm^2
# TableCol  5 ColHeader StructName
# TableCol  5 FieldName Structure Name
# TableCol  5 Units     NA
# TableCol  6 ColHeader Mean 
# TableCol  6 FieldName Intensity Mean
# TableCol  6 Units     unknown
# TableCol  7 ColHeader StdDev
# TableCol  7 FieldName Itensity StdDev
# TableCol  7 Units     unknown
# TableCol  8 ColHeader Min
# TableCol  8 FieldName Intensity Min
# TableCol  8 Units     unknown
# TableCol  9 ColHeader Max
# TableCol  9 FieldName Intensity Max
# TableCol  9 Units     unknown
# TableCol 10 ColHeader Range
# TableCol 10 FieldName Intensity Range
# TableCol 10 Units     unknown
# TableCol 11 ColHeader SNR
# TableCol 11 FieldName Intensity SNR
# TableCol 11 Units     none
# NRows 35 
# NTableCols 11 
# ColHeaders  Index SegId NVertices Area_mm2 StructName Mean StdDev Min Max Range SNR  
  1 2000      9246     6078.0  unknown                            0.0324     1.0813     0.0000    46.7257    46.7257     0.0299 
  2 2001      1491     1024.6  bankssts                          27.8649     5.8428     9.6012    49.8565    40.2553     4.7691 
  3 2002      1291      804.8  caudalanteriorcingulate           30.0344    10.0613   -26.3935    50.8815    77.2750     2.9851 
  4 2003      3138     1996.8  caudalmiddlefrontal               27.9134     6.2558     3.6658    47.6908    44.0249     4.4620 
  5 2005      2025     1360.0  cuneus                            23.0840     6.8890     1.2183    46.6045    45.3862     3.3509 
  6 2006       632      441.1  entorhinal                        29.6126     9.2436     0.0000    54.2541    54.2541     3.2036 
  7 2007      5170     3523.5  fusiform                          28.6257     7.9792   -23.6750    55.2554    78.9304     3.5875 
  8 2008      8807     5948.1  inferiorparietal                  27.7436     7.2868    -4.1183    53.4650    57.5834     3.8074 
  9 2009      4907     3351.1  inferiortemporal                  29.9555     7.3884    -9.1710    53.9356    63.1066     4.0544 
 10 2010      1249      721.1  isthmuscingulate                  26.5204     9.4568     0.7142    68.1313    67.4172     2.8044 
 11 2011      7427     4761.7  lateraloccipital                  25.8244     8.1178   -16.7410    53.6192    70.3602     3.1812 
 12 2012      3723     2477.6  lateralorbitofrontal              27.4147     8.5898    -7.4956    52.7359    60.2315     3.1915 
 13 2013      4028     2653.2  lingual                           22.6278    10.0045   -45.1497    56.4619   101.6116     2.2618 
 14 2014      3318     2117.1  medialorbitofrontal               25.4639    14.3987   -99.3220    59.4071   158.7290     1.7685 
 15 2015      4742     3264.2  middletemporal                    31.4775     6.7152     8.7791    57.7762    48.9971     4.6875 
 16 2016       851      603.8  parahippocampal                   30.2661     8.0852    -2.5818    48.5241    51.1058     3.7434 
 17 2017      2196     1470.5  paracentral                       22.4706     8.4240    -0.6321    51.2835    51.9156     2.6674 
 18 2018      1788     1162.4  parsopercularis                   28.0185     6.4916     4.9028    45.0450    40.1422     4.3161 
 19 2019      1189      771.9  parsorbitalis                     27.4965     7.7131    -1.4145    49.2651    50.6796     3.5649 
 20 2020      1878     1267.2  parstriangularis                  27.9180     6.2710     6.4849    45.9600    39.4752     4.4519 
 21 2021      1975     1335.9  pericalcarine                     18.1955     8.9894   -43.9833    41.4855    85.4688     2.0241 
 22 2022      6291     4040.8  postcentral                       22.1650     9.2585   -59.5832    63.5965   123.1797     2.3940 
 23 2023      1287      813.6  posteriorcingulate                26.9558     8.4577     6.1328    50.9741    44.8414     3.1871 
 24 2024      7359     4798.0  precentral                        23.0636     8.4109   -21.8427    52.5309    74.3736     2.7421 
 25 2025      5281     3513.8  precuneus                         24.9494     8.1252   -34.2243    47.4751    81.6993     3.0706 
 26 2026       887      567.5  rostralanteriorcingulate          28.5991     6.1011    10.9378    47.2282    36.2904     4.6875 
 27 2027      8307     5427.6  rostralmiddlefrontal              27.8673     8.0547    -5.6707    55.8582    61.5289     3.4598 
 28 2028      9506     6188.3  superiorfrontal                   28.5894     7.1380    -3.1274    53.5940    56.7213     4.0053 
 29 2029      7820     5086.3  superiorparietal                  26.1233     7.1145    -1.3333    53.1225    54.4558     3.6718 
 30 2030      5768     3692.2  superiortemporal                  27.7671     7.4246     0.9955    49.9519    48.9564     3.7399 
 31 2031      4564     2966.6  supramarginal                     28.4244     7.0185     1.8301    55.8437    54.0136     4.0499 
 32 2032       444      304.9  frontalpole                       25.7687    10.0835     4.2023    54.9616    50.7593     2.5555 
 33 2033       672      474.6  temporalpole                      33.8182     7.1239    13.7366    53.3384    39.6018     4.7472 
 34 2034       620      323.7  transversetemporal                19.8978     6.2079    -6.8893    37.7504    44.6397     3.2052 
 35 2035      3757     2559.2  insula                            24.5161     8.6891   -15.5848    62.3834    77.9682     2.8215 
