# Supplementary material for: Computer assisted diagnosis of Alzheimer’s disease using statistical likelihood-ratio test
Source: PLoS One. 2023 Feb 17;18(2):e0279574. doi: 10.1371/journal.pone.0279574 (PMC9937475; doi:10.1371/journal.pone.0279574)
Supplement: S2 File — (ZIP) [file pone.0279574.s002.zip › ADNI_NC/1_1_20/S27824/stats/wmparc.stats]

# Title Segmentation Statistics 
# 
# generating_program mri_segstats
# cvs_version $Id: mri_segstats.c,v 1.121 2016/05/31 17:27:11 greve Exp $
# cmdline mri_segstats --seg mri/wmparc.mgz --sum stats/wmparc.stats --pv mri/norm.mgz --excludeid 0 --brainmask mri/brainmask.mgz --in mri/norm.mgz --in-intensity-name norm --in-intensity-units MR --subject S27824 --surf-wm-vol --ctab /home/span/acad/xzheng/freesurfer/WMParcStatsLUT.txt --etiv 
# sysname  Linux
# hostname ada
# machine  x86_64
# user     xzheng
# anatomy_type volume
# 
# SUBJECTS_DIR /home/span/acad/xzheng/freesurfer/subjects
# subjectname S27824
# Measure VentricleChoroidVol, VentricleChoroidVol, Volume of ventricles and choroid plexus, 110605.000000, mm^3
# Measure lhCerebralWhiteMatter, lhCerebralWhiteMatterVol, Left hemisphere cerebral white matter volume, 224251.584834, mm^3
# Measure rhCerebralWhiteMatter, rhCerebralWhiteMatterVol, Right hemisphere cerebral white matter volume, 228096.376665, mm^3
# Measure CerebralWhiteMatter, CerebralWhiteMatterVol, Total cerebral white matter volume, 452347.961499, mm^3
# Measure Mask, MaskVol, Mask Volume, 1727350.000000, mm^3
# Measure EstimatedTotalIntraCranialVol, eTIV, Estimated Total Intracranial Volume, 1773137.223306, mm^3
# SegVolFile mri/wmparc.mgz 
# SegVolFileTimeStamp  2020/01/24 21:54:34 
# ColorTable /home/span/acad/xzheng/freesurfer/WMParcStatsLUT.txt 
# ColorTableTimeStamp 2017/01/19 09:00:02 
# InVolFile  mri/norm.mgz 
# InVolFileTimeStamp  2020/01/24 12:33:44 
# InVolFrame 0 
# PVVolFile  mri/norm.mgz 
# PVVolFileTimeStamp  2020/01/24 12:33:44 
# ExcludeSegId 0 
# Only reporting non-empty segmentations
# VoxelVolume_mm3 1 
# TableCol  1 ColHeader Index 
# TableCol  1 FieldName Index 
# TableCol  1 Units     NA 
# TableCol  2 ColHeader SegId 
# TableCol  2 FieldName Segmentation Id
# TableCol  2 Units     NA
# TableCol  3 ColHeader NVoxels 
# TableCol  3 FieldName Number of Voxels
# TableCol  3 Units     unitless
# TableCol  4 ColHeader Volume_mm3
# TableCol  4 FieldName Volume
# TableCol  4 Units     mm^3
# TableCol  5 ColHeader StructName
# TableCol  5 FieldName Structure Name
# TableCol  5 Units     NA
# TableCol  6 ColHeader normMean 
# TableCol  6 FieldName Intensity normMean
# TableCol  6 Units     MR
# TableCol  7 ColHeader normStdDev
# TableCol  7 FieldName Itensity normStdDev
# TableCol  7 Units     MR
# TableCol  8 ColHeader normMin
# TableCol  8 FieldName Intensity normMin
# TableCol  8 Units     MR
# TableCol  9 ColHeader normMax
# TableCol  9 FieldName Intensity normMax
# TableCol  9 Units     MR
# TableCol 10 ColHeader normRange
# TableCol 10 FieldName Intensity normRange
# TableCol 10 Units     MR
# NRows 70 
# NTableCols 10 
# ColHeaders  Index SegId NVoxels Volume_mm3 StructName normMean normStdDev normMin normMax normRange  
  1 3001      3348     3372.6  wm-lh-bankssts                   100.6906     6.1574    77.0000   114.0000    37.0000 
  2 3002      1972     1967.2  wm-lh-caudalanteriorcingulate     97.7018    12.2575    33.0000   118.0000    85.0000 
  3 3003      5946     6071.9  wm-lh-caudalmiddlefrontal         99.5434     5.9671    79.0000   115.0000    36.0000 
  4 3005      2598     2691.1  wm-lh-cuneus                      95.3006    12.0897    10.0000   117.0000   107.0000 
  5 3006      1017     1100.9  wm-lh-entorhinal                  85.1337     6.8598    69.0000   101.0000    32.0000 
  6 3007      6371     6583.6  wm-lh-fusiform                    89.8492     8.2152    27.0000   109.0000    82.0000 
  7 3008     10507    10852.0  wm-lh-inferiorparietal            98.3382     7.5205    53.0000   121.0000    68.0000 
  8 3009      6862     7025.4  wm-lh-inferiortemporal            91.4690     8.7761    23.0000   112.0000    89.0000 
  9 3010      4052     4247.6  wm-lh-isthmuscingulate            99.3440    14.4672    15.0000   120.0000   105.0000 
 10 3011     10542    10943.3  wm-lh-lateraloccipital            89.4127     9.0683    16.0000   110.0000    94.0000 
 11 3012      6512     6605.1  wm-lh-lateralorbitofrontal        97.1669     8.6131    56.0000   115.0000    59.0000 
 12 3013      5133     5524.5  wm-lh-lingual                     88.0645    10.0531    11.0000   108.0000    97.0000 
 13 3014      4005     4112.4  wm-lh-medialorbitofrontal         97.5488     9.9954    41.0000   117.0000    76.0000 
 14 3015      6154     6387.2  wm-lh-middletemporal              95.2150     7.6584    67.0000   114.0000    47.0000 
 15 3016      1344     1492.2  wm-lh-parahippocampal             89.6205     8.8313    37.0000   113.0000    76.0000 
 16 3017      4487     4376.1  wm-lh-paracentral                 95.6570     6.4986    73.0000   110.0000    37.0000 
 17 3018      3904     4079.6  wm-lh-parsopercularis            100.1798     6.3153    78.0000   114.0000    36.0000 
 18 3019      1077     1121.1  wm-lh-parsorbitalis               92.8969     7.2969    76.0000   107.0000    31.0000 
 19 3020      3067     3139.3  wm-lh-parstriangularis            98.4989     6.9153    50.0000   115.0000    65.0000 
 20 3021      2673     2699.8  wm-lh-pericalcarine               85.6659    13.3969    13.0000   114.0000   101.0000 
 21 3022      7299     7586.2  wm-lh-postcentral                 95.5423     8.3403    37.0000   117.0000    80.0000 
 22 3023      2658     2668.2  wm-lh-posteriorcingulate          99.9579     7.9834    39.0000   115.0000    76.0000 
 23 3024     12232    12407.9  wm-lh-precentral                  97.1197     6.7480    62.0000   113.0000    51.0000 
 24 3025      8804     8874.6  wm-lh-precuneus                  100.9697     9.3350    27.0000   119.0000    92.0000 
 25 3026      2362     2392.2  wm-lh-rostralanteriorcingulate    99.7587    12.5771    24.0000   120.0000    96.0000 
 26 3027     11350    11459.1  wm-lh-rostralmiddlefrontal        98.3507     7.6922    74.0000   116.0000    42.0000 
 27 3028     16122    16527.5  wm-lh-superiorfrontal             97.0252     7.0011    45.0000   114.0000    69.0000 
 28 3029     12193    12301.5  wm-lh-superiorparietal            98.9340     8.1939    26.0000   117.0000    91.0000 
 29 3030      7778     8247.4  wm-lh-superiortemporal            96.7967     8.3113    61.0000   114.0000    53.0000 
 30 3031      9067     9278.3  wm-lh-supramarginal              101.0804     7.5409    70.0000   121.0000    51.0000 
 31 3032       245      263.5  wm-lh-frontalpole                 91.5673     6.4890    76.0000   107.0000    31.0000 
 32 3033       749      823.7  wm-lh-temporalpole                83.7503     7.1396    65.0000   102.0000    37.0000 
 33 3034       873      894.9  wm-lh-transversetemporal         100.0939     5.8614    84.0000   111.0000    27.0000 
 34 3035     10126    10205.1  wm-lh-insula                      95.6972     8.0314    50.0000   115.0000    65.0000 
 35 4001      3482     3516.3  wm-rh-bankssts                   100.4041     6.4713    79.0000   116.0000    37.0000 
 36 4002      2631     2608.6  wm-rh-caudalanteriorcingulate     99.3987    11.3111    37.0000   118.0000    81.0000 
 37 4003      5817     5943.1  wm-rh-caudalmiddlefrontal         99.5560     6.5140    76.0000   114.0000    38.0000 
 38 4005      2319     2426.6  wm-rh-cuneus                      97.5093     7.2287    63.0000   115.0000    52.0000 
 39 4006       749      811.7  wm-rh-entorhinal                  82.6742     6.6230    68.0000   101.0000    33.0000 
 40 4007      7164     7402.3  wm-rh-fusiform                    89.4523     9.4976     9.0000   109.0000   100.0000 
 41 4008     13530    13733.6  wm-rh-inferiorparietal            98.1260     7.8620    73.0000   118.0000    45.0000 
 42 4009      6359     6571.7  wm-rh-inferiortemporal            90.7242     8.5188    67.0000   111.0000    44.0000 
 43 4010      3392     3608.2  wm-rh-isthmuscingulate           101.4558     9.5970    14.0000   122.0000   108.0000 
 44 4011     10519    10652.7  wm-rh-lateraloccipital            89.4585    10.0247     5.0000   109.0000   104.0000 
 45 4012      6568     6582.7  wm-rh-lateralorbitofrontal        97.7875     8.6631    47.0000   115.0000    68.0000 
 46 4013      4762     5064.4  wm-rh-lingual                     89.7627     8.5940    13.0000   111.0000    98.0000 
 47 4014      4204     4290.9  wm-rh-medialorbitofrontal         97.2084    10.6306    37.0000   116.0000    79.0000 
 48 4015      6406     6677.6  wm-rh-middletemporal              94.0384     7.4746    68.0000   114.0000    46.0000 
 49 4016      1284     1433.2  wm-rh-parahippocampal             89.8271     7.1166    55.0000   109.0000    54.0000 
 50 4017      5122     5050.1  wm-rh-paracentral                 97.0830     7.7536    49.0000   113.0000    64.0000 
 51 4018      2699     2797.1  wm-rh-parsopercularis             99.9552     7.1460    78.0000   117.0000    39.0000 
 52 4019      1111     1153.8  wm-rh-parsorbitalis               92.9127     7.2240    76.0000   112.0000    36.0000 
 53 4020      2997     3061.6  wm-rh-parstriangularis            98.1882     7.1843    77.0000   114.0000    37.0000 
 54 4021      2972     2981.4  wm-rh-pericalcarine               89.0084    11.5550    19.0000   113.0000    94.0000 
 55 4022      8742     8978.6  wm-rh-postcentral                 95.7421     9.0268    17.0000   114.0000    97.0000 
 56 4023      3404     3420.4  wm-rh-posteriorcingulate          98.9809    10.2059    44.0000   117.0000    73.0000 
 57 4024     15495    15610.6  wm-rh-precentral                  97.1484     7.4518    29.0000   113.0000    84.0000 
 58 4025      9236     9260.1  wm-rh-precuneus                   98.7772    12.1529     5.0000   118.0000   113.0000 
 59 4026      1601     1599.0  wm-rh-rostralanteriorcingulate   100.7302     9.4129    46.0000   116.0000    70.0000 
 60 4027     11191    11348.9  wm-rh-rostralmiddlefrontal        97.3308     8.0841    68.0000   114.0000    46.0000 
 61 4028     16306    16526.7  wm-rh-superiorfrontal             97.9739     6.9693    77.0000   114.0000    37.0000 
 62 4029     11863    12080.2  wm-rh-superiorparietal            99.7800     7.4383    28.0000   117.0000    89.0000 
 63 4030      6416     6830.2  wm-rh-superiortemporal            94.8611     7.6089    70.0000   112.0000    42.0000 
 64 4031      7378     7564.4  wm-rh-supramarginal              100.8828     7.3682    75.0000   117.0000    42.0000 
 65 4032       357      363.9  wm-rh-frontalpole                 92.9300     7.3281    76.0000   111.0000    35.0000 
 66 4033       695      761.4  wm-rh-temporalpole                83.2144     6.8364    64.0000   100.0000    36.0000 
 67 4034       857      870.4  wm-rh-transversetemporal         100.1517     5.8219    80.0000   114.0000    34.0000 
 68 4035     10639    10561.4  wm-rh-insula                      93.3788     8.8101    26.0000   113.0000    87.0000 
 69 5001     28221    27338.7  Left-UnsegmentedWhiteMatter       95.6163    13.9394     7.0000   122.0000   115.0000 
 70 5002     30447    29784.1  Right-UnsegmentedWhiteMatter      96.1173    14.4988     5.0000   125.0000   120.0000 
