# Supplementary material for: Computer assisted diagnosis of Alzheimer’s disease using statistical likelihood-ratio test
Source: PLoS One. 2023 Feb 17;18(2):e0279574. doi: 10.1371/journal.pone.0279574 (PMC9937475; doi:10.1371/journal.pone.0279574)
Supplement: S2 File — (ZIP) [file pone.0279574.s002.zip › ADNI_NC/1_1_20/S31942/stats/aseg.stats]

# Title Segmentation Statistics 
# 
# generating_program mri_segstats
# cvs_version $Id: mri_segstats.c,v 1.121 2016/05/31 17:27:11 greve Exp $
# cmdline mri_segstats --seg mri/aseg.mgz --sum stats/aseg.stats --pv mri/norm.mgz --empty --brainmask mri/brainmask.mgz --brain-vol-from-seg --excludeid 0 --excl-ctxgmwm --supratent --subcortgray --in mri/norm.mgz --in-intensity-name norm --in-intensity-units MR --etiv --surf-wm-vol --surf-ctx-vol --totalgray --euler --ctab /home/span/acad/xzheng/freesurfer/ASegStatsLUT.txt --subject S31942 
# sysname  Linux
# hostname ada
# machine  x86_64
# user     xzheng
# anatomy_type volume
# 
# SUBJECTS_DIR /home/span/acad/xzheng/freesurfer/subjects
# subjectname S31942
# Measure BrainSeg, BrainSegVol, Brain Segmentation Volume, 954561.000000, mm^3
# Measure BrainSegNotVent, BrainSegVolNotVent, Brain Segmentation Volume Without Ventricles, 924526.000000, mm^3
# Measure BrainSegNotVentSurf, BrainSegVolNotVentSurf, Brain Segmentation Volume Without Ventricles from Surf, 924220.658551, mm^3
# Measure VentricleChoroidVol, VentricleChoroidVol, Volume of ventricles and choroid plexus, 26491.000000, mm^3
# Measure lhCortex, lhCortexVol, Left hemisphere cortical gray matter volume, 183810.491044, mm^3
# Measure rhCortex, rhCortexVol, Right hemisphere cortical gray matter volume, 187825.822974, mm^3
# Measure Cortex, CortexVol, Total cortical gray matter volume, 371636.314018, mm^3
# Measure lhCerebralWhiteMatter, lhCerebralWhiteMatterVol, Left hemisphere cerebral white matter volume, 191531.303521, mm^3
# Measure rhCerebralWhiteMatter, rhCerebralWhiteMatterVol, Right hemisphere cerebral white matter volume, 196689.041012, mm^3
# Measure CerebralWhiteMatter, CerebralWhiteMatterVol, Total cerebral white matter volume, 388220.344533, mm^3
# Measure SubCortGray, SubCortGrayVol, Subcortical gray matter volume, 46622.000000, mm^3
# Measure TotalGray, TotalGrayVol, Total gray matter volume, 514207.314018, mm^3
# Measure SupraTentorial, SupraTentorialVol, Supratentorial volume, 834703.658551, mm^3
# Measure SupraTentorialNotVent, SupraTentorialVolNotVent, Supratentorial volume, 808212.658551, mm^3
# Measure SupraTentorialNotVentVox, SupraTentorialVolNotVentVox, Supratentorial volume voxel count, 806592.000000, mm^3
# Measure Mask, MaskVol, Mask Volume, 1330787.000000, mm^3
# Measure BrainSegVol-to-eTIV, BrainSegVol-to-eTIV, Ratio of BrainSegVol to eTIV, 0.724709, unitless
# Measure MaskVol-to-eTIV, MaskVol-to-eTIV, Ratio of MaskVol to eTIV, 1.010342, unitless
# Measure lhSurfaceHoles, lhSurfaceHoles, Number of defect holes in lh surfaces prior to fixing, 12, unitless
# Measure rhSurfaceHoles, rhSurfaceHoles, Number of defect holes in rh surfaces prior to fixing, 16, unitless
# Measure SurfaceHoles, SurfaceHoles, Total number of defect holes in surfaces prior to fixing, 28, unitless
# Measure EstimatedTotalIntraCranialVol, eTIV, Estimated Total Intracranial Volume, 1317164.470676, mm^3
# SegVolFile mri/aseg.mgz 
# SegVolFileTimeStamp  2020/01/25 15:50:16 
# ColorTable /home/span/acad/xzheng/freesurfer/ASegStatsLUT.txt 
# ColorTableTimeStamp 2017/01/19 09:00:02 
# InVolFile  mri/norm.mgz 
# InVolFileTimeStamp  2020/01/25 08:21:35 
# InVolFrame 0 
# PVVolFile  mri/norm.mgz 
# PVVolFileTimeStamp  2020/01/25 08:21:35 
# Excluding Cortical Gray and White Matter
# ExcludeSegId 0 2 3 41 42 
# VoxelVolume_mm3 1 
# TableCol  1 ColHeader Index 
# TableCol  1 FieldName Index 
# TableCol  1 Units     NA 
# TableCol  2 ColHeader SegId 
# TableCol  2 FieldName Segmentation Id
# TableCol  2 Units     NA
# TableCol  3 ColHeader NVoxels 
# TableCol  3 FieldName Number of Voxels
# TableCol  3 Units     unitless
# TableCol  4 ColHeader Volume_mm3
# TableCol  4 FieldName Volume
# TableCol  4 Units     mm^3
# TableCol  5 ColHeader StructName
# TableCol  5 FieldName Structure Name
# TableCol  5 Units     NA
# TableCol  6 ColHeader normMean 
# TableCol  6 FieldName Intensity normMean
# TableCol  6 Units     MR
# TableCol  7 ColHeader normStdDev
# TableCol  7 FieldName Itensity normStdDev
# TableCol  7 Units     MR
# TableCol  8 ColHeader normMin
# TableCol  8 FieldName Intensity normMin
# TableCol  8 Units     MR
# TableCol  9 ColHeader normMax
# TableCol  9 FieldName Intensity normMax
# TableCol  9 Units     MR
# TableCol 10 ColHeader normRange
# TableCol 10 FieldName Intensity normRange
# TableCol 10 Units     MR
# NRows 45 
# NTableCols 10 
# ColHeaders  Index SegId NVoxels Volume_mm3 StructName normMean normStdDev normMin normMax normRange  
  1   4     11131    11401.3  Left-Lateral-Ventricle            21.8196    11.4893     4.0000    81.0000    77.0000 
  2   5       475      529.0  Left-Inf-Lat-Vent                 39.2316    13.3403     7.0000    73.0000    66.0000 
  3   7     11190    11846.5  Left-Cerebellum-White-Matter      85.5913     5.4985    38.0000    99.0000    61.0000 
  4   8     47608    47397.6  Left-Cerebellum-Cortex            65.1475    10.0510     8.0000    92.0000    84.0000 
  5  10      5994     5744.1  Left-Thalamus-Proper              83.9323     9.9931    30.0000   104.0000    74.0000 
  6  11      3074     2957.9  Left-Caudate                      76.7368     9.0744    42.0000   103.0000    61.0000 
  7  12      3963     3904.1  Left-Putamen                      82.0717     5.4486    52.0000   102.0000    50.0000 
  8  13      1617     1592.1  Left-Pallidum                     94.3228     6.0073    58.0000   107.0000    49.0000 
  9  14      1296     1307.6  3rd-Ventricle                     27.4784    14.5913     3.0000    64.0000    61.0000 
 10  15      1224     1378.9  4th-Ventricle                     28.1176    12.8171     4.0000    68.0000    64.0000 
 11  16     19656    19731.2  Brain-Stem                        79.2214     8.7542    25.0000   106.0000    81.0000 
 12  17      3233     2981.6  Left-Hippocampus                  66.1349     9.2887    23.0000    94.0000    71.0000 
 13  18      1219     1161.1  Left-Amygdala                     67.7802     6.9124    37.0000    87.0000    50.0000 
 14  24      1024     1003.8  CSF                               38.4961    12.0817    12.0000    68.0000    56.0000 
 15  26       400      395.8  Left-Accumbens-area               72.3675     4.3219    47.0000    86.0000    39.0000 
 16  28      3840     3621.0  Left-VentralDC                    84.6917    11.0345    37.0000   109.0000    72.0000 
 17  30        12       22.9  Left-vessel                       58.5833     8.4473    46.0000    71.0000    25.0000 
 18  31       797      775.5  Left-choroid-plexus               45.7001    11.2445    19.0000    81.0000    62.0000 
 19  43     12859    12997.9  Right-Lateral-Ventricle           21.5726    11.2875     5.0000    86.0000    81.0000 
 20  44       382      429.4  Right-Inf-Lat-Vent                38.2827    12.5149     9.0000    70.0000    61.0000 
 21  46     10578    11320.6  Right-Cerebellum-White-Matter     85.6061     5.2590    44.0000    99.0000    55.0000 
 22  47     47793    47736.2  Right-Cerebellum-Cortex           64.9310     9.8660    12.0000    92.0000    80.0000 
 23  49      5764     5455.7  Right-Thalamus-Proper             82.3057    10.3273    23.0000   102.0000    79.0000 
 24  50      3110     2997.0  Right-Caudate                     77.2058     9.3164    34.0000   102.0000    68.0000 
 25  51      3988     3877.8  Right-Putamen                     81.5542     6.1196    54.0000   101.0000    47.0000 
 26  52      1612     1563.4  Right-Pallidum                    93.3859     5.2144    57.0000   107.0000    50.0000 
 27  53      3355     3225.4  Right-Hippocampus                 65.9478     8.4315    27.0000    98.0000    71.0000 
 28  54      1286     1242.4  Right-Amygdala                    67.0972     7.1486    40.0000    92.0000    52.0000 
 29  58       495      457.9  Right-Accumbens-area              74.4869     5.5819    56.0000    98.0000    42.0000 
 30  60      3712     3570.4  Right-VentralDC                   84.5611    10.9973    22.0000   114.0000    92.0000 
 31  62        13       23.3  Right-vessel                      60.4615     5.4255    52.0000    72.0000    20.0000 
 32  63       847      783.1  Right-choroid-plexus              44.3447    10.5694    20.0000    78.0000    58.0000 
 33  72         0        0.0  5th-Ventricle                      0.0000     0.0000     0.0000     0.0000     0.0000 
 34  77      1290     1298.4  WM-hypointensities                70.0620    12.7165    42.0000   113.0000    71.0000 
 35  78         0        0.0  Left-WM-hypointensities            0.0000     0.0000     0.0000     0.0000     0.0000 
 36  79         0        0.0  Right-WM-hypointensities           0.0000     0.0000     0.0000     0.0000     0.0000 
 37  80         0        0.0  non-WM-hypointensities             0.0000     0.0000     0.0000     0.0000     0.0000 
 38  81         0        0.0  Left-non-WM-hypointensities        0.0000     0.0000     0.0000     0.0000     0.0000 
 39  82         0        0.0  Right-non-WM-hypointensities       0.0000     0.0000     0.0000     0.0000     0.0000 
 40  85       234      267.8  Optic-Chiasm                      81.1709    17.8880    33.0000   109.0000    76.0000 
 41 251      1102     1027.4  CC_Posterior                      96.3439    16.1067    43.0000   116.0000    73.0000 
 42 252       436      370.7  CC_Mid_Posterior                  87.7959    19.5620    40.0000   116.0000    76.0000 
 43 253       441      393.5  CC_Central                        88.7642    17.1693    43.0000   109.0000    66.0000 
 44 254       464      425.5  CC_Mid_Anterior                   88.0388    18.9908    24.0000   110.0000    86.0000 
 45 255       798      746.0  CC_Anterior                       94.3383    17.7971    32.0000   116.0000    84.0000 
