# Supplementary material for: Computer assisted diagnosis of Alzheimer’s disease using statistical likelihood-ratio test
Source: PLoS One. 2023 Feb 17;18(2):e0279574. doi: 10.1371/journal.pone.0279574 (PMC9937475; doi:10.1371/journal.pone.0279574)
Supplement: S2 File — (ZIP) [file pone.0279574.s002.zip › ADNI_NC/1_1_20/S31942/stats/lh.aparc.a2009s.stats]

# Table of FreeSurfer cortical parcellation anatomical statistics 
# 
# CreationTime 2020/01/25-04:36:42-GMT
# generating_program mris_anatomical_stats
# cvs_version $Id: mris_anatomical_stats.c,v 1.79 2016/03/14 15:15:34 greve Exp $
# mrisurf.c-cvs_version $Id: mrisurf.c,v 1.781.2.6 2016/12/27 16:47:14 zkaufman Exp $
# cmdline mris_anatomical_stats -th3 -mgz -cortex ../label/lh.cortex.label -f ../stats/lh.aparc.a2009s.stats -b -a ../label/lh.aparc.a2009s.annot -c ../label/aparc.annot.a2009s.ctab S31942 lh white 
# sysname  Linux
# hostname ada
# machine  x86_64
# user     xzheng
# 
# SUBJECTS_DIR /home/span/acad/xzheng/freesurfer/subjects
# anatomy_type surface
# subjectname S31942
# hemi lh
# AnnotationFile ../label/lh.aparc.a2009s.annot
# AnnotationFileTimeStamp 2020/01/25 15:36:18
# Measure Cortex, NumVert, Number of Vertices, 109540, unitless
# Measure Cortex, WhiteSurfArea, White Surface Total Area, 69811.6, mm^2
# Measure Cortex, MeanThickness, Mean Thickness, 2.35841, mm
# Measure BrainSeg, BrainSegVol, Brain Segmentation Volume, 954561.000000, mm^3
# Measure BrainSegNotVent, BrainSegVolNotVent, Brain Segmentation Volume Without Ventricles, 924526.000000, mm^3
# Measure BrainSegNotVentSurf, BrainSegVolNotVentSurf, Brain Segmentation Volume Without Ventricles from Surf, 924220.658551, mm^3
# Measure Cortex, CortexVol Total cortical gray matter volume, 371636.314018, mm^3
# Measure SupraTentorial, SupraTentorialVol, Supratentorial volume, 834703.658551, mm^3
# Measure SupraTentorialNotVent, SupraTentorialVolNotVent, Supratentorial volume, 808212.658551, mm^3
# Measure EstimatedTotalIntraCranialVol, eTIV, Estimated Total Intracranial Volume, 1317164.470676, mm^3
# NTableCols 10
# TableCol  1 ColHeader StructName
# TableCol  1 FieldName Structure Name
# TableCol  1 Units     NA
# TableCol  2 ColHeader NumVert
# TableCol  2 FieldName Number of Vertices
# TableCol  2 Units     unitless
# TableCol  3 ColHeader SurfArea
# TableCol  3 FieldName Surface Area
# TableCol  3 Units     mm^2
# TableCol  4 ColHeader GrayVol
# TableCol  4 FieldName Gray Matter Volume
# TableCol  4 Units     mm^3
# TableCol  5 ColHeader ThickAvg 
# TableCol  5 FieldName Average Thickness
# TableCol  5 Units     mm
# TableCol  6 ColHeader ThickStd
# TableCol  6 FieldName Thickness StdDev
# TableCol  6 Units     mm 
# TableCol  7 ColHeader MeanCurv
# TableCol  7 FieldName Integrated Rectified Mean Curvature
# TableCol  7 Units     mm^-1
# TableCol  8 ColHeader GausCurv 
# TableCol  8 FieldName Integrated Rectified Gaussian Curvature
# TableCol  8 Units     mm^-2
# TableCol  9 ColHeader  FoldInd
# TableCol  9 FieldName  Folding Index 
# TableCol  9 Units      unitless 
# TableCol 10 ColHeader CurvInd
# TableCol 10 FieldName Intrinsic Curvature Index
# TableCol 10 Units     unitless
# ColHeaders StructName NumVert SurfArea GrayVol ThickAvg ThickStd MeanCurv GausCurv FoldInd CurvInd
G&S_frontomargin                         1373    942   2319  2.269 0.515     0.163     0.041       23     2.4
G&S_occipital_inf                        1504    948   2737  2.471 0.813     0.143     0.033       21     1.9
G&S_paracentral                          1503    823   2217  2.178 0.622     0.105     0.025       11     1.7
G&S_subcentral                           1241    761   2338  2.598 0.475     0.127     0.030       14     1.4
G&S_transv_frontopol                      749    462   1300  2.254 0.527     0.158     0.047       15     1.4
G&S_cingul-Ant                           2098   1412   3734  2.543 0.504     0.123     0.029       28     2.6
G&S_cingul-Mid-Ant                       1359    898   2309  2.494 0.532     0.120     0.020       13     1.1
G&S_cingul-Mid-Post                      1143    793   1896  2.411 0.593     0.148     0.033       16     1.6
G_cingul-Post-dorsal                      477    316   1067  2.557 0.879     0.166     0.043       10     0.7
G_cingul-Post-ventral                     332    215    489  1.998 0.758     0.150     0.036        6     0.5
G_cuneus                                 1920   1158   2501  1.860 0.492     0.155     0.038       33     3.0
G_front_inf-Opercular                    1002    610   2197  2.664 0.457     0.129     0.034       15     1.3
G_front_inf-Orbital                       410    222    834  2.587 0.547     0.146     0.043        8     0.8
G_front_inf-Triangul                     1021    648   1930  2.285 0.533     0.148     0.034       18     1.4
G_front_middle                           4448   2571   7865  2.397 0.587     0.129     0.034       63     6.2
G_front_sup                              5777   3381  11678  2.697 0.558     0.124     0.033       82     6.8
G_Ins_lg&S_cent_ins                       642    415   1187  2.881 0.945     0.158     0.073       16     2.0
G_insular_short                           750    487   2076  3.267 0.875     0.151     0.052       13     1.6
G_occipital_middle                       1985   1187   3526  2.315 0.535     0.135     0.030       28     2.3
G_occipital_sup                          1230    741   1914  2.004 0.691     0.117     0.024       13     1.1
G_oc-temp_lat-fusifor                    1466   1003   3389  2.657 0.527     0.151     0.039       26     2.4
G_oc-temp_med-Lingual                    2823   1774   3510  1.794 0.521     0.162     0.049       52     5.7
G_oc-temp_med-Parahip                    1420    942   4224  3.187 0.995     0.124     0.036       20     2.2
G_orbital                                2223   1390   5250  2.807 0.720     0.146     0.051       47     4.4
G_pariet_inf-Angular                     1979   1201   4256  2.613 0.585     0.128     0.027       29     2.0
G_pariet_inf-Supramar                    1944   1217   3670  2.469 0.542     0.132     0.034       27     2.7
G_parietal_sup                           2702   1505   4215  2.290 0.591     0.107     0.027       27     2.9
G_postcentral                            2336   1270   3404  1.870 0.697     0.103     0.024       21     2.4
G_precentral                             2539   1261   4485  2.683 0.589     0.093     0.025       22     2.5
G_precuneus                              1925   1177   3962  2.471 0.630     0.144     0.031       31     2.3
G_rectus                                  871    571   1942  2.471 0.516     0.154     0.044       20     1.5
G_subcallosal                             791    498   1196  2.790 0.981     0.105     0.044        9     1.0
G_temp_sup-G_T_transv                     513    247    707  2.230 0.385     0.099     0.022        5     0.4
G_temp_sup-Lateral                       1787   1050   4270  2.852 0.524     0.125     0.031       23     2.3
G_temp_sup-Plan_polar                     714    500   1661  2.978 0.748     0.059     0.010        1     0.2
G_temp_sup-Plan_tempo                     817    476   1376  2.496 0.521     0.094     0.022        6     0.7
G_temporal_inf                           2761   1743   7516  3.036 0.741     0.149     0.039       53     4.2
G_temporal_middle                        2432   1540   5886  2.835 0.551     0.136     0.030       37     2.8
Lat_Fis-ant-Horizont                      292    194    328  1.902 0.348     0.114     0.017        2     0.2
Lat_Fis-ant-Vertical                      297    207    369  1.947 0.483     0.102     0.015        2     0.1
Lat_Fis-post                              984    653   1047  1.930 0.474     0.112     0.020        7     0.9
Pole_occipital                           1779   1082   2246  1.864 0.601     0.154     0.038       29     2.8
Pole_temporal                            1476    973   4959  3.305 0.661     0.148     0.040       26     2.3
S_calcarine                              2023   1389   1862  1.576 0.506     0.136     0.028       25     2.2
S_central                                3147   2121   3446  1.836 0.636     0.095     0.017       16     2.4
S_cingul-Marginalis                       905    616   1132  1.979 0.455     0.119     0.023        8     0.8
S_circular_insula_ant                     525    377    694  2.087 0.631     0.150     0.065        7     1.6
S_circular_insula_inf                    1317    904   2232  2.810 1.018     0.092     0.025        8     1.6
S_circular_insula_sup                    1506   1025   2045  2.446 0.447     0.110     0.020        8     1.3
S_collat_transv_ant                      1044    769   1878  2.476 0.655     0.108     0.020        7     0.8
S_collat_transv_post                      400    270    424  1.949 0.411     0.162     0.040        6     0.7
S_front_inf                              1703   1126   2226  2.129 0.572     0.119     0.028       22     2.0
S_front_middle                           1290    883   1553  2.049 0.471     0.130     0.025       13     1.3
S_front_sup                              2314   1553   3205  2.288 0.469     0.109     0.023       15     2.2
S_interm_prim-Jensen                      287    201    310  1.868 0.460     0.166     0.072        5     1.0
S_intrapariet&P_trans                    2137   1452   2817  2.133 0.457     0.098     0.018       12     1.5
S_oc_middle&Lunatus                       844    573    854  1.823 0.393     0.152     0.031       10     1.1
S_oc_sup&transversal                     1047    698   1142  1.892 0.449     0.112     0.020        8     0.8
S_occipital_ant                           583    409    625  1.923 0.358     0.130     0.024        5     0.6
S_oc-temp_lat                             864    619   1215  2.413 0.438     0.129     0.026        7     1.0
S_oc-temp_med&Lingual                    1418   1033   2128  2.276 0.484     0.130     0.024       14     1.4
S_orbital_lateral                         464    316    455  1.814 0.400     0.120     0.016        4     0.4
S_orbital_med-olfact                      516    364    747  2.322 0.619     0.121     0.017        5     0.3
S_orbital-H_Shaped                       1216    861   2248  2.705 0.640     0.137     0.028       14     1.5
S_parieto_occipital                      1713   1104   2030  2.107 0.590     0.116     0.021       14     1.5
S_pericallosal                           1313    772   1332  2.391 0.883     0.132     0.036       28     1.5
S_postcentral                            3011   1932   3244  1.835 0.479     0.101     0.017       20     2.1
S_precentral-inf-part                    1288    889   1933  2.441 0.526     0.099     0.015        8     0.8
S_precentral-sup-part                    1180    791   1544  2.190 0.523     0.107     0.017        8     0.9
S_suborbital                              630    429    900  2.435 0.576     0.145     0.030       10     0.8
S_subparietal                             765    529   1067  2.087 0.614     0.125     0.022        8     0.7
S_temporal_inf                           1219    860   1630  2.289 0.459     0.114     0.019       10     1.0
S_temporal_sup                           4691   3243   6729  2.244 0.476     0.110     0.021       38     4.0
S_temporal_transverse                     345    240    388  1.856 0.455     0.130     0.016        3     0.2
