# Supplementary material for: Computer assisted diagnosis of Alzheimer’s disease using statistical likelihood-ratio test
Source: PLoS One. 2023 Feb 17;18(2):e0279574. doi: 10.1371/journal.pone.0279574 (PMC9937475; doi:10.1371/journal.pone.0279574)
Supplement: S2 File — (ZIP) [file pone.0279574.s002.zip › ADNI_NC/1_1_20/S31942/stats/lh.aparc.DKTatlas.stats]

# Table of FreeSurfer cortical parcellation anatomical statistics 
# 
# CreationTime 2020/01/25-04:38:01-GMT
# generating_program mris_anatomical_stats
# cvs_version $Id: mris_anatomical_stats.c,v 1.79 2016/03/14 15:15:34 greve Exp $
# mrisurf.c-cvs_version $Id: mrisurf.c,v 1.781.2.6 2016/12/27 16:47:14 zkaufman Exp $
# cmdline mris_anatomical_stats -th3 -mgz -cortex ../label/lh.cortex.label -f ../stats/lh.aparc.DKTatlas.stats -b -a ../label/lh.aparc.DKTatlas.annot -c ../label/aparc.annot.DKTatlas.ctab S31942 lh white 
# sysname  Linux
# hostname ada
# machine  x86_64
# user     xzheng
# 
# SUBJECTS_DIR /home/span/acad/xzheng/freesurfer/subjects
# anatomy_type surface
# subjectname S31942
# hemi lh
# AnnotationFile ../label/lh.aparc.DKTatlas.annot
# AnnotationFileTimeStamp 2020/01/25 15:37:40
# Measure Cortex, NumVert, Number of Vertices, 109540, unitless
# Measure Cortex, WhiteSurfArea, White Surface Total Area, 69811.6, mm^2
# Measure Cortex, MeanThickness, Mean Thickness, 2.35841, mm
# Measure BrainSeg, BrainSegVol, Brain Segmentation Volume, 954561.000000, mm^3
# Measure BrainSegNotVent, BrainSegVolNotVent, Brain Segmentation Volume Without Ventricles, 924526.000000, mm^3
# Measure BrainSegNotVentSurf, BrainSegVolNotVentSurf, Brain Segmentation Volume Without Ventricles from Surf, 924220.658551, mm^3
# Measure Cortex, CortexVol Total cortical gray matter volume, 371636.314018, mm^3
# Measure SupraTentorial, SupraTentorialVol, Supratentorial volume, 834703.658551, mm^3
# Measure SupraTentorialNotVent, SupraTentorialVolNotVent, Supratentorial volume, 808212.658551, mm^3
# Measure EstimatedTotalIntraCranialVol, eTIV, Estimated Total Intracranial Volume, 1317164.470676, mm^3
# NTableCols 10
# TableCol  1 ColHeader StructName
# TableCol  1 FieldName Structure Name
# TableCol  1 Units     NA
# TableCol  2 ColHeader NumVert
# TableCol  2 FieldName Number of Vertices
# TableCol  2 Units     unitless
# TableCol  3 ColHeader SurfArea
# TableCol  3 FieldName Surface Area
# TableCol  3 Units     mm^2
# TableCol  4 ColHeader GrayVol
# TableCol  4 FieldName Gray Matter Volume
# TableCol  4 Units     mm^3
# TableCol  5 ColHeader ThickAvg 
# TableCol  5 FieldName Average Thickness
# TableCol  5 Units     mm
# TableCol  6 ColHeader ThickStd
# TableCol  6 FieldName Thickness StdDev
# TableCol  6 Units     mm 
# TableCol  7 ColHeader MeanCurv
# TableCol  7 FieldName Integrated Rectified Mean Curvature
# TableCol  7 Units     mm^-1
# TableCol  8 ColHeader GausCurv 
# TableCol  8 FieldName Integrated Rectified Gaussian Curvature
# TableCol  8 Units     mm^-2
# TableCol  9 ColHeader  FoldInd
# TableCol  9 FieldName  Folding Index 
# TableCol  9 Units      unitless 
# TableCol 10 ColHeader CurvInd
# TableCol 10 FieldName Intrinsic Curvature Index
# TableCol 10 Units     unitless
# ColHeaders StructName NumVert SurfArea GrayVol ThickAvg ThickStd MeanCurv GausCurv FoldInd CurvInd
caudalanteriorcingulate                  1574    987   2706  2.658 0.489     0.121     0.021       20     1.2
caudalmiddlefrontal                      3430   2027   5364  2.516 0.562     0.108     0.023       28     3.1
cuneus                                   2647   1646   3298  1.858 0.498     0.136     0.033       35     3.5
entorhinal                                746    525   2522  3.349 1.045     0.149     0.054       13     1.8
fusiform                                 3303   2356   6723  2.585 0.583     0.140     0.033       43     4.4
inferiorparietal                         5207   3377   8875  2.382 0.553     0.117     0.024       57     5.0
inferiortemporal                         4791   3152  10913  2.824 0.721     0.134     0.033       70     6.0
isthmuscingulate                         1353    847   1815  2.012 0.805     0.134     0.036       26     1.7
lateraloccipital                         6601   4140   9465  2.066 0.665     0.144     0.032       91     8.7
lateralorbitofrontal                     3846   2558   7434  2.634 0.666     0.143     0.043       64     6.6
lingual                                  3888   2540   4753  1.815 0.522     0.157     0.041       67     6.7
medialorbitofrontal                      2104   1389   3928  2.523 0.680     0.134     0.039       36     3.0
middletemporal                           5284   3571  10772  2.615 0.583     0.127     0.025       63     5.3
parahippocampal                           836    543   1858  2.746 0.886     0.090     0.014        6     0.4
paracentral                              1981   1189   3153  2.362 0.609     0.109     0.023       14     2.0
parsopercularis                          1683   1106   3084  2.525 0.516     0.113     0.026       17     1.6
parsorbitalis                             917    580   1985  2.661 0.839     0.131     0.033       12     1.3
parstriangularis                         2152   1418   3182  2.102 0.494     0.136     0.027       28     2.5
pericalcarine                            1654   1118   1458  1.487 0.344     0.146     0.035       22     2.3
postcentral                              6670   4063   8421  1.817 0.636     0.102     0.020       50     6.0
posteriorcingulate                       1614   1091   2736  2.545 0.730     0.164     0.038       33     2.5
precentral                               6744   3957  10400  2.443 0.578     0.099     0.022       50     5.9
precuneus                                4108   2609   6639  2.280 0.616     0.129     0.025       49     3.9
rostralanteriorcingulate                 1460    941   2570  2.679 0.669     0.127     0.030       20     1.9
rostralmiddlefrontal                     5464   3478   8624  2.218 0.585     0.137     0.036       87     8.1
superiorfrontal                          9983   6302  17801  2.478 0.580     0.127     0.032      130    11.9
superiorparietal                         5379   3255   7426  2.122 0.580     0.110     0.024       49     5.1
superiortemporal                         6577   4180  13081  2.587 0.741     0.104     0.022       59     6.0
supramarginal                            4019   2572   6469  2.311 0.525     0.126     0.031       46     5.2
transversetemporal                        717    386    838  1.992 0.339     0.112     0.022        7     0.6
insula                                   2808   1907   5724  2.969 0.951     0.140     0.051       42     6.4
