# Supplementary material for: Computer assisted diagnosis of Alzheimer’s disease using statistical likelihood-ratio test
Source: PLoS One. 2023 Feb 17;18(2):e0279574. doi: 10.1371/journal.pone.0279574 (PMC9937475; doi:10.1371/journal.pone.0279574)
Supplement: S2 File — (ZIP) [file pone.0279574.s002.zip › ADNI_NC/1_1_20/S31942/stats/lh.aparc.pial.stats]

# Table of FreeSurfer cortical parcellation anatomical statistics 
# 
# CreationTime 2020/01/25-04:34:55-GMT
# generating_program mris_anatomical_stats
# cvs_version $Id: mris_anatomical_stats.c,v 1.79 2016/03/14 15:15:34 greve Exp $
# mrisurf.c-cvs_version $Id: mrisurf.c,v 1.781.2.6 2016/12/27 16:47:14 zkaufman Exp $
# cmdline mris_anatomical_stats -th3 -mgz -cortex ../label/lh.cortex.label -f ../stats/lh.aparc.pial.stats -b -a ../label/lh.aparc.annot -c ../label/aparc.annot.ctab S31942 lh pial 
# sysname  Linux
# hostname ada
# machine  x86_64
# user     xzheng
# 
# SUBJECTS_DIR /home/span/acad/xzheng/freesurfer/subjects
# anatomy_type surface
# subjectname S31942
# hemi lh
# AnnotationFile ../label/lh.aparc.annot
# AnnotationFileTimeStamp 2020/01/25 15:09:04
# Measure Cortex, NumVert, Number of Vertices, 109347, unitless
# Measure Cortex, PialSurfArea, Pial Surface Total Area, 83621.1, mm^2
# Measure Cortex, MeanThickness, Mean Thickness, 2.35808, mm
# Measure BrainSeg, BrainSegVol, Brain Segmentation Volume, 954561.000000, mm^3
# Measure BrainSegNotVent, BrainSegVolNotVent, Brain Segmentation Volume Without Ventricles, 924526.000000, mm^3
# Measure BrainSegNotVentSurf, BrainSegVolNotVentSurf, Brain Segmentation Volume Without Ventricles from Surf, 924220.658551, mm^3
# Measure Cortex, CortexVol Total cortical gray matter volume, 371636.314018, mm^3
# Measure SupraTentorial, SupraTentorialVol, Supratentorial volume, 834703.658551, mm^3
# Measure SupraTentorialNotVent, SupraTentorialVolNotVent, Supratentorial volume, 808212.658551, mm^3
# Measure EstimatedTotalIntraCranialVol, eTIV, Estimated Total Intracranial Volume, 1317164.470676, mm^3
# NTableCols 10
# TableCol  1 ColHeader StructName
# TableCol  1 FieldName Structure Name
# TableCol  1 Units     NA
# TableCol  2 ColHeader NumVert
# TableCol  2 FieldName Number of Vertices
# TableCol  2 Units     unitless
# TableCol  3 ColHeader SurfArea
# TableCol  3 FieldName Surface Area
# TableCol  3 Units     mm^2
# TableCol  4 ColHeader GrayVol
# TableCol  4 FieldName Gray Matter Volume
# TableCol  4 Units     mm^3
# TableCol  5 ColHeader ThickAvg 
# TableCol  5 FieldName Average Thickness
# TableCol  5 Units     mm
# TableCol  6 ColHeader ThickStd
# TableCol  6 FieldName Thickness StdDev
# TableCol  6 Units     mm 
# TableCol  7 ColHeader MeanCurv
# TableCol  7 FieldName Integrated Rectified Mean Curvature
# TableCol  7 Units     mm^-1
# TableCol  8 ColHeader GausCurv 
# TableCol  8 FieldName Integrated Rectified Gaussian Curvature
# TableCol  8 Units     mm^-2
# TableCol  9 ColHeader  FoldInd
# TableCol  9 FieldName  Folding Index 
# TableCol  9 Units      unitless 
# TableCol 10 ColHeader CurvInd
# TableCol 10 FieldName Intrinsic Curvature Index
# TableCol 10 Units     unitless
# ColHeaders StructName NumVert SurfArea GrayVol ThickAvg ThickStd MeanCurv GausCurv FoldInd CurvInd
bankssts                                 1010    563   1499  2.363 0.424     0.101     0.024       10     1.0
caudalanteriorcingulate                  1062    740   1711  2.570 0.443     0.116     0.022       20     0.9
caudalmiddlefrontal                      3241   2157   5039  2.499 0.563     0.104     0.021       30     2.7
cuneus                                   2034   1490   2485  1.843 0.469     0.128     0.032       29     2.7
entorhinal                                816   1081   2828  3.416 0.967     0.202     0.042       14     1.5
fusiform                                 3597   3106   7557  2.634 0.593     0.149     0.035       48     5.4
inferiorparietal                         5217   4127   9043  2.394 0.553     0.121     0.022       46     5.1
inferiortemporal                         4786   4240  10737  2.784 0.734     0.143     0.034       80     7.0
isthmuscingulate                         1329    954   1770  1.990 0.800     0.144     0.042       32     2.1
lateraloccipital                         6635   4963   9420  2.071 0.649     0.128     0.028       95     8.1
lateralorbitofrontal                     3283   2435   6171  2.573 0.708     0.138     0.042       61     6.4
lingual                                  3774   2787   4632  1.818 0.527     0.124     0.033       52     5.2
medialorbitofrontal                      2626   2121   4740  2.498 0.665     0.135     0.031       38     3.1
middletemporal                           4089   3508   8421  2.642 0.576     0.135     0.026       45     4.5
parahippocampal                           821    737   1792  2.729 0.896     0.127     0.027        8     1.1
paracentral                              1705   1271   2653  2.313 0.619     0.119     0.025       16     1.8
parsopercularis                          1863   1452   3341  2.468 0.549     0.129     0.026       38     2.1
parsorbitalis                            1040    978   2374  2.794 0.824     0.149     0.030       10     1.3
parstriangularis                         1695   1370   2702  2.150 0.501     0.141     0.026       18     1.9
pericalcarine                            1682    965   1483  1.497 0.347     0.112     0.030       27     2.1
postcentral                              5826   4550   7473  1.806 0.657     0.117     0.022       68     5.6
posteriorcingulate                       1461   1134   2568  2.605 0.731     0.151     0.038       51     2.1
precentral                               6805   4653  10461  2.426 0.589     0.101     0.020       61     5.9
precuneus                                4129   3078   6647  2.283 0.622     0.130     0.027       51     4.6
rostralanteriorcingulate                 1122    905   2103  2.730 0.707     0.136     0.026       14     1.3
rostralmiddlefrontal                     7660   5801  12107  2.217 0.547     0.140     0.047      105    19.9
superiorfrontal                          8699   6606  15722  2.565 0.571     0.125     0.026       97     9.3
superiorparietal                         6829   4850   9345  2.081 0.596     0.117     0.024       93     6.6
superiortemporal                         5086   3941   9104  2.468 0.649     0.115     0.019       77     4.3
supramarginal                            4329   3260   7027  2.304 0.521     0.122     0.029       54     5.6
frontalpole                               422    395    776  2.343 0.569     0.169     0.033        5     0.6
temporalpole                              688    965   2828  3.728 0.556     0.188     0.032        6     1.0
transversetemporal                        718    485    841  1.996 0.338     0.094     0.015        5     0.4
insula                                   3274   1981   6370  2.923 0.906     0.167     0.032    50050     4.1
