# Supplementary material for: Computer assisted diagnosis of Alzheimer’s disease using statistical likelihood-ratio test
Source: PLoS One. 2023 Feb 17;18(2):e0279574. doi: 10.1371/journal.pone.0279574 (PMC9937475; doi:10.1371/journal.pone.0279574)
Supplement: S2 File — (ZIP) [file pone.0279574.s002.zip › ADNI_NC/1_1_20/S31942/stats/lh.aparc.stats]

# Table of FreeSurfer cortical parcellation anatomical statistics 
# 
# CreationTime 2020/01/25-04:34:31-GMT
# generating_program mris_anatomical_stats
# cvs_version $Id: mris_anatomical_stats.c,v 1.79 2016/03/14 15:15:34 greve Exp $
# mrisurf.c-cvs_version $Id: mrisurf.c,v 1.781.2.6 2016/12/27 16:47:14 zkaufman Exp $
# cmdline mris_anatomical_stats -th3 -mgz -cortex ../label/lh.cortex.label -f ../stats/lh.aparc.stats -b -a ../label/lh.aparc.annot -c ../label/aparc.annot.ctab S31942 lh white 
# sysname  Linux
# hostname ada
# machine  x86_64
# user     xzheng
# 
# SUBJECTS_DIR /home/span/acad/xzheng/freesurfer/subjects
# anatomy_type surface
# subjectname S31942
# hemi lh
# AnnotationFile ../label/lh.aparc.annot
# AnnotationFileTimeStamp 2020/01/25 15:09:04
# Measure Cortex, NumVert, Number of Vertices, 109347, unitless
# Measure Cortex, WhiteSurfArea, White Surface Total Area, 69688.5, mm^2
# Measure Cortex, MeanThickness, Mean Thickness, 2.35808, mm
# Measure BrainSeg, BrainSegVol, Brain Segmentation Volume, 954561.000000, mm^3
# Measure BrainSegNotVent, BrainSegVolNotVent, Brain Segmentation Volume Without Ventricles, 924526.000000, mm^3
# Measure BrainSegNotVentSurf, BrainSegVolNotVentSurf, Brain Segmentation Volume Without Ventricles from Surf, 924220.658551, mm^3
# Measure Cortex, CortexVol Total cortical gray matter volume, 371636.314018, mm^3
# Measure SupraTentorial, SupraTentorialVol, Supratentorial volume, 834703.658551, mm^3
# Measure SupraTentorialNotVent, SupraTentorialVolNotVent, Supratentorial volume, 808212.658551, mm^3
# Measure EstimatedTotalIntraCranialVol, eTIV, Estimated Total Intracranial Volume, 1317164.470676, mm^3
# NTableCols 10
# TableCol  1 ColHeader StructName
# TableCol  1 FieldName Structure Name
# TableCol  1 Units     NA
# TableCol  2 ColHeader NumVert
# TableCol  2 FieldName Number of Vertices
# TableCol  2 Units     unitless
# TableCol  3 ColHeader SurfArea
# TableCol  3 FieldName Surface Area
# TableCol  3 Units     mm^2
# TableCol  4 ColHeader GrayVol
# TableCol  4 FieldName Gray Matter Volume
# TableCol  4 Units     mm^3
# TableCol  5 ColHeader ThickAvg 
# TableCol  5 FieldName Average Thickness
# TableCol  5 Units     mm
# TableCol  6 ColHeader ThickStd
# TableCol  6 FieldName Thickness StdDev
# TableCol  6 Units     mm 
# TableCol  7 ColHeader MeanCurv
# TableCol  7 FieldName Integrated Rectified Mean Curvature
# TableCol  7 Units     mm^-1
# TableCol  8 ColHeader GausCurv 
# TableCol  8 FieldName Integrated Rectified Gaussian Curvature
# TableCol  8 Units     mm^-2
# TableCol  9 ColHeader  FoldInd
# TableCol  9 FieldName  Folding Index 
# TableCol  9 Units      unitless 
# TableCol 10 ColHeader CurvInd
# TableCol 10 FieldName Intrinsic Curvature Index
# TableCol 10 Units     unitless
# ColHeaders StructName NumVert SurfArea GrayVol ThickAvg ThickStd MeanCurv GausCurv FoldInd CurvInd
bankssts                                 1010    705   1499  2.363 0.424     0.112     0.022        8     0.9
caudalanteriorcingulate                  1062    660   1711  2.570 0.443     0.121     0.021       15     0.8
caudalmiddlefrontal                      3241   1928   5039  2.499 0.563     0.108     0.023       26     3.0
cuneus                                   2034   1244   2485  1.843 0.469     0.146     0.035       31     2.9
entorhinal                                816    592   2828  3.416 0.967     0.140     0.042       11     1.4
fusiform                                 3597   2548   7557  2.634 0.593     0.142     0.035       51     4.9
inferiorparietal                         5217   3379   9043  2.394 0.553     0.116     0.023       56     5.0
inferiortemporal                         4786   3156  10737  2.784 0.734     0.133     0.031       68     5.8
isthmuscingulate                         1329    830   1770  1.990 0.800     0.133     0.037       26     1.7
lateraloccipital                         6635   4156   9420  2.071 0.649     0.145     0.033       92     8.8
lateralorbitofrontal                     3283   2208   6171  2.573 0.708     0.144     0.044       55     6.1
lingual                                  3774   2470   4632  1.818 0.527     0.157     0.041       65     6.6
medialorbitofrontal                      2626   1759   4740  2.498 0.665     0.138     0.039       45     4.0
middletemporal                           4089   2732   8421  2.642 0.576     0.127     0.026       51     4.2
parahippocampal                           821    526   1792  2.729 0.896     0.090     0.014        6     0.4
paracentral                              1705   1022   2653  2.313 0.619     0.112     0.024       13     1.8
parsopercularis                          1863   1225   3341  2.468 0.549     0.114     0.025       19     1.8
parsorbitalis                            1040    645   2374  2.794 0.824     0.139     0.043       16     1.8
parstriangularis                         1695   1117   2702  2.150 0.501     0.134     0.027       22     1.9
pericalcarine                            1682   1126   1483  1.497 0.347     0.146     0.034       23     2.3
postcentral                              5826   3532   7473  1.806 0.657     0.099     0.020       42     5.1
posteriorcingulate                       1461    984   2568  2.605 0.731     0.165     0.038       30     2.3
precentral                               6805   3994  10461  2.426 0.589     0.100     0.022       51     6.1
precuneus                                4129   2679   6647  2.283 0.622     0.131     0.025       49     4.1
rostralanteriorcingulate                 1122    711   2103  2.730 0.707     0.118     0.028       15     1.3
rostralmiddlefrontal                     7660   4935  12107  2.217 0.547     0.142     0.036      120    11.5
superiorfrontal                          8699   5427  15722  2.565 0.571     0.119     0.029      100     9.1
superiorparietal                         6829   4120   9345  2.081 0.596     0.107     0.023       59     6.2
superiortemporal                         5086   3211   9104  2.468 0.649     0.101     0.020       42     4.3
supramarginal                            4329   2798   7027  2.304 0.521     0.127     0.031       51     5.5
frontalpole                               422    253    776  2.343 0.569     0.156     0.041       10     0.7
temporalpole                              688    442   2828  3.728 0.556     0.130     0.038       10     1.1
transversetemporal                        718    386    841  1.996 0.338     0.111     0.022        7     0.6
insula                                   3274   2191   6370  2.923 0.906     0.134     0.044       44     6.1
