# Supplementary material for: Computer assisted diagnosis of Alzheimer’s disease using statistical likelihood-ratio test
Source: PLoS One. 2023 Feb 17;18(2):e0279574. doi: 10.1371/journal.pone.0279574 (PMC9937475; doi:10.1371/journal.pone.0279574)
Supplement: S2 File — (ZIP) [file pone.0279574.s002.zip › ADNI_NC/1_1_20/S31942/stats/lh.BA_exvivo.stats]

# Table of FreeSurfer cortical parcellation anatomical statistics 
# 
# CreationTime 2020/01/25-05:06:16-GMT
# generating_program mris_anatomical_stats
# cvs_version $Id: mris_anatomical_stats.c,v 1.79 2016/03/14 15:15:34 greve Exp $
# mrisurf.c-cvs_version $Id: mrisurf.c,v 1.781.2.6 2016/12/27 16:47:14 zkaufman Exp $
# cmdline mris_anatomical_stats -th3 -mgz -f ../stats/lh.BA_exvivo.stats -b -a ./lh.BA_exvivo.annot -c ./BA_exvivo.ctab S31942 lh white 
# sysname  Linux
# hostname ada
# machine  x86_64
# user     xzheng
# 
# SUBJECTS_DIR /home/span/acad/xzheng/freesurfer/subjects
# anatomy_type surface
# subjectname S31942
# hemi lh
# AnnotationFile ./lh.BA_exvivo.annot
# AnnotationFileTimeStamp 2020/01/25 16:06:09
# Measure Cortex, NumVert, Number of Vertices, 116927, unitless
# Measure Cortex, WhiteSurfArea, White Surface Total Area, 74672.8, mm^2
# Measure BrainSeg, BrainSegVol, Brain Segmentation Volume, 954561.000000, mm^3
# Measure BrainSegNotVent, BrainSegVolNotVent, Brain Segmentation Volume Without Ventricles, 924526.000000, mm^3
# Measure BrainSegNotVentSurf, BrainSegVolNotVentSurf, Brain Segmentation Volume Without Ventricles from Surf, 924220.658551, mm^3
# Measure Cortex, CortexVol Total cortical gray matter volume, 371636.314018, mm^3
# Measure SupraTentorial, SupraTentorialVol, Supratentorial volume, 834703.658551, mm^3
# Measure SupraTentorialNotVent, SupraTentorialVolNotVent, Supratentorial volume, 808212.658551, mm^3
# Measure EstimatedTotalIntraCranialVol, eTIV, Estimated Total Intracranial Volume, 1317164.470676, mm^3
# NTableCols 10
# TableCol  1 ColHeader StructName
# TableCol  1 FieldName Structure Name
# TableCol  1 Units     NA
# TableCol  2 ColHeader NumVert
# TableCol  2 FieldName Number of Vertices
# TableCol  2 Units     unitless
# TableCol  3 ColHeader SurfArea
# TableCol  3 FieldName Surface Area
# TableCol  3 Units     mm^2
# TableCol  4 ColHeader GrayVol
# TableCol  4 FieldName Gray Matter Volume
# TableCol  4 Units     mm^3
# TableCol  5 ColHeader ThickAvg 
# TableCol  5 FieldName Average Thickness
# TableCol  5 Units     mm
# TableCol  6 ColHeader ThickStd
# TableCol  6 FieldName Thickness StdDev
# TableCol  6 Units     mm 
# TableCol  7 ColHeader MeanCurv
# TableCol  7 FieldName Integrated Rectified Mean Curvature
# TableCol  7 Units     mm^-1
# TableCol  8 ColHeader GausCurv 
# TableCol  8 FieldName Integrated Rectified Gaussian Curvature
# TableCol  8 Units     mm^-2
# TableCol  9 ColHeader  FoldInd
# TableCol  9 FieldName  Folding Index 
# TableCol  9 Units      unitless 
# TableCol 10 ColHeader CurvInd
# TableCol 10 FieldName Intrinsic Curvature Index
# TableCol 10 Units     unitless
# ColHeaders StructName NumVert SurfArea GrayVol ThickAvg ThickStd MeanCurv GausCurv FoldInd CurvInd
BA1_exvivo                               1073    595   1972  1.966 0.834     0.118     0.028       12     1.2
BA2_exvivo                               3821   2308   4370  1.890 0.531     0.099     0.019       26     3.0
BA3a_exvivo                              1026    707    973  1.658 0.442     0.132     0.027        9     1.1
BA3b_exvivo                              2077   1330   2404  1.626 0.574     0.098     0.021       14     1.8
BA4a_exvivo                              1457    821   2258  2.466 0.609     0.094     0.022        8     1.5
BA4p_exvivo                              1310    797   2010  2.558 0.516     0.078     0.019        5     1.1
BA6_exvivo                               8227   4707  14401  2.591 0.573     0.106     0.028       84     8.1
BA44_exvivo                              1822   1196   3297  2.525 0.518     0.120     0.027       20     1.8
BA45_exvivo                              2525   1649   4115  2.192 0.503     0.136     0.029       34     2.9
V1_exvivo                                2926   1896   3242  1.654 0.532     0.146     0.037       43     4.4
V2_exvivo                                7184   4539   8930  1.862 0.567     0.154     0.037      115    10.7
MT_exvivo                                1933   1262   2879  2.236 0.526     0.137     0.030       24     2.3
perirhinal_exvivo                         678    448   2280  3.412 1.043     0.119     0.032        8     1.0
entorhinal_exvivo                         592    459   2035  3.340 0.889     0.139     0.039        8     0.8
