# Supplementary material for: Computer assisted diagnosis of Alzheimer’s disease using statistical likelihood-ratio test
Source: PLoS One. 2023 Feb 17;18(2):e0279574. doi: 10.1371/journal.pone.0279574 (PMC9937475; doi:10.1371/journal.pone.0279574)
Supplement: S2 File — (ZIP) [file pone.0279574.s002.zip › ADNI_NC/1_1_20/S31942/stats/lh.curv.stats]

Raw <mean> +- <std> (using 'lh.curv'):                -0.03798 +- 0.1899 
       Raw Min:                                       -2.17866 at vertex 64622   
       Raw Max:                                        1.38348 at vertex 69406   
       Raw Curvature Calculation Type:                discrete
       Raw Mean Vertex Separation (Whole Surface):     0.83271 +- 0.22845 mm
       Raw Total Surface Area:                     68141.20312 mm^2
       Raw Total Number of Vertices:                    116927
       Raw Average Vertex Area (Whole Surface):        0.58277 mm^2
       Raw Natural Surface Integral:               -1255.60010
       Raw Rectified Surface Integral:              9155.64551
       Raw Positive Surface Integral:               3950.02271
       Raw Negative Surface Integral:               5205.62256
       Raw Mean Natural Surface Integral:             -0.01074 across 116927 (100.00%) vertices
       Raw Mean Rectified Surface Integral:            0.07830 across 116927 (100.00%) vertices
       Raw Mean Positive Surface Integral:             0.07225 across 54672 (46.76%) vertices
       Raw Mean Negative Surface Integral:             0.08362 across 62255 (53.24%) vertices
       Raw AreaNorm Natural Surface Integral:         -0.01843 across 68140.750000 (100.00%) mm^2
       Raw AreaNorm Rectified Surface Integral:        0.13436 across 68140.750000 (100.00%) mm^2
       Raw AreaNorm Positive Surface Integral:         0.11470 across 34436.789062 (50.54%) mm^2
       Raw AreaNorm Negative Surface Integral:         0.15445 across 33704.457031 (49.46%) mm^2

Raw <mean> +- <std> (using 'lh.sulc'):                 0.00000 +- 5.3465 
       Raw Min:                                      -13.71882 at vertex 102280  
       Raw Max:                                       16.60566 at vertex 46240   
       Raw Curvature Calculation Type:                discrete
       Raw Mean Vertex Separation (Whole Surface):     0.83271 +- 0.22845 mm
       Raw Total Surface Area:                     68141.20312 mm^2
       Raw Total Number of Vertices:                    116927
       Raw Average Vertex Area (Whole Surface):        0.58277 mm^2
       Raw Natural Surface Integral:               27148.05078
       Raw Rectified Surface Integral:            292806.62500
       Raw Positive Surface Integral:             159977.34375
       Raw Negative Surface Integral:             132829.29688
       Raw Mean Natural Surface Integral:              0.23218 across 116927 (100.00%) vertices
       Raw Mean Rectified Surface Integral:            2.50418 across 116927 (100.00%) vertices
       Raw Mean Positive Surface Integral:             2.95047 across 54221 (46.37%) vertices
       Raw Mean Negative Surface Integral:             2.11829 across 62706 (53.63%) vertices
       Raw AreaNorm Natural Surface Integral:          0.39841 across 68140.750000 (100.00%) mm^2
       Raw AreaNorm Rectified Surface Integral:        4.29709 across 68140.750000 (100.00%) mm^2
       Raw AreaNorm Positive Surface Integral:         4.76604 across 33566.085938 (49.26%) mm^2
       Raw AreaNorm Negative Surface Integral:         3.84174 across 34575.250000 (50.74%) mm^2

K <mean> +- <std> (using 'lh.smoothwm'):               0.18048 +- 3.9883 mm^-2
         K Min:                                      -24.44212 at vertex 72831   
         K Max:                                      737.22864 at vertex 72832   
         K Curvature Calculation Type:                discrete
         K Mean Vertex Separation (Whole Surface):     0.83271 +- 0.22845 mm
         K Total Surface Area:                     68141.20312 mm^2
         K Total Number of Vertices:                    116927
         K Average Vertex Area (Whole Surface):        0.58277 mm^2
         K Natural Surface Integral:                  12.56637
         K Rectified Surface Integral:              4681.59424
         K Positive Surface Integral:               2347.08032
         K Negative Surface Integral:               2334.51392
         K Mean Natural Surface Integral:              0.00011 across 116927 (100.00%) vertices
         K Mean Rectified Surface Integral:            0.04004 across 116927 (100.00%) vertices
         K Mean Positive Surface Integral:             0.04564 across 51427 (43.98%) vertices
         K Mean Negative Surface Integral:             0.03564 across 65500 (56.02%) vertices
         K AreaNorm Natural Surface Integral:          0.00018 across 68140.750000 (100.00%) mm^2
         K AreaNorm Rectified Surface Integral:        0.06870 across 68140.750000 (100.00%) mm^2
         K AreaNorm Positive Surface Integral:         0.10373 across 22627.892578 (33.21%) mm^2
         K AreaNorm Negative Surface Integral:         0.05129 across 45513.445312 (66.79%) mm^2

H <mean> +- <std> (using 'lh.smoothwm'):              -0.06336 +- 0.7507 mm^-1
         H Min:                                      -45.54705 at vertex 72832   
         H Max:                                       31.74042 at vertex 12426   
         H Curvature Calculation Type:                discrete
         H Mean Vertex Separation (Whole Surface):     0.83271 +- 0.22845 mm
         H Total Surface Area:                     68141.20312 mm^2
         H Total Number of Vertices:                    116927
         H Average Vertex Area (Whole Surface):        0.58277 mm^2
         H Natural Surface Integral:               -1215.52112
         H Rectified Surface Integral:             12130.46680
         H Positive Surface Integral:               5457.47314
         H Negative Surface Integral:               6672.99414
         H Mean Natural Surface Integral:             -0.01040 across 116927 (100.00%) vertices
         H Mean Rectified Surface Integral:            0.10374 across 116927 (100.00%) vertices
         H Mean Positive Surface Integral:             0.09433 across 57853 (49.48%) vertices
         H Mean Negative Surface Integral:             0.11296 across 59074 (50.52%) vertices
         H AreaNorm Natural Surface Integral:         -0.01784 across 68140.750000 (100.00%) mm^2
         H AreaNorm Rectified Surface Integral:        0.17802 across 68140.750000 (100.00%) mm^2
         H AreaNorm Positive Surface Integral:         0.15092 across 36160.906250 (53.07%) mm^2
         H AreaNorm Negative Surface Integral:         0.20866 across 31980.300781 (46.93%) mm^2

k1 <mean> +- <std> (using 'lh.smoothwm'):             -0.13102 +- 1.3562 mm^-1
        k1 Min:                                      -82.11623 at vertex 72832   
        k1 Max:                                       58.63168 at vertex 74241   
        k1 Curvature Calculation Type:                discrete
        k1 Mean Vertex Separation (Whole Surface):     0.83271 +- 0.22845 mm
        k1 Total Surface Area:                     68141.20312 mm^2
        k1 Total Number of Vertices:                    116927
        k1 Average Vertex Area (Whole Surface):        0.58277 mm^2
        k1 Natural Surface Integral:               -3114.11816
        k1 Rectified Surface Integral:             27180.66992
        k1 Positive Surface Integral:              12033.27539
        k1 Negative Surface Integral:              15147.39355
        k1 Mean Natural Surface Integral:             -0.02663 across 116927 (100.00%) vertices
        k1 Mean Rectified Surface Integral:            0.23246 across 116927 (100.00%) vertices
        k1 Mean Positive Surface Integral:             0.20800 across 57853 (49.48%) vertices
        k1 Mean Negative Surface Integral:             0.25641 across 59074 (50.52%) vertices
        k1 AreaNorm Natural Surface Integral:         -0.04570 across 68140.750000 (100.00%) mm^2
        k1 AreaNorm Rectified Surface Integral:        0.39889 across 68140.750000 (100.00%) mm^2
        k1 AreaNorm Positive Surface Integral:         0.33277 across 36160.906250 (53.07%) mm^2
        k1 AreaNorm Negative Surface Integral:         0.47365 across 31980.300781 (46.93%) mm^2

k2 <mean> +- <std> (using 'lh.smoothwm'):              0.00431 +- 0.2300 mm^-1
        k2 Min:                                       -9.52952 at vertex 115314  
        k2 Max:                                        8.57137 at vertex 74313   
        k2 Curvature Calculation Type:                discrete
        k2 Mean Vertex Separation (Whole Surface):     0.83271 +- 0.22845 mm
        k2 Total Surface Area:                     68141.20312 mm^2
        k2 Total Number of Vertices:                    116927
        k2 Average Vertex Area (Whole Surface):        0.58277 mm^2
        k2 Natural Surface Integral:                 683.07611
        k2 Rectified Surface Integral:              7060.17725
        k2 Positive Surface Integral:               3871.62671
        k2 Negative Surface Integral:               3188.55054
        k2 Mean Natural Surface Integral:              0.00584 across 116927 (100.00%) vertices
        k2 Mean Rectified Surface Integral:            0.06038 across 116927 (100.00%) vertices
        k2 Mean Positive Surface Integral:             0.06181 across 62642 (53.57%) vertices
        k2 Mean Negative Surface Integral:             0.05874 across 54285 (46.43%) vertices
        k2 AreaNorm Natural Surface Integral:          0.01002 across 68140.750000 (100.00%) mm^2
        k2 AreaNorm Rectified Surface Integral:        0.10361 across 68140.750000 (100.00%) mm^2
        k2 AreaNorm Positive Surface Integral:         0.10632 across 36414.070312 (53.44%) mm^2
        k2 AreaNorm Negative Surface Integral:         0.10050 across 31727.326172 (46.56%) mm^2

S <mean> +- <std> (using 'lh.smoothwm'):               1.54847 +- 26.0567 mm^-2
         S Min:                                        0.00000 at vertex 1178    
         S Max:                                     5349.21973 at vertex 72832   
         S Curvature Calculation Type:                discrete
         S Mean Vertex Separation (Whole Surface):     0.83271 +- 0.22845 mm
         S Total Surface Area:                     68141.20312 mm^2
         S Total Number of Vertices:                    116927
         S Average Vertex Area (Whole Surface):        0.58277 mm^2
         S Natural Surface Integral:               27464.53711
         S Rectified Surface Integral:             27464.53711
         S Positive Surface Integral:              27464.53711
         S Negative Surface Integral:                  0.00000
         S Mean Natural Surface Integral:              0.23489 across 116927 (100.00%) vertices
         S Mean Rectified Surface Integral:            0.23489 across 116927 (100.00%) vertices
         S Mean Positive Surface Integral:             0.23489 across 116927 (100.00%) vertices
         S Mean Negative Surface Integral:             0.00000 across 0 (00.00%) vertices
         S AreaNorm Natural Surface Integral:          0.40306 across 68140.750000 (100.00%) mm^2
         S AreaNorm Rectified Surface Integral:        0.40306 across 68140.750000 (100.00%) mm^2
         S AreaNorm Positive Surface Integral:         0.40306 across 68140.750000 (100.00%) mm^2
         S AreaNorm Negative Surface Integral:         0.00000 across 0.000000 (00.00%) mm^2

C <mean> +- <std> (using 'lh.smoothwm'):               0.46090 +- 0.8615 mm^-2
         C Min:                                        0.00000 at vertex 6109    
         C Max:                                       58.41095 at vertex 72832   
         C Curvature Calculation Type:                discrete
         C Mean Vertex Separation (Whole Surface):     0.83271 +- 0.22845 mm
         C Total Surface Area:                     68141.20312 mm^2
         C Total Number of Vertices:                    116927
         C Average Vertex Area (Whole Surface):        0.58277 mm^2
         C Natural Surface Integral:               20246.99414
         C Rectified Surface Integral:             20246.99414
         C Positive Surface Integral:              20246.99414
         C Negative Surface Integral:                  0.00000
         C Mean Natural Surface Integral:              0.17316 across 116927 (100.00%) vertices
         C Mean Rectified Surface Integral:            0.17316 across 116927 (100.00%) vertices
         C Mean Positive Surface Integral:             0.17316 across 116927 (100.00%) vertices
         C Mean Negative Surface Integral:             0.00000 across 0 (00.00%) vertices
         C AreaNorm Natural Surface Integral:          0.29713 across 68140.750000 (100.00%) mm^2
         C AreaNorm Rectified Surface Integral:        0.29713 across 68140.750000 (100.00%) mm^2
         C AreaNorm Positive Surface Integral:         0.29713 across 68140.750000 (100.00%) mm^2
         C AreaNorm Negative Surface Integral:         0.00000 across 0.000000 (00.00%) mm^2

BE <mean> +- <std> (using 'lh.smoothwm'):              1.90923 +- 32.6603 mm^-2
        BE Min:                                        0.00000 at vertex 6109    
        BE Max:                                     6823.67676 at vertex 72832   
        BE Curvature Calculation Type:                discrete
        BE Mean Vertex Separation (Whole Surface):     0.83271 +- 0.22845 mm
        BE Total Surface Area:                     68141.20312 mm^2
        BE Total Number of Vertices:                    116927
        BE Average Vertex Area (Whole Surface):        0.58277 mm^2
        BE Natural Surface Integral:               27487.87109
        BE Rectified Surface Integral:             27487.87109
        BE Positive Surface Integral:              27487.87109
        BE Negative Surface Integral:                  0.00000
        BE Mean Natural Surface Integral:              0.23509 across 116927 (100.00%) vertices
        BE Mean Rectified Surface Integral:            0.23509 across 116927 (100.00%) vertices
        BE Mean Positive Surface Integral:             0.23509 across 116927 (100.00%) vertices
        BE Mean Negative Surface Integral:             0.00000 across 0 (00.00%) vertices
        BE AreaNorm Natural Surface Integral:          0.40340 across 68140.750000 (100.00%) mm^2
        BE AreaNorm Rectified Surface Integral:        0.40340 across 68140.750000 (100.00%) mm^2
        BE AreaNorm Positive Surface Integral:         0.40340 across 68140.750000 (100.00%) mm^2
        BE AreaNorm Negative Surface Integral:         0.00000 across 0.000000 (00.00%) mm^2

FI <mean> +- <std> (using 'lh.smoothwm'):              1.60680 +- 28.8054 mm^-2
        FI Min:                                        0.00000 at vertex 1178    
        FI Max:                                     6005.84619 at vertex 72832   
        FI Curvature Calculation Type:                discrete
        FI Mean Vertex Separation (Whole Surface):     0.83271 +- 0.22845 mm
        FI Total Surface Area:                     68141.20312 mm^2
        FI Total Number of Vertices:                    116927
        FI Average Vertex Area (Whole Surface):        0.58277 mm^2
        FI Natural Surface Integral:               21300.42188
        FI Rectified Surface Integral:             21300.42188
        FI Positive Surface Integral:              21300.42188
        FI Negative Surface Integral:                  0.00000
        FI Mean Natural Surface Integral:              0.18217 across 116927 (100.00%) vertices
        FI Mean Rectified Surface Integral:            0.18217 across 116927 (100.00%) vertices
        FI Mean Positive Surface Integral:             0.18217 across 116927 (100.00%) vertices
        FI Mean Negative Surface Integral:             0.00000 across 0 (00.00%) vertices
        FI AreaNorm Natural Surface Integral:          0.31259 across 68140.750000 (100.00%) mm^2
        FI AreaNorm Rectified Surface Integral:        0.31259 across 68140.750000 (100.00%) mm^2
        FI AreaNorm Positive Surface Integral:         0.31259 across 68140.750000 (100.00%) mm^2
        FI AreaNorm Negative Surface Integral:         0.00000 across 0.000000 (00.00%) mm^2

curv -- calculation type:                                discrete
curv -- Folding Index (FI):                            1695.03369
curv -- Intrinsic Curvature Index - positive (ICIp):    186.77472
curv -- Intrinsic Curvature Index - negative (ICIn):    185.77472
curv -- Intrinsic Curvature Index - natural  (ICIt):      1.00000

Mean across 10 curvatures: 5.4778e-01 +- 7.6757e-01
