# Supplementary material for: Computer assisted diagnosis of Alzheimer’s disease using statistical likelihood-ratio test
Source: PLoS One. 2023 Feb 17;18(2):e0279574. doi: 10.1371/journal.pone.0279574 (PMC9937475; doi:10.1371/journal.pone.0279574)
Supplement: S2 File — (ZIP) [file pone.0279574.s002.zip › ADNI_NC/1_1_20/S31942/stats/lh.w-g.pct.stats]

# Title Segmentation Statistics 
# 
# generating_program mri_segstats
# cvs_version $Id: mri_segstats.c,v 1.121 2016/05/31 17:27:11 greve Exp $
# cmdline mri_segstats --in /home/span/acad/xzheng/freesurfer/subjects/S31942/surf/lh.w-g.pct.mgh --annot S31942 lh aparc --sum /home/span/acad/xzheng/freesurfer/subjects/S31942/stats/lh.w-g.pct.stats --snr 
# sysname  Linux
# hostname ada
# machine  x86_64
# user     xzheng
# anatomy_type surface
# 
# SUBJECTS_DIR /home/span/acad/xzheng/freesurfer/subjects
# subjectname S31942
# Annot S31942 lh aparc
# ColorTable /tmp/mri_segstats.tmp.S31942.lh.97.ctab 
# ColorTableTimeStamp 2020/01/25 15:38:50 
# InVolFile  /home/span/acad/xzheng/freesurfer/subjects/S31942/surf/lh.w-g.pct.mgh 
# InVolFileTimeStamp  2020/01/25 15:38:49 
# InVolFrame 0 
# Only reporting non-empty segmentations
# VertexArea_mm2 0.638628 
# TableCol  1 ColHeader Index 
# TableCol  1 FieldName Index 
# TableCol  1 Units     NA 
# TableCol  2 ColHeader SegId 
# TableCol  2 FieldName Segmentation Id
# TableCol  2 Units     NA
# TableCol  3 ColHeader NVertices 
# TableCol  3 FieldName Number of Vertices
# TableCol  3 Units     unitless
# TableCol  4 ColHeader Area_mm2
# TableCol  4 FieldName Area
# TableCol  4 Units     mm^2
# TableCol  5 ColHeader StructName
# TableCol  5 FieldName Structure Name
# TableCol  5 Units     NA
# TableCol  6 ColHeader Mean 
# TableCol  6 FieldName Intensity Mean
# TableCol  6 Units     unknown
# TableCol  7 ColHeader StdDev
# TableCol  7 FieldName Itensity StdDev
# TableCol  7 Units     unknown
# TableCol  8 ColHeader Min
# TableCol  8 FieldName Intensity Min
# TableCol  8 Units     unknown
# TableCol  9 ColHeader Max
# TableCol  9 FieldName Intensity Max
# TableCol  9 Units     unknown
# TableCol 10 ColHeader Range
# TableCol 10 FieldName Intensity Range
# TableCol 10 Units     unknown
# TableCol 11 ColHeader SNR
# TableCol 11 FieldName Intensity SNR
# TableCol 11 Units     none
# NRows 35 
# NTableCols 11 
# ColHeaders  Index SegId NVertices Area_mm2 StructName Mean StdDev Min Max Range SNR  
  1 1000      7574     4979.1  unknown                            0.2064     2.2198   -17.5341    49.3857    66.9198     0.0930 
  2 1001      1010      705.4  bankssts                          26.5786     5.3672     6.4364    42.8194    36.3830     4.9521 
  3 1002      1062      660.0  caudalanteriorcingulate           30.6272     6.9133    12.0408    47.5957    35.5549     4.4302 
  4 1003      3241     1928.2  caudalmiddlefrontal               22.4623     6.8896     0.8227    42.7717    41.9491     3.2603 
  5 1005      2034     1244.5  cuneus                            21.5803     8.0226    -0.6156    43.7072    44.3228     2.6900 
  6 1006       816      592.4  entorhinal                        23.7523     8.3122   -14.1587    43.7112    57.8699     2.8575 
  7 1007      3597     2547.9  fusiform                          25.2931     7.3057    -8.8681    54.0059    62.8740     3.4621 
  8 1008      5217     3378.8  inferiorparietal                  24.4861     6.2612     3.1031    46.2219    43.1188     3.9108 
  9 1009      4786     3156.2  inferiortemporal                  27.3252     7.2090   -11.4588    48.8114    60.2702     3.7904 
 10 1010      1329      830.4  isthmuscingulate                  24.6757     7.6712     1.3060    45.3134    44.0074     3.2167 
 11 1011      6635     4155.7  lateraloccipital                  22.7668     7.4016    -1.3595    52.1576    53.5171     3.0759 
 12 1012      3283     2208.3  lateralorbitofrontal              26.5945     9.3209   -12.6866    52.6095    65.2962     2.8532 
 13 1013      3774     2470.1  lingual                           22.3629     7.5959    -2.4991    46.1299    48.6289     2.9441 
 14 1014      2626     1759.0  medialorbitofrontal               23.6397    10.9578   -29.3367    45.9903    75.3270     2.1573 
 15 1015      4089     2731.7  middletemporal                    27.0748     6.8244    -2.2220    48.2515    50.4735     3.9673 
 16 1016       821      526.4  parahippocampal                   29.7534     7.8856     6.4584    56.0907    49.6323     3.7731 
 17 1017      1705     1022.3  paracentral                       19.5602     8.2750    -3.3412    51.0846    54.4258     2.3638 
 18 1018      1863     1224.8  parsopercularis                   25.4538     7.0133     1.4124    49.8271    48.4147     3.6294 
 19 1019      1040      645.0  parsorbitalis                     25.2023     8.4615    -0.5913    47.0021    47.5934     2.9785 
 20 1020      1695     1117.1  parstriangularis                  24.2011     7.1405    -2.3104    43.0931    45.4035     3.3893 
 21 1021      1682     1125.9  pericalcarine                     20.3596     7.9986    -4.8738    41.8141    46.6878     2.5454 
 22 1022      5826     3532.3  postcentral                       19.6912     7.3906    -2.9146    46.3128    49.2273     2.6643 
 23 1023      1461      983.8  posteriorcingulate                26.4301     7.8890    -0.3837    48.9581    49.3418     3.3503 
 24 1024      6805     3994.2  precentral                        18.9876     7.6832    -6.7742    44.8937    51.6678     2.4713 
 25 1025      4129     2678.7  precuneus                         24.7530     7.1693    -5.8352    44.4333    50.2684     3.4526 
 26 1026      1122      711.4  rostralanteriorcingulate          26.4643    12.9506   -48.2375    48.5628    96.8004     2.0435 
 27 1027      7660     4934.6  rostralmiddlefrontal              25.2967     8.2370   -26.9370    50.7809    77.7178     3.0711 
 28 1028      8699     5427.3  superiorfrontal                   23.7447     7.3075   -34.0284    45.5346    79.5630     3.2493 
 29 1029      6829     4120.2  superiorparietal                  22.5970     6.7902    -2.8203    51.3040    54.1242     3.3279 
 30 1030      5086     3210.6  superiortemporal                  24.4232     7.0766    -2.8855    46.4599    49.3454     3.4513 
 31 1031      4329     2798.2  supramarginal                     23.3055     6.6322     0.4443    49.9970    49.5527     3.5140 
 32 1032       422      252.5  frontalpole                       24.4955    10.7372    -2.5993    51.4157    54.0151     2.2814 
 33 1033       688      442.4  temporalpole                      28.7673     9.0982   -22.6433    55.0295    77.6728     3.1619 
 34 1034       718      386.5  transversetemporal                16.7232     5.9310    -0.5873    35.1769    35.7642     2.8196 
 35 1035      3274     2190.8  insula                            21.8973     7.6308   -30.6579    46.4668    77.1247     2.8696 
