# Supplementary material for: Computer assisted diagnosis of Alzheimer’s disease using statistical likelihood-ratio test
Source: PLoS One. 2023 Feb 17;18(2):e0279574. doi: 10.1371/journal.pone.0279574 (PMC9937475; doi:10.1371/journal.pone.0279574)
Supplement: S2 File — (ZIP) [file pone.0279574.s002.zip › ADNI_NC/1_1_20/S31942/stats/rh.aparc.a2009s.stats]

# Table of FreeSurfer cortical parcellation anatomical statistics 
# 
# CreationTime 2020/01/25-04:37:09-GMT
# generating_program mris_anatomical_stats
# cvs_version $Id: mris_anatomical_stats.c,v 1.79 2016/03/14 15:15:34 greve Exp $
# mrisurf.c-cvs_version $Id: mrisurf.c,v 1.781.2.6 2016/12/27 16:47:14 zkaufman Exp $
# cmdline mris_anatomical_stats -th3 -mgz -cortex ../label/rh.cortex.label -f ../stats/rh.aparc.a2009s.stats -b -a ../label/rh.aparc.a2009s.annot -c ../label/aparc.annot.a2009s.ctab S31942 rh white 
# sysname  Linux
# hostname ada
# machine  x86_64
# user     xzheng
# 
# SUBJECTS_DIR /home/span/acad/xzheng/freesurfer/subjects
# anatomy_type surface
# subjectname S31942
# hemi rh
# AnnotationFile ../label/rh.aparc.a2009s.annot
# AnnotationFileTimeStamp 2020/01/25 15:36:36
# Measure Cortex, NumVert, Number of Vertices, 108656, unitless
# Measure Cortex, WhiteSurfArea, White Surface Total Area, 70698.9, mm^2
# Measure Cortex, MeanThickness, Mean Thickness, 2.38374, mm
# Measure BrainSeg, BrainSegVol, Brain Segmentation Volume, 954561.000000, mm^3
# Measure BrainSegNotVent, BrainSegVolNotVent, Brain Segmentation Volume Without Ventricles, 924526.000000, mm^3
# Measure BrainSegNotVentSurf, BrainSegVolNotVentSurf, Brain Segmentation Volume Without Ventricles from Surf, 924220.658551, mm^3
# Measure Cortex, CortexVol Total cortical gray matter volume, 371636.314018, mm^3
# Measure SupraTentorial, SupraTentorialVol, Supratentorial volume, 834703.658551, mm^3
# Measure SupraTentorialNotVent, SupraTentorialVolNotVent, Supratentorial volume, 808212.658551, mm^3
# Measure EstimatedTotalIntraCranialVol, eTIV, Estimated Total Intracranial Volume, 1317164.470676, mm^3
# NTableCols 10
# TableCol  1 ColHeader StructName
# TableCol  1 FieldName Structure Name
# TableCol  1 Units     NA
# TableCol  2 ColHeader NumVert
# TableCol  2 FieldName Number of Vertices
# TableCol  2 Units     unitless
# TableCol  3 ColHeader SurfArea
# TableCol  3 FieldName Surface Area
# TableCol  3 Units     mm^2
# TableCol  4 ColHeader GrayVol
# TableCol  4 FieldName Gray Matter Volume
# TableCol  4 Units     mm^3
# TableCol  5 ColHeader ThickAvg 
# TableCol  5 FieldName Average Thickness
# TableCol  5 Units     mm
# TableCol  6 ColHeader ThickStd
# TableCol  6 FieldName Thickness StdDev
# TableCol  6 Units     mm 
# TableCol  7 ColHeader MeanCurv
# TableCol  7 FieldName Integrated Rectified Mean Curvature
# TableCol  7 Units     mm^-1
# TableCol  8 ColHeader GausCurv 
# TableCol  8 FieldName Integrated Rectified Gaussian Curvature
# TableCol  8 Units     mm^-2
# TableCol  9 ColHeader  FoldInd
# TableCol  9 FieldName  Folding Index 
# TableCol  9 Units      unitless 
# TableCol 10 ColHeader CurvInd
# TableCol 10 FieldName Intrinsic Curvature Index
# TableCol 10 Units     unitless
# ColHeaders StructName NumVert SurfArea GrayVol ThickAvg ThickStd MeanCurv GausCurv FoldInd CurvInd
G&S_frontomargin                          856    619   1650  2.537 0.474     0.174     0.043       16     1.6
G&S_occipital_inf                        1185    741   1919  2.273 0.590     0.133     0.026       14     1.3
G&S_paracentral                          1369    799   2148  2.168 0.707     0.113     0.025       12     1.5
G&S_subcentral                           1202    771   2160  2.463 0.655     0.130     0.029       13     1.3
G&S_transv_frontopol                      955    634   1983  2.675 0.578     0.168     0.041       20     1.6
G&S_cingul-Ant                           2411   1670   4605  2.596 0.653     0.124     0.029       29     2.6
G&S_cingul-Mid-Ant                       1087    756   1961  2.515 0.548     0.133     0.030       13     1.4
G&S_cingul-Mid-Post                      1128    763   2068  2.610 0.505     0.129     0.024       14     1.1
G_cingul-Post-dorsal                      462    310   1173  2.681 0.720     0.176     0.049       11     0.7
G_cingul-Post-ventral                     314    197    645  2.681 0.730     0.152     0.039        6     0.5
G_cuneus                                 1975   1219   2408  1.756 0.548     0.150     0.035       32     3.0
G_front_inf-Opercular                    1154    728   2729  2.639 0.498     0.139     0.038       19     1.6
G_front_inf-Orbital                       369    228    729  2.493 0.539     0.148     0.047        7     0.7
G_front_inf-Triangul                      841    557   1748  2.373 0.506     0.147     0.037       14     1.2
G_front_middle                           3624   2192   7232  2.446 0.606     0.139     0.035       53     5.0
G_front_sup                              5598   3464  11394  2.627 0.516     0.133     0.034       74     8.3
G_Ins_lg&S_cent_ins                       738    525   1438  2.958 0.671     0.160     0.057       11     1.9
G_insular_short                           504    320   1648  3.481 0.872     0.134     0.041        8     0.8
G_occipital_middle                       2033   1316   4265  2.534 0.572     0.149     0.042       32     3.4
G_occipital_sup                          1466    894   2256  2.135 0.626     0.134     0.032       19     1.9
G_oc-temp_lat-fusifor                    1716   1143   4205  2.759 0.519     0.143     0.032       28     2.2
G_oc-temp_med-Lingual                    2695   1735   3580  1.809 0.597     0.148     0.034       44     3.9
G_oc-temp_med-Parahip                    1182    802   4077  3.521 0.903     0.124     0.025       13     1.0
G_orbital                                2604   1702   6185  2.818 0.794     0.149     0.042       45     4.4
G_pariet_inf-Angular                     2255   1425   4767  2.568 0.695     0.145     0.037       35     3.5
G_pariet_inf-Supramar                    1891   1141   3919  2.658 0.584     0.138     0.038       31     2.9
G_parietal_sup                           2246   1159   3790  2.473 0.581     0.112     0.034       26     2.9
G_postcentral                            1930   1147   2669  1.773 0.594     0.107     0.020       18     1.8
G_precentral                             2751   1418   5159  2.673 0.652     0.097     0.026       24     2.9
G_precuneus                              2125   1372   4005  2.356 0.610     0.139     0.031       31     2.6
G_rectus                                  806    511   1448  2.194 0.550     0.145     0.041       16     1.4
G_subcallosal                             483    294    801  2.632 0.873     0.083     0.052        5     0.6
G_temp_sup-G_T_transv                     385    229    573  2.230 0.456     0.061     0.008        2     0.1
G_temp_sup-Lateral                       1603    877   3660  2.876 0.682     0.102     0.024       18     1.5
G_temp_sup-Plan_polar                     686    485   1601  3.065 0.743     0.061     0.011        1     0.2
G_temp_sup-Plan_tempo                     725    425   1258  2.426 0.570     0.109     0.023        7     0.7
G_temporal_inf                           1899   1206   4952  3.042 0.584     0.138     0.034       34     2.4
G_temporal_middle                        2560   1653   7143  3.108 0.660     0.135     0.034       40     3.0
Lat_Fis-ant-Horizont                      423    282    488  2.200 0.495     0.112     0.016        3     0.2
Lat_Fis-ant-Vertical                      177    128    224  2.057 0.485     0.136     0.023        2     0.2
Lat_Fis-post                             1221    817   1579  2.260 0.606     0.102     0.017        7     0.9
Pole_occipital                           3289   2115   4022  1.766 0.580     0.146     0.037       46     4.8
Pole_temporal                            1404    976   5149  3.354 0.702     0.157     0.050       33     2.5
S_calcarine                              1945   1389   1862  1.553 0.381     0.134     0.029       22     2.4
S_central                                2945   2072   3205  1.770 0.589     0.104     0.019       16     2.5
S_cingul-Marginalis                      1056    722   1508  2.201 0.514     0.099     0.018        6     0.8
S_circular_insula_ant                     494    327    852  3.085 0.646     0.127     0.037        5     0.8
S_circular_insula_inf                     993    656   1268  2.367 0.650     0.073     0.013        3     0.6
S_circular_insula_sup                    1274    886   1857  2.416 0.499     0.108     0.028       10     1.4
S_collat_transv_ant                      1002    712   1585  2.351 0.512     0.086     0.010        4     0.4
S_collat_transv_post                      325    226    331  1.921 0.350     0.170     0.029        5     0.4
S_front_inf                              1773   1266   2373  2.058 0.482     0.138     0.031       20     2.3
S_front_middle                           1881   1261   2791  2.142 0.626     0.127     0.026       20     2.0
S_front_sup                              2453   1659   3447  2.325 0.441     0.105     0.020       17     2.1
S_interm_prim-Jensen                      316    226    457  2.110 0.524     0.101     0.019        2     0.2
S_intrapariet&P_trans                    2866   1879   3693  2.064 0.558     0.114     0.020       25     2.2
S_oc_middle&Lunatus                       871    592    995  1.937 0.488     0.135     0.026        8     1.0
S_oc_sup&transversal                     1208    824   1376  1.909 0.366     0.119     0.020       11     1.0
S_occipital_ant                           784    522   1022  2.078 0.491     0.119     0.024        7     0.7
S_oc-temp_lat                            1004    709   1651  2.509 0.512     0.118     0.029       11     1.2
S_oc-temp_med&Lingual                    1506   1107   2216  2.324 0.745     0.124     0.021       13     1.2
S_orbital_lateral                         393    288    462  1.888 0.414     0.148     0.031        4     0.5
S_orbital_med-olfact                      580    406    694  2.102 0.507     0.124     0.020        5     0.4
S_orbital-H_Shaped                       1481   1033   2772  2.935 0.765     0.146     0.032       18     2.2
S_parieto_occipital                      1698   1063   1957  1.968 0.567     0.106     0.021       13     1.4
S_pericallosal                            989    552    791  2.138 0.821     0.143     0.036       25     1.1
S_postcentral                            2205   1446   2468  1.877 0.557     0.097     0.018       14     1.5
S_precentral-inf-part                    1571   1075   2105  2.330 0.452     0.109     0.020       10     1.3
S_precentral-sup-part                     989    663   1387  2.297 0.521     0.098     0.015        5     0.7
S_suborbital                              277    192    317  2.147 0.584     0.152     0.023        4     0.3
S_subparietal                             954    670   1342  2.243 0.539     0.133     0.024        9     0.8
S_temporal_inf                            974    723   1443  2.479 0.562     0.118     0.019        8     0.7
S_temporal_sup                           5384   3719   8220  2.448 0.486     0.095     0.015       31     3.5
S_temporal_transverse                     138     90    127  1.633 0.275     0.140     0.020        1     0.1
