# Supplementary material for: Computer assisted diagnosis of Alzheimer’s disease using statistical likelihood-ratio test
Source: PLoS One. 2023 Feb 17;18(2):e0279574. doi: 10.1371/journal.pone.0279574 (PMC9937475; doi:10.1371/journal.pone.0279574)
Supplement: S2 File — (ZIP) [file pone.0279574.s002.zip › ADNI_NC/1_1_20/S31942/stats/rh.aparc.DKTatlas.stats]

# Table of FreeSurfer cortical parcellation anatomical statistics 
# 
# CreationTime 2020/01/25-04:38:27-GMT
# generating_program mris_anatomical_stats
# cvs_version $Id: mris_anatomical_stats.c,v 1.79 2016/03/14 15:15:34 greve Exp $
# mrisurf.c-cvs_version $Id: mrisurf.c,v 1.781.2.6 2016/12/27 16:47:14 zkaufman Exp $
# cmdline mris_anatomical_stats -th3 -mgz -cortex ../label/rh.cortex.label -f ../stats/rh.aparc.DKTatlas.stats -b -a ../label/rh.aparc.DKTatlas.annot -c ../label/aparc.annot.DKTatlas.ctab S31942 rh white 
# sysname  Linux
# hostname ada
# machine  x86_64
# user     xzheng
# 
# SUBJECTS_DIR /home/span/acad/xzheng/freesurfer/subjects
# anatomy_type surface
# subjectname S31942
# hemi rh
# AnnotationFile ../label/rh.aparc.DKTatlas.annot
# AnnotationFileTimeStamp 2020/01/25 15:37:54
# Measure Cortex, NumVert, Number of Vertices, 108656, unitless
# Measure Cortex, WhiteSurfArea, White Surface Total Area, 70698.9, mm^2
# Measure Cortex, MeanThickness, Mean Thickness, 2.38374, mm
# Measure BrainSeg, BrainSegVol, Brain Segmentation Volume, 954561.000000, mm^3
# Measure BrainSegNotVent, BrainSegVolNotVent, Brain Segmentation Volume Without Ventricles, 924526.000000, mm^3
# Measure BrainSegNotVentSurf, BrainSegVolNotVentSurf, Brain Segmentation Volume Without Ventricles from Surf, 924220.658551, mm^3
# Measure Cortex, CortexVol Total cortical gray matter volume, 371636.314018, mm^3
# Measure SupraTentorial, SupraTentorialVol, Supratentorial volume, 834703.658551, mm^3
# Measure SupraTentorialNotVent, SupraTentorialVolNotVent, Supratentorial volume, 808212.658551, mm^3
# Measure EstimatedTotalIntraCranialVol, eTIV, Estimated Total Intracranial Volume, 1317164.470676, mm^3
# NTableCols 10
# TableCol  1 ColHeader StructName
# TableCol  1 FieldName Structure Name
# TableCol  1 Units     NA
# TableCol  2 ColHeader NumVert
# TableCol  2 FieldName Number of Vertices
# TableCol  2 Units     unitless
# TableCol  3 ColHeader SurfArea
# TableCol  3 FieldName Surface Area
# TableCol  3 Units     mm^2
# TableCol  4 ColHeader GrayVol
# TableCol  4 FieldName Gray Matter Volume
# TableCol  4 Units     mm^3
# TableCol  5 ColHeader ThickAvg 
# TableCol  5 FieldName Average Thickness
# TableCol  5 Units     mm
# TableCol  6 ColHeader ThickStd
# TableCol  6 FieldName Thickness StdDev
# TableCol  6 Units     mm 
# TableCol  7 ColHeader MeanCurv
# TableCol  7 FieldName Integrated Rectified Mean Curvature
# TableCol  7 Units     mm^-1
# TableCol  8 ColHeader GausCurv 
# TableCol  8 FieldName Integrated Rectified Gaussian Curvature
# TableCol  8 Units     mm^-2
# TableCol  9 ColHeader  FoldInd
# TableCol  9 FieldName  Folding Index 
# TableCol  9 Units      unitless 
# TableCol 10 ColHeader CurvInd
# TableCol 10 FieldName Intrinsic Curvature Index
# TableCol 10 Units     unitless
# ColHeaders StructName NumVert SurfArea GrayVol ThickAvg ThickStd MeanCurv GausCurv FoldInd CurvInd
caudalanteriorcingulate                   911    595   1765  2.665 0.673     0.143     0.032       15     1.3
caudalmiddlefrontal                      3056   1936   4998  2.401 0.571     0.115     0.023       28     2.9
cuneus                                   2518   1554   3058  1.767 0.595     0.136     0.031       35     3.3
entorhinal                                445    355   2026  3.782 0.846     0.136     0.026        5     0.5
fusiform                                 3341   2356   7249  2.680 0.681     0.137     0.030       48     4.0
inferiorparietal                         6759   4532  12609  2.526 0.570     0.128     0.027       79     7.5
inferiortemporal                         4243   2847   9316  2.786 0.654     0.124     0.028       56     4.6
isthmuscingulate                         1167    754   1824  2.219 0.853     0.137     0.033       21     1.2
lateraloccipital                         6869   4365   9482  2.010 0.560     0.139     0.034       84     9.2
lateralorbitofrontal                     4110   2791   8123  2.776 0.781     0.146     0.038       59     6.8
lingual                                  4098   2742   5258  1.799 0.595     0.143     0.031       61     5.3
medialorbitofrontal                      2192   1431   3759  2.313 0.652     0.133     0.037       35     3.1
middletemporal                           5161   3529  11896  2.871 0.653     0.115     0.024       55     4.5
parahippocampal                           915    596   1965  2.796 0.966     0.110     0.022       10     0.9
paracentral                              2256   1348   3426  2.303 0.588     0.103     0.021       16     2.1
parsopercularis                          2065   1359   3708  2.407 0.544     0.120     0.031       24     2.4
parsorbitalis                            1042    666   2341  2.774 0.710     0.156     0.040       21     1.6
parstriangularis                         1838   1269   2990  2.218 0.518     0.143     0.033       25     2.4
pericalcarine                            1840   1232   1583  1.487 0.357     0.142     0.030       25     2.3
postcentral                              5841   3752   7430  1.792 0.657     0.104     0.019       44     4.8
posteriorcingulate                       1223    846   2266  2.558 0.518     0.155     0.031       25     1.6
precentral                               6467   3964  10513  2.412 0.624     0.107     0.024       50     6.7
precuneus                                4605   3025   7222  2.249 0.556     0.133     0.031       56     5.4
rostralanteriorcingulate                 1122    733   2351  2.789 0.625     0.141     0.043       22     1.5
rostralmiddlefrontal                     5536   3676   9398  2.285 0.599     0.146     0.035       79     8.0
superiorfrontal                         10488   6839  18855  2.504 0.560     0.126     0.029      118    12.9
superiorparietal                         5613   3336   8137  2.209 0.625     0.116     0.027       57     6.1
superiortemporal                         5970   3747  11770  2.623 0.770     0.099     0.022       53     5.0
supramarginal                            3846   2470   6650  2.390 0.651     0.119     0.028       43     4.4
transversetemporal                        452    255    637  2.312 0.475     0.061     0.009        2     0.1
insula                                   2667   1800   5383  2.956 0.747     0.124     0.036       29     4.0
