# Supplementary material for: Computer assisted diagnosis of Alzheimer’s disease using statistical likelihood-ratio test
Source: PLoS One. 2023 Feb 17;18(2):e0279574. doi: 10.1371/journal.pone.0279574 (PMC9937475; doi:10.1371/journal.pone.0279574)
Supplement: S2 File — (ZIP) [file pone.0279574.s002.zip › ADNI_NC/1_1_20/S31942/stats/rh.aparc.pial.stats]

# Table of FreeSurfer cortical parcellation anatomical statistics 
# 
# CreationTime 2020/01/25-04:35:44-GMT
# generating_program mris_anatomical_stats
# cvs_version $Id: mris_anatomical_stats.c,v 1.79 2016/03/14 15:15:34 greve Exp $
# mrisurf.c-cvs_version $Id: mrisurf.c,v 1.781.2.6 2016/12/27 16:47:14 zkaufman Exp $
# cmdline mris_anatomical_stats -th3 -mgz -cortex ../label/rh.cortex.label -f ../stats/rh.aparc.pial.stats -b -a ../label/rh.aparc.annot -c ../label/aparc.annot.ctab S31942 rh pial 
# sysname  Linux
# hostname ada
# machine  x86_64
# user     xzheng
# 
# SUBJECTS_DIR /home/span/acad/xzheng/freesurfer/subjects
# anatomy_type surface
# subjectname S31942
# hemi rh
# AnnotationFile ../label/rh.aparc.annot
# AnnotationFileTimeStamp 2020/01/25 15:09:17
# Measure Cortex, NumVert, Number of Vertices, 108599, unitless
# Measure Cortex, PialSurfArea, Pial Surface Total Area, 84589.1, mm^2
# Measure Cortex, MeanThickness, Mean Thickness, 2.38379, mm
# Measure BrainSeg, BrainSegVol, Brain Segmentation Volume, 954561.000000, mm^3
# Measure BrainSegNotVent, BrainSegVolNotVent, Brain Segmentation Volume Without Ventricles, 924526.000000, mm^3
# Measure BrainSegNotVentSurf, BrainSegVolNotVentSurf, Brain Segmentation Volume Without Ventricles from Surf, 924220.658551, mm^3
# Measure Cortex, CortexVol Total cortical gray matter volume, 371636.314018, mm^3
# Measure SupraTentorial, SupraTentorialVol, Supratentorial volume, 834703.658551, mm^3
# Measure SupraTentorialNotVent, SupraTentorialVolNotVent, Supratentorial volume, 808212.658551, mm^3
# Measure EstimatedTotalIntraCranialVol, eTIV, Estimated Total Intracranial Volume, 1317164.470676, mm^3
# NTableCols 10
# TableCol  1 ColHeader StructName
# TableCol  1 FieldName Structure Name
# TableCol  1 Units     NA
# TableCol  2 ColHeader NumVert
# TableCol  2 FieldName Number of Vertices
# TableCol  2 Units     unitless
# TableCol  3 ColHeader SurfArea
# TableCol  3 FieldName Surface Area
# TableCol  3 Units     mm^2
# TableCol  4 ColHeader GrayVol
# TableCol  4 FieldName Gray Matter Volume
# TableCol  4 Units     mm^3
# TableCol  5 ColHeader ThickAvg 
# TableCol  5 FieldName Average Thickness
# TableCol  5 Units     mm
# TableCol  6 ColHeader ThickStd
# TableCol  6 FieldName Thickness StdDev
# TableCol  6 Units     mm 
# TableCol  7 ColHeader MeanCurv
# TableCol  7 FieldName Integrated Rectified Mean Curvature
# TableCol  7 Units     mm^-1
# TableCol  8 ColHeader GausCurv 
# TableCol  8 FieldName Integrated Rectified Gaussian Curvature
# TableCol  8 Units     mm^-2
# TableCol  9 ColHeader  FoldInd
# TableCol  9 FieldName  Folding Index 
# TableCol  9 Units      unitless 
# TableCol 10 ColHeader CurvInd
# TableCol 10 FieldName Intrinsic Curvature Index
# TableCol 10 Units     unitless
# ColHeaders StructName NumVert SurfArea GrayVol ThickAvg ThickStd MeanCurv GausCurv FoldInd CurvInd
bankssts                                 1222    710   1940  2.503 0.446     0.091     0.018       13     1.0
caudalanteriorcingulate                   787    641   1557  2.670 0.680     0.159     0.035       28     1.0
caudalmiddlefrontal                      2935   2094   4763  2.389 0.567     0.110     0.021       25     2.5
cuneus                                   2129   1599   2513  1.752 0.514     0.126     0.029       23     2.9
entorhinal                                560    861   2501  3.852 0.816     0.213     0.040        5     1.2
fusiform                                 3607   3431   8173  2.699 0.697     0.158     0.033       51     5.5
inferiorparietal                         6867   5429  12914  2.538 0.568     0.129     0.029       86     8.8
inferiortemporal                         3873   3283   8207  2.776 0.639     0.141     0.029       50     5.1
isthmuscingulate                         1145    924   1827  2.228 0.866     0.169     0.046       28     2.5
lateraloccipital                         6872   5020   9480  2.023 0.564     0.122     0.030      102     8.6
lateralorbitofrontal                     3599   2562   6882  2.767 0.807     0.128     0.031       59     4.9
lingual                                  4179   3327   5369  1.796 0.598     0.136     0.033       70     5.9
medialorbitofrontal                      2810   2047   4495  2.342 0.628     0.135     0.029       49     3.7
middletemporal                           4279   4046  10301  2.919 0.680     0.138     0.027       46     5.0
parahippocampal                           872    737   1824  2.772 0.941     0.126     0.029        9     1.0
paracentral                              2255   1591   3364  2.292 0.587     0.111     0.022       20     2.1
parsopercularis                          1704   1376   3160  2.463 0.520     0.134     0.024       20     1.8
parsorbitalis                            1180   1157   2674  2.740 0.722     0.157     0.033       11     1.7
parstriangularis                         1975   1504   3192  2.295 0.522     0.145     0.034       27     2.9
pericalcarine                            1833   1050   1576  1.489 0.358     0.110     0.025       32     2.1
postcentral                              5239   4152   6668  1.775 0.651     0.108     0.020       33     4.3
posteriorcingulate                       1194    950   2225  2.573 0.536     0.142     0.031       29     1.5
precentral                               6740   4752  10814  2.397 0.634     0.100     0.019       55     5.3
precuneus                                4473   3249   6923  2.237 0.564     0.132     0.028       62     5.2
rostralanteriorcingulate                  773    743   1870  2.864 0.639     0.163     0.037       16     1.0
rostralmiddlefrontal                     7599   6116  13081  2.311 0.615     0.148     0.032       95    11.0
superiorfrontal                          8061   6201  14898  2.561 0.533     0.126     0.031       85     8.8
superiorparietal                         6737   4868   9691  2.172 0.635     0.125     0.026       79     7.6
superiortemporal                         4572   3641   8169  2.498 0.682     0.110     0.020       40     3.9
supramarginal                            3998   3091   6926  2.386 0.663     0.125     0.026       38     4.2
frontalpole                               403    492   1032  2.684 0.397     0.219     0.039        6     0.7
temporalpole                              483    708   2103  3.803 0.670     0.206     0.042        5     0.9
transversetemporal                        455    301    643  2.311 0.481     0.071     0.009        1     0.1
insula                                   3271   2046   6191  2.876 0.788     0.123     0.036       60     4.8
