# Supplementary material for: Computer assisted diagnosis of Alzheimer’s disease using statistical likelihood-ratio test
Source: PLoS One. 2023 Feb 17;18(2):e0279574. doi: 10.1371/journal.pone.0279574 (PMC9937475; doi:10.1371/journal.pone.0279574)
Supplement: S2 File — (ZIP) [file pone.0279574.s002.zip › ADNI_NC/1_1_20/S31942/stats/rh.aparc.stats]

# Table of FreeSurfer cortical parcellation anatomical statistics 
# 
# CreationTime 2020/01/25-04:35:19-GMT
# generating_program mris_anatomical_stats
# cvs_version $Id: mris_anatomical_stats.c,v 1.79 2016/03/14 15:15:34 greve Exp $
# mrisurf.c-cvs_version $Id: mrisurf.c,v 1.781.2.6 2016/12/27 16:47:14 zkaufman Exp $
# cmdline mris_anatomical_stats -th3 -mgz -cortex ../label/rh.cortex.label -f ../stats/rh.aparc.stats -b -a ../label/rh.aparc.annot -c ../label/aparc.annot.ctab S31942 rh white 
# sysname  Linux
# hostname ada
# machine  x86_64
# user     xzheng
# 
# SUBJECTS_DIR /home/span/acad/xzheng/freesurfer/subjects
# anatomy_type surface
# subjectname S31942
# hemi rh
# AnnotationFile ../label/rh.aparc.annot
# AnnotationFileTimeStamp 2020/01/25 15:09:17
# Measure Cortex, NumVert, Number of Vertices, 108599, unitless
# Measure Cortex, WhiteSurfArea, White Surface Total Area, 70669.8, mm^2
# Measure Cortex, MeanThickness, Mean Thickness, 2.38379, mm
# Measure BrainSeg, BrainSegVol, Brain Segmentation Volume, 954561.000000, mm^3
# Measure BrainSegNotVent, BrainSegVolNotVent, Brain Segmentation Volume Without Ventricles, 924526.000000, mm^3
# Measure BrainSegNotVentSurf, BrainSegVolNotVentSurf, Brain Segmentation Volume Without Ventricles from Surf, 924220.658551, mm^3
# Measure Cortex, CortexVol Total cortical gray matter volume, 371636.314018, mm^3
# Measure SupraTentorial, SupraTentorialVol, Supratentorial volume, 834703.658551, mm^3
# Measure SupraTentorialNotVent, SupraTentorialVolNotVent, Supratentorial volume, 808212.658551, mm^3
# Measure EstimatedTotalIntraCranialVol, eTIV, Estimated Total Intracranial Volume, 1317164.470676, mm^3
# NTableCols 10
# TableCol  1 ColHeader StructName
# TableCol  1 FieldName Structure Name
# TableCol  1 Units     NA
# TableCol  2 ColHeader NumVert
# TableCol  2 FieldName Number of Vertices
# TableCol  2 Units     unitless
# TableCol  3 ColHeader SurfArea
# TableCol  3 FieldName Surface Area
# TableCol  3 Units     mm^2
# TableCol  4 ColHeader GrayVol
# TableCol  4 FieldName Gray Matter Volume
# TableCol  4 Units     mm^3
# TableCol  5 ColHeader ThickAvg 
# TableCol  5 FieldName Average Thickness
# TableCol  5 Units     mm
# TableCol  6 ColHeader ThickStd
# TableCol  6 FieldName Thickness StdDev
# TableCol  6 Units     mm 
# TableCol  7 ColHeader MeanCurv
# TableCol  7 FieldName Integrated Rectified Mean Curvature
# TableCol  7 Units     mm^-1
# TableCol  8 ColHeader GausCurv 
# TableCol  8 FieldName Integrated Rectified Gaussian Curvature
# TableCol  8 Units     mm^-2
# TableCol  9 ColHeader  FoldInd
# TableCol  9 FieldName  Folding Index 
# TableCol  9 Units      unitless 
# TableCol 10 ColHeader CurvInd
# TableCol 10 FieldName Intrinsic Curvature Index
# TableCol 10 Units     unitless
# ColHeaders StructName NumVert SurfArea GrayVol ThickAvg ThickStd MeanCurv GausCurv FoldInd CurvInd
bankssts                                 1222    836   1940  2.503 0.446     0.096     0.016        7     0.8
caudalanteriorcingulate                   787    507   1557  2.670 0.680     0.138     0.030       13     1.0
caudalmiddlefrontal                      2935   1854   4763  2.389 0.567     0.114     0.023       26     2.7
cuneus                                   2129   1307   2513  1.752 0.514     0.138     0.033       31     3.1
entorhinal                                560    436   2501  3.852 0.816     0.152     0.037        8     1.1
fusiform                                 3607   2564   8173  2.699 0.697     0.138     0.032       54     4.4
inferiorparietal                         6867   4619  12914  2.538 0.568     0.126     0.027       79     7.5
inferiortemporal                         3873   2583   8207  2.776 0.639     0.121     0.026       48     3.9
isthmuscingulate                         1145    734   1827  2.228 0.866     0.138     0.034       21     1.2
lateraloccipital                         6872   4359   9480  2.023 0.564     0.139     0.033       84     9.2
lateralorbitofrontal                     3599   2427   6882  2.767 0.807     0.142     0.036       48     5.5
lingual                                  4179   2812   5369  1.796 0.598     0.144     0.031       62     5.4
medialorbitofrontal                      2810   1847   4495  2.342 0.628     0.131     0.032       43     3.5
middletemporal                           4279   2899  10301  2.919 0.680     0.121     0.026       52     4.2
parahippocampal                           872    561   1824  2.772 0.941     0.111     0.022       10     0.8
paracentral                              2255   1335   3364  2.292 0.587     0.104     0.021       17     2.1
parsopercularis                          1704   1132   3160  2.463 0.520     0.120     0.030       20     1.8
parsorbitalis                            1180    775   2674  2.740 0.722     0.153     0.041       22     1.9
parstriangularis                         1975   1328   3192  2.295 0.522     0.139     0.032       26     2.6
pericalcarine                            1833   1227   1576  1.489 0.358     0.142     0.030       25     2.3
postcentral                              5239   3356   6668  1.775 0.651     0.101     0.019       39     4.2
posteriorcingulate                       1194    837   2225  2.573 0.536     0.154     0.030       25     1.6
precentral                               6740   4112  10814  2.397 0.634     0.105     0.023       50     6.8
precuneus                                4473   2963   6923  2.237 0.564     0.133     0.030       54     5.2
rostralanteriorcingulate                  773    508   1870  2.864 0.639     0.155     0.048       18     1.3
rostralmiddlefrontal                     7599   5089  13081  2.311 0.615     0.148     0.036      111    11.0
superiorfrontal                          8061   5244  14898  2.561 0.533     0.122     0.030       85    10.0
superiorparietal                         6737   4037   9691  2.172 0.635     0.118     0.027       70     7.3
superiortemporal                         4572   2812   8169  2.498 0.682     0.091     0.018       36     3.2
supramarginal                            3998   2563   6926  2.386 0.663     0.119     0.028       45     4.5
frontalpole                               403    274   1032  2.684 0.397     0.177     0.044        9     0.8
temporalpole                              483    345   2103  3.803 0.670     0.155     0.057       10     1.0
transversetemporal                        455    256    643  2.311 0.481     0.064     0.009        2     0.1
insula                                   3271   2194   6191  2.876 0.788     0.123     0.037       37     4.8
