# Supplementary material for: Computer assisted diagnosis of Alzheimer’s disease using statistical likelihood-ratio test
Source: PLoS One. 2023 Feb 17;18(2):e0279574. doi: 10.1371/journal.pone.0279574 (PMC9937475; doi:10.1371/journal.pone.0279574)
Supplement: S2 File — (ZIP) [file pone.0279574.s002.zip › ADNI_NC/1_1_20/S31942/stats/rh.curv.stats]

Raw <mean> +- <std> (using 'rh.curv'):                -0.03537 +- 0.1885 
       Raw Min:                                       -1.77059 at vertex 68898   
       Raw Max:                                        2.92327 at vertex 91749   
       Raw Curvature Calculation Type:                discrete
       Raw Mean Vertex Separation (Whole Surface):     0.84235 +- 0.23017 mm
       Raw Total Surface Area:                     68995.43750 mm^2
       Raw Total Number of Vertices:                    115814
       Raw Average Vertex Area (Whole Surface):        0.59574 mm^2
       Raw Natural Surface Integral:               -1309.26416
       Raw Rectified Surface Integral:              9106.17969
       Raw Positive Surface Integral:               3898.45776
       Raw Negative Surface Integral:               5207.72168
       Raw Mean Natural Surface Integral:             -0.01130 across 115814 (100.00%) vertices
       Raw Mean Rectified Surface Integral:            0.07863 across 115814 (100.00%) vertices
       Raw Mean Positive Surface Integral:             0.07177 across 54318 (46.90%) vertices
       Raw Mean Negative Surface Integral:             0.08468 across 61496 (53.10%) vertices
       Raw AreaNorm Natural Surface Integral:         -0.01898 across 68995.656250 (100.00%) mm^2
       Raw AreaNorm Rectified Surface Integral:        0.13198 across 68995.656250 (100.00%) mm^2
       Raw AreaNorm Positive Surface Integral:         0.11270 across 34592.214844 (50.14%) mm^2
       Raw AreaNorm Negative Surface Integral:         0.15137 across 34403.117188 (49.86%) mm^2

Raw <mean> +- <std> (using 'rh.sulc'):                 0.00000 +- 5.4096 
       Raw Min:                                      -14.53716 at vertex 100189  
       Raw Max:                                       17.41058 at vertex 51463   
       Raw Curvature Calculation Type:                discrete
       Raw Mean Vertex Separation (Whole Surface):     0.84235 +- 0.23017 mm
       Raw Total Surface Area:                     68995.43750 mm^2
       Raw Total Number of Vertices:                    115814
       Raw Average Vertex Area (Whole Surface):        0.59574 mm^2
       Raw Natural Surface Integral:               23366.55469
       Raw Rectified Surface Integral:            301510.78125
       Raw Positive Surface Integral:             162438.65625
       Raw Negative Surface Integral:             139072.10938
       Raw Mean Natural Surface Integral:              0.20176 across 115814 (100.00%) vertices
       Raw Mean Rectified Surface Integral:            2.60341 across 115814 (100.00%) vertices
       Raw Mean Positive Surface Integral:             3.03346 across 53549 (46.24%) vertices
       Raw Mean Negative Surface Integral:             2.23355 across 62265 (53.76%) vertices
       Raw AreaNorm Natural Surface Integral:          0.33867 across 68995.656250 (100.00%) mm^2
       Raw AreaNorm Rectified Surface Integral:        4.37000 across 68995.656250 (100.00%) mm^2
       Raw AreaNorm Positive Surface Integral:         4.85083 across 33486.773438 (48.53%) mm^2
       Raw AreaNorm Negative Surface Integral:         3.91657 across 35508.628906 (51.47%) mm^2

K <mean> +- <std> (using 'rh.smoothwm'):               0.21678 +- 8.0930 mm^-2
         K Min:                                      -42.51692 at vertex 68906   
         K Max:                                     1808.04883 at vertex 68883   
         K Curvature Calculation Type:                discrete
         K Mean Vertex Separation (Whole Surface):     0.84235 +- 0.23017 mm
         K Total Surface Area:                     68995.43750 mm^2
         K Total Number of Vertices:                    115814
         K Average Vertex Area (Whole Surface):        0.59574 mm^2
         K Natural Surface Integral:                  12.56632
         K Rectified Surface Integral:              4583.70703
         K Positive Surface Integral:               2298.13672
         K Negative Surface Integral:               2285.57031
         K Mean Natural Surface Integral:              0.00011 across 115814 (100.00%) vertices
         K Mean Rectified Surface Integral:            0.03958 across 115814 (100.00%) vertices
         K Mean Positive Surface Integral:             0.04507 across 50988 (44.03%) vertices
         K Mean Negative Surface Integral:             0.03526 across 64826 (55.97%) vertices
         K AreaNorm Natural Surface Integral:          0.00018 across 68995.656250 (100.00%) mm^2
         K AreaNorm Rectified Surface Integral:        0.06643 across 68995.656250 (100.00%) mm^2
         K AreaNorm Positive Surface Integral:         0.09928 across 23147.826172 (33.55%) mm^2
         K AreaNorm Negative Surface Integral:         0.04985 across 45847.648438 (66.45%) mm^2

H <mean> +- <std> (using 'rh.smoothwm'):              -0.05708 +- 0.7993 mm^-1
         H Min:                                      -27.33737 at vertex 58420   
         H Max:                                       46.39336 at vertex 68883   
         H Curvature Calculation Type:                discrete
         H Mean Vertex Separation (Whole Surface):     0.84235 +- 0.23017 mm
         H Total Surface Area:                     68995.43750 mm^2
         H Total Number of Vertices:                    115814
         H Average Vertex Area (Whole Surface):        0.59574 mm^2
         H Natural Surface Integral:               -1233.95154
         H Rectified Surface Integral:             11992.17090
         H Positive Surface Integral:               5379.10986
         H Negative Surface Integral:               6613.06104
         H Mean Natural Surface Integral:             -0.01065 across 115814 (100.00%) vertices
         H Mean Rectified Surface Integral:            0.10355 across 115814 (100.00%) vertices
         H Mean Positive Surface Integral:             0.09442 across 56968 (49.19%) vertices
         H Mean Negative Surface Integral:             0.11238 across 58846 (50.81%) vertices
         H AreaNorm Natural Surface Integral:         -0.01788 across 68995.656250 (100.00%) mm^2
         H AreaNorm Rectified Surface Integral:        0.17381 across 68995.656250 (100.00%) mm^2
         H AreaNorm Positive Surface Integral:         0.14888 across 36129.800781 (52.37%) mm^2
         H AreaNorm Negative Surface Integral:         0.20122 across 32865.476562 (47.63%) mm^2

k1 <mean> +- <std> (using 'rh.smoothwm'):             -0.11925 +- 1.4334 mm^-1
        k1 Min:                                      -44.90724 at vertex 58420   
        k1 Max:                                       79.13235 at vertex 91750   
        k1 Curvature Calculation Type:                discrete
        k1 Mean Vertex Separation (Whole Surface):     0.84235 +- 0.23017 mm
        k1 Total Surface Area:                     68995.43750 mm^2
        k1 Total Number of Vertices:                    115814
        k1 Average Vertex Area (Whole Surface):        0.59574 mm^2
        k1 Natural Surface Integral:               -3147.42700
        k1 Rectified Surface Integral:             26925.50195
        k1 Positive Surface Integral:              11889.03809
        k1 Negative Surface Integral:              15036.46484
        k1 Mean Natural Surface Integral:             -0.02718 across 115814 (100.00%) vertices
        k1 Mean Rectified Surface Integral:            0.23249 across 115814 (100.00%) vertices
        k1 Mean Positive Surface Integral:             0.20870 across 56968 (49.19%) vertices
        k1 Mean Negative Surface Integral:             0.25552 across 58846 (50.81%) vertices
        k1 AreaNorm Natural Surface Integral:         -0.04562 across 68995.656250 (100.00%) mm^2
        k1 AreaNorm Rectified Surface Integral:        0.39025 across 68995.656250 (100.00%) mm^2
        k1 AreaNorm Positive Surface Integral:         0.32906 across 36129.800781 (52.37%) mm^2
        k1 AreaNorm Negative Surface Integral:         0.45752 across 32865.476562 (47.63%) mm^2

k2 <mean> +- <std> (using 'rh.smoothwm'):              0.00510 +- 0.2577 mm^-1
        k2 Min:                                       -9.76750 at vertex 58420   
        k2 Max:                                       27.83818 at vertex 68883   
        k2 Curvature Calculation Type:                discrete
        k2 Mean Vertex Separation (Whole Surface):     0.84235 +- 0.23017 mm
        k2 Total Surface Area:                     68995.43750 mm^2
        k2 Total Number of Vertices:                    115814
        k2 Average Vertex Area (Whole Surface):        0.59574 mm^2
        k2 Natural Surface Integral:                 679.52417
        k2 Rectified Surface Integral:              7004.80029
        k2 Positive Surface Integral:               3842.16235
        k2 Negative Surface Integral:               3162.63794
        k2 Mean Natural Surface Integral:              0.00587 across 115814 (100.00%) vertices
        k2 Mean Rectified Surface Integral:            0.06048 across 115814 (100.00%) vertices
        k2 Mean Positive Surface Integral:             0.06213 across 61845 (53.40%) vertices
        k2 Mean Negative Surface Integral:             0.05860 across 53969 (46.60%) vertices
        k2 AreaNorm Natural Surface Integral:          0.00985 across 68995.656250 (100.00%) mm^2
        k2 AreaNorm Rectified Surface Integral:        0.10153 across 68995.656250 (100.00%) mm^2
        k2 AreaNorm Positive Surface Integral:         0.10417 across 36882.875000 (53.46%) mm^2
        k2 AreaNorm Negative Surface Integral:         0.09849 across 32112.498047 (46.54%) mm^2

S <mean> +- <std> (using 'rh.smoothwm'):               1.70162 +- 31.2022 mm^-2
         S Min:                                        0.00000 at vertex 24      
         S Max:                                     6141.24756 at vertex 91750   
         S Curvature Calculation Type:                discrete
         S Mean Vertex Separation (Whole Surface):     0.84235 +- 0.23017 mm
         S Total Surface Area:                     68995.43750 mm^2
         S Total Number of Vertices:                    115814
         S Average Vertex Area (Whole Surface):        0.59574 mm^2
         S Natural Surface Integral:               27130.27148
         S Rectified Surface Integral:             27130.27148
         S Positive Surface Integral:              27130.27148
         S Negative Surface Integral:                  0.00000
         S Mean Natural Surface Integral:              0.23426 across 115814 (100.00%) vertices
         S Mean Rectified Surface Integral:            0.23426 across 115814 (100.00%) vertices
         S Mean Positive Surface Integral:             0.23426 across 115814 (100.00%) vertices
         S Mean Negative Surface Integral:             0.00000 across 0 (00.00%) vertices
         S AreaNorm Natural Surface Integral:          0.39322 across 68995.656250 (100.00%) mm^2
         S AreaNorm Rectified Surface Integral:        0.39322 across 68995.656250 (100.00%) mm^2
         S AreaNorm Positive Surface Integral:         0.39322 across 68995.656250 (100.00%) mm^2
         S AreaNorm Negative Surface Integral:         0.00000 across 0.000000 (00.00%) mm^2

C <mean> +- <std> (using 'rh.smoothwm'):               0.45828 +- 0.9260 mm^-2
         C Min:                                        0.00000 at vertex 83369   
         C Max:                                       55.95765 at vertex 91750   
         C Curvature Calculation Type:                discrete
         C Mean Vertex Separation (Whole Surface):     0.84235 +- 0.23017 mm
         C Total Surface Area:                     68995.43750 mm^2
         C Total Number of Vertices:                    115814
         C Average Vertex Area (Whole Surface):        0.59574 mm^2
         C Natural Surface Integral:               20064.29688
         C Rectified Surface Integral:             20064.29688
         C Positive Surface Integral:              20064.29688
         C Negative Surface Integral:                  0.00000
         C Mean Natural Surface Integral:              0.17325 across 115814 (100.00%) vertices
         C Mean Rectified Surface Integral:            0.17325 across 115814 (100.00%) vertices
         C Mean Positive Surface Integral:             0.17325 across 115814 (100.00%) vertices
         C Mean Negative Surface Integral:             0.00000 across 0 (00.00%) vertices
         C AreaNorm Natural Surface Integral:          0.29081 across 68995.656250 (100.00%) mm^2
         C AreaNorm Rectified Surface Integral:        0.29081 across 68995.656250 (100.00%) mm^2
         C AreaNorm Positive Surface Integral:         0.29081 across 68995.656250 (100.00%) mm^2
         C AreaNorm Negative Surface Integral:         0.00000 across 0.000000 (00.00%) mm^2

BE <mean> +- <std> (using 'rh.smoothwm'):              2.13517 +- 40.9735 mm^-2
        BE Min:                                        0.00000 at vertex 83369   
        BE Max:                                     6262.51660 at vertex 91750   
        BE Curvature Calculation Type:                discrete
        BE Mean Vertex Separation (Whole Surface):     0.84235 +- 0.23017 mm
        BE Total Surface Area:                     68995.43750 mm^2
        BE Total Number of Vertices:                    115814
        BE Average Vertex Area (Whole Surface):        0.59574 mm^2
        BE Natural Surface Integral:               27154.76953
        BE Rectified Surface Integral:             27154.76953
        BE Positive Surface Integral:              27154.76953
        BE Negative Surface Integral:                  0.00000
        BE Mean Natural Surface Integral:              0.23447 across 115814 (100.00%) vertices
        BE Mean Rectified Surface Integral:            0.23447 across 115814 (100.00%) vertices
        BE Mean Positive Surface Integral:             0.23447 across 115814 (100.00%) vertices
        BE Mean Negative Surface Integral:             0.00000 across 0 (00.00%) vertices
        BE AreaNorm Natural Surface Integral:          0.39357 across 68995.656250 (100.00%) mm^2
        BE AreaNorm Rectified Surface Integral:        0.39357 across 68995.656250 (100.00%) mm^2
        BE AreaNorm Positive Surface Integral:         0.39357 across 68995.656250 (100.00%) mm^2
        BE AreaNorm Negative Surface Integral:         0.00000 across 0.000000 (00.00%) mm^2

FI <mean> +- <std> (using 'rh.smoothwm'):              1.78293 +- 34.1460 mm^-2
        FI Min:                                        0.00000 at vertex 24      
        FI Max:                                     6201.29492 at vertex 91750   
        FI Curvature Calculation Type:                discrete
        FI Mean Vertex Separation (Whole Surface):     0.84235 +- 0.23017 mm
        FI Total Surface Area:                     68995.43750 mm^2
        FI Total Number of Vertices:                    115814
        FI Average Vertex Area (Whole Surface):        0.59574 mm^2
        FI Natural Surface Integral:               21085.89453
        FI Rectified Surface Integral:             21085.89453
        FI Positive Surface Integral:              21085.89453
        FI Negative Surface Integral:                  0.00000
        FI Mean Natural Surface Integral:              0.18207 across 115814 (100.00%) vertices
        FI Mean Rectified Surface Integral:            0.18207 across 115814 (100.00%) vertices
        FI Mean Positive Surface Integral:             0.18207 across 115814 (100.00%) vertices
        FI Mean Negative Surface Integral:             0.00000 across 0 (00.00%) vertices
        FI AreaNorm Natural Surface Integral:          0.30561 across 68995.656250 (100.00%) mm^2
        FI AreaNorm Rectified Surface Integral:        0.30561 across 68995.656250 (100.00%) mm^2
        FI AreaNorm Positive Surface Integral:         0.30561 across 68995.656250 (100.00%) mm^2
        FI AreaNorm Negative Surface Integral:         0.00000 across 0.000000 (00.00%) mm^2

curv -- calculation type:                                discrete
curv -- Folding Index (FI):                            1677.96216
curv -- Intrinsic Curvature Index - positive (ICIp):    182.87991
curv -- Intrinsic Curvature Index - negative (ICIn):    181.87991
curv -- Intrinsic Curvature Index - natural  (ICIt):      1.00000

Mean across 10 curvatures: 6.0882e-01 +- 8.4868e-01
