# Supplementary material for: Computer assisted diagnosis of Alzheimer’s disease using statistical likelihood-ratio test
Source: PLoS One. 2023 Feb 17;18(2):e0279574. doi: 10.1371/journal.pone.0279574 (PMC9937475; doi:10.1371/journal.pone.0279574)
Supplement: S2 File — (ZIP) [file pone.0279574.s002.zip › ADNI_NC/1_1_20/S31942/stats/rh.w-g.pct.stats]

# Title Segmentation Statistics 
# 
# generating_program mri_segstats
# cvs_version $Id: mri_segstats.c,v 1.121 2016/05/31 17:27:11 greve Exp $
# cmdline mri_segstats --in /home/span/acad/xzheng/freesurfer/subjects/S31942/surf/rh.w-g.pct.mgh --annot S31942 rh aparc --sum /home/span/acad/xzheng/freesurfer/subjects/S31942/stats/rh.w-g.pct.stats --snr 
# sysname  Linux
# hostname ada
# machine  x86_64
# user     xzheng
# anatomy_type surface
# 
# SUBJECTS_DIR /home/span/acad/xzheng/freesurfer/subjects
# subjectname S31942
# Annot S31942 rh aparc
# ColorTable /tmp/mri_segstats.tmp.S31942.rh.106.ctab 
# ColorTableTimeStamp 2020/01/25 15:38:55 
# InVolFile  /home/span/acad/xzheng/freesurfer/subjects/S31942/surf/rh.w-g.pct.mgh 
# InVolFileTimeStamp  2020/01/25 15:38:54 
# InVolFrame 0 
# Only reporting non-empty segmentations
# VertexArea_mm2 0.651897 
# TableCol  1 ColHeader Index 
# TableCol  1 FieldName Index 
# TableCol  1 Units     NA 
# TableCol  2 ColHeader SegId 
# TableCol  2 FieldName Segmentation Id
# TableCol  2 Units     NA
# TableCol  3 ColHeader NVertices 
# TableCol  3 FieldName Number of Vertices
# TableCol  3 Units     unitless
# TableCol  4 ColHeader Area_mm2
# TableCol  4 FieldName Area
# TableCol  4 Units     mm^2
# TableCol  5 ColHeader StructName
# TableCol  5 FieldName Structure Name
# TableCol  5 Units     NA
# TableCol  6 ColHeader Mean 
# TableCol  6 FieldName Intensity Mean
# TableCol  6 Units     unknown
# TableCol  7 ColHeader StdDev
# TableCol  7 FieldName Itensity StdDev
# TableCol  7 Units     unknown
# TableCol  8 ColHeader Min
# TableCol  8 FieldName Intensity Min
# TableCol  8 Units     unknown
# TableCol  9 ColHeader Max
# TableCol  9 FieldName Intensity Max
# TableCol  9 Units     unknown
# TableCol 10 ColHeader Range
# TableCol 10 FieldName Intensity Range
# TableCol 10 Units     unknown
# TableCol 11 ColHeader SNR
# TableCol 11 FieldName Intensity SNR
# TableCol 11 Units     none
# NRows 35 
# NTableCols 11 
# ColHeaders  Index SegId NVertices Area_mm2 StructName Mean StdDev Min Max Range SNR  
  1 2000      7133     4767.1  unknown                            0.2300     2.6781     0.0000    39.8633    39.8633     0.0859 
  2 2001      1222      836.3  bankssts                          26.0092     6.9889     7.2081    46.0253    38.8172     3.7215 
  3 2002       787      507.0  caudalanteriorcingulate           30.6442     8.1206     9.3122    48.2387    38.9266     3.7736 
  4 2003      2935     1853.6  caudalmiddlefrontal               22.6048     6.8678     4.0443    42.0917    38.0474     3.2914 
  5 2005      2129     1307.1  cuneus                            22.7259     7.9836    -1.9352    63.0914    65.0266     2.8466 
  6 2006       560      436.1  entorhinal                        26.3399     8.8818     0.0000    43.9722    43.9722     2.9656 
  7 2007      3607     2564.1  fusiform                          26.3804     7.4443   -22.1939    51.6976    73.8916     3.5437 
  8 2008      6867     4619.1  inferiorparietal                  24.0503     6.8474   -19.5748    47.0732    66.6480     3.5123 
  9 2009      3873     2583.3  inferiortemporal                  28.7239     6.9047     1.6212    52.1230    50.5019     4.1601 
 10 2010      1145      733.5  isthmuscingulate                  24.3282     7.7896     4.2394    48.4997    44.2603     3.1232 
 11 2011      6872     4358.9  lateraloccipital                  23.4242     7.7726    -4.3671    53.5480    57.9151     3.0137 
 12 2012      3599     2427.0  lateralorbitofrontal              27.0858     8.9404    -4.3939    60.9306    65.3244     3.0296 
 13 2013      4179     2812.3  lingual                           22.9130     7.9197   -29.0674    63.0243    92.0916     2.8932 
 14 2014      2810     1846.7  medialorbitofrontal               25.8190    12.7727   -81.2245    54.2733   135.4978     2.0214 
 15 2015      4279     2898.7  middletemporal                    27.1619     7.1911    -6.7640    49.3460    56.1101     3.7771 
 16 2016       872      561.3  parahippocampal                   28.0900     8.2288     0.0000    55.8140    55.8140     3.4136 
 17 2017      2255     1335.5  paracentral                       20.3768     8.1844    -1.3592    56.9389    58.2982     2.4897 
 18 2018      1704     1132.1  parsopercularis                   25.0654     6.9100   -22.0287    44.1492    66.1779     3.6274 
 19 2019      1180      775.0  parsorbitalis                     24.4630     7.9488     6.9570    50.9829    44.0259     3.0776 
 20 2020      1975     1327.6  parstriangularis                  26.9825     8.4476     2.3803    48.0314    45.6511     3.1941 
 21 2021      1833     1227.4  pericalcarine                     20.1299     8.7207    -7.2116    44.7165    51.9281     2.3083 
 22 2022      5239     3356.3  postcentral                       19.3724     7.3880   -15.2694    53.5556    68.8250     2.6221 
 23 2023      1194      836.8  posteriorcingulate                27.7370     7.5690     0.0000    49.0682    49.0682     3.6645 
 24 2024      6740     4112.0  precentral                        18.2337     7.6898    -8.6871    39.6199    48.3070     2.3712 
 25 2025      4473     2962.6  precuneus                         24.0874     7.7163    -0.7717    54.8814    55.6531     3.1216 
 26 2026       773      507.7  rostralanteriorcingulate          29.4007     9.5485   -34.4703    50.9722    85.4425     3.0791 
 27 2027      7599     5088.5  rostralmiddlefrontal              26.5727     7.9623    -2.7462    59.5796    62.3257     3.3373 
 28 2028      8061     5244.4  superiorfrontal                   24.5848     7.4444    -3.3244    51.9643    55.2887     3.3025 
 29 2029      6737     4036.8  superiorparietal                  22.2495     7.4035    -8.9023    46.4878    55.3901     3.0053 
 30 2030      4572     2811.8  superiortemporal                  24.7354     7.9163    -3.5086    47.2960    50.8045     3.1246 
 31 2031      3998     2563.5  supramarginal                     23.6965     6.7475   -11.5415    43.2577    54.7992     3.5119 
 32 2032       403      274.1  frontalpole                       24.8461     8.0962     6.8117    45.7155    38.9038     3.0689 
 33 2033       483      345.0  temporalpole                      30.3920    10.8186     4.5355    63.4046    58.8691     2.8092 
 34 2034       455      255.7  transversetemporal                22.5816     7.8164     3.8210    38.9495    35.1285     2.8890 
 35 2035      3271     2193.6  insula                            21.4298     8.3249    -6.4363    45.1634    51.5997     2.5742 
