# Supplementary material for: Computer assisted diagnosis of Alzheimer’s disease using statistical likelihood-ratio test
Source: PLoS One. 2023 Feb 17;18(2):e0279574. doi: 10.1371/journal.pone.0279574 (PMC9937475; doi:10.1371/journal.pone.0279574)
Supplement: S2 File — (ZIP) [file pone.0279574.s002.zip › ADNI_NC/1_1_20/S31942/stats/wmparc.stats]

# Title Segmentation Statistics 
# 
# generating_program mri_segstats
# cvs_version $Id: mri_segstats.c,v 1.121 2016/05/31 17:27:11 greve Exp $
# cmdline mri_segstats --seg mri/wmparc.mgz --sum stats/wmparc.stats --pv mri/norm.mgz --excludeid 0 --brainmask mri/brainmask.mgz --in mri/norm.mgz --in-intensity-name norm --in-intensity-units MR --subject S31942 --surf-wm-vol --ctab /home/span/acad/xzheng/freesurfer/WMParcStatsLUT.txt --etiv 
# sysname  Linux
# hostname ada
# machine  x86_64
# user     xzheng
# anatomy_type volume
# 
# SUBJECTS_DIR /home/span/acad/xzheng/freesurfer/subjects
# subjectname S31942
# Measure VentricleChoroidVol, VentricleChoroidVol, Volume of ventricles and choroid plexus, 26491.000000, mm^3
# Measure lhCerebralWhiteMatter, lhCerebralWhiteMatterVol, Left hemisphere cerebral white matter volume, 191531.303521, mm^3
# Measure rhCerebralWhiteMatter, rhCerebralWhiteMatterVol, Right hemisphere cerebral white matter volume, 196689.041012, mm^3
# Measure CerebralWhiteMatter, CerebralWhiteMatterVol, Total cerebral white matter volume, 388220.344533, mm^3
# Measure Mask, MaskVol, Mask Volume, 1330787.000000, mm^3
# Measure EstimatedTotalIntraCranialVol, eTIV, Estimated Total Intracranial Volume, 1317164.470676, mm^3
# SegVolFile mri/wmparc.mgz 
# SegVolFileTimeStamp  2020/01/25 15:54:33 
# ColorTable /home/span/acad/xzheng/freesurfer/WMParcStatsLUT.txt 
# ColorTableTimeStamp 2017/01/19 09:00:02 
# InVolFile  mri/norm.mgz 
# InVolFileTimeStamp  2020/01/25 08:21:35 
# InVolFrame 0 
# PVVolFile  mri/norm.mgz 
# PVVolFileTimeStamp  2020/01/25 08:21:35 
# ExcludeSegId 0 
# Only reporting non-empty segmentations
# VoxelVolume_mm3 1 
# TableCol  1 ColHeader Index 
# TableCol  1 FieldName Index 
# TableCol  1 Units     NA 
# TableCol  2 ColHeader SegId 
# TableCol  2 FieldName Segmentation Id
# TableCol  2 Units     NA
# TableCol  3 ColHeader NVoxels 
# TableCol  3 FieldName Number of Voxels
# TableCol  3 Units     unitless
# TableCol  4 ColHeader Volume_mm3
# TableCol  4 FieldName Volume
# TableCol  4 Units     mm^3
# TableCol  5 ColHeader StructName
# TableCol  5 FieldName Structure Name
# TableCol  5 Units     NA
# TableCol  6 ColHeader normMean 
# TableCol  6 FieldName Intensity normMean
# TableCol  6 Units     MR
# TableCol  7 ColHeader normStdDev
# TableCol  7 FieldName Itensity normStdDev
# TableCol  7 Units     MR
# TableCol  8 ColHeader normMin
# TableCol  8 FieldName Intensity normMin
# TableCol  8 Units     MR
# TableCol  9 ColHeader normMax
# TableCol  9 FieldName Intensity normMax
# TableCol  9 Units     MR
# TableCol 10 ColHeader normRange
# TableCol 10 FieldName Intensity normRange
# TableCol 10 Units     MR
# NRows 70 
# NTableCols 10 
# ColHeaders  Index SegId NVoxels Volume_mm3 StructName normMean normStdDev normMin normMax normRange  
  1 3001      2081     2098.1  wm-lh-bankssts                   102.9688     5.7372    84.0000   117.0000    33.0000 
  2 3002      2766     2789.9  wm-lh-caudalanteriorcingulate     99.5575     7.2557    44.0000   111.0000    67.0000 
  3 3003      6052     6107.3  wm-lh-caudalmiddlefrontal        100.1532     5.7846    79.0000   114.0000    35.0000 
  4 3005      2420     2471.0  wm-lh-cuneus                      96.5021     6.7346    76.0000   111.0000    35.0000 
  5 3006      1098     1246.3  wm-lh-entorhinal                  83.9508     6.7617    68.0000    99.0000    31.0000 
  6 3007      5654     5670.1  wm-lh-fusiform                    93.7588     8.1608    59.0000   112.0000    53.0000 
  7 3008      6823     7097.3  wm-lh-inferiorparietal           100.8934     7.4374    69.0000   120.0000    51.0000 
  8 3009      6008     6202.8  wm-lh-inferiortemporal            95.7427     8.3411    67.0000   116.0000    49.0000 
  9 3010      3477     3513.7  wm-lh-isthmuscingulate            99.8010     9.3889    26.0000   116.0000    90.0000 
 10 3011      8801     9122.8  wm-lh-lateraloccipital            96.2894     7.1821    72.0000   113.0000    41.0000 
 11 3012      5841     5780.0  wm-lh-lateralorbitofrontal        96.0914     8.5455    69.0000   113.0000    44.0000 
 12 3013      4963     4971.2  wm-lh-lingual                     91.3967     7.6422    53.0000   106.0000    53.0000 
 13 3014      3198     3196.8  wm-lh-medialorbitofrontal         93.0769     9.8034    43.0000   115.0000    72.0000 
 14 3015      4839     5069.8  wm-lh-middletemporal              98.5613     7.3338    73.0000   116.0000    43.0000 
 15 3016      1257     1363.6  wm-lh-parahippocampal             90.5593     6.8893    73.0000   112.0000    39.0000 
 16 3017      2959     3006.4  wm-lh-paracentral                 97.0385     6.1164    78.0000   111.0000    33.0000 
 17 3018      2706     2759.8  wm-lh-parsopercularis            100.4335     6.9625    78.0000   114.0000    36.0000 
 18 3019       891      930.4  wm-lh-parsorbitalis               92.6891     6.7307    75.0000   110.0000    35.0000 
 19 3020      2757     2763.9  wm-lh-parstriangularis            98.8716     6.5581    78.0000   116.0000    38.0000 
 20 3021      3170     3033.2  wm-lh-pericalcarine               93.3565     7.1972    61.0000   109.0000    48.0000 
 21 3022      5977     6401.4  wm-lh-postcentral                 99.9036     6.3128    81.0000   118.0000    37.0000 
 22 3023      3366     3345.6  wm-lh-posteriorcingulate          97.6973     9.2308    40.0000   114.0000    74.0000 
 23 3024     11463    11742.8  wm-lh-precentral                  99.5685     5.9644    75.0000   114.0000    39.0000 
 24 3025      6911     6834.0  wm-lh-precuneus                   99.4516     7.3072    47.0000   116.0000    69.0000 
 25 3026      2297     2292.2  wm-lh-rostralanteriorcingulate    98.0888    10.4208    28.0000   114.0000    86.0000 
 26 3027     10400    10504.9  wm-lh-rostralmiddlefrontal        99.0528     7.5111    75.0000   117.0000    42.0000 
 27 3028     14013    14281.0  wm-lh-superiorfrontal             97.9905     6.8880    73.0000   115.0000    42.0000 
 28 3029     10272    10530.6  wm-lh-superiorparietal           100.0600     6.6869    73.0000   116.0000    43.0000 
 29 3030      6218     6528.1  wm-lh-superiortemporal            98.6996     7.5427    76.0000   118.0000    42.0000 
 30 3031      6270     6392.8  wm-lh-supramarginal              103.0030     7.3438    74.0000   119.0000    45.0000 
 31 3032       276      272.0  wm-lh-frontalpole                 93.9855     7.5003    78.0000   111.0000    33.0000 
 32 3033       519      600.6  wm-lh-temporalpole                85.4528     6.1340    71.0000    99.0000    28.0000 
 33 3034       643      666.0  wm-lh-transversetemporal          98.0964     5.7549    83.0000   113.0000    30.0000 
 34 3035      8711     8724.4  wm-lh-insula                      94.7297     8.7163    42.0000   115.0000    73.0000 
 35 4001      2735     2771.4  wm-rh-bankssts                   102.1115     5.8276    81.0000   115.0000    34.0000 
 36 4002      1810     1786.4  wm-rh-caudalanteriorcingulate     98.0050    11.2913    43.0000   120.0000    77.0000 
 37 4003      5094     5189.6  wm-rh-caudalmiddlefrontal         98.7811     6.4984    74.0000   114.0000    40.0000 
 38 4005      2365     2436.0  wm-rh-cuneus                      95.8000     6.9885    77.0000   112.0000    35.0000 
 39 4006       796      860.5  wm-rh-entorhinal                  83.7915     7.0912    53.0000   100.0000    47.0000 
 40 4007      5292     5363.6  wm-rh-fusiform                    92.4862     8.5094    44.0000   113.0000    69.0000 
 41 4008     10528    10849.0  wm-rh-inferiorparietal            99.5223     7.0946    69.0000   116.0000    47.0000 
 42 4009      5383     5484.2  wm-rh-inferiortemporal            97.0767     8.0624    72.0000   115.0000    43.0000 
 43 4010      3199     3235.3  wm-rh-isthmuscingulate            99.9309     7.3115    39.0000   113.0000    74.0000 
 44 4011      9785    10017.0  wm-rh-lateraloccipital            96.0053     7.1614    74.0000   113.0000    39.0000 
 45 4012      6605     6637.3  wm-rh-lateralorbitofrontal        97.1352     8.6154    60.0000   116.0000    56.0000 
 46 4013      5812     5851.8  wm-rh-lingual                     91.0964     7.9290    43.0000   108.0000    65.0000 
 47 4014      3755     3765.1  wm-rh-medialorbitofrontal         96.4975    11.0028    30.0000   117.0000    87.0000 
 48 4015      4671     5015.9  wm-rh-middletemporal              98.4393     8.1359    71.0000   119.0000    48.0000 
 49 4016      1250     1346.2  wm-rh-parahippocampal             90.1800     6.8051    68.0000   108.0000    40.0000 
 50 4017      4361     4441.5  wm-rh-paracentral                 97.1672     6.1961    76.0000   111.0000    35.0000 
 51 4018      2572     2617.8  wm-rh-parsopercularis             99.8523     7.1502    76.0000   115.0000    39.0000 
 52 4019      1107     1123.3  wm-rh-parsorbitalis               93.5357     7.6593    76.0000   111.0000    35.0000 
 53 4020      3240     3243.2  wm-rh-parstriangularis            99.1086     7.1038    76.0000   115.0000    39.0000 
 54 4021      3282     3132.1  wm-rh-pericalcarine               93.6143     6.8245    59.0000   110.0000    51.0000 
 55 4022      5974     6382.1  wm-rh-postcentral                 98.0010     6.3821    76.0000   116.0000    40.0000 
 56 4023      3395     3391.5  wm-rh-posteriorcingulate          98.8415     7.9009    42.0000   114.0000    72.0000 
 57 4024     11655    11980.4  wm-rh-precentral                  97.5506     5.9321    74.0000   114.0000    40.0000 
 58 4025      7569     7509.9  wm-rh-precuneus                   98.0978     7.2342    52.0000   114.0000    62.0000 
 59 4026      1511     1482.8  wm-rh-rostralanteriorcingulate    99.6764     9.3001    34.0000   118.0000    84.0000 
 60 4027     12074    12145.4  wm-rh-rostralmiddlefrontal        99.2505     7.4528    69.0000   117.0000    48.0000 
 61 4028     12959    13249.7  wm-rh-superiorfrontal             97.7869     7.1802    75.0000   116.0000    41.0000 
 62 4029      9840    10038.0  wm-rh-superiorparietal            97.8883     6.7014    75.0000   113.0000    38.0000 
 63 4030      4536     4847.1  wm-rh-superiortemporal            97.0494     8.0120    71.0000   118.0000    47.0000 
 64 4031      6053     6185.7  wm-rh-supramarginal              101.6450     6.9660    78.0000   116.0000    38.0000 
 65 4032       298      305.6  wm-rh-frontalpole                 96.9362     7.3002    81.0000   115.0000    34.0000 
 66 4033       425      490.9  wm-rh-temporalpole                87.5859     7.0052    70.0000   100.0000    30.0000 
 67 4034       455      457.5  wm-rh-transversetemporal         100.1033     5.9030    80.0000   114.0000    34.0000 
 68 4035      8765     8779.2  wm-rh-insula                      93.5901     8.3864    32.0000   117.0000    85.0000 
 69 5001     25388    25250.9  Left-UnsegmentedWhiteMatter       98.0918    10.7310    21.0000   114.0000    93.0000 
 70 5002     25964    25870.6  Right-UnsegmentedWhiteMatter      98.0153    10.0410    26.0000   123.0000    97.0000 
