# Supplementary material for: Computer assisted diagnosis of Alzheimer’s disease using statistical likelihood-ratio test
Source: PLoS One. 2023 Feb 17;18(2):e0279574. doi: 10.1371/journal.pone.0279574 (PMC9937475; doi:10.1371/journal.pone.0279574)
Supplement: S2 File — (ZIP) [file pone.0279574.s002.zip › ADNI_NC/1_1_20/S31946/stats/aseg.stats]

# Title Segmentation Statistics 
# 
# generating_program mri_segstats
# cvs_version $Id: mri_segstats.c,v 1.121 2016/05/31 17:27:11 greve Exp $
# cmdline mri_segstats --seg mri/aseg.mgz --sum stats/aseg.stats --pv mri/norm.mgz --empty --brainmask mri/brainmask.mgz --brain-vol-from-seg --excludeid 0 --excl-ctxgmwm --supratent --subcortgray --in mri/norm.mgz --in-intensity-name norm --in-intensity-units MR --etiv --surf-wm-vol --surf-ctx-vol --totalgray --euler --ctab /home/span/acad/xzheng/freesurfer/ASegStatsLUT.txt --subject S31946 
# sysname  Linux
# hostname ada
# machine  x86_64
# user     xzheng
# anatomy_type volume
# 
# SUBJECTS_DIR /home/span/acad/xzheng/freesurfer/subjects
# subjectname S31946
# Measure BrainSeg, BrainSegVol, Brain Segmentation Volume, 1072882.000000, mm^3
# Measure BrainSegNotVent, BrainSegVolNotVent, Brain Segmentation Volume Without Ventricles, 1054449.000000, mm^3
# Measure BrainSegNotVentSurf, BrainSegVolNotVentSurf, Brain Segmentation Volume Without Ventricles from Surf, 1054032.390711, mm^3
# Measure VentricleChoroidVol, VentricleChoroidVol, Volume of ventricles and choroid plexus, 15066.000000, mm^3
# Measure lhCortex, lhCortexVol, Left hemisphere cortical gray matter volume, 205035.892663, mm^3
# Measure rhCortex, rhCortexVol, Right hemisphere cortical gray matter volume, 205724.918274, mm^3
# Measure Cortex, CortexVol, Total cortical gray matter volume, 410760.810937, mm^3
# Measure lhCerebralWhiteMatter, lhCerebralWhiteMatterVol, Left hemisphere cerebral white matter volume, 231669.337207, mm^3
# Measure rhCerebralWhiteMatter, rhCerebralWhiteMatterVol, Right hemisphere cerebral white matter volume, 232212.242567, mm^3
# Measure CerebralWhiteMatter, CerebralWhiteMatterVol, Total cerebral white matter volume, 463881.579774, mm^3
# Measure SubCortGray, SubCortGrayVol, Subcortical gray matter volume, 51913.000000, mm^3
# Measure TotalGray, TotalGrayVol, Total gray matter volume, 563169.810937, mm^3
# Measure SupraTentorial, SupraTentorialVol, Supratentorial volume, 944241.390711, mm^3
# Measure SupraTentorialNotVent, SupraTentorialVolNotVent, Supratentorial volume, 929175.390711, mm^3
# Measure SupraTentorialNotVentVox, SupraTentorialVolNotVentVox, Supratentorial volume voxel count, 926719.000000, mm^3
# Measure Mask, MaskVol, Mask Volume, 1509813.000000, mm^3
# Measure BrainSegVol-to-eTIV, BrainSegVol-to-eTIV, Ratio of BrainSegVol to eTIV, 0.725954, unitless
# Measure MaskVol-to-eTIV, MaskVol-to-eTIV, Ratio of MaskVol to eTIV, 1.021599, unitless
# Measure lhSurfaceHoles, lhSurfaceHoles, Number of defect holes in lh surfaces prior to fixing, 8, unitless
# Measure rhSurfaceHoles, rhSurfaceHoles, Number of defect holes in rh surfaces prior to fixing, 11, unitless
# Measure SurfaceHoles, SurfaceHoles, Total number of defect holes in surfaces prior to fixing, 19, unitless
# Measure EstimatedTotalIntraCranialVol, eTIV, Estimated Total Intracranial Volume, 1477892.034205, mm^3
# SegVolFile mri/aseg.mgz 
# SegVolFileTimeStamp  2020/01/25 07:23:04 
# ColorTable /home/span/acad/xzheng/freesurfer/ASegStatsLUT.txt 
# ColorTableTimeStamp 2017/01/19 09:00:02 
# InVolFile  mri/norm.mgz 
# InVolFileTimeStamp  2020/01/24 22:50:57 
# InVolFrame 0 
# PVVolFile  mri/norm.mgz 
# PVVolFileTimeStamp  2020/01/24 22:50:57 
# Excluding Cortical Gray and White Matter
# ExcludeSegId 0 2 3 41 42 
# VoxelVolume_mm3 1 
# TableCol  1 ColHeader Index 
# TableCol  1 FieldName Index 
# TableCol  1 Units     NA 
# TableCol  2 ColHeader SegId 
# TableCol  2 FieldName Segmentation Id
# TableCol  2 Units     NA
# TableCol  3 ColHeader NVoxels 
# TableCol  3 FieldName Number of Voxels
# TableCol  3 Units     unitless
# TableCol  4 ColHeader Volume_mm3
# TableCol  4 FieldName Volume
# TableCol  4 Units     mm^3
# TableCol  5 ColHeader StructName
# TableCol  5 FieldName Structure Name
# TableCol  5 Units     NA
# TableCol  6 ColHeader normMean 
# TableCol  6 FieldName Intensity normMean
# TableCol  6 Units     MR
# TableCol  7 ColHeader normStdDev
# TableCol  7 FieldName Itensity normStdDev
# TableCol  7 Units     MR
# TableCol  8 ColHeader normMin
# TableCol  8 FieldName Intensity normMin
# TableCol  8 Units     MR
# TableCol  9 ColHeader normMax
# TableCol  9 FieldName Intensity normMax
# TableCol  9 Units     MR
# TableCol 10 ColHeader normRange
# TableCol 10 FieldName Intensity normRange
# TableCol 10 Units     MR
# NRows 45 
# NTableCols 10 
# ColHeaders  Index SegId NVoxels Volume_mm3 StructName normMean normStdDev normMin normMax normRange  
  1   4      6264     6631.2  Left-Lateral-Ventricle            26.8546    13.3936     1.0000    84.0000    83.0000 
  2   5       409      469.8  Left-Inf-Lat-Vent                 42.8386    14.3231     5.0000    79.0000    74.0000 
  3   7     13416    13936.4  Left-Cerebellum-White-Matter      84.9073     6.1293    33.0000   104.0000    71.0000 
  4   8     49177    49058.8  Left-Cerebellum-Cortex            62.1574    10.5110     5.0000    92.0000    87.0000 
  5  10      6765     6449.5  Left-Thalamus-Proper              85.8942     9.7849    28.0000   112.0000    84.0000 
  6  11      3530     3380.0  Left-Caudate                      75.6887     8.2038    39.0000    97.0000    58.0000 
  7  12      4214     4091.3  Left-Putamen                      81.0845     7.0237    15.0000    99.0000    84.0000 
  8  13      1851     1848.3  Left-Pallidum                     96.0875     4.2456    76.0000   109.0000    33.0000 
  9  14      1126     1158.7  3rd-Ventricle                     28.9849    14.1638     6.0000    73.0000    67.0000 
 10  15      1411     1607.6  4th-Ventricle                     27.6286    12.2881     5.0000    75.0000    70.0000 
 11  16     22260    22134.1  Brain-Stem                        83.5855     9.4000    28.0000   113.0000    85.0000 
 12  17      3499     3331.0  Left-Hippocampus                  67.9851     8.2247    27.0000    93.0000    66.0000 
 13  18      1258     1227.8  Left-Amygdala                     67.2472     6.0882    35.0000    84.0000    49.0000 
 14  24       830      825.6  CSF                               42.7494    12.9142    12.0000    97.0000    85.0000 
 15  26       334      362.9  Left-Accumbens-area               75.2784     3.9831    50.0000    84.0000    34.0000 
 16  28      4432     4217.4  Left-VentralDC                    88.6943    11.2612    37.0000   116.0000    79.0000 
 17  30        15       28.4  Left-vessel                       56.7333     6.5625    45.0000    64.0000    19.0000 
 18  31       468      405.8  Left-choroid-plexus               51.3483    12.1020    25.0000    78.0000    53.0000 
 19  43      6806     7056.5  Right-Lateral-Ventricle           27.0713    13.9714     4.0000    85.0000    81.0000 
 20  44       515      558.4  Right-Inf-Lat-Vent                37.0718    15.6578     2.0000    70.0000    68.0000 
 21  46     13540    14083.3  Right-Cerebellum-White-Matter     84.9594     5.8405    31.0000   102.0000    71.0000 
 22  47     49866    49817.3  Right-Cerebellum-Cortex           62.5269    10.3892     6.0000    93.0000    87.0000 
 23  49      6480     6194.2  Right-Thalamus-Proper             86.0083     9.4017    24.0000   107.0000    83.0000 
 24  50      3656     3556.8  Right-Caudate                     75.6116     8.2582    41.0000    97.0000    56.0000 
 25  51      4201     4091.2  Right-Putamen                     81.1297     5.9165    58.0000   100.0000    42.0000 
 26  52      1964     1959.3  Right-Pallidum                    94.7673     3.8417    79.0000   106.0000    27.0000 
 27  53      3630     3400.3  Right-Hippocampus                 66.7959     9.2933    25.0000    99.0000    74.0000 
 28  54      1574     1523.1  Right-Amygdala                    68.6512     6.0685    44.0000    93.0000    49.0000 
 29  58       399      380.0  Right-Accumbens-area              75.3759     4.6272    46.0000    88.0000    42.0000 
 30  60      4187     4023.0  Right-VentralDC                   88.7526    11.3547    29.0000   113.0000    84.0000 
 31  62        10       25.0  Right-vessel                      60.1000     5.1521    54.0000    70.0000    16.0000 
 32  63       641      548.0  Right-choroid-plexus              50.3105    11.3699    21.0000    77.0000    56.0000 
 33  72         0        0.0  5th-Ventricle                      0.0000     0.0000     0.0000     0.0000     0.0000 
 34  77      5576     5582.8  WM-hypointensities                71.6804    11.2362    38.0000   105.0000    67.0000 
 35  78         0        0.0  Left-WM-hypointensities            0.0000     0.0000     0.0000     0.0000     0.0000 
 36  79         0        0.0  Right-WM-hypointensities           0.0000     0.0000     0.0000     0.0000     0.0000 
 37  80         0        0.0  non-WM-hypointensities             0.0000     0.0000     0.0000     0.0000     0.0000 
 38  81         0        0.0  Left-non-WM-hypointensities        0.0000     0.0000     0.0000     0.0000     0.0000 
 39  82         0        0.0  Right-non-WM-hypointensities       0.0000     0.0000     0.0000     0.0000     0.0000 
 40  85       279      266.7  Optic-Chiasm                      79.3907    17.7746    30.0000   114.0000    84.0000 
 41 251       912      844.6  CC_Posterior                      99.1886    15.8337    31.0000   116.0000    85.0000 
 42 252       519      478.7  CC_Mid_Posterior                  93.8131    16.4224    31.0000   117.0000    86.0000 
 43 253       694      632.0  CC_Central                        90.8818    16.9308    42.0000   117.0000    75.0000 
 44 254       539      470.5  CC_Mid_Anterior                   88.1447    19.7723    20.0000   114.0000    94.0000 
 45 255       625      592.0  CC_Anterior                       99.8720    13.6144    43.0000   117.0000    74.0000 
