# Supplementary material for: Computer assisted diagnosis of Alzheimer’s disease using statistical likelihood-ratio test
Source: PLoS One. 2023 Feb 17;18(2):e0279574. doi: 10.1371/journal.pone.0279574 (PMC9937475; doi:10.1371/journal.pone.0279574)
Supplement: S2 File — (ZIP) [file pone.0279574.s002.zip › ADNI_NC/1_1_20/S31946/stats/lh.aparc.a2009s.stats]

# Table of FreeSurfer cortical parcellation anatomical statistics 
# 
# CreationTime 2020/01/24-20:07:15-GMT
# generating_program mris_anatomical_stats
# cvs_version $Id: mris_anatomical_stats.c,v 1.79 2016/03/14 15:15:34 greve Exp $
# mrisurf.c-cvs_version $Id: mrisurf.c,v 1.781.2.6 2016/12/27 16:47:14 zkaufman Exp $
# cmdline mris_anatomical_stats -th3 -mgz -cortex ../label/lh.cortex.label -f ../stats/lh.aparc.a2009s.stats -b -a ../label/lh.aparc.a2009s.annot -c ../label/aparc.annot.a2009s.ctab S31946 lh white 
# sysname  Linux
# hostname ada
# machine  x86_64
# user     xzheng
# 
# SUBJECTS_DIR /home/span/acad/xzheng/freesurfer/subjects
# anatomy_type surface
# subjectname S31946
# hemi lh
# AnnotationFile ../label/lh.aparc.a2009s.annot
# AnnotationFileTimeStamp 2020/01/25 07:06:48
# Measure Cortex, NumVert, Number of Vertices, 123610, unitless
# Measure Cortex, WhiteSurfArea, White Surface Total Area, 80194.3, mm^2
# Measure Cortex, MeanThickness, Mean Thickness, 2.32402, mm
# Measure BrainSeg, BrainSegVol, Brain Segmentation Volume, 1072882.000000, mm^3
# Measure BrainSegNotVent, BrainSegVolNotVent, Brain Segmentation Volume Without Ventricles, 1054449.000000, mm^3
# Measure BrainSegNotVentSurf, BrainSegVolNotVentSurf, Brain Segmentation Volume Without Ventricles from Surf, 1054032.390711, mm^3
# Measure Cortex, CortexVol Total cortical gray matter volume, 410760.810937, mm^3
# Measure SupraTentorial, SupraTentorialVol, Supratentorial volume, 944241.390711, mm^3
# Measure SupraTentorialNotVent, SupraTentorialVolNotVent, Supratentorial volume, 929175.390711, mm^3
# Measure EstimatedTotalIntraCranialVol, eTIV, Estimated Total Intracranial Volume, 1477892.034205, mm^3
# NTableCols 10
# TableCol  1 ColHeader StructName
# TableCol  1 FieldName Structure Name
# TableCol  1 Units     NA
# TableCol  2 ColHeader NumVert
# TableCol  2 FieldName Number of Vertices
# TableCol  2 Units     unitless
# TableCol  3 ColHeader SurfArea
# TableCol  3 FieldName Surface Area
# TableCol  3 Units     mm^2
# TableCol  4 ColHeader GrayVol
# TableCol  4 FieldName Gray Matter Volume
# TableCol  4 Units     mm^3
# TableCol  5 ColHeader ThickAvg 
# TableCol  5 FieldName Average Thickness
# TableCol  5 Units     mm
# TableCol  6 ColHeader ThickStd
# TableCol  6 FieldName Thickness StdDev
# TableCol  6 Units     mm 
# TableCol  7 ColHeader MeanCurv
# TableCol  7 FieldName Integrated Rectified Mean Curvature
# TableCol  7 Units     mm^-1
# TableCol  8 ColHeader GausCurv 
# TableCol  8 FieldName Integrated Rectified Gaussian Curvature
# TableCol  8 Units     mm^-2
# TableCol  9 ColHeader  FoldInd
# TableCol  9 FieldName  Folding Index 
# TableCol  9 Units      unitless 
# TableCol 10 ColHeader CurvInd
# TableCol 10 FieldName Intrinsic Curvature Index
# TableCol 10 Units     unitless
# ColHeaders StructName NumVert SurfArea GrayVol ThickAvg ThickStd MeanCurv GausCurv FoldInd CurvInd
G&S_frontomargin                         1202    819   2052  2.316 0.553     0.148     0.039       17     1.9
G&S_occipital_inf                        1336    895   1767  1.965 0.454     0.136     0.032       16     1.7
G&S_paracentral                          1924   1070   2534  2.098 0.646     0.100     0.026       14     2.2
G&S_subcentral                           1357    852   2433  2.497 0.524     0.125     0.029       15     1.5
G&S_transv_frontopol                      808    535   1787  2.616 0.558     0.172     0.056       17     1.9
G&S_cingul-Ant                           1899   1311   3580  2.600 0.727     0.119     0.025       25     1.9
G&S_cingul-Mid-Ant                       1155    833   1729  2.219 0.478     0.114     0.015       12     0.7
G&S_cingul-Mid-Post                      1159    799   1893  2.302 0.546     0.113     0.021        9     0.9
G_cingul-Post-dorsal                      709    455   1577  2.683 0.673     0.153     0.044       12     1.3
G_cingul-Post-ventral                     318    207    601  2.436 0.821     0.128     0.038        6     0.3
G_cuneus                                 2222   1434   3100  1.850 0.648     0.155     0.037       34     3.5
G_front_inf-Opercular                    1753   1100   3303  2.499 0.475     0.118     0.027       20     1.9
G_front_inf-Orbital                       417    246    840  2.503 0.429     0.132     0.033        6     0.5
G_front_inf-Triangul                     1154    741   2122  2.266 0.476     0.145     0.042       18     1.9
G_front_middle                           4526   2824   8900  2.513 0.540     0.139     0.034       65     6.1
G_front_sup                              7506   4652  15895  2.730 0.582     0.124     0.026       86     7.9
G_Ins_lg&S_cent_ins                       577    356   1287  3.347 0.654     0.127     0.044        7     0.9
G_insular_short                           720    429   2052  3.610 0.713     0.135     0.049       11     1.5
G_occipital_middle                       2493   1517   5337  2.602 0.598     0.142     0.037       39     3.6
G_occipital_sup                          1665    976   2025  1.802 0.545     0.122     0.028       19     1.9
G_oc-temp_lat-fusifor                    1637   1053   3999  2.908 0.563     0.130     0.025       24     1.7
G_oc-temp_med-Lingual                    2956   1895   3681  1.702 0.588     0.147     0.036       45     4.3
G_oc-temp_med-Parahip                    1046    670   2855  3.113 0.687     0.108     0.025       11     1.2
G_orbital                                2410   1546   5043  2.554 0.685     0.131     0.031       37     2.9
G_pariet_inf-Angular                     2478   1586   5066  2.554 0.487     0.133     0.029       36     2.8
G_pariet_inf-Supramar                    2671   1714   5500  2.644 0.489     0.138     0.030       41     2.8
G_parietal_sup                           2394   1477   4073  2.228 0.552     0.122     0.028       28     2.7
G_postcentral                            3014   1556   3699  2.062 0.593     0.097     0.025       29     3.2
G_precentral                             2518   1217   4379  2.747 0.551     0.099     0.027       22     2.7
G_precuneus                              2799   1702   5078  2.365 0.591     0.127     0.032       37     3.5
G_rectus                                 1130    720   2179  2.344 0.632     0.150     0.042       21     1.9
G_subcallosal                             813    532   1106  2.215 1.011     0.093     0.050        8     0.8
G_temp_sup-G_T_transv                     482    251    721  2.277 0.506     0.085     0.018        4     0.3
G_temp_sup-Lateral                       2032   1228   5251  2.927 0.664     0.126     0.031       30     2.9
G_temp_sup-Plan_polar                     659    452   1763  3.382 0.873     0.080     0.015        3     0.4
G_temp_sup-Plan_tempo                     897    607   1441  2.187 0.595     0.070     0.010        3     0.4
G_temporal_inf                           2478   1708   6396  2.751 0.726     0.146     0.035       48     3.5
G_temporal_middle                        2833   1867   6962  2.815 0.675     0.141     0.032       48     3.5
Lat_Fis-ant-Horizont                      303    224    336  1.693 0.457     0.099     0.013        1     0.2
Lat_Fis-ant-Vertical                      328    220    511  2.488 0.422     0.118     0.021        3     0.2
Lat_Fis-post                             1258    835   1306  1.837 0.549     0.096     0.018        6     1.0
Pole_occipital                           1781   1073   1779  1.584 0.343     0.144     0.034       27     2.5
Pole_temporal                            1505   1036   5274  3.410 0.708     0.152     0.042       26     2.8
S_calcarine                              2684   1889   2462  1.474 0.411     0.132     0.030       28     3.5
S_central                                3106   2263   3626  1.818 0.652     0.107     0.019       17     2.6
S_cingul-Marginalis                      1286    898   1526  1.840 0.509     0.075     0.010        4     0.4
S_circular_insula_ant                     569    416    902  2.532 0.513     0.128     0.044        5     1.2
S_circular_insula_inf                    1164    868   1886  2.690 0.806     0.103     0.021        7     1.2
S_circular_insula_sup                    1859   1251   2297  2.204 0.617     0.106     0.019       10     1.6
S_collat_transv_ant                       820    556   1543  2.905 0.627     0.120     0.026        8     0.8
S_collat_transv_post                      396    278    425  1.741 0.482     0.152     0.029        5     0.6
S_front_inf                              1738   1164   2210  2.207 0.444     0.124     0.026       15     1.7
S_front_middle                           1064    742   1398  1.996 0.412     0.140     0.035       12     1.4
S_front_sup                              2699   1816   3783  2.245 0.498     0.107     0.020       17     2.3
S_interm_prim-Jensen                      206    137    273  2.385 0.607     0.147     0.031        3     0.3
S_intrapariet&P_trans                    2971   1971   3568  1.979 0.481     0.097     0.017       17     2.2
S_oc_middle&Lunatus                      1006    725   1069  1.741 0.436     0.134     0.026       10     1.1
S_oc_sup&transversal                     1389    955   1666  1.949 0.468     0.114     0.022       10     1.2
S_occipital_ant                          1185    778   1894  2.308 0.455     0.120     0.027       13     1.2
S_oc-temp_lat                            1149    805   1622  2.434 0.394     0.108     0.023        7     1.0
S_oc-temp_med&Lingual                    1737   1214   2218  2.036 0.503     0.127     0.021       17     1.5
S_orbital_lateral                         410    288    444  1.831 0.375     0.132     0.018        4     0.4
S_orbital_med-olfact                      723    469    821  2.115 0.562     0.111     0.014        6     0.3
S_orbital-H_Shaped                       1538   1027   2673  2.761 0.601     0.132     0.032       16     2.0
S_parieto_occipital                      1647   1099   1930  1.873 0.490     0.107     0.021       11     1.4
S_pericallosal                           1355    815   1026  1.625 0.687     0.113     0.019       21     1.0
S_postcentral                            3186   2089   3934  1.960 0.463     0.104     0.019       22     2.5
S_precentral-inf-part                    1451    963   2130  2.355 0.420     0.093     0.016        8     1.0
S_precentral-sup-part                    1305    826   1576  2.168 0.565     0.109     0.020       10     1.1
S_suborbital                              668    464    822  2.156 0.515     0.130     0.020        8     0.5
S_subparietal                            1255    888   1599  1.985 0.440     0.136     0.026       14     1.3
S_temporal_inf                           1609   1117   2403  2.560 0.583     0.116     0.019       13     1.4
S_temporal_sup                           5817   3992   8525  2.252 0.563     0.109     0.023       45     5.6
S_temporal_transverse                     296    213    353  2.084 0.439     0.115     0.016        2     0.3
