# Supplementary material for: Computer assisted diagnosis of Alzheimer’s disease using statistical likelihood-ratio test
Source: PLoS One. 2023 Feb 17;18(2):e0279574. doi: 10.1371/journal.pone.0279574 (PMC9937475; doi:10.1371/journal.pone.0279574)
Supplement: S2 File — (ZIP) [file pone.0279574.s002.zip › ADNI_NC/1_1_20/S31946/stats/lh.aparc.DKTatlas.stats]

# Table of FreeSurfer cortical parcellation anatomical statistics 
# 
# CreationTime 2020/01/24-20:08:43-GMT
# generating_program mris_anatomical_stats
# cvs_version $Id: mris_anatomical_stats.c,v 1.79 2016/03/14 15:15:34 greve Exp $
# mrisurf.c-cvs_version $Id: mrisurf.c,v 1.781.2.6 2016/12/27 16:47:14 zkaufman Exp $
# cmdline mris_anatomical_stats -th3 -mgz -cortex ../label/lh.cortex.label -f ../stats/lh.aparc.DKTatlas.stats -b -a ../label/lh.aparc.DKTatlas.annot -c ../label/aparc.annot.DKTatlas.ctab S31946 lh white 
# sysname  Linux
# hostname ada
# machine  x86_64
# user     xzheng
# 
# SUBJECTS_DIR /home/span/acad/xzheng/freesurfer/subjects
# anatomy_type surface
# subjectname S31946
# hemi lh
# AnnotationFile ../label/lh.aparc.DKTatlas.annot
# AnnotationFileTimeStamp 2020/01/25 07:08:21
# Measure Cortex, NumVert, Number of Vertices, 123610, unitless
# Measure Cortex, WhiteSurfArea, White Surface Total Area, 80194.3, mm^2
# Measure Cortex, MeanThickness, Mean Thickness, 2.32402, mm
# Measure BrainSeg, BrainSegVol, Brain Segmentation Volume, 1072882.000000, mm^3
# Measure BrainSegNotVent, BrainSegVolNotVent, Brain Segmentation Volume Without Ventricles, 1054449.000000, mm^3
# Measure BrainSegNotVentSurf, BrainSegVolNotVentSurf, Brain Segmentation Volume Without Ventricles from Surf, 1054032.390711, mm^3
# Measure Cortex, CortexVol Total cortical gray matter volume, 410760.810937, mm^3
# Measure SupraTentorial, SupraTentorialVol, Supratentorial volume, 944241.390711, mm^3
# Measure SupraTentorialNotVent, SupraTentorialVolNotVent, Supratentorial volume, 929175.390711, mm^3
# Measure EstimatedTotalIntraCranialVol, eTIV, Estimated Total Intracranial Volume, 1477892.034205, mm^3
# NTableCols 10
# TableCol  1 ColHeader StructName
# TableCol  1 FieldName Structure Name
# TableCol  1 Units     NA
# TableCol  2 ColHeader NumVert
# TableCol  2 FieldName Number of Vertices
# TableCol  2 Units     unitless
# TableCol  3 ColHeader SurfArea
# TableCol  3 FieldName Surface Area
# TableCol  3 Units     mm^2
# TableCol  4 ColHeader GrayVol
# TableCol  4 FieldName Gray Matter Volume
# TableCol  4 Units     mm^3
# TableCol  5 ColHeader ThickAvg 
# TableCol  5 FieldName Average Thickness
# TableCol  5 Units     mm
# TableCol  6 ColHeader ThickStd
# TableCol  6 FieldName Thickness StdDev
# TableCol  6 Units     mm 
# TableCol  7 ColHeader MeanCurv
# TableCol  7 FieldName Integrated Rectified Mean Curvature
# TableCol  7 Units     mm^-1
# TableCol  8 ColHeader GausCurv 
# TableCol  8 FieldName Integrated Rectified Gaussian Curvature
# TableCol  8 Units     mm^-2
# TableCol  9 ColHeader  FoldInd
# TableCol  9 FieldName  Folding Index 
# TableCol  9 Units      unitless 
# TableCol 10 ColHeader CurvInd
# TableCol 10 FieldName Intrinsic Curvature Index
# TableCol 10 Units     unitless
# ColHeaders StructName NumVert SurfArea GrayVol ThickAvg ThickStd MeanCurv GausCurv FoldInd CurvInd
caudalanteriorcingulate                  1646   1092   2674  2.366 0.599     0.120     0.018       25     1.2
caudalmiddlefrontal                      3455   2128   5573  2.395 0.547     0.111     0.022       33     3.1
cuneus                                   3025   1943   3908  1.831 0.583     0.141     0.033       40     4.2
entorhinal                                456    296   1506  3.447 0.536     0.107     0.021        3     0.4
fusiform                                 3545   2374   6903  2.621 0.612     0.125     0.024       40     3.5
inferiorparietal                         6976   4633  12062  2.383 0.522     0.121     0.026       76     7.5
inferiortemporal                         4666   3235  10831  2.792 0.711     0.136     0.033       71     6.1
isthmuscingulate                         1738   1140   2546  2.039 0.799     0.124     0.029       22     2.0
lateraloccipital                         7453   4765  10395  1.978 0.635     0.133     0.031       93     9.4
lateralorbitofrontal                     4453   2926   8068  2.569 0.713     0.133     0.036       56     6.6
lingual                                  4459   2930   5185  1.677 0.537     0.140     0.031       62     6.0
medialorbitofrontal                      2280   1521   3676  2.186 0.648     0.126     0.036       34     2.5
middletemporal                           6486   4442  13153  2.579 0.705     0.126     0.027       82     7.3
parahippocampal                           819    556   1778  2.675 0.720     0.100     0.016        8     0.5
paracentral                              2897   1692   3944  2.195 0.658     0.095     0.020       19     2.4
parsopercularis                          2494   1607   4260  2.428 0.429     0.111     0.024       24     2.4
parsorbitalis                            1102    703   1963  2.428 0.545     0.113     0.023       11     1.0
parstriangularis                         2375   1595   3525  2.117 0.523     0.131     0.030       26     2.9
pericalcarine                            1846   1308   1621  1.390 0.313     0.138     0.032       19     2.4
postcentral                              7927   4697   9599  1.918 0.597     0.101     0.022       65     7.4
posteriorcingulate                       1738   1163   2766  2.267 0.675     0.121     0.025       19     1.6
precentral                               6831   4147  10681  2.475 0.611     0.109     0.024       52     7.1
precuneus                                5672   3672   8539  2.123 0.580     0.120     0.027       60     6.0
rostralanteriorcingulate                 1569   1023   3084  2.725 0.876     0.127     0.029       25     1.7
rostralmiddlefrontal                     5557   3659   9415  2.323 0.554     0.146     0.034       76     7.9
superiorfrontal                         10759   7079  20585  2.561 0.590     0.125     0.028      116    11.9
superiorparietal                         5897   3755   8202  2.052 0.508     0.112     0.023       54     5.3
superiortemporal                         7092   4654  14352  2.618 0.836     0.109     0.024       65     7.3
supramarginal                            5090   3331   8703  2.411 0.598     0.126     0.026       58     5.0
transversetemporal                        580    323    764  2.158 0.491     0.092     0.018        4     0.4
insula                                   2727   1805   5554  3.021 0.856     0.118     0.035       27     4.0
