# Supplementary material for: Computer assisted diagnosis of Alzheimer’s disease using statistical likelihood-ratio test
Source: PLoS One. 2023 Feb 17;18(2):e0279574. doi: 10.1371/journal.pone.0279574 (PMC9937475; doi:10.1371/journal.pone.0279574)
Supplement: S2 File — (ZIP) [file pone.0279574.s002.zip › ADNI_NC/1_1_20/S31946/stats/lh.aparc.pial.stats]

# Table of FreeSurfer cortical parcellation anatomical statistics 
# 
# CreationTime 2020/01/24-20:05:12-GMT
# generating_program mris_anatomical_stats
# cvs_version $Id: mris_anatomical_stats.c,v 1.79 2016/03/14 15:15:34 greve Exp $
# mrisurf.c-cvs_version $Id: mrisurf.c,v 1.781.2.6 2016/12/27 16:47:14 zkaufman Exp $
# cmdline mris_anatomical_stats -th3 -mgz -cortex ../label/lh.cortex.label -f ../stats/lh.aparc.pial.stats -b -a ../label/lh.aparc.annot -c ../label/aparc.annot.ctab S31946 lh pial 
# sysname  Linux
# hostname ada
# machine  x86_64
# user     xzheng
# 
# SUBJECTS_DIR /home/span/acad/xzheng/freesurfer/subjects
# anatomy_type surface
# subjectname S31946
# hemi lh
# AnnotationFile ../label/lh.aparc.annot
# AnnotationFileTimeStamp 2020/01/25 06:29:07
# Measure Cortex, NumVert, Number of Vertices, 123575, unitless
# Measure Cortex, PialSurfArea, Pial Surface Total Area, 94739.4, mm^2
# Measure Cortex, MeanThickness, Mean Thickness, 2.32406, mm
# Measure BrainSeg, BrainSegVol, Brain Segmentation Volume, 1072882.000000, mm^3
# Measure BrainSegNotVent, BrainSegVolNotVent, Brain Segmentation Volume Without Ventricles, 1054449.000000, mm^3
# Measure BrainSegNotVentSurf, BrainSegVolNotVentSurf, Brain Segmentation Volume Without Ventricles from Surf, 1054032.390711, mm^3
# Measure Cortex, CortexVol Total cortical gray matter volume, 410760.810937, mm^3
# Measure SupraTentorial, SupraTentorialVol, Supratentorial volume, 944241.390711, mm^3
# Measure SupraTentorialNotVent, SupraTentorialVolNotVent, Supratentorial volume, 929175.390711, mm^3
# Measure EstimatedTotalIntraCranialVol, eTIV, Estimated Total Intracranial Volume, 1477892.034205, mm^3
# NTableCols 10
# TableCol  1 ColHeader StructName
# TableCol  1 FieldName Structure Name
# TableCol  1 Units     NA
# TableCol  2 ColHeader NumVert
# TableCol  2 FieldName Number of Vertices
# TableCol  2 Units     unitless
# TableCol  3 ColHeader SurfArea
# TableCol  3 FieldName Surface Area
# TableCol  3 Units     mm^2
# TableCol  4 ColHeader GrayVol
# TableCol  4 FieldName Gray Matter Volume
# TableCol  4 Units     mm^3
# TableCol  5 ColHeader ThickAvg 
# TableCol  5 FieldName Average Thickness
# TableCol  5 Units     mm
# TableCol  6 ColHeader ThickStd
# TableCol  6 FieldName Thickness StdDev
# TableCol  6 Units     mm 
# TableCol  7 ColHeader MeanCurv
# TableCol  7 FieldName Integrated Rectified Mean Curvature
# TableCol  7 Units     mm^-1
# TableCol  8 ColHeader GausCurv 
# TableCol  8 FieldName Integrated Rectified Gaussian Curvature
# TableCol  8 Units     mm^-2
# TableCol  9 ColHeader  FoldInd
# TableCol  9 FieldName  Folding Index 
# TableCol  9 Units      unitless 
# TableCol 10 ColHeader CurvInd
# TableCol 10 FieldName Intrinsic Curvature Index
# TableCol 10 Units     unitless
# ColHeaders StructName NumVert SurfArea GrayVol ThickAvg ThickStd MeanCurv GausCurv FoldInd CurvInd
bankssts                                 1333    837   1871  2.057 0.509     0.104     0.025       14     1.4
caudalanteriorcingulate                   737    558   1044  2.222 0.651     0.116     0.026       10     1.0
caudalmiddlefrontal                      3244   2360   5173  2.384 0.537     0.111     0.018       31     2.4
cuneus                                   2334   1859   3045  1.810 0.606     0.140     0.034       30     3.6
entorhinal                                524    589   1623  3.349 0.570     0.146     0.030        4     0.7
fusiform                                 3945   3299   8151  2.721 0.654     0.143     0.034       54     6.2
inferiorparietal                         6875   5383  11833  2.367 0.526     0.124     0.023       63     6.8
inferiortemporal                         4779   4346  10628  2.727 0.673     0.151     0.032       73     6.7
isthmuscingulate                         1684   1306   2450  2.011 0.810     0.143     0.037       49     2.7
lateraloccipital                         7446   5580  10337  1.974 0.623     0.122     0.025       92     8.3
lateralorbitofrontal                     4032   2924   7190  2.578 0.665     0.131     0.031       61     5.5
lingual                                  4316   3324   5064  1.685 0.545     0.131     0.032       64     6.4
medialorbitofrontal                      2669   2166   4181  2.176 0.646     0.138     0.032       50     3.9
middletemporal                           4890   4335  10414  2.661 0.711     0.138     0.027       54     5.7
parahippocampal                           795    775   1727  2.671 0.734     0.162     0.036        8     1.5
paracentral                              2430   1599   3129  2.101 0.653     0.090     0.014       16     1.5
parsopercularis                          2743   2144   4688  2.403 0.461     0.117     0.019       20     2.4
parsorbitalis                            1013    958   2054  2.519 0.582     0.149     0.027       10     1.2
parstriangularis                         1955   1465   2956  2.111 0.521     0.137     0.028       20     2.5
pericalcarine                            1889   1141   1653  1.387 0.311     0.117     0.028       22     2.3
postcentral                              6864   4773   8237  1.901 0.609     0.101     0.016       43     4.6
posteriorcingulate                       1614   1169   2599  2.264 0.666     0.126     0.027       25     1.7
precentral                               6889   4554  10833  2.485 0.607     0.096     0.017       56     4.9
precuneus                                5709   4186   8471  2.115 0.574     0.122     0.024       57     5.9
rostralanteriorcingulate                 1072    851   2094  2.707 0.978     0.143     0.032       16     1.5
rostralmiddlefrontal                     7579   5722  12513  2.307 0.543     0.145     0.033       93    11.3
superiorfrontal                         10539   8534  20467  2.608 0.578     0.129     0.024      109    10.8
superiorparietal                         7654   5643  10788  2.052 0.526     0.120     0.023       72     6.9
superiortemporal                         5574   4538  10785  2.569 0.790     0.118     0.022       62     5.4
supramarginal                            5549   4128   9472  2.417 0.577     0.125     0.025       57     5.6
frontalpole                               382    430    991  2.850 0.502     0.197     0.034        4     0.6
temporalpole                              552    781   2207  3.780 0.517     0.212     0.040        5     1.2
transversetemporal                        589    395    770  2.152 0.493     0.083     0.011        3     0.2
insula                                   3386   2094   6338  2.880 0.944     0.123     0.030       49     4.1
