# Supplementary material for: Computer assisted diagnosis of Alzheimer’s disease using statistical likelihood-ratio test
Source: PLoS One. 2023 Feb 17;18(2):e0279574. doi: 10.1371/journal.pone.0279574 (PMC9937475; doi:10.1371/journal.pone.0279574)
Supplement: S2 File — (ZIP) [file pone.0279574.s002.zip › ADNI_NC/1_1_20/S31946/stats/lh.aparc.stats]

# Table of FreeSurfer cortical parcellation anatomical statistics 
# 
# CreationTime 2020/01/24-20:04:43-GMT
# generating_program mris_anatomical_stats
# cvs_version $Id: mris_anatomical_stats.c,v 1.79 2016/03/14 15:15:34 greve Exp $
# mrisurf.c-cvs_version $Id: mrisurf.c,v 1.781.2.6 2016/12/27 16:47:14 zkaufman Exp $
# cmdline mris_anatomical_stats -th3 -mgz -cortex ../label/lh.cortex.label -f ../stats/lh.aparc.stats -b -a ../label/lh.aparc.annot -c ../label/aparc.annot.ctab S31946 lh white 
# sysname  Linux
# hostname ada
# machine  x86_64
# user     xzheng
# 
# SUBJECTS_DIR /home/span/acad/xzheng/freesurfer/subjects
# anatomy_type surface
# subjectname S31946
# hemi lh
# AnnotationFile ../label/lh.aparc.annot
# AnnotationFileTimeStamp 2020/01/25 06:29:07
# Measure Cortex, NumVert, Number of Vertices, 123575, unitless
# Measure Cortex, WhiteSurfArea, White Surface Total Area, 80171.8, mm^2
# Measure Cortex, MeanThickness, Mean Thickness, 2.32406, mm
# Measure BrainSeg, BrainSegVol, Brain Segmentation Volume, 1072882.000000, mm^3
# Measure BrainSegNotVent, BrainSegVolNotVent, Brain Segmentation Volume Without Ventricles, 1054449.000000, mm^3
# Measure BrainSegNotVentSurf, BrainSegVolNotVentSurf, Brain Segmentation Volume Without Ventricles from Surf, 1054032.390711, mm^3
# Measure Cortex, CortexVol Total cortical gray matter volume, 410760.810937, mm^3
# Measure SupraTentorial, SupraTentorialVol, Supratentorial volume, 944241.390711, mm^3
# Measure SupraTentorialNotVent, SupraTentorialVolNotVent, Supratentorial volume, 929175.390711, mm^3
# Measure EstimatedTotalIntraCranialVol, eTIV, Estimated Total Intracranial Volume, 1477892.034205, mm^3
# NTableCols 10
# TableCol  1 ColHeader StructName
# TableCol  1 FieldName Structure Name
# TableCol  1 Units     NA
# TableCol  2 ColHeader NumVert
# TableCol  2 FieldName Number of Vertices
# TableCol  2 Units     unitless
# TableCol  3 ColHeader SurfArea
# TableCol  3 FieldName Surface Area
# TableCol  3 Units     mm^2
# TableCol  4 ColHeader GrayVol
# TableCol  4 FieldName Gray Matter Volume
# TableCol  4 Units     mm^3
# TableCol  5 ColHeader ThickAvg 
# TableCol  5 FieldName Average Thickness
# TableCol  5 Units     mm
# TableCol  6 ColHeader ThickStd
# TableCol  6 FieldName Thickness StdDev
# TableCol  6 Units     mm 
# TableCol  7 ColHeader MeanCurv
# TableCol  7 FieldName Integrated Rectified Mean Curvature
# TableCol  7 Units     mm^-1
# TableCol  8 ColHeader GausCurv 
# TableCol  8 FieldName Integrated Rectified Gaussian Curvature
# TableCol  8 Units     mm^-2
# TableCol  9 ColHeader  FoldInd
# TableCol  9 FieldName  Folding Index 
# TableCol  9 Units      unitless 
# TableCol 10 ColHeader CurvInd
# TableCol 10 FieldName Intrinsic Curvature Index
# TableCol 10 Units     unitless
# ColHeaders StructName NumVert SurfArea GrayVol ThickAvg ThickStd MeanCurv GausCurv FoldInd CurvInd
bankssts                                 1333    958   1871  2.057 0.509     0.113     0.028       11     1.6
caudalanteriorcingulate                   737    495   1044  2.222 0.651     0.118     0.015       14     0.4
caudalmiddlefrontal                      3244   1981   5173  2.384 0.537     0.111     0.022       31     3.0
cuneus                                   2334   1513   3045  1.810 0.606     0.150     0.035       33     3.6
entorhinal                                524    343   1623  3.349 0.570     0.109     0.020        4     0.5
fusiform                                 3945   2631   8151  2.721 0.654     0.128     0.027       46     4.4
inferiorparietal                         6875   4590  11833  2.367 0.526     0.118     0.025       71     7.1
inferiortemporal                         4779   3293  10628  2.727 0.673     0.134     0.031       71     5.9
isthmuscingulate                         1684   1106   2450  2.011 0.810     0.122     0.029       22     1.8
lateraloccipital                         7446   4768  10337  1.974 0.623     0.134     0.031       95     9.6
lateralorbitofrontal                     4032   2651   7190  2.578 0.665     0.130     0.032       48     5.3
lingual                                  4316   2842   5064  1.685 0.545     0.140     0.032       59     5.8
medialorbitofrontal                      2669   1802   4181  2.176 0.646     0.127     0.034       39     2.8
middletemporal                           4890   3335  10414  2.661 0.711     0.126     0.026       63     5.1
parahippocampal                           795    545   1727  2.671 0.734     0.099     0.015        7     0.5
paracentral                              2430   1437   3129  2.101 0.653     0.092     0.019       14     1.9
parsopercularis                          2743   1771   4688  2.403 0.461     0.110     0.024       25     2.6
parsorbitalis                            1013    651   2054  2.519 0.582     0.131     0.027       14     1.1
parstriangularis                         1955   1320   2956  2.111 0.521     0.135     0.033       23     2.5
pericalcarine                            1889   1330   1653  1.387 0.311     0.137     0.031       20     2.4
postcentral                              6864   4041   8237  1.901 0.609     0.099     0.021       56     6.2
posteriorcingulate                       1614   1059   2599  2.264 0.666     0.122     0.026       18     1.6
precentral                               6889   4158  10833  2.485 0.607     0.107     0.024       51     6.9
precuneus                                5709   3721   8471  2.115 0.574     0.121     0.027       60     6.0
rostralanteriorcingulate                 1072    687   2094  2.707 0.978     0.122     0.029       17     1.2
rostralmiddlefrontal                     7579   5044  12513  2.307 0.543     0.143     0.035      100    11.0
superiorfrontal                         10539   6874  20467  2.608 0.578     0.122     0.025      109    10.5
superiorparietal                         7654   4831  10788  2.052 0.526     0.114     0.024       71     7.2
superiortemporal                         5574   3603  10785  2.569 0.790     0.107     0.023       51     5.3
supramarginal                            5549   3617   9472  2.417 0.577     0.128     0.026       66     5.6
frontalpole                               382    252    991  2.850 0.502     0.173     0.056        8     0.8
temporalpole                              552    386   2207  3.780 0.517     0.148     0.035        8     1.0
transversetemporal                        589    331    770  2.152 0.493     0.096     0.019        4     0.4
insula                                   3386   2209   6338  2.880 0.944     0.119     0.037       34     5.4
