# Supplementary material for: Computer assisted diagnosis of Alzheimer’s disease using statistical likelihood-ratio test
Source: PLoS One. 2023 Feb 17;18(2):e0279574. doi: 10.1371/journal.pone.0279574 (PMC9937475; doi:10.1371/journal.pone.0279574)
Supplement: S2 File — (ZIP) [file pone.0279574.s002.zip › ADNI_NC/1_1_20/S31946/stats/lh.BA_exvivo.stats]

# Table of FreeSurfer cortical parcellation anatomical statistics 
# 
# CreationTime 2020/01/24-20:39:51-GMT
# generating_program mris_anatomical_stats
# cvs_version $Id: mris_anatomical_stats.c,v 1.79 2016/03/14 15:15:34 greve Exp $
# mrisurf.c-cvs_version $Id: mrisurf.c,v 1.781.2.6 2016/12/27 16:47:14 zkaufman Exp $
# cmdline mris_anatomical_stats -th3 -mgz -f ../stats/lh.BA_exvivo.stats -b -a ./lh.BA_exvivo.annot -c ./BA_exvivo.ctab S31946 lh white 
# sysname  Linux
# hostname ada
# machine  x86_64
# user     xzheng
# 
# SUBJECTS_DIR /home/span/acad/xzheng/freesurfer/subjects
# anatomy_type surface
# subjectname S31946
# hemi lh
# AnnotationFile ./lh.BA_exvivo.annot
# AnnotationFileTimeStamp 2020/01/25 07:39:43
# Measure Cortex, NumVert, Number of Vertices, 131081, unitless
# Measure Cortex, WhiteSurfArea, White Surface Total Area, 85082.4, mm^2
# Measure BrainSeg, BrainSegVol, Brain Segmentation Volume, 1072882.000000, mm^3
# Measure BrainSegNotVent, BrainSegVolNotVent, Brain Segmentation Volume Without Ventricles, 1054449.000000, mm^3
# Measure BrainSegNotVentSurf, BrainSegVolNotVentSurf, Brain Segmentation Volume Without Ventricles from Surf, 1054032.390711, mm^3
# Measure Cortex, CortexVol Total cortical gray matter volume, 410760.810937, mm^3
# Measure SupraTentorial, SupraTentorialVol, Supratentorial volume, 944241.390711, mm^3
# Measure SupraTentorialNotVent, SupraTentorialVolNotVent, Supratentorial volume, 929175.390711, mm^3
# Measure EstimatedTotalIntraCranialVol, eTIV, Estimated Total Intracranial Volume, 1477892.034205, mm^3
# NTableCols 10
# TableCol  1 ColHeader StructName
# TableCol  1 FieldName Structure Name
# TableCol  1 Units     NA
# TableCol  2 ColHeader NumVert
# TableCol  2 FieldName Number of Vertices
# TableCol  2 Units     unitless
# TableCol  3 ColHeader SurfArea
# TableCol  3 FieldName Surface Area
# TableCol  3 Units     mm^2
# TableCol  4 ColHeader GrayVol
# TableCol  4 FieldName Gray Matter Volume
# TableCol  4 Units     mm^3
# TableCol  5 ColHeader ThickAvg 
# TableCol  5 FieldName Average Thickness
# TableCol  5 Units     mm
# TableCol  6 ColHeader ThickStd
# TableCol  6 FieldName Thickness StdDev
# TableCol  6 Units     mm 
# TableCol  7 ColHeader MeanCurv
# TableCol  7 FieldName Integrated Rectified Mean Curvature
# TableCol  7 Units     mm^-1
# TableCol  8 ColHeader GausCurv 
# TableCol  8 FieldName Integrated Rectified Gaussian Curvature
# TableCol  8 Units     mm^-2
# TableCol  9 ColHeader  FoldInd
# TableCol  9 FieldName  Folding Index 
# TableCol  9 Units      unitless 
# TableCol 10 ColHeader CurvInd
# TableCol 10 FieldName Intrinsic Curvature Index
# TableCol 10 Units     unitless
# ColHeaders StructName NumVert SurfArea GrayVol ThickAvg ThickStd MeanCurv GausCurv FoldInd CurvInd
BA1_exvivo                               1292    623   1579  2.026 0.561     0.108     0.031       17     1.6
BA2_exvivo                               4466   2738   5884  2.110 0.542     0.100     0.020       31     3.5
BA3a_exvivo                              1055    795   1027  1.619 0.363     0.146     0.027       11     1.2
BA3b_exvivo                              2431   1544   2641  1.649 0.548     0.097     0.020       17     2.2
BA4a_exvivo                              1827    949   2796  2.530 0.598     0.095     0.024       12     1.9
BA4p_exvivo                              1267    908   2041  2.425 0.605     0.116     0.026        7     1.6
BA6_exvivo                               9252   5454  16720  2.636 0.574     0.105     0.022       78     8.1
BA44_exvivo                              2427   1544   4069  2.427 0.419     0.108     0.023       22     2.1
BA45_exvivo                              2928   1926   4813  2.233 0.505     0.138     0.036       38     4.0
V1_exvivo                                3311   2244   3398  1.478 0.456     0.136     0.033       39     4.6
V2_exvivo                                8117   5242   9235  1.692 0.511     0.146     0.034      115    11.5
MT_exvivo                                2400   1593   3842  2.299 0.585     0.127     0.030       25     2.9
perirhinal_exvivo                         488    310   1512  3.460 0.570     0.118     0.028        5     0.6
entorhinal_exvivo                         517    359   1118  2.776 0.722     0.104     0.016        4     0.3
