# Supplementary material for: Computer assisted diagnosis of Alzheimer’s disease using statistical likelihood-ratio test
Source: PLoS One. 2023 Feb 17;18(2):e0279574. doi: 10.1371/journal.pone.0279574 (PMC9937475; doi:10.1371/journal.pone.0279574)
Supplement: S2 File — (ZIP) [file pone.0279574.s002.zip › ADNI_NC/1_1_20/S31946/stats/lh.BA_exvivo.thresh.stats]

# Table of FreeSurfer cortical parcellation anatomical statistics 
# 
# CreationTime 2020/01/24-20:40:11-GMT
# generating_program mris_anatomical_stats
# cvs_version $Id: mris_anatomical_stats.c,v 1.79 2016/03/14 15:15:34 greve Exp $
# mrisurf.c-cvs_version $Id: mrisurf.c,v 1.781.2.6 2016/12/27 16:47:14 zkaufman Exp $
# cmdline mris_anatomical_stats -th3 -mgz -f ../stats/lh.BA_exvivo.thresh.stats -b -a ./lh.BA_exvivo.thresh.annot -c ./BA_exvivo.thresh.ctab S31946 lh white 
# sysname  Linux
# hostname ada
# machine  x86_64
# user     xzheng
# 
# SUBJECTS_DIR /home/span/acad/xzheng/freesurfer/subjects
# anatomy_type surface
# subjectname S31946
# hemi lh
# AnnotationFile ./lh.BA_exvivo.thresh.annot
# AnnotationFileTimeStamp 2020/01/25 07:39:44
# Measure Cortex, NumVert, Number of Vertices, 131081, unitless
# Measure Cortex, WhiteSurfArea, White Surface Total Area, 85082.4, mm^2
# Measure BrainSeg, BrainSegVol, Brain Segmentation Volume, 1072882.000000, mm^3
# Measure BrainSegNotVent, BrainSegVolNotVent, Brain Segmentation Volume Without Ventricles, 1054449.000000, mm^3
# Measure BrainSegNotVentSurf, BrainSegVolNotVentSurf, Brain Segmentation Volume Without Ventricles from Surf, 1054032.390711, mm^3
# Measure Cortex, CortexVol Total cortical gray matter volume, 410760.810937, mm^3
# Measure SupraTentorial, SupraTentorialVol, Supratentorial volume, 944241.390711, mm^3
# Measure SupraTentorialNotVent, SupraTentorialVolNotVent, Supratentorial volume, 929175.390711, mm^3
# Measure EstimatedTotalIntraCranialVol, eTIV, Estimated Total Intracranial Volume, 1477892.034205, mm^3
# NTableCols 10
# TableCol  1 ColHeader StructName
# TableCol  1 FieldName Structure Name
# TableCol  1 Units     NA
# TableCol  2 ColHeader NumVert
# TableCol  2 FieldName Number of Vertices
# TableCol  2 Units     unitless
# TableCol  3 ColHeader SurfArea
# TableCol  3 FieldName Surface Area
# TableCol  3 Units     mm^2
# TableCol  4 ColHeader GrayVol
# TableCol  4 FieldName Gray Matter Volume
# TableCol  4 Units     mm^3
# TableCol  5 ColHeader ThickAvg 
# TableCol  5 FieldName Average Thickness
# TableCol  5 Units     mm
# TableCol  6 ColHeader ThickStd
# TableCol  6 FieldName Thickness StdDev
# TableCol  6 Units     mm 
# TableCol  7 ColHeader MeanCurv
# TableCol  7 FieldName Integrated Rectified Mean Curvature
# TableCol  7 Units     mm^-1
# TableCol  8 ColHeader GausCurv 
# TableCol  8 FieldName Integrated Rectified Gaussian Curvature
# TableCol  8 Units     mm^-2
# TableCol  9 ColHeader  FoldInd
# TableCol  9 FieldName  Folding Index 
# TableCol  9 Units      unitless 
# TableCol 10 ColHeader CurvInd
# TableCol 10 FieldName Intrinsic Curvature Index
# TableCol 10 Units     unitless
# ColHeaders StructName NumVert SurfArea GrayVol ThickAvg ThickStd MeanCurv GausCurv FoldInd CurvInd
BA1_exvivo                                831    355    994  2.095 0.497     0.110     0.035       12     1.2
BA2_exvivo                               1862   1077   2425  2.102 0.583     0.086     0.016       10     1.2
BA3a_exvivo                               901    704    859  1.594 0.339     0.148     0.026        9     1.0
BA3b_exvivo                              1515    984   1374  1.380 0.303     0.082     0.015        7     0.9
BA4a_exvivo                              1709    933   2619  2.529 0.594     0.092     0.023       10     1.7
BA4p_exvivo                              1057    779   1710  2.396 0.590     0.122     0.027        6     1.4
BA6_exvivo                               5228   2946   9355  2.703 0.576     0.103     0.022       44     4.6
BA44_exvivo                              1630   1010   2735  2.369 0.373     0.106     0.024       16     1.4
BA45_exvivo                              1205    794   2279  2.350 0.450     0.136     0.034       15     1.7
V1_exvivo                                3513   2378   3748  1.496 0.474     0.135     0.032       41     4.7
V2_exvivo                                4142   2652   4365  1.627 0.483     0.153     0.036       64     6.3
MT_exvivo                                 652    439   1240  2.415 0.692     0.124     0.029        6     0.8
perirhinal_exvivo                         254    151    872  3.582 0.473     0.091     0.011        1     0.2
entorhinal_exvivo                         280    189    661  3.096 0.434     0.076     0.010        1     0.1
