# Supplementary material for: Computer assisted diagnosis of Alzheimer’s disease using statistical likelihood-ratio test
Source: PLoS One. 2023 Feb 17;18(2):e0279574. doi: 10.1371/journal.pone.0279574 (PMC9937475; doi:10.1371/journal.pone.0279574)
Supplement: S2 File — (ZIP) [file pone.0279574.s002.zip › ADNI_NC/1_1_20/S31946/stats/lh.curv.stats]

Raw <mean> +- <std> (using 'lh.curv'):                -0.03615 +- 0.1907 
       Raw Min:                                       -3.96011 at vertex 88437   
       Raw Max:                                        3.44514 at vertex 92327   
       Raw Curvature Calculation Type:                discrete
       Raw Mean Vertex Separation (Whole Surface):     0.84256 +- 0.22701 mm
       Raw Total Surface Area:                     78001.49219 mm^2
       Raw Total Number of Vertices:                    131081
       Raw Average Vertex Area (Whole Surface):        0.59506 mm^2
       Raw Natural Surface Integral:               -1441.62378
       Raw Rectified Surface Integral:             10216.09473
       Raw Positive Surface Integral:               4387.23535
       Raw Negative Surface Integral:               5828.85889
       Raw Mean Natural Surface Integral:             -0.01100 across 131081 (100.00%) vertices
       Raw Mean Rectified Surface Integral:            0.07794 across 131081 (100.00%) vertices
       Raw Mean Positive Surface Integral:             0.07176 across 61140 (46.64%) vertices
       Raw Mean Negative Surface Integral:             0.08334 across 69941 (53.36%) vertices
       Raw AreaNorm Natural Surface Integral:         -0.01848 across 78001.171875 (100.00%) mm^2
       Raw AreaNorm Rectified Surface Integral:        0.13097 across 78001.171875 (100.00%) mm^2
       Raw AreaNorm Positive Surface Integral:         0.11204 across 39157.105469 (50.20%) mm^2
       Raw AreaNorm Negative Surface Integral:         0.15006 across 38844.531250 (49.80%) mm^2

Raw <mean> +- <std> (using 'lh.sulc'):                -0.00000 +- 5.4691 
       Raw Min:                                      -13.56894 at vertex 120803  
       Raw Max:                                       17.00795 at vertex 106737  
       Raw Curvature Calculation Type:                discrete
       Raw Mean Vertex Separation (Whole Surface):     0.84256 +- 0.22701 mm
       Raw Total Surface Area:                     78001.49219 mm^2
       Raw Total Number of Vertices:                    131081
       Raw Average Vertex Area (Whole Surface):        0.59506 mm^2
       Raw Natural Surface Integral:               31054.62695
       Raw Rectified Surface Integral:            345511.37500
       Raw Positive Surface Integral:             188283.00000
       Raw Negative Surface Integral:             157228.37500
       Raw Mean Natural Surface Integral:              0.23691 across 131081 (100.00%) vertices
       Raw Mean Rectified Surface Integral:            2.63586 across 131081 (100.00%) vertices
       Raw Mean Positive Surface Integral:             3.10202 across 60697 (46.30%) vertices
       Raw Mean Negative Surface Integral:             2.23387 across 70384 (53.70%) vertices
       Raw AreaNorm Natural Surface Integral:          0.39813 across 78001.171875 (100.00%) mm^2
       Raw AreaNorm Rectified Surface Integral:        4.42957 across 78001.171875 (100.00%) mm^2
       Raw AreaNorm Positive Surface Integral:         4.90976 across 38348.742188 (49.16%) mm^2
       Raw AreaNorm Negative Surface Integral:         3.96511 across 39652.957031 (50.84%) mm^2

K <mean> +- <std> (using 'lh.smoothwm'):               0.15076 +- 3.6425 mm^-2
         K Min:                                     -100.06732 at vertex 91310   
         K Max:                                      511.11826 at vertex 85057   
         K Curvature Calculation Type:                discrete
         K Mean Vertex Separation (Whole Surface):     0.84256 +- 0.22701 mm
         K Total Surface Area:                     78001.49219 mm^2
         K Total Number of Vertices:                    131081
         K Average Vertex Area (Whole Surface):        0.59506 mm^2
         K Natural Surface Integral:                  12.56633
         K Rectified Surface Integral:              4822.60205
         K Positive Surface Integral:               2417.58423
         K Negative Surface Integral:               2405.01782
         K Mean Natural Surface Integral:              0.00010 across 131081 (100.00%) vertices
         K Mean Rectified Surface Integral:            0.03679 across 131081 (100.00%) vertices
         K Mean Positive Surface Integral:             0.04190 across 57695 (44.01%) vertices
         K Mean Negative Surface Integral:             0.03277 across 73386 (55.99%) vertices
         K AreaNorm Natural Surface Integral:          0.00016 across 78001.171875 (100.00%) mm^2
         K AreaNorm Rectified Surface Integral:        0.06183 across 78001.171875 (100.00%) mm^2
         K AreaNorm Positive Surface Integral:         0.09237 across 26173.623047 (33.56%) mm^2
         K AreaNorm Negative Surface Integral:         0.04640 across 51828.011719 (66.44%) mm^2

H <mean> +- <std> (using 'lh.smoothwm'):              -0.05920 +- 0.6882 mm^-1
         H Min:                                      -25.86193 at vertex 109433  
         H Max:                                       26.67078 at vertex 85057   
         H Curvature Calculation Type:                discrete
         H Mean Vertex Separation (Whole Surface):     0.84256 +- 0.22701 mm
         H Total Surface Area:                     78001.49219 mm^2
         H Total Number of Vertices:                    131081
         H Average Vertex Area (Whole Surface):        0.59506 mm^2
         H Natural Surface Integral:               -1311.19446
         H Rectified Surface Integral:             13316.69043
         H Positive Surface Integral:               6002.74805
         H Negative Surface Integral:               7313.94238
         H Mean Natural Surface Integral:             -0.01000 across 131081 (100.00%) vertices
         H Mean Rectified Surface Integral:            0.10159 across 131081 (100.00%) vertices
         H Mean Positive Surface Integral:             0.09254 across 64870 (49.49%) vertices
         H Mean Negative Surface Integral:             0.11046 across 66211 (50.51%) vertices
         H AreaNorm Natural Surface Integral:         -0.01681 across 78001.171875 (100.00%) mm^2
         H AreaNorm Rectified Surface Integral:        0.17072 across 78001.171875 (100.00%) mm^2
         H AreaNorm Positive Surface Integral:         0.14531 across 41311.304688 (52.96%) mm^2
         H AreaNorm Negative Surface Integral:         0.19934 across 36690.562500 (47.04%) mm^2

k1 <mean> +- <std> (using 'lh.smoothwm'):             -0.12223 +- 1.2421 mm^-1
        k1 Min:                                      -42.05590 at vertex 109433  
        k1 Max:                                       47.07286 at vertex 90317   
        k1 Curvature Calculation Type:                discrete
        k1 Mean Vertex Separation (Whole Surface):     0.84256 +- 0.22701 mm
        k1 Total Surface Area:                     78001.49219 mm^2
        k1 Total Number of Vertices:                    131081
        k1 Average Vertex Area (Whole Surface):        0.59506 mm^2
        k1 Natural Surface Integral:               -3332.66479
        k1 Rectified Surface Integral:             29828.37695
        k1 Positive Surface Integral:              13247.85547
        k1 Negative Surface Integral:              16580.52148
        k1 Mean Natural Surface Integral:             -0.02542 across 131081 (100.00%) vertices
        k1 Mean Rectified Surface Integral:            0.22756 across 131081 (100.00%) vertices
        k1 Mean Positive Surface Integral:             0.20422 across 64870 (49.49%) vertices
        k1 Mean Negative Surface Integral:             0.25042 across 66211 (50.51%) vertices
        k1 AreaNorm Natural Surface Integral:         -0.04273 across 78001.171875 (100.00%) mm^2
        k1 AreaNorm Rectified Surface Integral:        0.38241 across 78001.171875 (100.00%) mm^2
        k1 AreaNorm Positive Surface Integral:         0.32068 across 41311.304688 (52.96%) mm^2
        k1 AreaNorm Negative Surface Integral:         0.45190 across 36690.562500 (47.04%) mm^2

k2 <mean> +- <std> (using 'lh.smoothwm'):              0.00384 +- 0.2228 mm^-1
        k2 Min:                                      -12.08781 at vertex 88437   
        k2 Max:                                       19.34103 at vertex 91323   
        k2 Curvature Calculation Type:                discrete
        k2 Mean Vertex Separation (Whole Surface):     0.84256 +- 0.22701 mm
        k2 Total Surface Area:                     78001.49219 mm^2
        k2 Total Number of Vertices:                    131081
        k2 Average Vertex Area (Whole Surface):        0.59506 mm^2
        k2 Natural Surface Integral:                 710.27606
        k2 Rectified Surface Integral:              7808.40674
        k2 Positive Surface Integral:               4259.34131
        k2 Negative Surface Integral:               3549.06543
        k2 Mean Natural Surface Integral:              0.00542 across 131081 (100.00%) vertices
        k2 Mean Rectified Surface Integral:            0.05957 across 131081 (100.00%) vertices
        k2 Mean Positive Surface Integral:             0.06091 across 69932 (53.35%) vertices
        k2 Mean Negative Surface Integral:             0.05804 across 61149 (46.65%) vertices
        k2 AreaNorm Natural Surface Integral:          0.00911 across 78001.171875 (100.00%) mm^2
        k2 AreaNorm Rectified Surface Integral:        0.10011 across 78001.171875 (100.00%) mm^2
        k2 AreaNorm Positive Surface Integral:         0.10235 across 41615.660156 (53.35%) mm^2
        k2 AreaNorm Negative Surface Integral:         0.09754 across 36386.050781 (46.65%) mm^2

S <mean> +- <std> (using 'lh.smoothwm'):               1.30601 +- 15.8494 mm^-2
         S Min:                                        0.00000 at vertex 472     
         S Max:                                     1850.33643 at vertex 90317   
         S Curvature Calculation Type:                discrete
         S Mean Vertex Separation (Whole Surface):     0.84256 +- 0.22701 mm
         S Total Surface Area:                     78001.49219 mm^2
         S Total Number of Vertices:                    131081
         S Average Vertex Area (Whole Surface):        0.59506 mm^2
         S Natural Surface Integral:               28262.62305
         S Rectified Surface Integral:             28262.62305
         S Positive Surface Integral:              28262.62305
         S Negative Surface Integral:                  0.00000
         S Mean Natural Surface Integral:              0.21561 across 131081 (100.00%) vertices
         S Mean Rectified Surface Integral:            0.21561 across 131081 (100.00%) vertices
         S Mean Positive Surface Integral:             0.21561 across 131081 (100.00%) vertices
         S Mean Negative Surface Integral:             0.00000 across 0 (00.00%) vertices
         S AreaNorm Natural Surface Integral:          0.36234 across 78001.171875 (100.00%) mm^2
         S AreaNorm Rectified Surface Integral:        0.36234 across 78001.171875 (100.00%) mm^2
         S AreaNorm Positive Surface Integral:         0.36234 across 78001.171875 (100.00%) mm^2
         S AreaNorm Negative Surface Integral:         0.00000 across 0.000000 (00.00%) mm^2

C <mean> +- <std> (using 'lh.smoothwm'):               0.43356 +- 0.7847 mm^-2
         C Min:                                        0.00040 at vertex 92402   
         C Max:                                       33.40895 at vertex 90317   
         C Curvature Calculation Type:                discrete
         C Mean Vertex Separation (Whole Surface):     0.84256 +- 0.22701 mm
         C Total Surface Area:                     78001.49219 mm^2
         C Total Number of Vertices:                    131081
         C Average Vertex Area (Whole Surface):        0.59506 mm^2
         C Natural Surface Integral:               22239.72656
         C Rectified Surface Integral:             22239.72656
         C Positive Surface Integral:              22239.72656
         C Negative Surface Integral:                  0.00000
         C Mean Natural Surface Integral:              0.16966 across 131081 (100.00%) vertices
         C Mean Rectified Surface Integral:            0.16966 across 131081 (100.00%) vertices
         C Mean Positive Surface Integral:             0.16966 across 131081 (100.00%) vertices
         C Mean Negative Surface Integral:             0.00000 across 0 (00.00%) vertices
         C AreaNorm Natural Surface Integral:          0.28512 across 78001.171875 (100.00%) mm^2
         C AreaNorm Rectified Surface Integral:        0.28512 across 78001.171875 (100.00%) mm^2
         C AreaNorm Positive Surface Integral:         0.28512 across 78001.171875 (100.00%) mm^2
         C AreaNorm Negative Surface Integral:         0.00000 across 0.000000 (00.00%) mm^2

BE <mean> +- <std> (using 'lh.smoothwm'):              1.60738 +- 20.9881 mm^-2
        BE Min:                                        0.00000 at vertex 92402   
        BE Max:                                     2232.31641 at vertex 90317   
        BE Curvature Calculation Type:                discrete
        BE Mean Vertex Separation (Whole Surface):     0.84256 +- 0.22701 mm
        BE Total Surface Area:                     78001.49219 mm^2
        BE Total Number of Vertices:                    131081
        BE Average Vertex Area (Whole Surface):        0.59506 mm^2
        BE Natural Surface Integral:               28286.77148
        BE Rectified Surface Integral:             28286.77148
        BE Positive Surface Integral:              28286.77148
        BE Negative Surface Integral:                  0.00000
        BE Mean Natural Surface Integral:              0.21580 across 131081 (100.00%) vertices
        BE Mean Rectified Surface Integral:            0.21580 across 131081 (100.00%) vertices
        BE Mean Positive Surface Integral:             0.21580 across 131081 (100.00%) vertices
        BE Mean Negative Surface Integral:             0.00000 across 0 (00.00%) vertices
        BE AreaNorm Natural Surface Integral:          0.36265 across 78001.171875 (100.00%) mm^2
        BE AreaNorm Rectified Surface Integral:        0.36265 across 78001.171875 (100.00%) mm^2
        BE AreaNorm Positive Surface Integral:         0.36265 across 78001.171875 (100.00%) mm^2
        BE AreaNorm Negative Surface Integral:         0.00000 across 0.000000 (00.00%) mm^2

FI <mean> +- <std> (using 'lh.smoothwm'):              1.34585 +- 17.6636 mm^-2
        FI Min:                                        0.00000 at vertex 472     
        FI Max:                                     2024.86450 at vertex 90317   
        FI Curvature Calculation Type:                discrete
        FI Mean Vertex Separation (Whole Surface):     0.84256 +- 0.22701 mm
        FI Total Surface Area:                     78001.49219 mm^2
        FI Total Number of Vertices:                    131081
        FI Average Vertex Area (Whole Surface):        0.59506 mm^2
        FI Natural Surface Integral:               21881.31055
        FI Rectified Surface Integral:             21881.31055
        FI Positive Surface Integral:              21881.31055
        FI Negative Surface Integral:                  0.00000
        FI Mean Natural Surface Integral:              0.16693 across 131081 (100.00%) vertices
        FI Mean Rectified Surface Integral:            0.16693 across 131081 (100.00%) vertices
        FI Mean Positive Surface Integral:             0.16693 across 131081 (100.00%) vertices
        FI Mean Negative Surface Integral:             0.00000 across 0 (00.00%) vertices
        FI AreaNorm Natural Surface Integral:          0.28053 across 78001.171875 (100.00%) mm^2
        FI AreaNorm Rectified Surface Integral:        0.28053 across 78001.171875 (100.00%) mm^2
        FI AreaNorm Positive Surface Integral:         0.28053 across 78001.171875 (100.00%) mm^2
        FI AreaNorm Negative Surface Integral:         0.00000 across 0.000000 (00.00%) mm^2

curv -- calculation type:                                discrete
curv -- Folding Index (FI):                            1741.25940
curv -- Intrinsic Curvature Index - positive (ICIp):    192.38524
curv -- Intrinsic Curvature Index - negative (ICIn):    191.38524
curv -- Intrinsic Curvature Index - natural  (ICIt):      1.00000

Mean across 10 curvatures: 4.6298e-01 +- 6.4712e-01
