# Supplementary material for: Computer assisted diagnosis of Alzheimer’s disease using statistical likelihood-ratio test
Source: PLoS One. 2023 Feb 17;18(2):e0279574. doi: 10.1371/journal.pone.0279574 (PMC9937475; doi:10.1371/journal.pone.0279574)
Supplement: S2 File — (ZIP) [file pone.0279574.s002.zip › ADNI_NC/1_1_20/S31946/stats/lh.w-g.pct.stats]

# Title Segmentation Statistics 
# 
# generating_program mri_segstats
# cvs_version $Id: mri_segstats.c,v 1.121 2016/05/31 17:27:11 greve Exp $
# cmdline mri_segstats --in /home/span/acad/xzheng/freesurfer/subjects/S31946/surf/lh.w-g.pct.mgh --annot S31946 lh aparc --sum /home/span/acad/xzheng/freesurfer/subjects/S31946/stats/lh.w-g.pct.stats --snr 
# sysname  Linux
# hostname ada
# machine  x86_64
# user     xzheng
# anatomy_type surface
# 
# SUBJECTS_DIR /home/span/acad/xzheng/freesurfer/subjects
# subjectname S31946
# Annot S31946 lh aparc
# ColorTable /tmp/mri_segstats.tmp.S31946.lh.112.ctab 
# ColorTableTimeStamp 2020/01/25 07:09:41 
# InVolFile  /home/span/acad/xzheng/freesurfer/subjects/S31946/surf/lh.w-g.pct.mgh 
# InVolFileTimeStamp  2020/01/25 07:09:40 
# InVolFrame 0 
# Only reporting non-empty segmentations
# VertexArea_mm2 0.649083 
# TableCol  1 ColHeader Index 
# TableCol  1 FieldName Index 
# TableCol  1 Units     NA 
# TableCol  2 ColHeader SegId 
# TableCol  2 FieldName Segmentation Id
# TableCol  2 Units     NA
# TableCol  3 ColHeader NVertices 
# TableCol  3 FieldName Number of Vertices
# TableCol  3 Units     unitless
# TableCol  4 ColHeader Area_mm2
# TableCol  4 FieldName Area
# TableCol  4 Units     mm^2
# TableCol  5 ColHeader StructName
# TableCol  5 FieldName Structure Name
# TableCol  5 Units     NA
# TableCol  6 ColHeader Mean 
# TableCol  6 FieldName Intensity Mean
# TableCol  6 Units     unknown
# TableCol  7 ColHeader StdDev
# TableCol  7 FieldName Itensity StdDev
# TableCol  7 Units     unknown
# TableCol  8 ColHeader Min
# TableCol  8 FieldName Intensity Min
# TableCol  8 Units     unknown
# TableCol  9 ColHeader Max
# TableCol  9 FieldName Intensity Max
# TableCol  9 Units     unknown
# TableCol 10 ColHeader Range
# TableCol 10 FieldName Intensity Range
# TableCol 10 Units     unknown
# TableCol 11 ColHeader SNR
# TableCol 11 FieldName Intensity SNR
# TableCol 11 Units     none
# NRows 35 
# NTableCols 11 
# ColHeaders  Index SegId NVertices Area_mm2 StructName Mean StdDev Min Max Range SNR  
  1 1000      7496     4906.4  unknown                            0.0930     1.4206     0.0000    34.3710    34.3710     0.0655 
  2 1001      1333      958.1  bankssts                          27.8960     6.5917     6.7554    48.6598    41.9045     4.2320 
  3 1002       737      495.2  caudalanteriorcingulate           32.3162     5.7274     5.6153    49.0564    43.4412     5.6424 
  4 1003      3244     1980.8  caudalmiddlefrontal               26.7022     6.9239    -6.3469    47.0120    53.3589     3.8565 
  5 1005      2334     1513.0  cuneus                            23.7266     8.6517     0.2814    69.1269    68.8455     2.7424 
  6 1006       524      342.9  entorhinal                        30.1866     6.4921    12.2552    50.1480    37.8928     4.6498 
  7 1007      3945     2631.1  fusiform                          31.3585     7.4842    -7.9538    53.4101    61.3639     4.1899 
  8 1008      6875     4589.6  inferiorparietal                  29.2084     6.9459    -1.7653    57.2153    58.9807     4.2052 
  9 1009      4779     3293.4  inferiortemporal                  32.8650     7.6110     2.9566    57.6116    54.6550     4.3181 
 10 1010      1684     1106.3  isthmuscingulate                  27.5563     8.0721    -1.0695    60.6951    61.7645     3.4138 
 11 1011      7446     4768.4  lateraloccipital                  25.2030     8.3841    -5.4238    51.8489    57.2727     3.0060 
 12 1012      4032     2651.3  lateralorbitofrontal              30.3043     7.9285     6.6128    63.1729    56.5601     3.8222 
 13 1013      4316     2841.8  lingual                           25.4822     8.8567   -35.1152    65.4967   100.6119     2.8772 
 14 1014      2669     1802.3  medialorbitofrontal               28.4161     9.3989    -6.3594    55.7623    62.1216     3.0233 
 15 1015      4890     3335.0  middletemporal                    32.0948     7.9689     3.0501    62.3969    59.3468     4.0275 
 16 1016       795      545.4  parahippocampal                   34.9050     9.0138     0.0000    63.8405    63.8405     3.8724 
 17 1017      2430     1436.8  paracentral                       18.9694     7.6980    -2.3005    41.9280    44.2285     2.4642 
 18 1018      2743     1770.9  parsopercularis                   27.0417     6.4419     5.7522    49.4062    43.6540     4.1978 
 19 1019      1013      650.9  parsorbitalis                     29.3074     6.9949     2.6866    49.2627    46.5761     4.1898 
 20 1020      1955     1320.3  parstriangularis                  26.8334     7.9108    -2.2984    54.6889    56.9872     3.3920 
 21 1021      1889     1330.1  pericalcarine                     21.9526     8.1876   -10.0550    43.4368    53.4917     2.6812 
 22 1022      6864     4040.5  postcentral                       21.3647     8.3239    -2.4814    53.2235    55.7049     2.5667 
 23 1023      1614     1059.1  posteriorcingulate                29.3472     7.0007     2.8359    51.7490    48.9130     4.1920 
 24 1024      6889     4158.5  precentral                        20.3537     9.0086    -8.9327    46.8723    55.8050     2.2594 
 25 1025      5709     3720.9  precuneus                         26.2531     7.1223   -13.3733    48.4427    61.8160     3.6860 
 26 1026      1072      686.7  rostralanteriorcingulate          28.5144    12.5925   -39.8959    51.5272    91.4231     2.2644 
 27 1027      7579     5043.5  rostralmiddlefrontal              30.1501     7.8431     3.5587    60.7135    57.1548     3.8442 
 28 1028     10539     6873.9  superiorfrontal                   28.4617     7.3988   -13.2730    53.7906    67.0636     3.8468 
 29 1029      7654     4831.3  superiorparietal                  25.4817     7.3931    -0.3849    49.2594    49.6442     3.4467 
 30 1030      5574     3603.3  superiortemporal                  28.8595     8.1641   -16.0638    52.2413    68.3051     3.5349 
 31 1031      5549     3617.1  supramarginal                     29.4026     6.9079     4.4582    54.1757    49.7176     4.2563 
 32 1032       382      252.0  frontalpole                       28.2594     9.8292     6.4573    53.9427    47.4854     2.8751 
 33 1033       552      386.2  temporalpole                      33.3455     8.5034     3.4226    55.8054    52.3828     3.9214 
 34 1034       589      330.8  transversetemporal                18.4896     5.9632     2.9236    33.7903    30.8667     3.1006 
 35 1035      3386     2208.6  insula                            25.6466     8.1467    -4.9747    53.5041    58.4788     3.1481 
