# Supplementary material for: Computer assisted diagnosis of Alzheimer’s disease using statistical likelihood-ratio test
Source: PLoS One. 2023 Feb 17;18(2):e0279574. doi: 10.1371/journal.pone.0279574 (PMC9937475; doi:10.1371/journal.pone.0279574)
Supplement: S2 File — (ZIP) [file pone.0279574.s002.zip › ADNI_NC/1_1_20/S31946/stats/rh.aparc.a2009s.stats]

# Table of FreeSurfer cortical parcellation anatomical statistics 
# 
# CreationTime 2020/01/24-20:07:47-GMT
# generating_program mris_anatomical_stats
# cvs_version $Id: mris_anatomical_stats.c,v 1.79 2016/03/14 15:15:34 greve Exp $
# mrisurf.c-cvs_version $Id: mrisurf.c,v 1.781.2.6 2016/12/27 16:47:14 zkaufman Exp $
# cmdline mris_anatomical_stats -th3 -mgz -cortex ../label/rh.cortex.label -f ../stats/rh.aparc.a2009s.stats -b -a ../label/rh.aparc.a2009s.annot -c ../label/aparc.annot.a2009s.ctab S31946 rh white 
# sysname  Linux
# hostname ada
# machine  x86_64
# user     xzheng
# 
# SUBJECTS_DIR /home/span/acad/xzheng/freesurfer/subjects
# anatomy_type surface
# subjectname S31946
# hemi rh
# AnnotationFile ../label/rh.aparc.a2009s.annot
# AnnotationFileTimeStamp 2020/01/25 07:07:07
# Measure Cortex, NumVert, Number of Vertices, 123199, unitless
# Measure Cortex, WhiteSurfArea, White Surface Total Area, 79974.2, mm^2
# Measure Cortex, MeanThickness, Mean Thickness, 2.33765, mm
# Measure BrainSeg, BrainSegVol, Brain Segmentation Volume, 1072882.000000, mm^3
# Measure BrainSegNotVent, BrainSegVolNotVent, Brain Segmentation Volume Without Ventricles, 1054449.000000, mm^3
# Measure BrainSegNotVentSurf, BrainSegVolNotVentSurf, Brain Segmentation Volume Without Ventricles from Surf, 1054032.390711, mm^3
# Measure Cortex, CortexVol Total cortical gray matter volume, 410760.810937, mm^3
# Measure SupraTentorial, SupraTentorialVol, Supratentorial volume, 944241.390711, mm^3
# Measure SupraTentorialNotVent, SupraTentorialVolNotVent, Supratentorial volume, 929175.390711, mm^3
# Measure EstimatedTotalIntraCranialVol, eTIV, Estimated Total Intracranial Volume, 1477892.034205, mm^3
# NTableCols 10
# TableCol  1 ColHeader StructName
# TableCol  1 FieldName Structure Name
# TableCol  1 Units     NA
# TableCol  2 ColHeader NumVert
# TableCol  2 FieldName Number of Vertices
# TableCol  2 Units     unitless
# TableCol  3 ColHeader SurfArea
# TableCol  3 FieldName Surface Area
# TableCol  3 Units     mm^2
# TableCol  4 ColHeader GrayVol
# TableCol  4 FieldName Gray Matter Volume
# TableCol  4 Units     mm^3
# TableCol  5 ColHeader ThickAvg 
# TableCol  5 FieldName Average Thickness
# TableCol  5 Units     mm
# TableCol  6 ColHeader ThickStd
# TableCol  6 FieldName Thickness StdDev
# TableCol  6 Units     mm 
# TableCol  7 ColHeader MeanCurv
# TableCol  7 FieldName Integrated Rectified Mean Curvature
# TableCol  7 Units     mm^-1
# TableCol  8 ColHeader GausCurv 
# TableCol  8 FieldName Integrated Rectified Gaussian Curvature
# TableCol  8 Units     mm^-2
# TableCol  9 ColHeader  FoldInd
# TableCol  9 FieldName  Folding Index 
# TableCol  9 Units      unitless 
# TableCol 10 ColHeader CurvInd
# TableCol 10 FieldName Intrinsic Curvature Index
# TableCol 10 Units     unitless
# ColHeaders StructName NumVert SurfArea GrayVol ThickAvg ThickStd MeanCurv GausCurv FoldInd CurvInd
G&S_frontomargin                          858    582   1515  2.515 0.500     0.142     0.035       11     1.2
G&S_occipital_inf                         908    613   2080  2.732 0.653     0.159     0.046       15     1.6
G&S_paracentral                          1667    893   2167  2.120 0.619     0.099     0.024       12     1.7
G&S_subcentral                           1180    738   2058  2.513 0.506     0.129     0.028       13     1.2
G&S_transv_frontopol                     1188    761   2289  2.394 0.543     0.165     0.039       23     1.9
G&S_cingul-Ant                           2815   1927   5165  2.569 0.591     0.125     0.024       36     2.6
G&S_cingul-Mid-Ant                       1133    809   2137  2.547 0.504     0.103     0.017        6     0.8
G&S_cingul-Mid-Post                      1357    929   2148  2.306 0.557     0.123     0.024       13     1.3
G_cingul-Post-dorsal                      467    321   1243  2.896 0.563     0.179     0.048        9     0.9
G_cingul-Post-ventral                     300    179    673  2.660 0.665     0.125     0.029        4     0.3
G_cuneus                                 2500   1518   2587  1.593 0.387     0.139     0.033       33     3.4
G_front_inf-Opercular                    1193    748   2585  2.639 0.467     0.124     0.033       16     1.5
G_front_inf-Orbital                       483    309   1081  2.570 0.509     0.144     0.036        8     0.7
G_front_inf-Triangul                      899    590   1689  2.366 0.471     0.132     0.030        9     1.2
G_front_middle                           3889   2430   7431  2.456 0.495     0.139     0.030       55     4.9
G_front_sup                              6934   4156  14566  2.813 0.611     0.122     0.029       77     8.1
G_Ins_lg&S_cent_ins                       525    350   1245  3.164 0.593     0.127     0.032        6     0.6
G_insular_short                           692    436   2030  3.291 0.799     0.137     0.041       11     1.2
G_occipital_middle                       2204   1430   4518  2.461 0.572     0.156     0.041       38     3.4
G_occipital_sup                          1693   1009   2091  1.825 0.513     0.122     0.032       19     2.3
G_oc-temp_lat-fusifor                    1472    888   3541  2.814 0.642     0.144     0.039       33     2.2
G_oc-temp_med-Lingual                    3318   2133   4330  1.826 0.591     0.154     0.040       58     5.6
G_oc-temp_med-Parahip                    1020    693   3206  3.156 0.900     0.115     0.024       11     0.8
G_orbital                                2718   1759   5760  2.616 0.762     0.140     0.035       41     3.8
G_pariet_inf-Angular                     3299   2119   6880  2.454 0.604     0.144     0.035       55     4.6
G_pariet_inf-Supramar                    2572   1679   5221  2.612 0.494     0.129     0.029       31     3.1
G_parietal_sup                           2597   1581   4702  2.299 0.565     0.120     0.026       30     2.7
G_postcentral                            2127   1153   2289  1.687 0.495     0.104     0.025       21     2.2
G_precentral                             2977   1462   5113  2.670 0.542     0.094     0.022       24     2.7
G_precuneus                              2623   1595   4588  2.286 0.587     0.134     0.035       42     3.5
G_rectus                                  902    604   1749  2.189 0.536     0.144     0.037       14     1.4
G_subcallosal                             465    307    615  2.144 1.069     0.065     0.017        2     0.1
G_temp_sup-G_T_transv                     416    204    704  2.748 0.450     0.096     0.030        4     0.5
G_temp_sup-Lateral                       1917   1189   4615  2.938 0.600     0.124     0.033       27     2.5
G_temp_sup-Plan_polar                     758    482   1727  3.384 0.679     0.088     0.021        4     0.5
G_temp_sup-Plan_tempo                     686    439   1345  2.667 0.467     0.095     0.017        5     0.4
G_temporal_inf                           2417   1629   5974  2.691 0.731     0.155     0.046       50     4.3
G_temporal_middle                        3042   2037   7813  2.962 0.552     0.141     0.037       51     4.2
Lat_Fis-ant-Horizont                      323    229    347  1.868 0.490     0.107     0.015        2     0.2
Lat_Fis-ant-Vertical                      256    184    414  2.457 0.540     0.119     0.021        2     0.2
Lat_Fis-post                             1394    913   1740  2.254 0.604     0.105     0.019        8     1.1
Pole_occipital                           3513   2157   4408  1.823 0.542     0.141     0.035       46     5.1
Pole_temporal                            1810   1212   6027  3.293 0.707     0.140     0.033       27     2.4
S_calcarine                              2414   1706   2253  1.540 0.511     0.138     0.032       28     3.1
S_central                                3072   2149   3251  1.734 0.553     0.097     0.018       15     2.4
S_cingul-Marginalis                      1794   1204   2516  2.145 0.562     0.094     0.016       10     1.1
S_circular_insula_ant                     551    388    847  2.539 0.751     0.146     0.064        5     1.7
S_circular_insula_inf                    1223    876   1746  2.503 0.602     0.095     0.015        6     0.8
S_circular_insula_sup                    1308    881   1764  2.498 0.540     0.105     0.020        6     1.2
S_collat_transv_ant                       708    483   1138  2.675 0.667     0.117     0.028        6     0.7
S_collat_transv_post                      408    272    373  1.816 0.459     0.150     0.038        4     0.7
S_front_inf                              1706   1168   2318  2.126 0.474     0.118     0.025       14     1.7
S_front_middle                           1660   1162   2452  2.223 0.449     0.126     0.026       15     1.7
S_front_sup                              2670   1839   4371  2.367 0.540     0.120     0.027       24     2.8
S_interm_prim-Jensen                      279    198    390  2.167 0.498     0.091     0.013        2     0.1
S_intrapariet&P_trans                    3702   2481   4292  1.885 0.456     0.102     0.018       22     2.7
S_oc_middle&Lunatus                      1135    744   1192  1.995 0.390     0.139     0.032       12     1.5
S_oc_sup&transversal                     1260    855   1424  1.929 0.437     0.118     0.021       11     1.1
S_occipital_ant                           852    590   1199  2.025 0.498     0.148     0.041       13     1.4
S_oc-temp_lat                            1085    757   1321  2.055 0.440     0.115     0.017        8     0.9
S_oc-temp_med&Lingual                    1575   1127   2210  2.217 0.439     0.098     0.015        9     0.9
S_orbital_lateral                         337    226    416  2.254 0.481     0.126     0.028        2     0.4
S_orbital_med-olfact                      795    532    900  1.953 0.576     0.116     0.015        7     0.5
S_orbital-H_Shaped                       1430    983   2626  2.839 0.560     0.135     0.033       16     1.9
S_parieto_occipital                      1878   1203   2050  1.871 0.568     0.108     0.023       13     1.8
S_pericallosal                           1418    846   1232  1.980 0.688     0.126     0.023       25     1.0
S_postcentral                            2451   1639   2588  1.710 0.457     0.077     0.010        9     1.0
S_precentral-inf-part                    1410    962   1967  2.301 0.474     0.099     0.016        7     1.0
S_precentral-sup-part                    1298    846   1713  2.387 0.586     0.109     0.021        9     1.1
S_suborbital                              413    281    563  2.303 0.704     0.115     0.015        4     0.3
S_subparietal                            1200    821   1599  2.120 0.485     0.125     0.025       12     1.1
S_temporal_inf                           1254    907   1931  2.523 0.525     0.142     0.023       14     1.3
S_temporal_sup                           6019   4224   8883  2.280 0.542     0.107     0.022       42     5.4
S_temporal_transverse                     387    249    634  2.920 0.309     0.090     0.015        2     0.3
