# Supplementary material for: Computer assisted diagnosis of Alzheimer’s disease using statistical likelihood-ratio test
Source: PLoS One. 2023 Feb 17;18(2):e0279574. doi: 10.1371/journal.pone.0279574 (PMC9937475; doi:10.1371/journal.pone.0279574)
Supplement: S2 File — (ZIP) [file pone.0279574.s002.zip › ADNI_NC/1_1_20/S31946/stats/rh.aparc.DKTatlas.stats]

# Table of FreeSurfer cortical parcellation anatomical statistics 
# 
# CreationTime 2020/01/24-20:09:12-GMT
# generating_program mris_anatomical_stats
# cvs_version $Id: mris_anatomical_stats.c,v 1.79 2016/03/14 15:15:34 greve Exp $
# mrisurf.c-cvs_version $Id: mrisurf.c,v 1.781.2.6 2016/12/27 16:47:14 zkaufman Exp $
# cmdline mris_anatomical_stats -th3 -mgz -cortex ../label/rh.cortex.label -f ../stats/rh.aparc.DKTatlas.stats -b -a ../label/rh.aparc.DKTatlas.annot -c ../label/aparc.annot.DKTatlas.ctab S31946 rh white 
# sysname  Linux
# hostname ada
# machine  x86_64
# user     xzheng
# 
# SUBJECTS_DIR /home/span/acad/xzheng/freesurfer/subjects
# anatomy_type surface
# subjectname S31946
# hemi rh
# AnnotationFile ../label/rh.aparc.DKTatlas.annot
# AnnotationFileTimeStamp 2020/01/25 07:08:36
# Measure Cortex, NumVert, Number of Vertices, 123199, unitless
# Measure Cortex, WhiteSurfArea, White Surface Total Area, 79974.2, mm^2
# Measure Cortex, MeanThickness, Mean Thickness, 2.33765, mm
# Measure BrainSeg, BrainSegVol, Brain Segmentation Volume, 1072882.000000, mm^3
# Measure BrainSegNotVent, BrainSegVolNotVent, Brain Segmentation Volume Without Ventricles, 1054449.000000, mm^3
# Measure BrainSegNotVentSurf, BrainSegVolNotVentSurf, Brain Segmentation Volume Without Ventricles from Surf, 1054032.390711, mm^3
# Measure Cortex, CortexVol Total cortical gray matter volume, 410760.810937, mm^3
# Measure SupraTentorial, SupraTentorialVol, Supratentorial volume, 944241.390711, mm^3
# Measure SupraTentorialNotVent, SupraTentorialVolNotVent, Supratentorial volume, 929175.390711, mm^3
# Measure EstimatedTotalIntraCranialVol, eTIV, Estimated Total Intracranial Volume, 1477892.034205, mm^3
# NTableCols 10
# TableCol  1 ColHeader StructName
# TableCol  1 FieldName Structure Name
# TableCol  1 Units     NA
# TableCol  2 ColHeader NumVert
# TableCol  2 FieldName Number of Vertices
# TableCol  2 Units     unitless
# TableCol  3 ColHeader SurfArea
# TableCol  3 FieldName Surface Area
# TableCol  3 Units     mm^2
# TableCol  4 ColHeader GrayVol
# TableCol  4 FieldName Gray Matter Volume
# TableCol  4 Units     mm^3
# TableCol  5 ColHeader ThickAvg 
# TableCol  5 FieldName Average Thickness
# TableCol  5 Units     mm
# TableCol  6 ColHeader ThickStd
# TableCol  6 FieldName Thickness StdDev
# TableCol  6 Units     mm 
# TableCol  7 ColHeader MeanCurv
# TableCol  7 FieldName Integrated Rectified Mean Curvature
# TableCol  7 Units     mm^-1
# TableCol  8 ColHeader GausCurv 
# TableCol  8 FieldName Integrated Rectified Gaussian Curvature
# TableCol  8 Units     mm^-2
# TableCol  9 ColHeader  FoldInd
# TableCol  9 FieldName  Folding Index 
# TableCol  9 Units      unitless 
# TableCol 10 ColHeader CurvInd
# TableCol 10 FieldName Intrinsic Curvature Index
# TableCol 10 Units     unitless
# ColHeaders StructName NumVert SurfArea GrayVol ThickAvg ThickStd MeanCurv GausCurv FoldInd CurvInd
caudalanteriorcingulate                  1028    708   1985  2.481 0.646     0.123     0.018       15     0.7
caudalmiddlefrontal                      3126   1990   5267  2.467 0.571     0.121     0.024       30     3.1
cuneus                                   3085   1881   3220  1.628 0.410     0.131     0.031       36     4.1
entorhinal                                430    297   1814  3.771 0.493     0.124     0.031        5     0.5
fusiform                                 3082   2041   5940  2.617 0.609     0.129     0.029       44     3.4
inferiorparietal                         8141   5450  13729  2.296 0.562     0.128     0.029       95     9.5
inferiortemporal                         4801   3295  10773  2.645 0.751     0.147     0.038       78     7.3
isthmuscingulate                         1359    872   2179  2.273 0.708     0.133     0.029       20     1.5
lateraloccipital                         7486   4736  10756  2.036 0.610     0.142     0.036       98    11.1
lateralorbitofrontal                     4401   2930   8036  2.580 0.767     0.137     0.034       57     6.1
lingual                                  4653   3092   5906  1.823 0.575     0.147     0.036       71     7.0
medialorbitofrontal                      2068   1383   3409  2.228 0.692     0.120     0.027       25     2.1
middletemporal                           6233   4277  13747  2.776 0.619     0.129     0.031       83     7.5
parahippocampal                           853    608   1684  2.416 0.799     0.092     0.014        6     0.3
paracentral                              2863   1642   3882  2.301 0.629     0.100     0.020       20     2.4
parsopercularis                          2121   1383   3877  2.521 0.500     0.119     0.027       21     2.2
parsorbitalis                            1049    690   2170  2.599 0.505     0.135     0.029       13     1.3
parstriangularis                         1905   1274   2926  2.264 0.506     0.122     0.026       17     1.9
pericalcarine                            2154   1470   1716  1.337 0.248     0.134     0.032       24     2.7
postcentral                              6486   3986   7212  1.736 0.565     0.097     0.019       47     5.0
posteriorcingulate                       1679   1101   2777  2.348 0.679     0.126     0.026       20     1.7
precentral                               7097   4226  10844  2.423 0.598     0.100     0.022       51     6.4
precuneus                                5779   3716   8685  2.151 0.588     0.123     0.029       69     6.3
rostralanteriorcingulate                 1190    798   2176  2.577 0.726     0.125     0.025       19     1.1
rostralmiddlefrontal                     5331   3535   8803  2.319 0.480     0.136     0.031       66     6.5
superiorfrontal                         12873   8366  24562  2.595 0.612     0.125     0.028      139    14.3
superiorparietal                         7051   4436   9749  2.017 0.551     0.108     0.022       61     6.2
superiortemporal                         6724   4417  13546  2.772 0.694     0.111     0.024       64     6.3
supramarginal                            4671   3096   8620  2.462 0.575     0.123     0.026       51     4.9
transversetemporal                        529    283    857  2.622 0.423     0.098     0.029        4     0.6
insula                                   2951   1995   5722  2.789 0.805     0.122     0.033       29     4.3
