# Supplementary material for: Computer assisted diagnosis of Alzheimer’s disease using statistical likelihood-ratio test
Source: PLoS One. 2023 Feb 17;18(2):e0279574. doi: 10.1371/journal.pone.0279574 (PMC9937475; doi:10.1371/journal.pone.0279574)
Supplement: S2 File — (ZIP) [file pone.0279574.s002.zip › ADNI_NC/1_1_20/S31946/stats/rh.aparc.pial.stats]

# Table of FreeSurfer cortical parcellation anatomical statistics 
# 
# CreationTime 2020/01/24-20:06:08-GMT
# generating_program mris_anatomical_stats
# cvs_version $Id: mris_anatomical_stats.c,v 1.79 2016/03/14 15:15:34 greve Exp $
# mrisurf.c-cvs_version $Id: mrisurf.c,v 1.781.2.6 2016/12/27 16:47:14 zkaufman Exp $
# cmdline mris_anatomical_stats -th3 -mgz -cortex ../label/rh.cortex.label -f ../stats/rh.aparc.pial.stats -b -a ../label/rh.aparc.annot -c ../label/aparc.annot.ctab S31946 rh pial 
# sysname  Linux
# hostname ada
# machine  x86_64
# user     xzheng
# 
# SUBJECTS_DIR /home/span/acad/xzheng/freesurfer/subjects
# anatomy_type surface
# subjectname S31946
# hemi rh
# AnnotationFile ../label/rh.aparc.annot
# AnnotationFileTimeStamp 2020/01/25 06:29:24
# Measure Cortex, NumVert, Number of Vertices, 123181, unitless
# Measure Cortex, PialSurfArea, Pial Surface Total Area, 94458.1, mm^2
# Measure Cortex, MeanThickness, Mean Thickness, 2.33758, mm
# Measure BrainSeg, BrainSegVol, Brain Segmentation Volume, 1072882.000000, mm^3
# Measure BrainSegNotVent, BrainSegVolNotVent, Brain Segmentation Volume Without Ventricles, 1054449.000000, mm^3
# Measure BrainSegNotVentSurf, BrainSegVolNotVentSurf, Brain Segmentation Volume Without Ventricles from Surf, 1054032.390711, mm^3
# Measure Cortex, CortexVol Total cortical gray matter volume, 410760.810937, mm^3
# Measure SupraTentorial, SupraTentorialVol, Supratentorial volume, 944241.390711, mm^3
# Measure SupraTentorialNotVent, SupraTentorialVolNotVent, Supratentorial volume, 929175.390711, mm^3
# Measure EstimatedTotalIntraCranialVol, eTIV, Estimated Total Intracranial Volume, 1477892.034205, mm^3
# NTableCols 10
# TableCol  1 ColHeader StructName
# TableCol  1 FieldName Structure Name
# TableCol  1 Units     NA
# TableCol  2 ColHeader NumVert
# TableCol  2 FieldName Number of Vertices
# TableCol  2 Units     unitless
# TableCol  3 ColHeader SurfArea
# TableCol  3 FieldName Surface Area
# TableCol  3 Units     mm^2
# TableCol  4 ColHeader GrayVol
# TableCol  4 FieldName Gray Matter Volume
# TableCol  4 Units     mm^3
# TableCol  5 ColHeader ThickAvg 
# TableCol  5 FieldName Average Thickness
# TableCol  5 Units     mm
# TableCol  6 ColHeader ThickStd
# TableCol  6 FieldName Thickness StdDev
# TableCol  6 Units     mm 
# TableCol  7 ColHeader MeanCurv
# TableCol  7 FieldName Integrated Rectified Mean Curvature
# TableCol  7 Units     mm^-1
# TableCol  8 ColHeader GausCurv 
# TableCol  8 FieldName Integrated Rectified Gaussian Curvature
# TableCol  8 Units     mm^-2
# TableCol  9 ColHeader  FoldInd
# TableCol  9 FieldName  Folding Index 
# TableCol  9 Units      unitless 
# TableCol 10 ColHeader CurvInd
# TableCol 10 FieldName Intrinsic Curvature Index
# TableCol 10 Units     unitless
# ColHeaders StructName NumVert SurfArea GrayVol ThickAvg ThickStd MeanCurv GausCurv FoldInd CurvInd
bankssts                                 1065    655   1705  2.369 0.552     0.109     0.025       12     1.0
caudalanteriorcingulate                   994    856   1918  2.470 0.665     0.132     0.023       19     0.9
caudalmiddlefrontal                      2996   2155   5079  2.472 0.573     0.121     0.025       31     3.4
cuneus                                   2581   1898   2673  1.618 0.380     0.127     0.030       29     3.5
entorhinal                                459    670   1887  3.776 0.470     0.209     0.044        5     1.0
fusiform                                 3473   2931   7420  2.681 0.677     0.146     0.034       46     5.6
inferiorparietal                         8243   6379  13954  2.297 0.562     0.131     0.026       80     9.8
inferiortemporal                         4540   4030   9515  2.593 0.711     0.149     0.036       82     7.1
isthmuscingulate                         1368   1051   2215  2.280 0.715     0.144     0.034       17     2.1
lateraloccipital                         7453   5686  10682  2.042 0.602     0.135     0.033      103    11.1
lateralorbitofrontal                     4063   2999   7066  2.494 0.757     0.133     0.037       82     6.7
lingual                                  4679   3544   5962  1.828 0.575     0.136     0.034       57     7.2
medialorbitofrontal                      2800   2221   4653  2.306 0.668     0.128     0.027       33     3.2
middletemporal                           5157   4776  11766  2.835 0.611     0.145     0.026       67     6.2
parahippocampal                           784    735   1552  2.388 0.804     0.144     0.031        7     1.0
paracentral                              2745   1666   3671  2.261 0.598     0.094     0.018       21     2.0
parsopercularis                          1822   1415   3311  2.508 0.492     0.130     0.025       20     2.1
parsorbitalis                            1182   1124   2608  2.782 0.576     0.158     0.033       12     1.7
parstriangularis                         1960   1552   3200  2.309 0.522     0.137     0.026       20     2.4
pericalcarine                            2204   1282   1754  1.335 0.248     0.108     0.024       25     2.2
postcentral                              5830   4060   6459  1.732 0.568     0.098     0.016       38     3.8
posteriorcingulate                       1631   1202   2711  2.359 0.675     0.125     0.025       24     1.8
precentral                               7413   4903  11283  2.431 0.604     0.092     0.017       61     5.1
precuneus                                5619   4062   8353  2.145 0.595     0.127     0.026       64     6.3
rostralanteriorcingulate                  999    931   1914  2.555 0.750     0.161     0.036       11     1.8
rostralmiddlefrontal                     7554   5910  12720  2.317 0.510     0.145     0.031      111    11.0
superiorfrontal                         10040   7848  19403  2.659 0.621     0.131     0.025      103    10.7
superiorparietal                         8399   6195  11501  1.994 0.553     0.115     0.021       73     7.5
superiortemporal                         5362   4207  10467  2.735 0.614     0.114     0.022       47     5.2
supramarginal                            4961   3951   9053  2.441 0.587     0.125     0.024       52     4.9
frontalpole                               458    443    968  2.675 0.415     0.166     0.035        9     0.7
temporalpole                              592    741   2005  3.562 0.744     0.193     0.038        6     1.1
transversetemporal                        541    363    862  2.592 0.435     0.077     0.014        2     0.3
insula                                   3225   2026   6237  2.831 0.794     0.119     0.028       38     3.9
