# Supplementary material for: Computer assisted diagnosis of Alzheimer’s disease using statistical likelihood-ratio test
Source: PLoS One. 2023 Feb 17;18(2):e0279574. doi: 10.1371/journal.pone.0279574 (PMC9937475; doi:10.1371/journal.pone.0279574)
Supplement: S2 File — (ZIP) [file pone.0279574.s002.zip › ADNI_NC/1_1_20/S31946/stats/rh.aparc.stats]

# Table of FreeSurfer cortical parcellation anatomical statistics 
# 
# CreationTime 2020/01/24-20:05:40-GMT
# generating_program mris_anatomical_stats
# cvs_version $Id: mris_anatomical_stats.c,v 1.79 2016/03/14 15:15:34 greve Exp $
# mrisurf.c-cvs_version $Id: mrisurf.c,v 1.781.2.6 2016/12/27 16:47:14 zkaufman Exp $
# cmdline mris_anatomical_stats -th3 -mgz -cortex ../label/rh.cortex.label -f ../stats/rh.aparc.stats -b -a ../label/rh.aparc.annot -c ../label/aparc.annot.ctab S31946 rh white 
# sysname  Linux
# hostname ada
# machine  x86_64
# user     xzheng
# 
# SUBJECTS_DIR /home/span/acad/xzheng/freesurfer/subjects
# anatomy_type surface
# subjectname S31946
# hemi rh
# AnnotationFile ../label/rh.aparc.annot
# AnnotationFileTimeStamp 2020/01/25 06:29:24
# Measure Cortex, NumVert, Number of Vertices, 123181, unitless
# Measure Cortex, WhiteSurfArea, White Surface Total Area, 79959.7, mm^2
# Measure Cortex, MeanThickness, Mean Thickness, 2.33758, mm
# Measure BrainSeg, BrainSegVol, Brain Segmentation Volume, 1072882.000000, mm^3
# Measure BrainSegNotVent, BrainSegVolNotVent, Brain Segmentation Volume Without Ventricles, 1054449.000000, mm^3
# Measure BrainSegNotVentSurf, BrainSegVolNotVentSurf, Brain Segmentation Volume Without Ventricles from Surf, 1054032.390711, mm^3
# Measure Cortex, CortexVol Total cortical gray matter volume, 410760.810937, mm^3
# Measure SupraTentorial, SupraTentorialVol, Supratentorial volume, 944241.390711, mm^3
# Measure SupraTentorialNotVent, SupraTentorialVolNotVent, Supratentorial volume, 929175.390711, mm^3
# Measure EstimatedTotalIntraCranialVol, eTIV, Estimated Total Intracranial Volume, 1477892.034205, mm^3
# NTableCols 10
# TableCol  1 ColHeader StructName
# TableCol  1 FieldName Structure Name
# TableCol  1 Units     NA
# TableCol  2 ColHeader NumVert
# TableCol  2 FieldName Number of Vertices
# TableCol  2 Units     unitless
# TableCol  3 ColHeader SurfArea
# TableCol  3 FieldName Surface Area
# TableCol  3 Units     mm^2
# TableCol  4 ColHeader GrayVol
# TableCol  4 FieldName Gray Matter Volume
# TableCol  4 Units     mm^3
# TableCol  5 ColHeader ThickAvg 
# TableCol  5 FieldName Average Thickness
# TableCol  5 Units     mm
# TableCol  6 ColHeader ThickStd
# TableCol  6 FieldName Thickness StdDev
# TableCol  6 Units     mm 
# TableCol  7 ColHeader MeanCurv
# TableCol  7 FieldName Integrated Rectified Mean Curvature
# TableCol  7 Units     mm^-1
# TableCol  8 ColHeader GausCurv 
# TableCol  8 FieldName Integrated Rectified Gaussian Curvature
# TableCol  8 Units     mm^-2
# TableCol  9 ColHeader  FoldInd
# TableCol  9 FieldName  Folding Index 
# TableCol  9 Units      unitless 
# TableCol 10 ColHeader CurvInd
# TableCol 10 FieldName Intrinsic Curvature Index
# TableCol 10 Units     unitless
# ColHeaders StructName NumVert SurfArea GrayVol ThickAvg ThickStd MeanCurv GausCurv FoldInd CurvInd
bankssts                                 1065    765   1705  2.369 0.552     0.103     0.018        6     0.7
caudalanteriorcingulate                   994    681   1918  2.470 0.665     0.123     0.018       15     0.7
caudalmiddlefrontal                      2996   1893   5079  2.472 0.573     0.122     0.025       29     3.1
cuneus                                   2581   1572   2673  1.618 0.380     0.136     0.033       32     3.7
entorhinal                                459    307   1887  3.776 0.470     0.117     0.030        4     0.5
fusiform                                 3473   2325   7420  2.681 0.677     0.132     0.030       50     4.1
inferiorparietal                         8243   5511  13954  2.297 0.562     0.127     0.030       96     9.7
inferiortemporal                         4540   3104   9515  2.593 0.711     0.145     0.037       73     6.8
isthmuscingulate                         1368    885   2215  2.280 0.715     0.133     0.029       20     1.4
lateraloccipital                         7453   4711  10682  2.042 0.602     0.143     0.037      101    11.2
lateralorbitofrontal                     4063   2685   7066  2.494 0.757     0.134     0.036       49     6.3
lingual                                  4679   3106   5962  1.828 0.575     0.147     0.036       71     7.1
medialorbitofrontal                      2800   1860   4653  2.306 0.668     0.123     0.027       33     2.8
middletemporal                           5157   3519  11766  2.835 0.611     0.132     0.031       72     6.3
parahippocampal                           784    566   1552  2.388 0.804     0.090     0.013        5     0.3
paracentral                              2745   1590   3671  2.261 0.598     0.101     0.020       19     2.4
parsopercularis                          1822   1190   3311  2.508 0.492     0.117     0.026       18     1.9
parsorbitalis                            1182    778   2608  2.782 0.576     0.150     0.035       18     1.7
parstriangularis                         1960   1305   3200  2.309 0.522     0.123     0.025       18     2.1
pericalcarine                            2204   1505   1754  1.335 0.248     0.134     0.032       25     2.7
postcentral                              5830   3563   6459  1.732 0.568     0.096     0.020       43     4.5
posteriorcingulate                       1631   1064   2711  2.359 0.675     0.124     0.025       20     1.6
precentral                               7413   4415  11283  2.431 0.604     0.100     0.021       53     6.5
precuneus                                5619   3611   8353  2.145 0.595     0.123     0.029       65     6.1
rostralanteriorcingulate                  999    666   1914  2.555 0.750     0.124     0.026       17     1.1
rostralmiddlefrontal                     7554   5067  12720  2.317 0.510     0.139     0.032       96     9.6
superiorfrontal                         10040   6491  19403  2.659 0.621     0.121     0.026       98    10.5
superiorparietal                         8399   5303  11501  1.994 0.553     0.109     0.022       74     7.6
superiortemporal                         5362   3452  10467  2.735 0.614     0.108     0.023       52     4.9
supramarginal                            4961   3287   9053  2.441 0.587     0.122     0.026       54     5.1
frontalpole                               458    289    968  2.675 0.415     0.143     0.035        8     0.6
temporalpole                              592    419   2005  3.562 0.744     0.137     0.030        7     0.8
transversetemporal                        541    292    862  2.592 0.435     0.098     0.028        4     0.6
insula                                   3225   2186   6237  2.831 0.794     0.117     0.027       28     3.6
