# Supplementary material for: Computer assisted diagnosis of Alzheimer’s disease using statistical likelihood-ratio test
Source: PLoS One. 2023 Feb 17;18(2):e0279574. doi: 10.1371/journal.pone.0279574 (PMC9937475; doi:10.1371/journal.pone.0279574)
Supplement: S2 File — (ZIP) [file pone.0279574.s002.zip › ADNI_NC/1_1_20/S31946/stats/rh.curv.stats]

Raw <mean> +- <std> (using 'rh.curv'):                -0.03408 +- 0.1785 
       Raw Min:                                       -1.49406 at vertex 39918   
       Raw Max:                                        1.93397 at vertex 59640   
       Raw Curvature Calculation Type:                discrete
       Raw Mean Vertex Separation (Whole Surface):     0.84226 +- 0.22653 mm
       Raw Total Surface Area:                     77702.78125 mm^2
       Raw Total Number of Vertices:                    130720
       Raw Average Vertex Area (Whole Surface):        0.59442 mm^2
       Raw Natural Surface Integral:               -1383.81262
       Raw Rectified Surface Integral:             10158.44531
       Raw Positive Surface Integral:               4387.31641
       Raw Negative Surface Integral:               5771.12891
       Raw Mean Natural Surface Integral:             -0.01059 across 130720 (100.00%) vertices
       Raw Mean Rectified Surface Integral:            0.07771 across 130720 (100.00%) vertices
       Raw Mean Positive Surface Integral:             0.07216 across 60800 (46.51%) vertices
       Raw Mean Negative Surface Integral:             0.08254 across 69920 (53.49%) vertices
       Raw AreaNorm Natural Surface Integral:         -0.01781 across 77703.242188 (100.00%) mm^2
       Raw AreaNorm Rectified Surface Integral:        0.13073 across 77703.242188 (100.00%) mm^2
       Raw AreaNorm Positive Surface Integral:         0.11311 across 38789.648438 (49.92%) mm^2
       Raw AreaNorm Negative Surface Integral:         0.14831 across 38913.042969 (50.08%) mm^2

Raw <mean> +- <std> (using 'rh.sulc'):                 0.00000 +- 5.4692 
       Raw Min:                                      -13.12607 at vertex 121029  
       Raw Max:                                       17.64176 at vertex 58501   
       Raw Curvature Calculation Type:                discrete
       Raw Mean Vertex Separation (Whole Surface):     0.84226 +- 0.22653 mm
       Raw Total Surface Area:                     77702.78125 mm^2
       Raw Total Number of Vertices:                    130720
       Raw Average Vertex Area (Whole Surface):        0.59442 mm^2
       Raw Natural Surface Integral:               28455.59766
       Raw Rectified Surface Integral:            344888.81250
       Raw Positive Surface Integral:             186672.21875
       Raw Negative Surface Integral:             158216.60938
       Raw Mean Natural Surface Integral:              0.21768 across 130720 (100.00%) vertices
       Raw Mean Rectified Surface Integral:            2.63838 across 130720 (100.00%) vertices
       Raw Mean Positive Surface Integral:             3.10484 across 60123 (45.99%) vertices
       Raw Mean Negative Surface Integral:             2.24112 across 70597 (54.01%) vertices
       Raw AreaNorm Natural Surface Integral:          0.36621 across 77703.242188 (100.00%) mm^2
       Raw AreaNorm Rectified Surface Integral:        4.43854 across 77703.242188 (100.00%) mm^2
       Raw AreaNorm Positive Surface Integral:         4.94449 across 37753.597656 (48.59%) mm^2
       Raw AreaNorm Negative Surface Integral:         3.96046 across 39949.039062 (51.41%) mm^2

K <mean> +- <std> (using 'rh.smoothwm'):               0.14622 +- 2.5834 mm^-2
         K Min:                                       -8.24756 at vertex 93370   
         K Max:                                      397.95715 at vertex 39918   
         K Curvature Calculation Type:                discrete
         K Mean Vertex Separation (Whole Surface):     0.84226 +- 0.22653 mm
         K Total Surface Area:                     77702.78125 mm^2
         K Total Number of Vertices:                    130720
         K Average Vertex Area (Whole Surface):        0.59442 mm^2
         K Natural Surface Integral:                  12.56622
         K Rectified Surface Integral:              4969.79688
         K Positive Surface Integral:               2491.18164
         K Negative Surface Integral:               2478.61523
         K Mean Natural Surface Integral:              0.00010 across 130720 (100.00%) vertices
         K Mean Rectified Surface Integral:            0.03802 across 130720 (100.00%) vertices
         K Mean Positive Surface Integral:             0.04312 across 57779 (44.20%) vertices
         K Mean Negative Surface Integral:             0.03398 across 72941 (55.80%) vertices
         K AreaNorm Natural Surface Integral:          0.00016 across 77703.242188 (100.00%) mm^2
         K AreaNorm Rectified Surface Integral:        0.06396 across 77703.242188 (100.00%) mm^2
         K AreaNorm Positive Surface Integral:         0.09532 across 26135.250000 (33.63%) mm^2
         K AreaNorm Negative Surface Integral:         0.04807 across 51567.371094 (66.36%) mm^2

H <mean> +- <std> (using 'rh.smoothwm'):              -0.05966 +- 0.7023 mm^-1
         H Min:                                      -49.34431 at vertex 130382  
         H Max:                                       24.91687 at vertex 85194   
         H Curvature Calculation Type:                discrete
         H Mean Vertex Separation (Whole Surface):     0.84226 +- 0.22653 mm
         H Total Surface Area:                     77702.78125 mm^2
         H Total Number of Vertices:                    130720
         H Average Vertex Area (Whole Surface):        0.59442 mm^2
         H Natural Surface Integral:               -1304.47522
         H Rectified Surface Integral:             13409.36719
         H Positive Surface Integral:               6052.44580
         H Negative Surface Integral:               7356.92090
         H Mean Natural Surface Integral:             -0.00998 across 130720 (100.00%) vertices
         H Mean Rectified Surface Integral:            0.10258 across 130720 (100.00%) vertices
         H Mean Positive Surface Integral:             0.09336 across 64829 (49.59%) vertices
         H Mean Negative Surface Integral:             0.11165 across 65891 (50.41%) vertices
         H AreaNorm Natural Surface Integral:         -0.01679 across 77703.242188 (100.00%) mm^2
         H AreaNorm Rectified Surface Integral:        0.17257 across 77703.242188 (100.00%) mm^2
         H AreaNorm Positive Surface Integral:         0.14712 across 41139.210938 (52.94%) mm^2
         H AreaNorm Negative Surface Integral:         0.20121 across 36563.371094 (47.06%) mm^2

k1 <mean> +- <std> (using 'rh.smoothwm'):             -0.12343 +- 1.2787 mm^-1
        k1 Min:                                      -98.09661 at vertex 130382  
        k1 Max:                                       48.95670 at vertex 85194   
        k1 Curvature Calculation Type:                discrete
        k1 Mean Vertex Separation (Whole Surface):     0.84226 +- 0.22653 mm
        k1 Total Surface Area:                     77702.78125 mm^2
        k1 Total Number of Vertices:                    130720
        k1 Average Vertex Area (Whole Surface):        0.59442 mm^2
        k1 Natural Surface Integral:               -3357.47485
        k1 Rectified Surface Integral:             30100.27148
        k1 Positive Surface Integral:              13371.39844
        k1 Negative Surface Integral:              16728.87305
        k1 Mean Natural Surface Integral:             -0.02568 across 130720 (100.00%) vertices
        k1 Mean Rectified Surface Integral:            0.23027 across 130720 (100.00%) vertices
        k1 Mean Positive Surface Integral:             0.20626 across 64829 (49.59%) vertices
        k1 Mean Negative Surface Integral:             0.25389 across 65891 (50.41%) vertices
        k1 AreaNorm Natural Surface Integral:         -0.04321 across 77703.242188 (100.00%) mm^2
        k1 AreaNorm Rectified Surface Integral:        0.38737 across 77703.242188 (100.00%) mm^2
        k1 AreaNorm Positive Surface Integral:         0.32503 across 41139.210938 (52.94%) mm^2
        k1 AreaNorm Negative Surface Integral:         0.45753 across 36563.371094 (47.06%) mm^2

k2 <mean> +- <std> (using 'rh.smoothwm'):              0.00412 +- 0.2102 mm^-1
        k2 Min:                                      -10.65131 at vertex 58943   
        k2 Max:                                        8.80952 at vertex 59640   
        k2 Curvature Calculation Type:                discrete
        k2 Mean Vertex Separation (Whole Surface):     0.84226 +- 0.22653 mm
        k2 Total Surface Area:                     77702.78125 mm^2
        k2 Total Number of Vertices:                    130720
        k2 Average Vertex Area (Whole Surface):        0.59442 mm^2
        k2 Natural Surface Integral:                 748.52454
        k2 Rectified Surface Integral:              7947.06445
        k2 Positive Surface Integral:               4347.79443
        k2 Negative Surface Integral:               3599.26978
        k2 Mean Natural Surface Integral:              0.00573 across 130720 (100.00%) vertices
        k2 Mean Rectified Surface Integral:            0.06079 across 130720 (100.00%) vertices
        k2 Mean Positive Surface Integral:             0.06249 across 69580 (53.23%) vertices
        k2 Mean Negative Surface Integral:             0.05887 across 61140 (46.77%) vertices
        k2 AreaNorm Natural Surface Integral:          0.00963 across 77703.242188 (100.00%) mm^2
        k2 AreaNorm Rectified Surface Integral:        0.10227 across 77703.242188 (100.00%) mm^2
        k2 AreaNorm Positive Surface Integral:         0.10528 across 41296.621094 (53.15%) mm^2
        k2 AreaNorm Negative Surface Integral:         0.09886 across 36406.074219 (46.85%) mm^2

S <mean> +- <std> (using 'rh.smoothwm'):               1.40212 +- 31.1451 mm^-2
         S Min:                                        0.00000 at vertex 656     
         S Max:                                     9507.14551 at vertex 130382  
         S Curvature Calculation Type:                discrete
         S Mean Vertex Separation (Whole Surface):     0.84226 +- 0.22653 mm
         S Total Surface Area:                     77702.78125 mm^2
         S Total Number of Vertices:                    130720
         S Average Vertex Area (Whole Surface):        0.59442 mm^2
         S Natural Surface Integral:               28993.06836
         S Rectified Surface Integral:             28993.06836
         S Positive Surface Integral:              28993.06836
         S Negative Surface Integral:                  0.00000
         S Mean Natural Surface Integral:              0.22180 across 130720 (100.00%) vertices
         S Mean Rectified Surface Integral:            0.22180 across 130720 (100.00%) vertices
         S Mean Positive Surface Integral:             0.22180 across 130720 (100.00%) vertices
         S Mean Negative Surface Integral:             0.00000 across 0 (00.00%) vertices
         S AreaNorm Natural Surface Integral:          0.37313 across 77703.242188 (100.00%) mm^2
         S AreaNorm Rectified Surface Integral:        0.37313 across 77703.242188 (100.00%) mm^2
         S AreaNorm Positive Surface Integral:         0.37313 across 77703.242188 (100.00%) mm^2
         S AreaNorm Negative Surface Integral:         0.00000 across 0.000000 (00.00%) mm^2

C <mean> +- <std> (using 'rh.smoothwm'):               0.43891 +- 0.8091 mm^-2
         C Min:                                        0.00000 at vertex 37113   
         C Max:                                       69.36604 at vertex 130382  
         C Curvature Calculation Type:                discrete
         C Mean Vertex Separation (Whole Surface):     0.84226 +- 0.22653 mm
         C Total Surface Area:                     77702.78125 mm^2
         C Total Number of Vertices:                    130720
         C Average Vertex Area (Whole Surface):        0.59442 mm^2
         C Natural Surface Integral:               22453.79688
         C Rectified Surface Integral:             22453.79688
         C Positive Surface Integral:              22453.79688
         C Negative Surface Integral:                  0.00000
         C Mean Natural Surface Integral:              0.17177 across 130720 (100.00%) vertices
         C Mean Rectified Surface Integral:            0.17177 across 130720 (100.00%) vertices
         C Mean Positive Surface Integral:             0.17177 across 130720 (100.00%) vertices
         C Mean Negative Surface Integral:             0.00000 across 0 (00.00%) vertices
         C AreaNorm Natural Surface Integral:          0.28897 across 77703.242188 (100.00%) mm^2
         C AreaNorm Rectified Surface Integral:        0.28897 across 77703.242188 (100.00%) mm^2
         C AreaNorm Positive Surface Integral:         0.28897 across 77703.242188 (100.00%) mm^2
         C AreaNorm Negative Surface Integral:         0.00000 across 0.000000 (00.00%) mm^2

BE <mean> +- <std> (using 'rh.smoothwm'):              1.69451 +- 33.4703 mm^-2
        BE Min:                                        0.00000 at vertex 37113   
        BE Max:                                     9623.29590 at vertex 130382  
        BE Curvature Calculation Type:                discrete
        BE Mean Vertex Separation (Whole Surface):     0.84226 +- 0.22653 mm
        BE Total Surface Area:                     77702.78125 mm^2
        BE Total Number of Vertices:                    130720
        BE Average Vertex Area (Whole Surface):        0.59442 mm^2
        BE Natural Surface Integral:               29017.42578
        BE Rectified Surface Integral:             29017.42578
        BE Positive Surface Integral:              29017.42578
        BE Negative Surface Integral:                  0.00000
        BE Mean Natural Surface Integral:              0.22198 across 130720 (100.00%) vertices
        BE Mean Rectified Surface Integral:            0.22198 across 130720 (100.00%) vertices
        BE Mean Positive Surface Integral:             0.22198 across 130720 (100.00%) vertices
        BE Mean Negative Surface Integral:             0.00000 across 0 (00.00%) vertices
        BE AreaNorm Natural Surface Integral:          0.37344 across 77703.242188 (100.00%) mm^2
        BE AreaNorm Rectified Surface Integral:        0.37344 across 77703.242188 (100.00%) mm^2
        BE AreaNorm Positive Surface Integral:         0.37344 across 77703.242188 (100.00%) mm^2
        BE AreaNorm Negative Surface Integral:         0.00000 across 0.000000 (00.00%) mm^2

FI <mean> +- <std> (using 'rh.smoothwm'):              1.44283 +- 32.0583 mm^-2
        FI Min:                                        0.00000 at vertex 656     
        FI Max:                                     9564.87012 at vertex 130382  
        FI Curvature Calculation Type:                discrete
        FI Mean Vertex Separation (Whole Surface):     0.84226 +- 0.22653 mm
        FI Total Surface Area:                     77702.78125 mm^2
        FI Total Number of Vertices:                    130720
        FI Average Vertex Area (Whole Surface):        0.59442 mm^2
        FI Natural Surface Integral:               22423.50586
        FI Rectified Surface Integral:             22423.50586
        FI Positive Surface Integral:              22423.50586
        FI Negative Surface Integral:                  0.00000
        FI Mean Natural Surface Integral:              0.17154 across 130720 (100.00%) vertices
        FI Mean Rectified Surface Integral:            0.17154 across 130720 (100.00%) vertices
        FI Mean Positive Surface Integral:             0.17154 across 130720 (100.00%) vertices
        FI Mean Negative Surface Integral:             0.00000 across 0 (00.00%) vertices
        FI AreaNorm Natural Surface Integral:          0.28858 across 77703.242188 (100.00%) mm^2
        FI AreaNorm Rectified Surface Integral:        0.28858 across 77703.242188 (100.00%) mm^2
        FI AreaNorm Positive Surface Integral:         0.28858 across 77703.242188 (100.00%) mm^2
        FI AreaNorm Negative Surface Integral:         0.00000 across 0.000000 (00.00%) mm^2

curv -- calculation type:                                discrete
curv -- Folding Index (FI):                            1784.40588
curv -- Intrinsic Curvature Index - positive (ICIp):    198.24194
curv -- Intrinsic Curvature Index - negative (ICIn):    197.24193
curv -- Intrinsic Curvature Index - natural  (ICIt):      0.99999

Mean across 10 curvatures: 4.9115e-01 +- 6.8853e-01
