# Supplementary material for: Computer assisted diagnosis of Alzheimer’s disease using statistical likelihood-ratio test
Source: PLoS One. 2023 Feb 17;18(2):e0279574. doi: 10.1371/journal.pone.0279574 (PMC9937475; doi:10.1371/journal.pone.0279574)
Supplement: S2 File — (ZIP) [file pone.0279574.s002.zip › ADNI_NC/1_1_20/S31946/stats/rh.w-g.pct.stats]

# Title Segmentation Statistics 
# 
# generating_program mri_segstats
# cvs_version $Id: mri_segstats.c,v 1.121 2016/05/31 17:27:11 greve Exp $
# cmdline mri_segstats --in /home/span/acad/xzheng/freesurfer/subjects/S31946/surf/rh.w-g.pct.mgh --annot S31946 rh aparc --sum /home/span/acad/xzheng/freesurfer/subjects/S31946/stats/rh.w-g.pct.stats --snr 
# sysname  Linux
# hostname ada
# machine  x86_64
# user     xzheng
# anatomy_type surface
# 
# SUBJECTS_DIR /home/span/acad/xzheng/freesurfer/subjects
# subjectname S31946
# Annot S31946 rh aparc
# ColorTable /tmp/mri_segstats.tmp.S31946.rh.68.ctab 
# ColorTableTimeStamp 2020/01/25 07:09:48 
# InVolFile  /home/span/acad/xzheng/freesurfer/subjects/S31946/surf/rh.w-g.pct.mgh 
# InVolFileTimeStamp  2020/01/25 07:09:46 
# InVolFrame 0 
# Only reporting non-empty segmentations
# VertexArea_mm2 0.649817 
# TableCol  1 ColHeader Index 
# TableCol  1 FieldName Index 
# TableCol  1 Units     NA 
# TableCol  2 ColHeader SegId 
# TableCol  2 FieldName Segmentation Id
# TableCol  2 Units     NA
# TableCol  3 ColHeader NVertices 
# TableCol  3 FieldName Number of Vertices
# TableCol  3 Units     unitless
# TableCol  4 ColHeader Area_mm2
# TableCol  4 FieldName Area
# TableCol  4 Units     mm^2
# TableCol  5 ColHeader StructName
# TableCol  5 FieldName Structure Name
# TableCol  5 Units     NA
# TableCol  6 ColHeader Mean 
# TableCol  6 FieldName Intensity Mean
# TableCol  6 Units     unknown
# TableCol  7 ColHeader StdDev
# TableCol  7 FieldName Itensity StdDev
# TableCol  7 Units     unknown
# TableCol  8 ColHeader Min
# TableCol  8 FieldName Intensity Min
# TableCol  8 Units     unknown
# TableCol  9 ColHeader Max
# TableCol  9 FieldName Intensity Max
# TableCol  9 Units     unknown
# TableCol 10 ColHeader Range
# TableCol 10 FieldName Intensity Range
# TableCol 10 Units     unknown
# TableCol 11 ColHeader SNR
# TableCol 11 FieldName Intensity SNR
# TableCol 11 Units     none
# NRows 35 
# NTableCols 11 
# ColHeaders  Index SegId NVertices Area_mm2 StructName Mean StdDev Min Max Range SNR  
  1 2000      7528     4979.9  unknown                            0.0459     1.0184     0.0000    29.3141    29.3141     0.0450 
  2 2001      1065      765.4  bankssts                          29.8483     6.5055    13.3117    57.5685    44.2568     4.5882 
  3 2002       994      680.9  caudalanteriorcingulate           33.1618     6.2219     5.9597    52.6196    46.6599     5.3299 
  4 2003      2996     1892.6  caudalmiddlefrontal               28.1005     7.3944     4.1341    55.9745    51.8405     3.8003 
  5 2005      2581     1572.2  cuneus                            23.1939     8.3081    -0.5242    45.0877    45.6119     2.7917 
  6 2006       459      307.5  entorhinal                        28.0519     8.4217     0.0000    53.5309    53.5309     3.3309 
  7 2007      3473     2325.0  fusiform                          31.7371     7.8084     0.5312    57.0154    56.4842     4.0645 
  8 2008      8243     5511.4  inferiorparietal                  28.7821     6.8998     1.3802    51.6761    50.2959     4.1714 
  9 2009      4540     3103.7  inferiortemporal                  31.4283     8.7512   -25.1758    54.4923    79.6680     3.5913 
 10 2010      1368      885.3  isthmuscingulate                  28.9287     8.9757     0.0000    61.3984    61.3984     3.2230 
 11 2011      7453     4711.1  lateraloccipital                  25.4861     8.4937   -46.7665    50.0610    96.8275     3.0006 
 12 2012      4063     2684.9  lateralorbitofrontal              28.7451     9.0948   -14.8438    55.0002    69.8440     3.1606 
 13 2013      4679     3106.4  lingual                           25.9851     8.9250   -20.7827    61.4499    82.2326     2.9115 
 14 2014      2800     1860.0  medialorbitofrontal               28.6193     8.1522    -0.7315    64.2725    65.0041     3.5106 
 15 2015      5157     3519.1  middletemporal                    32.1527     7.8425    -8.7000    64.2860    72.9859     4.0998 
 16 2016       784      566.0  parahippocampal                   34.6275     8.4842     0.0000    58.4492    58.4492     4.0814 
 17 2017      2745     1589.8  paracentral                       19.8061     9.1126    -6.7036    45.1459    51.8495     2.1735 
 18 2018      1822     1189.5  parsopercularis                   27.5838     6.9251     1.4730    49.0462    47.5732     3.9832 
 19 2019      1182      778.2  parsorbitalis                     29.6547     8.3703     8.1645    52.9750    44.8104     3.5429 
 20 2020      1960     1305.2  parstriangularis                  28.0336     7.1062    -4.9870    50.4681    55.4550     3.9450 
 21 2021      2204     1505.0  pericalcarine                     22.5784     8.1745   -20.0650    50.2273    70.2923     2.7621 
 22 2022      5830     3563.4  postcentral                       21.3816     8.3185    -2.6069    58.7970    61.4039     2.5704 
 23 2023      1631     1063.8  posteriorcingulate                29.4935     7.4709     9.7760    52.7990    43.0230     3.9478 
 24 2024      7413     4415.5  precentral                        20.6604     8.1881    -3.1523    44.9408    48.0932     2.5232 
 25 2025      5619     3610.9  precuneus                         26.6031     7.5564    -0.3183    48.0966    48.4149     3.5206 
 26 2026       999      666.1  rostralanteriorcingulate          25.7684    14.8774   -64.7035    49.9086   114.6121     1.7321 
 27 2027      7554     5066.7  rostralmiddlefrontal              30.2677     8.0802     2.7790    71.4865    68.7074     3.7459 
 28 2028     10040     6490.6  superiorfrontal                   28.5635     6.8435   -28.8563    59.7072    88.5634     4.1738 
 29 2029      8399     5303.0  superiorparietal                  25.2496     7.1407    -1.0310    48.1254    49.1564     3.5360 
 30 2030      5362     3451.5  superiortemporal                  28.3311     7.7612    -6.0173    53.0535    59.0708     3.6503 
 31 2031      4961     3287.1  supramarginal                     28.8464     6.3818     0.0168    49.3772    49.3604     4.5201 
 32 2032       458      289.1  frontalpole                       31.3756     9.9159     8.2005    57.4004    49.1999     3.1642 
 33 2033       592      418.7  temporalpole                      32.0383     8.2569     0.7152    57.0064    56.2911     3.8802 
 34 2034       541      292.4  transversetemporal                15.8411     5.5265    -3.1505    28.9343    32.0848     2.8664 
 35 2035      3225     2186.0  insula                            27.6132     7.3190    -4.1792    50.4140    54.5932     3.7728 
