# Supplementary material for: Computer assisted diagnosis of Alzheimer’s disease using statistical likelihood-ratio test
Source: PLoS One. 2023 Feb 17;18(2):e0279574. doi: 10.1371/journal.pone.0279574 (PMC9937475; doi:10.1371/journal.pone.0279574)
Supplement: S2 File — (ZIP) [file pone.0279574.s002.zip › ADNI_NC/1_1_20/S31946/stats/wmparc.stats]

# Title Segmentation Statistics 
# 
# generating_program mri_segstats
# cvs_version $Id: mri_segstats.c,v 1.121 2016/05/31 17:27:11 greve Exp $
# cmdline mri_segstats --seg mri/wmparc.mgz --sum stats/wmparc.stats --pv mri/norm.mgz --excludeid 0 --brainmask mri/brainmask.mgz --in mri/norm.mgz --in-intensity-name norm --in-intensity-units MR --subject S31946 --surf-wm-vol --ctab /home/span/acad/xzheng/freesurfer/WMParcStatsLUT.txt --etiv 
# sysname  Linux
# hostname ada
# machine  x86_64
# user     xzheng
# anatomy_type volume
# 
# SUBJECTS_DIR /home/span/acad/xzheng/freesurfer/subjects
# subjectname S31946
# Measure VentricleChoroidVol, VentricleChoroidVol, Volume of ventricles and choroid plexus, 15066.000000, mm^3
# Measure lhCerebralWhiteMatter, lhCerebralWhiteMatterVol, Left hemisphere cerebral white matter volume, 231669.337207, mm^3
# Measure rhCerebralWhiteMatter, rhCerebralWhiteMatterVol, Right hemisphere cerebral white matter volume, 232212.242567, mm^3
# Measure CerebralWhiteMatter, CerebralWhiteMatterVol, Total cerebral white matter volume, 463881.579774, mm^3
# Measure Mask, MaskVol, Mask Volume, 1509813.000000, mm^3
# Measure EstimatedTotalIntraCranialVol, eTIV, Estimated Total Intracranial Volume, 1477892.034205, mm^3
# SegVolFile mri/wmparc.mgz 
# SegVolFileTimeStamp  2020/01/25 07:27:35 
# ColorTable /home/span/acad/xzheng/freesurfer/WMParcStatsLUT.txt 
# ColorTableTimeStamp 2017/01/19 09:00:02 
# InVolFile  mri/norm.mgz 
# InVolFileTimeStamp  2020/01/24 22:50:57 
# InVolFrame 0 
# PVVolFile  mri/norm.mgz 
# PVVolFileTimeStamp  2020/01/24 22:50:57 
# ExcludeSegId 0 
# Only reporting non-empty segmentations
# VoxelVolume_mm3 1 
# TableCol  1 ColHeader Index 
# TableCol  1 FieldName Index 
# TableCol  1 Units     NA 
# TableCol  2 ColHeader SegId 
# TableCol  2 FieldName Segmentation Id
# TableCol  2 Units     NA
# TableCol  3 ColHeader NVoxels 
# TableCol  3 FieldName Number of Voxels
# TableCol  3 Units     unitless
# TableCol  4 ColHeader Volume_mm3
# TableCol  4 FieldName Volume
# TableCol  4 Units     mm^3
# TableCol  5 ColHeader StructName
# TableCol  5 FieldName Structure Name
# TableCol  5 Units     NA
# TableCol  6 ColHeader normMean 
# TableCol  6 FieldName Intensity normMean
# TableCol  6 Units     MR
# TableCol  7 ColHeader normStdDev
# TableCol  7 FieldName Itensity normStdDev
# TableCol  7 Units     MR
# TableCol  8 ColHeader normMin
# TableCol  8 FieldName Intensity normMin
# TableCol  8 Units     MR
# TableCol  9 ColHeader normMax
# TableCol  9 FieldName Intensity normMax
# TableCol  9 Units     MR
# TableCol 10 ColHeader normRange
# TableCol 10 FieldName Intensity normRange
# TableCol 10 Units     MR
# NRows 70 
# NTableCols 10 
# ColHeaders  Index SegId NVoxels Volume_mm3 StructName normMean normStdDev normMin normMax normRange  
  1 3001      2908     2862.0  wm-lh-bankssts                    98.7376     6.8973    77.0000   113.0000    36.0000 
  2 3002      2592     2591.8  wm-lh-caudalanteriorcingulate     98.3256     8.4864    44.0000   112.0000    68.0000 
  3 3003      5271     5326.8  wm-lh-caudalmiddlefrontal         96.9215     6.5606    75.0000   112.0000    37.0000 
  4 3005      2785     2862.1  wm-lh-cuneus                      94.1124     8.1563    70.0000   115.0000    45.0000 
  5 3006       801      840.4  wm-lh-entorhinal                  87.0050     6.7703    68.0000   104.0000    36.0000 
  6 3007      6058     6055.7  wm-lh-fusiform                    91.9823     7.3895    59.0000   110.0000    51.0000 
  7 3008     11203    11384.5  wm-lh-inferiorparietal            97.2354     7.6172    75.0000   114.0000    39.0000 
  8 3009      6561     6741.0  wm-lh-inferiortemporal            93.7346     8.7934    68.0000   115.0000    47.0000 
  9 3010      4394     4508.5  wm-lh-isthmuscingulate           102.7522     7.8447    46.0000   117.0000    71.0000 
 10 3011      9393     9604.4  wm-lh-lateraloccipital            89.0858     7.8378    67.0000   110.0000    43.0000 
 11 3012      7108     7129.3  wm-lh-lateralorbitofrontal        96.8334     7.9360    72.0000   118.0000    46.0000 
 12 3013      5745     5761.3  wm-lh-lingual                     90.6186     9.2255    47.0000   113.0000    66.0000 
 13 3014      3459     3402.3  wm-lh-medialorbitofrontal         94.5889     9.7366    33.0000   127.0000    94.0000 
 14 3015      5888     6088.1  wm-lh-middletemporal              94.3765     8.4299    71.0000   113.0000    42.0000 
 15 3016      1453     1522.7  wm-lh-parahippocampal             94.3290     7.5466    75.0000   112.0000    37.0000 
 16 3017      4819     4878.2  wm-lh-paracentral                 96.4271     6.1761    74.0000   111.0000    37.0000 
 17 3018      4200     4264.9  wm-lh-parsopercularis             97.4212     6.9485    77.0000   112.0000    35.0000 
 18 3019       973     1011.0  wm-lh-parsorbitalis               92.3628     7.1199    75.0000   111.0000    36.0000 
 19 3020      3674     3641.2  wm-lh-parstriangularis            96.5106     7.3979    70.0000   110.0000    40.0000 
 20 3021      3791     3722.3  wm-lh-pericalcarine               91.5505     7.4410    56.0000   113.0000    57.0000 
 21 3022      7859     8273.3  wm-lh-postcentral                 95.3967     6.7398    67.0000   114.0000    47.0000 
 22 3023      4318     4312.8  wm-lh-posteriorcingulate          98.9338     8.8759    42.0000   114.0000    72.0000 
 23 3024     12691    13025.3  wm-lh-precentral                  96.2964     5.6888    73.0000   112.0000    39.0000 
 24 3025      8996     9013.5  wm-lh-precuneus                   98.3592     8.1750    45.0000   115.0000    70.0000 
 25 3026      2561     2531.8  wm-lh-rostralanteriorcingulate    96.3054    12.0139    27.0000   115.0000    88.0000 
 26 3027     13268    13220.8  wm-lh-rostralmiddlefrontal        97.6895     7.9051    71.0000   116.0000    45.0000 
 27 3028     17807    18096.9  wm-lh-superiorfrontal             97.1207     6.7502    73.0000   114.0000    41.0000 
 28 3029     12342    12563.0  wm-lh-superiorparietal            98.2718     7.5082    74.0000   114.0000    40.0000 
 29 3030      8002     8239.1  wm-lh-superiortemporal            96.1130     7.6361    64.0000   114.0000    50.0000 
 30 3031      8661     8778.5  wm-lh-supramarginal               99.1690     7.8226    68.0000   117.0000    49.0000 
 31 3032       292      300.3  wm-lh-frontalpole                 92.1301     6.8110    78.0000   109.0000    31.0000 
 32 3033       486      516.9  wm-lh-temporalpole                84.1420     6.9412    66.0000   104.0000    38.0000 
 33 3034       797      812.0  wm-lh-transversetemporal          99.6085     6.0252    82.0000   111.0000    29.0000 
 34 3035      9460     9545.0  wm-lh-insula                      94.5154     8.3803    57.0000   116.0000    59.0000 
 35 4001      2587     2550.6  wm-rh-bankssts                    97.5539     6.4083    77.0000   111.0000    34.0000 
 36 4002      2771     2795.4  wm-rh-caudalanteriorcingulate     99.2901     9.0085    45.0000   114.0000    69.0000 
 37 4003      5589     5623.4  wm-rh-caudalmiddlefrontal         97.6960     7.2981    61.0000   111.0000    50.0000 
 38 4005      2763     2828.7  wm-rh-cuneus                      94.0597     7.6303    70.0000   112.0000    42.0000 
 39 4006       610      667.1  wm-rh-entorhinal                  85.4443     6.8989    70.0000   104.0000    34.0000 
 40 4007      5427     5462.3  wm-rh-fusiform                    91.7899     7.7368    55.0000   117.0000    62.0000 
 41 4008     14126    14339.1  wm-rh-inferiorparietal            96.4732     7.6398    73.0000   115.0000    42.0000 
 42 4009      5940     6045.1  wm-rh-inferiortemporal            90.1037     8.9167    67.0000   117.0000    50.0000 
 43 4010      3365     3459.0  wm-rh-isthmuscingulate           102.3718     7.3198    43.0000   118.0000    75.0000 
 44 4011      9674     9876.4  wm-rh-lateraloccipital            90.5590     8.0449    65.0000   118.0000    53.0000 
 45 4012      7740     7642.8  wm-rh-lateralorbitofrontal        95.8695     8.6531    30.0000   116.0000    86.0000 
 46 4013      6806     6815.1  wm-rh-lingual                     92.2266     8.8518    41.0000   115.0000    74.0000 
 47 4014      3810     3815.1  wm-rh-medialorbitofrontal         95.4992     9.4650    32.0000   113.0000    81.0000 
 48 4015      6242     6445.3  wm-rh-middletemporal              91.5096     8.1408    68.0000   111.0000    43.0000 
 49 4016      1457     1534.6  wm-rh-parahippocampal             92.7392     8.1111    62.0000   112.0000    50.0000 
 50 4017      5894     5951.9  wm-rh-paracentral                 97.5073     6.1463    67.0000   111.0000    44.0000 
 51 4018      3061     3080.6  wm-rh-parsopercularis             97.4512     7.0150    75.0000   113.0000    38.0000 
 52 4019      1203     1200.5  wm-rh-parsorbitalis               92.7938     7.9263    73.0000   110.0000    37.0000 
 53 4020      3219     3239.2  wm-rh-parstriangularis            97.0242     7.1709    73.0000   111.0000    38.0000 
 54 4021      3938     3852.0  wm-rh-pericalcarine               90.3474     8.4887    46.0000   111.0000    65.0000 
 55 4022      6871     7186.4  wm-rh-postcentral                 94.1978     6.4970    73.0000   112.0000    39.0000 
 56 4023      4070     4121.2  wm-rh-posteriorcingulate          99.6295     8.5886    52.0000   119.0000    67.0000 
 57 4024     13302    13531.9  wm-rh-precentral                  95.7796     5.7813    73.0000   111.0000    38.0000 
 58 4025      8906     9004.4  wm-rh-precuneus                   98.7531     7.8067    64.0000   117.0000    53.0000 
 59 4026      1740     1726.7  wm-rh-rostralanteriorcingulate    96.6172    10.5662    30.0000   114.0000    84.0000 
 60 4027     12397    12432.1  wm-rh-rostralmiddlefrontal        98.4180     7.7028    74.0000   113.0000    39.0000 
 61 4028     18306    18624.7  wm-rh-superiorfrontal             98.5994     6.6107    75.0000   115.0000    40.0000 
 62 4029     13050    13292.5  wm-rh-superiorparietal            96.4926     7.1498    73.0000   113.0000    40.0000 
 63 4030      6281     6573.5  wm-rh-superiortemporal            93.2219     7.3410    70.0000   111.0000    41.0000 
 64 4031      8260     8426.1  wm-rh-supramarginal               98.6697     7.3028    73.0000   115.0000    42.0000 
 65 4032       396      401.1  wm-rh-frontalpole                 94.4318     7.6917    77.0000   109.0000    32.0000 
 66 4033       594      630.6  wm-rh-temporalpole                86.0960     7.0433    71.0000   102.0000    31.0000 
 67 4034       657      689.2  wm-rh-transversetemporal          96.9741     4.9461    81.0000   112.0000    31.0000 
 68 4035      9701     9800.1  wm-rh-insula                      93.7614     8.0433    58.0000   114.0000    56.0000 
 69 5001     30047    29498.2  Left-UnsegmentedWhiteMatter       96.0683    11.4554    28.0000   117.0000    89.0000 
 70 5002     30167    29562.4  Right-UnsegmentedWhiteMatter      95.4616    11.1735    28.0000   117.0000    89.0000 
