# Supplementary material for: Computer assisted diagnosis of Alzheimer’s disease using statistical likelihood-ratio test
Source: PLoS One. 2023 Feb 17;18(2):e0279574. doi: 10.1371/journal.pone.0279574 (PMC9937475; doi:10.1371/journal.pone.0279574)
Supplement: S2 File — (ZIP) [file pone.0279574.s002.zip › ADNI_NC/1_1_20/S37892/stats/aseg.stats]

# Title Segmentation Statistics 
# 
# generating_program mri_segstats
# cvs_version $Id: mri_segstats.c,v 1.121 2016/05/31 17:27:11 greve Exp $
# cmdline mri_segstats --seg mri/aseg.mgz --sum stats/aseg.stats --pv mri/norm.mgz --empty --brainmask mri/brainmask.mgz --brain-vol-from-seg --excludeid 0 --excl-ctxgmwm --supratent --subcortgray --in mri/norm.mgz --in-intensity-name norm --in-intensity-units MR --etiv --surf-wm-vol --surf-ctx-vol --totalgray --euler --ctab /home/span/acad/xzheng/freesurfer/ASegStatsLUT.txt --subject S37892 
# sysname  Linux
# hostname ada
# machine  x86_64
# user     xzheng
# anatomy_type volume
# 
# SUBJECTS_DIR /home/span/acad/xzheng/freesurfer/subjects
# subjectname S37892
# Measure BrainSeg, BrainSegVol, Brain Segmentation Volume, 1044256.000000, mm^3
# Measure BrainSegNotVent, BrainSegVolNotVent, Brain Segmentation Volume Without Ventricles, 1025687.000000, mm^3
# Measure BrainSegNotVentSurf, BrainSegVolNotVentSurf, Brain Segmentation Volume Without Ventricles from Surf, 1025475.513387, mm^3
# Measure VentricleChoroidVol, VentricleChoroidVol, Volume of ventricles and choroid plexus, 14999.000000, mm^3
# Measure lhCortex, lhCortexVol, Left hemisphere cortical gray matter volume, 197909.603582, mm^3
# Measure rhCortex, rhCortexVol, Right hemisphere cortical gray matter volume, 205604.953093, mm^3
# Measure Cortex, CortexVol, Total cortical gray matter volume, 403514.556675, mm^3
# Measure lhCerebralWhiteMatter, lhCerebralWhiteMatterVol, Left hemisphere cerebral white matter volume, 221366.573264, mm^3
# Measure rhCerebralWhiteMatter, rhCerebralWhiteMatterVol, Right hemisphere cerebral white matter volume, 225000.383448, mm^3
# Measure CerebralWhiteMatter, CerebralWhiteMatterVol, Total cerebral white matter volume, 446366.956712, mm^3
# Measure SubCortGray, SubCortGrayVol, Subcortical gray matter volume, 51560.000000, mm^3
# Measure TotalGray, TotalGrayVol, Total gray matter volume, 554127.556675, mm^3
# Measure SupraTentorial, SupraTentorialVol, Supratentorial volume, 918215.513387, mm^3
# Measure SupraTentorialNotVent, SupraTentorialVolNotVent, Supratentorial volume, 903216.513387, mm^3
# Measure SupraTentorialNotVentVox, SupraTentorialVolNotVentVox, Supratentorial volume voxel count, 901575.000000, mm^3
# Measure Mask, MaskVol, Mask Volume, 1466890.000000, mm^3
# Measure BrainSegVol-to-eTIV, BrainSegVol-to-eTIV, Ratio of BrainSegVol to eTIV, 0.732760, unitless
# Measure MaskVol-to-eTIV, MaskVol-to-eTIV, Ratio of MaskVol to eTIV, 1.029325, unitless
# Measure lhSurfaceHoles, lhSurfaceHoles, Number of defect holes in lh surfaces prior to fixing, 25, unitless
# Measure rhSurfaceHoles, rhSurfaceHoles, Number of defect holes in rh surfaces prior to fixing, 18, unitless
# Measure SurfaceHoles, SurfaceHoles, Total number of defect holes in surfaces prior to fixing, 43, unitless
# Measure EstimatedTotalIntraCranialVol, eTIV, Estimated Total Intracranial Volume, 1425099.202634, mm^3
# SegVolFile mri/aseg.mgz 
# SegVolFileTimeStamp  2020/01/26 01:27:09 
# ColorTable /home/span/acad/xzheng/freesurfer/ASegStatsLUT.txt 
# ColorTableTimeStamp 2017/01/19 09:00:02 
# InVolFile  mri/norm.mgz 
# InVolFileTimeStamp  2020/01/25 16:52:39 
# InVolFrame 0 
# PVVolFile  mri/norm.mgz 
# PVVolFileTimeStamp  2020/01/25 16:52:39 
# Excluding Cortical Gray and White Matter
# ExcludeSegId 0 2 3 41 42 
# VoxelVolume_mm3 1 
# TableCol  1 ColHeader Index 
# TableCol  1 FieldName Index 
# TableCol  1 Units     NA 
# TableCol  2 ColHeader SegId 
# TableCol  2 FieldName Segmentation Id
# TableCol  2 Units     NA
# TableCol  3 ColHeader NVoxels 
# TableCol  3 FieldName Number of Voxels
# TableCol  3 Units     unitless
# TableCol  4 ColHeader Volume_mm3
# TableCol  4 FieldName Volume
# TableCol  4 Units     mm^3
# TableCol  5 ColHeader StructName
# TableCol  5 FieldName Structure Name
# TableCol  5 Units     NA
# TableCol  6 ColHeader normMean 
# TableCol  6 FieldName Intensity normMean
# TableCol  6 Units     MR
# TableCol  7 ColHeader normStdDev
# TableCol  7 FieldName Itensity normStdDev
# TableCol  7 Units     MR
# TableCol  8 ColHeader normMin
# TableCol  8 FieldName Intensity normMin
# TableCol  8 Units     MR
# TableCol  9 ColHeader normMax
# TableCol  9 FieldName Intensity normMax
# TableCol  9 Units     MR
# TableCol 10 ColHeader normRange
# TableCol 10 FieldName Intensity normRange
# TableCol 10 Units     MR
# NRows 45 
# NTableCols 10 
# ColHeaders  Index SegId NVoxels Volume_mm3 StructName normMean normStdDev normMin normMax normRange  
  1   4      6134     6463.2  Left-Lateral-Ventricle            23.5892    13.7863     3.0000    86.0000    83.0000 
  2   5       382      421.3  Left-Inf-Lat-Vent                 43.6859    13.1163     3.0000    77.0000    74.0000 
  3   7     12036    12986.5  Left-Cerebellum-White-Matter      83.0460     5.9178    34.0000    98.0000    64.0000 
  4   8     48565    48073.9  Left-Cerebellum-Cortex            60.7967    11.2689     5.0000    90.0000    85.0000 
  5  10      5846     5555.1  Left-Thalamus-Proper              86.1105    10.5772    34.0000   110.0000    76.0000 
  6  11      3243     3210.1  Left-Caudate                      77.8804     9.0420    39.0000   110.0000    71.0000 
  7  12      5069     4972.7  Left-Putamen                      84.7706     7.2522    50.0000   108.0000    58.0000 
  8  13      1861     1886.4  Left-Pallidum                     98.7878     7.2792    55.0000   119.0000    64.0000 
  9  14      1005     1032.0  3rd-Ventricle                     27.2697    15.4473     5.0000    70.0000    65.0000 
 10  15      1471     1613.1  4th-Ventricle                     25.8402    12.4138     3.0000    71.0000    68.0000 
 11  16     20648    20658.4  Brain-Stem                        78.9556     9.7384    18.0000   106.0000    88.0000 
 12  17      3762     3580.1  Left-Hippocampus                  68.4402     9.3186    21.0000   100.0000    79.0000 
 13  18      1276     1229.2  Left-Amygdala                     66.9796     7.0420    28.0000    88.0000    60.0000 
 14  24      1094     1120.0  CSF                               36.7157    12.2289     9.0000   107.0000    98.0000 
 15  26       380      375.6  Left-Accumbens-area               75.1553     4.3556    54.0000    89.0000    35.0000 
 16  28      3578     3428.5  Left-VentralDC                    88.4844    11.0530    25.0000   117.0000    92.0000 
 17  30        72       92.1  Left-vessel                       55.8194     9.2863    34.0000    73.0000    39.0000 
 18  31      1013      898.9  Left-choroid-plexus               47.4403    12.6851    16.0000    79.0000    63.0000 
 19  43      6317     6643.1  Right-Lateral-Ventricle           24.4567    13.9130     3.0000    80.0000    77.0000 
 20  44       358      396.6  Right-Inf-Lat-Vent                39.9665    13.7154     4.0000    75.0000    71.0000 
 21  46     12834    13722.6  Right-Cerebellum-White-Matter     80.7043     5.5040    26.0000    98.0000    72.0000 
 22  47     49787    49451.4  Right-Cerebellum-Cortex           58.8601    10.7162     5.0000    88.0000    83.0000 
 23  49      6076     5765.8  Right-Thalamus-Proper             84.8502    11.0056    21.0000   107.0000    86.0000 
 24  50      3478     3409.1  Right-Caudate                     77.8022     9.4087    34.0000   100.0000    66.0000 
 25  51      5512     5352.3  Right-Putamen                     82.4349     8.5504    26.0000   105.0000    79.0000 
 26  52      1883     1905.6  Right-Pallidum                    97.6479     7.1124    60.0000   117.0000    57.0000 
 27  53      3884     3675.4  Right-Hippocampus                 67.2142     8.6169    28.0000    94.0000    66.0000 
 28  54      1722     1658.6  Right-Amygdala                    68.3316     7.1146    37.0000    91.0000    54.0000 
 29  58       443      439.3  Right-Accumbens-area              77.3341     4.6162    55.0000    88.0000    33.0000 
 30  60      3591     3395.2  Right-VentralDC                   87.9669    11.6570    22.0000   113.0000    91.0000 
 31  62        39       50.6  Right-vessel                      56.7692    10.5842    30.0000    71.0000    41.0000 
 32  63       813      711.4  Right-choroid-plexus              45.6310    11.2256    22.0000    77.0000    55.0000 
 33  72         0        0.0  5th-Ventricle                      0.0000     0.0000     0.0000     0.0000     0.0000 
 34  77      1996     1961.3  WM-hypointensities                70.1353    12.7500    34.0000   113.0000    79.0000 
 35  78         0        0.0  Left-WM-hypointensities            0.0000     0.0000     0.0000     0.0000     0.0000 
 36  79         0        0.0  Right-WM-hypointensities           0.0000     0.0000     0.0000     0.0000     0.0000 
 37  80         0        0.0  non-WM-hypointensities             0.0000     0.0000     0.0000     0.0000     0.0000 
 38  81         0        0.0  Left-non-WM-hypointensities        0.0000     0.0000     0.0000     0.0000     0.0000 
 39  82         0        0.0  Right-non-WM-hypointensities       0.0000     0.0000     0.0000     0.0000     0.0000 
 40  85       189      215.4  Optic-Chiasm                      66.9577    13.3216    25.0000    96.0000    71.0000 
 41 251       981      949.6  CC_Posterior                      98.9103    11.8574    43.0000   115.0000    72.0000 
 42 252       596      539.4  CC_Mid_Posterior                  87.9966    15.8144    28.0000   113.0000    85.0000 
 43 253       490      451.1  CC_Central                        91.0592    15.4598    43.0000   112.0000    69.0000 
 44 254       558      498.1  CC_Mid_Anterior                   90.0538    18.0792    38.0000   113.0000    75.0000 
 45 255       736      724.7  CC_Anterior                      100.9823    12.2746    41.0000   120.0000    79.0000 
