# Supplementary material for: Computer assisted diagnosis of Alzheimer’s disease using statistical likelihood-ratio test
Source: PLoS One. 2023 Feb 17;18(2):e0279574. doi: 10.1371/journal.pone.0279574 (PMC9937475; doi:10.1371/journal.pone.0279574)
Supplement: S2 File — (ZIP) [file pone.0279574.s002.zip › ADNI_NC/1_1_20/S37892/stats/lh.aparc.a2009s.stats]

# Table of FreeSurfer cortical parcellation anatomical statistics 
# 
# CreationTime 2020/01/25-14:11:54-GMT
# generating_program mris_anatomical_stats
# cvs_version $Id: mris_anatomical_stats.c,v 1.79 2016/03/14 15:15:34 greve Exp $
# mrisurf.c-cvs_version $Id: mrisurf.c,v 1.781.2.6 2016/12/27 16:47:14 zkaufman Exp $
# cmdline mris_anatomical_stats -th3 -mgz -cortex ../label/lh.cortex.label -f ../stats/lh.aparc.a2009s.stats -b -a ../label/lh.aparc.a2009s.annot -c ../label/aparc.annot.a2009s.ctab S37892 lh white 
# sysname  Linux
# hostname ada
# machine  x86_64
# user     xzheng
# 
# SUBJECTS_DIR /home/span/acad/xzheng/freesurfer/subjects
# anatomy_type surface
# subjectname S37892
# hemi lh
# AnnotationFile ../label/lh.aparc.a2009s.annot
# AnnotationFileTimeStamp 2020/01/26 01:11:31
# Measure Cortex, NumVert, Number of Vertices, 124121, unitless
# Measure Cortex, WhiteSurfArea, White Surface Total Area, 79607.4, mm^2
# Measure Cortex, MeanThickness, Mean Thickness, 2.25846, mm
# Measure BrainSeg, BrainSegVol, Brain Segmentation Volume, 1044256.000000, mm^3
# Measure BrainSegNotVent, BrainSegVolNotVent, Brain Segmentation Volume Without Ventricles, 1025687.000000, mm^3
# Measure BrainSegNotVentSurf, BrainSegVolNotVentSurf, Brain Segmentation Volume Without Ventricles from Surf, 1025475.513387, mm^3
# Measure Cortex, CortexVol Total cortical gray matter volume, 403514.556675, mm^3
# Measure SupraTentorial, SupraTentorialVol, Supratentorial volume, 918215.513387, mm^3
# Measure SupraTentorialNotVent, SupraTentorialVolNotVent, Supratentorial volume, 903216.513387, mm^3
# Measure EstimatedTotalIntraCranialVol, eTIV, Estimated Total Intracranial Volume, 1425099.202634, mm^3
# NTableCols 10
# TableCol  1 ColHeader StructName
# TableCol  1 FieldName Structure Name
# TableCol  1 Units     NA
# TableCol  2 ColHeader NumVert
# TableCol  2 FieldName Number of Vertices
# TableCol  2 Units     unitless
# TableCol  3 ColHeader SurfArea
# TableCol  3 FieldName Surface Area
# TableCol  3 Units     mm^2
# TableCol  4 ColHeader GrayVol
# TableCol  4 FieldName Gray Matter Volume
# TableCol  4 Units     mm^3
# TableCol  5 ColHeader ThickAvg 
# TableCol  5 FieldName Average Thickness
# TableCol  5 Units     mm
# TableCol  6 ColHeader ThickStd
# TableCol  6 FieldName Thickness StdDev
# TableCol  6 Units     mm 
# TableCol  7 ColHeader MeanCurv
# TableCol  7 FieldName Integrated Rectified Mean Curvature
# TableCol  7 Units     mm^-1
# TableCol  8 ColHeader GausCurv 
# TableCol  8 FieldName Integrated Rectified Gaussian Curvature
# TableCol  8 Units     mm^-2
# TableCol  9 ColHeader  FoldInd
# TableCol  9 FieldName  Folding Index 
# TableCol  9 Units      unitless 
# TableCol 10 ColHeader CurvInd
# TableCol 10 FieldName Intrinsic Curvature Index
# TableCol 10 Units     unitless
# ColHeaders StructName NumVert SurfArea GrayVol ThickAvg ThickStd MeanCurv GausCurv FoldInd CurvInd
G&S_frontomargin                          934    633   1801  2.570 0.680     0.151     0.034       16     1.2
G&S_occipital_inf                        1979   1252   2532  1.893 0.525     0.147     0.030       31     2.6
G&S_paracentral                          1629    922   2103  1.997 0.613     0.110     0.029       15     2.2
G&S_subcentral                           1442    874   2312  2.302 0.530     0.127     0.027       18     1.5
G&S_transv_frontopol                      840    559   1926  2.641 0.501     0.157     0.036       16     1.3
G&S_cingul-Ant                           1860   1281   3654  2.809 0.473     0.129     0.027       25     2.0
G&S_cingul-Mid-Ant                       1022    714   1755  2.449 0.538     0.114     0.019        8     0.8
G&S_cingul-Mid-Post                      1294    871   2153  2.357 0.560     0.120     0.025       12     1.4
G_cingul-Post-dorsal                      412    245    794  2.575 0.614     0.132     0.035        6     0.4
G_cingul-Post-ventral                     258    170    424  2.200 0.782     0.114     0.025        3     0.3
G_cuneus                                 2153   1252   2014  1.499 0.383     0.136     0.029       33     2.6
G_front_inf-Opercular                    1423    836   3187  2.828 0.408     0.122     0.028       18     1.5
G_front_inf-Orbital                       417    255   1005  2.793 0.387     0.141     0.038        6     0.6
G_front_inf-Triangul                     1217    737   2475  2.515 0.533     0.132     0.029       18     1.5
G_front_middle                           5424   3266   9964  2.418 0.568     0.136     0.034       79     7.3
G_front_sup                              7370   4413  14866  2.703 0.621     0.126     0.032       93     9.6
G_Ins_lg&S_cent_ins                       735    472   1517  3.079 0.814     0.140     0.042       11     1.2
G_insular_short                           691    439   2171  3.388 0.860     0.132     0.039        9     1.3
G_occipital_middle                       2617   1616   4536  2.241 0.539     0.147     0.034       43     3.5
G_occipital_sup                          1347    828   1375  1.619 0.367     0.140     0.032       18     1.9
G_oc-temp_lat-fusifor                    1877   1236   3969  2.580 0.561     0.135     0.029       29     2.1
G_oc-temp_med-Lingual                    3203   2023   3738  1.739 0.493     0.150     0.037       56     5.2
G_oc-temp_med-Parahip                    1283    853   3566  3.218 0.723     0.132     0.030       17     1.4
G_orbital                                1915   1236   4547  2.896 0.786     0.145     0.039       35     2.9
G_pariet_inf-Angular                     2470   1610   4339  2.189 0.544     0.121     0.026       31     2.6
G_pariet_inf-Supramar                    2616   1599   5138  2.565 0.606     0.130     0.027       35     2.7
G_parietal_sup                           2835   1608   4051  1.993 0.538     0.106     0.024       33     2.4
G_postcentral                            2430   1239   2980  2.030 0.629     0.105     0.028       28     2.8
G_precentral                             2792   1303   4116  2.529 0.686     0.099     0.028       32     3.4
G_precuneus                              2665   1691   4640  2.173 0.595     0.118     0.024       30     2.5
G_rectus                                  759    516   1944  2.735 0.529     0.161     0.045       18     1.3
G_subcallosal                             713    441   1030  2.392 1.095     0.105     0.059       12     1.6
G_temp_sup-G_T_transv                     442    231    546  2.074 0.461     0.088     0.016        4     0.3
G_temp_sup-Lateral                       1887   1119   4400  2.718 0.751     0.129     0.034       30     2.5
G_temp_sup-Plan_polar                     899    603   1886  2.873 0.692     0.069     0.011        3     0.4
G_temp_sup-Plan_tempo                    1047    676   1636  2.390 0.618     0.119     0.024       10     1.1
G_temporal_inf                           2702   1856   6592  2.705 0.696     0.153     0.041       53     4.4
G_temporal_middle                        2681   1730   6632  2.730 0.678     0.142     0.034       47     3.4
Lat_Fis-ant-Horizont                      341    234    385  1.882 0.458     0.100     0.014        2     0.1
Lat_Fis-ant-Vertical                      310    240    446  2.113 0.467     0.120     0.022        2     0.3
Lat_Fis-post                             1201    774   1406  2.221 0.535     0.123     0.022       10     1.1
Pole_occipital                           1988   1225   1841  1.483 0.382     0.155     0.036       32     3.1
Pole_temporal                            2003   1480   6133  3.004 0.677     0.165     0.048       38     3.5
S_calcarine                              2430   1770   2290  1.449 0.375     0.119     0.021       24     2.0
S_central                                3341   2299   3668  1.777 0.647     0.099     0.016       17     2.4
S_cingul-Marginalis                      1073    736   1297  1.854 0.537     0.103     0.018        7     0.8
S_circular_insula_ant                     468    337    806  2.854 0.430     0.100     0.017        2     0.4
S_circular_insula_inf                    1308    889   1724  2.288 0.717     0.085     0.013        5     0.8
S_circular_insula_sup                    1674   1094   2124  2.318 0.585     0.101     0.022       10     1.5
S_collat_transv_ant                       955    703   1606  2.618 0.393     0.109     0.015        6     0.6
S_collat_transv_post                      554    381    609  1.879 0.481     0.159     0.034        9     0.7
S_front_inf                              1952   1288   2252  1.917 0.458     0.113     0.022       15     1.6
S_front_middle                           1565   1056   1902  2.086 0.443     0.139     0.031       16     2.1
S_front_sup                              2585   1776   3590  2.160 0.475     0.114     0.024       19     2.4
S_interm_prim-Jensen                       46     42    106  2.448 0.387     0.184     0.043        0     0.1
S_intrapariet&P_trans                    3215   2106   3379  1.758 0.467     0.108     0.017       26     2.1
S_oc_middle&Lunatus                      1220    836   1200  1.706 0.326     0.151     0.037       15     1.9
S_oc_sup&transversal                     1100    720   1077  1.730 0.473     0.100     0.017        8     0.7
S_occipital_ant                           890    593   1097  1.995 0.509     0.130     0.028        8     1.1
S_oc-temp_lat                            1140    785   1441  2.218 0.420     0.124     0.022       11     1.1
S_oc-temp_med&Lingual                    1648   1186   2472  2.210 0.601     0.123     0.022       15     1.5
S_orbital_lateral                         301    217    410  2.602 0.391     0.149     0.040        3     0.5
S_orbital_med-olfact                      552    387    862  2.519 0.890     0.124     0.019        4     0.5
S_orbital-H_Shaped                       1008    704   1855  2.865 0.585     0.152     0.038       16     1.5
S_parieto_occipital                      2283   1464   2387  1.785 0.533     0.115     0.023       19     2.2
S_pericallosal                           1224    720   1109  1.803 0.709     0.112     0.021       15     0.8
S_postcentral                            3065   2008   3523  1.828 0.486     0.113     0.021       24     2.6
S_precentral-inf-part                    1667   1056   2278  2.416 0.665     0.101     0.022       13     1.7
S_precentral-sup-part                    1164    789   1500  2.178 0.507     0.103     0.020        7     1.0
S_suborbital                              624    436   1007  2.895 0.693     0.137     0.028        6     0.6
S_subparietal                             813    544   1049  2.079 0.561     0.115     0.021        6     0.7
S_temporal_inf                           1891   1346   2630  2.295 0.563     0.127     0.022       19     1.8
S_temporal_sup                           6005   4033   7905  2.067 0.458     0.092     0.014       39     3.4
S_temporal_transverse                     237    145    221  1.933 0.478     0.144     0.021        4     0.2
