# Supplementary material for: Computer assisted diagnosis of Alzheimer’s disease using statistical likelihood-ratio test
Source: PLoS One. 2023 Feb 17;18(2):e0279574. doi: 10.1371/journal.pone.0279574 (PMC9937475; doi:10.1371/journal.pone.0279574)
Supplement: S3 File — (ZIP) [file pone.0279574.s003.zip]

Archive with 920 entries (828 files):
- AD_Results_MIRIAD/miriad_188_1/
- AD_Results_MIRIAD/miriad_188_1/stats/
- AD_Results_MIRIAD/miriad_188_1/stats/aseg.stats
- AD_Results_MIRIAD/miriad_188_1/stats/lh.aparc.a2009s.stats
- AD_Results_MIRIAD/miriad_188_1/stats/lh.aparc.DKTatlas.stats
- AD_Results_MIRIAD/miriad_188_1/stats/lh.aparc.pial.stats
- AD_Results_MIRIAD/miriad_188_1/stats/lh.aparc.stats
- AD_Results_MIRIAD/miriad_188_1/stats/lh.BA_exvivo.stats
- AD_Results_MIRIAD/miriad_188_1/stats/lh.BA_exvivo.thresh.stats
- AD_Results_MIRIAD/miriad_188_1/stats/lh.curv.stats
- AD_Results_MIRIAD/miriad_188_1/stats/lh.w-g.pct.stats
- AD_Results_MIRIAD/miriad_188_1/stats/rh.aparc.a2009s.stats
- AD_Results_MIRIAD/miriad_188_1/stats/rh.aparc.DKTatlas.stats
- AD_Results_MIRIAD/miriad_188_1/stats/rh.aparc.pial.stats
- AD_Results_MIRIAD/miriad_188_1/stats/rh.aparc.stats
- AD_Results_MIRIAD/miriad_188_1/stats/rh.BA_exvivo.stats
- AD_Results_MIRIAD/miriad_188_1/stats/rh.BA_exvivo.thresh.stats
- AD_Results_MIRIAD/miriad_188_1/stats/rh.curv.stats
- AD_Results_MIRIAD/miriad_188_1/stats/rh.w-g.pct.stats
- AD_Results_MIRIAD/miriad_188_1/stats/wmparc.stats
- AD_Results_MIRIAD/miriad_189_1/
- AD_Results_MIRIAD/miriad_189_1/stats/
- AD_Results_MIRIAD/miriad_189_1/stats/aseg.stats
- AD_Results_MIRIAD/miriad_189_1/stats/lh.aparc.a2009s.stats
- AD_Results_MIRIAD/miriad_189_1/stats/lh.aparc.DKTatlas.stats
- AD_Results_MIRIAD/miriad_189_1/stats/lh.aparc.pial.stats
- AD_Results_MIRIAD/miriad_189_1/stats/lh.aparc.stats
- AD_Results_MIRIAD/miriad_189_1/stats/lh.BA_exvivo.stats
- AD_Results_MIRIAD/miriad_189_1/stats/lh.BA_exvivo.thresh.stats
- AD_Results_MIRIAD/miriad_189_1/stats/lh.curv.stats
- AD_Results_MIRIAD/miriad_189_1/stats/lh.w-g.pct.stats
- AD_Results_MIRIAD/miriad_189_1/stats/rh.aparc.a2009s.stats
- AD_Results_MIRIAD/miriad_189_1/stats/rh.aparc.DKTatlas.stats
- AD_Results_MIRIAD/miriad_189_1/stats/rh.aparc.pial.stats
- AD_Results_MIRIAD/miriad_189_1/stats/rh.aparc.stats
- AD_Results_MIRIAD/miriad_189_1/stats/rh.BA_exvivo.stats
- AD_Results_MIRIAD/miriad_189_1/stats/rh.BA_exvivo.thresh.stats
- AD_Results_MIRIAD/miriad_189_1/stats/rh.curv.stats
- AD_Results_MIRIAD/miriad_189_1/stats/rh.w-g.pct.stats
- AD_Results_MIRIAD/miriad_189_1/stats/wmparc.stats
- AD_Results_MIRIAD/miriad_190_1/
- AD_Results_MIRIAD/miriad_190_1/stats/
- AD_Results_MIRIAD/miriad_190_1/stats/aseg.stats
- AD_Results_MIRIAD/miriad_190_1/stats/lh.aparc.a2009s.stats
- AD_Results_MIRIAD/miriad_190_1/stats/lh.aparc.DKTatlas.stats
- AD_Results_MIRIAD/miriad_190_1/stats/lh.aparc.pial.stats
- AD_Results_MIRIAD/miriad_190_1/stats/lh.aparc.stats
- AD_Results_MIRIAD/miriad_190_1/stats/lh.BA_exvivo.stats
- AD_Results_MIRIAD/miriad_190_1/stats/lh.BA_exvivo.thresh.stats
- AD_Results_MIRIAD/miriad_190_1/stats/lh.curv.stats
- AD_Results_MIRIAD/miriad_190_1/stats/lh.w-g.pct.stats
- AD_Results_MIRIAD/miriad_190_1/stats/rh.aparc.a2009s.stats
- AD_Results_MIRIAD/miriad_190_1/stats/rh.aparc.DKTatlas.stats
- AD_Results_MIRIAD/miriad_190_1/stats/rh.aparc.pial.stats
- AD_Results_MIRIAD/miriad_190_1/stats/rh.aparc.stats
- AD_Results_MIRIAD/miriad_190_1/stats/rh.BA_exvivo.stats
- AD_Results_MIRIAD/miriad_190_1/stats/rh.BA_exvivo.thresh.stats
- AD_Results_MIRIAD/miriad_190_1/stats/rh.curv.stats
- AD_Results_MIRIAD/miriad_190_1/stats/rh.w-g.pct.stats
- AD_Results_MIRIAD/miriad_190_1/stats/wmparc.stats
- AD_Results_MIRIAD/miriad_191_1/
- AD_Results_MIRIAD/miriad_191_1/stats/
- AD_Results_MIRIAD/miriad_191_1/stats/aseg.stats
- AD_Results_MIRIAD/miriad_191_1/stats/lh.aparc.a2009s.stats
- AD_Results_MIRIAD/miriad_191_1/stats/lh.aparc.DKTatlas.stats
- AD_Results_MIRIAD/miriad_191_1/stats/lh.aparc.pial.stats
- AD_Results_MIRIAD/miriad_191_1/stats/lh.aparc.stats
- AD_Results_MIRIAD/miriad_191_1/stats/lh.BA_exvivo.stats
- AD_Results_MIRIAD/miriad_191_1/stats/lh.BA_exvivo.thresh.stats
- AD_Results_MIRIAD/miriad_191_1/stats/lh.curv.stats
- AD_Results_MIRIAD/miriad_191_1/stats/lh.w-g.pct.stats
- AD_Results_MIRIAD/miriad_191_1/stats/rh.aparc.a2009s.stats
- AD_Results_MIRIAD/miriad_191_1/stats/rh.aparc.DKTatlas.stats
- AD_Results_MIRIAD/miriad_191_1/stats/rh.aparc.pial.stats
- AD_Results_MIRIAD/miriad_191_1/stats/rh.aparc.stats
- AD_Results_MIRIAD/miriad_191_1/stats/rh.BA_exvivo.stats
- AD_Results_MIRIAD/miriad_191_1/stats/rh.BA_exvivo.thresh.stats
- AD_Results_MIRIAD/miriad_191_1/stats/rh.curv.stats
- AD_Results_MIRIAD/miriad_191_1/stats/rh.w-g.pct.stats
- AD_Results_MIRIAD/miriad_191_1/stats/wmparc.stats
- AD_Results_MIRIAD/miriad_192_1/
- AD_Results_MIRIAD/miriad_192_1/stats/
- AD_Results_MIRIAD/miriad_192_1/stats/aseg.stats
- AD_Results_MIRIAD/miriad_192_1/stats/lh.aparc.a2009s.stats
- AD_Results_MIRIAD/miriad_192_1/stats/lh.aparc.DKTatlas.stats
- AD_Results_MIRIAD/miriad_192_1/stats/lh.aparc.pial.stats
- AD_Results_MIRIAD/miriad_192_1/stats/lh.aparc.stats
- AD_Results_MIRIAD/miriad_192_1/stats/lh.BA_exvivo.stats
- AD_Results_MIRIAD/miriad_192_1/stats/lh.BA_exvivo.thresh.stats
- AD_Results_MIRIAD/miriad_192_1/stats/lh.curv.stats
- AD_Results_MIRIAD/miriad_192_1/stats/lh.w-g.pct.stats
- AD_Results_MIRIAD/miriad_192_1/stats/rh.aparc.a2009s.stats
- AD_Results_MIRIAD/miriad_192_1/stats/rh.aparc.DKTatlas.stats
- AD_Results_MIRIAD/miriad_192_1/stats/rh.aparc.pial.stats
- AD_Results_MIRIAD/miriad_192_1/stats/rh.aparc.stats
- AD_Results_MIRIAD/miriad_192_1/stats/rh.BA_exvivo.stats
- AD_Results_MIRIAD/miriad_192_1/stats/rh.BA_exvivo.thresh.stats
- AD_Results_MIRIAD/miriad_192_1/stats/rh.curv.stats
- AD_Results_MIRIAD/miriad_192_1/stats/rh.w-g.pct.stats
- AD_Results_MIRIAD/miriad_192_1/stats/wmparc.stats
- AD_Results_MIRIAD/miriad_193_1/
- AD_Results_MIRIAD/miriad_193_1/stats/
- AD_Results_MIRIAD/miriad_193_1/stats/aseg.stats
- AD_Results_MIRIAD/miriad_193_1/stats/lh.aparc.a2009s.stats
- AD_Results_MIRIAD/miriad_193_1/stats/lh.aparc.DKTatlas.stats
- AD_Results_MIRIAD/miriad_193_1/stats/lh.aparc.pial.stats
- AD_Results_MIRIAD/miriad_193_1/stats/lh.aparc.stats
- AD_Results_MIRIAD/miriad_193_1/stats/lh.BA_exvivo.stats
- AD_Results_MIRIAD/miriad_193_1/stats/lh.BA_exvivo.thresh.stats
- AD_Results_MIRIAD/miriad_193_1/stats/lh.curv.stats
- AD_Results_MIRIAD/miriad_193_1/stats/lh.w-g.pct.stats
- AD_Results_MIRIAD/miriad_193_1/stats/rh.aparc.a2009s.stats
- AD_Results_MIRIAD/miriad_193_1/stats/rh.aparc.DKTatlas.stats
- AD_Results_MIRIAD/miriad_193_1/stats/rh.aparc.pial.stats
- AD_Results_MIRIAD/miriad_193_1/stats/rh.aparc.stats
- AD_Results_MIRIAD/miriad_193_1/stats/rh.BA_exvivo.stats
- AD_Results_MIRIAD/miriad_193_1/stats/rh.BA_exvivo.thresh.stats
- AD_Results_MIRIAD/miriad_193_1/stats/rh.curv.stats
- AD_Results_MIRIAD/miriad_193_1/stats/rh.w-g.pct.stats
- AD_Results_MIRIAD/miriad_193_1/stats/wmparc.stats
- AD_Results_MIRIAD/miriad_194_1/
- AD_Results_MIRIAD/miriad_194_1/stats/
- AD_Results_MIRIAD/miriad_194_1/stats/aseg.stats
- AD_Results_MIRIAD/miriad_194_1/stats/lh.aparc.a2009s.stats
- AD_Results_MIRIAD/miriad_194_1/stats/lh.aparc.DKTatlas.stats
- AD_Results_MIRIAD/miriad_194_1/stats/lh.aparc.pial.stats
- AD_Results_MIRIAD/miriad_194_1/stats/lh.aparc.stats
- AD_Results_MIRIAD/miriad_194_1/stats/lh.BA_exvivo.stats
- AD_Results_MIRIAD/miriad_194_1/stats/lh.BA_exvivo.thresh.stats
- AD_Results_MIRIAD/miriad_194_1/stats/lh.curv.stats
- AD_Results_MIRIAD/miriad_194_1/stats/lh.w-g.pct.stats
- AD_Results_MIRIAD/miriad_194_1/stats/rh.aparc.a2009s.stats
- AD_Results_MIRIAD/miriad_194_1/stats/rh.aparc.DKTatlas.stats
- AD_Results_MIRIAD/miriad_194_1/stats/rh.aparc.pial.stats
- AD_Results_MIRIAD/miriad_194_1/stats/rh.aparc.stats
- AD_Results_MIRIAD/miriad_194_1/stats/rh.BA_exvivo.stats
- AD_Results_MIRIAD/miriad_194_1/stats/rh.BA_exvivo.thresh.stats
- AD_Results_MIRIAD/miriad_194_1/stats/rh.curv.stats
- AD_Results_MIRIAD/miriad_194_1/stats/rh.w-g.pct.stats
- AD_Results_MIRIAD/miriad_194_1/stats/wmparc.stats
- AD_Results_MIRIAD/miriad_195_1/
- AD_Results_MIRIAD/miriad_195_1/stats/
- AD_Results_MIRIAD/miriad_195_1/stats/aseg.stats
- AD_Results_MIRIAD/miriad_195_1/stats/lh.aparc.a2009s.stats
- AD_Results_MIRIAD/miriad_195_1/stats/lh.aparc.DKTatlas.stats
- AD_Results_MIRIAD/miriad_195_1/stats/lh.aparc.pial.stats
- AD_Results_MIRIAD/miriad_195_1/stats/lh.aparc.stats
- AD_Results_MIRIAD/miriad_195_1/stats/lh.BA_exvivo.stats
- AD_Results_MIRIAD/miriad_195_1/stats/lh.BA_exvivo.thresh.stats
- AD_Results_MIRIAD/miriad_195_1/stats/lh.curv.stats
- AD_Results_MIRIAD/miriad_195_1/stats/lh.w-g.pct.stats
- AD_Results_MIRIAD/miriad_195_1/stats/rh.aparc.a2009s.stats
- AD_Results_MIRIAD/miriad_195_1/stats/rh.aparc.DKTatlas.stats
- AD_Results_MIRIAD/miriad_195_1/stats/rh.aparc.pial.stats
- AD_Results_MIRIAD/miriad_195_1/stats/rh.aparc.stats
- AD_Results_MIRIAD/miriad_195_1/stats/rh.BA_exvivo.stats
- AD_Results_MIRIAD/miriad_195_1/stats/rh.BA_exvivo.thresh.stats
- AD_Results_MIRIAD/miriad_195_1/stats/rh.curv.stats
- AD_Results_MIRIAD/miriad_195_1/stats/rh.w-g.pct.stats
- AD_Results_MIRIAD/miriad_195_1/stats/wmparc.stats
- AD_Results_MIRIAD/miriad_196_1/
- AD_Results_MIRIAD/miriad_196_1/stats/
- AD_Results_MIRIAD/miriad_196_1/stats/aseg.stats
- AD_Results_MIRIAD/miriad_196_1/stats/lh.aparc.a2009s.stats
- AD_Results_MIRIAD/miriad_196_1/stats/lh.aparc.DKTatlas.stats
- AD_Results_MIRIAD/miriad_196_1/stats/lh.aparc.pial.stats
- AD_Results_MIRIAD/miriad_196_1/stats/lh.aparc.stats
- AD_Results_MIRIAD/miriad_196_1/stats/lh.BA_exvivo.stats
- AD_Results_MIRIAD/miriad_196_1/stats/lh.BA_exvivo.thresh.stats
- AD_Results_MIRIAD/miriad_196_1/stats/lh.curv.stats
- AD_Results_MIRIAD/miriad_196_1/stats/lh.w-g.pct.stats
- AD_Results_MIRIAD/miriad_196_1/stats/rh.aparc.a2009s.stats
- AD_Results_MIRIAD/miriad_196_1/stats/rh.aparc.DKTatlas.stats
- AD_Results_MIRIAD/miriad_196_1/stats/rh.aparc.pial.stats
- AD_Results_MIRIAD/miriad_196_1/stats/rh.aparc.stats
- AD_Results_MIRIAD/miriad_196_1/stats/rh.BA_exvivo.stats
- AD_Results_MIRIAD/miriad_196_1/stats/rh.BA_exvivo.thresh.stats
- AD_Results_MIRIAD/miriad_196_1/stats/rh.curv.stats
- AD_Results_MIRIAD/miriad_196_1/stats/rh.w-g.pct.stats
- AD_Results_MIRIAD/miriad_196_1/stats/wmparc.stats
- AD_Results_MIRIAD/miriad_198_1/
- AD_Results_MIRIAD/miriad_198_1/stats/
- AD_Results_MIRIAD/miriad_198_1/stats/aseg.stats
- AD_Results_MIRIAD/miriad_198_1/stats/lh.aparc.a2009s.stats
- AD_Results_MIRIAD/miriad_198_1/stats/lh.aparc.DKTatlas.stats
- AD_Results_MIRIAD/miriad_198_1/stats/lh.aparc.pial.stats
- AD_Results_MIRIAD/miriad_198_1/stats/lh.aparc.stats
- AD_Results_MIRIAD/miriad_198_1/stats/lh.BA_exvivo.stats
- AD_Results_MIRIAD/miriad_198_1/stats/lh.BA_exvivo.thresh.stats
- AD_Results_MIRIAD/miriad_198_1/stats/lh.curv.stats
- AD_Results_MIRIAD/miriad_198_1/stats/lh.w-g.pct.stats
- AD_Results_MIRIAD/miriad_198_1/stats/rh.aparc.a2009s.stats
- AD_Results_MIRIAD/miriad_198_1/stats/rh.aparc.DKTatlas.stats
- AD_Results_MIRIAD/miriad_198_1/stats/rh.aparc.pial.stats
- AD_Results_MIRIAD/miriad_198_1/stats/rh.aparc.stats
- AD_Results_MIRIAD/miriad_198_1/stats/rh.BA_exvivo.stats
- AD_Results_MIRIAD/miriad_198_1/stats/rh.BA_exvivo.thresh.stats
- AD_Results_MIRIAD/miriad_198_1/stats/rh.curv.stats
- AD_Results_MIRIAD/miriad_198_1/stats/rh.w-g.pct.stats
- AD_Results_MIRIAD/miriad_198_1/stats/wmparc.stats
- AD_Results_MIRIAD/miriad_201_1/
- AD_Results_MIRIAD/miriad_201_1/stats/
- AD_Results_MIRIAD/miriad_201_1/stats/aseg.stats
- AD_Results_MIRIAD/miriad_201_1/stats/lh.aparc.a2009s.stats
- AD_Results_MIRIAD/miriad_201_1/stats/lh.aparc.DKTatlas.stats
- AD_Results_MIRIAD/miriad_201_1/stats/lh.aparc.pial.stats
- AD_Results_MIRIAD/miriad_201_1/stats/lh.aparc.stats
- AD_Results_MIRIAD/miriad_201_1/stats/lh.BA_exvivo.stats
- AD_Results_MIRIAD/miriad_201_1/stats/lh.BA_exvivo.thresh.stats
- AD_Results_MIRIAD/miriad_201_1/stats/lh.curv.stats
- AD_Results_MIRIAD/miriad_201_1/stats/lh.w-g.pct.stats
- AD_Results_MIRIAD/miriad_201_1/stats/rh.aparc.a2009s.stats
- AD_Results_MIRIAD/miriad_201_1/stats/rh.aparc.DKTatlas.stats
- AD_Results_MIRIAD/miriad_201_1/stats/rh.aparc.pial.stats
- AD_Results_MIRIAD/miriad_201_1/stats/rh.aparc.stats
- AD_Results_MIRIAD/miriad_201_1/stats/rh.BA_exvivo.stats
- AD_Results_MIRIAD/miriad_201_1/stats/rh.BA_exvivo.thresh.stats
- AD_Results_MIRIAD/miriad_201_1/stats/rh.curv.stats
- AD_Results_MIRIAD/miriad_201_1/stats/rh.w-g.pct.stats
- AD_Results_MIRIAD/miriad_201_1/stats/wmparc.stats
- AD_Results_MIRIAD/miriad_203_1/
- AD_Results_MIRIAD/miriad_203_1/stats/
- AD_Results_MIRIAD/miriad_203_1/stats/aseg.stats
- AD_Results_MIRIAD/miriad_203_1/stats/lh.aparc.a2009s.stats
- AD_Results_MIRIAD/miriad_203_1/stats/lh.aparc.DKTatlas.stats
- AD_Results_MIRIAD/miriad_203_1/stats/lh.aparc.pial.stats
- AD_Results_MIRIAD/miriad_203_1/stats/lh.aparc.stats
- AD_Results_MIRIAD/miriad_203_1/stats/lh.BA_exvivo.stats
- AD_Results_MIRIAD/miriad_203_1/stats/lh.BA_exvivo.thresh.stats
- AD_Results_MIRIAD/miriad_203_1/stats/lh.curv.stats
- AD_Results_MIRIAD/miriad_203_1/stats/lh.w-g.pct.stats
- AD_Results_MIRIAD/miriad_203_1/stats/rh.aparc.a2009s.stats
- AD_Results_MIRIAD/miriad_203_1/stats/rh.aparc.DKTatlas.stats
- AD_Results_MIRIAD/miriad_203_1/stats/rh.aparc.pial.stats
- AD_Results_MIRIAD/miriad_203_1/stats/rh.aparc.stats
- AD_Results_MIRIAD/miriad_203_1/stats/rh.BA_exvivo.stats
- AD_Results_MIRIAD/miriad_203_1/stats/rh.BA_exvivo.thresh.stats
- AD_Results_MIRIAD/miriad_203_1/stats/rh.curv.stats
- AD_Results_MIRIAD/miriad_203_1/stats/rh.w-g.pct.stats
- AD_Results_MIRIAD/miriad_203_1/stats/wmparc.stats
- AD_Results_MIRIAD/miriad_204_1/
- AD_Results_MIRIAD/miriad_204_1/stats/
- AD_Results_MIRIAD/miriad_204_1/stats/aseg.stats
- AD_Results_MIRIAD/miriad_204_1/stats/lh.aparc.a2009s.stats
- AD_Results_MIRIAD/miriad_204_1/stats/lh.aparc.DKTatlas.stats
- AD_Results_MIRIAD/miriad_204_1/stats/lh.aparc.pial.stats
- AD_Results_MIRIAD/miriad_204_1/stats/lh.aparc.stats
- AD_Results_MIRIAD/miriad_204_1/stats/lh.BA_exvivo.stats
- AD_Results_MIRIAD/miriad_204_1/stats/lh.BA_exvivo.thresh.stats
- AD_Results_MIRIAD/miriad_204_1/stats/lh.curv.stats
- AD_Results_MIRIAD/miriad_204_1/stats/lh.w-g.pct.stats
- AD_Results_MIRIAD/miriad_204_1/stats/rh.aparc.a2009s.stats
- AD_Results_MIRIAD/miriad_204_1/stats/rh.aparc.DKTatlas.stats
- AD_Results_MIRIAD/miriad_204_1/stats/rh.aparc.pial.stats
- AD_Results_MIRIAD/miriad_204_1/stats/rh.aparc.stats
- AD_Results_MIRIAD/miriad_204_1/stats/rh.BA_exvivo.stats
- AD_Results_MIRIAD/miriad_204_1/stats/rh.BA_exvivo.thresh.stats
- AD_Results_MIRIAD/miriad_204_1/stats/rh.curv.stats
- AD_Results_MIRIAD/miriad_204_1/stats/rh.w-g.pct.stats
- AD_Results_MIRIAD/miriad_204_1/stats/wmparc.stats
- AD_Results_MIRIAD/miriad_205_1/
- AD_Results_MIRIAD/miriad_205_1/stats/
- AD_Results_MIRIAD/miriad_205_1/stats/aseg.stats
- AD_Results_MIRIAD/miriad_205_1/stats/lh.aparc.a2009s.stats
- AD_Results_MIRIAD/miriad_205_1/stats/lh.aparc.DKTatlas.stats
- AD_Results_MIRIAD/miriad_205_1/stats/lh.aparc.pial.stats
- AD_Results_MIRIAD/miriad_205_1/stats/lh.aparc.stats
- AD_Results_MIRIAD/miriad_205_1/stats/lh.BA_exvivo.stats
- AD_Results_MIRIAD/miriad_205_1/stats/lh.BA_exvivo.thresh.stats
- AD_Results_MIRIAD/miriad_205_1/stats/lh.curv.stats
- AD_Results_MIRIAD/miriad_205_1/stats/lh.w-g.pct.stats
- AD_Results_MIRIAD/miriad_205_1/stats/rh.aparc.a2009s.stats
- AD_Results_MIRIAD/miriad_205_1/stats/rh.aparc.DKTatlas.stats
- AD_Results_MIRIAD/miriad_205_1/stats/rh.aparc.pial.stats
- AD_Results_MIRIAD/miriad_205_1/stats/rh.aparc.stats
- AD_Results_MIRIAD/miriad_205_1/stats/rh.BA_exvivo.stats
- AD_Results_MIRIAD/miriad_205_1/stats/rh.BA_exvivo.thresh.stats
- AD_Results_MIRIAD/miriad_205_1/stats/rh.curv.stats
- AD_Results_MIRIAD/miriad_205_1/stats/rh.w-g.pct.stats
- AD_Results_MIRIAD/miriad_205_1/stats/wmparc.stats
- AD_Results_MIRIAD/miriad_206_1/
- AD_Results_MIRIAD/miriad_206_1/stats/
- AD_Results_MIRIAD/miriad_206_1/stats/aseg.stats
- AD_Results_MIRIAD/miriad_206_1/stats/lh.aparc.a2009s.stats
- AD_Results_MIRIAD/miriad_206_1/stats/lh.aparc.DKTatlas.stats
- AD_Results_MIRIAD/miriad_206_1/stats/lh.aparc.pial.stats
- AD_Results_MIRIAD/miriad_206_1/stats/lh.aparc.stats
- AD_Results_MIRIAD/miriad_206_1/stats/lh.BA_exvivo.stats
- AD_Results_MIRIAD/miriad_206_1/stats/lh.BA_exvivo.thresh.stats
- AD_Results_MIRIAD/miriad_206_1/stats/lh.curv.stats
- AD_Results_MIRIAD/miriad_206_1/stats/lh.w-g.pct.stats
- AD_Results_MIRIAD/miriad_206_1/stats/rh.aparc.a2009s.stats
- AD_Results_MIRIAD/miriad_206_1/stats/rh.aparc.DKTatlas.stats
- AD_Results_MIRIAD/miriad_206_1/stats/rh.aparc.pial.stats
- AD_Results_MIRIAD/miriad_206_1/stats/rh.aparc.stats
- AD_Results_MIRIAD/miriad_206_1/stats/rh.BA_exvivo.stats
- AD_Results_MIRIAD/miriad_206_1/stats/rh.BA_exvivo.thresh.stats
- AD_Results_MIRIAD/miriad_206_1/stats/rh.curv.stats
- AD_Results_MIRIAD/miriad_206_1/stats/rh.w-g.pct.stats
- AD_Results_MIRIAD/miriad_206_1/stats/wmparc.stats
[truncated: 620 more entries]
