# Supplementary material for: Computer assisted diagnosis of Alzheimer’s disease using statistical likelihood-ratio test
Source: PLoS One. 2023 Feb 17;18(2):e0279574. doi: 10.1371/journal.pone.0279574 (PMC9937475; doi:10.1371/journal.pone.0279574)
Supplement: S3 File — (ZIP) [file pone.0279574.s003.zip › AD_Results_MIRIAD/miriad_188_1/stats/aseg.stats]

# Title Segmentation Statistics 
# 
# generating_program mri_segstats
# cvs_version $Id: mri_segstats.c,v 1.121 2016/05/31 17:27:11 greve Exp $
# cmdline mri_segstats --seg mri/aseg.mgz --sum stats/aseg.stats --pv mri/norm.mgz --empty --brainmask mri/brainmask.mgz --brain-vol-from-seg --excludeid 0 --excl-ctxgmwm --supratent --subcortgray --in mri/norm.mgz --in-intensity-name norm --in-intensity-units MR --etiv --surf-wm-vol --surf-ctx-vol --totalgray --euler --ctab /home/span/acad/xzheng/freesurfer/ASegStatsLUT.txt --subject miriad_188_AD_M_01_MR_1 
# sysname  Linux
# hostname ada
# machine  x86_64
# user     xzheng
# anatomy_type volume
# 
# SUBJECTS_DIR /home/span/acad/xzheng/freesurfer/subjects
# subjectname miriad_188_AD_M_01_MR_1
# Measure BrainSeg, BrainSegVol, Brain Segmentation Volume, 1228338.000000, mm^3
# Measure BrainSegNotVent, BrainSegVolNotVent, Brain Segmentation Volume Without Ventricles, 1174016.000000, mm^3
# Measure BrainSegNotVentSurf, BrainSegVolNotVentSurf, Brain Segmentation Volume Without Ventricles from Surf, 1173256.045590, mm^3
# Measure VentricleChoroidVol, VentricleChoroidVol, Volume of ventricles and choroid plexus, 47400.000000, mm^3
# Measure lhCortex, lhCortexVol, Left hemisphere cortical gray matter volume, 233756.953701, mm^3
# Measure rhCortex, rhCortexVol, Right hemisphere cortical gray matter volume, 224053.555747, mm^3
# Measure Cortex, CortexVol, Total cortical gray matter volume, 457810.509448, mm^3
# Measure lhCerebralWhiteMatter, lhCerebralWhiteMatterVol, Left hemisphere cerebral white matter volume, 254918.519467, mm^3
# Measure rhCerebralWhiteMatter, rhCerebralWhiteMatterVol, Right hemisphere cerebral white matter volume, 249488.016676, mm^3
# Measure CerebralWhiteMatter, CerebralWhiteMatterVol, Total cerebral white matter volume, 504406.536143, mm^3
# Measure SubCortGray, SubCortGrayVol, Subcortical gray matter volume, 52207.000000, mm^3
# Measure TotalGray, TotalGrayVol, Total gray matter volume, 638646.509448, mm^3
# Measure SupraTentorial, SupraTentorialVol, Supratentorial volume, 1065218.045590, mm^3
# Measure SupraTentorialNotVent, SupraTentorialVolNotVent, Supratentorial volume, 1017818.045590, mm^3
# Measure SupraTentorialNotVentVox, SupraTentorialVolNotVentVox, Supratentorial volume voxel count, 1015054.000000, mm^3
# Measure Mask, MaskVol, Mask Volume, 1815995.000000, mm^3
# Measure BrainSegVol-to-eTIV, BrainSegVol-to-eTIV, Ratio of BrainSegVol to eTIV, 0.699817, unitless
# Measure MaskVol-to-eTIV, MaskVol-to-eTIV, Ratio of MaskVol to eTIV, 1.034621, unitless
# Measure lhSurfaceHoles, lhSurfaceHoles, Number of defect holes in lh surfaces prior to fixing, 121, unitless
# Measure rhSurfaceHoles, rhSurfaceHoles, Number of defect holes in rh surfaces prior to fixing, 153, unitless
# Measure SurfaceHoles, SurfaceHoles, Total number of defect holes in surfaces prior to fixing, 274, unitless
# Measure EstimatedTotalIntraCranialVol, eTIV, Estimated Total Intracranial Volume, 1755226.867496, mm^3
# SegVolFile mri/aseg.mgz 
# SegVolFileTimeStamp  2019/12/12 01:16:39 
# ColorTable /home/span/acad/xzheng/freesurfer/ASegStatsLUT.txt 
# ColorTableTimeStamp 2017/01/19 09:00:02 
# InVolFile  mri/norm.mgz 
# InVolFileTimeStamp  2019/12/11 13:54:11 
# InVolFrame 0 
# PVVolFile  mri/norm.mgz 
# PVVolFileTimeStamp  2019/12/11 13:54:11 
# Excluding Cortical Gray and White Matter
# ExcludeSegId 0 2 3 41 42 
# VoxelVolume_mm3 1 
# TableCol  1 ColHeader Index 
# TableCol  1 FieldName Index 
# TableCol  1 Units     NA 
# TableCol  2 ColHeader SegId 
# TableCol  2 FieldName Segmentation Id
# TableCol  2 Units     NA
# TableCol  3 ColHeader NVoxels 
# TableCol  3 FieldName Number of Voxels
# TableCol  3 Units     unitless
# TableCol  4 ColHeader Volume_mm3
# TableCol  4 FieldName Volume
# TableCol  4 Units     mm^3
# TableCol  5 ColHeader StructName
# TableCol  5 FieldName Structure Name
# TableCol  5 Units     NA
# TableCol  6 ColHeader normMean 
# TableCol  6 FieldName Intensity normMean
# TableCol  6 Units     MR
# TableCol  7 ColHeader normStdDev
# TableCol  7 FieldName Itensity normStdDev
# TableCol  7 Units     MR
# TableCol  8 ColHeader normMin
# TableCol  8 FieldName Intensity normMin
# TableCol  8 Units     MR
# TableCol  9 ColHeader normMax
# TableCol  9 FieldName Intensity normMax
# TableCol  9 Units     MR
# TableCol 10 ColHeader normRange
# TableCol 10 FieldName Intensity normRange
# TableCol 10 Units     MR
# NRows 45 
# NTableCols 10 
# ColHeaders  Index SegId NVoxels Volume_mm3 StructName normMean normStdDev normMin normMax normRange  
  1   4     20107    20239.2  Left-Lateral-Ventricle            23.2009    10.8669     4.0000    87.0000    83.0000 
  2   5       862      885.8  Left-Inf-Lat-Vent                 37.2088    14.6216     6.0000    74.0000    68.0000 
  3   7     14691    15605.2  Left-Cerebellum-White-Matter      86.3324     5.9015    35.0000   104.0000    69.0000 
  4   8     60540    60242.4  Left-Cerebellum-Cortex            62.0032    11.5293     3.0000    90.0000    87.0000 
  5  10      6966     6713.4  Left-Thalamus-Proper              89.0843    10.5629    23.0000   111.0000    88.0000 
  6  11      3494     3367.4  Left-Caudate                      79.0764     9.1235    39.0000   105.0000    66.0000 
  7  12      4064     4086.0  Left-Putamen                      86.9129     5.8848    34.0000   108.0000    74.0000 
  8  13      1945     1895.3  Left-Pallidum                    100.0658     4.5952    66.0000   112.0000    46.0000 
  9  14      2488     2550.3  3rd-Ventricle                     24.3380    11.1388     8.0000    76.0000    68.0000 
 10  15      2731     2923.2  4th-Ventricle                     26.1886    11.1877     8.0000    79.0000    71.0000 
 11  16     23496    23400.6  Brain-Stem                        81.7669    10.1016    17.0000   109.0000    92.0000 
 12  17      4213     4015.1  Left-Hippocampus                  70.1602    10.3595    21.0000   100.0000    79.0000 
 13  18      1238     1208.6  Left-Amygdala                     70.3748     7.0396    40.0000    89.0000    49.0000 
 14  24      1703     1584.9  CSF                               36.5508    13.7511    10.0000    93.0000    83.0000 
 15  26       424      426.2  Left-Accumbens-area               77.0024     4.8973    51.0000    90.0000    39.0000 
 16  28      4243     4048.7  Left-VentralDC                    90.2385    11.7809    24.0000   116.0000    92.0000 
 17  30        67       87.2  Left-vessel                       51.1940    11.7644    26.0000    72.0000    46.0000 
 18  31      1319     1267.8  Left-choroid-plexus               46.2828    11.2714    17.0000    78.0000    61.0000 
 19  43     22764    22715.9  Right-Lateral-Ventricle           23.4710    11.1701     6.0000    94.0000    88.0000 
 20  44      1067     1132.8  Right-Inf-Lat-Vent                32.5698    13.3257     6.0000    77.0000    71.0000 
 21  46     15404    16320.4  Right-Cerebellum-White-Matter     85.6926     6.0812    35.0000   110.0000    75.0000 
 22  47     65992    65671.8  Right-Cerebellum-Cortex           60.7845    11.8471     1.0000    94.0000    93.0000 
 23  49      6516     6216.7  Right-Thalamus-Proper             88.3192    10.2351    29.0000   109.0000    80.0000 
 24  50      3413     3361.1  Right-Caudate                     79.2493     8.7977    44.0000   100.0000    56.0000 
 25  51      3861     3801.7  Right-Putamen                     84.9940     5.7942    47.0000   104.0000    57.0000 
 26  52      1750     1708.0  Right-Pallidum                    98.0994     4.1705    83.0000   114.0000    31.0000 
 27  53      4018     3724.8  Right-Hippocampus                 67.9059    10.7243    21.0000   108.0000    87.0000 
 28  54      1464     1397.1  Right-Amygdala                    69.1605     7.5964    33.0000    88.0000    55.0000 
 29  58       500      480.4  Right-Accumbens-area              77.6820     4.8099    54.0000    93.0000    39.0000 
 30  60      4149     3949.5  Right-VentralDC                   89.7628    11.5337    32.0000   111.0000    79.0000 
 31  62        41       52.3  Right-vessel                      57.0732     7.6433    42.0000    72.0000    30.0000 
 32  63      1303     1218.9  Right-choroid-plexus              44.5104    11.0973    15.0000    85.0000    70.0000 
 33  72         0        0.0  5th-Ventricle                      0.0000     0.0000     0.0000     0.0000     0.0000 
 34  77      6821     7093.0  WM-hypointensities                76.3906    11.9157    32.0000   113.0000    81.0000 
 35  78         0        0.0  Left-WM-hypointensities            0.0000     0.0000     0.0000     0.0000     0.0000 
 36  79         0        0.0  Right-WM-hypointensities           0.0000     0.0000     0.0000     0.0000     0.0000 
 37  80         0        0.0  non-WM-hypointensities             0.0000     0.0000     0.0000     0.0000     0.0000 
 38  81         0        0.0  Left-non-WM-hypointensities        0.0000     0.0000     0.0000     0.0000     0.0000 
 39  82         0        0.0  Right-non-WM-hypointensities       0.0000     0.0000     0.0000     0.0000     0.0000 
 40  85       238      255.0  Optic-Chiasm                      76.6513    16.4753    27.0000   116.0000    89.0000 
 41 251      1068      959.4  CC_Posterior                      91.9616    20.1443    17.0000   114.0000    97.0000 
 42 252       451      373.9  CC_Mid_Posterior                  82.9845    20.4445    26.0000   114.0000    88.0000 
 43 253       402      361.2  CC_Central                        90.8383    20.0152    26.0000   118.0000    92.0000 
 44 254       349      301.1  CC_Mid_Anterior                   89.4413    19.5983    42.0000   114.0000    72.0000 
 45 255       712      666.2  CC_Anterior                       95.3694    15.8127    41.0000   117.0000    76.0000 
