# Supplementary material for: Computer assisted diagnosis of Alzheimer’s disease using statistical likelihood-ratio test
Source: PLoS One. 2023 Feb 17;18(2):e0279574. doi: 10.1371/journal.pone.0279574 (PMC9937475; doi:10.1371/journal.pone.0279574)
Supplement: S3 File — (ZIP) [file pone.0279574.s003.zip › AD_Results_MIRIAD/miriad_188_1/stats/lh.aparc.a2009s.stats]

# Table of FreeSurfer cortical parcellation anatomical statistics 
# 
# CreationTime 2019/12/11-13:58:48-GMT
# generating_program mris_anatomical_stats
# cvs_version $Id: mris_anatomical_stats.c,v 1.79 2016/03/14 15:15:34 greve Exp $
# mrisurf.c-cvs_version $Id: mrisurf.c,v 1.781.2.6 2016/12/27 16:47:14 zkaufman Exp $
# cmdline mris_anatomical_stats -th3 -mgz -cortex ../label/lh.cortex.label -f ../stats/lh.aparc.a2009s.stats -b -a ../label/lh.aparc.a2009s.annot -c ../label/aparc.annot.a2009s.ctab miriad_188_AD_M_01_MR_1 lh white 
# sysname  Linux
# hostname ada
# machine  x86_64
# user     xzheng
# 
# SUBJECTS_DIR /home/span/acad/xzheng/freesurfer/subjects
# anatomy_type surface
# subjectname miriad_188_AD_M_01_MR_1
# hemi lh
# AnnotationFile ../label/lh.aparc.a2009s.annot
# AnnotationFileTimeStamp 2019/12/12 00:58:22
# Measure Cortex, NumVert, Number of Vertices, 141678, unitless
# Measure Cortex, WhiteSurfArea, White Surface Total Area, 91706.3, mm^2
# Measure Cortex, MeanThickness, Mean Thickness, 2.33509, mm
# Measure BrainSeg, BrainSegVol, Brain Segmentation Volume, 1228338.000000, mm^3
# Measure BrainSegNotVent, BrainSegVolNotVent, Brain Segmentation Volume Without Ventricles, 1174016.000000, mm^3
# Measure BrainSegNotVentSurf, BrainSegVolNotVentSurf, Brain Segmentation Volume Without Ventricles from Surf, 1173256.045590, mm^3
# Measure Cortex, CortexVol Total cortical gray matter volume, 457810.509448, mm^3
# Measure SupraTentorial, SupraTentorialVol, Supratentorial volume, 1065218.045590, mm^3
# Measure SupraTentorialNotVent, SupraTentorialVolNotVent, Supratentorial volume, 1017818.045590, mm^3
# Measure EstimatedTotalIntraCranialVol, eTIV, Estimated Total Intracranial Volume, 1755226.867496, mm^3
# NTableCols 10
# TableCol  1 ColHeader StructName
# TableCol  1 FieldName Structure Name
# TableCol  1 Units     NA
# TableCol  2 ColHeader NumVert
# TableCol  2 FieldName Number of Vertices
# TableCol  2 Units     unitless
# TableCol  3 ColHeader SurfArea
# TableCol  3 FieldName Surface Area
# TableCol  3 Units     mm^2
# TableCol  4 ColHeader GrayVol
# TableCol  4 FieldName Gray Matter Volume
# TableCol  4 Units     mm^3
# TableCol  5 ColHeader ThickAvg 
# TableCol  5 FieldName Average Thickness
# TableCol  5 Units     mm
# TableCol  6 ColHeader ThickStd
# TableCol  6 FieldName Thickness StdDev
# TableCol  6 Units     mm 
# TableCol  7 ColHeader MeanCurv
# TableCol  7 FieldName Integrated Rectified Mean Curvature
# TableCol  7 Units     mm^-1
# TableCol  8 ColHeader GausCurv 
# TableCol  8 FieldName Integrated Rectified Gaussian Curvature
# TableCol  8 Units     mm^-2
# TableCol  9 ColHeader  FoldInd
# TableCol  9 FieldName  Folding Index 
# TableCol  9 Units      unitless 
# TableCol 10 ColHeader CurvInd
# TableCol 10 FieldName Intrinsic Curvature Index
# TableCol 10 Units     unitless
# ColHeaders StructName NumVert SurfArea GrayVol ThickAvg ThickStd MeanCurv GausCurv FoldInd CurvInd
G&S_frontomargin                         1461    971   2668  2.613 0.589     0.152     0.042       22     2.4
G&S_occipital_inf                        2219   1439   4095  2.510 0.639     0.153     0.053       39     4.7
G&S_paracentral                          1975   1083   2724  2.259 0.583     0.110     0.032       16     2.8
G&S_subcentral                           1612   1009   3196  2.706 0.505     0.138     0.043       19     2.8
G&S_transv_frontopol                      735    454   1606  2.874 0.576     0.152     0.055       14     1.6
G&S_cingul-Ant                           2515   1736   4934  2.587 0.533     0.129     0.031       30     3.2
G&S_cingul-Mid-Ant                       1566   1098   2379  2.166 0.527     0.123     0.029       19     1.8
G&S_cingul-Mid-Post                      1222    888   2256  2.465 0.539     0.120     0.023       13     1.2
G_cingul-Post-dorsal                      613    437   1518  2.618 0.456     0.166     0.042       11     1.1
G_cingul-Post-ventral                     407    272    726  2.241 0.541     0.127     0.032        6     0.5
G_cuneus                                 2578   1615   2963  1.764 0.500     0.145     0.043       38     4.8
G_front_inf-Opercular                    1630   1010   3462  2.677 0.591     0.127     0.038       19     2.5
G_front_inf-Orbital                       435    253    950  2.594 0.642     0.131     0.076        9     1.6
G_front_inf-Triangul                     1434    786   2661  2.611 0.563     0.114     0.045       16     2.5
G_front_middle                           5841   3576  10537  2.450 0.541     0.140     0.052      103    12.6
G_front_sup                              8181   5247  17817  2.728 0.665     0.140     0.047      135    15.1
G_Ins_lg&S_cent_ins                       776    500   1530  3.091 0.655     0.123     0.030        9     1.0
G_insular_short                           844    543   2287  3.381 0.675     0.146     0.057       16     1.8
G_occipital_middle                       3034   1803   4958  2.206 0.614     0.140     0.049       50     5.9
G_occipital_sup                          1744   1069   2756  2.242 0.653     0.133     0.039       22     2.5
G_oc-temp_lat-fusifor                    2322   1623   5243  2.680 0.626     0.163     0.052       46     5.4
G_oc-temp_med-Lingual                    3939   2416   4888  1.843 0.575     0.153     0.046       65     7.6
G_oc-temp_med-Parahip                    1554   1091   3518  2.646 0.794     0.115     0.031       17     1.6
G_orbital                                2727   1708   5761  2.586 0.820     0.137     0.045       41     4.9
G_pariet_inf-Angular                     2786   1631   4663  2.367 0.543     0.136     0.047       44     5.5
G_pariet_inf-Supramar                    3115   1989   6152  2.539 0.529     0.140     0.046       45     5.8
G_parietal_sup                           3464   1908   5107  2.208 0.525     0.122     0.044       49     5.7
G_postcentral                            3308   1860   4370  2.002 0.536     0.112     0.031       33     4.1
G_precentral                             2853   1497   4706  2.526 0.662     0.113     0.042       31     5.1
G_precuneus                              2275   1356   3887  2.260 0.576     0.122     0.035       28     3.2
G_rectus                                 1184    740   2181  2.217 0.708     0.116     0.028       15     1.4
G_subcallosal                             742    442   1089  2.508 0.977     0.094     0.038        6     0.8
G_temp_sup-G_T_transv                    1009    498   1561  2.478 0.406     0.106     0.030       11     1.1
G_temp_sup-Lateral                       2563   1632   6104  2.776 0.641     0.148     0.057       45     6.0
G_temp_sup-Plan_polar                     744    530   1814  2.995 0.622     0.094     0.019        4     0.5
G_temp_sup-Plan_tempo                    1134    736   1971  2.421 0.526     0.104     0.027        9     1.3
G_temporal_inf                           2619   1685   5138  2.320 0.730     0.163     0.080       74     9.6
G_temporal_middle                        2763   1848   7671  2.690 0.771     0.160     0.061       67     7.5
Lat_Fis-ant-Horizont                      302    216    410  2.233 0.567     0.105     0.021        2     0.2
Lat_Fis-ant-Vertical                      419    303    571  2.385 0.668     0.127     0.023        4     0.4
Lat_Fis-post                             1239    849   1597  2.301 0.524     0.103     0.020        6     1.1
Pole_occipital                           2821   1757   3722  1.927 0.701     0.142     0.046       37     5.1
Pole_temporal                            1886   1383   6019  2.969 0.722     0.152     0.058       36     4.2
S_calcarine                              3222   2267   3230  1.668 0.600     0.128     0.029       31     4.0
S_central                                3408   2388   3405  1.620 0.454     0.111     0.022       22     3.5
S_cingul-Marginalis                      1108    788   1536  2.114 0.544     0.095     0.016        6     0.8
S_circular_insula_ant                     577    397    930  2.709 0.610     0.107     0.030        4     0.7
S_circular_insula_inf                    1781   1221   2593  2.458 0.549     0.083     0.013        7     0.9
S_circular_insula_sup                    1940   1369   2963  2.594 0.510     0.104     0.020        9     1.7
S_collat_transv_ant                       942    694   1486  2.183 0.556     0.113     0.018        7     0.6
S_collat_transv_post                      589    393    620  1.903 0.531     0.138     0.032        6     0.9
S_front_inf                              2289   1558   3250  2.249 0.461     0.125     0.031       19     2.8
S_front_middle                           1653   1130   2370  2.167 0.552     0.119     0.026       14     1.6
S_front_sup                              2820   1927   4103  2.389 0.579     0.119     0.030       21     3.4
S_interm_prim-Jensen                      224    161    274  1.922 0.371     0.125     0.026        1     0.3
S_intrapariet&P_trans                    3311   2265   4268  2.040 0.534     0.108     0.022       20     3.3
S_oc_middle&Lunatus                       887    619   1118  2.037 0.416     0.131     0.034        8     1.3
S_oc_sup&transversal                     1438    902   1711  1.974 0.478     0.126     0.033       15     2.0
S_occipital_ant                           646    443    845  2.133 0.402     0.139     0.044        8     1.2
S_oc-temp_lat                             725    538   1167  2.477 0.654     0.119     0.025        5     0.7
S_oc-temp_med&Lingual                    1827   1279   2604  2.106 0.682     0.116     0.028       16     2.0
S_orbital_lateral                         404    284    546  2.470 0.429     0.147     0.031        5     0.6
S_orbital_med-olfact                      861    584    983  2.125 0.723     0.116     0.017        8     0.6
S_orbital-H_Shaped                       1833   1185   3274  2.879 0.559     0.124     0.030       19     2.2
S_parieto_occipital                      2282   1453   2696  1.987 0.457     0.125     0.030       25     2.7
S_pericallosal                           1609   1013   1657  2.026 1.009     0.126     0.032       29     1.8
S_postcentral                            3924   2596   5207  2.042 0.499     0.100     0.021       24     3.6
S_precentral-inf-part                    1876   1280   2696  2.398 0.544     0.120     0.027       13     2.3
S_precentral-sup-part                    1072    725   1514  2.289 0.523     0.114     0.033        7     1.8
S_suborbital                              738    512    954  2.382 0.555     0.109     0.014        6     0.4
S_subparietal                             965    678   1253  2.027 0.550     0.112     0.022        7     1.0
S_temporal_inf                           1408    998   1840  2.080 0.619     0.126     0.031       16     1.8
S_temporal_sup                           6203   4213   9667  2.368 0.540     0.112     0.032       54     7.3
S_temporal_transverse                     526    357    591  1.921 0.496     0.108     0.020        3     0.5
