# Supplementary material for: Computer assisted diagnosis of Alzheimer’s disease using statistical likelihood-ratio test
Source: PLoS One. 2023 Feb 17;18(2):e0279574. doi: 10.1371/journal.pone.0279574 (PMC9937475; doi:10.1371/journal.pone.0279574)
Supplement: S3 File — (ZIP) [file pone.0279574.s003.zip › AD_Results_MIRIAD/miriad_188_1/stats/lh.aparc.DKTatlas.stats]

# Table of FreeSurfer cortical parcellation anatomical statistics 
# 
# CreationTime 2019/12/11-14:00:33-GMT
# generating_program mris_anatomical_stats
# cvs_version $Id: mris_anatomical_stats.c,v 1.79 2016/03/14 15:15:34 greve Exp $
# mrisurf.c-cvs_version $Id: mrisurf.c,v 1.781.2.6 2016/12/27 16:47:14 zkaufman Exp $
# cmdline mris_anatomical_stats -th3 -mgz -cortex ../label/lh.cortex.label -f ../stats/lh.aparc.DKTatlas.stats -b -a ../label/lh.aparc.DKTatlas.annot -c ../label/aparc.annot.DKTatlas.ctab miriad_188_AD_M_01_MR_1 lh white 
# sysname  Linux
# hostname ada
# machine  x86_64
# user     xzheng
# 
# SUBJECTS_DIR /home/span/acad/xzheng/freesurfer/subjects
# anatomy_type surface
# subjectname miriad_188_AD_M_01_MR_1
# hemi lh
# AnnotationFile ../label/lh.aparc.DKTatlas.annot
# AnnotationFileTimeStamp 2019/12/12 01:00:08
# Measure Cortex, NumVert, Number of Vertices, 141678, unitless
# Measure Cortex, WhiteSurfArea, White Surface Total Area, 91706.3, mm^2
# Measure Cortex, MeanThickness, Mean Thickness, 2.33509, mm
# Measure BrainSeg, BrainSegVol, Brain Segmentation Volume, 1228338.000000, mm^3
# Measure BrainSegNotVent, BrainSegVolNotVent, Brain Segmentation Volume Without Ventricles, 1174016.000000, mm^3
# Measure BrainSegNotVentSurf, BrainSegVolNotVentSurf, Brain Segmentation Volume Without Ventricles from Surf, 1173256.045590, mm^3
# Measure Cortex, CortexVol Total cortical gray matter volume, 457810.509448, mm^3
# Measure SupraTentorial, SupraTentorialVol, Supratentorial volume, 1065218.045590, mm^3
# Measure SupraTentorialNotVent, SupraTentorialVolNotVent, Supratentorial volume, 1017818.045590, mm^3
# Measure EstimatedTotalIntraCranialVol, eTIV, Estimated Total Intracranial Volume, 1755226.867496, mm^3
# NTableCols 10
# TableCol  1 ColHeader StructName
# TableCol  1 FieldName Structure Name
# TableCol  1 Units     NA
# TableCol  2 ColHeader NumVert
# TableCol  2 FieldName Number of Vertices
# TableCol  2 Units     unitless
# TableCol  3 ColHeader SurfArea
# TableCol  3 FieldName Surface Area
# TableCol  3 Units     mm^2
# TableCol  4 ColHeader GrayVol
# TableCol  4 FieldName Gray Matter Volume
# TableCol  4 Units     mm^3
# TableCol  5 ColHeader ThickAvg 
# TableCol  5 FieldName Average Thickness
# TableCol  5 Units     mm
# TableCol  6 ColHeader ThickStd
# TableCol  6 FieldName Thickness StdDev
# TableCol  6 Units     mm 
# TableCol  7 ColHeader MeanCurv
# TableCol  7 FieldName Integrated Rectified Mean Curvature
# TableCol  7 Units     mm^-1
# TableCol  8 ColHeader GausCurv 
# TableCol  8 FieldName Integrated Rectified Gaussian Curvature
# TableCol  8 Units     mm^-2
# TableCol  9 ColHeader  FoldInd
# TableCol  9 FieldName  Folding Index 
# TableCol  9 Units      unitless 
# TableCol 10 ColHeader CurvInd
# TableCol 10 FieldName Intrinsic Curvature Index
# TableCol 10 Units     unitless
# ColHeaders StructName NumVert SurfArea GrayVol ThickAvg ThickStd MeanCurv GausCurv FoldInd CurvInd
caudalanteriorcingulate                  1644   1117   2790  2.331 0.640     0.131     0.030       25     1.9
caudalmiddlefrontal                      4366   2722   6934  2.416 0.549     0.126     0.046       52     8.8
cuneus                                   3502   2236   4235  1.883 0.484     0.144     0.040       52     6.0
entorhinal                                813    566   1974  2.720 0.884     0.113     0.031        8     0.9
fusiform                                 4519   3209   8809  2.475 0.666     0.146     0.042       72     8.0
inferiorparietal                         7137   4491  10876  2.218 0.581     0.129     0.042       90    11.9
inferiortemporal                         4929   3347   9836  2.375 0.762     0.152     0.063      107    13.7
isthmuscingulate                         2085   1357   2860  2.020 0.713     0.123     0.033       29     2.4
lateraloccipital                         9295   5881  14064  2.185 0.660     0.142     0.045      133    16.8
lateralorbitofrontal                     5047   3305   9487  2.700 0.757     0.135     0.034       63     7.0
lingual                                  5666   3635   6662  1.795 0.537     0.138     0.038       74     9.2
medialorbitofrontal                      2588   1657   4012  2.241 0.689     0.101     0.024       24     2.2
middletemporal                           6112   4181  13468  2.545 0.696     0.139     0.047      101    11.9
parahippocampal                           976    695   2071  2.636 0.740     0.113     0.023        9     0.7
paracentral                              2986   1766   4663  2.465 0.578     0.105     0.027       20     3.4
parsopercularis                          2548   1628   4452  2.556 0.587     0.126     0.033       26     3.5
parsorbitalis                            1046    662   2080  2.657 0.627     0.121     0.049       14     2.2
parstriangularis                         2722   1715   4398  2.385 0.523     0.113     0.034       24     4.0
pericalcarine                            2368   1641   2019  1.405 0.339     0.143     0.036       28     3.6
postcentral                              8771   5426  11710  2.000 0.623     0.111     0.028       74    10.0
posteriorcingulate                       1799   1266   3210  2.427 0.601     0.136     0.029       29     2.3
precentral                               7496   4612  11350  2.341 0.675     0.117     0.035       66    11.5
precuneus                                4966   3180   7357  2.157 0.577     0.117     0.029       50     5.5
rostralanteriorcingulate                 2127   1430   4050  2.626 0.803     0.129     0.032       26     2.7
rostralmiddlefrontal                     6703   4354  11047  2.361 0.506     0.141     0.044      102    11.8
superiorfrontal                         12608   8371  24897  2.612 0.657     0.135     0.042      182    20.7
superiorparietal                         7813   4704  10851  2.130 0.528     0.114     0.033       80    10.4
superiortemporal                         9275   6119  18151  2.606 0.614     0.117     0.034      100    13.1
supramarginal                            5475   3694   9309  2.347 0.536     0.121     0.034       52     7.5
transversetemporal                       1018    531   1404  2.346 0.394     0.109     0.030        9     1.1
insula                                   3278   2207   6493  2.944 0.728     0.114     0.031       33     4.0
