# Supplementary material for: Computer assisted diagnosis of Alzheimer’s disease using statistical likelihood-ratio test
Source: PLoS One. 2023 Feb 17;18(2):e0279574. doi: 10.1371/journal.pone.0279574 (PMC9937475; doi:10.1371/journal.pone.0279574)
Supplement: S3 File — (ZIP) [file pone.0279574.s003.zip › AD_Results_MIRIAD/miriad_188_1/stats/lh.aparc.pial.stats]

# Table of FreeSurfer cortical parcellation anatomical statistics 
# 
# CreationTime 2019/12/11-13:56:31-GMT
# generating_program mris_anatomical_stats
# cvs_version $Id: mris_anatomical_stats.c,v 1.79 2016/03/14 15:15:34 greve Exp $
# mrisurf.c-cvs_version $Id: mrisurf.c,v 1.781.2.6 2016/12/27 16:47:14 zkaufman Exp $
# cmdline mris_anatomical_stats -th3 -mgz -cortex ../label/lh.cortex.label -f ../stats/lh.aparc.pial.stats -b -a ../label/lh.aparc.annot -c ../label/aparc.annot.ctab miriad_188_AD_M_01_MR_1 lh pial 
# sysname  Linux
# hostname ada
# machine  x86_64
# user     xzheng
# 
# SUBJECTS_DIR /home/span/acad/xzheng/freesurfer/subjects
# anatomy_type surface
# subjectname miriad_188_AD_M_01_MR_1
# hemi lh
# AnnotationFile ../label/lh.aparc.annot
# AnnotationFileTimeStamp 2019/12/12 00:22:49
# Measure Cortex, NumVert, Number of Vertices, 141659, unitless
# Measure Cortex, PialSurfArea, Pial Surface Total Area, 106982, mm^2
# Measure Cortex, MeanThickness, Mean Thickness, 2.33506, mm
# Measure BrainSeg, BrainSegVol, Brain Segmentation Volume, 1228338.000000, mm^3
# Measure BrainSegNotVent, BrainSegVolNotVent, Brain Segmentation Volume Without Ventricles, 1174016.000000, mm^3
# Measure BrainSegNotVentSurf, BrainSegVolNotVentSurf, Brain Segmentation Volume Without Ventricles from Surf, 1173256.045590, mm^3
# Measure Cortex, CortexVol Total cortical gray matter volume, 457810.509448, mm^3
# Measure SupraTentorial, SupraTentorialVol, Supratentorial volume, 1065218.045590, mm^3
# Measure SupraTentorialNotVent, SupraTentorialVolNotVent, Supratentorial volume, 1017818.045590, mm^3
# Measure EstimatedTotalIntraCranialVol, eTIV, Estimated Total Intracranial Volume, 1755226.867496, mm^3
# NTableCols 10
# TableCol  1 ColHeader StructName
# TableCol  1 FieldName Structure Name
# TableCol  1 Units     NA
# TableCol  2 ColHeader NumVert
# TableCol  2 FieldName Number of Vertices
# TableCol  2 Units     unitless
# TableCol  3 ColHeader SurfArea
# TableCol  3 FieldName Surface Area
# TableCol  3 Units     mm^2
# TableCol  4 ColHeader GrayVol
# TableCol  4 FieldName Gray Matter Volume
# TableCol  4 Units     mm^3
# TableCol  5 ColHeader ThickAvg 
# TableCol  5 FieldName Average Thickness
# TableCol  5 Units     mm
# TableCol  6 ColHeader ThickStd
# TableCol  6 FieldName Thickness StdDev
# TableCol  6 Units     mm 
# TableCol  7 ColHeader MeanCurv
# TableCol  7 FieldName Integrated Rectified Mean Curvature
# TableCol  7 Units     mm^-1
# TableCol  8 ColHeader GausCurv 
# TableCol  8 FieldName Integrated Rectified Gaussian Curvature
# TableCol  8 Units     mm^-2
# TableCol  9 ColHeader  FoldInd
# TableCol  9 FieldName  Folding Index 
# TableCol  9 Units      unitless 
# TableCol 10 ColHeader CurvInd
# TableCol 10 FieldName Intrinsic Curvature Index
# TableCol 10 Units     unitless
# ColHeaders StructName NumVert SurfArea GrayVol ThickAvg ThickStd MeanCurv GausCurv FoldInd CurvInd
bankssts                                 1638   1002   2443  2.351 0.438     0.110     0.027       39     2.0
caudalanteriorcingulate                   970    693   1539  2.314 0.759     0.137     0.032       19     1.4
caudalmiddlefrontal                      4113   2791   6484  2.428 0.548     0.116     0.030       48     5.4
cuneus                                   2590   1845   3123  1.841 0.501     0.120     0.025       33     2.6
entorhinal                               1066   1068   2464  2.767 0.861     0.136     0.032       11     1.4
fusiform                                 4930   4393  10015  2.517 0.685     0.149     0.038      130     8.8
inferiorparietal                         7342   5594  11491  2.232 0.588     0.135     0.032      115    11.0
inferiortemporal                         4881   4494   9367  2.334 0.735     0.162     0.040       79     9.3
isthmuscingulate                         2106   1496   2894  2.017 0.720     0.131     0.036       32     3.0
lateraloccipital                         9192   6851  13910  2.179 0.657     0.129     0.033      142    13.4
lateralorbitofrontal                     4510   3240   8305  2.644 0.763     0.125     0.030       53     6.0
lingual                                  5608   3925   6620  1.800 0.541     0.124     0.030       70     7.1
medialorbitofrontal                      3112   2303   4956  2.310 0.676     0.109     0.021       24     2.8
middletemporal                           4452   4670  10590  2.605 0.736     0.177     0.039       71     8.2
parahippocampal                           865    817   1865  2.666 0.741     0.152     0.036       10     1.4
paracentral                              2590   1705   3882  2.442 0.580     0.091     0.019       17     1.9
parsopercularis                          2742   2011   4815  2.568 0.610     0.114     0.022       28     2.4
parsorbitalis                            1115    912   2265  2.712 0.602     0.132     0.037       15     1.6
parstriangularis                         2316   1639   3782  2.393 0.496     0.110     0.025       29     2.4
pericalcarine                            2368   1428   2032  1.405 0.337     0.118     0.030       52     3.1
postcentral                              7806   5646  10438  1.982 0.631     0.107     0.021       57     6.8
posteriorcingulate                       1669   1332   3032  2.436 0.607     0.136     0.033       31     2.4
precentral                               7536   5142  11427  2.327 0.671     0.095     0.022       59     7.3
precuneus                                5091   3534   7363  2.144 0.573     0.120     0.025       53     5.4
rostralanteriorcingulate                 1653   1333   3215  2.665 0.860     0.141     0.029       21     2.1
rostralmiddlefrontal                     9288   6624  15438  2.382 0.547     0.132     0.058      266    31.7
superiorfrontal                         11376   9244  22713  2.620 0.643     0.134     0.037      171    16.9
superiorparietal                         9574   6664  13177  2.111 0.521     0.112     0.023      101     8.7
superiortemporal                         7207   5705  13680  2.588 0.596     0.121     0.023       69     7.2
supramarginal                            5908   4432   9922  2.337 0.532     0.118     0.024       50     5.7
frontalpole                               353    450   1046  2.988 0.641     0.203     0.032        4     0.6
temporalpole                              742    982   2382  3.070 0.640     0.181     0.031        9     1.1
transversetemporal                       1018    675   1404  2.341 0.395     0.091     0.014        5     0.5
insula                                   4002   2382   7409  2.893 0.728     0.101     0.023       42     3.5
