# Supplementary material for: Computer assisted diagnosis of Alzheimer’s disease using statistical likelihood-ratio test
Source: PLoS One. 2023 Feb 17;18(2):e0279574. doi: 10.1371/journal.pone.0279574 (PMC9937475; doi:10.1371/journal.pone.0279574)
Supplement: S3 File — (ZIP) [file pone.0279574.s003.zip › AD_Results_MIRIAD/miriad_188_1/stats/lh.aparc.stats]

# Table of FreeSurfer cortical parcellation anatomical statistics 
# 
# CreationTime 2019/12/11-13:55:59-GMT
# generating_program mris_anatomical_stats
# cvs_version $Id: mris_anatomical_stats.c,v 1.79 2016/03/14 15:15:34 greve Exp $
# mrisurf.c-cvs_version $Id: mrisurf.c,v 1.781.2.6 2016/12/27 16:47:14 zkaufman Exp $
# cmdline mris_anatomical_stats -th3 -mgz -cortex ../label/lh.cortex.label -f ../stats/lh.aparc.stats -b -a ../label/lh.aparc.annot -c ../label/aparc.annot.ctab miriad_188_AD_M_01_MR_1 lh white 
# sysname  Linux
# hostname ada
# machine  x86_64
# user     xzheng
# 
# SUBJECTS_DIR /home/span/acad/xzheng/freesurfer/subjects
# anatomy_type surface
# subjectname miriad_188_AD_M_01_MR_1
# hemi lh
# AnnotationFile ../label/lh.aparc.annot
# AnnotationFileTimeStamp 2019/12/12 00:22:49
# Measure Cortex, NumVert, Number of Vertices, 141659, unitless
# Measure Cortex, WhiteSurfArea, White Surface Total Area, 91693.1, mm^2
# Measure Cortex, MeanThickness, Mean Thickness, 2.33506, mm
# Measure BrainSeg, BrainSegVol, Brain Segmentation Volume, 1228338.000000, mm^3
# Measure BrainSegNotVent, BrainSegVolNotVent, Brain Segmentation Volume Without Ventricles, 1174016.000000, mm^3
# Measure BrainSegNotVentSurf, BrainSegVolNotVentSurf, Brain Segmentation Volume Without Ventricles from Surf, 1173256.045590, mm^3
# Measure Cortex, CortexVol Total cortical gray matter volume, 457810.509448, mm^3
# Measure SupraTentorial, SupraTentorialVol, Supratentorial volume, 1065218.045590, mm^3
# Measure SupraTentorialNotVent, SupraTentorialVolNotVent, Supratentorial volume, 1017818.045590, mm^3
# Measure EstimatedTotalIntraCranialVol, eTIV, Estimated Total Intracranial Volume, 1755226.867496, mm^3
# NTableCols 10
# TableCol  1 ColHeader StructName
# TableCol  1 FieldName Structure Name
# TableCol  1 Units     NA
# TableCol  2 ColHeader NumVert
# TableCol  2 FieldName Number of Vertices
# TableCol  2 Units     unitless
# TableCol  3 ColHeader SurfArea
# TableCol  3 FieldName Surface Area
# TableCol  3 Units     mm^2
# TableCol  4 ColHeader GrayVol
# TableCol  4 FieldName Gray Matter Volume
# TableCol  4 Units     mm^3
# TableCol  5 ColHeader ThickAvg 
# TableCol  5 FieldName Average Thickness
# TableCol  5 Units     mm
# TableCol  6 ColHeader ThickStd
# TableCol  6 FieldName Thickness StdDev
# TableCol  6 Units     mm 
# TableCol  7 ColHeader MeanCurv
# TableCol  7 FieldName Integrated Rectified Mean Curvature
# TableCol  7 Units     mm^-1
# TableCol  8 ColHeader GausCurv 
# TableCol  8 FieldName Integrated Rectified Gaussian Curvature
# TableCol  8 Units     mm^-2
# TableCol  9 ColHeader  FoldInd
# TableCol  9 FieldName  Folding Index 
# TableCol  9 Units      unitless 
# TableCol 10 ColHeader CurvInd
# TableCol 10 FieldName Intrinsic Curvature Index
# TableCol 10 Units     unitless
# ColHeaders StructName NumVert SurfArea GrayVol ThickAvg ThickStd MeanCurv GausCurv FoldInd CurvInd
bankssts                                 1638   1074   2443  2.351 0.438     0.122     0.036       18     2.4
caudalanteriorcingulate                   970    634   1539  2.314 0.759     0.133     0.035       16     1.3
caudalmiddlefrontal                      4113   2546   6484  2.428 0.548     0.125     0.046       49     8.3
cuneus                                   2590   1684   3123  1.841 0.501     0.146     0.040       40     4.3
entorhinal                               1066    726   2464  2.767 0.861     0.116     0.033       10     1.4
fusiform                                 4930   3507  10015  2.517 0.685     0.147     0.045       80     9.1
inferiorparietal                         7342   4617  11491  2.232 0.588     0.130     0.044       95    12.6
inferiortemporal                         4881   3319   9367  2.334 0.735     0.151     0.062      107    13.4
isthmuscingulate                         2106   1371   2894  2.017 0.720     0.124     0.033       29     2.4
lateraloccipital                         9192   5830  13910  2.179 0.657     0.143     0.045      130    16.4
lateralorbitofrontal                     4510   2970   8305  2.644 0.763     0.130     0.031       52     5.6
lingual                                  5608   3584   6620  1.800 0.541     0.136     0.037       73     8.9
medialorbitofrontal                      3112   2017   4956  2.310 0.676     0.106     0.025       30     2.8
middletemporal                           4452   3055  10590  2.605 0.736     0.138     0.047       78     8.9
parahippocampal                           865    620   1865  2.666 0.741     0.112     0.023        8     0.7
paracentral                              2590   1513   3882  2.442 0.580     0.105     0.026       18     3.0
parsopercularis                          2742   1746   4815  2.568 0.610     0.124     0.033       28     3.8
parsorbitalis                            1115    671   2265  2.712 0.602     0.129     0.050       16     1.9
parstriangularis                         2316   1445   3782  2.393 0.496     0.112     0.039       23     4.1
pericalcarine                            2368   1645   2032  1.405 0.337     0.143     0.036       29     3.6
postcentral                              7806   4814  10438  1.982 0.631     0.111     0.028       66     9.1
posteriorcingulate                       1669   1165   3032  2.436 0.607     0.138     0.030       28     2.3
precentral                               7536   4642  11427  2.327 0.671     0.118     0.035       67    11.5
precuneus                                5091   3273   7363  2.144 0.573     0.119     0.029       50     6.1
rostralanteriorcingulate                 1653   1093   3215  2.665 0.860     0.130     0.033       22     2.2
rostralmiddlefrontal                     9288   6132  15438  2.382 0.547     0.140     0.041      137    15.3
superiorfrontal                         11376   7596  22713  2.620 0.643     0.133     0.041      160    18.4
superiorparietal                         9574   5795  13177  2.111 0.521     0.117     0.034      101    12.9
superiortemporal                         7207   4695  13680  2.588 0.596     0.117     0.034       78    10.1
supramarginal                            5908   3959   9922  2.337 0.532     0.121     0.033       57     7.9
frontalpole                               353    235   1046  2.988 0.641     0.165     0.056        6     0.8
temporalpole                              742    559   2382  3.070 0.640     0.127     0.039       10     1.1
transversetemporal                       1018    532   1404  2.341 0.395     0.109     0.030        9     1.1
insula                                   4002   2687   7409  2.893 0.728     0.114     0.032       38     5.0
