# Supplementary material for: Computer assisted diagnosis of Alzheimer’s disease using statistical likelihood-ratio test
Source: PLoS One. 2023 Feb 17;18(2):e0279574. doi: 10.1371/journal.pone.0279574 (PMC9937475; doi:10.1371/journal.pone.0279574)
Supplement: S3 File — (ZIP) [file pone.0279574.s003.zip › AD_Results_MIRIAD/miriad_188_1/stats/lh.BA_exvivo.thresh.stats]

# Table of FreeSurfer cortical parcellation anatomical statistics 
# 
# CreationTime 2019/12/11-14:33:20-GMT
# generating_program mris_anatomical_stats
# cvs_version $Id: mris_anatomical_stats.c,v 1.79 2016/03/14 15:15:34 greve Exp $
# mrisurf.c-cvs_version $Id: mrisurf.c,v 1.781.2.6 2016/12/27 16:47:14 zkaufman Exp $
# cmdline mris_anatomical_stats -th3 -mgz -f ../stats/lh.BA_exvivo.thresh.stats -b -a ./lh.BA_exvivo.thresh.annot -c ./BA_exvivo.thresh.ctab miriad_188_AD_M_01_MR_1 lh white 
# sysname  Linux
# hostname ada
# machine  x86_64
# user     xzheng
# 
# SUBJECTS_DIR /home/span/acad/xzheng/freesurfer/subjects
# anatomy_type surface
# subjectname miriad_188_AD_M_01_MR_1
# hemi lh
# AnnotationFile ./lh.BA_exvivo.thresh.annot
# AnnotationFileTimeStamp 2019/12/12 01:32:52
# Measure Cortex, NumVert, Number of Vertices, 150162, unitless
# Measure Cortex, WhiteSurfArea, White Surface Total Area, 97379.3, mm^2
# Measure BrainSeg, BrainSegVol, Brain Segmentation Volume, 1228338.000000, mm^3
# Measure BrainSegNotVent, BrainSegVolNotVent, Brain Segmentation Volume Without Ventricles, 1174016.000000, mm^3
# Measure BrainSegNotVentSurf, BrainSegVolNotVentSurf, Brain Segmentation Volume Without Ventricles from Surf, 1173256.045590, mm^3
# Measure Cortex, CortexVol Total cortical gray matter volume, 457810.509448, mm^3
# Measure SupraTentorial, SupraTentorialVol, Supratentorial volume, 1065218.045590, mm^3
# Measure SupraTentorialNotVent, SupraTentorialVolNotVent, Supratentorial volume, 1017818.045590, mm^3
# Measure EstimatedTotalIntraCranialVol, eTIV, Estimated Total Intracranial Volume, 1755226.867496, mm^3
# NTableCols 10
# TableCol  1 ColHeader StructName
# TableCol  1 FieldName Structure Name
# TableCol  1 Units     NA
# TableCol  2 ColHeader NumVert
# TableCol  2 FieldName Number of Vertices
# TableCol  2 Units     unitless
# TableCol  3 ColHeader SurfArea
# TableCol  3 FieldName Surface Area
# TableCol  3 Units     mm^2
# TableCol  4 ColHeader GrayVol
# TableCol  4 FieldName Gray Matter Volume
# TableCol  4 Units     mm^3
# TableCol  5 ColHeader ThickAvg 
# TableCol  5 FieldName Average Thickness
# TableCol  5 Units     mm
# TableCol  6 ColHeader ThickStd
# TableCol  6 FieldName Thickness StdDev
# TableCol  6 Units     mm 
# TableCol  7 ColHeader MeanCurv
# TableCol  7 FieldName Integrated Rectified Mean Curvature
# TableCol  7 Units     mm^-1
# TableCol  8 ColHeader GausCurv 
# TableCol  8 FieldName Integrated Rectified Gaussian Curvature
# TableCol  8 Units     mm^-2
# TableCol  9 ColHeader  FoldInd
# TableCol  9 FieldName  Folding Index 
# TableCol  9 Units      unitless 
# TableCol 10 ColHeader CurvInd
# TableCol 10 FieldName Intrinsic Curvature Index
# TableCol 10 Units     unitless
# ColHeaders StructName NumVert SurfArea GrayVol ThickAvg ThickStd MeanCurv GausCurv FoldInd CurvInd
BA1_exvivo                                958    465   1250  2.073 0.470     0.108     0.033       11     1.2
BA2_exvivo                               2386   1464   3137  2.002 0.536     0.113     0.029       20     2.8
BA3a_exvivo                               872    652    833  1.554 0.386     0.125     0.024        7     0.8
BA3b_exvivo                              1523   1027   1549  1.474 0.317     0.090     0.020        8     1.3
BA4a_exvivo                              1877   1068   2582  2.296 0.670     0.101     0.025       12     2.3
BA4p_exvivo                              1162    762   1308  1.907 0.545     0.122     0.027        9     1.6
BA6_exvivo                               5383   3240   9911  2.572 0.683     0.123     0.043       72     9.3
BA44_exvivo                              1595   1031   2906  2.462 0.586     0.124     0.031       17     2.0
BA45_exvivo                              1504    856   2668  2.562 0.613     0.121     0.040       16     2.6
V1_exvivo                                4482   2998   4195  1.450 0.379     0.138     0.036       55     6.8
V2_exvivo                                4859   3163   6141  1.914 0.638     0.152     0.046       73     9.6
MT_exvivo                                 507    339    884  2.325 0.383     0.154     0.037        7     0.7
perirhinal_exvivo                         406    256    949  2.757 0.867     0.093     0.028        3     0.5
entorhinal_exvivo                         419    328    763  2.234 0.560     0.110     0.015        3     0.2
