# Supplementary material for: Computer assisted diagnosis of Alzheimer’s disease using statistical likelihood-ratio test
Source: PLoS One. 2023 Feb 17;18(2):e0279574. doi: 10.1371/journal.pone.0279574 (PMC9937475; doi:10.1371/journal.pone.0279574)
Supplement: S3 File — (ZIP) [file pone.0279574.s003.zip › AD_Results_MIRIAD/miriad_188_1/stats/lh.curv.stats]

Raw <mean> +- <std> (using 'lh.curv'):                -0.03405 +- 0.2000 
       Raw Min:                                       -2.18458 at vertex 108623  
       Raw Max:                                        7.02733 at vertex 75629   
       Raw Curvature Calculation Type:                discrete
       Raw Mean Vertex Separation (Whole Surface):     0.83345 +- 0.24575 mm
       Raw Total Surface Area:                     88102.35156 mm^2
       Raw Total Number of Vertices:                    150162
       Raw Average Vertex Area (Whole Surface):        0.58672 mm^2
       Raw Natural Surface Integral:               -1312.49292
       Raw Rectified Surface Integral:             11520.69043
       Raw Positive Surface Integral:               5104.09863
       Raw Negative Surface Integral:               6416.59131
       Raw Mean Natural Surface Integral:             -0.00874 across 150162 (100.00%) vertices
       Raw Mean Rectified Surface Integral:            0.07672 across 150162 (100.00%) vertices
       Raw Mean Positive Surface Integral:             0.07152 across 71369 (47.53%) vertices
       Raw Mean Negative Surface Integral:             0.08144 across 78793 (52.47%) vertices
       Raw AreaNorm Natural Surface Integral:         -0.01490 across 88102.210938 (100.00%) mm^2
       Raw AreaNorm Rectified Surface Integral:        0.13077 across 88102.210938 (100.00%) mm^2
       Raw AreaNorm Positive Surface Integral:         0.11265 across 45309.523438 (51.43%) mm^2
       Raw AreaNorm Negative Surface Integral:         0.14995 across 42792.558594 (48.57%) mm^2

Raw <mean> +- <std> (using 'lh.sulc'):                 0.00000 +- 5.3779 
       Raw Min:                                      -13.60097 at vertex 132239  
       Raw Max:                                       16.23921 at vertex 73312   
       Raw Curvature Calculation Type:                discrete
       Raw Mean Vertex Separation (Whole Surface):     0.83345 +- 0.24575 mm
       Raw Total Surface Area:                     88102.35156 mm^2
       Raw Total Number of Vertices:                    150162
       Raw Average Vertex Area (Whole Surface):        0.58672 mm^2
       Raw Natural Surface Integral:               39377.77344
       Raw Rectified Surface Integral:            384866.93750
       Raw Positive Surface Integral:             212122.35938
       Raw Negative Surface Integral:             172744.59375
       Raw Mean Natural Surface Integral:              0.26224 across 150162 (100.00%) vertices
       Raw Mean Rectified Surface Integral:            2.56301 across 150162 (100.00%) vertices
       Raw Mean Positive Surface Integral:             3.05581 across 69416 (46.23%) vertices
       Raw Mean Negative Surface Integral:             2.13936 across 80746 (53.77%) vertices
       Raw AreaNorm Natural Surface Integral:          0.44696 across 88102.210938 (100.00%) mm^2
       Raw AreaNorm Rectified Surface Integral:        4.36841 across 88102.210938 (100.00%) mm^2
       Raw AreaNorm Positive Surface Integral:         4.86734 across 43580.800781 (49.47%) mm^2
       Raw AreaNorm Negative Surface Integral:         3.88004 across 44521.378906 (50.53%) mm^2

K <mean> +- <std> (using 'lh.smoothwm'):               0.48926 +- 17.7045 mm^-2
         K Min:                                     -320.57642 at vertex 85307   
         K Max:                                     3701.85156 at vertex 26315   
         K Curvature Calculation Type:                discrete
         K Mean Vertex Separation (Whole Surface):     0.83345 +- 0.24575 mm
         K Total Surface Area:                     88102.35156 mm^2
         K Total Number of Vertices:                    150162
         K Average Vertex Area (Whole Surface):        0.58672 mm^2
         K Natural Surface Integral:                  12.56639
         K Rectified Surface Integral:              7288.47510
         K Positive Surface Integral:               3650.52075
         K Negative Surface Integral:               3637.95435
         K Mean Natural Surface Integral:              0.00008 across 150162 (100.00%) vertices
         K Mean Rectified Surface Integral:            0.04854 across 150162 (100.00%) vertices
         K Mean Positive Surface Integral:             0.05622 across 64928 (43.24%) vertices
         K Mean Negative Surface Integral:             0.04268 across 85234 (56.76%) vertices
         K AreaNorm Natural Surface Integral:          0.00014 across 88102.210938 (100.00%) mm^2
         K AreaNorm Rectified Surface Integral:        0.08273 across 88102.210938 (100.00%) mm^2
         K AreaNorm Positive Surface Integral:         0.12811 across 28494.121094 (32.34%) mm^2
         K AreaNorm Negative Surface Integral:         0.06103 across 59607.960938 (67.66%) mm^2

H <mean> +- <std> (using 'lh.smoothwm'):              -0.05775 +- 1.1911 mm^-1
         H Min:                                      -71.95459 at vertex 149351  
         H Max:                                       85.64069 at vertex 26315   
         H Curvature Calculation Type:                discrete
         H Mean Vertex Separation (Whole Surface):     0.83345 +- 0.24575 mm
         H Total Surface Area:                     88102.35156 mm^2
         H Total Number of Vertices:                    150162
         H Average Vertex Area (Whole Surface):        0.58672 mm^2
         H Natural Surface Integral:               -1566.37134
         H Rectified Surface Integral:             15627.22754
         H Positive Surface Integral:               7030.42773
         H Negative Surface Integral:               8596.79883
         H Mean Natural Surface Integral:             -0.01043 across 150162 (100.00%) vertices
         H Mean Rectified Surface Integral:            0.10407 across 150162 (100.00%) vertices
         H Mean Positive Surface Integral:             0.09467 across 74262 (49.45%) vertices
         H Mean Negative Surface Integral:             0.11326 across 75900 (50.55%) vertices
         H AreaNorm Natural Surface Integral:         -0.01778 across 88102.210938 (100.00%) mm^2
         H AreaNorm Rectified Surface Integral:        0.17738 across 88102.210938 (100.00%) mm^2
         H AreaNorm Positive Surface Integral:         0.15067 across 46660.957031 (52.96%) mm^2
         H AreaNorm Negative Surface Integral:         0.20745 across 41441.132812 (47.04%) mm^2

k1 <mean> +- <std> (using 'lh.smoothwm'):             -0.11926 +- 2.1383 mm^-1
        k1 Min:                                     -129.04393 at vertex 149351  
        k1 Max:                                      145.91072 at vertex 26315   
        k1 Curvature Calculation Type:                discrete
        k1 Mean Vertex Separation (Whole Surface):     0.83345 +- 0.24575 mm
        k1 Total Surface Area:                     88102.35156 mm^2
        k1 Total Number of Vertices:                    150162
        k1 Average Vertex Area (Whole Surface):        0.58672 mm^2
        k1 Natural Surface Integral:               -3992.00513
        k1 Rectified Surface Integral:             35791.91406
        k1 Positive Surface Integral:              15899.95508
        k1 Negative Surface Integral:              19891.95898
        k1 Mean Natural Surface Integral:             -0.02658 across 150162 (100.00%) vertices
        k1 Mean Rectified Surface Integral:            0.23836 across 150162 (100.00%) vertices
        k1 Mean Positive Surface Integral:             0.21411 across 74262 (49.45%) vertices
        k1 Mean Negative Surface Integral:             0.26208 across 75900 (50.55%) vertices
        k1 AreaNorm Natural Surface Integral:         -0.04531 across 88102.210938 (100.00%) mm^2
        k1 AreaNorm Rectified Surface Integral:        0.40625 across 88102.210938 (100.00%) mm^2
        k1 AreaNorm Positive Surface Integral:         0.34076 across 46660.957031 (52.96%) mm^2
        k1 AreaNorm Negative Surface Integral:         0.48001 across 41441.132812 (47.04%) mm^2

k2 <mean> +- <std> (using 'lh.smoothwm'):              0.00376 +- 0.3524 mm^-1
        k2 Min:                                      -16.67094 at vertex 86462   
        k2 Max:                                       25.37066 at vertex 26315   
        k2 Curvature Calculation Type:                discrete
        k2 Mean Vertex Separation (Whole Surface):     0.83345 +- 0.24575 mm
        k2 Total Surface Area:                     88102.35156 mm^2
        k2 Total Number of Vertices:                    150162
        k2 Average Vertex Area (Whole Surface):        0.58672 mm^2
        k2 Natural Surface Integral:                 859.26251
        k2 Rectified Surface Integral:              9893.20996
        k2 Positive Surface Integral:               5376.23633
        k2 Negative Surface Integral:               4516.97363
        k2 Mean Natural Surface Integral:              0.00572 across 150162 (100.00%) vertices
        k2 Mean Rectified Surface Integral:            0.06588 across 150162 (100.00%) vertices
        k2 Mean Positive Surface Integral:             0.06717 across 80041 (53.30%) vertices
        k2 Mean Negative Surface Integral:             0.06442 across 70121 (46.70%) vertices
        k2 AreaNorm Natural Surface Integral:          0.00975 across 88102.210938 (100.00%) mm^2
        k2 AreaNorm Rectified Surface Integral:        0.11229 across 88102.210938 (100.00%) mm^2
        k2 AreaNorm Positive Surface Integral:         0.11489 across 46793.265625 (53.11%) mm^2
        k2 AreaNorm Negative Surface Integral:         0.10935 across 41308.750000 (46.89%) mm^2

S <mean> +- <std> (using 'lh.smoothwm'):               3.73316 +- 93.5995 mm^-2
         S Min:                                        0.00000 at vertex 463     
         S Max:                                    14529.90625 at vertex 26315   
         S Curvature Calculation Type:                discrete
         S Mean Vertex Separation (Whole Surface):     0.83345 +- 0.24575 mm
         S Total Surface Area:                     88102.35156 mm^2
         S Total Number of Vertices:                    150162
         S Average Vertex Area (Whole Surface):        0.58672 mm^2
         S Natural Surface Integral:               42723.19922
         S Rectified Surface Integral:             42723.19922
         S Positive Surface Integral:              42723.19922
         S Negative Surface Integral:                  0.00000
         S Mean Natural Surface Integral:              0.28451 across 150162 (100.00%) vertices
         S Mean Rectified Surface Integral:            0.28451 across 150162 (100.00%) vertices
         S Mean Positive Surface Integral:             0.28451 across 150162 (100.00%) vertices
         S Mean Negative Surface Integral:             0.00000 across 0 (00.00%) vertices
         S AreaNorm Natural Surface Integral:          0.48493 across 88102.210938 (100.00%) mm^2
         S AreaNorm Rectified Surface Integral:        0.48493 across 88102.210938 (100.00%) mm^2
         S AreaNorm Positive Surface Integral:         0.48493 across 88102.210938 (100.00%) mm^2
         S AreaNorm Negative Surface Integral:         0.00000 across 0.000000 (00.00%) mm^2

C <mean> +- <std> (using 'lh.smoothwm'):               0.53538 +- 1.4383 mm^-2
         C Min:                                        0.00033 at vertex 148680  
         C Max:                                      104.72251 at vertex 26315   
         C Curvature Calculation Type:                discrete
         C Mean Vertex Separation (Whole Surface):     0.83345 +- 0.24575 mm
         C Total Surface Area:                     88102.35156 mm^2
         C Total Number of Vertices:                    150162
         C Average Vertex Area (Whole Surface):        0.58672 mm^2
         C Natural Surface Integral:               26816.28125
         C Rectified Surface Integral:             26816.28125
         C Positive Surface Integral:              26816.28125
         C Negative Surface Integral:                  0.00000
         C Mean Natural Surface Integral:              0.17858 across 150162 (100.00%) vertices
         C Mean Rectified Surface Integral:            0.17858 across 150162 (100.00%) vertices
         C Mean Positive Surface Integral:             0.17858 across 150162 (100.00%) vertices
         C Mean Negative Surface Integral:             0.00000 across 0 (00.00%) vertices
         C AreaNorm Natural Surface Integral:          0.30438 across 88102.210938 (100.00%) mm^2
         C AreaNorm Rectified Surface Integral:        0.30438 across 88102.210938 (100.00%) mm^2
         C AreaNorm Positive Surface Integral:         0.30438 across 88102.210938 (100.00%) mm^2
         C AreaNorm Negative Surface Integral:         0.00000 across 0.000000 (00.00%) mm^2

BE <mean> +- <std> (using 'lh.smoothwm'):              4.71079 +- 122.9707 mm^-2
        BE Min:                                        0.00000 at vertex 148680  
        BE Max:                                    21933.60742 at vertex 26315   
        BE Curvature Calculation Type:                discrete
        BE Mean Vertex Separation (Whole Surface):     0.83345 +- 0.24575 mm
        BE Total Surface Area:                     88102.35156 mm^2
        BE Total Number of Vertices:                    150162
        BE Average Vertex Area (Whole Surface):        0.58672 mm^2
        BE Natural Surface Integral:               42745.39844
        BE Rectified Surface Integral:             42745.39844
        BE Positive Surface Integral:              42745.39844
        BE Negative Surface Integral:                  0.00000
        BE Mean Natural Surface Integral:              0.28466 across 150162 (100.00%) vertices
        BE Mean Rectified Surface Integral:            0.28466 across 150162 (100.00%) vertices
        BE Mean Positive Surface Integral:             0.28466 across 150162 (100.00%) vertices
        BE Mean Negative Surface Integral:             0.00000 across 0 (00.00%) vertices
        BE AreaNorm Natural Surface Integral:          0.48518 across 88102.210938 (100.00%) mm^2
        BE AreaNorm Rectified Surface Integral:        0.48518 across 88102.210938 (100.00%) mm^2
        BE AreaNorm Positive Surface Integral:         0.48518 across 88102.210938 (100.00%) mm^2
        BE AreaNorm Negative Surface Integral:         0.00000 across 0.000000 (00.00%) mm^2

FI <mean> +- <std> (using 'lh.smoothwm'):              3.99149 +- 105.2721 mm^-2
        FI Min:                                        0.00000 at vertex 463     
        FI Max:                                    17588.08789 at vertex 26315   
        FI Curvature Calculation Type:                discrete
        FI Mean Vertex Separation (Whole Surface):     0.83345 +- 0.24575 mm
        FI Total Surface Area:                     88102.35156 mm^2
        FI Total Number of Vertices:                    150162
        FI Average Vertex Area (Whole Surface):        0.58672 mm^2
        FI Natural Surface Integral:               32983.68750
        FI Rectified Surface Integral:             32983.68750
        FI Positive Surface Integral:              32983.68750
        FI Negative Surface Integral:                  0.00000
        FI Mean Natural Surface Integral:              0.21965 across 150162 (100.00%) vertices
        FI Mean Rectified Surface Integral:            0.21965 across 150162 (100.00%) vertices
        FI Mean Positive Surface Integral:             0.21965 across 150162 (100.00%) vertices
        FI Mean Negative Surface Integral:             0.00000 across 0 (00.00%) vertices
        FI AreaNorm Natural Surface Integral:          0.37438 across 88102.210938 (100.00%) mm^2
        FI AreaNorm Rectified Surface Integral:        0.37438 across 88102.210938 (100.00%) mm^2
        FI AreaNorm Positive Surface Integral:         0.37438 across 88102.210938 (100.00%) mm^2
        FI AreaNorm Negative Surface Integral:         0.00000 across 0.000000 (00.00%) mm^2

curv -- calculation type:                                discrete
curv -- Folding Index (FI):                            2624.75854
curv -- Intrinsic Curvature Index - positive (ICIp):    290.49921
curv -- Intrinsic Curvature Index - negative (ICIn):    289.49921
curv -- Intrinsic Curvature Index - natural  (ICIt):      1.00000

Mean across 10 curvatures: 1.3253e+00 +- 1.8719e+00
