# Supplementary material for: Computer assisted diagnosis of Alzheimer’s disease using statistical likelihood-ratio test
Source: PLoS One. 2023 Feb 17;18(2):e0279574. doi: 10.1371/journal.pone.0279574 (PMC9937475; doi:10.1371/journal.pone.0279574)
Supplement: S3 File — (ZIP) [file pone.0279574.s003.zip › AD_Results_MIRIAD/miriad_188_1/stats/lh.w-g.pct.stats]

# Title Segmentation Statistics 
# 
# generating_program mri_segstats
# cvs_version $Id: mri_segstats.c,v 1.121 2016/05/31 17:27:11 greve Exp $
# cmdline mri_segstats --in /home/span/acad/xzheng/freesurfer/subjects/miriad_188_AD_M_01_MR_1/surf/lh.w-g.pct.mgh --annot miriad_188_AD_M_01_MR_1 lh aparc --sum /home/span/acad/xzheng/freesurfer/subjects/miriad_188_AD_M_01_MR_1/stats/lh.w-g.pct.stats --snr 
# sysname  Linux
# hostname ada
# machine  x86_64
# user     xzheng
# anatomy_type surface
# 
# SUBJECTS_DIR /home/span/acad/xzheng/freesurfer/subjects
# subjectname miriad_188_AD_M_01_MR_1
# Annot miriad_188_AD_M_01_MR_1 lh aparc
# ColorTable /tmp/mri_segstats.tmp.miriad_188_AD_M_01_MR_1.lh.112.ctab 
# ColorTableTimeStamp 2019/12/12 01:01:39 
# InVolFile  /home/span/acad/xzheng/freesurfer/subjects/miriad_188_AD_M_01_MR_1/surf/lh.w-g.pct.mgh 
# InVolFileTimeStamp  2019/12/12 01:01:37 
# InVolFrame 0 
# Only reporting non-empty segmentations
# VertexArea_mm2 0.648495 
# TableCol  1 ColHeader Index 
# TableCol  1 FieldName Index 
# TableCol  1 Units     NA 
# TableCol  2 ColHeader SegId 
# TableCol  2 FieldName Segmentation Id
# TableCol  2 Units     NA
# TableCol  3 ColHeader NVertices 
# TableCol  3 FieldName Number of Vertices
# TableCol  3 Units     unitless
# TableCol  4 ColHeader Area_mm2
# TableCol  4 FieldName Area
# TableCol  4 Units     mm^2
# TableCol  5 ColHeader StructName
# TableCol  5 FieldName Structure Name
# TableCol  5 Units     NA
# TableCol  6 ColHeader Mean 
# TableCol  6 FieldName Intensity Mean
# TableCol  6 Units     unknown
# TableCol  7 ColHeader StdDev
# TableCol  7 FieldName Itensity StdDev
# TableCol  7 Units     unknown
# TableCol  8 ColHeader Min
# TableCol  8 FieldName Intensity Min
# TableCol  8 Units     unknown
# TableCol  9 ColHeader Max
# TableCol  9 FieldName Intensity Max
# TableCol  9 Units     unknown
# TableCol 10 ColHeader Range
# TableCol 10 FieldName Intensity Range
# TableCol 10 Units     unknown
# TableCol 11 ColHeader SNR
# TableCol 11 FieldName Intensity SNR
# TableCol 11 Units     none
# NRows 35 
# NTableCols 11 
# ColHeaders  Index SegId NVertices Area_mm2 StructName Mean StdDev Min Max Range SNR  
  1 1000      8433     5628.5  unknown                            0.0333     0.8660     0.0000    37.6824    37.6824     0.0384 
  2 1001      1638     1073.8  bankssts                          21.6766     8.1391   -12.6119    62.0174    74.6293     2.6633 
  3 1002       970      634.1  caudalanteriorcingulate           28.0215     8.3632   -12.4325    50.0411    62.4737     3.3506 
  4 1003      4113     2545.9  caudalmiddlefrontal               18.1534     7.4710   -39.8772    49.5005    89.3777     2.4298 
  5 1005      2590     1683.9  cuneus                            18.5305     8.3265    -6.0173    59.1436    65.1610     2.2255 
  6 1006      1066      726.4  entorhinal                        20.8861     9.4100   -13.8889    56.8943    70.7832     2.2196 
  7 1007      4930     3506.7  fusiform                          21.5342     8.2911   -36.0240    57.6746    93.6986     2.5973 
  8 1008      7342     4617.3  inferiorparietal                  18.5150     7.5436   -15.2063    50.6371    65.8434     2.4544 
  9 1009      4881     3318.7  inferiortemporal                  19.3224     9.4055   -27.6114    53.5386    81.1500     2.0544 
 10 1010      2106     1370.9  isthmuscingulate                  22.4326     7.6193     0.0000    51.0044    51.0044     2.9442 
 11 1011      9192     5830.3  lateraloccipital                  19.9208     8.1147   -33.0907    83.1930   116.2837     2.4549 
 12 1012      4510     2969.7  lateralorbitofrontal              22.2741     7.4169   -31.5309    61.8224    93.3533     3.0031 
 13 1013      5608     3584.3  lingual                           18.3685     7.1176   -11.5874    45.1245    56.7120     2.5807 
 14 1014      3112     2017.0  medialorbitofrontal               21.0609     7.7081   -10.4554    43.2659    53.7213     2.7323 
 15 1015      4452     3055.2  middletemporal                    21.0198     8.1325   -20.7524    45.1828    65.9353     2.5847 
 16 1016       865      619.7  parahippocampal                   25.8538     7.2652     0.0305    49.8039    49.7734     3.5586 
 17 1017      2590     1512.7  paracentral                       17.2292     7.2573    -3.2480    42.1610    45.4090     2.3740 
 18 1018      2742     1746.0  parsopercularis                   18.6357     7.2116    -1.2689    49.2365    50.5054     2.5841 
 19 1019      1115      670.6  parsorbitalis                     19.9433     8.2960   -12.1647    41.1681    53.3329     2.4040 
 20 1020      2316     1445.3  parstriangularis                  18.6181     6.5009    -6.1577    38.5266    44.6842     2.8639 
 21 1021      2368     1645.4  pericalcarine                     19.7592     9.3357   -49.3548    64.0993   113.4540     2.1165 
 22 1022      7806     4813.6  postcentral                       17.4326     6.1575    -7.3720    45.8919    53.2639     2.8311 
 23 1023      1669     1164.7  posteriorcingulate                25.5461     6.6956     5.8328    42.2219    36.3891     3.8154 
 24 1024      7536     4642.5  precentral                        15.2140     6.8484   -21.6080    48.0019    69.6099     2.2215 
 25 1025      5091     3273.1  precuneus                         18.9182     7.0862   -31.0959    46.8501    77.9460     2.6697 
 26 1026      1653     1092.8  rostralanteriorcingulate          18.4104    14.1556   -49.4529    46.8655    96.3184     1.3006 
 27 1027      9288     6132.1  rostralmiddlefrontal              20.6915     7.2309   -15.6656    47.2909    62.9565     2.8615 
 28 1028     11376     7596.0  superiorfrontal                   19.8797     7.7860   -40.2929    54.1714    94.4644     2.5533 
 29 1029      9574     5794.8  superiorparietal                  18.6749     7.3169   -24.8643    46.1317    70.9960     2.5523 
 30 1030      7207     4694.6  superiortemporal                  21.1585     7.5090   -17.8289    50.7961    68.6250     2.8178 
 31 1031      5908     3959.2  supramarginal                     18.8602     7.1001    -8.7035    41.2840    49.9876     2.6563 
 32 1032       353      234.9  frontalpole                       17.4485     5.6202    -0.9241    31.7671    32.6912     3.1046 
 33 1033       742      559.2  temporalpole                      23.7893     7.3756     1.2439    53.4029    52.1590     3.2254 
 34 1034      1018      532.1  transversetemporal                16.0675     5.3122     3.2066    37.7342    34.5276     3.0246 
 35 1035      4002     2687.3  insula                            21.3901     8.9340   -69.9522    76.4828   146.4349     2.3942 
