# Supplementary material for: Computer assisted diagnosis of Alzheimer’s disease using statistical likelihood-ratio test
Source: PLoS One. 2023 Feb 17;18(2):e0279574. doi: 10.1371/journal.pone.0279574 (PMC9937475; doi:10.1371/journal.pone.0279574)
Supplement: S3 File — (ZIP) [file pone.0279574.s003.zip › AD_Results_MIRIAD/miriad_188_1/stats/rh.aparc.a2009s.stats]

# Table of FreeSurfer cortical parcellation anatomical statistics 
# 
# CreationTime 2019/12/11-13:59:24-GMT
# generating_program mris_anatomical_stats
# cvs_version $Id: mris_anatomical_stats.c,v 1.79 2016/03/14 15:15:34 greve Exp $
# mrisurf.c-cvs_version $Id: mrisurf.c,v 1.781.2.6 2016/12/27 16:47:14 zkaufman Exp $
# cmdline mris_anatomical_stats -th3 -mgz -cortex ../label/rh.cortex.label -f ../stats/rh.aparc.a2009s.stats -b -a ../label/rh.aparc.a2009s.annot -c ../label/aparc.annot.a2009s.ctab miriad_188_AD_M_01_MR_1 rh white 
# sysname  Linux
# hostname ada
# machine  x86_64
# user     xzheng
# 
# SUBJECTS_DIR /home/span/acad/xzheng/freesurfer/subjects
# anatomy_type surface
# subjectname miriad_188_AD_M_01_MR_1
# hemi rh
# AnnotationFile ../label/rh.aparc.a2009s.annot
# AnnotationFileTimeStamp 2019/12/12 00:58:40
# Measure Cortex, NumVert, Number of Vertices, 138286, unitless
# Measure Cortex, WhiteSurfArea, White Surface Total Area, 90217.1, mm^2
# Measure Cortex, MeanThickness, Mean Thickness, 2.26919, mm
# Measure BrainSeg, BrainSegVol, Brain Segmentation Volume, 1228338.000000, mm^3
# Measure BrainSegNotVent, BrainSegVolNotVent, Brain Segmentation Volume Without Ventricles, 1174016.000000, mm^3
# Measure BrainSegNotVentSurf, BrainSegVolNotVentSurf, Brain Segmentation Volume Without Ventricles from Surf, 1173256.045590, mm^3
# Measure Cortex, CortexVol Total cortical gray matter volume, 457810.509448, mm^3
# Measure SupraTentorial, SupraTentorialVol, Supratentorial volume, 1065218.045590, mm^3
# Measure SupraTentorialNotVent, SupraTentorialVolNotVent, Supratentorial volume, 1017818.045590, mm^3
# Measure EstimatedTotalIntraCranialVol, eTIV, Estimated Total Intracranial Volume, 1755226.867496, mm^3
# NTableCols 10
# TableCol  1 ColHeader StructName
# TableCol  1 FieldName Structure Name
# TableCol  1 Units     NA
# TableCol  2 ColHeader NumVert
# TableCol  2 FieldName Number of Vertices
# TableCol  2 Units     unitless
# TableCol  3 ColHeader SurfArea
# TableCol  3 FieldName Surface Area
# TableCol  3 Units     mm^2
# TableCol  4 ColHeader GrayVol
# TableCol  4 FieldName Gray Matter Volume
# TableCol  4 Units     mm^3
# TableCol  5 ColHeader ThickAvg 
# TableCol  5 FieldName Average Thickness
# TableCol  5 Units     mm
# TableCol  6 ColHeader ThickStd
# TableCol  6 FieldName Thickness StdDev
# TableCol  6 Units     mm 
# TableCol  7 ColHeader MeanCurv
# TableCol  7 FieldName Integrated Rectified Mean Curvature
# TableCol  7 Units     mm^-1
# TableCol  8 ColHeader GausCurv 
# TableCol  8 FieldName Integrated Rectified Gaussian Curvature
# TableCol  8 Units     mm^-2
# TableCol  9 ColHeader  FoldInd
# TableCol  9 FieldName  Folding Index 
# TableCol  9 Units      unitless 
# TableCol 10 ColHeader CurvInd
# TableCol 10 FieldName Intrinsic Curvature Index
# TableCol 10 Units     unitless
# ColHeaders StructName NumVert SurfArea GrayVol ThickAvg ThickStd MeanCurv GausCurv FoldInd CurvInd
G&S_frontomargin                         1037    693   2022  2.722 0.589     0.146     0.039       14     1.7
G&S_occipital_inf                        1438    976   2643  2.347 0.600     0.148     0.045       19     2.7
G&S_paracentral                          1454    838   1901  2.013 0.579     0.102     0.027       10     1.7
G&S_subcentral                           1671   1097   3422  2.694 0.571     0.136     0.051       23     3.5
G&S_transv_frontopol                     1537    891   2592  2.327 0.623     0.139     0.049       26     3.2
G&S_cingul-Ant                           3150   2170   5996  2.634 0.588     0.129     0.036       43     4.5
G&S_cingul-Mid-Ant                       1371    961   2473  2.483 0.439     0.122     0.027       18     1.6
G&S_cingul-Mid-Post                      1336    916   2300  2.351 0.513     0.119     0.037       19     2.5
G_cingul-Post-dorsal                      737    460   1577  2.598 0.573     0.163     0.057       14     1.7
G_cingul-Post-ventral                     461    295    871  2.367 0.545     0.136     0.038        7     0.8
G_cuneus                                 2632   1716   2847  1.683 0.407     0.151     0.040       41     4.6
G_front_inf-Opercular                    1464    926   3040  2.633 0.530     0.137     0.049       20     2.6
G_front_inf-Orbital                       377    231   1033  3.145 0.791     0.143     0.039        5     0.5
G_front_inf-Triangul                      879    558   1557  2.288 0.568     0.141     0.054       15     2.0
G_front_middle                           4636   2870   8920  2.472 0.663     0.153     0.056      123    10.8
G_front_sup                              7832   4974  15368  2.435 0.655     0.151     0.060      141    20.6
G_Ins_lg&S_cent_ins                       616    425   1579  3.625 0.864     0.124     0.036        8     0.9
G_insular_short                           991    657   2730  3.439 0.952     0.145     0.065       15     3.0
G_occipital_middle                       2443   1580   4833  2.304 0.667     0.153     0.056       46     5.5
G_occipital_sup                          2118   1220   2831  2.064 0.564     0.121     0.042       24     2.9
G_oc-temp_lat-fusifor                    2637   1782   5328  2.451 0.630     0.153     0.044       49     5.1
G_oc-temp_med-Lingual                    3573   2227   4593  1.868 0.484     0.144     0.040       55     5.7
G_oc-temp_med-Parahip                    1314    865   3179  2.790 0.893     0.114     0.036       14     1.9
G_orbital                                3357   2015   6740  2.635 0.787     0.126     0.041       50     5.2
G_pariet_inf-Angular                     3217   2030   5852  2.252 0.629     0.151     0.058       69     7.4
G_pariet_inf-Supramar                    2666   1731   5165  2.426 0.511     0.137     0.037       34     3.9
G_parietal_sup                           2671   1471   3726  2.028 0.567     0.110     0.037       32     3.5
G_postcentral                            2775   1548   3467  1.912 0.535     0.109     0.032       28     3.7
G_precentral                             2897   1602   4537  2.325 0.602     0.107     0.035       27     4.1
G_precuneus                              2527   1402   3986  2.266 0.577     0.132     0.045       62     4.8
G_rectus                                  996    608   1672  2.129 0.697     0.137     0.053       20     2.3
G_subcallosal                             649    414    907  2.131 1.016     0.080     0.027        5     0.4
G_temp_sup-G_T_transv                     651    314    886  2.201 0.413     0.099     0.031        7     0.9
G_temp_sup-Lateral                       1887   1226   4806  2.939 0.616     0.122     0.044       29     3.3
G_temp_sup-Plan_polar                     951    642   1978  2.972 0.726     0.086     0.019        9     0.7
G_temp_sup-Plan_tempo                    1003    649   1786  2.487 0.591     0.100     0.024        7     1.0
G_temporal_inf                           2809   1825   6008  2.519 0.926     0.151     0.063       70     8.3
G_temporal_middle                        3300   2263   8649  2.637 0.810     0.168     0.071       85    10.1
Lat_Fis-ant-Horizont                      513    344    799  2.291 0.490     0.100     0.022        3     0.5
Lat_Fis-ant-Vertical                      271    180    383  2.262 0.553     0.147     0.041        3     0.4
Lat_Fis-post                             1735   1151   2230  2.305 0.405     0.114     0.024       12     1.7
Pole_occipital                           3940   2505   4531  1.771 0.502     0.147     0.041       59     7.0
Pole_temporal                            2250   1489   5452  2.754 0.692     0.152     0.053       38     4.7
S_calcarine                              2672   2134   3254  1.809 0.649     0.159     0.040       40     4.4
S_central                                3513   2519   3395  1.552 0.421     0.106     0.020       20     3.2
S_cingul-Marginalis                      1222    848   1710  2.109 0.562     0.092     0.019        5     0.9
S_circular_insula_ant                     637    441    973  2.673 0.536     0.103     0.024        3     0.6
S_circular_insula_inf                    1431    974   1893  2.276 0.487     0.076     0.010        4     0.7
S_circular_insula_sup                    1377    955   2156  2.523 0.629     0.101     0.024        7     1.4
S_collat_transv_ant                      1016    752   1576  2.228 0.598     0.112     0.024        8     0.9
S_collat_transv_post                      571    356    586  2.176 0.480     0.143     0.038        7     0.9
S_front_inf                              2436   1671   3244  2.028 0.417     0.118     0.027       19     2.7
S_front_middle                           2409   1664   3731  2.319 0.599     0.131     0.033       28     2.9
S_front_sup                              2336   1566   3363  2.278 0.573     0.099     0.025       12     2.4
S_interm_prim-Jensen                      703    451    728  1.895 0.543     0.121     0.042        9     1.1
S_intrapariet&P_trans                    3898   2591   4583  1.844 0.492     0.114     0.026       32     4.2
S_oc_middle&Lunatus                       857    589   1145  2.040 0.512     0.122     0.033        9     1.0
S_oc_sup&transversal                     1498   1010   1643  1.844 0.386     0.128     0.028       14     1.8
S_occipital_ant                           682    498   1108  2.100 0.525     0.110     0.029        7     0.8
S_oc-temp_lat                             987    709   1323  2.031 0.460     0.136     0.040       13     1.7
S_oc-temp_med&Lingual                    1868   1386   2897  2.185 0.622     0.121     0.020       15     1.6
S_orbital_lateral                         500    324    654  2.233 0.518     0.144     0.036        7     0.7
S_orbital_med-olfact                      887    625   1072  2.211 0.580     0.120     0.018        8     0.6
S_orbital-H_Shaped                       1637   1096   2654  2.646 0.596     0.133     0.029       17     2.0
S_parieto_occipital                      2396   1508   2569  1.825 0.437     0.115     0.025       21     2.6
S_pericallosal                           1611   1010   1521  1.874 0.799     0.125     0.024       32     1.3
S_postcentral                            2681   1766   3216  1.938 0.482     0.110     0.026       19     2.6
S_precentral-inf-part                    1633   1114   2126  2.229 0.553     0.120     0.030       13     2.0
S_precentral-sup-part                    1049    721   1395  2.136 0.565     0.124     0.034       11     1.5
S_suborbital                              411    275    634  2.857 0.635     0.151     0.024        5     0.4
S_subparietal                            1097    774   1415  1.927 0.532     0.114     0.022        7     1.0
S_temporal_inf                           1199    833   1410  2.083 0.462     0.105     0.020        7     0.8
S_temporal_sup                           5923   4066   9614  2.413 0.549     0.110     0.033       74     8.1
S_temporal_transverse                     380    256    445  2.241 0.510     0.127     0.027        3     0.5
