# Supplementary material for: Computer assisted diagnosis of Alzheimer’s disease using statistical likelihood-ratio test
Source: PLoS One. 2023 Feb 17;18(2):e0279574. doi: 10.1371/journal.pone.0279574 (PMC9937475; doi:10.1371/journal.pone.0279574)
Supplement: S3 File — (ZIP) [file pone.0279574.s003.zip › AD_Results_MIRIAD/miriad_188_1/stats/rh.aparc.DKTatlas.stats]

# Table of FreeSurfer cortical parcellation anatomical statistics 
# 
# CreationTime 2019/12/11-14:01:06-GMT
# generating_program mris_anatomical_stats
# cvs_version $Id: mris_anatomical_stats.c,v 1.79 2016/03/14 15:15:34 greve Exp $
# mrisurf.c-cvs_version $Id: mrisurf.c,v 1.781.2.6 2016/12/27 16:47:14 zkaufman Exp $
# cmdline mris_anatomical_stats -th3 -mgz -cortex ../label/rh.cortex.label -f ../stats/rh.aparc.DKTatlas.stats -b -a ../label/rh.aparc.DKTatlas.annot -c ../label/aparc.annot.DKTatlas.ctab miriad_188_AD_M_01_MR_1 rh white 
# sysname  Linux
# hostname ada
# machine  x86_64
# user     xzheng
# 
# SUBJECTS_DIR /home/span/acad/xzheng/freesurfer/subjects
# anatomy_type surface
# subjectname miriad_188_AD_M_01_MR_1
# hemi rh
# AnnotationFile ../label/rh.aparc.DKTatlas.annot
# AnnotationFileTimeStamp 2019/12/12 01:00:25
# Measure Cortex, NumVert, Number of Vertices, 138286, unitless
# Measure Cortex, WhiteSurfArea, White Surface Total Area, 90217.1, mm^2
# Measure Cortex, MeanThickness, Mean Thickness, 2.26919, mm
# Measure BrainSeg, BrainSegVol, Brain Segmentation Volume, 1228338.000000, mm^3
# Measure BrainSegNotVent, BrainSegVolNotVent, Brain Segmentation Volume Without Ventricles, 1174016.000000, mm^3
# Measure BrainSegNotVentSurf, BrainSegVolNotVentSurf, Brain Segmentation Volume Without Ventricles from Surf, 1173256.045590, mm^3
# Measure Cortex, CortexVol Total cortical gray matter volume, 457810.509448, mm^3
# Measure SupraTentorial, SupraTentorialVol, Supratentorial volume, 1065218.045590, mm^3
# Measure SupraTentorialNotVent, SupraTentorialVolNotVent, Supratentorial volume, 1017818.045590, mm^3
# Measure EstimatedTotalIntraCranialVol, eTIV, Estimated Total Intracranial Volume, 1755226.867496, mm^3
# NTableCols 10
# TableCol  1 ColHeader StructName
# TableCol  1 FieldName Structure Name
# TableCol  1 Units     NA
# TableCol  2 ColHeader NumVert
# TableCol  2 FieldName Number of Vertices
# TableCol  2 Units     unitless
# TableCol  3 ColHeader SurfArea
# TableCol  3 FieldName Surface Area
# TableCol  3 Units     mm^2
# TableCol  4 ColHeader GrayVol
# TableCol  4 FieldName Gray Matter Volume
# TableCol  4 Units     mm^3
# TableCol  5 ColHeader ThickAvg 
# TableCol  5 FieldName Average Thickness
# TableCol  5 Units     mm
# TableCol  6 ColHeader ThickStd
# TableCol  6 FieldName Thickness StdDev
# TableCol  6 Units     mm 
# TableCol  7 ColHeader MeanCurv
# TableCol  7 FieldName Integrated Rectified Mean Curvature
# TableCol  7 Units     mm^-1
# TableCol  8 ColHeader GausCurv 
# TableCol  8 FieldName Integrated Rectified Gaussian Curvature
# TableCol  8 Units     mm^-2
# TableCol  9 ColHeader  FoldInd
# TableCol  9 FieldName  Folding Index 
# TableCol  9 Units      unitless 
# TableCol 10 ColHeader CurvInd
# TableCol 10 FieldName Intrinsic Curvature Index
# TableCol 10 Units     unitless
# ColHeaders StructName NumVert SurfArea GrayVol ThickAvg ThickStd MeanCurv GausCurv FoldInd CurvInd
caudalanteriorcingulate                  1217    819   2251  2.500 0.646     0.129     0.018       21     0.9
caudalmiddlefrontal                      3347   2108   5193  2.332 0.569     0.127     0.044       78     6.1
cuneus                                   3431   2192   3648  1.673 0.398     0.139     0.035       47     5.1
entorhinal                                798    513   1808  2.656 0.823     0.121     0.040        9     1.3
fusiform                                 4397   3093   8068  2.345 0.601     0.138     0.036       63     6.7
inferiorparietal                         7903   5149  13070  2.206 0.636     0.140     0.052      138    16.4
inferiortemporal                         5476   3699  10357  2.431 0.807     0.140     0.049       97    12.1
isthmuscingulate                         1933   1231   2831  2.086 0.700     0.129     0.035       28     2.7
lateraloccipital                         8702   5616  12709  2.070 0.589     0.146     0.045      128    15.5
lateralorbitofrontal                     5339   3482   9411  2.589 0.757     0.135     0.037       72     8.0
lingual                                  5353   3500   6641  1.858 0.487     0.142     0.036       77     7.8
medialorbitofrontal                      2620   1674   4338  2.375 0.725     0.121     0.038       39     3.9
middletemporal                           6331   4437  13751  2.511 0.724     0.142     0.050      114    13.4
parahippocampal                           990    687   2084  2.531 0.838     0.107     0.022        8     0.9
paracentral                              2564   1537   3533  2.220 0.594     0.101     0.024       16     2.8
parsopercularis                          2342   1515   4152  2.530 0.562     0.134     0.044       27     3.9
parsorbitalis                            1000    634   1945  2.675 0.622     0.120     0.038       10     1.4
parstriangularis                         2733   1792   4456  2.300 0.593     0.126     0.036       32     3.9
pericalcarine                            1747   1586   1944  1.467 0.461     0.180     0.044       27     3.5
postcentral                              7657   4816   9934  1.906 0.629     0.109     0.029       67     8.8
posteriorcingulate                       1698   1158   3042  2.328 0.622     0.147     0.046       39     3.6
precentral                               7247   4585  10371  2.179 0.617     0.114     0.033       63    10.2
precuneus                                6047   3667   8251  2.097 0.581     0.122     0.035       94     8.8
rostralanteriorcingulate                 1457    979   2746  2.608 0.882     0.128     0.038       21     2.3
rostralmiddlefrontal                     7034   4586  11875  2.357 0.651     0.143     0.043      105    12.0
superiorfrontal                         13767   9092  24711  2.382 0.616     0.136     0.047      195    27.7
superiorparietal                         7642   4621   9832  1.971 0.556     0.111     0.030       71     9.2
superiortemporal                         7862   5180  15392  2.662 0.641     0.105     0.029       87     9.2
supramarginal                            5853   3809   9282  2.270 0.515     0.128     0.035       67     8.1
transversetemporal                        729    380    955  2.115 0.461     0.096     0.030        6     0.9
insula                                   3070   2082   6641  3.075 0.933     0.108     0.033       25     4.2
