# Supplementary material for: Computer assisted diagnosis of Alzheimer’s disease using statistical likelihood-ratio test
Source: PLoS One. 2023 Feb 17;18(2):e0279574. doi: 10.1371/journal.pone.0279574 (PMC9937475; doi:10.1371/journal.pone.0279574)
Supplement: S3 File — (ZIP) [file pone.0279574.s003.zip › AD_Results_MIRIAD/miriad_188_1/stats/rh.aparc.pial.stats]

# Table of FreeSurfer cortical parcellation anatomical statistics 
# 
# CreationTime 2019/12/11-13:57:40-GMT
# generating_program mris_anatomical_stats
# cvs_version $Id: mris_anatomical_stats.c,v 1.79 2016/03/14 15:15:34 greve Exp $
# mrisurf.c-cvs_version $Id: mrisurf.c,v 1.781.2.6 2016/12/27 16:47:14 zkaufman Exp $
# cmdline mris_anatomical_stats -th3 -mgz -cortex ../label/rh.cortex.label -f ../stats/rh.aparc.pial.stats -b -a ../label/rh.aparc.annot -c ../label/aparc.annot.ctab miriad_188_AD_M_01_MR_1 rh pial 
# sysname  Linux
# hostname ada
# machine  x86_64
# user     xzheng
# 
# SUBJECTS_DIR /home/span/acad/xzheng/freesurfer/subjects
# anatomy_type surface
# subjectname miriad_188_AD_M_01_MR_1
# hemi rh
# AnnotationFile ../label/rh.aparc.annot
# AnnotationFileTimeStamp 2019/12/12 00:23:03
# Measure Cortex, NumVert, Number of Vertices, 138262, unitless
# Measure Cortex, PialSurfArea, Pial Surface Total Area, 105802, mm^2
# Measure Cortex, MeanThickness, Mean Thickness, 2.2691, mm
# Measure BrainSeg, BrainSegVol, Brain Segmentation Volume, 1228338.000000, mm^3
# Measure BrainSegNotVent, BrainSegVolNotVent, Brain Segmentation Volume Without Ventricles, 1174016.000000, mm^3
# Measure BrainSegNotVentSurf, BrainSegVolNotVentSurf, Brain Segmentation Volume Without Ventricles from Surf, 1173256.045590, mm^3
# Measure Cortex, CortexVol Total cortical gray matter volume, 457810.509448, mm^3
# Measure SupraTentorial, SupraTentorialVol, Supratentorial volume, 1065218.045590, mm^3
# Measure SupraTentorialNotVent, SupraTentorialVolNotVent, Supratentorial volume, 1017818.045590, mm^3
# Measure EstimatedTotalIntraCranialVol, eTIV, Estimated Total Intracranial Volume, 1755226.867496, mm^3
# NTableCols 10
# TableCol  1 ColHeader StructName
# TableCol  1 FieldName Structure Name
# TableCol  1 Units     NA
# TableCol  2 ColHeader NumVert
# TableCol  2 FieldName Number of Vertices
# TableCol  2 Units     unitless
# TableCol  3 ColHeader SurfArea
# TableCol  3 FieldName Surface Area
# TableCol  3 Units     mm^2
# TableCol  4 ColHeader GrayVol
# TableCol  4 FieldName Gray Matter Volume
# TableCol  4 Units     mm^3
# TableCol  5 ColHeader ThickAvg 
# TableCol  5 FieldName Average Thickness
# TableCol  5 Units     mm
# TableCol  6 ColHeader ThickStd
# TableCol  6 FieldName Thickness StdDev
# TableCol  6 Units     mm 
# TableCol  7 ColHeader MeanCurv
# TableCol  7 FieldName Integrated Rectified Mean Curvature
# TableCol  7 Units     mm^-1
# TableCol  8 ColHeader GausCurv 
# TableCol  8 FieldName Integrated Rectified Gaussian Curvature
# TableCol  8 Units     mm^-2
# TableCol  9 ColHeader  FoldInd
# TableCol  9 FieldName  Folding Index 
# TableCol  9 Units      unitless 
# TableCol 10 ColHeader CurvInd
# TableCol 10 FieldName Intrinsic Curvature Index
# TableCol 10 Units     unitless
# ColHeaders StructName NumVert SurfArea GrayVol ThickAvg ThickStd MeanCurv GausCurv FoldInd CurvInd
bankssts                                 1187    758   1937  2.470 0.489     0.120     0.030       16     1.5
caudalanteriorcingulate                  1124    870   2094  2.517 0.652     0.117     0.019       16     0.6
caudalmiddlefrontal                      3257   2311   5166  2.334 0.577     0.113     0.025       33     3.6
cuneus                                   2948   2031   3176  1.703 0.409     0.119     0.029       52     3.6
entorhinal                                959   1006   2097  2.607 0.815     0.176     0.043       12     2.0
fusiform                                 4763   4100   9021  2.389 0.627     0.141     0.034       70     7.9
inferiorparietal                         7914   6315  13191  2.205 0.639     0.142     0.036      122    11.8
inferiortemporal                         5072   4226   9370  2.401 0.803     0.144     0.037       86     7.8
isthmuscingulate                         1935   1458   2862  2.096 0.704     0.137     0.035       30     2.8
lateraloccipital                         8606   6652  12780  2.084 0.590     0.134     0.031      125    11.6
lateralorbitofrontal                     4573   3211   7724  2.527 0.720     0.120     0.028       57     5.7
lingual                                  5500   3946   6812  1.848 0.490     0.128     0.030       72     7.2
medialorbitofrontal                      3457   2475   5265  2.303 0.686     0.114     0.025       35     3.6
middletemporal                           5242   5434  11607  2.520 0.757     0.170     0.044      118    12.0
parahippocampal                           888    829   1884  2.555 0.840     0.147     0.031       11     1.3
paracentral                              2445   1584   3360  2.238 0.605     0.093     0.016       15     1.7
parsopercularis                          2040   1473   3655  2.547 0.562     0.126     0.028       21     2.3
parsorbitalis                            1337   1144   2836  2.877 0.666     0.140     0.030       14     1.8
parstriangularis                         2591   1934   4211  2.301 0.547     0.128     0.026       26     3.0
pericalcarine                            1817   1380   1990  1.476 0.456     0.141     0.038       51     2.8
postcentral                              6948   5156   9152  1.914 0.648     0.104     0.017       48     4.9
posteriorcingulate                       1652   1380   2986  2.319 0.627     0.164     0.053       58     3.6
precentral                               7508   5082  10530  2.161 0.611     0.093     0.018       58     5.9
precuneus                                5890   3978   7947  2.083 0.587     0.120     0.027       73     6.8
rostralanteriorcingulate                 1041    902   2333  2.842 0.807     0.126     0.022       13     1.0
rostralmiddlefrontal                     9659   7433  16309  2.350 0.643     0.141     0.032      130    13.8
superiorfrontal                         10769   9012  19691  2.398 0.613     0.146     0.035      135    15.6
superiorparietal                         8984   6295  11529  1.966 0.550     0.108     0.021       85     7.4
superiortemporal                         6014   4706  11576  2.623 0.586     0.106     0.021       66     4.8
supramarginal                            6286   4492   9964  2.257 0.514     0.128     0.031       79     8.1
frontalpole                               410    394   1041  3.061 0.643     0.177     0.047        6     0.7
temporalpole                              921    873   2233  2.908 0.677     0.150     0.030       10     1.2
transversetemporal                        713    498    918  2.090 0.466     0.081     0.014        2     0.4
insula                                   3822   2473   7941  2.981 0.992     0.109     0.054       78     3.9
