# Supplementary material for: Computer assisted diagnosis of Alzheimer’s disease using statistical likelihood-ratio test
Source: PLoS One. 2023 Feb 17;18(2):e0279574. doi: 10.1371/journal.pone.0279574 (PMC9937475; doi:10.1371/journal.pone.0279574)
Supplement: S3 File — (ZIP) [file pone.0279574.s003.zip › AD_Results_MIRIAD/miriad_188_1/stats/rh.aparc.stats]

# Table of FreeSurfer cortical parcellation anatomical statistics 
# 
# CreationTime 2019/12/11-13:57:05-GMT
# generating_program mris_anatomical_stats
# cvs_version $Id: mris_anatomical_stats.c,v 1.79 2016/03/14 15:15:34 greve Exp $
# mrisurf.c-cvs_version $Id: mrisurf.c,v 1.781.2.6 2016/12/27 16:47:14 zkaufman Exp $
# cmdline mris_anatomical_stats -th3 -mgz -cortex ../label/rh.cortex.label -f ../stats/rh.aparc.stats -b -a ../label/rh.aparc.annot -c ../label/aparc.annot.ctab miriad_188_AD_M_01_MR_1 rh white 
# sysname  Linux
# hostname ada
# machine  x86_64
# user     xzheng
# 
# SUBJECTS_DIR /home/span/acad/xzheng/freesurfer/subjects
# anatomy_type surface
# subjectname miriad_188_AD_M_01_MR_1
# hemi rh
# AnnotationFile ../label/rh.aparc.annot
# AnnotationFileTimeStamp 2019/12/12 00:23:03
# Measure Cortex, NumVert, Number of Vertices, 138262, unitless
# Measure Cortex, WhiteSurfArea, White Surface Total Area, 90196.9, mm^2
# Measure Cortex, MeanThickness, Mean Thickness, 2.2691, mm
# Measure BrainSeg, BrainSegVol, Brain Segmentation Volume, 1228338.000000, mm^3
# Measure BrainSegNotVent, BrainSegVolNotVent, Brain Segmentation Volume Without Ventricles, 1174016.000000, mm^3
# Measure BrainSegNotVentSurf, BrainSegVolNotVentSurf, Brain Segmentation Volume Without Ventricles from Surf, 1173256.045590, mm^3
# Measure Cortex, CortexVol Total cortical gray matter volume, 457810.509448, mm^3
# Measure SupraTentorial, SupraTentorialVol, Supratentorial volume, 1065218.045590, mm^3
# Measure SupraTentorialNotVent, SupraTentorialVolNotVent, Supratentorial volume, 1017818.045590, mm^3
# Measure EstimatedTotalIntraCranialVol, eTIV, Estimated Total Intracranial Volume, 1755226.867496, mm^3
# NTableCols 10
# TableCol  1 ColHeader StructName
# TableCol  1 FieldName Structure Name
# TableCol  1 Units     NA
# TableCol  2 ColHeader NumVert
# TableCol  2 FieldName Number of Vertices
# TableCol  2 Units     unitless
# TableCol  3 ColHeader SurfArea
# TableCol  3 FieldName Surface Area
# TableCol  3 Units     mm^2
# TableCol  4 ColHeader GrayVol
# TableCol  4 FieldName Gray Matter Volume
# TableCol  4 Units     mm^3
# TableCol  5 ColHeader ThickAvg 
# TableCol  5 FieldName Average Thickness
# TableCol  5 Units     mm
# TableCol  6 ColHeader ThickStd
# TableCol  6 FieldName Thickness StdDev
# TableCol  6 Units     mm 
# TableCol  7 ColHeader MeanCurv
# TableCol  7 FieldName Integrated Rectified Mean Curvature
# TableCol  7 Units     mm^-1
# TableCol  8 ColHeader GausCurv 
# TableCol  8 FieldName Integrated Rectified Gaussian Curvature
# TableCol  8 Units     mm^-2
# TableCol  9 ColHeader  FoldInd
# TableCol  9 FieldName  Folding Index 
# TableCol  9 Units      unitless 
# TableCol 10 ColHeader CurvInd
# TableCol 10 FieldName Intrinsic Curvature Index
# TableCol 10 Units     unitless
# ColHeaders StructName NumVert SurfArea GrayVol ThickAvg ThickStd MeanCurv GausCurv FoldInd CurvInd
bankssts                                 1187    826   1937  2.470 0.489     0.106     0.023        8     1.1
caudalanteriorcingulate                  1124    756   2094  2.517 0.652     0.127     0.018       19     0.8
caudalmiddlefrontal                      3257   2064   5166  2.334 0.577     0.126     0.042       74     5.9
cuneus                                   2948   1857   3176  1.703 0.409     0.142     0.037       40     4.6
entorhinal                                959    603   2097  2.607 0.815     0.125     0.045       11     1.8
fusiform                                 4763   3330   9021  2.389 0.627     0.138     0.036       69     7.0
inferiorparietal                         7914   5177  13191  2.205 0.639     0.138     0.051      134    16.4
inferiortemporal                         5072   3437   9370  2.401 0.803     0.144     0.051       96    12.0
isthmuscingulate                         1935   1229   2862  2.096 0.704     0.129     0.035       28     2.7
lateraloccipital                         8606   5591  12780  2.084 0.590     0.146     0.044      125    15.2
lateralorbitofrontal                     4573   2995   7724  2.527 0.720     0.133     0.033       58     6.1
lingual                                  5500   3603   6812  1.848 0.490     0.142     0.036       79     8.1
medialorbitofrontal                      3457   2207   5265  2.303 0.686     0.123     0.035       49     4.7
middletemporal                           5242   3654  11607  2.520 0.757     0.143     0.052       98    11.6
parahippocampal                           888    619   1884  2.555 0.840     0.107     0.022        7     0.8
paracentral                              2445   1451   3360  2.238 0.605     0.099     0.024       15     2.6
parsopercularis                          2040   1319   3655  2.547 0.562     0.132     0.045       23     3.5
parsorbitalis                            1337    817   2836  2.877 0.666     0.124     0.039       17     1.9
parstriangularis                         2591   1677   4211  2.301 0.547     0.129     0.039       32     4.0
pericalcarine                            1817   1611   1990  1.476 0.456     0.177     0.043       28     3.5
postcentral                              6948   4351   9152  1.914 0.648     0.106     0.028       59     7.7
posteriorcingulate                       1652   1117   2986  2.319 0.627     0.149     0.046       40     3.6
precentral                               7508   4728  10530  2.161 0.611     0.114     0.034       66    10.6
precuneus                                5890   3622   7947  2.083 0.587     0.123     0.035       91     8.6
rostralanteriorcingulate                 1041    705   2333  2.842 0.807     0.135     0.033       16     1.4
rostralmiddlefrontal                     9659   6326  16309  2.350 0.643     0.138     0.040      135    15.4
superiorfrontal                         10769   7167  19691  2.398 0.613     0.139     0.052      160    24.5
superiorparietal                         8984   5450  11529  1.966 0.550     0.113     0.031       88    10.9
superiortemporal                         6014   3944  11576  2.623 0.586     0.101     0.027       69     6.8
supramarginal                            6286   4092   9964  2.257 0.514     0.129     0.036       77     8.8
frontalpole                               410    260   1041  3.061 0.643     0.165     0.052        8     0.8
temporalpole                              921    616   2233  2.908 0.677     0.135     0.045       12     1.6
transversetemporal                        713    371    918  2.090 0.466     0.097     0.030        6     0.9
insula                                   3822   2632   7941  2.981 0.992     0.112     0.035       33     5.5
