# Supplementary material for: Computer assisted diagnosis of Alzheimer’s disease using statistical likelihood-ratio test
Source: PLoS One. 2023 Feb 17;18(2):e0279574. doi: 10.1371/journal.pone.0279574 (PMC9937475; doi:10.1371/journal.pone.0279574)
Supplement: S3 File — (ZIP) [file pone.0279574.s003.zip › AD_Results_MIRIAD/miriad_188_1/stats/rh.BA_exvivo.stats]

# Table of FreeSurfer cortical parcellation anatomical statistics 
# 
# CreationTime 2019/12/11-14:38:32-GMT
# generating_program mris_anatomical_stats
# cvs_version $Id: mris_anatomical_stats.c,v 1.79 2016/03/14 15:15:34 greve Exp $
# mrisurf.c-cvs_version $Id: mrisurf.c,v 1.781.2.6 2016/12/27 16:47:14 zkaufman Exp $
# cmdline mris_anatomical_stats -th3 -mgz -f ../stats/rh.BA_exvivo.stats -b -a ./rh.BA_exvivo.annot -c ./BA_exvivo.ctab miriad_188_AD_M_01_MR_1 rh white 
# sysname  Linux
# hostname ada
# machine  x86_64
# user     xzheng
# 
# SUBJECTS_DIR /home/span/acad/xzheng/freesurfer/subjects
# anatomy_type surface
# subjectname miriad_188_AD_M_01_MR_1
# hemi rh
# AnnotationFile ./rh.BA_exvivo.annot
# AnnotationFileTimeStamp 2019/12/12 01:38:23
# Measure Cortex, NumVert, Number of Vertices, 146752, unitless
# Measure Cortex, WhiteSurfArea, White Surface Total Area, 95837.8, mm^2
# Measure BrainSeg, BrainSegVol, Brain Segmentation Volume, 1228338.000000, mm^3
# Measure BrainSegNotVent, BrainSegVolNotVent, Brain Segmentation Volume Without Ventricles, 1174016.000000, mm^3
# Measure BrainSegNotVentSurf, BrainSegVolNotVentSurf, Brain Segmentation Volume Without Ventricles from Surf, 1173256.045590, mm^3
# Measure Cortex, CortexVol Total cortical gray matter volume, 457810.509448, mm^3
# Measure SupraTentorial, SupraTentorialVol, Supratentorial volume, 1065218.045590, mm^3
# Measure SupraTentorialNotVent, SupraTentorialVolNotVent, Supratentorial volume, 1017818.045590, mm^3
# Measure EstimatedTotalIntraCranialVol, eTIV, Estimated Total Intracranial Volume, 1755226.867496, mm^3
# NTableCols 10
# TableCol  1 ColHeader StructName
# TableCol  1 FieldName Structure Name
# TableCol  1 Units     NA
# TableCol  2 ColHeader NumVert
# TableCol  2 FieldName Number of Vertices
# TableCol  2 Units     unitless
# TableCol  3 ColHeader SurfArea
# TableCol  3 FieldName Surface Area
# TableCol  3 Units     mm^2
# TableCol  4 ColHeader GrayVol
# TableCol  4 FieldName Gray Matter Volume
# TableCol  4 Units     mm^3
# TableCol  5 ColHeader ThickAvg 
# TableCol  5 FieldName Average Thickness
# TableCol  5 Units     mm
# TableCol  6 ColHeader ThickStd
# TableCol  6 FieldName Thickness StdDev
# TableCol  6 Units     mm 
# TableCol  7 ColHeader MeanCurv
# TableCol  7 FieldName Integrated Rectified Mean Curvature
# TableCol  7 Units     mm^-1
# TableCol  8 ColHeader GausCurv 
# TableCol  8 FieldName Integrated Rectified Gaussian Curvature
# TableCol  8 Units     mm^-2
# TableCol  9 ColHeader  FoldInd
# TableCol  9 FieldName  Folding Index 
# TableCol  9 Units      unitless 
# TableCol 10 ColHeader CurvInd
# TableCol 10 FieldName Intrinsic Curvature Index
# TableCol 10 Units     unitless
# ColHeaders StructName NumVert SurfArea GrayVol ThickAvg ThickStd MeanCurv GausCurv FoldInd CurvInd
BA1_exvivo                               1125    565   1568  2.115 0.601     0.113     0.043       14     1.9
BA2_exvivo                               3581   2285   4529  1.941 0.496     0.113     0.028       31     4.2
BA3a_exvivo                              1208    868   1068  1.496 0.356     0.113     0.020        8     1.0
BA3b_exvivo                              2166   1410   2371  1.565 0.528     0.103     0.024       17     2.1
BA4a_exvivo                              1605    984   2146  2.079 0.582     0.102     0.025        9     1.9
BA4p_exvivo                              1444   1009   1662  1.784 0.432     0.115     0.028        9     2.0
BA6_exvivo                               7975   5099  13678  2.315 0.611     0.135     0.049      115    17.5
BA44_exvivo                              3569   2315   5901  2.435 0.578     0.129     0.043       40     6.1
BA45_exvivo                              4841   3143   8337  2.337 0.620     0.131     0.039       60     7.4
V1_exvivo                                3710   2891   4459  1.603 0.471     0.165     0.042       55     7.1
V2_exvivo                                9953   6212  11495  1.855 0.510     0.144     0.042      149    16.1
MT_exvivo                                1920   1323   3340  2.247 0.622     0.134     0.042       23     3.2
perirhinal_exvivo                         713    434   1588  2.727 0.783     0.101     0.030        7     0.8
entorhinal_exvivo                         425    295    850  2.484 0.789     0.119     0.031        3     0.5
