# Supplementary material for: Computer assisted diagnosis of Alzheimer’s disease using statistical likelihood-ratio test
Source: PLoS One. 2023 Feb 17;18(2):e0279574. doi: 10.1371/journal.pone.0279574 (PMC9937475; doi:10.1371/journal.pone.0279574)
Supplement: S3 File — (ZIP) [file pone.0279574.s003.zip › AD_Results_MIRIAD/miriad_188_1/stats/rh.curv.stats]

Raw <mean> +- <std> (using 'rh.curv'):                -0.03514 +- 0.1959 
       Raw Min:                                       -2.32642 at vertex 114509  
       Raw Max:                                        2.47216 at vertex 102741  
       Raw Curvature Calculation Type:                discrete
       Raw Mean Vertex Separation (Whole Surface):     0.83574 +- 0.25330 mm
       Raw Total Surface Area:                     86497.27344 mm^2
       Raw Total Number of Vertices:                    146752
       Raw Average Vertex Area (Whole Surface):        0.58941 mm^2
       Raw Natural Surface Integral:               -1466.12915
       Raw Rectified Surface Integral:             11360.28125
       Raw Positive Surface Integral:               4947.07617
       Raw Negative Surface Integral:               6413.20508
       Raw Mean Natural Surface Integral:             -0.00999 across 146752 (100.00%) vertices
       Raw Mean Rectified Surface Integral:            0.07741 across 146752 (100.00%) vertices
       Raw Mean Positive Surface Integral:             0.07148 across 69214 (47.16%) vertices
       Raw Mean Negative Surface Integral:             0.08271 across 77538 (52.84%) vertices
       Raw AreaNorm Natural Surface Integral:         -0.01695 across 86497.726562 (100.00%) mm^2
       Raw AreaNorm Rectified Surface Integral:        0.13134 across 86497.726562 (100.00%) mm^2
       Raw AreaNorm Positive Surface Integral:         0.11239 across 44015.320312 (50.89%) mm^2
       Raw AreaNorm Negative Surface Integral:         0.15096 across 42482.070312 (49.11%) mm^2

Raw <mean> +- <std> (using 'rh.sulc'):                 0.00000 +- 5.3577 
       Raw Min:                                      -13.16039 at vertex 129354  
       Raw Max:                                       15.76794 at vertex 72149   
       Raw Curvature Calculation Type:                discrete
       Raw Mean Vertex Separation (Whole Surface):     0.83574 +- 0.25330 mm
       Raw Total Surface Area:                     86497.27344 mm^2
       Raw Total Number of Vertices:                    146752
       Raw Average Vertex Area (Whole Surface):        0.58941 mm^2
       Raw Natural Surface Integral:               36342.14453
       Raw Rectified Surface Integral:            377253.00000
       Raw Positive Surface Integral:             206797.57812
       Raw Negative Surface Integral:             170455.43750
       Raw Mean Natural Surface Integral:              0.24764 across 146752 (100.00%) vertices
       Raw Mean Rectified Surface Integral:            2.57068 across 146752 (100.00%) vertices
       Raw Mean Positive Surface Integral:             3.03618 across 68111 (46.41%) vertices
       Raw Mean Negative Surface Integral:             2.16751 across 78641 (53.59%) vertices
       Raw AreaNorm Natural Surface Integral:          0.42015 across 86497.726562 (100.00%) mm^2
       Raw AreaNorm Rectified Surface Integral:        4.36142 across 86497.726562 (100.00%) mm^2
       Raw AreaNorm Positive Surface Integral:         4.83614 across 42760.914062 (49.44%) mm^2
       Raw AreaNorm Negative Surface Integral:         3.89734 across 43736.386719 (50.56%) mm^2

K <mean> +- <std> (using 'rh.smoothwm'):               0.38578 +- 10.7546 mm^-2
         K Min:                                      -49.43481 at vertex 123708  
         K Max:                                     1935.19507 at vertex 9216    
         K Curvature Calculation Type:                discrete
         K Mean Vertex Separation (Whole Surface):     0.83574 +- 0.25330 mm
         K Total Surface Area:                     86497.27344 mm^2
         K Total Number of Vertices:                    146752
         K Average Vertex Area (Whole Surface):        0.58941 mm^2
         K Natural Surface Integral:                  12.56639
         K Rectified Surface Integral:              7182.97852
         K Positive Surface Integral:               3597.77246
         K Negative Surface Integral:               3585.20605
         K Mean Natural Surface Integral:              0.00009 across 146752 (100.00%) vertices
         K Mean Rectified Surface Integral:            0.04895 across 146752 (100.00%) vertices
         K Mean Positive Surface Integral:             0.05634 across 63855 (43.51%) vertices
         K Mean Negative Surface Integral:             0.04325 across 82897 (56.49%) vertices
         K AreaNorm Natural Surface Integral:          0.00015 across 86497.726562 (100.00%) mm^2
         K AreaNorm Rectified Surface Integral:        0.08304 across 86497.726562 (100.00%) mm^2
         K AreaNorm Positive Surface Integral:         0.12863 across 27968.888672 (32.33%) mm^2
         K AreaNorm Negative Surface Integral:         0.06126 across 58528.441406 (67.67%) mm^2

H <mean> +- <std> (using 'rh.smoothwm'):              -0.05831 +- 1.1003 mm^-1
         H Min:                                     -107.47786 at vertex 143406  
         H Max:                                       55.70335 at vertex 102741  
         H Curvature Calculation Type:                discrete
         H Mean Vertex Separation (Whole Surface):     0.83574 +- 0.25330 mm
         H Total Surface Area:                     86497.27344 mm^2
         H Total Number of Vertices:                    146752
         H Average Vertex Area (Whole Surface):        0.58941 mm^2
         H Natural Surface Integral:               -1620.60156
         H Rectified Surface Integral:             15506.22168
         H Positive Surface Integral:               6942.81006
         H Negative Surface Integral:               8563.41113
         H Mean Natural Surface Integral:             -0.01104 across 146752 (100.00%) vertices
         H Mean Rectified Surface Integral:            0.10566 across 146752 (100.00%) vertices
         H Mean Positive Surface Integral:             0.09557 across 72643 (49.50%) vertices
         H Mean Negative Surface Integral:             0.11555 across 74109 (50.50%) vertices
         H AreaNorm Natural Surface Integral:         -0.01874 across 86497.726562 (100.00%) mm^2
         H AreaNorm Rectified Surface Integral:        0.17927 across 86497.726562 (100.00%) mm^2
         H AreaNorm Positive Surface Integral:         0.15138 across 45862.089844 (53.02%) mm^2
         H AreaNorm Negative Surface Integral:         0.21074 across 40635.195312 (46.98%) mm^2

k1 <mean> +- <std> (using 'rh.smoothwm'):             -0.11957 +- 1.9904 mm^-1
        k1 Min:                                     -214.18106 at vertex 143406  
        k1 Max:                                       93.11694 at vertex 102741  
        k1 Curvature Calculation Type:                discrete
        k1 Mean Vertex Separation (Whole Surface):     0.83574 +- 0.25330 mm
        k1 Total Surface Area:                     86497.27344 mm^2
        k1 Total Number of Vertices:                    146752
        k1 Average Vertex Area (Whole Surface):        0.58941 mm^2
        k1 Natural Surface Integral:               -4022.39941
        k1 Rectified Surface Integral:             35418.75391
        k1 Positive Surface Integral:              15698.17773
        k1 Negative Surface Integral:              19720.57617
        k1 Mean Natural Surface Integral:             -0.02741 across 146752 (100.00%) vertices
        k1 Mean Rectified Surface Integral:            0.24135 across 146752 (100.00%) vertices
        k1 Mean Positive Surface Integral:             0.21610 across 72643 (49.50%) vertices
        k1 Mean Negative Surface Integral:             0.26610 across 74109 (50.50%) vertices
        k1 AreaNorm Natural Surface Integral:         -0.04650 across 86497.726562 (100.00%) mm^2
        k1 AreaNorm Rectified Surface Integral:        0.40948 across 86497.726562 (100.00%) mm^2
        k1 AreaNorm Positive Surface Integral:         0.34229 across 45862.089844 (53.02%) mm^2
        k1 AreaNorm Negative Surface Integral:         0.48531 across 40635.195312 (46.98%) mm^2

k2 <mean> +- <std> (using 'rh.smoothwm'):              0.00295 +- 0.3305 mm^-1
        k2 Min:                                      -22.94839 at vertex 114509  
        k2 Max:                                       18.47331 at vertex 102379  
        k2 Curvature Calculation Type:                discrete
        k2 Mean Vertex Separation (Whole Surface):     0.83574 +- 0.25330 mm
        k2 Total Surface Area:                     86497.27344 mm^2
        k2 Total Number of Vertices:                    146752
        k2 Average Vertex Area (Whole Surface):        0.58941 mm^2
        k2 Natural Surface Integral:                 781.19641
        k2 Rectified Surface Integral:              9686.54590
        k2 Positive Surface Integral:               5233.87109
        k2 Negative Surface Integral:               4452.67480
        k2 Mean Natural Surface Integral:              0.00532 across 146752 (100.00%) vertices
        k2 Mean Rectified Surface Integral:            0.06601 across 146752 (100.00%) vertices
        k2 Mean Positive Surface Integral:             0.06751 across 77524 (52.83%) vertices
        k2 Mean Negative Surface Integral:             0.06432 across 69228 (47.17%) vertices
        k2 AreaNorm Natural Surface Integral:          0.00903 across 86497.726562 (100.00%) mm^2
        k2 AreaNorm Rectified Surface Integral:        0.11199 across 86497.726562 (100.00%) mm^2
        k2 AreaNorm Positive Surface Integral:         0.11490 across 45551.480469 (52.66%) mm^2
        k2 AreaNorm Negative Surface Integral:         0.10875 across 40945.714844 (47.34%) mm^2

S <mean> +- <std> (using 'rh.smoothwm'):               3.31466 +- 141.1908 mm^-2
         S Min:                                        0.00000 at vertex 794     
         S Max:                                    45542.29297 at vertex 143406  
         S Curvature Calculation Type:                discrete
         S Mean Vertex Separation (Whole Surface):     0.83574 +- 0.25330 mm
         S Total Surface Area:                     86497.27344 mm^2
         S Total Number of Vertices:                    146752
         S Average Vertex Area (Whole Surface):        0.58941 mm^2
         S Natural Surface Integral:               42197.58984
         S Rectified Surface Integral:             42197.58984
         S Positive Surface Integral:              42197.58984
         S Negative Surface Integral:                  0.00000
         S Mean Natural Surface Integral:              0.28754 across 146752 (100.00%) vertices
         S Mean Rectified Surface Integral:            0.28754 across 146752 (100.00%) vertices
         S Mean Positive Surface Integral:             0.28754 across 146752 (100.00%) vertices
         S Mean Negative Surface Integral:             0.00000 across 0 (00.00%) vertices
         S AreaNorm Natural Surface Integral:          0.48785 across 86497.726562 (100.00%) mm^2
         S AreaNorm Rectified Surface Integral:        0.48785 across 86497.726562 (100.00%) mm^2
         S AreaNorm Positive Surface Integral:         0.48785 across 86497.726562 (100.00%) mm^2
         S AreaNorm Negative Surface Integral:         0.00000 across 0.000000 (00.00%) mm^2

C <mean> +- <std> (using 'rh.smoothwm'):               0.52898 +- 1.3277 mm^-2
         C Min:                                        0.00000 at vertex 109279  
         C Max:                                      151.44987 at vertex 143406  
         C Curvature Calculation Type:                discrete
         C Mean Vertex Separation (Whole Surface):     0.83574 +- 0.25330 mm
         C Total Surface Area:                     86497.27344 mm^2
         C Total Number of Vertices:                    146752
         C Average Vertex Area (Whole Surface):        0.58941 mm^2
         C Natural Surface Integral:               26508.46094
         C Rectified Surface Integral:             26508.46094
         C Positive Surface Integral:              26508.46094
         C Negative Surface Integral:                  0.00000
         C Mean Natural Surface Integral:              0.18063 across 146752 (100.00%) vertices
         C Mean Rectified Surface Integral:            0.18063 across 146752 (100.00%) vertices
         C Mean Positive Surface Integral:             0.18063 across 146752 (100.00%) vertices
         C Mean Negative Surface Integral:             0.00000 across 0 (00.00%) vertices
         C AreaNorm Natural Surface Integral:          0.30646 across 86497.726562 (100.00%) mm^2
         C AreaNorm Rectified Surface Integral:        0.30646 across 86497.726562 (100.00%) mm^2
         C AreaNorm Positive Surface Integral:         0.30646 across 86497.726562 (100.00%) mm^2
         C AreaNorm Negative Surface Integral:         0.00000 across 0.000000 (00.00%) mm^2

BE <mean> +- <std> (using 'rh.smoothwm'):              4.08524 +- 148.8811 mm^-2
        BE Min:                                        0.00000 at vertex 109279  
        BE Max:                                    45874.12891 at vertex 143406  
        BE Curvature Calculation Type:                discrete
        BE Mean Vertex Separation (Whole Surface):     0.83574 +- 0.25330 mm
        BE Total Surface Area:                     86497.27344 mm^2
        BE Total Number of Vertices:                    146752
        BE Average Vertex Area (Whole Surface):        0.58941 mm^2
        BE Natural Surface Integral:               42219.98828
        BE Rectified Surface Integral:             42219.98828
        BE Positive Surface Integral:              42219.98828
        BE Negative Surface Integral:                  0.00000
        BE Mean Natural Surface Integral:              0.28770 across 146752 (100.00%) vertices
        BE Mean Rectified Surface Integral:            0.28770 across 146752 (100.00%) vertices
        BE Mean Positive Surface Integral:             0.28770 across 146752 (100.00%) vertices
        BE Mean Negative Surface Integral:             0.00000 across 0 (00.00%) vertices
        BE AreaNorm Natural Surface Integral:          0.48811 across 86497.726562 (100.00%) mm^2
        BE AreaNorm Rectified Surface Integral:        0.48811 across 86497.726562 (100.00%) mm^2
        BE AreaNorm Positive Surface Integral:         0.48811 across 86497.726562 (100.00%) mm^2
        BE AreaNorm Negative Surface Integral:         0.00000 across 0.000000 (00.00%) mm^2

FI <mean> +- <std> (using 'rh.smoothwm'):              3.49543 +- 144.0426 mm^-2
        FI Min:                                        0.00000 at vertex 794     
        FI Max:                                    45707.60938 at vertex 143406  
        FI Curvature Calculation Type:                discrete
        FI Mean Vertex Separation (Whole Surface):     0.83574 +- 0.25330 mm
        FI Total Surface Area:                     86497.27344 mm^2
        FI Total Number of Vertices:                    146752
        FI Average Vertex Area (Whole Surface):        0.58941 mm^2
        FI Natural Surface Integral:               32623.12109
        FI Rectified Surface Integral:             32623.12109
        FI Positive Surface Integral:              32623.12109
        FI Negative Surface Integral:                  0.00000
        FI Mean Natural Surface Integral:              0.22230 across 146752 (100.00%) vertices
        FI Mean Rectified Surface Integral:            0.22230 across 146752 (100.00%) vertices
        FI Mean Positive Surface Integral:             0.22230 across 146752 (100.00%) vertices
        FI Mean Negative Surface Integral:             0.00000 across 0 (00.00%) vertices
        FI AreaNorm Natural Surface Integral:          0.37716 across 86497.726562 (100.00%) mm^2
        FI AreaNorm Rectified Surface Integral:        0.37716 across 86497.726562 (100.00%) mm^2
        FI AreaNorm Positive Surface Integral:         0.37716 across 86497.726562 (100.00%) mm^2
        FI AreaNorm Negative Surface Integral:         0.00000 across 0.000000 (00.00%) mm^2

curv -- calculation type:                                discrete
curv -- Folding Index (FI):                            2596.06543
curv -- Intrinsic Curvature Index - positive (ICIp):    286.30164
curv -- Intrinsic Curvature Index - negative (ICIn):    285.30164
curv -- Intrinsic Curvature Index - natural  (ICIt):      1.00000

Mean across 10 curvatures: 1.1600e+00 +- 1.6397e+00
