# Supplementary material for: Computer assisted diagnosis of Alzheimer’s disease using statistical likelihood-ratio test
Source: PLoS One. 2023 Feb 17;18(2):e0279574. doi: 10.1371/journal.pone.0279574 (PMC9937475; doi:10.1371/journal.pone.0279574)
Supplement: S3 File — (ZIP) [file pone.0279574.s003.zip › AD_Results_MIRIAD/miriad_188_1/stats/rh.w-g.pct.stats]

# Title Segmentation Statistics 
# 
# generating_program mri_segstats
# cvs_version $Id: mri_segstats.c,v 1.121 2016/05/31 17:27:11 greve Exp $
# cmdline mri_segstats --in /home/span/acad/xzheng/freesurfer/subjects/miriad_188_AD_M_01_MR_1/surf/rh.w-g.pct.mgh --annot miriad_188_AD_M_01_MR_1 rh aparc --sum /home/span/acad/xzheng/freesurfer/subjects/miriad_188_AD_M_01_MR_1/stats/rh.w-g.pct.stats --snr 
# sysname  Linux
# hostname ada
# machine  x86_64
# user     xzheng
# anatomy_type surface
# 
# SUBJECTS_DIR /home/span/acad/xzheng/freesurfer/subjects
# subjectname miriad_188_AD_M_01_MR_1
# Annot miriad_188_AD_M_01_MR_1 rh aparc
# ColorTable /tmp/mri_segstats.tmp.miriad_188_AD_M_01_MR_1.rh.124.ctab 
# ColorTableTimeStamp 2019/12/12 01:01:45 
# InVolFile  /home/span/acad/xzheng/freesurfer/subjects/miriad_188_AD_M_01_MR_1/surf/rh.w-g.pct.mgh 
# InVolFileTimeStamp  2019/12/12 01:01:44 
# InVolFrame 0 
# Only reporting non-empty segmentations
# VertexArea_mm2 0.653059 
# TableCol  1 ColHeader Index 
# TableCol  1 FieldName Index 
# TableCol  1 Units     NA 
# TableCol  2 ColHeader SegId 
# TableCol  2 FieldName Segmentation Id
# TableCol  2 Units     NA
# TableCol  3 ColHeader NVertices 
# TableCol  3 FieldName Number of Vertices
# TableCol  3 Units     unitless
# TableCol  4 ColHeader Area_mm2
# TableCol  4 FieldName Area
# TableCol  4 Units     mm^2
# TableCol  5 ColHeader StructName
# TableCol  5 FieldName Structure Name
# TableCol  5 Units     NA
# TableCol  6 ColHeader Mean 
# TableCol  6 FieldName Intensity Mean
# TableCol  6 Units     unknown
# TableCol  7 ColHeader StdDev
# TableCol  7 FieldName Itensity StdDev
# TableCol  7 Units     unknown
# TableCol  8 ColHeader Min
# TableCol  8 FieldName Intensity Min
# TableCol  8 Units     unknown
# TableCol  9 ColHeader Max
# TableCol  9 FieldName Intensity Max
# TableCol  9 Units     unknown
# TableCol 10 ColHeader Range
# TableCol 10 FieldName Intensity Range
# TableCol 10 Units     unknown
# TableCol 11 ColHeader SNR
# TableCol 11 FieldName Intensity SNR
# TableCol 11 Units     none
# NRows 35 
# NTableCols 11 
# ColHeaders  Index SegId NVertices Area_mm2 StructName Mean StdDev Min Max Range SNR  
  1 2000      8480     5635.5  unknown                            0.0551     1.1076     0.0000    31.0026    31.0026     0.0497 
  2 2001      1187      825.9  bankssts                          23.9677     6.8099    -0.3192    41.6373    41.9565     3.5195 
  3 2002      1124      755.9  caudalanteriorcingulate           28.7268     8.9612     7.0267    65.5412    58.5145     3.2057 
  4 2003      3257     2064.0  caudalmiddlefrontal               17.3694     7.5360   -24.6351    42.7324    67.3676     2.3049 
  5 2005      2948     1857.3  cuneus                            17.9666     6.7023    -1.4900    40.0919    41.5819     2.6807 
  6 2006       959      602.5  entorhinal                        21.2238     9.8989    -3.9952    69.0557    73.0509     2.1441 
  7 2007      4763     3329.6  fusiform                          21.9572     8.5092   -11.9699    64.4026    76.3725     2.5804 
  8 2008      7914     5177.1  inferiorparietal                  18.8522     7.8818   -28.9637    46.6455    75.6092     2.3918 
  9 2009      5072     3437.2  inferiortemporal                  21.8193     8.9719   -14.7611    68.0058    82.7669     2.4320 
 10 2010      1935     1229.0  isthmuscingulate                  21.7992     7.8292    -9.5037    56.1466    65.6503     2.7843 
 11 2011      8606     5590.6  lateraloccipital                  20.4715     7.9292   -14.1827    88.4340   102.6168     2.5818 
 12 2012      4573     2994.8  lateralorbitofrontal              21.5097     7.6173   -24.7889    47.4990    72.2879     2.8238 
 13 2013      5500     3603.4  lingual                           18.3307     8.4503   -57.5013    59.6429   117.1441     2.1692 
 14 2014      3457     2206.5  medialorbitofrontal               20.0936    10.3788   -47.3233    52.0188    99.3421     1.9360 
 15 2015      5242     3654.4  middletemporal                    21.6403     8.8987   -24.0968    63.5913    87.6881     2.4319 
 16 2016       888      618.8  parahippocampal                   24.8573     7.1823    -3.3926    50.9299    54.3225     3.4609 
 17 2017      2445     1451.1  paracentral                       15.8021     7.2999    -4.7868    44.7693    49.5561     2.1647 
 18 2018      2040     1319.3  parsopercularis                   19.3428     7.8894    -3.5159    48.3880    51.9038     2.4517 
 19 2019      1337      816.9  parsorbitalis                     20.5822     7.7618    -4.8222    41.9095    46.7317     2.6517 
 20 2020      2591     1676.6  parstriangularis                  19.5512     6.8622   -10.3062    41.5959    51.9021     2.8491 
 21 2021      1817     1610.9  pericalcarine                     19.1364     8.4264   -42.6937    81.8190   124.5127     2.2710 
 22 2022      6948     4351.1  postcentral                       16.8911     6.2100    -2.8321    39.8584    42.6905     2.7200 
 23 2023      1652     1117.3  posteriorcingulate                23.3104     6.9961    -7.3201    44.4636    51.7837     3.3319 
 24 2024      7508     4727.8  precentral                        15.7432     6.8847   -10.1714    47.5900    57.7614     2.2867 
 25 2025      5890     3621.6  precuneus                         18.3929     7.8590   -39.6100    50.3106    89.9206     2.3404 
 26 2026      1041      705.1  rostralanteriorcingulate          22.0776     8.2155   -39.7724    44.7402    84.5125     2.6873 
 27 2027      9659     6326.4  rostralmiddlefrontal              21.4157     7.9414    -9.3985    51.4514    60.8499     2.6967 
 28 2028     10769     7166.6  superiorfrontal                   19.1726     7.8825   -39.1793    56.4718    95.6511     2.4323 
 29 2029      8984     5450.0  superiorparietal                  18.1678     7.1410    -8.2426    55.1414    63.3840     2.5442 
 30 2030      6014     3944.0  superiortemporal                  21.9655     8.2223   -22.7000    50.8175    73.5175     2.6714 
 31 2031      6286     4091.9  supramarginal                     20.4465     7.2005    -6.6132    43.9058    50.5190     2.8396 
 32 2032       410      260.2  frontalpole                       21.5211     6.4383     4.0113    37.7735    33.7622     3.3426 
 33 2033       921      615.5  temporalpole                      20.6254     7.7337    -4.8453    46.7832    51.6285     2.6670 
 34 2034       713      371.1  transversetemporal                13.2560     4.9347    -0.4089    31.7964    32.2053     2.6863 
 35 2035      3822     2631.8  insula                            22.8711     9.1148   -16.1796    78.0359    94.2155     2.5092 
