# Supplementary material for: Computer assisted diagnosis of Alzheimer’s disease using statistical likelihood-ratio test
Source: PLoS One. 2023 Feb 17;18(2):e0279574. doi: 10.1371/journal.pone.0279574 (PMC9937475; doi:10.1371/journal.pone.0279574)
Supplement: S3 File — (ZIP) [file pone.0279574.s003.zip › AD_Results_MIRIAD/miriad_188_1/stats/wmparc.stats]

# Title Segmentation Statistics 
# 
# generating_program mri_segstats
# cvs_version $Id: mri_segstats.c,v 1.121 2016/05/31 17:27:11 greve Exp $
# cmdline mri_segstats --seg mri/wmparc.mgz --sum stats/wmparc.stats --pv mri/norm.mgz --excludeid 0 --brainmask mri/brainmask.mgz --in mri/norm.mgz --in-intensity-name norm --in-intensity-units MR --subject miriad_188_AD_M_01_MR_1 --surf-wm-vol --ctab /home/span/acad/xzheng/freesurfer/WMParcStatsLUT.txt --etiv 
# sysname  Linux
# hostname ada
# machine  x86_64
# user     xzheng
# anatomy_type volume
# 
# SUBJECTS_DIR /home/span/acad/xzheng/freesurfer/subjects
# subjectname miriad_188_AD_M_01_MR_1
# Measure VentricleChoroidVol, VentricleChoroidVol, Volume of ventricles and choroid plexus, 47400.000000, mm^3
# Measure lhCerebralWhiteMatter, lhCerebralWhiteMatterVol, Left hemisphere cerebral white matter volume, 254918.519467, mm^3
# Measure rhCerebralWhiteMatter, rhCerebralWhiteMatterVol, Right hemisphere cerebral white matter volume, 249488.016676, mm^3
# Measure CerebralWhiteMatter, CerebralWhiteMatterVol, Total cerebral white matter volume, 504406.536143, mm^3
# Measure Mask, MaskVol, Mask Volume, 1815995.000000, mm^3
# Measure EstimatedTotalIntraCranialVol, eTIV, Estimated Total Intracranial Volume, 1755226.867496, mm^3
# SegVolFile mri/wmparc.mgz 
# SegVolFileTimeStamp  2019/12/12 01:21:12 
# ColorTable /home/span/acad/xzheng/freesurfer/WMParcStatsLUT.txt 
# ColorTableTimeStamp 2017/01/19 09:00:02 
# InVolFile  mri/norm.mgz 
# InVolFileTimeStamp  2019/12/11 13:54:11 
# InVolFrame 0 
# PVVolFile  mri/norm.mgz 
# PVVolFileTimeStamp  2019/12/11 13:54:11 
# ExcludeSegId 0 
# Only reporting non-empty segmentations
# VoxelVolume_mm3 1 
# TableCol  1 ColHeader Index 
# TableCol  1 FieldName Index 
# TableCol  1 Units     NA 
# TableCol  2 ColHeader SegId 
# TableCol  2 FieldName Segmentation Id
# TableCol  2 Units     NA
# TableCol  3 ColHeader NVoxels 
# TableCol  3 FieldName Number of Voxels
# TableCol  3 Units     unitless
# TableCol  4 ColHeader Volume_mm3
# TableCol  4 FieldName Volume
# TableCol  4 Units     mm^3
# TableCol  5 ColHeader StructName
# TableCol  5 FieldName Structure Name
# TableCol  5 Units     NA
# TableCol  6 ColHeader normMean 
# TableCol  6 FieldName Intensity normMean
# TableCol  6 Units     MR
# TableCol  7 ColHeader normStdDev
# TableCol  7 FieldName Itensity normStdDev
# TableCol  7 Units     MR
# TableCol  8 ColHeader normMin
# TableCol  8 FieldName Intensity normMin
# TableCol  8 Units     MR
# TableCol  9 ColHeader normMax
# TableCol  9 FieldName Intensity normMax
# TableCol  9 Units     MR
# TableCol 10 ColHeader normRange
# TableCol 10 FieldName Intensity normRange
# TableCol 10 Units     MR
# NRows 70 
# NTableCols 10 
# ColHeaders  Index SegId NVoxels Volume_mm3 StructName normMean normStdDev normMin normMax normRange  
  1 3001      2707     2738.6  wm-lh-bankssts                    97.6779     8.1906    41.0000   114.0000    73.0000 
  2 3002      3282     3292.2  wm-lh-caudalanteriorcingulate     99.6204     9.6041    41.0000   120.0000    79.0000 
  3 3003      7344     7452.3  wm-lh-caudalmiddlefrontal         97.1599     8.2529    71.0000   117.0000    46.0000 
  4 3005      3628     3706.1  wm-lh-cuneus                     105.0245     7.8551    77.0000   125.0000    48.0000 
  5 3006      1677     1728.7  wm-lh-entorhinal                  85.4359     7.4567    67.0000   109.0000    42.0000 
  6 3007      7221     7357.4  wm-lh-fusiform                    90.2159     8.2147    62.0000   142.0000    80.0000 
  7 3008     10592    10984.9  wm-lh-inferiorparietal           100.8436     8.4785    61.0000   126.0000    65.0000 
  8 3009      6357     6609.6  wm-lh-inferiortemporal            92.4461     8.3654    60.0000   118.0000    58.0000 
  9 3010      5332     5448.9  wm-lh-isthmuscingulate           100.8959    11.2275    24.0000   119.0000    95.0000 
 10 3011     12782    13184.7  wm-lh-lateraloccipital            94.9055     8.2528    62.0000   120.0000    58.0000 
 11 3012      7504     7608.6  wm-lh-lateralorbitofrontal       100.8053     9.7509    74.0000   140.0000    66.0000 
 12 3013      7388     7645.1  wm-lh-lingual                     91.5516     7.3493    45.0000   112.0000    67.0000 
 13 3014      3917     3978.4  wm-lh-medialorbitofrontal        100.5604    10.2736    37.0000   123.0000    86.0000 
 14 3015      5337     5565.0  wm-lh-middletemporal              94.1210     8.4104    50.0000   119.0000    69.0000 
 15 3016      1648     1738.5  wm-lh-parahippocampal             93.0728     7.2020    56.0000   110.0000    54.0000 
 16 3017      4888     4948.3  wm-lh-paracentral                 96.1054     7.4059    74.0000   117.0000    43.0000 
 17 3018      4157     4241.3  wm-lh-parsopercularis             97.9372     8.1631    76.0000   117.0000    41.0000 
 18 3019      1189     1214.1  wm-lh-parsorbitalis               95.5341     8.7184    76.0000   120.0000    44.0000 
 19 3020      3464     3584.0  wm-lh-parstriangularis            96.3698     7.1787    76.0000   115.0000    39.0000 
 20 3021      5449     5563.9  wm-lh-pericalcarine               93.9923    11.4353    25.0000   127.0000   102.0000 
 21 3022      9545    10030.9  wm-lh-postcentral                 95.5016     7.1316    71.0000   119.0000    48.0000 
 22 3023      4351     4372.7  wm-lh-posteriorcingulate          99.6706     9.6047    40.0000   118.0000    78.0000 
 23 3024     14228    14571.7  wm-lh-precentral                  95.7894     7.8742    55.0000   120.0000    65.0000 
 24 3025      8793     8980.3  wm-lh-precuneus                   99.2408    12.3696    19.0000   128.0000   109.0000 
 25 3026      3370     3377.9  wm-lh-rostralanteriorcingulate    97.8926    12.0626    32.0000   118.0000    86.0000 
 26 3027     15220    15331.3  wm-lh-rostralmiddlefrontal        99.1466     7.9913    73.0000   121.0000    48.0000 
 27 3028     16516    16952.7  wm-lh-superiorfrontal             94.4397     8.6377    40.0000   122.0000    82.0000 
 28 3029     12922    13451.6  wm-lh-superiorparietal           103.2872     7.9246    68.0000   126.0000    58.0000 
 29 3030      9786    10358.6  wm-lh-superiortemporal            97.5613     8.5260    68.0000   121.0000    53.0000 
 30 3031      9508     9785.9  wm-lh-supramarginal               99.1599     8.9898    75.0000   121.0000    46.0000 
 31 3032       253      268.8  wm-lh-frontalpole                 93.5494     5.2617    83.0000   112.0000    29.0000 
 32 3033       736      817.5  wm-lh-temporalpole                84.4552     6.4703    70.0000   106.0000    36.0000 
 33 3034      1065     1109.2  wm-lh-transversetemporal         100.9887     5.7929    83.0000   117.0000    34.0000 
 34 3035     11726    11770.0  wm-lh-insula                      98.8527     8.6724    49.0000   119.0000    70.0000 
 35 4001      2438     2455.5  wm-rh-bankssts                   100.9016     6.6689    78.0000   120.0000    42.0000 
 36 4002      2188     2165.4  wm-rh-caudalanteriorcingulate     97.2934    11.3984    40.0000   118.0000    78.0000 
 37 4003      6100     6191.1  wm-rh-caudalmiddlefrontal         95.4051     7.9999    48.0000   120.0000    72.0000 
 38 4005      4199     4297.6  wm-rh-cuneus                     100.9131     7.0298    67.0000   124.0000    57.0000 
 39 4006      1227     1285.8  wm-rh-entorhinal                  84.0513     9.3205    66.0000   124.0000    58.0000 
 40 4007      6800     6939.4  wm-rh-fusiform                    87.4090     8.6198    30.0000   116.0000    86.0000 
 41 4008     12875    13206.2  wm-rh-inferiorparietal            96.8715     8.4150    43.0000   122.0000    79.0000 
 42 4009      6671     6825.8  wm-rh-inferiortemporal            90.0462     8.8472    47.0000   115.0000    68.0000 
 43 4010      4430     4506.7  wm-rh-isthmuscingulate            99.4779    10.4501    27.0000   117.0000    90.0000 
 44 4011     12082    12540.7  wm-rh-lateraloccipital            95.7444     8.2389    71.0000   120.0000    49.0000 
 45 4012      7942     7962.4  wm-rh-lateralorbitofrontal        96.2084     9.1014    69.0000   122.0000    53.0000 
 46 4013      7175     7663.7  wm-rh-lingual                     88.6348     9.3887    26.0000   110.0000    84.0000 
 47 4014      4394     4479.0  wm-rh-medialorbitofrontal        101.0248     9.7069    39.0000   122.0000    83.0000 
 48 4015      5856     6154.8  wm-rh-middletemporal              92.5999     9.2249    53.0000   123.0000    70.0000 
 49 4016      1606     1693.9  wm-rh-parahippocampal             90.9602     7.7042    61.0000   112.0000    51.0000 
 50 4017      5047     5151.7  wm-rh-paracentral                 95.4551     7.4697    70.0000   118.0000    48.0000 
 51 4018      3213     3236.4  wm-rh-parsopercularis             94.1295     8.6906    60.0000   115.0000    55.0000 
 52 4019      1482     1520.2  wm-rh-parsorbitalis               89.4305     7.0986    73.0000   109.0000    36.0000 
 53 4020      4051     4066.6  wm-rh-parstriangularis            92.9736     7.6726    68.0000   112.0000    44.0000 
 54 4021      5081     4979.0  wm-rh-pericalcarine               89.4745    10.4081    22.0000   114.0000    92.0000 
 55 4022      8742     9274.3  wm-rh-postcentral                 93.7720     7.3689    64.0000   117.0000    53.0000 
 56 4023      3872     3884.9  wm-rh-posteriorcingulate          99.1214     9.3249    23.0000   117.0000    94.0000 
 57 4024     15163    15500.1  wm-rh-precentral                  93.5984     7.5467    51.0000   116.0000    65.0000 
 58 4025      9548     9688.4  wm-rh-precuneus                   98.3543     7.3638    63.0000   119.0000    56.0000 
 59 4026      2104     2104.7  wm-rh-rostralanteriorcingulate    97.3650     8.9779    46.0000   112.0000    66.0000 
 60 4027     14917    15108.4  wm-rh-rostralmiddlefrontal        96.1835     8.0131    73.0000   119.0000    46.0000 
 61 4028     17266    17783.7  wm-rh-superiorfrontal             94.1275     8.6190    53.0000   115.0000    62.0000 
 62 4029     11633    12146.7  wm-rh-superiorparietal            99.0393     7.6392    67.0000   122.0000    55.0000 
 63 4030      7254     7746.0  wm-rh-superiortemporal            95.8529     8.7805    68.0000   120.0000    52.0000 
 64 4031     10711    10902.1  wm-rh-supramarginal               98.1227     8.4655    41.0000   120.0000    79.0000 
 65 4032       394      376.0  wm-rh-frontalpole                 95.8325     6.2892    81.0000   112.0000    31.0000 
 66 4033       918     1017.1  wm-rh-temporalpole                80.6874     6.3429    67.0000    96.0000    29.0000 
 67 4034       544      591.5  wm-rh-transversetemporal          97.2555     5.1535    82.0000   112.0000    30.0000 
 68 4035     11335    11479.3  wm-rh-insula                      96.7430     8.9939    37.0000   117.0000    80.0000 
 69 5001     30320    29865.8  Left-UnsegmentedWhiteMatter       98.8195    11.9111    21.0000   122.0000   101.0000 
 70 5002     29282    28992.2  Right-UnsegmentedWhiteMatter      97.9179    11.5175    18.0000   119.0000   101.0000 
