# Supplementary material for: Computer assisted diagnosis of Alzheimer’s disease using statistical likelihood-ratio test
Source: PLoS One. 2023 Feb 17;18(2):e0279574. doi: 10.1371/journal.pone.0279574 (PMC9937475; doi:10.1371/journal.pone.0279574)
Supplement: S3 File — (ZIP) [file pone.0279574.s003.zip › AD_Results_MIRIAD/miriad_189_1/stats/aseg.stats]

# Title Segmentation Statistics 
# 
# generating_program mri_segstats
# cvs_version $Id: mri_segstats.c,v 1.121 2016/05/31 17:27:11 greve Exp $
# cmdline mri_segstats --seg mri/aseg.mgz --sum stats/aseg.stats --pv mri/norm.mgz --empty --brainmask mri/brainmask.mgz --brain-vol-from-seg --excludeid 0 --excl-ctxgmwm --supratent --subcortgray --in mri/norm.mgz --in-intensity-name norm --in-intensity-units MR --etiv --surf-wm-vol --surf-ctx-vol --totalgray --euler --ctab /home/span/acad/xzheng/freesurfer/ASegStatsLUT.txt --subject miriad_189_AD_M_01_MR_1 
# sysname  Linux
# hostname ada
# machine  x86_64
# user     xzheng
# anatomy_type volume
# 
# SUBJECTS_DIR /home/span/acad/xzheng/freesurfer/subjects
# subjectname miriad_189_AD_M_01_MR_1
# Measure BrainSeg, BrainSegVol, Brain Segmentation Volume, 1073403.000000, mm^3
# Measure BrainSegNotVent, BrainSegVolNotVent, Brain Segmentation Volume Without Ventricles, 1016987.000000, mm^3
# Measure BrainSegNotVentSurf, BrainSegVolNotVentSurf, Brain Segmentation Volume Without Ventricles from Surf, 1015916.893179, mm^3
# Measure VentricleChoroidVol, VentricleChoroidVol, Volume of ventricles and choroid plexus, 49977.000000, mm^3
# Measure lhCortex, lhCortexVol, Left hemisphere cortical gray matter volume, 175148.046554, mm^3
# Measure rhCortex, rhCortexVol, Right hemisphere cortical gray matter volume, 188939.534813, mm^3
# Measure Cortex, CortexVol, Total cortical gray matter volume, 364087.581367, mm^3
# Measure lhCerebralWhiteMatter, lhCerebralWhiteMatterVol, Left hemisphere cerebral white matter volume, 231963.646464, mm^3
# Measure rhCerebralWhiteMatter, rhCerebralWhiteMatterVol, Right hemisphere cerebral white matter volume, 242193.665348, mm^3
# Measure CerebralWhiteMatter, CerebralWhiteMatterVol, Total cerebral white matter volume, 474157.311812, mm^3
# Measure SubCortGray, SubCortGrayVol, Subcortical gray matter volume, 49114.000000, mm^3
# Measure TotalGray, TotalGrayVol, Total gray matter volume, 515937.581367, mm^3
# Measure SupraTentorial, SupraTentorialVol, Supratentorial volume, 939742.893179, mm^3
# Measure SupraTentorialNotVent, SupraTentorialVolNotVent, Supratentorial volume, 889765.893179, mm^3
# Measure SupraTentorialNotVentVox, SupraTentorialVolNotVentVox, Supratentorial volume voxel count, 888285.000000, mm^3
# Measure Mask, MaskVol, Mask Volume, 1606138.000000, mm^3
# Measure BrainSegVol-to-eTIV, BrainSegVol-to-eTIV, Ratio of BrainSegVol to eTIV, 0.637982, unitless
# Measure MaskVol-to-eTIV, MaskVol-to-eTIV, Ratio of MaskVol to eTIV, 0.954615, unitless
# Measure lhSurfaceHoles, lhSurfaceHoles, Number of defect holes in lh surfaces prior to fixing, 29, unitless
# Measure rhSurfaceHoles, rhSurfaceHoles, Number of defect holes in rh surfaces prior to fixing, 29, unitless
# Measure SurfaceHoles, SurfaceHoles, Total number of defect holes in surfaces prior to fixing, 58, unitless
# Measure EstimatedTotalIntraCranialVol, eTIV, Estimated Total Intracranial Volume, 1682497.802809, mm^3
# SegVolFile mri/aseg.mgz 
# SegVolFileTimeStamp  2019/12/18 02:05:44 
# ColorTable /home/span/acad/xzheng/freesurfer/ASegStatsLUT.txt 
# ColorTableTimeStamp 2017/01/19 09:00:02 
# InVolFile  mri/norm.mgz 
# InVolFileTimeStamp  2019/12/17 17:20:00 
# InVolFrame 0 
# PVVolFile  mri/norm.mgz 
# PVVolFileTimeStamp  2019/12/17 17:20:00 
# Excluding Cortical Gray and White Matter
# ExcludeSegId 0 2 3 41 42 
# VoxelVolume_mm3 1 
# TableCol  1 ColHeader Index 
# TableCol  1 FieldName Index 
# TableCol  1 Units     NA 
# TableCol  2 ColHeader SegId 
# TableCol  2 FieldName Segmentation Id
# TableCol  2 Units     NA
# TableCol  3 ColHeader NVoxels 
# TableCol  3 FieldName Number of Voxels
# TableCol  3 Units     unitless
# TableCol  4 ColHeader Volume_mm3
# TableCol  4 FieldName Volume
# TableCol  4 Units     mm^3
# TableCol  5 ColHeader StructName
# TableCol  5 FieldName Structure Name
# TableCol  5 Units     NA
# TableCol  6 ColHeader normMean 
# TableCol  6 FieldName Intensity normMean
# TableCol  6 Units     MR
# TableCol  7 ColHeader normStdDev
# TableCol  7 FieldName Itensity normStdDev
# TableCol  7 Units     MR
# TableCol  8 ColHeader normMin
# TableCol  8 FieldName Intensity normMin
# TableCol  8 Units     MR
# TableCol  9 ColHeader normMax
# TableCol  9 FieldName Intensity normMax
# TableCol  9 Units     MR
# TableCol 10 ColHeader normRange
# TableCol 10 FieldName Intensity normRange
# TableCol 10 Units     MR
# NRows 45 
# NTableCols 10 
# ColHeaders  Index SegId NVoxels Volume_mm3 StructName normMean normStdDev normMin normMax normRange  
  1   4     22928    23091.6  Left-Lateral-Ventricle            20.5652    10.8063     0.0000    85.0000    85.0000 
  2   5      2017     1970.8  Left-Inf-Lat-Vent                 27.0694    15.0846     0.0000    77.0000    77.0000 
  3   7     12753    13507.8  Left-Cerebellum-White-Matter      84.3990     6.3699    33.0000   103.0000    70.0000 
  4   8     50394    50108.9  Left-Cerebellum-Cortex            58.8452    11.2084     6.0000    90.0000    84.0000 
  5  10      6504     6226.1  Left-Thalamus-Proper              87.5157     9.9122    25.0000   109.0000    84.0000 
  6  11      2860     2708.3  Left-Caudate                      79.2958     9.1053    43.0000   101.0000    58.0000 
  7  12      4242     4188.0  Left-Putamen                      87.4041     6.4581    36.0000   105.0000    69.0000 
  8  13      1905     1871.9  Left-Pallidum                    100.3076     4.4936    77.0000   113.0000    36.0000 
  9  14      3108     3069.6  3rd-Ventricle                     22.4862    12.5497     6.0000    80.0000    74.0000 
 10  15      1485     1617.2  4th-Ventricle                     27.1145    12.7821     3.0000    71.0000    68.0000 
 11  16     19617    19610.8  Brain-Stem                        81.2023     9.8944    25.0000   106.0000    81.0000 
 12  17      3282     3075.2  Left-Hippocampus                  65.0945    13.0184     6.0000   102.0000    96.0000 
 13  18      1164     1140.8  Left-Amygdala                     70.0515     8.3878    10.0000    94.0000    84.0000 
 14  24      1846     1739.4  CSF                               31.7719    12.9033     6.0000    81.0000    75.0000 
 15  26       430      429.7  Left-Accumbens-area               77.2767     4.9416    52.0000    92.0000    40.0000 
 16  28      4138     4015.6  Left-VentralDC                    90.7180    11.0571    28.0000   111.0000    83.0000 
 17  30        95      100.8  Left-vessel                       54.4211    12.5305    21.0000    74.0000    53.0000 
 18  31      1158     1040.8  Left-choroid-plexus               44.0553    12.5305    10.0000    78.0000    68.0000 
 19  43     21802    21865.5  Right-Lateral-Ventricle           20.9064    11.2140     1.0000    93.0000    92.0000 
 20  44      1051     1057.3  Right-Inf-Lat-Vent                30.6280    15.1632     0.0000    75.0000    75.0000 
 21  46     12968    13633.8  Right-Cerebellum-White-Matter     83.0240     6.1113    37.0000   102.0000    65.0000 
 22  47     51348    51178.5  Right-Cerebellum-Cortex           58.6922    10.4568     3.0000    90.0000    87.0000 
 23  49      6006     5715.4  Right-Thalamus-Proper             84.2208    10.3277    26.0000   104.0000    78.0000 
 24  50      3134     3010.5  Right-Caudate                     76.5166     9.1534    41.0000   100.0000    59.0000 
 25  51      4339     4293.9  Right-Putamen                     84.3199     6.3361    27.0000   101.0000    74.0000 
 26  52      1992     1957.3  Right-Pallidum                    98.6526     5.3361    59.0000   114.0000    55.0000 
 27  53      3235     3035.9  Right-Hippocampus                 65.2720    11.6120    12.0000    98.0000    86.0000 
 28  54      1328     1290.3  Right-Amygdala                    67.8343     7.7309    13.0000    92.0000    79.0000 
 29  58       526      498.5  Right-Accumbens-area              77.7966     5.3097    45.0000    92.0000    47.0000 
 30  60      4089     3928.4  Right-VentralDC                   89.8973    11.4772    31.0000   111.0000    80.0000 
 31  62         6       14.1  Right-vessel                      59.1667    11.4441    43.0000    72.0000    29.0000 
 32  63      1057      978.1  Right-choroid-plexus              45.0378    11.7306    15.0000    76.0000    61.0000 
 33  72         0        0.0  5th-Ventricle                      0.0000     0.0000     0.0000     0.0000     0.0000 
 34  77      6420     6160.4  WM-hypointensities                71.4508    13.0081    12.0000   112.0000   100.0000 
 35  78         0        0.0  Left-WM-hypointensities            0.0000     0.0000     0.0000     0.0000     0.0000 
 36  79         0        0.0  Right-WM-hypointensities           0.0000     0.0000     0.0000     0.0000     0.0000 
 37  80         0        0.0  non-WM-hypointensities             0.0000     0.0000     0.0000     0.0000     0.0000 
 38  81         0        0.0  Left-non-WM-hypointensities        0.0000     0.0000     0.0000     0.0000     0.0000 
 39  82         0        0.0  Right-non-WM-hypointensities       0.0000     0.0000     0.0000     0.0000     0.0000 
 40  85       247      289.9  Optic-Chiasm                      75.1498    13.2872    38.0000   100.0000    62.0000 
 41 251      1115     1031.2  CC_Posterior                      93.1910    16.2707    33.0000   114.0000    81.0000 
 42 252       746      669.7  CC_Mid_Posterior                  79.2105    21.5105    25.0000   111.0000    86.0000 
 43 253       836      785.2  CC_Central                        87.5849    20.0123    16.0000   119.0000   103.0000 
 44 254       885      862.2  CC_Mid_Anterior                   87.4034    20.3726    10.0000   118.0000   108.0000 
 45 255      1110     1053.7  CC_Anterior                       96.8090    15.0410    19.0000   114.0000    95.0000 
