# Supplementary material for: Computer assisted diagnosis of Alzheimer’s disease using statistical likelihood-ratio test
Source: PLoS One. 2023 Feb 17;18(2):e0279574. doi: 10.1371/journal.pone.0279574 (PMC9937475; doi:10.1371/journal.pone.0279574)
Supplement: S3 File — (ZIP) [file pone.0279574.s003.zip › AD_Results_MIRIAD/miriad_189_1/stats/lh.aparc.a2009s.stats]

# Table of FreeSurfer cortical parcellation anatomical statistics 
# 
# CreationTime 2019/12/17-14:52:49-GMT
# generating_program mris_anatomical_stats
# cvs_version $Id: mris_anatomical_stats.c,v 1.79 2016/03/14 15:15:34 greve Exp $
# mrisurf.c-cvs_version $Id: mrisurf.c,v 1.781.2.6 2016/12/27 16:47:14 zkaufman Exp $
# cmdline mris_anatomical_stats -th3 -mgz -cortex ../label/lh.cortex.label -f ../stats/lh.aparc.a2009s.stats -b -a ../label/lh.aparc.a2009s.annot -c ../label/aparc.annot.a2009s.ctab miriad_189_AD_M_01_MR_1 lh white 
# sysname  Linux
# hostname ada
# machine  x86_64
# user     xzheng
# 
# SUBJECTS_DIR /home/span/acad/xzheng/freesurfer/subjects
# anatomy_type surface
# subjectname miriad_189_AD_M_01_MR_1
# hemi lh
# AnnotationFile ../label/lh.aparc.a2009s.annot
# AnnotationFileTimeStamp 2019/12/18 01:52:26
# Measure Cortex, NumVert, Number of Vertices, 117888, unitless
# Measure Cortex, WhiteSurfArea, White Surface Total Area, 76667, mm^2
# Measure Cortex, MeanThickness, Mean Thickness, 2.04372, mm
# Measure BrainSeg, BrainSegVol, Brain Segmentation Volume, 1073403.000000, mm^3
# Measure BrainSegNotVent, BrainSegVolNotVent, Brain Segmentation Volume Without Ventricles, 1016987.000000, mm^3
# Measure BrainSegNotVentSurf, BrainSegVolNotVentSurf, Brain Segmentation Volume Without Ventricles from Surf, 1015916.893179, mm^3
# Measure Cortex, CortexVol Total cortical gray matter volume, 364087.581367, mm^3
# Measure SupraTentorial, SupraTentorialVol, Supratentorial volume, 939742.893179, mm^3
# Measure SupraTentorialNotVent, SupraTentorialVolNotVent, Supratentorial volume, 889765.893179, mm^3
# Measure EstimatedTotalIntraCranialVol, eTIV, Estimated Total Intracranial Volume, 1682497.802809, mm^3
# NTableCols 10
# TableCol  1 ColHeader StructName
# TableCol  1 FieldName Structure Name
# TableCol  1 Units     NA
# TableCol  2 ColHeader NumVert
# TableCol  2 FieldName Number of Vertices
# TableCol  2 Units     unitless
# TableCol  3 ColHeader SurfArea
# TableCol  3 FieldName Surface Area
# TableCol  3 Units     mm^2
# TableCol  4 ColHeader GrayVol
# TableCol  4 FieldName Gray Matter Volume
# TableCol  4 Units     mm^3
# TableCol  5 ColHeader ThickAvg 
# TableCol  5 FieldName Average Thickness
# TableCol  5 Units     mm
# TableCol  6 ColHeader ThickStd
# TableCol  6 FieldName Thickness StdDev
# TableCol  6 Units     mm 
# TableCol  7 ColHeader MeanCurv
# TableCol  7 FieldName Integrated Rectified Mean Curvature
# TableCol  7 Units     mm^-1
# TableCol  8 ColHeader GausCurv 
# TableCol  8 FieldName Integrated Rectified Gaussian Curvature
# TableCol  8 Units     mm^-2
# TableCol  9 ColHeader  FoldInd
# TableCol  9 FieldName  Folding Index 
# TableCol  9 Units      unitless 
# TableCol 10 ColHeader CurvInd
# TableCol 10 FieldName Intrinsic Curvature Index
# TableCol 10 Units     unitless
# ColHeaders StructName NumVert SurfArea GrayVol ThickAvg ThickStd MeanCurv GausCurv FoldInd CurvInd
G&S_frontomargin                         1393    914   2062  2.031 0.498     0.151     0.039       19     2.2
G&S_occipital_inf                        1608   1039   2307  1.929 0.476     0.160     0.051       36     3.2
G&S_paracentral                          1714    905   2414  2.254 0.647     0.101     0.028       14     2.1
G&S_subcentral                           1717   1145   3108  2.402 0.607     0.130     0.030       18     2.0
G&S_transv_frontopol                      999    614   1465  1.976 0.575     0.135     0.041       13     1.7
G&S_cingul-Ant                           2366   1591   3941  2.397 0.662     0.131     0.035       32     3.0
G&S_cingul-Mid-Ant                       1152    834   1715  2.116 0.460     0.124     0.015       11     0.8
G&S_cingul-Mid-Post                      1240    876   2044  2.188 0.541     0.132     0.026       15     1.3
G_cingul-Post-dorsal                      615    395   1005  2.061 0.444     0.151     0.041       10     1.1
G_cingul-Post-ventral                     306    212    388  1.805 0.472     0.171     0.041        7     0.5
G_cuneus                                 1816   1091   2220  1.808 0.435     0.135     0.035       27     2.6
G_front_inf-Opercular                    1479    956   3110  2.429 0.499     0.131     0.035       19     2.0
G_front_inf-Orbital                       340    226    629  2.238 0.417     0.127     0.024        5     0.2
G_front_inf-Triangul                     1213    802   2172  2.201 0.419     0.150     0.032       19     1.7
G_front_middle                           4787   3085   7719  2.041 0.527     0.144     0.040       69     7.8
G_front_sup                              7833   4960  15413  2.466 0.586     0.128     0.036       99    11.4
G_Ins_lg&S_cent_ins                       632    415   1107  2.511 0.536     0.112     0.031       10     0.9
G_insular_short                           627    422   1954  3.605 0.907     0.123     0.045        6     1.2
G_occipital_middle                       2133   1226   3057  2.036 0.539     0.138     0.047       35     4.0
G_occipital_sup                          1144    722   1491  1.814 0.550     0.131     0.037       13     1.8
G_oc-temp_lat-fusifor                    1542    993   2725  2.176 0.517     0.150     0.036       26     2.2
G_oc-temp_med-Lingual                    2759   1660   3680  1.893 0.535     0.126     0.033       37     3.7
G_oc-temp_med-Parahip                    1166    749   2602  2.644 0.614     0.111     0.026       11     1.1
G_orbital                                2459   1593   5163  2.471 0.735     0.141     0.033       38     3.4
G_pariet_inf-Angular                     1962   1182   2419  1.684 0.455     0.154     0.054       50     4.4
G_pariet_inf-Supramar                    3050   1970   4612  1.924 0.497     0.139     0.042       47     5.0
G_parietal_sup                           2824   1669   3235  1.659 0.424     0.130     0.042       49     4.8
G_postcentral                            2380   1356   3075  1.852 0.467     0.121     0.031       30     3.2
G_precentral                             3162   1731   4962  2.375 0.609     0.106     0.028       25     3.7
G_precuneus                              2394   1481   3081  1.787 0.441     0.143     0.044       39     4.5
G_rectus                                 1057    658   1919  2.303 0.651     0.128     0.030       16     1.4
G_subcallosal                             932    630   1342  2.166 1.011     0.100     0.051        8     1.3
G_temp_sup-G_T_transv                     654    361   1001  2.235 0.406     0.081     0.017        4     0.4
G_temp_sup-Lateral                       1909   1217   4535  2.552 0.664     0.136     0.034       31     2.8
G_temp_sup-Plan_polar                     642    488   1618  3.005 0.577     0.060     0.008        1     0.2
G_temp_sup-Plan_tempo                     691    482    838  1.679 0.429     0.086     0.017        3     0.4
G_temporal_inf                           1976   1336   4669  2.447 0.789     0.164     0.052       46     4.1
G_temporal_middle                        2098   1389   4858  2.430 0.699     0.149     0.042       46     3.6
Lat_Fis-ant-Horizont                      234    164    293  1.980 0.456     0.104     0.016        1     0.1
Lat_Fis-ant-Vertical                      288    221    357  1.849 0.435     0.127     0.022        2     0.3
Lat_Fis-post                             1206    829   1317  1.871 0.513     0.108     0.021        7     1.1
Pole_occipital                           1975   1214   2552  1.885 0.528     0.145     0.044       30     3.3
Pole_temporal                            1591   1119   4853  3.024 0.740     0.159     0.046       30     3.4
S_calcarine                              2339   1632   2272  1.593 0.480     0.119     0.025       24     2.3
S_central                                3223   2223   3193  1.621 0.479     0.110     0.021       20     3.1
S_cingul-Marginalis                       911    602   1130  1.925 0.496     0.115     0.027        8     0.9
S_circular_insula_ant                     407    295    642  2.407 0.558     0.099     0.021        2     0.3
S_circular_insula_inf                    1556   1103   2254  2.352 0.681     0.079     0.012        5     0.8
S_circular_insula_sup                    1690   1185   2444  2.392 0.613     0.099     0.018        7     1.3
S_collat_transv_ant                       741    513   1087  2.080 0.489     0.119     0.029        7     0.9
S_collat_transv_post                      465    299    419  1.633 0.365     0.118     0.026        4     0.5
S_front_inf                              1871   1278   2412  1.810 0.482     0.123     0.028       17     2.0
S_front_middle                           1042    709   1465  1.971 0.556     0.132     0.034       12     1.2
S_front_sup                              2976   2017   3759  1.877 0.483     0.111     0.024       18     3.0
S_interm_prim-Jensen                      199    151    184  1.380 0.276     0.149     0.024        2     0.2
S_intrapariet&P_trans                    2426   1642   2140  1.393 0.287     0.113     0.021       18     2.0
S_oc_middle&Lunatus                       574    380    577  1.635 0.455     0.116     0.023        4     0.6
S_oc_sup&transversal                      771    515    627  1.369 0.243     0.118     0.021        6     0.7
S_occipital_ant                           589    397    643  1.717 0.449     0.128     0.029        4     0.8
S_oc-temp_lat                            1004    703   1266  1.771 0.507     0.136     0.032       13     1.3
S_oc-temp_med&Lingual                    1885   1380   2404  1.788 0.518     0.110     0.016       14     1.2
S_orbital_lateral                         481    341    582  1.940 0.406     0.116     0.020        3     0.4
S_orbital_med-olfact                      651    445    723  1.968 0.597     0.115     0.016        5     0.3
S_orbital-H_Shaped                       1538   1010   2236  2.232 0.468     0.138     0.030       18     2.0
S_parieto_occipital                      1743   1148   1662  1.538 0.352     0.130     0.034       17     2.2
S_pericallosal                           1426    783    952  1.728 0.902     0.118     0.017       30     0.8
S_postcentral                            3152   2018   2956  1.517 0.319     0.110     0.023       30     3.0
S_precentral-inf-part                    1598   1107   1926  1.809 0.396     0.118     0.024       12     1.6
S_precentral-sup-part                    1452    920   1702  2.010 0.564     0.116     0.026       11     1.6
S_suborbital                              800    540   1360  2.757 1.032     0.133     0.026        9     0.8
S_subparietal                             751    531    800  1.728 0.325     0.131     0.035        7     0.9
S_temporal_inf                            984    687   1414  1.894 0.698     0.133     0.031       11     1.0
S_temporal_sup                           4164   2897   5034  1.789 0.566     0.104     0.021       28     3.2
S_temporal_transverse                     414    292    378  1.520 0.356     0.111     0.014        3     0.3
