# Supplementary material for: Computer assisted diagnosis of Alzheimer’s disease using statistical likelihood-ratio test
Source: PLoS One. 2023 Feb 17;18(2):e0279574. doi: 10.1371/journal.pone.0279574 (PMC9937475; doi:10.1371/journal.pone.0279574)
Supplement: S3 File — (ZIP) [file pone.0279574.s003.zip › AD_Results_MIRIAD/miriad_189_1/stats/lh.aparc.DKTatlas.stats]

# Table of FreeSurfer cortical parcellation anatomical statistics 
# 
# CreationTime 2019/12/17-14:54:09-GMT
# generating_program mris_anatomical_stats
# cvs_version $Id: mris_anatomical_stats.c,v 1.79 2016/03/14 15:15:34 greve Exp $
# mrisurf.c-cvs_version $Id: mrisurf.c,v 1.781.2.6 2016/12/27 16:47:14 zkaufman Exp $
# cmdline mris_anatomical_stats -th3 -mgz -cortex ../label/lh.cortex.label -f ../stats/lh.aparc.DKTatlas.stats -b -a ../label/lh.aparc.DKTatlas.annot -c ../label/aparc.annot.DKTatlas.ctab miriad_189_AD_M_01_MR_1 lh white 
# sysname  Linux
# hostname ada
# machine  x86_64
# user     xzheng
# 
# SUBJECTS_DIR /home/span/acad/xzheng/freesurfer/subjects
# anatomy_type surface
# subjectname miriad_189_AD_M_01_MR_1
# hemi lh
# AnnotationFile ../label/lh.aparc.DKTatlas.annot
# AnnotationFileTimeStamp 2019/12/18 01:53:51
# Measure Cortex, NumVert, Number of Vertices, 117888, unitless
# Measure Cortex, WhiteSurfArea, White Surface Total Area, 76667, mm^2
# Measure Cortex, MeanThickness, Mean Thickness, 2.04372, mm
# Measure BrainSeg, BrainSegVol, Brain Segmentation Volume, 1073403.000000, mm^3
# Measure BrainSegNotVent, BrainSegVolNotVent, Brain Segmentation Volume Without Ventricles, 1016987.000000, mm^3
# Measure BrainSegNotVentSurf, BrainSegVolNotVentSurf, Brain Segmentation Volume Without Ventricles from Surf, 1015916.893179, mm^3
# Measure Cortex, CortexVol Total cortical gray matter volume, 364087.581367, mm^3
# Measure SupraTentorial, SupraTentorialVol, Supratentorial volume, 939742.893179, mm^3
# Measure SupraTentorialNotVent, SupraTentorialVolNotVent, Supratentorial volume, 889765.893179, mm^3
# Measure EstimatedTotalIntraCranialVol, eTIV, Estimated Total Intracranial Volume, 1682497.802809, mm^3
# NTableCols 10
# TableCol  1 ColHeader StructName
# TableCol  1 FieldName Structure Name
# TableCol  1 Units     NA
# TableCol  2 ColHeader NumVert
# TableCol  2 FieldName Number of Vertices
# TableCol  2 Units     unitless
# TableCol  3 ColHeader SurfArea
# TableCol  3 FieldName Surface Area
# TableCol  3 Units     mm^2
# TableCol  4 ColHeader GrayVol
# TableCol  4 FieldName Gray Matter Volume
# TableCol  4 Units     mm^3
# TableCol  5 ColHeader ThickAvg 
# TableCol  5 FieldName Average Thickness
# TableCol  5 Units     mm
# TableCol  6 ColHeader ThickStd
# TableCol  6 FieldName Thickness StdDev
# TableCol  6 Units     mm 
# TableCol  7 ColHeader MeanCurv
# TableCol  7 FieldName Integrated Rectified Mean Curvature
# TableCol  7 Units     mm^-1
# TableCol  8 ColHeader GausCurv 
# TableCol  8 FieldName Integrated Rectified Gaussian Curvature
# TableCol  8 Units     mm^-2
# TableCol  9 ColHeader  FoldInd
# TableCol  9 FieldName  Folding Index 
# TableCol  9 Units      unitless 
# TableCol 10 ColHeader CurvInd
# TableCol 10 FieldName Intrinsic Curvature Index
# TableCol 10 Units     unitless
# ColHeaders StructName NumVert SurfArea GrayVol ThickAvg ThickStd MeanCurv GausCurv FoldInd CurvInd
caudalanteriorcingulate                  1767   1189   2720  2.258 0.565     0.129     0.019       27     1.3
caudalmiddlefrontal                      3727   2458   5202  1.968 0.499     0.126     0.030       37     4.4
cuneus                                   2450   1524   2803  1.718 0.431     0.131     0.035       31     3.4
entorhinal                                546    357   1412  2.778 0.679     0.128     0.033        6     0.7
fusiform                                 3378   2301   5118  2.000 0.524     0.140     0.031       47     4.2
inferiorparietal                         4662   2966   5347  1.655 0.455     0.139     0.041       79     7.9
inferiortemporal                         3933   2706   8355  2.323 0.805     0.153     0.047       77     7.6
isthmuscingulate                         1601    980   1789  1.802 0.607     0.117     0.027       22     1.8
lateraloccipital                         6700   4169   8782  1.895 0.528     0.141     0.042       99    11.1
lateralorbitofrontal                     4558   3031   7621  2.308 0.655     0.142     0.039       63     6.6
lingual                                  4290   2753   5337  1.789 0.550     0.118     0.028       49     4.7
medialorbitofrontal                      2450   1564   4181  2.420 0.900     0.114     0.027       29     2.5
middletemporal                           4814   3321   8976  2.180 0.731     0.132     0.032       69     6.4
parahippocampal                           973    660   1674  2.225 0.630     0.082     0.015        6     0.5
paracentral                              2455   1409   3810  2.400 0.633     0.111     0.030       22     3.1
parsopercularis                          1990   1334   3323  2.219 0.499     0.122     0.027       19     2.1
parsorbitalis                             884    593   1603  2.272 0.603     0.126     0.025        9     1.0
parstriangularis                         2343   1579   3799  2.139 0.453     0.136     0.029       29     2.7
pericalcarine                            1568   1073   1490  1.529 0.321     0.141     0.031       22     2.1
postcentral                              7273   4585   8816  1.793 0.560     0.113     0.025       67     7.7
posteriorcingulate                       1587   1048   2275  1.961 0.616     0.141     0.027       31     1.6
precentral                               8020   4952  11771  2.205 0.625     0.112     0.027       62     9.0
precuneus                                4679   3022   5395  1.740 0.444     0.135     0.038       57     7.2
rostralanteriorcingulate                 1940   1275   3160  2.404 0.854     0.124     0.035       26     2.5
rostralmiddlefrontal                     5394   3547   8237  2.013 0.557     0.135     0.034       64     7.7
superiorfrontal                         12481   8238  20698  2.166 0.609     0.130     0.034      142    17.2
superiorparietal                         5623   3489   5913  1.571 0.412     0.124     0.034       75     7.8
superiortemporal                         6709   4534  12454  2.329 0.794     0.103     0.021       60     5.7
supramarginal                            5358   3552   6896  1.760 0.497     0.130     0.035       72     7.3
transversetemporal                        816    461   1096  2.112 0.425     0.082     0.017        4     0.5
insula                                   2919   1995   5617  2.753 0.862     0.100     0.025       22     3.1
