# Supplementary material for: Computer assisted diagnosis of Alzheimer’s disease using statistical likelihood-ratio test
Source: PLoS One. 2023 Feb 17;18(2):e0279574. doi: 10.1371/journal.pone.0279574 (PMC9937475; doi:10.1371/journal.pone.0279574)
Supplement: S3 File — (ZIP) [file pone.0279574.s003.zip › AD_Results_MIRIAD/miriad_189_1/stats/lh.aparc.pial.stats]

# Table of FreeSurfer cortical parcellation anatomical statistics 
# 
# CreationTime 2019/12/17-14:50:55-GMT
# generating_program mris_anatomical_stats
# cvs_version $Id: mris_anatomical_stats.c,v 1.79 2016/03/14 15:15:34 greve Exp $
# mrisurf.c-cvs_version $Id: mrisurf.c,v 1.781.2.6 2016/12/27 16:47:14 zkaufman Exp $
# cmdline mris_anatomical_stats -th3 -mgz -cortex ../label/lh.cortex.label -f ../stats/lh.aparc.pial.stats -b -a ../label/lh.aparc.annot -c ../label/aparc.annot.ctab miriad_189_AD_M_01_MR_1 lh pial 
# sysname  Linux
# hostname ada
# machine  x86_64
# user     xzheng
# 
# SUBJECTS_DIR /home/span/acad/xzheng/freesurfer/subjects
# anatomy_type surface
# subjectname miriad_189_AD_M_01_MR_1
# hemi lh
# AnnotationFile ../label/lh.aparc.annot
# AnnotationFileTimeStamp 2019/12/18 01:23:22
# Measure Cortex, NumVert, Number of Vertices, 117853, unitless
# Measure Cortex, PialSurfArea, Pial Surface Total Area, 93035.6, mm^2
# Measure Cortex, MeanThickness, Mean Thickness, 2.04364, mm
# Measure BrainSeg, BrainSegVol, Brain Segmentation Volume, 1073403.000000, mm^3
# Measure BrainSegNotVent, BrainSegVolNotVent, Brain Segmentation Volume Without Ventricles, 1016987.000000, mm^3
# Measure BrainSegNotVentSurf, BrainSegVolNotVentSurf, Brain Segmentation Volume Without Ventricles from Surf, 1015916.893179, mm^3
# Measure Cortex, CortexVol Total cortical gray matter volume, 364087.581367, mm^3
# Measure SupraTentorial, SupraTentorialVol, Supratentorial volume, 939742.893179, mm^3
# Measure SupraTentorialNotVent, SupraTentorialVolNotVent, Supratentorial volume, 889765.893179, mm^3
# Measure EstimatedTotalIntraCranialVol, eTIV, Estimated Total Intracranial Volume, 1682497.802809, mm^3
# NTableCols 10
# TableCol  1 ColHeader StructName
# TableCol  1 FieldName Structure Name
# TableCol  1 Units     NA
# TableCol  2 ColHeader NumVert
# TableCol  2 FieldName Number of Vertices
# TableCol  2 Units     unitless
# TableCol  3 ColHeader SurfArea
# TableCol  3 FieldName Surface Area
# TableCol  3 Units     mm^2
# TableCol  4 ColHeader GrayVol
# TableCol  4 FieldName Gray Matter Volume
# TableCol  4 Units     mm^3
# TableCol  5 ColHeader ThickAvg 
# TableCol  5 FieldName Average Thickness
# TableCol  5 Units     mm
# TableCol  6 ColHeader ThickStd
# TableCol  6 FieldName Thickness StdDev
# TableCol  6 Units     mm 
# TableCol  7 ColHeader MeanCurv
# TableCol  7 FieldName Integrated Rectified Mean Curvature
# TableCol  7 Units     mm^-1
# TableCol  8 ColHeader GausCurv 
# TableCol  8 FieldName Integrated Rectified Gaussian Curvature
# TableCol  8 Units     mm^-2
# TableCol  9 ColHeader  FoldInd
# TableCol  9 FieldName  Folding Index 
# TableCol  9 Units      unitless 
# TableCol 10 ColHeader CurvInd
# TableCol 10 FieldName Intrinsic Curvature Index
# TableCol 10 Units     unitless
# ColHeaders StructName NumVert SurfArea GrayVol ThickAvg ThickStd MeanCurv GausCurv FoldInd CurvInd
bankssts                                  936    640   1061  1.648 0.528     0.099     0.019        7     0.8
caudalanteriorcingulate                   865    623   1266  2.260 0.691     0.119     0.019       19     0.6
caudalmiddlefrontal                      3526   2747   4986  1.986 0.501     0.129     0.024       37     3.5
cuneus                                   1890   1377   2138  1.733 0.390     0.123     0.024       23     1.9
entorhinal                                602    690   1541  2.822 0.732     0.154     0.033        7     0.8
fusiform                                 3782   3172   6172  2.075 0.606     0.150     0.029       51     5.0
inferiorparietal                         4542   3529   5284  1.665 0.452     0.151     0.033       88     6.4
inferiortemporal                         3899   3975   7972  2.267 0.777     0.194     0.045       95     8.4
isthmuscingulate                         1590   1080   1768  1.798 0.612     0.127     0.030       37     1.8
lateraloccipital                         6751   5105   8842  1.895 0.523     0.140     0.031       81     9.2
lateralorbitofrontal                     4009   2984   6539  2.281 0.627     0.135     0.029       53     5.0
lingual                                  4168   3232   5254  1.799 0.557     0.126     0.026       43     4.7
medialorbitofrontal                      3165   2292   5122  2.400 0.871     0.123     0.028       47     3.3
middletemporal                           3767   3839   7501  2.288 0.722     0.180     0.036       54     6.5
parahippocampal                           961    850   1614  2.223 0.621     0.107     0.017        7     0.6
paracentral                              2051   1470   3148  2.395 0.646     0.110     0.019       19     1.6
parsopercularis                          2091   1775   3523  2.189 0.508     0.133     0.024       19     2.2
parsorbitalis                             880    901   1949  2.513 0.625     0.160     0.028       10     1.1
parstriangularis                         1950   1480   2988  2.104 0.451     0.132     0.027       22     2.1
pericalcarine                            1560    935   1484  1.534 0.318     0.116     0.027       20     1.8
postcentral                              6459   4890   8060  1.809 0.582     0.118     0.022       48     5.9
posteriorcingulate                       1466   1145   2123  1.943 0.626     0.152     0.038       40     2.0
precentral                               8153   5805  11792  2.185 0.624     0.108     0.020       69     6.8
precuneus                                4689   3264   5386  1.735 0.439     0.133     0.032       58     6.2
rostralanteriorcingulate                 1415   1122   2410  2.371 0.881     0.124     0.022       13     1.3
rostralmiddlefrontal                     7958   6427  11743  1.977 0.530     0.156     0.033      103    11.8
superiorfrontal                         11419   9518  19565  2.237 0.597     0.139     0.027      124    13.0
superiorparietal                         6989   5167   7464  1.598 0.440     0.133     0.026       72     7.6
superiortemporal                         5350   4489   9392  2.239 0.724     0.119     0.020       45     4.6
supramarginal                            5607   4477   7077  1.735 0.490     0.138     0.028       61     6.4
frontalpole                               404    369    763  2.473 0.538     0.151     0.033        5     0.4
temporalpole                              627    800   2038  3.246 0.709     0.171     0.025        8     0.8
transversetemporal                        824    608   1096  2.101 0.429     0.077     0.012        2     0.3
insula                                   3533   2279   6544  2.720 0.857     0.105     0.023       35     3.0
