# Supplementary material for: Computer assisted diagnosis of Alzheimer’s disease using statistical likelihood-ratio test
Source: PLoS One. 2023 Feb 17;18(2):e0279574. doi: 10.1371/journal.pone.0279574 (PMC9937475; doi:10.1371/journal.pone.0279574)
Supplement: S3 File — (ZIP) [file pone.0279574.s003.zip › AD_Results_MIRIAD/miriad_189_1/stats/lh.aparc.stats]

# Table of FreeSurfer cortical parcellation anatomical statistics 
# 
# CreationTime 2019/12/17-14:50:29-GMT
# generating_program mris_anatomical_stats
# cvs_version $Id: mris_anatomical_stats.c,v 1.79 2016/03/14 15:15:34 greve Exp $
# mrisurf.c-cvs_version $Id: mrisurf.c,v 1.781.2.6 2016/12/27 16:47:14 zkaufman Exp $
# cmdline mris_anatomical_stats -th3 -mgz -cortex ../label/lh.cortex.label -f ../stats/lh.aparc.stats -b -a ../label/lh.aparc.annot -c ../label/aparc.annot.ctab miriad_189_AD_M_01_MR_1 lh white 
# sysname  Linux
# hostname ada
# machine  x86_64
# user     xzheng
# 
# SUBJECTS_DIR /home/span/acad/xzheng/freesurfer/subjects
# anatomy_type surface
# subjectname miriad_189_AD_M_01_MR_1
# hemi lh
# AnnotationFile ../label/lh.aparc.annot
# AnnotationFileTimeStamp 2019/12/18 01:23:22
# Measure Cortex, NumVert, Number of Vertices, 117853, unitless
# Measure Cortex, WhiteSurfArea, White Surface Total Area, 76644.3, mm^2
# Measure Cortex, MeanThickness, Mean Thickness, 2.04364, mm
# Measure BrainSeg, BrainSegVol, Brain Segmentation Volume, 1073403.000000, mm^3
# Measure BrainSegNotVent, BrainSegVolNotVent, Brain Segmentation Volume Without Ventricles, 1016987.000000, mm^3
# Measure BrainSegNotVentSurf, BrainSegVolNotVentSurf, Brain Segmentation Volume Without Ventricles from Surf, 1015916.893179, mm^3
# Measure Cortex, CortexVol Total cortical gray matter volume, 364087.581367, mm^3
# Measure SupraTentorial, SupraTentorialVol, Supratentorial volume, 939742.893179, mm^3
# Measure SupraTentorialNotVent, SupraTentorialVolNotVent, Supratentorial volume, 889765.893179, mm^3
# Measure EstimatedTotalIntraCranialVol, eTIV, Estimated Total Intracranial Volume, 1682497.802809, mm^3
# NTableCols 10
# TableCol  1 ColHeader StructName
# TableCol  1 FieldName Structure Name
# TableCol  1 Units     NA
# TableCol  2 ColHeader NumVert
# TableCol  2 FieldName Number of Vertices
# TableCol  2 Units     unitless
# TableCol  3 ColHeader SurfArea
# TableCol  3 FieldName Surface Area
# TableCol  3 Units     mm^2
# TableCol  4 ColHeader GrayVol
# TableCol  4 FieldName Gray Matter Volume
# TableCol  4 Units     mm^3
# TableCol  5 ColHeader ThickAvg 
# TableCol  5 FieldName Average Thickness
# TableCol  5 Units     mm
# TableCol  6 ColHeader ThickStd
# TableCol  6 FieldName Thickness StdDev
# TableCol  6 Units     mm 
# TableCol  7 ColHeader MeanCurv
# TableCol  7 FieldName Integrated Rectified Mean Curvature
# TableCol  7 Units     mm^-1
# TableCol  8 ColHeader GausCurv 
# TableCol  8 FieldName Integrated Rectified Gaussian Curvature
# TableCol  8 Units     mm^-2
# TableCol  9 ColHeader  FoldInd
# TableCol  9 FieldName  Folding Index 
# TableCol  9 Units      unitless 
# TableCol 10 ColHeader CurvInd
# TableCol 10 FieldName Intrinsic Curvature Index
# TableCol 10 Units     unitless
# ColHeaders StructName NumVert SurfArea GrayVol ThickAvg ThickStd MeanCurv GausCurv FoldInd CurvInd
bankssts                                  936    665   1061  1.648 0.528     0.090     0.014        4     0.6
caudalanteriorcingulate                   865    572   1266  2.260 0.691     0.131     0.016       15     0.4
caudalmiddlefrontal                      3526   2307   4986  1.986 0.501     0.126     0.030       35     4.2
cuneus                                   1890   1173   2138  1.733 0.390     0.133     0.035       25     2.5
entorhinal                                602    392   1541  2.822 0.732     0.128     0.031        7     0.7
fusiform                                 3782   2573   6172  2.075 0.606     0.142     0.034       54     5.3
inferiorparietal                         4542   2895   5284  1.665 0.452     0.137     0.040       75     7.4
inferiortemporal                         3899   2697   7972  2.267 0.777     0.154     0.045       76     7.2
isthmuscingulate                         1590    967   1768  1.798 0.612     0.117     0.027       22     1.8
lateraloccipital                         6751   4204   8842  1.895 0.523     0.142     0.042      100    11.4
lateralorbitofrontal                     4009   2643   6539  2.281 0.627     0.135     0.030       50     5.1
lingual                                  4168   2678   5254  1.799 0.557     0.116     0.026       44     4.4
medialorbitofrontal                      3165   2063   5122  2.400 0.871     0.119     0.030       39     3.5
middletemporal                           3767   2573   7501  2.288 0.722     0.135     0.035       60     5.3
parahippocampal                           961    643   1614  2.223 0.621     0.088     0.021        9     0.5
paracentral                              2051   1160   3148  2.395 0.646     0.105     0.025       17     2.1
parsopercularis                          2091   1421   3523  2.189 0.508     0.121     0.027       20     2.2
parsorbitalis                             880    588   1949  2.513 0.625     0.130     0.027       10     0.9
parstriangularis                         1950   1305   2988  2.104 0.451     0.134     0.026       22     2.1
pericalcarine                            1560   1068   1484  1.534 0.318     0.141     0.031       21     2.0
postcentral                              6459   4033   8060  1.809 0.582     0.112     0.025       60     7.0
posteriorcingulate                       1466    959   2123  1.943 0.626     0.142     0.027       30     1.5
precentral                               8153   5038  11792  2.185 0.624     0.113     0.027       64     9.3
precuneus                                4689   3045   5386  1.735 0.439     0.136     0.039       57     7.5
rostralanteriorcingulate                 1415    914   2410  2.371 0.881     0.122     0.034       18     1.8
rostralmiddlefrontal                     7958   5251  11743  1.977 0.530     0.143     0.037      106    12.2
superiorfrontal                         11419   7578  19565  2.237 0.597     0.125     0.032      123    14.9
superiorparietal                         6989   4336   7464  1.598 0.440     0.124     0.034       91     9.4
superiortemporal                         5350   3622   9392  2.239 0.724     0.100     0.020       46     4.5
supramarginal                            5607   3727   7077  1.735 0.490     0.130     0.035       75     7.6
frontalpole                               404    234    763  2.473 0.538     0.131     0.050        5     0.8
temporalpole                              627    433   2038  3.246 0.709     0.114     0.027        7     0.7
transversetemporal                        824    465   1096  2.101 0.429     0.083     0.017        4     0.5
insula                                   3533   2431   6544  2.720 0.857     0.108     0.032       30     4.2
