# Supplementary material for: Computer assisted diagnosis of Alzheimer’s disease using statistical likelihood-ratio test
Source: PLoS One. 2023 Feb 17;18(2):e0279574. doi: 10.1371/journal.pone.0279574 (PMC9937475; doi:10.1371/journal.pone.0279574)
Supplement: S3 File — (ZIP) [file pone.0279574.s003.zip › AD_Results_MIRIAD/miriad_189_1/stats/lh.BA_exvivo.thresh.stats]

# Table of FreeSurfer cortical parcellation anatomical statistics 
# 
# CreationTime 2019/12/17-15:22:03-GMT
# generating_program mris_anatomical_stats
# cvs_version $Id: mris_anatomical_stats.c,v 1.79 2016/03/14 15:15:34 greve Exp $
# mrisurf.c-cvs_version $Id: mrisurf.c,v 1.781.2.6 2016/12/27 16:47:14 zkaufman Exp $
# cmdline mris_anatomical_stats -th3 -mgz -f ../stats/lh.BA_exvivo.thresh.stats -b -a ./lh.BA_exvivo.thresh.annot -c ./BA_exvivo.thresh.ctab miriad_189_AD_M_01_MR_1 lh white 
# sysname  Linux
# hostname ada
# machine  x86_64
# user     xzheng
# 
# SUBJECTS_DIR /home/span/acad/xzheng/freesurfer/subjects
# anatomy_type surface
# subjectname miriad_189_AD_M_01_MR_1
# hemi lh
# AnnotationFile ./lh.BA_exvivo.thresh.annot
# AnnotationFileTimeStamp 2019/12/18 02:21:40
# Measure Cortex, NumVert, Number of Vertices, 126492, unitless
# Measure Cortex, WhiteSurfArea, White Surface Total Area, 82405.7, mm^2
# Measure BrainSeg, BrainSegVol, Brain Segmentation Volume, 1073403.000000, mm^3
# Measure BrainSegNotVent, BrainSegVolNotVent, Brain Segmentation Volume Without Ventricles, 1016987.000000, mm^3
# Measure BrainSegNotVentSurf, BrainSegVolNotVentSurf, Brain Segmentation Volume Without Ventricles from Surf, 1015916.893179, mm^3
# Measure Cortex, CortexVol Total cortical gray matter volume, 364087.581367, mm^3
# Measure SupraTentorial, SupraTentorialVol, Supratentorial volume, 939742.893179, mm^3
# Measure SupraTentorialNotVent, SupraTentorialVolNotVent, Supratentorial volume, 889765.893179, mm^3
# Measure EstimatedTotalIntraCranialVol, eTIV, Estimated Total Intracranial Volume, 1682497.802809, mm^3
# NTableCols 10
# TableCol  1 ColHeader StructName
# TableCol  1 FieldName Structure Name
# TableCol  1 Units     NA
# TableCol  2 ColHeader NumVert
# TableCol  2 FieldName Number of Vertices
# TableCol  2 Units     unitless
# TableCol  3 ColHeader SurfArea
# TableCol  3 FieldName Surface Area
# TableCol  3 Units     mm^2
# TableCol  4 ColHeader GrayVol
# TableCol  4 FieldName Gray Matter Volume
# TableCol  4 Units     mm^3
# TableCol  5 ColHeader ThickAvg 
# TableCol  5 FieldName Average Thickness
# TableCol  5 Units     mm
# TableCol  6 ColHeader ThickStd
# TableCol  6 FieldName Thickness StdDev
# TableCol  6 Units     mm 
# TableCol  7 ColHeader MeanCurv
# TableCol  7 FieldName Integrated Rectified Mean Curvature
# TableCol  7 Units     mm^-1
# TableCol  8 ColHeader GausCurv 
# TableCol  8 FieldName Integrated Rectified Gaussian Curvature
# TableCol  8 Units     mm^-2
# TableCol  9 ColHeader  FoldInd
# TableCol  9 FieldName  Folding Index 
# TableCol  9 Units      unitless 
# TableCol 10 ColHeader CurvInd
# TableCol 10 FieldName Intrinsic Curvature Index
# TableCol 10 Units     unitless
# ColHeaders StructName NumVert SurfArea GrayVol ThickAvg ThickStd MeanCurv GausCurv FoldInd CurvInd
BA1_exvivo                                725    396    959  1.890 0.419     0.138     0.042       13     1.4
BA2_exvivo                               1654   1005   1865  1.748 0.459     0.101     0.021       13     1.4
BA3a_exvivo                               947    684    797  1.459 0.333     0.138     0.027        8     1.1
BA3b_exvivo                              1483    967   1416  1.447 0.316     0.096     0.019        9     1.3
BA4a_exvivo                              1786    918   2621  2.452 0.671     0.094     0.027       11     2.3
BA4p_exvivo                              1169    750   1461  2.018 0.559     0.102     0.023        6     1.2
BA6_exvivo                               5922   3625   9760  2.327 0.616     0.114     0.030       51     7.1
BA44_exvivo                              1394    934   2501  2.213 0.487     0.130     0.029       16     1.7
BA45_exvivo                              1095    754   1932  2.127 0.484     0.152     0.035       16     1.6
V1_exvivo                                3223   2110   3672  1.671 0.433     0.137     0.034       46     4.4
V2_exvivo                                3721   2282   4500  1.886 0.561     0.136     0.039       48     5.6
MT_exvivo                                 469    312    796  2.089 0.539     0.151     0.047        7     0.9
perirhinal_exvivo                         277    169    661  2.680 0.549     0.094     0.017        2     0.2
entorhinal_exvivo                         287    201    585  2.632 0.495     0.091     0.013        1     0.1
