# Supplementary material for: Computer assisted diagnosis of Alzheimer’s disease using statistical likelihood-ratio test
Source: PLoS One. 2023 Feb 17;18(2):e0279574. doi: 10.1371/journal.pone.0279574 (PMC9937475; doi:10.1371/journal.pone.0279574)
Supplement: S3 File — (ZIP) [file pone.0279574.s003.zip › AD_Results_MIRIAD/miriad_189_1/stats/lh.curv.stats]

Raw <mean> +- <std> (using 'lh.curv'):                -0.04056 +- 0.1822 
       Raw Min:                                       -1.65486 at vertex 19139   
       Raw Max:                                        0.66658 at vertex 45208   
       Raw Curvature Calculation Type:                discrete
       Raw Mean Vertex Separation (Whole Surface):     0.84087 +- 0.23159 mm
       Raw Total Surface Area:                     75203.67188 mm^2
       Raw Total Number of Vertices:                    126492
       Raw Average Vertex Area (Whole Surface):        0.59453 mm^2
       Raw Natural Surface Integral:               -1540.28088
       Raw Rectified Surface Integral:              9854.65039
       Raw Positive Surface Integral:               4157.18457
       Raw Negative Surface Integral:               5697.46582
       Raw Mean Natural Surface Integral:             -0.01218 across 126492 (100.00%) vertices
       Raw Mean Rectified Surface Integral:            0.07791 across 126492 (100.00%) vertices
       Raw Mean Positive Surface Integral:             0.07094 across 58604 (46.33%) vertices
       Raw Mean Negative Surface Integral:             0.08392 across 67888 (53.67%) vertices
       Raw AreaNorm Natural Surface Integral:         -0.02048 across 75203.453125 (100.00%) mm^2
       Raw AreaNorm Rectified Surface Integral:        0.13104 across 75203.453125 (100.00%) mm^2
       Raw AreaNorm Positive Surface Integral:         0.11055 across 37603.875000 (50.00%) mm^2
       Raw AreaNorm Negative Surface Integral:         0.15153 across 37599.746094 (50.00%) mm^2

Raw <mean> +- <std> (using 'lh.sulc'):                -0.00000 +- 5.1726 
       Raw Min:                                      -13.81685 at vertex 107669  
       Raw Max:                                       16.67285 at vertex 27307   
       Raw Curvature Calculation Type:                discrete
       Raw Mean Vertex Separation (Whole Surface):     0.84087 +- 0.23159 mm
       Raw Total Surface Area:                     75203.67188 mm^2
       Raw Total Number of Vertices:                    126492
       Raw Average Vertex Area (Whole Surface):        0.59453 mm^2
       Raw Natural Surface Integral:               29038.15820
       Raw Rectified Surface Integral:            315306.87500
       Raw Positive Surface Integral:             172172.53125
       Raw Negative Surface Integral:             143134.35938
       Raw Mean Natural Surface Integral:              0.22957 across 126492 (100.00%) vertices
       Raw Mean Rectified Surface Integral:            2.49270 across 126492 (100.00%) vertices
       Raw Mean Positive Surface Integral:             2.91660 across 59032 (46.67%) vertices
       Raw Mean Negative Surface Integral:             2.12177 across 67460 (53.33%) vertices
       Raw AreaNorm Natural Surface Integral:          0.38613 across 75203.453125 (100.00%) mm^2
       Raw AreaNorm Rectified Surface Integral:        4.19272 across 75203.453125 (100.00%) mm^2
       Raw AreaNorm Positive Surface Integral:         4.62561 across 37221.582031 (49.49%) mm^2
       Raw AreaNorm Negative Surface Integral:         3.76847 across 37982.042969 (50.51%) mm^2

K <mean> +- <std> (using 'lh.smoothwm'):               0.20075 +- 4.7290 mm^-2
         K Min:                                      -29.85949 at vertex 112482  
         K Max:                                      845.06305 at vertex 91803   
         K Curvature Calculation Type:                discrete
         K Mean Vertex Separation (Whole Surface):     0.84087 +- 0.23159 mm
         K Total Surface Area:                     75203.67188 mm^2
         K Total Number of Vertices:                    126492
         K Average Vertex Area (Whole Surface):        0.59453 mm^2
         K Natural Surface Integral:                  12.56643
         K Rectified Surface Integral:              5208.16797
         K Positive Surface Integral:               2610.36719
         K Negative Surface Integral:               2597.80078
         K Mean Natural Surface Integral:              0.00010 across 126492 (100.00%) vertices
         K Mean Rectified Surface Integral:            0.04117 across 126492 (100.00%) vertices
         K Mean Positive Surface Integral:             0.04694 across 55608 (43.96%) vertices
         K Mean Negative Surface Integral:             0.03665 across 70884 (56.04%) vertices
         K AreaNorm Natural Surface Integral:          0.00017 across 75203.453125 (100.00%) mm^2
         K AreaNorm Rectified Surface Integral:        0.06925 across 75203.453125 (100.00%) mm^2
         K AreaNorm Positive Surface Integral:         0.10446 across 24990.240234 (33.23%) mm^2
         K AreaNorm Negative Surface Integral:         0.05174 across 50213.371094 (66.77%) mm^2

H <mean> +- <std> (using 'lh.smoothwm'):              -0.07367 +- 0.7817 mm^-1
         H Min:                                      -32.48172 at vertex 101940  
         H Max:                                       37.94746 at vertex 91803   
         H Curvature Calculation Type:                discrete
         H Mean Vertex Separation (Whole Surface):     0.84087 +- 0.23159 mm
         H Total Surface Area:                     75203.67188 mm^2
         H Total Number of Vertices:                    126492
         H Average Vertex Area (Whole Surface):        0.59453 mm^2
         H Natural Surface Integral:               -1507.03503
         H Rectified Surface Integral:             13072.44727
         H Positive Surface Integral:               5782.70605
         H Negative Surface Integral:               7289.74121
         H Mean Natural Surface Integral:             -0.01191 across 126492 (100.00%) vertices
         H Mean Rectified Surface Integral:            0.10335 across 126492 (100.00%) vertices
         H Mean Positive Surface Integral:             0.09282 across 62297 (49.25%) vertices
         H Mean Negative Surface Integral:             0.11356 across 64195 (50.75%) vertices
         H AreaNorm Natural Surface Integral:         -0.02004 across 75203.453125 (100.00%) mm^2
         H AreaNorm Rectified Surface Integral:        0.17383 across 75203.453125 (100.00%) mm^2
         H AreaNorm Positive Surface Integral:         0.14579 across 39665.312500 (52.74%) mm^2
         H AreaNorm Negative Surface Integral:         0.20512 across 35538.238281 (47.26%) mm^2

k1 <mean> +- <std> (using 'lh.smoothwm'):             -0.15076 +- 1.4083 mm^-1
        k1 Min:                                      -53.76624 at vertex 9480    
        k1 Max:                                       68.05910 at vertex 54890   
        k1 Curvature Calculation Type:                discrete
        k1 Mean Vertex Separation (Whole Surface):     0.84087 +- 0.23159 mm
        k1 Total Surface Area:                     75203.67188 mm^2
        k1 Total Number of Vertices:                    126492
        k1 Average Vertex Area (Whole Surface):        0.59453 mm^2
        k1 Natural Surface Integral:               -3842.97241
        k1 Rectified Surface Integral:             29498.46680
        k1 Positive Surface Integral:              12827.74707
        k1 Negative Surface Integral:              16670.71875
        k1 Mean Natural Surface Integral:             -0.03038 across 126492 (100.00%) vertices
        k1 Mean Rectified Surface Integral:            0.23320 across 126492 (100.00%) vertices
        k1 Mean Positive Surface Integral:             0.20591 across 62297 (49.25%) vertices
        k1 Mean Negative Surface Integral:             0.25969 across 64195 (50.75%) vertices
        k1 AreaNorm Natural Surface Integral:         -0.05110 across 75203.453125 (100.00%) mm^2
        k1 AreaNorm Rectified Surface Integral:        0.39225 across 75203.453125 (100.00%) mm^2
        k1 AreaNorm Positive Surface Integral:         0.32340 across 39665.312500 (52.74%) mm^2
        k1 AreaNorm Negative Surface Integral:         0.46909 across 35538.238281 (47.26%) mm^2

k2 <mean> +- <std> (using 'lh.smoothwm'):              0.00342 +- 0.2414 mm^-1
        k2 Min:                                      -12.32750 at vertex 98020   
        k2 Max:                                       13.55593 at vertex 91803   
        k2 Curvature Calculation Type:                discrete
        k2 Mean Vertex Separation (Whole Surface):     0.84087 +- 0.23159 mm
        k2 Total Surface Area:                     75203.67188 mm^2
        k2 Total Number of Vertices:                    126492
        k2 Average Vertex Area (Whole Surface):        0.59453 mm^2
        k2 Natural Surface Integral:                 828.90247
        k2 Rectified Surface Integral:              7902.59082
        k2 Positive Surface Integral:               4365.74658
        k2 Negative Surface Integral:               3536.84424
        k2 Mean Natural Surface Integral:              0.00655 across 126492 (100.00%) vertices
        k2 Mean Rectified Surface Integral:            0.06248 across 126492 (100.00%) vertices
        k2 Mean Positive Surface Integral:             0.06484 across 67329 (53.23%) vertices
        k2 Mean Negative Surface Integral:             0.05978 across 59163 (46.77%) vertices
        k2 AreaNorm Natural Surface Integral:          0.01102 across 75203.453125 (100.00%) mm^2
        k2 AreaNorm Rectified Surface Integral:        0.10508 across 75203.453125 (100.00%) mm^2
        k2 AreaNorm Positive Surface Integral:         0.10911 across 40011.363281 (53.20%) mm^2
        k2 AreaNorm Negative Surface Integral:         0.10050 across 35192.070312 (46.80%) mm^2

S <mean> +- <std> (using 'lh.smoothwm'):               1.66283 +- 24.9814 mm^-2
         S Min:                                        0.00000 at vertex 1       
         S Max:                                     4585.81982 at vertex 54890   
         S Curvature Calculation Type:                discrete
         S Mean Vertex Separation (Whole Surface):     0.84087 +- 0.23159 mm
         S Total Surface Area:                     75203.67188 mm^2
         S Total Number of Vertices:                    126492
         S Average Vertex Area (Whole Surface):        0.59453 mm^2
         S Natural Surface Integral:               30339.92969
         S Rectified Surface Integral:             30339.92969
         S Positive Surface Integral:              30339.92969
         S Negative Surface Integral:                  0.00000
         S Mean Natural Surface Integral:              0.23986 across 126492 (100.00%) vertices
         S Mean Rectified Surface Integral:            0.23986 across 126492 (100.00%) vertices
         S Mean Positive Surface Integral:             0.23986 across 126492 (100.00%) vertices
         S Mean Negative Surface Integral:             0.00000 across 0 (00.00%) vertices
         S AreaNorm Natural Surface Integral:          0.40344 across 75203.453125 (100.00%) mm^2
         S AreaNorm Rectified Surface Integral:        0.40344 across 75203.453125 (100.00%) mm^2
         S AreaNorm Positive Surface Integral:         0.40344 across 75203.453125 (100.00%) mm^2
         S AreaNorm Negative Surface Integral:         0.00000 across 0.000000 (00.00%) mm^2

C <mean> +- <std> (using 'lh.smoothwm'):               0.46310 +- 0.9043 mm^-2
         C Min:                                        0.00000 at vertex 27829   
         C Max:                                       48.12566 at vertex 54890   
         C Curvature Calculation Type:                discrete
         C Mean Vertex Separation (Whole Surface):     0.84087 +- 0.23159 mm
         C Total Surface Area:                     75203.67188 mm^2
         C Total Number of Vertices:                    126492
         C Average Vertex Area (Whole Surface):        0.59453 mm^2
         C Natural Surface Integral:               22032.42773
         C Rectified Surface Integral:             22032.42773
         C Positive Surface Integral:              22032.42773
         C Negative Surface Integral:                  0.00000
         C Mean Natural Surface Integral:              0.17418 across 126492 (100.00%) vertices
         C Mean Rectified Surface Integral:            0.17418 across 126492 (100.00%) vertices
         C Mean Positive Surface Integral:             0.17418 across 126492 (100.00%) vertices
         C Mean Negative Surface Integral:             0.00000 across 0 (00.00%) vertices
         C AreaNorm Natural Surface Integral:          0.29297 across 75203.453125 (100.00%) mm^2
         C AreaNorm Rectified Surface Integral:        0.29297 across 75203.453125 (100.00%) mm^2
         C AreaNorm Positive Surface Integral:         0.29297 across 75203.453125 (100.00%) mm^2
         C AreaNorm Negative Surface Integral:         0.00000 across 0.000000 (00.00%) mm^2

BE <mean> +- <std> (using 'lh.smoothwm'):              2.06426 +- 31.9522 mm^-2
        BE Min:                                        0.00000 at vertex 27829   
        BE Max:                                     4632.15771 at vertex 54890   
        BE Curvature Calculation Type:                discrete
        BE Mean Vertex Separation (Whole Surface):     0.84087 +- 0.23159 mm
        BE Total Surface Area:                     75203.67188 mm^2
        BE Total Number of Vertices:                    126492
        BE Average Vertex Area (Whole Surface):        0.59453 mm^2
        BE Natural Surface Integral:               30364.01953
        BE Rectified Surface Integral:             30364.01953
        BE Positive Surface Integral:              30364.01953
        BE Negative Surface Integral:                  0.00000
        BE Mean Natural Surface Integral:              0.24005 across 126492 (100.00%) vertices
        BE Mean Rectified Surface Integral:            0.24005 across 126492 (100.00%) vertices
        BE Mean Positive Surface Integral:             0.24005 across 126492 (100.00%) vertices
        BE Mean Negative Surface Integral:             0.00000 across 0 (00.00%) vertices
        BE AreaNorm Natural Surface Integral:          0.40376 across 75203.453125 (100.00%) mm^2
        BE AreaNorm Rectified Surface Integral:        0.40376 across 75203.453125 (100.00%) mm^2
        BE AreaNorm Positive Surface Integral:         0.40376 across 75203.453125 (100.00%) mm^2
        BE AreaNorm Negative Surface Integral:         0.00000 across 0.000000 (00.00%) mm^2

FI <mean> +- <std> (using 'lh.smoothwm'):              1.73439 +- 27.6334 mm^-2
        FI Min:                                        0.00000 at vertex 1       
        FI Max:                                     4608.87256 at vertex 54890   
        FI Curvature Calculation Type:                discrete
        FI Mean Vertex Separation (Whole Surface):     0.84087 +- 0.23159 mm
        FI Total Surface Area:                     75203.67188 mm^2
        FI Total Number of Vertices:                    126492
        FI Average Vertex Area (Whole Surface):        0.59453 mm^2
        FI Natural Surface Integral:               23445.68750
        FI Rectified Surface Integral:             23445.68750
        FI Positive Surface Integral:              23445.68750
        FI Negative Surface Integral:                  0.00000
        FI Mean Natural Surface Integral:              0.18535 across 126492 (100.00%) vertices
        FI Mean Rectified Surface Integral:            0.18535 across 126492 (100.00%) vertices
        FI Mean Positive Surface Integral:             0.18535 across 126492 (100.00%) vertices
        FI Mean Negative Surface Integral:             0.00000 across 0 (00.00%) vertices
        FI AreaNorm Natural Surface Integral:          0.31176 across 75203.453125 (100.00%) mm^2
        FI AreaNorm Rectified Surface Integral:        0.31176 across 75203.453125 (100.00%) mm^2
        FI AreaNorm Positive Surface Integral:         0.31176 across 75203.453125 (100.00%) mm^2
        FI AreaNorm Negative Surface Integral:         0.00000 across 0.000000 (00.00%) mm^2

curv -- calculation type:                                discrete
curv -- Folding Index (FI):                            1865.74854
curv -- Intrinsic Curvature Index - positive (ICIp):    207.72643
curv -- Intrinsic Curvature Index - negative (ICIn):    206.72643
curv -- Intrinsic Curvature Index - natural  (ICIt):      1.00001

Mean across 10 curvatures: 5.8637e-01 +- 8.2949e-01
