# Supplementary material for: Computer assisted diagnosis of Alzheimer’s disease using statistical likelihood-ratio test
Source: PLoS One. 2023 Feb 17;18(2):e0279574. doi: 10.1371/journal.pone.0279574 (PMC9937475; doi:10.1371/journal.pone.0279574)
Supplement: S3 File — (ZIP) [file pone.0279574.s003.zip › AD_Results_MIRIAD/miriad_189_1/stats/lh.w-g.pct.stats]

# Title Segmentation Statistics 
# 
# generating_program mri_segstats
# cvs_version $Id: mri_segstats.c,v 1.121 2016/05/31 17:27:11 greve Exp $
# cmdline mri_segstats --in /home/span/acad/xzheng/freesurfer/subjects/miriad_189_AD_M_01_MR_1/surf/lh.w-g.pct.mgh --annot miriad_189_AD_M_01_MR_1 lh aparc --sum /home/span/acad/xzheng/freesurfer/subjects/miriad_189_AD_M_01_MR_1/stats/lh.w-g.pct.stats --snr 
# sysname  Linux
# hostname ada
# machine  x86_64
# user     xzheng
# anatomy_type surface
# 
# SUBJECTS_DIR /home/span/acad/xzheng/freesurfer/subjects
# subjectname miriad_189_AD_M_01_MR_1
# Annot miriad_189_AD_M_01_MR_1 lh aparc
# ColorTable /tmp/mri_segstats.tmp.miriad_189_AD_M_01_MR_1.lh.24.ctab 
# ColorTableTimeStamp 2019/12/18 01:55:03 
# InVolFile  /home/span/acad/xzheng/freesurfer/subjects/miriad_189_AD_M_01_MR_1/surf/lh.w-g.pct.mgh 
# InVolFileTimeStamp  2019/12/18 01:55:01 
# InVolFrame 0 
# Only reporting non-empty segmentations
# VertexArea_mm2 0.651469 
# TableCol  1 ColHeader Index 
# TableCol  1 FieldName Index 
# TableCol  1 Units     NA 
# TableCol  2 ColHeader SegId 
# TableCol  2 FieldName Segmentation Id
# TableCol  2 Units     NA
# TableCol  3 ColHeader NVertices 
# TableCol  3 FieldName Number of Vertices
# TableCol  3 Units     unitless
# TableCol  4 ColHeader Area_mm2
# TableCol  4 FieldName Area
# TableCol  4 Units     mm^2
# TableCol  5 ColHeader StructName
# TableCol  5 FieldName Structure Name
# TableCol  5 Units     NA
# TableCol  6 ColHeader Mean 
# TableCol  6 FieldName Intensity Mean
# TableCol  6 Units     unknown
# TableCol  7 ColHeader StdDev
# TableCol  7 FieldName Itensity StdDev
# TableCol  7 Units     unknown
# TableCol  8 ColHeader Min
# TableCol  8 FieldName Intensity Min
# TableCol  8 Units     unknown
# TableCol  9 ColHeader Max
# TableCol  9 FieldName Intensity Max
# TableCol  9 Units     unknown
# TableCol 10 ColHeader Range
# TableCol 10 FieldName Intensity Range
# TableCol 10 Units     unknown
# TableCol 11 ColHeader SNR
# TableCol 11 FieldName Intensity SNR
# TableCol 11 Units     none
# NRows 35 
# NTableCols 11 
# ColHeaders  Index SegId NVertices Area_mm2 StructName Mean StdDev Min Max Range SNR  
  1 1000      8614     5749.1  unknown                            0.0816     1.3876    -8.1089    39.9515    48.0604     0.0588 
  2 1001       936      665.3  bankssts                          23.8510     6.5385     5.0978    46.3206    41.2228     3.6478 
  3 1002       865      572.3  caudalanteriorcingulate           34.0299     6.5224    16.8465    61.7652    44.9187     5.2174 
  4 1003      3526     2307.5  caudalmiddlefrontal               20.4005     7.0511    -2.5494    46.4829    49.0322     2.8932 
  5 1005      1890     1173.2  cuneus                            19.3866     7.6925    -3.9621    49.7080    53.6701     2.5202 
  6 1006       602      391.9  entorhinal                        23.0270     7.1060     0.0000    40.9808    40.9808     3.2405 
  7 1007      3782     2573.2  fusiform                          23.9419     7.6451    -2.1395    45.4898    47.6293     3.1317 
  8 1008      4542     2894.9  inferiorparietal                  19.8921     8.4820   -12.3529    49.3393    61.6923     2.3452 
  9 1009      3899     2697.2  inferiortemporal                  22.6926     8.7394   -15.9442    58.1441    74.0883     2.5966 
 10 1010      1590      966.6  isthmuscingulate                  25.4755     8.7701    -3.1054    51.6792    54.7846     2.9048 
 11 1011      6751     4204.0  lateraloccipital                  22.0668     8.3722    -9.2278    50.0111    59.2389     2.6357 
 12 1012      4009     2643.0  lateralorbitofrontal              24.2393     7.5358    -6.3526    52.0600    58.4126     3.2165 
 13 1013      4168     2678.4  lingual                           21.3876     8.9522   -56.5645    56.0100   112.5745     2.3891 
 14 1014      3165     2062.6  medialorbitofrontal               23.5127    10.1462   -42.3486    75.9853   118.3338     2.3174 
 15 1015      3767     2573.4  middletemporal                    23.2219     7.7980    -3.7512    50.8342    54.5854     2.9779 
 16 1016       961      643.0  parahippocampal                   27.2881     6.6801   -15.5556    46.0865    61.6422     4.0850 
 17 1017      2051     1160.1  paracentral                       18.3042     7.2411    -2.1475    44.6007    46.7482     2.5278 
 18 1018      2091     1420.9  parsopercularis                   21.8393     6.5678    -4.2129    42.9537    47.1666     3.3252 
 19 1019       880      587.6  parsorbitalis                     25.9728     6.3800     8.0392    48.5318    40.4926     4.0709 
 20 1020      1950     1305.3  parstriangularis                  23.6128     5.4657     5.2050    44.4779    39.2729     4.3202 
 21 1021      1560     1068.0  pericalcarine                     23.0849     8.9372    -8.7003    47.9939    56.6942     2.5830 
 22 1022      6459     4033.2  postcentral                       18.9389     7.0284   -14.5677    64.4443    79.0120     2.6946 
 23 1023      1466      959.5  posteriorcingulate                26.2811     6.9838     4.5990    49.0424    44.4434     3.7632 
 24 1024      8153     5038.0  precentral                        18.0522     7.3401    -1.5626    50.4085    51.9711     2.4594 
 25 1025      4689     3044.9  precuneus                         20.4439     9.2438   -45.9699    52.5398    98.5098     2.2116 
 26 1026      1415      914.5  rostralanteriorcingulate          21.2258    11.9802  -101.8499    46.1636   148.0134     1.7717 
 27 1027      7958     5251.5  rostralmiddlefrontal              23.5863     7.2936    -2.1828    48.3800    50.5628     3.2338 
 28 1028     11419     7578.4  superiorfrontal                   23.3956     7.0456    -6.1813    46.2696    52.4509     3.3206 
 29 1029      6989     4336.3  superiorparietal                  20.0115     7.8491   -23.7038    45.8467    69.5505     2.5495 
 30 1030      5350     3621.6  superiortemporal                  24.9641     6.8589    -1.0780    48.3140    49.3920     3.6397 
 31 1031      5607     3726.9  supramarginal                     19.5811     6.8889    -5.3567    43.6632    49.0200     2.8424 
 32 1032       404      234.2  frontalpole                       20.5940     7.1740     3.8170    41.2339    37.4169     2.8706 
 33 1033       627      433.2  temporalpole                      27.9275     7.0781     3.6002    45.4564    41.8562     3.9456 
 34 1034       824      465.1  transversetemporal                15.3128     4.5869    -4.1408    34.5682    38.7090     3.3384 
 35 1035      3533     2430.9  insula                            22.5255     7.4723   -17.3408    53.1767    70.5174     3.0145 
