# Supplementary material for: Computer assisted diagnosis of Alzheimer’s disease using statistical likelihood-ratio test
Source: PLoS One. 2023 Feb 17;18(2):e0279574. doi: 10.1371/journal.pone.0279574 (PMC9937475; doi:10.1371/journal.pone.0279574)
Supplement: S3 File — (ZIP) [file pone.0279574.s003.zip › AD_Results_MIRIAD/miriad_189_1/stats/rh.aparc.a2009s.stats]

# Table of FreeSurfer cortical parcellation anatomical statistics 
# 
# CreationTime 2019/12/17-14:53:18-GMT
# generating_program mris_anatomical_stats
# cvs_version $Id: mris_anatomical_stats.c,v 1.79 2016/03/14 15:15:34 greve Exp $
# mrisurf.c-cvs_version $Id: mrisurf.c,v 1.781.2.6 2016/12/27 16:47:14 zkaufman Exp $
# cmdline mris_anatomical_stats -th3 -mgz -cortex ../label/rh.cortex.label -f ../stats/rh.aparc.a2009s.stats -b -a ../label/rh.aparc.a2009s.annot -c ../label/aparc.annot.a2009s.ctab miriad_189_AD_M_01_MR_1 rh white 
# sysname  Linux
# hostname ada
# machine  x86_64
# user     xzheng
# 
# SUBJECTS_DIR /home/span/acad/xzheng/freesurfer/subjects
# anatomy_type surface
# subjectname miriad_189_AD_M_01_MR_1
# hemi rh
# AnnotationFile ../label/rh.aparc.a2009s.annot
# AnnotationFileTimeStamp 2019/12/18 01:52:43
# Measure Cortex, NumVert, Number of Vertices, 119516, unitless
# Measure Cortex, WhiteSurfArea, White Surface Total Area, 78919.6, mm^2
# Measure Cortex, MeanThickness, Mean Thickness, 2.14427, mm
# Measure BrainSeg, BrainSegVol, Brain Segmentation Volume, 1073403.000000, mm^3
# Measure BrainSegNotVent, BrainSegVolNotVent, Brain Segmentation Volume Without Ventricles, 1016987.000000, mm^3
# Measure BrainSegNotVentSurf, BrainSegVolNotVentSurf, Brain Segmentation Volume Without Ventricles from Surf, 1015916.893179, mm^3
# Measure Cortex, CortexVol Total cortical gray matter volume, 364087.581367, mm^3
# Measure SupraTentorial, SupraTentorialVol, Supratentorial volume, 939742.893179, mm^3
# Measure SupraTentorialNotVent, SupraTentorialVolNotVent, Supratentorial volume, 889765.893179, mm^3
# Measure EstimatedTotalIntraCranialVol, eTIV, Estimated Total Intracranial Volume, 1682497.802809, mm^3
# NTableCols 10
# TableCol  1 ColHeader StructName
# TableCol  1 FieldName Structure Name
# TableCol  1 Units     NA
# TableCol  2 ColHeader NumVert
# TableCol  2 FieldName Number of Vertices
# TableCol  2 Units     unitless
# TableCol  3 ColHeader SurfArea
# TableCol  3 FieldName Surface Area
# TableCol  3 Units     mm^2
# TableCol  4 ColHeader GrayVol
# TableCol  4 FieldName Gray Matter Volume
# TableCol  4 Units     mm^3
# TableCol  5 ColHeader ThickAvg 
# TableCol  5 FieldName Average Thickness
# TableCol  5 Units     mm
# TableCol  6 ColHeader ThickStd
# TableCol  6 FieldName Thickness StdDev
# TableCol  6 Units     mm 
# TableCol  7 ColHeader MeanCurv
# TableCol  7 FieldName Integrated Rectified Mean Curvature
# TableCol  7 Units     mm^-1
# TableCol  8 ColHeader GausCurv 
# TableCol  8 FieldName Integrated Rectified Gaussian Curvature
# TableCol  8 Units     mm^-2
# TableCol  9 ColHeader  FoldInd
# TableCol  9 FieldName  Folding Index 
# TableCol  9 Units      unitless 
# TableCol 10 ColHeader CurvInd
# TableCol 10 FieldName Intrinsic Curvature Index
# TableCol 10 Units     unitless
# ColHeaders StructName NumVert SurfArea GrayVol ThickAvg ThickStd MeanCurv GausCurv FoldInd CurvInd
G&S_frontomargin                         1048    714   1602  2.104 0.457     0.132     0.033       14     1.3
G&S_occipital_inf                        1146    790   2069  2.156 0.639     0.149     0.040       17     1.9
G&S_paracentral                          1626    946   2066  1.994 0.459     0.119     0.032       17     2.3
G&S_subcentral                           1153    785   2217  2.373 0.562     0.137     0.039       14     1.6
G&S_transv_frontopol                     1350    859   2339  2.197 0.554     0.147     0.046       23     2.5
G&S_cingul-Ant                           3157   2204   5206  2.360 0.473     0.133     0.030       40     3.8
G&S_cingul-Mid-Ant                       1440   1042   2735  2.443 0.527     0.140     0.024       24     1.6
G&S_cingul-Mid-Post                      1504   1046   2491  2.301 0.602     0.144     0.033       22     1.9
G_cingul-Post-dorsal                      423    276    737  2.108 0.469     0.157     0.045        7     0.8
G_cingul-Post-ventral                     324    205    427  1.830 0.486     0.140     0.024        5     0.3
G_cuneus                                 2119   1337   2248  1.647 0.424     0.145     0.037       31     3.4
G_front_inf-Opercular                    1315    861   2655  2.449 0.595     0.130     0.031       16     1.9
G_front_inf-Orbital                       346    214    791  2.788 0.439     0.140     0.030        5     0.4
G_front_inf-Triangul                     1099    677   2002  2.277 0.529     0.136     0.038       16     1.7
G_front_middle                           3805   2364   7322  2.324 0.509     0.137     0.043       58     6.8
G_front_sup                              7845   5041  15912  2.559 0.572     0.132     0.032       95    10.4
G_Ins_lg&S_cent_ins                       696    494   1468  2.703 0.822     0.094     0.027        5     0.6
G_insular_short                           566    359   2122  4.070 0.587     0.101     0.033        5     0.8
G_occipital_middle                       2005   1273   3602  2.187 0.520     0.159     0.050       42     4.4
G_occipital_sup                          1337    757   1871  2.043 0.487     0.131     0.038       18     2.2
G_oc-temp_lat-fusifor                    1662   1124   3617  2.544 0.550     0.135     0.030       26     2.1
G_oc-temp_med-Lingual                    2987   1853   3720  1.788 0.568     0.140     0.036       43     4.5
G_oc-temp_med-Parahip                    1108    690   2613  2.809 0.961     0.108     0.024       11     1.1
G_orbital                                2802   1848   6082  2.563 0.674     0.135     0.035       44     3.7
G_pariet_inf-Angular                     2206   1358   3460  1.962 0.578     0.138     0.049       39     4.0
G_pariet_inf-Supramar                    1955   1324   3485  2.138 0.577     0.140     0.038       35     3.0
G_parietal_sup                           2518   1545   3023  1.643 0.458     0.126     0.034       46     3.5
G_postcentral                            2178   1256   2778  1.807 0.447     0.110     0.029       22     2.8
G_precentral                             3229   1716   5406  2.492 0.588     0.101     0.032       29     4.4
G_precuneus                              2043   1236   2797  1.875 0.500     0.128     0.038       29     2.9
G_rectus                                  848    548   1699  2.341 0.575     0.135     0.032       15     1.1
G_subcallosal                             576    358    797  2.190 1.057     0.085     0.029        5     0.5
G_temp_sup-G_T_transv                     296    170    523  2.493 0.311     0.083     0.018        1     0.2
G_temp_sup-Lateral                       1646   1079   3721  2.610 0.611     0.119     0.025       22     1.8
G_temp_sup-Plan_polar                    1011    688   2072  2.840 0.880     0.074     0.018        4     0.9
G_temp_sup-Plan_tempo                     670    474   1043  2.026 0.456     0.106     0.024        5     0.7
G_temporal_inf                           2370   1629   5790  2.531 0.756     0.148     0.040       42     4.0
G_temporal_middle                        2652   1832   6494  2.539 0.662     0.148     0.040       51     4.6
Lat_Fis-ant-Horizont                      485    324    672  2.218 0.774     0.097     0.021        3     0.4
Lat_Fis-ant-Vertical                      227    149    258  2.084 0.332     0.118     0.025        2     0.2
Lat_Fis-post                             1328    916   1775  2.245 0.607     0.103     0.019        6     1.1
Pole_occipital                           3521   2234   4451  1.844 0.500     0.150     0.044       51     6.2
Pole_temporal                            1742   1266   6371  3.256 0.750     0.144     0.039       29     3.0
S_calcarine                              2041   1448   2046  1.555 0.478     0.117     0.026       18     2.2
S_central                                2844   1977   2943  1.684 0.490     0.102     0.020       14     2.4
S_cingul-Marginalis                      1133    778   1281  1.785 0.427     0.103     0.018        6     0.8
S_circular_insula_ant                     517    364    829  2.757 0.393     0.108     0.022        2     0.5
S_circular_insula_inf                     977    683   1461  2.506 0.831     0.081     0.013        3     0.6
S_circular_insula_sup                    1212    867   1834  2.403 0.533     0.097     0.017        4     0.9
S_collat_transv_ant                       735    523   1380  2.576 0.607     0.126     0.032        7     0.9
S_collat_transv_post                      485    316    457  1.756 0.317     0.128     0.030        5     0.6
S_front_inf                              2183   1484   2629  1.867 0.409     0.116     0.025       18     2.1
S_front_middle                           2724   1888   3738  1.914 0.509     0.123     0.028       26     3.0
S_front_sup                              2262   1573   3233  2.146 0.555     0.100     0.020       11     1.8
S_interm_prim-Jensen                      319    225    421  1.909 0.580     0.155     0.041        4     0.6
S_intrapariet&P_trans                    2686   1791   2671  1.500 0.373     0.116     0.025       25     2.7
S_oc_middle&Lunatus                       788    551    868  1.729 0.338     0.121     0.024        5     0.9
S_oc_sup&transversal                     1077    708    992  1.583 0.337     0.118     0.021        8     1.0
S_occipital_ant                           485    327    622  1.834 0.410     0.123     0.037        5     0.7
S_oc-temp_lat                             994    702   1245  1.911 0.606     0.106     0.020        6     0.8
S_oc-temp_med&Lingual                    2050   1484   2710  2.102 0.410     0.103     0.018       13     1.4
S_orbital_lateral                         558    421    661  1.774 0.313     0.108     0.015        4     0.4
S_orbital_med-olfact                      689    501    802  1.929 0.606     0.112     0.015        5     0.4
S_orbital-H_Shaped                       1544   1031   2488  2.471 0.613     0.132     0.031       14     2.0
S_parieto_occipital                      2221   1379   2180  1.665 0.423     0.119     0.024       19     2.2
S_pericallosal                           1556    917   1279  1.983 0.870     0.140     0.027       34     1.5
S_postcentral                            2613   1789   2662  1.650 0.367     0.101     0.020       14     2.3
S_precentral-inf-part                    1212    835   1484  1.955 0.410     0.116     0.024        8     1.3
S_precentral-sup-part                    1877   1245   2074  1.958 0.401     0.126     0.029       16     2.3
S_suborbital                              151    105    193  2.365 0.711     0.127     0.015        2     0.1
S_subparietal                             842    570   1047  1.782 0.521     0.134     0.025       10     0.9
S_temporal_inf                           1219    862   1377  1.929 0.545     0.124     0.024       10     1.2
S_temporal_sup                           4948   3575   6645  1.960 0.511     0.110     0.019       35     4.0
S_temporal_transverse                     210    137    267  2.100 0.428     0.079     0.010        1     0.1
