# Supplementary material for: Computer assisted diagnosis of Alzheimer’s disease using statistical likelihood-ratio test
Source: PLoS One. 2023 Feb 17;18(2):e0279574. doi: 10.1371/journal.pone.0279574 (PMC9937475; doi:10.1371/journal.pone.0279574)
Supplement: S3 File — (ZIP) [file pone.0279574.s003.zip › AD_Results_MIRIAD/miriad_189_1/stats/rh.aparc.DKTatlas.stats]

# Table of FreeSurfer cortical parcellation anatomical statistics 
# 
# CreationTime 2019/12/17-14:54:36-GMT
# generating_program mris_anatomical_stats
# cvs_version $Id: mris_anatomical_stats.c,v 1.79 2016/03/14 15:15:34 greve Exp $
# mrisurf.c-cvs_version $Id: mrisurf.c,v 1.781.2.6 2016/12/27 16:47:14 zkaufman Exp $
# cmdline mris_anatomical_stats -th3 -mgz -cortex ../label/rh.cortex.label -f ../stats/rh.aparc.DKTatlas.stats -b -a ../label/rh.aparc.DKTatlas.annot -c ../label/aparc.annot.DKTatlas.ctab miriad_189_AD_M_01_MR_1 rh white 
# sysname  Linux
# hostname ada
# machine  x86_64
# user     xzheng
# 
# SUBJECTS_DIR /home/span/acad/xzheng/freesurfer/subjects
# anatomy_type surface
# subjectname miriad_189_AD_M_01_MR_1
# hemi rh
# AnnotationFile ../label/rh.aparc.DKTatlas.annot
# AnnotationFileTimeStamp 2019/12/18 01:54:03
# Measure Cortex, NumVert, Number of Vertices, 119516, unitless
# Measure Cortex, WhiteSurfArea, White Surface Total Area, 78919.6, mm^2
# Measure Cortex, MeanThickness, Mean Thickness, 2.14427, mm
# Measure BrainSeg, BrainSegVol, Brain Segmentation Volume, 1073403.000000, mm^3
# Measure BrainSegNotVent, BrainSegVolNotVent, Brain Segmentation Volume Without Ventricles, 1016987.000000, mm^3
# Measure BrainSegNotVentSurf, BrainSegVolNotVentSurf, Brain Segmentation Volume Without Ventricles from Surf, 1015916.893179, mm^3
# Measure Cortex, CortexVol Total cortical gray matter volume, 364087.581367, mm^3
# Measure SupraTentorial, SupraTentorialVol, Supratentorial volume, 939742.893179, mm^3
# Measure SupraTentorialNotVent, SupraTentorialVolNotVent, Supratentorial volume, 889765.893179, mm^3
# Measure EstimatedTotalIntraCranialVol, eTIV, Estimated Total Intracranial Volume, 1682497.802809, mm^3
# NTableCols 10
# TableCol  1 ColHeader StructName
# TableCol  1 FieldName Structure Name
# TableCol  1 Units     NA
# TableCol  2 ColHeader NumVert
# TableCol  2 FieldName Number of Vertices
# TableCol  2 Units     unitless
# TableCol  3 ColHeader SurfArea
# TableCol  3 FieldName Surface Area
# TableCol  3 Units     mm^2
# TableCol  4 ColHeader GrayVol
# TableCol  4 FieldName Gray Matter Volume
# TableCol  4 Units     mm^3
# TableCol  5 ColHeader ThickAvg 
# TableCol  5 FieldName Average Thickness
# TableCol  5 Units     mm
# TableCol  6 ColHeader ThickStd
# TableCol  6 FieldName Thickness StdDev
# TableCol  6 Units     mm 
# TableCol  7 ColHeader MeanCurv
# TableCol  7 FieldName Integrated Rectified Mean Curvature
# TableCol  7 Units     mm^-1
# TableCol  8 ColHeader GausCurv 
# TableCol  8 FieldName Integrated Rectified Gaussian Curvature
# TableCol  8 Units     mm^-2
# TableCol  9 ColHeader  FoldInd
# TableCol  9 FieldName  Folding Index 
# TableCol  9 Units      unitless 
# TableCol 10 ColHeader CurvInd
# TableCol 10 FieldName Intrinsic Curvature Index
# TableCol 10 Units     unitless
# ColHeaders StructName NumVert SurfArea GrayVol ThickAvg ThickStd MeanCurv GausCurv FoldInd CurvInd
caudalanteriorcingulate                  1383    953   2589  2.441 0.726     0.151     0.026       30     1.5
caudalmiddlefrontal                      3073   1942   4446  2.162 0.510     0.119     0.031       27     4.1
cuneus                                   2712   1687   2879  1.689 0.409     0.139     0.036       36     3.9
entorhinal                                524    327   1509  3.253 0.779     0.120     0.026        7     0.7
fusiform                                 3516   2444   6134  2.352 0.577     0.126     0.027       41     3.9
inferiorparietal                         5864   3864   7699  1.791 0.505     0.133     0.038       81     9.0
inferiortemporal                         4704   3286  10769  2.474 0.822     0.137     0.034       66     6.9
isthmuscingulate                         1220    731   1356  1.748 0.563     0.123     0.025       18     1.2
lateraloccipital                         7139   4566  10082  1.967 0.512     0.143     0.038       99    11.5
lateralorbitofrontal                     4615   3124   8186  2.423 0.657     0.132     0.033       57     6.1
lingual                                  4485   2975   5630  1.810 0.572     0.133     0.033       55     6.3
medialorbitofrontal                      2301   1534   3823  2.234 0.705     0.119     0.025       31     2.1
middletemporal                           5413   3846  11048  2.364 0.703     0.132     0.032       74     7.3
parahippocampal                          1016    682   1626  2.184 0.564     0.088     0.017        6     0.6
paracentral                              2647   1572   3657  2.206 0.562     0.111     0.027       22     3.1
parsopercularis                          2143   1425   3450  2.191 0.480     0.119     0.029       22     2.6
parsorbitalis                             957    645   1787  2.408 0.592     0.120     0.026       10     0.9
parstriangularis                         2343   1551   3912  2.235 0.611     0.122     0.026       27     2.6
pericalcarine                            1801   1239   1656  1.417 0.330     0.139     0.035       22     2.8
postcentral                              6434   4103   7981  1.785 0.485     0.106     0.025       51     6.9
posteriorcingulate                       1873   1247   2944  2.201 0.689     0.158     0.038       38     2.9
precentral                               7429   4559  11041  2.265 0.610     0.110     0.028       59     9.0
precuneus                                4920   3083   5849  1.787 0.494     0.119     0.028       52     5.4
rostralanteriorcingulate                 1458    971   2531  2.555 0.608     0.138     0.032       25     1.8
rostralmiddlefrontal                     6448   4363  10370  2.045 0.553     0.135     0.035       88     9.1
superiorfrontal                         13917   9363  24425  2.352 0.578     0.128     0.031      149    17.4
superiorparietal                         5809   3712   6406  1.598 0.431     0.119     0.028       76     6.8
superiortemporal                         6080   4158  12029  2.487 0.781     0.102     0.021       53     5.2
supramarginal                            4220   2892   6528  2.089 0.556     0.130     0.032       52     5.6
transversetemporal                        429    241    680  2.463 0.449     0.081     0.017        2     0.3
insula                                   2643   1834   6029  3.085 0.860     0.096     0.022       15     2.5
