# Supplementary material for: Computer assisted diagnosis of Alzheimer’s disease using statistical likelihood-ratio test
Source: PLoS One. 2023 Feb 17;18(2):e0279574. doi: 10.1371/journal.pone.0279574 (PMC9937475; doi:10.1371/journal.pone.0279574)
Supplement: S3 File — (ZIP) [file pone.0279574.s003.zip › AD_Results_MIRIAD/miriad_189_1/stats/rh.aparc.pial.stats]

# Table of FreeSurfer cortical parcellation anatomical statistics 
# 
# CreationTime 2019/12/17-14:51:49-GMT
# generating_program mris_anatomical_stats
# cvs_version $Id: mris_anatomical_stats.c,v 1.79 2016/03/14 15:15:34 greve Exp $
# mrisurf.c-cvs_version $Id: mrisurf.c,v 1.781.2.6 2016/12/27 16:47:14 zkaufman Exp $
# cmdline mris_anatomical_stats -th3 -mgz -cortex ../label/rh.cortex.label -f ../stats/rh.aparc.pial.stats -b -a ../label/rh.aparc.annot -c ../label/aparc.annot.ctab miriad_189_AD_M_01_MR_1 rh pial 
# sysname  Linux
# hostname ada
# machine  x86_64
# user     xzheng
# 
# SUBJECTS_DIR /home/span/acad/xzheng/freesurfer/subjects
# anatomy_type surface
# subjectname miriad_189_AD_M_01_MR_1
# hemi rh
# AnnotationFile ../label/rh.aparc.annot
# AnnotationFileTimeStamp 2019/12/18 01:23:36
# Measure Cortex, NumVert, Number of Vertices, 119506, unitless
# Measure Cortex, PialSurfArea, Pial Surface Total Area, 95001.8, mm^2
# Measure Cortex, MeanThickness, Mean Thickness, 2.14432, mm
# Measure BrainSeg, BrainSegVol, Brain Segmentation Volume, 1073403.000000, mm^3
# Measure BrainSegNotVent, BrainSegVolNotVent, Brain Segmentation Volume Without Ventricles, 1016987.000000, mm^3
# Measure BrainSegNotVentSurf, BrainSegVolNotVentSurf, Brain Segmentation Volume Without Ventricles from Surf, 1015916.893179, mm^3
# Measure Cortex, CortexVol Total cortical gray matter volume, 364087.581367, mm^3
# Measure SupraTentorial, SupraTentorialVol, Supratentorial volume, 939742.893179, mm^3
# Measure SupraTentorialNotVent, SupraTentorialVolNotVent, Supratentorial volume, 889765.893179, mm^3
# Measure EstimatedTotalIntraCranialVol, eTIV, Estimated Total Intracranial Volume, 1682497.802809, mm^3
# NTableCols 10
# TableCol  1 ColHeader StructName
# TableCol  1 FieldName Structure Name
# TableCol  1 Units     NA
# TableCol  2 ColHeader NumVert
# TableCol  2 FieldName Number of Vertices
# TableCol  2 Units     unitless
# TableCol  3 ColHeader SurfArea
# TableCol  3 FieldName Surface Area
# TableCol  3 Units     mm^2
# TableCol  4 ColHeader GrayVol
# TableCol  4 FieldName Gray Matter Volume
# TableCol  4 Units     mm^3
# TableCol  5 ColHeader ThickAvg 
# TableCol  5 FieldName Average Thickness
# TableCol  5 Units     mm
# TableCol  6 ColHeader ThickStd
# TableCol  6 FieldName Thickness StdDev
# TableCol  6 Units     mm 
# TableCol  7 ColHeader MeanCurv
# TableCol  7 FieldName Integrated Rectified Mean Curvature
# TableCol  7 Units     mm^-1
# TableCol  8 ColHeader GausCurv 
# TableCol  8 FieldName Integrated Rectified Gaussian Curvature
# TableCol  8 Units     mm^-2
# TableCol  9 ColHeader  FoldInd
# TableCol  9 FieldName  Folding Index 
# TableCol  9 Units      unitless 
# TableCol 10 ColHeader CurvInd
# TableCol 10 FieldName Intrinsic Curvature Index
# TableCol 10 Units     unitless
# ColHeaders StructName NumVert SurfArea GrayVol ThickAvg ThickStd MeanCurv GausCurv FoldInd CurvInd
bankssts                                  999    705   1422  2.016 0.436     0.098     0.017        7     0.7
caudalanteriorcingulate                  1297   1098   2462  2.470 0.718     0.155     0.035       31     1.7
caudalmiddlefrontal                      2885   2062   4267  2.187 0.512     0.118     0.024       26     2.9
cuneus                                   2236   1545   2423  1.700 0.402     0.114     0.023       23     2.2
entorhinal                                557    632   1614  3.182 0.732     0.137     0.027        4     0.6
fusiform                                 3721   3131   7179  2.411 0.636     0.139     0.029       45     4.8
inferiorparietal                         5876   4679   7704  1.787 0.507     0.141     0.029       68     7.3
inferiortemporal                         4471   4466   9496  2.425 0.791     0.171     0.034       60     7.3
isthmuscingulate                         1213    798   1326  1.741 0.559     0.125     0.028       22     1.2
lateraloccipital                         7109   5574  10031  1.964 0.512     0.140     0.030       88     9.1
lateralorbitofrontal                     3903   2951   7063  2.526 0.648     0.134     0.030       57     5.5
lingual                                  4574   3370   5729  1.816 0.571     0.124     0.030       56     6.0
medialorbitofrontal                      3050   2429   4918  2.227 0.626     0.131     0.027       56     3.7
middletemporal                           4567   4680   9987  2.433 0.711     0.170     0.030       56     6.4
parahippocampal                           926    753   1488  2.192 0.583     0.104     0.020        5     0.8
paracentral                              2547   1666   3444  2.185 0.555     0.107     0.023       44     2.5
parsopercularis                          1890   1578   3142  2.224 0.488     0.122     0.021       14     1.6
parsorbitalis                            1254   1219   2534  2.426 0.586     0.160     0.028       23     1.5
parstriangularis                         2248   1864   3742  2.263 0.604     0.146     0.028       33     2.7
pericalcarine                            1856   1255   1715  1.424 0.336     0.122     0.029       22     2.3
postcentral                              5895   4533   7370  1.795 0.490     0.115     0.020       43     5.1
posteriorcingulate                       1782   1373   2817  2.187 0.691     0.151     0.037       41     2.9
precentral                               7962   5395  11435  2.232 0.608     0.104     0.021       69     7.2
precuneus                                4797   3357   5751  1.802 0.492     0.126     0.025       53     5.1
rostralanteriorcingulate                 1115    873   2098  2.700 0.540     0.141     0.032       25     1.2
rostralmiddlefrontal                     9181   7684  14227  2.050 0.530     0.155     0.031      114    13.1
superiorfrontal                         10514   8695  19417  2.422 0.577     0.137     0.028      117    12.4
superiorparietal                         7078   5314   7822  1.616 0.444     0.126     0.027      155     7.0
superiortemporal                         4850   3946   8644  2.368 0.647     0.115     0.020       39     4.2
supramarginal                            4335   3473   6693  2.077 0.553     0.142     0.030       48     5.7
frontalpole                               468    468    996  2.469 0.598     0.174     0.036        6     0.7
temporalpole                              588    818   2407  3.667 0.732     0.194     0.033        6     0.9
transversetemporal                        443    312    689  2.439 0.457     0.086     0.013        2     0.2
insula                                   3328   2316   6991  2.897 0.990     0.120     0.024       33     3.0
