# Supplementary material for: Computer assisted diagnosis of Alzheimer’s disease using statistical likelihood-ratio test
Source: PLoS One. 2023 Feb 17;18(2):e0279574. doi: 10.1371/journal.pone.0279574 (PMC9937475; doi:10.1371/journal.pone.0279574)
Supplement: S3 File — (ZIP) [file pone.0279574.s003.zip › AD_Results_MIRIAD/miriad_189_1/stats/rh.aparc.stats]

# Table of FreeSurfer cortical parcellation anatomical statistics 
# 
# CreationTime 2019/12/17-14:51:22-GMT
# generating_program mris_anatomical_stats
# cvs_version $Id: mris_anatomical_stats.c,v 1.79 2016/03/14 15:15:34 greve Exp $
# mrisurf.c-cvs_version $Id: mrisurf.c,v 1.781.2.6 2016/12/27 16:47:14 zkaufman Exp $
# cmdline mris_anatomical_stats -th3 -mgz -cortex ../label/rh.cortex.label -f ../stats/rh.aparc.stats -b -a ../label/rh.aparc.annot -c ../label/aparc.annot.ctab miriad_189_AD_M_01_MR_1 rh white 
# sysname  Linux
# hostname ada
# machine  x86_64
# user     xzheng
# 
# SUBJECTS_DIR /home/span/acad/xzheng/freesurfer/subjects
# anatomy_type surface
# subjectname miriad_189_AD_M_01_MR_1
# hemi rh
# AnnotationFile ../label/rh.aparc.annot
# AnnotationFileTimeStamp 2019/12/18 01:23:36
# Measure Cortex, NumVert, Number of Vertices, 119506, unitless
# Measure Cortex, WhiteSurfArea, White Surface Total Area, 78914.1, mm^2
# Measure Cortex, MeanThickness, Mean Thickness, 2.14432, mm
# Measure BrainSeg, BrainSegVol, Brain Segmentation Volume, 1073403.000000, mm^3
# Measure BrainSegNotVent, BrainSegVolNotVent, Brain Segmentation Volume Without Ventricles, 1016987.000000, mm^3
# Measure BrainSegNotVentSurf, BrainSegVolNotVentSurf, Brain Segmentation Volume Without Ventricles from Surf, 1015916.893179, mm^3
# Measure Cortex, CortexVol Total cortical gray matter volume, 364087.581367, mm^3
# Measure SupraTentorial, SupraTentorialVol, Supratentorial volume, 939742.893179, mm^3
# Measure SupraTentorialNotVent, SupraTentorialVolNotVent, Supratentorial volume, 889765.893179, mm^3
# Measure EstimatedTotalIntraCranialVol, eTIV, Estimated Total Intracranial Volume, 1682497.802809, mm^3
# NTableCols 10
# TableCol  1 ColHeader StructName
# TableCol  1 FieldName Structure Name
# TableCol  1 Units     NA
# TableCol  2 ColHeader NumVert
# TableCol  2 FieldName Number of Vertices
# TableCol  2 Units     unitless
# TableCol  3 ColHeader SurfArea
# TableCol  3 FieldName Surface Area
# TableCol  3 Units     mm^2
# TableCol  4 ColHeader GrayVol
# TableCol  4 FieldName Gray Matter Volume
# TableCol  4 Units     mm^3
# TableCol  5 ColHeader ThickAvg 
# TableCol  5 FieldName Average Thickness
# TableCol  5 Units     mm
# TableCol  6 ColHeader ThickStd
# TableCol  6 FieldName Thickness StdDev
# TableCol  6 Units     mm 
# TableCol  7 ColHeader MeanCurv
# TableCol  7 FieldName Integrated Rectified Mean Curvature
# TableCol  7 Units     mm^-1
# TableCol  8 ColHeader GausCurv 
# TableCol  8 FieldName Integrated Rectified Gaussian Curvature
# TableCol  8 Units     mm^-2
# TableCol  9 ColHeader  FoldInd
# TableCol  9 FieldName  Folding Index 
# TableCol  9 Units      unitless 
# TableCol 10 ColHeader CurvInd
# TableCol 10 FieldName Intrinsic Curvature Index
# TableCol 10 Units     unitless
# ColHeaders StructName NumVert SurfArea GrayVol ThickAvg ThickStd MeanCurv GausCurv FoldInd CurvInd
bankssts                                  999    708   1422  2.016 0.436     0.086     0.014        4     0.5
caudalanteriorcingulate                  1297    889   2462  2.470 0.718     0.150     0.026       28     1.4
caudalmiddlefrontal                      2885   1817   4267  2.187 0.512     0.116     0.031       25     3.8
cuneus                                   2236   1388   2423  1.700 0.402     0.138     0.034       30     3.1
entorhinal                                557    360   1614  3.182 0.732     0.119     0.025        7     0.6
fusiform                                 3721   2626   7179  2.411 0.636     0.128     0.027       45     4.2
inferiorparietal                         5876   3879   7704  1.787 0.507     0.131     0.037       78     8.8
inferiortemporal                         4471   3085   9496  2.425 0.791     0.136     0.035       62     6.6
isthmuscingulate                         1213    726   1326  1.741 0.559     0.123     0.026       18     1.1
lateraloccipital                         7109   4570  10031  1.964 0.512     0.142     0.037       97    11.2
lateralorbitofrontal                     3903   2608   7063  2.526 0.648     0.131     0.031       45     5.0
lingual                                  4574   3010   5729  1.816 0.571     0.132     0.033       56     6.4
medialorbitofrontal                      3050   2049   4918  2.227 0.626     0.121     0.026       40     3.1
middletemporal                           4567   3255   9987  2.433 0.711     0.139     0.035       70     6.8
parahippocampal                           926    619   1488  2.192 0.583     0.088     0.017        5     0.6
paracentral                              2547   1520   3444  2.185 0.555     0.111     0.027       21     2.9
parsopercularis                          1890   1265   3142  2.224 0.488     0.118     0.028       19     2.2
parsorbitalis                            1254    850   2534  2.426 0.586     0.128     0.028       16     1.3
parstriangularis                         2248   1468   3742  2.263 0.604     0.122     0.029       25     2.7
pericalcarine                            1856   1290   1715  1.424 0.336     0.139     0.035       23     2.8
postcentral                              5895   3739   7370  1.795 0.490     0.105     0.025       47     6.3
posteriorcingulate                       1782   1197   2817  2.187 0.691     0.160     0.038       38     2.8
precentral                               7962   4894  11435  2.232 0.608     0.112     0.029       63     9.7
precuneus                                4797   3024   5751  1.802 0.492     0.120     0.028       50     5.3
rostralanteriorcingulate                 1115    748   2098  2.700 0.540     0.150     0.036       22     1.5
rostralmiddlefrontal                     9181   6171  14227  2.050 0.530     0.131     0.034      118    12.5
superiorfrontal                         10514   7122  19417  2.422 0.577     0.128     0.030      109    12.8
superiorparietal                         7078   4500   7822  1.616 0.444     0.121     0.029       90     8.4
superiortemporal                         4850   3292   8644  2.368 0.647     0.100     0.019       40     4.1
supramarginal                            4335   2981   6693  2.077 0.553     0.130     0.032       54     5.6
frontalpole                               468    293    996  2.469 0.598     0.153     0.046        9     0.8
temporalpole                              588    415   2407  3.667 0.732     0.127     0.041       10     1.0
transversetemporal                        443    249    689  2.439 0.457     0.081     0.017        2     0.3
insula                                   3328   2313   6991  2.897 0.990     0.098     0.025       20     3.5
