# Supplementary material for: Computer assisted diagnosis of Alzheimer’s disease using statistical likelihood-ratio test
Source: PLoS One. 2023 Feb 17;18(2):e0279574. doi: 10.1371/journal.pone.0279574 (PMC9937475; doi:10.1371/journal.pone.0279574)
Supplement: S3 File — (ZIP) [file pone.0279574.s003.zip › AD_Results_MIRIAD/miriad_189_1/stats/rh.BA_exvivo.stats]

# Table of FreeSurfer cortical parcellation anatomical statistics 
# 
# CreationTime 2019/12/17-15:26:36-GMT
# generating_program mris_anatomical_stats
# cvs_version $Id: mris_anatomical_stats.c,v 1.79 2016/03/14 15:15:34 greve Exp $
# mrisurf.c-cvs_version $Id: mrisurf.c,v 1.781.2.6 2016/12/27 16:47:14 zkaufman Exp $
# cmdline mris_anatomical_stats -th3 -mgz -f ../stats/rh.BA_exvivo.stats -b -a ./rh.BA_exvivo.annot -c ./BA_exvivo.ctab miriad_189_AD_M_01_MR_1 rh white 
# sysname  Linux
# hostname ada
# machine  x86_64
# user     xzheng
# 
# SUBJECTS_DIR /home/span/acad/xzheng/freesurfer/subjects
# anatomy_type surface
# subjectname miriad_189_AD_M_01_MR_1
# hemi rh
# AnnotationFile ./rh.BA_exvivo.annot
# AnnotationFileTimeStamp 2019/12/18 02:26:30
# Measure Cortex, NumVert, Number of Vertices, 127630, unitless
# Measure Cortex, WhiteSurfArea, White Surface Total Area, 84325.6, mm^2
# Measure BrainSeg, BrainSegVol, Brain Segmentation Volume, 1073403.000000, mm^3
# Measure BrainSegNotVent, BrainSegVolNotVent, Brain Segmentation Volume Without Ventricles, 1016987.000000, mm^3
# Measure BrainSegNotVentSurf, BrainSegVolNotVentSurf, Brain Segmentation Volume Without Ventricles from Surf, 1015916.893179, mm^3
# Measure Cortex, CortexVol Total cortical gray matter volume, 364087.581367, mm^3
# Measure SupraTentorial, SupraTentorialVol, Supratentorial volume, 939742.893179, mm^3
# Measure SupraTentorialNotVent, SupraTentorialVolNotVent, Supratentorial volume, 889765.893179, mm^3
# Measure EstimatedTotalIntraCranialVol, eTIV, Estimated Total Intracranial Volume, 1682497.802809, mm^3
# NTableCols 10
# TableCol  1 ColHeader StructName
# TableCol  1 FieldName Structure Name
# TableCol  1 Units     NA
# TableCol  2 ColHeader NumVert
# TableCol  2 FieldName Number of Vertices
# TableCol  2 Units     unitless
# TableCol  3 ColHeader SurfArea
# TableCol  3 FieldName Surface Area
# TableCol  3 Units     mm^2
# TableCol  4 ColHeader GrayVol
# TableCol  4 FieldName Gray Matter Volume
# TableCol  4 Units     mm^3
# TableCol  5 ColHeader ThickAvg 
# TableCol  5 FieldName Average Thickness
# TableCol  5 Units     mm
# TableCol  6 ColHeader ThickStd
# TableCol  6 FieldName Thickness StdDev
# TableCol  6 Units     mm 
# TableCol  7 ColHeader MeanCurv
# TableCol  7 FieldName Integrated Rectified Mean Curvature
# TableCol  7 Units     mm^-1
# TableCol  8 ColHeader GausCurv 
# TableCol  8 FieldName Integrated Rectified Gaussian Curvature
# TableCol  8 Units     mm^-2
# TableCol  9 ColHeader  FoldInd
# TableCol  9 FieldName  Folding Index 
# TableCol  9 Units      unitless 
# TableCol 10 ColHeader CurvInd
# TableCol 10 FieldName Intrinsic Curvature Index
# TableCol 10 Units     unitless
# ColHeaders StructName NumVert SurfArea GrayVol ThickAvg ThickStd MeanCurv GausCurv FoldInd CurvInd
BA1_exvivo                                991    522   1390  2.040 0.427     0.125     0.034       13     1.5
BA2_exvivo                               3188   2102   3671  1.740 0.385     0.100     0.022       20     2.9
BA3a_exvivo                              1029    731    925  1.578 0.366     0.129     0.024        8     1.1
BA3b_exvivo                              1830   1175   1993  1.563 0.452     0.102     0.025       14     2.0
BA4a_exvivo                              1834   1005   2613  2.329 0.563     0.106     0.028       15     2.3
BA4p_exvivo                              1206    823   1581  2.023 0.528     0.097     0.022        6     1.1
BA6_exvivo                               9396   5818  16031  2.427 0.606     0.119     0.030       88    11.7
BA44_exvivo                              3007   2038   5093  2.258 0.572     0.122     0.029       30     3.6
BA45_exvivo                              4253   2792   6852  2.174 0.614     0.122     0.028       48     4.9
V1_exvivo                                3367   2256   3583  1.535 0.463     0.130     0.035       38     5.0
V2_exvivo                                7946   5033   9509  1.830 0.485     0.145     0.038      112    12.7
MT_exvivo                                1575   1092   2691  2.119 0.624     0.138     0.035       21     2.3
perirhinal_exvivo                         503    324   1413  2.995 0.673     0.114     0.018        5     0.4
entorhinal_exvivo                         340    233    764  2.783 0.537     0.091     0.014        2     0.2
