# Supplementary material for: Computer assisted diagnosis of Alzheimer’s disease using statistical likelihood-ratio test
Source: PLoS One. 2023 Feb 17;18(2):e0279574. doi: 10.1371/journal.pone.0279574 (PMC9937475; doi:10.1371/journal.pone.0279574)
Supplement: S3 File — (ZIP) [file pone.0279574.s003.zip › AD_Results_MIRIAD/miriad_189_1/stats/rh.curv.stats]

Raw <mean> +- <std> (using 'rh.curv'):                -0.03609 +- 0.2083 
       Raw Min:                                       -1.20237 at vertex 99560   
       Raw Max:                                       12.41018 at vertex 87736   
       Raw Curvature Calculation Type:                discrete
       Raw Mean Vertex Separation (Whole Surface):     0.84641 +- 0.23292 mm
       Raw Total Surface Area:                     76930.39844 mm^2
       Raw Total Number of Vertices:                    127630
       Raw Average Vertex Area (Whole Surface):        0.60276 mm^2
       Raw Natural Surface Integral:               -1504.83154
       Raw Rectified Surface Integral:              9964.30859
       Raw Positive Surface Integral:               4229.73877
       Raw Negative Surface Integral:               5734.57031
       Raw Mean Natural Surface Integral:             -0.01179 across 127630 (100.00%) vertices
       Raw Mean Rectified Surface Integral:            0.07807 across 127630 (100.00%) vertices
       Raw Mean Positive Surface Integral:             0.07108 across 59507 (46.62%) vertices
       Raw Mean Negative Surface Integral:             0.08418 across 68123 (53.38%) vertices
       Raw AreaNorm Natural Surface Integral:         -0.01956 across 76929.882812 (100.00%) mm^2
       Raw AreaNorm Rectified Surface Integral:        0.12952 across 76929.882812 (100.00%) mm^2
       Raw AreaNorm Positive Surface Integral:         0.11002 across 38444.007812 (49.97%) mm^2
       Raw AreaNorm Negative Surface Integral:         0.14900 across 38486.777344 (50.03%) mm^2

Raw <mean> +- <std> (using 'rh.sulc'):                -0.00000 +- 5.2480 
       Raw Min:                                      -13.75413 at vertex 110389  
       Raw Max:                                       16.89033 at vertex 50935   
       Raw Curvature Calculation Type:                discrete
       Raw Mean Vertex Separation (Whole Surface):     0.84641 +- 0.23292 mm
       Raw Total Surface Area:                     76930.39844 mm^2
       Raw Total Number of Vertices:                    127630
       Raw Average Vertex Area (Whole Surface):        0.60276 mm^2
       Raw Natural Surface Integral:               28026.82031
       Raw Rectified Surface Integral:            326525.65625
       Raw Positive Surface Integral:             177276.25000
       Raw Negative Surface Integral:             149249.42188
       Raw Mean Natural Surface Integral:              0.21959 across 127630 (100.00%) vertices
       Raw Mean Rectified Surface Integral:            2.55838 across 127630 (100.00%) vertices
       Raw Mean Positive Surface Integral:             3.01670 across 58765 (46.04%) vertices
       Raw Mean Negative Surface Integral:             2.16728 across 68865 (53.96%) vertices
       Raw AreaNorm Natural Surface Integral:          0.36432 across 76929.882812 (100.00%) mm^2
       Raw AreaNorm Rectified Surface Integral:        4.24446 across 76929.882812 (100.00%) mm^2
       Raw AreaNorm Positive Surface Integral:         4.73560 across 37434.773438 (48.66%) mm^2
       Raw AreaNorm Negative Surface Integral:         3.77884 across 39496.058594 (51.34%) mm^2

K <mean> +- <std> (using 'rh.smoothwm'):               0.21439 +- 12.9452 mm^-2
         K Min:                                      -33.68771 at vertex 76538   
         K Max:                                     4158.07422 at vertex 87736   
         K Curvature Calculation Type:                discrete
         K Mean Vertex Separation (Whole Surface):     0.84641 +- 0.23292 mm
         K Total Surface Area:                     76930.39844 mm^2
         K Total Number of Vertices:                    127630
         K Average Vertex Area (Whole Surface):        0.60276 mm^2
         K Natural Surface Integral:                  12.56645
         K Rectified Surface Integral:              5022.28418
         K Positive Surface Integral:               2517.42529
         K Negative Surface Integral:               2504.85889
         K Mean Natural Surface Integral:              0.00010 across 127630 (100.00%) vertices
         K Mean Rectified Surface Integral:            0.03935 across 127630 (100.00%) vertices
         K Mean Positive Surface Integral:             0.04478 across 56221 (44.05%) vertices
         K Mean Negative Surface Integral:             0.03508 across 71409 (55.95%) vertices
         K AreaNorm Natural Surface Integral:          0.00016 across 76929.882812 (100.00%) mm^2
         K AreaNorm Rectified Surface Integral:        0.06528 across 76929.882812 (100.00%) mm^2
         K AreaNorm Positive Surface Integral:         0.09743 across 25838.050781 (33.59%) mm^2
         K AreaNorm Negative Surface Integral:         0.04903 across 51092.503906 (66.41%) mm^2

H <mean> +- <std> (using 'rh.smoothwm'):              -0.06489 +- 0.8225 mm^-1
         H Min:                                      -30.21032 at vertex 127587  
         H Max:                                       83.47641 at vertex 87736   
         H Curvature Calculation Type:                discrete
         H Mean Vertex Separation (Whole Surface):     0.84641 +- 0.23292 mm
         H Total Surface Area:                     76930.39844 mm^2
         H Total Number of Vertices:                    127630
         H Average Vertex Area (Whole Surface):        0.60276 mm^2
         H Natural Surface Integral:               -1523.48987
         H Rectified Surface Integral:             13069.17480
         H Positive Surface Integral:               5772.84277
         H Negative Surface Integral:               7296.33252
         H Mean Natural Surface Integral:             -0.01194 across 127630 (100.00%) vertices
         H Mean Rectified Surface Integral:            0.10240 across 127630 (100.00%) vertices
         H Mean Positive Surface Integral:             0.09159 across 63029 (49.38%) vertices
         H Mean Negative Surface Integral:             0.11294 across 64601 (50.62%) vertices
         H AreaNorm Natural Surface Integral:         -0.01980 across 76929.882812 (100.00%) mm^2
         H AreaNorm Rectified Surface Integral:        0.16988 across 76929.882812 (100.00%) mm^2
         H AreaNorm Positive Surface Integral:         0.14247 across 40518.437500 (52.67%) mm^2
         H AreaNorm Negative Surface Integral:         0.20038 across 36412.367188 (47.33%) mm^2

k1 <mean> +- <std> (using 'rh.smoothwm'):             -0.13258 +- 1.4885 mm^-1
        k1 Min:                                      -60.32205 at vertex 127587  
        k1 Max:                                      148.78166 at vertex 87735   
        k1 Curvature Calculation Type:                discrete
        k1 Mean Vertex Separation (Whole Surface):     0.84641 +- 0.23292 mm
        k1 Total Surface Area:                     76930.39844 mm^2
        k1 Total Number of Vertices:                    127630
        k1 Average Vertex Area (Whole Surface):        0.60276 mm^2
        k1 Natural Surface Integral:               -3803.70728
        k1 Rectified Surface Integral:             29410.64062
        k1 Positive Surface Integral:              12803.46680
        k1 Negative Surface Integral:              16607.17383
        k1 Mean Natural Surface Integral:             -0.02980 across 127630 (100.00%) vertices
        k1 Mean Rectified Surface Integral:            0.23044 across 127630 (100.00%) vertices
        k1 Mean Positive Surface Integral:             0.20314 across 63029 (49.38%) vertices
        k1 Mean Negative Surface Integral:             0.25707 across 64601 (50.62%) vertices
        k1 AreaNorm Natural Surface Integral:         -0.04944 across 76929.882812 (100.00%) mm^2
        k1 AreaNorm Rectified Surface Integral:        0.38230 across 76929.882812 (100.00%) mm^2
        k1 AreaNorm Positive Surface Integral:         0.31599 across 40518.437500 (52.67%) mm^2
        k1 AreaNorm Negative Surface Integral:         0.45609 across 36412.367188 (47.33%) mm^2

k2 <mean> +- <std> (using 'rh.smoothwm'):              0.00281 +- 0.2465 mm^-1
        k2 Min:                                       -8.25729 at vertex 106034  
        k2 Max:                                       30.46474 at vertex 87736   
        k2 Curvature Calculation Type:                discrete
        k2 Mean Vertex Separation (Whole Surface):     0.84641 +- 0.23292 mm
        k2 Total Surface Area:                     76930.39844 mm^2
        k2 Total Number of Vertices:                    127630
        k2 Average Vertex Area (Whole Surface):        0.60276 mm^2
        k2 Natural Surface Integral:                 756.72791
        k2 Rectified Surface Integral:              7833.16699
        k2 Positive Surface Integral:               4294.94727
        k2 Negative Surface Integral:               3538.21948
        k2 Mean Natural Surface Integral:              0.00593 across 127630 (100.00%) vertices
        k2 Mean Rectified Surface Integral:            0.06137 across 127630 (100.00%) vertices
        k2 Mean Positive Surface Integral:             0.06327 across 67883 (53.19%) vertices
        k2 Mean Negative Surface Integral:             0.05922 across 59747 (46.81%) vertices
        k2 AreaNorm Natural Surface Integral:          0.00984 across 76929.882812 (100.00%) mm^2
        k2 AreaNorm Rectified Surface Integral:        0.10182 across 76929.882812 (100.00%) mm^2
        k2 AreaNorm Positive Surface Integral:         0.10510 across 40864.242188 (53.12%) mm^2
        k2 AreaNorm Negative Surface Integral:         0.09810 across 36066.605469 (46.88%) mm^2

S <mean> +- <std> (using 'rh.smoothwm'):               1.86531 +- 76.9435 mm^-2
         S Min:                                        0.00000 at vertex 390     
         S Max:                                    21758.95898 at vertex 87735   
         S Curvature Calculation Type:                discrete
         S Mean Vertex Separation (Whole Surface):     0.84641 +- 0.23292 mm
         S Total Surface Area:                     76930.39844 mm^2
         S Total Number of Vertices:                    127630
         S Average Vertex Area (Whole Surface):        0.60276 mm^2
         S Natural Surface Integral:               29228.48242
         S Rectified Surface Integral:             29228.48242
         S Positive Surface Integral:              29228.48242
         S Negative Surface Integral:                  0.00000
         S Mean Natural Surface Integral:              0.22901 across 127630 (100.00%) vertices
         S Mean Rectified Surface Integral:            0.22901 across 127630 (100.00%) vertices
         S Mean Positive Surface Integral:             0.22901 across 127630 (100.00%) vertices
         S Mean Negative Surface Integral:             0.00000 across 0 (00.00%) vertices
         S AreaNorm Natural Surface Integral:          0.37994 across 76929.882812 (100.00%) mm^2
         S AreaNorm Rectified Surface Integral:        0.37994 across 76929.882812 (100.00%) mm^2
         S AreaNorm Positive Surface Integral:         0.37994 across 76929.882812 (100.00%) mm^2
         S AreaNorm Negative Surface Integral:         0.00000 across 0.000000 (00.00%) mm^2

C <mean> +- <std> (using 'rh.smoothwm'):               0.44636 +- 0.9735 mm^-2
         C Min:                                        0.00070 at vertex 68722   
         C Max:                                      105.20837 at vertex 87735   
         C Curvature Calculation Type:                discrete
         C Mean Vertex Separation (Whole Surface):     0.84641 +- 0.23292 mm
         C Total Surface Area:                     76930.39844 mm^2
         C Total Number of Vertices:                    127630
         C Average Vertex Area (Whole Surface):        0.60276 mm^2
         C Natural Surface Integral:               21954.68164
         C Rectified Surface Integral:             21954.68164
         C Positive Surface Integral:              21954.68164
         C Negative Surface Integral:                  0.00000
         C Mean Natural Surface Integral:              0.17202 across 127630 (100.00%) vertices
         C Mean Rectified Surface Integral:            0.17202 across 127630 (100.00%) vertices
         C Mean Positive Surface Integral:             0.17202 across 127630 (100.00%) vertices
         C Mean Negative Surface Integral:             0.00000 across 0 (00.00%) vertices
         C AreaNorm Natural Surface Integral:          0.28539 across 76929.882812 (100.00%) mm^2
         C AreaNorm Rectified Surface Integral:        0.28539 across 76929.882812 (100.00%) mm^2
         C AreaNorm Positive Surface Integral:         0.28539 across 76929.882812 (100.00%) mm^2
         C AreaNorm Negative Surface Integral:         0.00000 across 0.000000 (00.00%) mm^2

BE <mean> +- <std> (using 'rh.smoothwm'):              2.29402 +- 93.6340 mm^-2
        BE Min:                                        0.00000 at vertex 68722   
        BE Max:                                    22137.60156 at vertex 87735   
        BE Curvature Calculation Type:                discrete
        BE Mean Vertex Separation (Whole Surface):     0.84641 +- 0.23292 mm
        BE Total Surface Area:                     76930.39844 mm^2
        BE Total Number of Vertices:                    127630
        BE Average Vertex Area (Whole Surface):        0.60276 mm^2
        BE Natural Surface Integral:               29252.47461
        BE Rectified Surface Integral:             29252.47461
        BE Positive Surface Integral:              29252.47461
        BE Negative Surface Integral:                  0.00000
        BE Mean Natural Surface Integral:              0.22920 across 127630 (100.00%) vertices
        BE Mean Rectified Surface Integral:            0.22920 across 127630 (100.00%) vertices
        BE Mean Positive Surface Integral:             0.22920 across 127630 (100.00%) vertices
        BE Mean Negative Surface Integral:             0.00000 across 0 (00.00%) vertices
        BE AreaNorm Natural Surface Integral:          0.38025 across 76929.882812 (100.00%) mm^2
        BE AreaNorm Rectified Surface Integral:        0.38025 across 76929.882812 (100.00%) mm^2
        BE AreaNorm Positive Surface Integral:         0.38025 across 76929.882812 (100.00%) mm^2
        BE AreaNorm Negative Surface Integral:         0.00000 across 0.000000 (00.00%) mm^2

FI <mean> +- <std> (using 'rh.smoothwm'):              1.95061 +- 83.0870 mm^-2
        FI Min:                                        0.00000 at vertex 390     
        FI Max:                                    21946.66211 at vertex 87735   
        FI Curvature Calculation Type:                discrete
        FI Mean Vertex Separation (Whole Surface):     0.84641 +- 0.23292 mm
        FI Total Surface Area:                     76930.39844 mm^2
        FI Total Number of Vertices:                    127630
        FI Average Vertex Area (Whole Surface):        0.60276 mm^2
        FI Natural Surface Integral:               22575.10547
        FI Rectified Surface Integral:             22575.10547
        FI Positive Surface Integral:              22575.10547
        FI Negative Surface Integral:                  0.00000
        FI Mean Natural Surface Integral:              0.17688 across 127630 (100.00%) vertices
        FI Mean Rectified Surface Integral:            0.17688 across 127630 (100.00%) vertices
        FI Mean Positive Surface Integral:             0.17688 across 127630 (100.00%) vertices
        FI Mean Negative Surface Integral:             0.00000 across 0 (00.00%) vertices
        FI AreaNorm Natural Surface Integral:          0.29345 across 76929.882812 (100.00%) mm^2
        FI AreaNorm Rectified Surface Integral:        0.29345 across 76929.882812 (100.00%) mm^2
        FI AreaNorm Positive Surface Integral:         0.29345 across 76929.882812 (100.00%) mm^2
        FI AreaNorm Negative Surface Integral:         0.00000 across 0.000000 (00.00%) mm^2

curv -- calculation type:                                discrete
curv -- Folding Index (FI):                            1796.46985
curv -- Intrinsic Curvature Index - positive (ICIp):    200.33034
curv -- Intrinsic Curvature Index - negative (ICIn):    199.33034
curv -- Intrinsic Curvature Index - natural  (ICIt):      1.00001

Mean across 10 curvatures: 6.5399e-01 +- 9.2401e-01
