# Supplementary material for: Computer assisted diagnosis of Alzheimer’s disease using statistical likelihood-ratio test
Source: PLoS One. 2023 Feb 17;18(2):e0279574. doi: 10.1371/journal.pone.0279574 (PMC9937475; doi:10.1371/journal.pone.0279574)
Supplement: S3 File — (ZIP) [file pone.0279574.s003.zip › AD_Results_MIRIAD/miriad_189_1/stats/rh.w-g.pct.stats]

# Title Segmentation Statistics 
# 
# generating_program mri_segstats
# cvs_version $Id: mri_segstats.c,v 1.121 2016/05/31 17:27:11 greve Exp $
# cmdline mri_segstats --in /home/span/acad/xzheng/freesurfer/subjects/miriad_189_AD_M_01_MR_1/surf/rh.w-g.pct.mgh --annot miriad_189_AD_M_01_MR_1 rh aparc --sum /home/span/acad/xzheng/freesurfer/subjects/miriad_189_AD_M_01_MR_1/stats/rh.w-g.pct.stats --snr 
# sysname  Linux
# hostname ada
# machine  x86_64
# user     xzheng
# anatomy_type surface
# 
# SUBJECTS_DIR /home/span/acad/xzheng/freesurfer/subjects
# subjectname miriad_189_AD_M_01_MR_1
# Annot miriad_189_AD_M_01_MR_1 rh aparc
# ColorTable /tmp/mri_segstats.tmp.miriad_189_AD_M_01_MR_1.rh.100.ctab 
# ColorTableTimeStamp 2019/12/18 01:55:08 
# InVolFile  /home/span/acad/xzheng/freesurfer/subjects/miriad_189_AD_M_01_MR_1/surf/rh.w-g.pct.mgh 
# InVolFileTimeStamp  2019/12/18 01:55:07 
# InVolFrame 0 
# Only reporting non-empty segmentations
# VertexArea_mm2 0.660703 
# TableCol  1 ColHeader Index 
# TableCol  1 FieldName Index 
# TableCol  1 Units     NA 
# TableCol  2 ColHeader SegId 
# TableCol  2 FieldName Segmentation Id
# TableCol  2 Units     NA
# TableCol  3 ColHeader NVertices 
# TableCol  3 FieldName Number of Vertices
# TableCol  3 Units     unitless
# TableCol  4 ColHeader Area_mm2
# TableCol  4 FieldName Area
# TableCol  4 Units     mm^2
# TableCol  5 ColHeader StructName
# TableCol  5 FieldName Structure Name
# TableCol  5 Units     NA
# TableCol  6 ColHeader Mean 
# TableCol  6 FieldName Intensity Mean
# TableCol  6 Units     unknown
# TableCol  7 ColHeader StdDev
# TableCol  7 FieldName Itensity StdDev
# TableCol  7 Units     unknown
# TableCol  8 ColHeader Min
# TableCol  8 FieldName Intensity Min
# TableCol  8 Units     unknown
# TableCol  9 ColHeader Max
# TableCol  9 FieldName Intensity Max
# TableCol  9 Units     unknown
# TableCol 10 ColHeader Range
# TableCol 10 FieldName Intensity Range
# TableCol 10 Units     unknown
# TableCol 11 ColHeader SNR
# TableCol 11 FieldName Intensity SNR
# TableCol 11 Units     none
# NRows 35 
# NTableCols 11 
# ColHeaders  Index SegId NVertices Area_mm2 StructName Mean StdDev Min Max Range SNR  
  1 2000      8115     5403.9  unknown                            0.0241     0.6931     0.0000    23.7600    23.7600     0.0347 
  2 2001       999      707.5  bankssts                          25.1665     6.1058     9.8171    42.6374    32.8203     4.1217 
  3 2002      1297      888.9  caudalanteriorcingulate           30.3048     9.3072   -18.3822    56.9711    75.3533     3.2561 
  4 2003      2885     1817.1  caudalmiddlefrontal               22.1591     7.1675    -2.1472    55.4154    57.5626     3.0916 
  5 2005      2236     1388.5  cuneus                            20.2305     8.0579    -9.1309    45.7209    54.8519     2.5107 
  6 2006       557      360.0  entorhinal                        24.8470     6.9615    -0.7600    49.7993    50.5593     3.5692 
  7 2007      3721     2626.0  fusiform                          26.0871     7.3423    -2.0196    48.2591    50.2787     3.5530 
  8 2008      5876     3879.3  inferiorparietal                  20.8293     7.5426    -2.2420    45.0129    47.2548     2.7615 
  9 2009      4471     3085.0  inferiortemporal                  26.1780     8.0569    -5.7797    62.2771    68.0568     3.2492 
 10 2010      1213      726.1  isthmuscingulate                  25.7254     8.4361     0.0000    55.7953    55.7953     3.0495 
 11 2011      7109     4570.5  lateraloccipital                  23.0205     7.8114    -2.7149    53.4816    56.1965     2.9470 
 12 2012      3903     2607.7  lateralorbitofrontal              24.4731     7.9018    -2.8754    49.4692    52.3446     3.0972 
 13 2013      4574     3009.6  lingual                           22.1994     7.8852   -14.6349    49.2850    63.9199     2.8153 
 14 2014      3050     2048.6  medialorbitofrontal               26.3971     9.4493   -90.7771    50.2284   141.0055     2.7936 
 15 2015      4567     3255.1  middletemporal                    25.4845     7.6788   -11.9878    48.9562    60.9440     3.3188 
 16 2016       926      619.0  parahippocampal                   25.7391     6.6532     4.6600    60.7153    56.0554     3.8686 
 17 2017      2547     1520.4  paracentral                       19.5227     7.4319    -5.8779    44.3893    50.2672     2.6269 
 18 2018      1890     1265.5  parsopercularis                   21.8650     7.1410    -1.2926    44.9682    46.2608     3.0619 
 19 2019      1254      849.9  parsorbitalis                     24.6964     5.9352     2.8843    47.5350    44.6507     4.1610 
 20 2020      2248     1468.0  parstriangularis                  22.2136     7.0051   -13.6330    41.2139    54.8469     3.1711 
 21 2021      1856     1290.3  pericalcarine                     20.7304     8.0024   -13.7958    48.7715    62.5673     2.5905 
 22 2022      5895     3739.2  postcentral                       19.0752     6.7399    -4.7020    45.9421    50.6441     2.8302 
 23 2023      1782     1197.3  posteriorcingulate                25.5594     8.4661    -5.9413    59.2642    65.2054     3.0190 
 24 2024      7962     4894.0  precentral                        18.5785     7.5033    -7.7117    46.7679    54.4797     2.4760 
 25 2025      4797     3023.8  precuneus                         21.4819     7.6311   -10.5135    57.9838    68.4973     2.8150 
 26 2026      1115      747.9  rostralanteriorcingulate          24.3698    12.3071   -74.7560    49.2323   123.9883     1.9801 
 27 2027      9181     6170.9  rostralmiddlefrontal              23.9518     7.3279    -6.9082    47.1867    54.0949     3.2686 
 28 2028     10514     7121.5  superiorfrontal                   25.0160     7.6333    -2.7719    52.1562    54.9282     3.2772 
 29 2029      7078     4500.0  superiorparietal                  20.7518     7.1168    -6.9199    48.5744    55.4943     2.9159 
 30 2030      4850     3292.2  superiortemporal                  26.4609     7.5340     2.2331    51.7040    49.4709     3.5122 
 31 2031      4335     2981.3  supramarginal                     22.4504     6.8734    -7.5857    51.2463    58.8321     3.2663 
 32 2032       468      293.5  frontalpole                       21.6060     6.6056     1.5698    37.6908    36.1210     3.2709 
 33 2033       588      414.6  temporalpole                      28.3164     8.6075     2.4892    49.0589    46.5697     3.2897 
 34 2034       443      249.3  transversetemporal                16.9290     5.4308     5.2550    36.5792    31.3242     3.1172 
 35 2035      3328     2313.4  insula                            23.3551     8.4031   -10.8964    53.9570    64.8534     2.7794 
