# Supplementary material for: Computer assisted diagnosis of Alzheimer’s disease using statistical likelihood-ratio test
Source: PLoS One. 2023 Feb 17;18(2):e0279574. doi: 10.1371/journal.pone.0279574 (PMC9937475; doi:10.1371/journal.pone.0279574)
Supplement: S3 File — (ZIP) [file pone.0279574.s003.zip › AD_Results_MIRIAD/miriad_189_1/stats/wmparc.stats]

# Title Segmentation Statistics 
# 
# generating_program mri_segstats
# cvs_version $Id: mri_segstats.c,v 1.121 2016/05/31 17:27:11 greve Exp $
# cmdline mri_segstats --seg mri/wmparc.mgz --sum stats/wmparc.stats --pv mri/norm.mgz --excludeid 0 --brainmask mri/brainmask.mgz --in mri/norm.mgz --in-intensity-name norm --in-intensity-units MR --subject miriad_189_AD_M_01_MR_1 --surf-wm-vol --ctab /home/span/acad/xzheng/freesurfer/WMParcStatsLUT.txt --etiv 
# sysname  Linux
# hostname ada
# machine  x86_64
# user     xzheng
# anatomy_type volume
# 
# SUBJECTS_DIR /home/span/acad/xzheng/freesurfer/subjects
# subjectname miriad_189_AD_M_01_MR_1
# Measure VentricleChoroidVol, VentricleChoroidVol, Volume of ventricles and choroid plexus, 49977.000000, mm^3
# Measure lhCerebralWhiteMatter, lhCerebralWhiteMatterVol, Left hemisphere cerebral white matter volume, 231963.646464, mm^3
# Measure rhCerebralWhiteMatter, rhCerebralWhiteMatterVol, Right hemisphere cerebral white matter volume, 242193.665348, mm^3
# Measure CerebralWhiteMatter, CerebralWhiteMatterVol, Total cerebral white matter volume, 474157.311812, mm^3
# Measure Mask, MaskVol, Mask Volume, 1606138.000000, mm^3
# Measure EstimatedTotalIntraCranialVol, eTIV, Estimated Total Intracranial Volume, 1682497.802809, mm^3
# SegVolFile mri/wmparc.mgz 
# SegVolFileTimeStamp  2019/12/18 02:10:09 
# ColorTable /home/span/acad/xzheng/freesurfer/WMParcStatsLUT.txt 
# ColorTableTimeStamp 2017/01/19 09:00:02 
# InVolFile  mri/norm.mgz 
# InVolFileTimeStamp  2019/12/17 17:20:00 
# InVolFrame 0 
# PVVolFile  mri/norm.mgz 
# PVVolFileTimeStamp  2019/12/17 17:20:00 
# ExcludeSegId 0 
# Only reporting non-empty segmentations
# VoxelVolume_mm3 1 
# TableCol  1 ColHeader Index 
# TableCol  1 FieldName Index 
# TableCol  1 Units     NA 
# TableCol  2 ColHeader SegId 
# TableCol  2 FieldName Segmentation Id
# TableCol  2 Units     NA
# TableCol  3 ColHeader NVoxels 
# TableCol  3 FieldName Number of Voxels
# TableCol  3 Units     unitless
# TableCol  4 ColHeader Volume_mm3
# TableCol  4 FieldName Volume
# TableCol  4 Units     mm^3
# TableCol  5 ColHeader StructName
# TableCol  5 FieldName Structure Name
# TableCol  5 Units     NA
# TableCol  6 ColHeader normMean 
# TableCol  6 FieldName Intensity normMean
# TableCol  6 Units     MR
# TableCol  7 ColHeader normStdDev
# TableCol  7 FieldName Itensity normStdDev
# TableCol  7 Units     MR
# TableCol  8 ColHeader normMin
# TableCol  8 FieldName Intensity normMin
# TableCol  8 Units     MR
# TableCol  9 ColHeader normMax
# TableCol  9 FieldName Intensity normMax
# TableCol  9 Units     MR
# TableCol 10 ColHeader normRange
# TableCol 10 FieldName Intensity normRange
# TableCol 10 Units     MR
# NRows 70 
# NTableCols 10 
# ColHeaders  Index SegId NVoxels Volume_mm3 StructName normMean normStdDev normMin normMax normRange  
  1 3001      2044     2061.6  wm-lh-bankssts                    96.7334     7.5262    76.0000   112.0000    36.0000 
  2 3002      2592     2683.2  wm-lh-caudalanteriorcingulate    102.7828     7.1990    48.0000   115.0000    67.0000 
  3 3003      6759     6749.8  wm-lh-caudalmiddlefrontal         96.4323     8.7469    73.0000   119.0000    46.0000 
  4 3005      2349     2366.8  wm-lh-cuneus                      95.9936     7.6364    72.0000   115.0000    43.0000 
  5 3006       709      756.5  wm-lh-entorhinal                  82.7123     6.3805    67.0000    98.0000    31.0000 
  6 3007      6198     6193.0  wm-lh-fusiform                    90.2457     8.4090    43.0000   109.0000    66.0000 
  7 3008      6254     6385.8  wm-lh-inferiorparietal            96.3126     8.7750    62.0000   121.0000    59.0000 
  8 3009      5331     5368.0  wm-lh-inferiortemporal            89.6721     9.7607    61.0000   109.0000    48.0000 
  9 3010      3835     3893.4  wm-lh-isthmuscingulate           100.5108    11.3020    28.0000   118.0000    90.0000 
 10 3011      9220     9462.7  wm-lh-lateraloccipital            91.2631     8.0324    57.0000   112.0000    55.0000 
 11 3012      7259     7228.3  wm-lh-lateralorbitofrontal        95.9318     9.0386    71.0000   116.0000    45.0000 
 12 3013      5621     5820.9  wm-lh-lingual                     92.5403     8.3588    41.0000   114.0000    73.0000 
 13 3014      5054     5030.8  wm-lh-medialorbitofrontal         96.6882     9.3891    35.0000   115.0000    80.0000 
 14 3015      4402     4522.6  wm-lh-middletemporal              89.7267     9.1718    68.0000   111.0000    43.0000 
 15 3016      1513     1658.0  wm-lh-parahippocampal             91.5327     7.4632    64.0000   112.0000    48.0000 
 16 3017      3363     3330.7  wm-lh-paracentral                 95.1490     8.4598    71.0000   113.0000    42.0000 
 17 3018      3327     3377.2  wm-lh-parsopercularis             96.5678     8.4795    75.0000   114.0000    39.0000 
 18 3019      1030     1065.3  wm-lh-parsorbitalis               93.8049     8.2259    71.0000   112.0000    41.0000 
 19 3020      3594     3591.9  wm-lh-parstriangularis            95.7963     8.2291    71.0000   113.0000    42.0000 
 20 3021      3288     3230.6  wm-lh-pericalcarine               88.7053    11.7679    36.0000   114.0000    78.0000 
 21 3022      7774     8053.8  wm-lh-postcentral                 95.5571     8.3549    73.0000   119.0000    46.0000 
 22 3023      3758     3788.3  wm-lh-posteriorcingulate         101.0852     8.2568    47.0000   116.0000    69.0000 
 23 3024     15782    15887.2  wm-lh-precentral                  96.9082     7.9132    73.0000   117.0000    44.0000 
 24 3025      8517     8547.1  wm-lh-precuneus                   98.5468    10.4074    41.0000   123.0000    82.0000 
 25 3026      2693     2624.4  wm-lh-rostralanteriorcingulate    96.3929    11.2058    35.0000   115.0000    80.0000 
 26 3027     13416    13433.4  wm-lh-rostralmiddlefrontal        97.3193     8.6603    69.0000   114.0000    45.0000 
 27 3028     20999    20857.4  wm-lh-superiorfrontal             95.3514     8.4097    70.0000   115.0000    45.0000 
 28 3029      9445     9832.7  wm-lh-superiorparietal            99.2845     8.0099    75.0000   121.0000    46.0000 
 29 3030      7829     8229.8  wm-lh-superiortemporal            96.0473     8.4762    70.0000   115.0000    45.0000 
 30 3031      8635     8754.8  wm-lh-supramarginal               98.1155     9.9205    70.0000   119.0000    49.0000 
 31 3032       307      307.8  wm-lh-frontalpole                 92.6189     6.8619    78.0000   111.0000    33.0000 
 32 3033       530      588.3  wm-lh-temporalpole                81.8453     7.6689    64.0000   100.0000    36.0000 
 33 3034       945      998.4  wm-lh-transversetemporal          98.6360     5.2320    82.0000   112.0000    30.0000 
 34 3035     11494    11608.8  wm-lh-insula                      98.8767     8.6669    65.0000   118.0000    53.0000 
 35 4001      2489     2511.0  wm-rh-bankssts                    96.0213     7.1245    71.0000   110.0000    39.0000 
 36 4002      3051     3057.1  wm-rh-caudalanteriorcingulate     99.1350     8.5440    51.0000   115.0000    64.0000 
 37 4003      5411     5384.5  wm-rh-caudalmiddlefrontal         94.4182     7.9363    69.0000   113.0000    44.0000 
 38 4005      2954     2995.2  wm-rh-cuneus                      98.6063     7.3671    76.0000   116.0000    40.0000 
 39 4006       622      682.8  wm-rh-entorhinal                  81.8505     5.7602    63.0000    95.0000    32.0000 
 40 4007      6787     6768.6  wm-rh-fusiform                    90.3423     8.0942    50.0000   109.0000    59.0000 
 41 4008      9292     9461.3  wm-rh-inferiorparietal            95.1065     8.5821    56.0000   119.0000    63.0000 
 42 4009      5901     6025.0  wm-rh-inferiortemporal            87.4865     9.3812    62.0000   113.0000    51.0000 
 43 4010      3108     3210.0  wm-rh-isthmuscingulate           101.8288     9.1623    23.0000   118.0000    95.0000 
 44 4011     10279    10554.6  wm-rh-lateraloccipital            92.6183     8.2111    61.0000   114.0000    53.0000 
 45 4012      7575     7557.1  wm-rh-lateralorbitofrontal        94.9242     8.9184    70.0000   113.0000    43.0000 
 46 4013      6488     6655.7  wm-rh-lingual                     91.5404     9.9516    22.0000   113.0000    91.0000 
 47 4014      4481     4506.7  wm-rh-medialorbitofrontal         96.9955     9.7820    27.0000   115.0000    88.0000 
 48 4015      5769     5886.7  wm-rh-middletemporal              88.9381     8.8850    67.0000   111.0000    44.0000 
 49 4016      1249     1399.8  wm-rh-parahippocampal             88.8247     6.3851    61.0000   108.0000    47.0000 
 50 4017      5208     5155.8  wm-rh-paracentral                 96.3683     8.0972    69.0000   119.0000    50.0000 
 51 4018      2789     2817.5  wm-rh-parsopercularis             92.6328     8.6486    71.0000   112.0000    41.0000 
 52 4019      1627     1641.9  wm-rh-parsorbitalis               91.2403     8.0486    73.0000   107.0000    34.0000 
 53 4020      3323     3337.2  wm-rh-parstriangularis            92.4246     8.5568    70.0000   110.0000    40.0000 
 54 4021      3680     3613.4  wm-rh-pericalcarine               92.3753    12.4514    12.0000   116.0000   104.0000 
 55 4022      7315     7558.9  wm-rh-postcentral                 91.5614     8.7038    68.0000   113.0000    45.0000 
 56 4023      4629     4662.6  wm-rh-posteriorcingulate         101.0823     7.7754    50.0000   115.0000    65.0000 
 57 4024     16238    16211.2  wm-rh-precentral                  93.0950     8.0253    67.0000   112.0000    45.0000 
 58 4025      8623     8671.0  wm-rh-precuneus                   99.1469     8.6826    37.0000   119.0000    82.0000 
 59 4026      2240     2232.0  wm-rh-rostralanteriorcingulate    96.9804     9.1796    48.0000   113.0000    65.0000 
 60 4027     15329    15284.3  wm-rh-rostralmiddlefrontal        95.2959     8.7446    70.0000   115.0000    45.0000 
 61 4028     20224    20305.3  wm-rh-superiorfrontal             94.6561     8.5321    68.0000   114.0000    46.0000 
 62 4029      9438     9722.2  wm-rh-superiorparietal            96.1123     8.6174    66.0000   123.0000    57.0000 
 63 4030      6472     6736.9  wm-rh-superiortemporal            93.5973     7.8189    68.0000   113.0000    45.0000 
 64 4031      7887     7927.2  wm-rh-supramarginal               95.6499     9.5129    71.0000   116.0000    45.0000 
 65 4032       463      470.5  wm-rh-frontalpole                 95.0022     7.1579    77.0000   109.0000    32.0000 
 66 4033       567      601.3  wm-rh-temporalpole                82.5926     7.4619    66.0000    97.0000    31.0000 
 67 4034       612      616.7  wm-rh-transversetemporal          97.1258     5.6399    82.0000   110.0000    28.0000 
 68 4035     10766    10791.4  wm-rh-insula                      95.2980     8.6127    31.0000   115.0000    84.0000 
 69 5001     34408    34293.8  Left-UnsegmentedWhiteMatter       99.3200    13.0444    15.0000   119.0000   104.0000 
 70 5002     37906    37786.6  Right-UnsegmentedWhiteMatter      97.8424    12.6727    10.0000   126.0000   116.0000 
