# Supplementary material for: Computer assisted diagnosis of Alzheimer’s disease using statistical likelihood-ratio test
Source: PLoS One. 2023 Feb 17;18(2):e0279574. doi: 10.1371/journal.pone.0279574 (PMC9937475; doi:10.1371/journal.pone.0279574)
Supplement: S3 File — (ZIP) [file pone.0279574.s003.zip › AD_Results_MIRIAD/miriad_190_1/stats/aseg.stats]

# Title Segmentation Statistics 
# 
# generating_program mri_segstats
# cvs_version $Id: mri_segstats.c,v 1.121 2016/05/31 17:27:11 greve Exp $
# cmdline mri_segstats --seg mri/aseg.mgz --sum stats/aseg.stats --pv mri/norm.mgz --empty --brainmask mri/brainmask.mgz --brain-vol-from-seg --excludeid 0 --excl-ctxgmwm --supratent --subcortgray --in mri/norm.mgz --in-intensity-name norm --in-intensity-units MR --etiv --surf-wm-vol --surf-ctx-vol --totalgray --euler --ctab /home/span/acad/xzheng/freesurfer/ASegStatsLUT.txt --subject miriad_190_AD_M_01_MR_1 
# sysname  Linux
# hostname ada
# machine  x86_64
# user     xzheng
# anatomy_type volume
# 
# SUBJECTS_DIR /home/span/acad/xzheng/freesurfer/subjects
# subjectname miriad_190_AD_M_01_MR_1
# Measure BrainSeg, BrainSegVol, Brain Segmentation Volume, 1058178.000000, mm^3
# Measure BrainSegNotVent, BrainSegVolNotVent, Brain Segmentation Volume Without Ventricles, 959250.000000, mm^3
# Measure BrainSegNotVentSurf, BrainSegVolNotVentSurf, Brain Segmentation Volume Without Ventricles from Surf, 958057.325712, mm^3
# Measure VentricleChoroidVol, VentricleChoroidVol, Volume of ventricles and choroid plexus, 91749.000000, mm^3
# Measure lhCortex, lhCortexVol, Left hemisphere cortical gray matter volume, 194010.226108, mm^3
# Measure rhCortex, rhCortexVol, Right hemisphere cortical gray matter volume, 186570.995559, mm^3
# Measure Cortex, CortexVol, Total cortical gray matter volume, 380581.221666, mm^3
# Measure lhCerebralWhiteMatter, lhCerebralWhiteMatterVol, Left hemisphere cerebral white matter volume, 214564.938324, mm^3
# Measure rhCerebralWhiteMatter, rhCerebralWhiteMatterVol, Right hemisphere cerebral white matter volume, 209503.165722, mm^3
# Measure CerebralWhiteMatter, CerebralWhiteMatterVol, Total cerebral white matter volume, 424068.104046, mm^3
# Measure SubCortGray, SubCortGrayVol, Subcortical gray matter volume, 40902.000000, mm^3
# Measure TotalGray, TotalGrayVol, Total gray matter volume, 514432.221666, mm^3
# Measure SupraTentorial, SupraTentorialVol, Supratentorial volume, 940785.325712, mm^3
# Measure SupraTentorialNotVent, SupraTentorialVolNotVent, Supratentorial volume, 849036.325712, mm^3
# Measure SupraTentorialNotVentVox, SupraTentorialVolNotVentVox, Supratentorial volume voxel count, 846542.000000, mm^3
# Measure Mask, MaskVol, Mask Volume, 1596538.000000, mm^3
# Measure BrainSegVol-to-eTIV, BrainSegVol-to-eTIV, Ratio of BrainSegVol to eTIV, 0.650759, unitless
# Measure MaskVol-to-eTIV, MaskVol-to-eTIV, Ratio of MaskVol to eTIV, 0.981840, unitless
# Measure lhSurfaceHoles, lhSurfaceHoles, Number of defect holes in lh surfaces prior to fixing, 65, unitless
# Measure rhSurfaceHoles, rhSurfaceHoles, Number of defect holes in rh surfaces prior to fixing, 79, unitless
# Measure SurfaceHoles, SurfaceHoles, Total number of defect holes in surfaces prior to fixing, 144, unitless
# Measure EstimatedTotalIntraCranialVol, eTIV, Estimated Total Intracranial Volume, 1626067.226634, mm^3
# SegVolFile mri/aseg.mgz 
# SegVolFileTimeStamp  2019/12/18 13:15:48 
# ColorTable /home/span/acad/xzheng/freesurfer/ASegStatsLUT.txt 
# ColorTableTimeStamp 2017/01/19 09:00:02 
# InVolFile  mri/norm.mgz 
# InVolFileTimeStamp  2019/12/18 03:03:30 
# InVolFrame 0 
# PVVolFile  mri/norm.mgz 
# PVVolFileTimeStamp  2019/12/18 03:03:30 
# Excluding Cortical Gray and White Matter
# ExcludeSegId 0 2 3 41 42 
# VoxelVolume_mm3 1 
# TableCol  1 ColHeader Index 
# TableCol  1 FieldName Index 
# TableCol  1 Units     NA 
# TableCol  2 ColHeader SegId 
# TableCol  2 FieldName Segmentation Id
# TableCol  2 Units     NA
# TableCol  3 ColHeader NVoxels 
# TableCol  3 FieldName Number of Voxels
# TableCol  3 Units     unitless
# TableCol  4 ColHeader Volume_mm3
# TableCol  4 FieldName Volume
# TableCol  4 Units     mm^3
# TableCol  5 ColHeader StructName
# TableCol  5 FieldName Structure Name
# TableCol  5 Units     NA
# TableCol  6 ColHeader normMean 
# TableCol  6 FieldName Intensity normMean
# TableCol  6 Units     MR
# TableCol  7 ColHeader normStdDev
# TableCol  7 FieldName Itensity normStdDev
# TableCol  7 Units     MR
# TableCol  8 ColHeader normMin
# TableCol  8 FieldName Intensity normMin
# TableCol  8 Units     MR
# TableCol  9 ColHeader normMax
# TableCol  9 FieldName Intensity normMax
# TableCol  9 Units     MR
# TableCol 10 ColHeader normRange
# TableCol 10 FieldName Intensity normRange
# TableCol 10 Units     MR
# NRows 45 
# NTableCols 10 
# ColHeaders  Index SegId NVoxels Volume_mm3 StructName normMean normStdDev normMin normMax normRange  
  1   4     44492    44562.4  Left-Lateral-Ventricle            22.1875     8.7918     5.0000    95.0000    90.0000 
  2   5      5074     4844.2  Left-Inf-Lat-Vent                 27.7067    13.2275     4.0000    79.0000    75.0000 
  3   7      9831    10725.5  Left-Cerebellum-White-Matter      83.9927     6.6711    35.0000   101.0000    66.0000 
  4   8     45788    45537.6  Left-Cerebellum-Cortex            59.5529    12.9193     7.0000    92.0000    85.0000 
  5  10      5827     5568.5  Left-Thalamus-Proper              85.3865    10.2859    25.0000   106.0000    81.0000 
  6  11      3389     2986.5  Left-Caudate                      83.0543    11.4377    40.0000   108.0000    68.0000 
  7  12      2873     2788.2  Left-Putamen                      84.4483     6.4983    44.0000   104.0000    60.0000 
  8  13      1345     1338.1  Left-Pallidum                     97.5688     4.3673    82.0000   110.0000    28.0000 
  9  14      2724     2766.5  3rd-Ventricle                     24.1799    10.5420     8.0000    76.0000    68.0000 
 10  15      3436     3580.2  4th-Ventricle                     23.9496     9.9032     4.0000    69.0000    65.0000 
 11  16     18481    18509.6  Brain-Stem                        82.9391    10.4789    20.0000   107.0000    87.0000 
 12  17      2536     2404.1  Left-Hippocampus                  67.2500    11.0987    16.0000    95.0000    79.0000 
 13  18       998      970.6  Left-Amygdala                     68.7465     9.0766    21.0000    99.0000    78.0000 
 14  24      1021      929.1  CSF                               38.4417    11.9872    12.0000    78.0000    66.0000 
 15  26       204      176.7  Left-Accumbens-area               80.4314     4.8097    60.0000    93.0000    33.0000 
 16  28      3675     3637.5  Left-VentralDC                    89.4933    10.2706    27.0000   108.0000    81.0000 
 17  30         5        9.7  Left-vessel                       64.2000     4.6044    59.0000    69.0000    10.0000 
 18  31      1186     1127.2  Left-choroid-plexus               47.2091    11.4448    16.0000    76.0000    60.0000 
 19  43     35358    35372.1  Right-Lateral-Ventricle           22.6793     9.3712     4.0000    88.0000    84.0000 
 20  44      4821     4682.7  Right-Inf-Lat-Vent                26.7426    11.7129    10.0000    82.0000    72.0000 
 21  46      9715    10516.6  Right-Cerebellum-White-Matter     84.5872     6.3121    35.0000   104.0000    69.0000 
 22  47     45313    45073.4  Right-Cerebellum-Cortex           59.7164    12.8980     4.0000    94.0000    90.0000 
 23  49      5319     5074.6  Right-Thalamus-Proper             86.1295    10.2142    29.0000   109.0000    80.0000 
 24  50      2689     2425.2  Right-Caudate                     81.9691    10.5620    40.0000   103.0000    63.0000 
 25  51      2787     2789.2  Right-Putamen                     85.9584     5.2394    48.0000   103.0000    55.0000 
 26  52      1335     1289.9  Right-Pallidum                    99.1895     4.1404    86.0000   111.0000    25.0000 
 27  53      3046     2867.0  Right-Hippocampus                 66.3037    13.0568    14.0000    98.0000    84.0000 
 28  54      1241     1240.9  Right-Amygdala                    72.2409     6.8283    48.0000    94.0000    46.0000 
 29  58       272      223.1  Right-Accumbens-area              81.6397     5.1231    61.0000    98.0000    37.0000 
 30  60      3414     3233.9  Right-VentralDC                   89.3260    11.0869    27.0000   107.0000    80.0000 
 31  62         6       10.9  Right-vessel                      61.3333     6.4083    55.0000    69.0000    14.0000 
 32  63       941      872.6  Right-choroid-plexus              47.9830    11.9147    15.0000    82.0000    67.0000 
 33  72         0        0.0  5th-Ventricle                      0.0000     0.0000     0.0000     0.0000     0.0000 
 34  77      9353     9683.9  WM-hypointensities                74.7135    11.7294    19.0000   109.0000    90.0000 
 35  78         0        0.0  Left-WM-hypointensities            0.0000     0.0000     0.0000     0.0000     0.0000 
 36  79         0        0.0  Right-WM-hypointensities           0.0000     0.0000     0.0000     0.0000     0.0000 
 37  80         0        0.0  non-WM-hypointensities             0.0000     0.0000     0.0000     0.0000     0.0000 
 38  81         0        0.0  Left-non-WM-hypointensities        0.0000     0.0000     0.0000     0.0000     0.0000 
 39  82         0        0.0  Right-non-WM-hypointensities       0.0000     0.0000     0.0000     0.0000     0.0000 
 40  85       243      256.8  Optic-Chiasm                      76.8848    16.6821    15.0000   107.0000    92.0000 
 41 251      1009      931.2  CC_Posterior                      87.2894    18.3166    25.0000   113.0000    88.0000 
 42 252       583      500.9  CC_Mid_Posterior                  79.8148    17.9035    21.0000   104.0000    83.0000 
 43 253       546      484.7  CC_Central                        81.4505    20.0897    18.0000   110.0000    92.0000 
 44 254       431      372.0  CC_Mid_Anterior                   85.1903    20.8855    24.0000   114.0000    90.0000 
 45 255      1075     1001.4  CC_Anterior                       86.7693    19.8732    16.0000   120.0000   104.0000 
