# Supplementary material for: Computer assisted diagnosis of Alzheimer’s disease using statistical likelihood-ratio test
Source: PLoS One. 2023 Feb 17;18(2):e0279574. doi: 10.1371/journal.pone.0279574 (PMC9937475; doi:10.1371/journal.pone.0279574)
Supplement: S3 File — (ZIP) [file pone.0279574.s003.zip › AD_Results_MIRIAD/miriad_190_1/stats/lh.aparc.a2009s.stats]

# Table of FreeSurfer cortical parcellation anatomical statistics 
# 
# CreationTime 2019/12/18-02:00:59-GMT
# generating_program mris_anatomical_stats
# cvs_version $Id: mris_anatomical_stats.c,v 1.79 2016/03/14 15:15:34 greve Exp $
# mrisurf.c-cvs_version $Id: mrisurf.c,v 1.781.2.6 2016/12/27 16:47:14 zkaufman Exp $
# cmdline mris_anatomical_stats -th3 -mgz -cortex ../label/lh.cortex.label -f ../stats/lh.aparc.a2009s.stats -b -a ../label/lh.aparc.a2009s.annot -c ../label/aparc.annot.a2009s.ctab miriad_190_AD_M_01_MR_1 lh white 
# sysname  Linux
# hostname ada
# machine  x86_64
# user     xzheng
# 
# SUBJECTS_DIR /home/span/acad/xzheng/freesurfer/subjects
# anatomy_type surface
# subjectname miriad_190_AD_M_01_MR_1
# hemi lh
# AnnotationFile ../label/lh.aparc.a2009s.annot
# AnnotationFileTimeStamp 2019/12/18 13:00:33
# Measure Cortex, NumVert, Number of Vertices, 129915, unitless
# Measure Cortex, WhiteSurfArea, White Surface Total Area, 81707.4, mm^2
# Measure Cortex, MeanThickness, Mean Thickness, 2.13438, mm
# Measure BrainSeg, BrainSegVol, Brain Segmentation Volume, 1058178.000000, mm^3
# Measure BrainSegNotVent, BrainSegVolNotVent, Brain Segmentation Volume Without Ventricles, 959250.000000, mm^3
# Measure BrainSegNotVentSurf, BrainSegVolNotVentSurf, Brain Segmentation Volume Without Ventricles from Surf, 958057.325712, mm^3
# Measure Cortex, CortexVol Total cortical gray matter volume, 380581.221666, mm^3
# Measure SupraTentorial, SupraTentorialVol, Supratentorial volume, 940785.325712, mm^3
# Measure SupraTentorialNotVent, SupraTentorialVolNotVent, Supratentorial volume, 849036.325712, mm^3
# Measure EstimatedTotalIntraCranialVol, eTIV, Estimated Total Intracranial Volume, 1626067.226634, mm^3
# NTableCols 10
# TableCol  1 ColHeader StructName
# TableCol  1 FieldName Structure Name
# TableCol  1 Units     NA
# TableCol  2 ColHeader NumVert
# TableCol  2 FieldName Number of Vertices
# TableCol  2 Units     unitless
# TableCol  3 ColHeader SurfArea
# TableCol  3 FieldName Surface Area
# TableCol  3 Units     mm^2
# TableCol  4 ColHeader GrayVol
# TableCol  4 FieldName Gray Matter Volume
# TableCol  4 Units     mm^3
# TableCol  5 ColHeader ThickAvg 
# TableCol  5 FieldName Average Thickness
# TableCol  5 Units     mm
# TableCol  6 ColHeader ThickStd
# TableCol  6 FieldName Thickness StdDev
# TableCol  6 Units     mm 
# TableCol  7 ColHeader MeanCurv
# TableCol  7 FieldName Integrated Rectified Mean Curvature
# TableCol  7 Units     mm^-1
# TableCol  8 ColHeader GausCurv 
# TableCol  8 FieldName Integrated Rectified Gaussian Curvature
# TableCol  8 Units     mm^-2
# TableCol  9 ColHeader  FoldInd
# TableCol  9 FieldName  Folding Index 
# TableCol  9 Units      unitless 
# TableCol 10 ColHeader CurvInd
# TableCol 10 FieldName Intrinsic Curvature Index
# TableCol 10 Units     unitless
# ColHeaders StructName NumVert SurfArea GrayVol ThickAvg ThickStd MeanCurv GausCurv FoldInd CurvInd
G&S_frontomargin                         1455    936   2043  1.984 0.526     0.149     0.050       21     3.2
G&S_occipital_inf                        1543    921   2881  2.499 0.730     0.155     0.045       25     2.9
G&S_paracentral                          1752    958   2366  2.146 0.653     0.113     0.034       16     2.6
G&S_subcentral                           1504    878   2744  2.494 0.620     0.127     0.036       19     2.2
G&S_transv_frontopol                      924    482   1237  1.980 0.521     0.129     0.056       15     2.1
G&S_cingul-Ant                           2173   1421   3385  2.206 0.631     0.125     0.034       25     2.8
G&S_cingul-Mid-Ant                       1112    771   1627  2.017 0.506     0.114     0.021       14     0.8
G&S_cingul-Mid-Post                      1260    860   2053  2.238 0.567     0.134     0.029       19     1.6
G_cingul-Post-dorsal                      710    439   1411  2.433 0.555     0.160     0.059       13     1.8
G_cingul-Post-ventral                     422    254    888  2.420 0.770     0.144     0.043        9     0.6
G_cuneus                                 2552   1501   3099  1.829 0.410     0.154     0.053       42     5.8
G_front_inf-Opercular                    1452    834   2195  2.182 0.505     0.124     0.041       19     2.5
G_front_inf-Orbital                       459    261    799  2.295 0.494     0.143     0.066        9     1.2
G_front_inf-Triangul                     1146    694   1961  2.198 0.464     0.150     0.051       20     2.3
G_front_middle                           5089   2945   8252  2.179 0.550     0.136     0.057       89    12.3
G_front_sup                              7883   4566  13681  2.384 0.619     0.132     0.052      137    17.5
G_Ins_lg&S_cent_ins                       704    400   1101  2.590 0.784     0.144     0.064       13     2.1
G_insular_short                           684    418   1733  3.223 0.698     0.150     0.056       13     1.4
G_occipital_middle                       2416   1350   4044  2.339 0.561     0.137     0.046       40     4.3
G_occipital_sup                          1563    922   2160  2.005 0.558     0.137     0.040       22     2.6
G_oc-temp_lat-fusifor                    1783   1156   4151  2.672 0.664     0.149     0.045       40     3.1
G_oc-temp_med-Lingual                    3480   2087   4224  1.780 0.499     0.148     0.044       63     6.0
G_oc-temp_med-Parahip                    1086    709   2155  2.171 0.864     0.117     0.034       20     1.4
G_orbital                                2559   1539   4456  2.202 0.693     0.148     0.055       47     5.7
G_pariet_inf-Angular                     2781   1603   4755  2.316 0.637     0.124     0.044       45     4.2
G_pariet_inf-Supramar                    4050   2527   7013  2.300 0.641     0.130     0.041       55     6.5
G_parietal_sup                           3744   1974   5020  2.038 0.555     0.118     0.046       56     6.5
G_postcentral                            2937   1536   3514  1.882 0.504     0.104     0.029       28     3.5
G_precentral                             3873   1966   5516  2.319 0.667     0.099     0.029       31     5.0
G_precuneus                              2619   1627   4192  2.216 0.564     0.132     0.040       36     4.0
G_rectus                                 1049    623   1455  1.923 0.607     0.148     0.054       25     2.1
G_subcallosal                            1234    761   1538  2.080 0.835     0.155     0.072       27     3.8
G_temp_sup-G_T_transv                     584    289    695  1.942 0.461     0.088     0.024        5     0.6
G_temp_sup-Lateral                       1819   1097   4210  2.605 0.753     0.136     0.048       33     3.4
G_temp_sup-Plan_polar                     577    411   1182  2.495 0.720     0.072     0.014        2     0.3
G_temp_sup-Plan_tempo                    1100    750   2230  2.528 0.687     0.104     0.020       11     0.8
G_temporal_inf                           2002   1352   5160  2.650 0.750     0.160     0.059       43     4.8
G_temporal_middle                        1985   1309   5704  2.869 0.652     0.153     0.047       40     3.6
Lat_Fis-ant-Horizont                      277    183    344  2.022 0.482     0.092     0.022        1     0.2
Lat_Fis-ant-Vertical                      293    204    425  2.218 0.688     0.114     0.028        2     0.3
Lat_Fis-post                             1234    818   1513  2.301 0.670     0.112     0.026        8     1.5
Pole_occipital                           2219   1282   2668  1.826 0.529     0.146     0.044       33     4.1
Pole_temporal                            1445    945   4107  2.764 0.821     0.167     0.069       36     4.1
S_calcarine                              2877   2097   3072  1.648 0.470     0.144     0.033       34     4.1
S_central                                3410   2428   3271  1.498 0.357     0.106     0.020       18     3.2
S_cingul-Marginalis                      1087    732   1614  2.333 0.425     0.137     0.034       12     1.7
S_circular_insula_ant                     472    335    761  2.595 0.631     0.121     0.049        5     0.9
S_circular_insula_inf                    1282    910   1653  2.165 0.660     0.097     0.021        8     1.2
S_circular_insula_sup                    1525   1062   2008  2.307 0.616     0.111     0.027       10     1.8
S_collat_transv_ant                       636    484   1261  2.279 0.859     0.130     0.029        7     0.8
S_collat_transv_post                      514    350    534  1.808 0.399     0.119     0.028        3     0.5
S_front_inf                              2088   1446   2598  1.836 0.432     0.121     0.030       18     2.7
S_front_middle                           1162    757   1358  1.795 0.524     0.105     0.024        7     1.1
S_front_sup                              2685   1801   3664  2.055 0.562     0.114     0.031       20     3.3
S_interm_prim-Jensen                      437    321    431  1.628 0.305     0.139     0.027        5     0.6
S_intrapariet&P_trans                    3020   1994   3373  1.888 0.506     0.106     0.021       21     2.4
S_oc_middle&Lunatus                      1226    824   1283  1.792 0.563     0.131     0.031       12     1.4
S_oc_sup&transversal                     1424    942   1657  1.931 0.460     0.130     0.030       13     1.8
S_occipital_ant                           549    400    846  2.042 0.526     0.122     0.032        5     0.6
S_oc-temp_lat                             699    504   1061  2.260 0.519     0.097     0.018        3     0.5
S_oc-temp_med&Lingual                    1586   1222   2338  2.085 0.583     0.126     0.022       15     1.3
S_orbital_lateral                         390    292    523  1.818 0.401     0.130     0.022        4     0.3
S_orbital_med-olfact                      612    424    641  1.832 0.624     0.140     0.029        7     0.6
S_orbital-H_Shaped                       1269    847   1933  2.227 0.664     0.140     0.046       17     2.2
S_parieto_occipital                      2156   1380   2391  1.837 0.524     0.114     0.026       17     2.2
S_pericallosal                           1583    965   1078  1.505 0.775     0.114     0.021       26     1.1
S_postcentral                            4061   2584   4704  1.867 0.463     0.103     0.021       30     3.4
S_precentral-inf-part                    1882   1286   2368  1.985 0.415     0.114     0.033       18     2.8
S_precentral-sup-part                    1462    982   1935  2.202 0.493     0.108     0.034       10     2.6
S_suborbital                              755    511    710  1.636 0.474     0.136     0.034       10     0.8
S_subparietal                             992    658   1375  2.246 0.589     0.136     0.031       11     1.3
S_temporal_inf                           1377    960   1910  2.243 0.727     0.131     0.029       14     1.7
S_temporal_sup                           4715   3313   6793  2.143 0.584     0.111     0.024       35     4.7
S_temporal_transverse                     449    338    515  1.767 0.407     0.117     0.014        4     0.3
