# Supplementary material for: Computer assisted diagnosis of Alzheimer’s disease using statistical likelihood-ratio test
Source: PLoS One. 2023 Feb 17;18(2):e0279574. doi: 10.1371/journal.pone.0279574 (PMC9937475; doi:10.1371/journal.pone.0279574)
Supplement: S3 File — (ZIP) [file pone.0279574.s003.zip › AD_Results_MIRIAD/miriad_190_1/stats/lh.aparc.DKTatlas.stats]

# Table of FreeSurfer cortical parcellation anatomical statistics 
# 
# CreationTime 2019/12/18-02:02:33-GMT
# generating_program mris_anatomical_stats
# cvs_version $Id: mris_anatomical_stats.c,v 1.79 2016/03/14 15:15:34 greve Exp $
# mrisurf.c-cvs_version $Id: mrisurf.c,v 1.781.2.6 2016/12/27 16:47:14 zkaufman Exp $
# cmdline mris_anatomical_stats -th3 -mgz -cortex ../label/lh.cortex.label -f ../stats/lh.aparc.DKTatlas.stats -b -a ../label/lh.aparc.DKTatlas.annot -c ../label/aparc.annot.DKTatlas.ctab miriad_190_AD_M_01_MR_1 lh white 
# sysname  Linux
# hostname ada
# machine  x86_64
# user     xzheng
# 
# SUBJECTS_DIR /home/span/acad/xzheng/freesurfer/subjects
# anatomy_type surface
# subjectname miriad_190_AD_M_01_MR_1
# hemi lh
# AnnotationFile ../label/lh.aparc.DKTatlas.annot
# AnnotationFileTimeStamp 2019/12/18 13:02:09
# Measure Cortex, NumVert, Number of Vertices, 129915, unitless
# Measure Cortex, WhiteSurfArea, White Surface Total Area, 81707.4, mm^2
# Measure Cortex, MeanThickness, Mean Thickness, 2.13438, mm
# Measure BrainSeg, BrainSegVol, Brain Segmentation Volume, 1058178.000000, mm^3
# Measure BrainSegNotVent, BrainSegVolNotVent, Brain Segmentation Volume Without Ventricles, 959250.000000, mm^3
# Measure BrainSegNotVentSurf, BrainSegVolNotVentSurf, Brain Segmentation Volume Without Ventricles from Surf, 958057.325712, mm^3
# Measure Cortex, CortexVol Total cortical gray matter volume, 380581.221666, mm^3
# Measure SupraTentorial, SupraTentorialVol, Supratentorial volume, 940785.325712, mm^3
# Measure SupraTentorialNotVent, SupraTentorialVolNotVent, Supratentorial volume, 849036.325712, mm^3
# Measure EstimatedTotalIntraCranialVol, eTIV, Estimated Total Intracranial Volume, 1626067.226634, mm^3
# NTableCols 10
# TableCol  1 ColHeader StructName
# TableCol  1 FieldName Structure Name
# TableCol  1 Units     NA
# TableCol  2 ColHeader NumVert
# TableCol  2 FieldName Number of Vertices
# TableCol  2 Units     unitless
# TableCol  3 ColHeader SurfArea
# TableCol  3 FieldName Surface Area
# TableCol  3 Units     mm^2
# TableCol  4 ColHeader GrayVol
# TableCol  4 FieldName Gray Matter Volume
# TableCol  4 Units     mm^3
# TableCol  5 ColHeader ThickAvg 
# TableCol  5 FieldName Average Thickness
# TableCol  5 Units     mm
# TableCol  6 ColHeader ThickStd
# TableCol  6 FieldName Thickness StdDev
# TableCol  6 Units     mm 
# TableCol  7 ColHeader MeanCurv
# TableCol  7 FieldName Integrated Rectified Mean Curvature
# TableCol  7 Units     mm^-1
# TableCol  8 ColHeader GausCurv 
# TableCol  8 FieldName Integrated Rectified Gaussian Curvature
# TableCol  8 Units     mm^-2
# TableCol  9 ColHeader  FoldInd
# TableCol  9 FieldName  Folding Index 
# TableCol  9 Units      unitless 
# TableCol 10 ColHeader CurvInd
# TableCol 10 FieldName Intrinsic Curvature Index
# TableCol 10 Units     unitless
# ColHeaders StructName NumVert SurfArea GrayVol ThickAvg ThickStd MeanCurv GausCurv FoldInd CurvInd
caudalanteriorcingulate                  1578   1040   2412  2.223 0.633     0.134     0.023       28     1.4
caudalmiddlefrontal                      3722   2342   5453  2.166 0.506     0.125     0.044       46     7.6
cuneus                                   3321   2018   3907  1.821 0.435     0.142     0.043       45     6.0
entorhinal                                537    336   1073  2.139 0.950     0.146     0.052       16     1.2
fusiform                                 3551   2442   7294  2.471 0.705     0.135     0.035       56     4.6
inferiorparietal                         7019   4423  10482  2.181 0.598     0.124     0.037       84     9.9
inferiortemporal                         3805   2622   8647  2.529 0.769     0.151     0.051       69     8.0
isthmuscingulate                         1913   1189   2723  1.983 0.753     0.121     0.035       29     2.4
lateraloccipital                         7864   4671  10831  2.059 0.612     0.140     0.041      109    13.2
lateralorbitofrontal                     4438   2822   6825  2.178 0.698     0.152     0.057       75    10.8
lingual                                  4878   3093   5884  1.819 0.498     0.143     0.038       77     7.4
medialorbitofrontal                      2642   1641   3264  1.818 0.600     0.138     0.049       53     4.8
middletemporal                           4590   3156  10095  2.577 0.735     0.133     0.037       65     6.6
parahippocampal                           849    628   1611  2.222 0.821     0.094     0.017        6     0.5
paracentral                              2664   1482   3748  2.325 0.589     0.113     0.033       25     3.7
parsopercularis                          2075   1301   2906  2.105 0.543     0.124     0.036       23     3.1
parsorbitalis                             956    634   1761  2.353 0.613     0.136     0.047       15     1.9
parstriangularis                         2404   1558   3495  2.060 0.482     0.134     0.040       29     3.8
pericalcarine                            2138   1571   2224  1.537 0.393     0.150     0.037       24     3.5
postcentral                              7750   4662   9315  1.858 0.602     0.108     0.026       65     8.5
posteriorcingulate                       2142   1384   3184  2.118 0.658     0.147     0.035       40     3.2
precentral                               8863   5336  11760  2.107 0.608     0.106     0.030       68    12.1
precuneus                                5398   3426   7639  2.102 0.571     0.131     0.035       67     7.8
rostralanteriorcingulate                 1720   1093   2590  2.206 0.847     0.133     0.038       24     2.5
rostralmiddlefrontal                     6079   3825   8827  2.012 0.543     0.130     0.041       76     9.8
superiorfrontal                         11798   7141  18516  2.200 0.634     0.126     0.048      176    23.4
superiorparietal                         7303   4277   9159  1.977 0.547     0.118     0.036       92     9.9
superiortemporal                         6889   4626  12546  2.306 0.710     0.113     0.030       77     8.3
supramarginal                            7397   4715  11504  2.204 0.647     0.120     0.034       83     9.9
transversetemporal                        742    381    859  1.946 0.437     0.085     0.022        5     0.7
insula                                   2890   1873   5017  2.673 0.816     0.124     0.044       37     5.6
