# Supplementary material for: Computer assisted diagnosis of Alzheimer’s disease using statistical likelihood-ratio test
Source: PLoS One. 2023 Feb 17;18(2):e0279574. doi: 10.1371/journal.pone.0279574 (PMC9937475; doi:10.1371/journal.pone.0279574)
Supplement: S3 File — (ZIP) [file pone.0279574.s003.zip › AD_Results_MIRIAD/miriad_190_1/stats/lh.aparc.pial.stats]

# Table of FreeSurfer cortical parcellation anatomical statistics 
# 
# CreationTime 2019/12/18-01:58:50-GMT
# generating_program mris_anatomical_stats
# cvs_version $Id: mris_anatomical_stats.c,v 1.79 2016/03/14 15:15:34 greve Exp $
# mrisurf.c-cvs_version $Id: mrisurf.c,v 1.781.2.6 2016/12/27 16:47:14 zkaufman Exp $
# cmdline mris_anatomical_stats -th3 -mgz -cortex ../label/lh.cortex.label -f ../stats/lh.aparc.pial.stats -b -a ../label/lh.aparc.annot -c ../label/aparc.annot.ctab miriad_190_AD_M_01_MR_1 lh pial 
# sysname  Linux
# hostname ada
# machine  x86_64
# user     xzheng
# 
# SUBJECTS_DIR /home/span/acad/xzheng/freesurfer/subjects
# anatomy_type surface
# subjectname miriad_190_AD_M_01_MR_1
# hemi lh
# AnnotationFile ../label/lh.aparc.annot
# AnnotationFileTimeStamp 2019/12/18 12:28:45
# Measure Cortex, NumVert, Number of Vertices, 129869, unitless
# Measure Cortex, PialSurfArea, Pial Surface Total Area, 98992.4, mm^2
# Measure Cortex, MeanThickness, Mean Thickness, 2.13461, mm
# Measure BrainSeg, BrainSegVol, Brain Segmentation Volume, 1058178.000000, mm^3
# Measure BrainSegNotVent, BrainSegVolNotVent, Brain Segmentation Volume Without Ventricles, 959250.000000, mm^3
# Measure BrainSegNotVentSurf, BrainSegVolNotVentSurf, Brain Segmentation Volume Without Ventricles from Surf, 958057.325712, mm^3
# Measure Cortex, CortexVol Total cortical gray matter volume, 380581.221666, mm^3
# Measure SupraTentorial, SupraTentorialVol, Supratentorial volume, 940785.325712, mm^3
# Measure SupraTentorialNotVent, SupraTentorialVolNotVent, Supratentorial volume, 849036.325712, mm^3
# Measure EstimatedTotalIntraCranialVol, eTIV, Estimated Total Intracranial Volume, 1626067.226634, mm^3
# NTableCols 10
# TableCol  1 ColHeader StructName
# TableCol  1 FieldName Structure Name
# TableCol  1 Units     NA
# TableCol  2 ColHeader NumVert
# TableCol  2 FieldName Number of Vertices
# TableCol  2 Units     unitless
# TableCol  3 ColHeader SurfArea
# TableCol  3 FieldName Surface Area
# TableCol  3 Units     mm^2
# TableCol  4 ColHeader GrayVol
# TableCol  4 FieldName Gray Matter Volume
# TableCol  4 Units     mm^3
# TableCol  5 ColHeader ThickAvg 
# TableCol  5 FieldName Average Thickness
# TableCol  5 Units     mm
# TableCol  6 ColHeader ThickStd
# TableCol  6 FieldName Thickness StdDev
# TableCol  6 Units     mm 
# TableCol  7 ColHeader MeanCurv
# TableCol  7 FieldName Integrated Rectified Mean Curvature
# TableCol  7 Units     mm^-1
# TableCol  8 ColHeader GausCurv 
# TableCol  8 FieldName Integrated Rectified Gaussian Curvature
# TableCol  8 Units     mm^-2
# TableCol  9 ColHeader  FoldInd
# TableCol  9 FieldName  Folding Index 
# TableCol  9 Units      unitless 
# TableCol 10 ColHeader CurvInd
# TableCol 10 FieldName Intrinsic Curvature Index
# TableCol 10 Units     unitless
# ColHeaders StructName NumVert SurfArea GrayVol ThickAvg ThickStd MeanCurv GausCurv FoldInd CurvInd
bankssts                                 1088    762   1769  2.306 0.579     0.117     0.027       11     1.1
caudalanteriorcingulate                   777    587   1103  2.262 0.726     0.160     0.065       44     2.7
caudalmiddlefrontal                      3444   2425   5060  2.166 0.509     0.119     0.026       38     4.1
cuneus                                   2533   1858   3041  1.856 0.436     0.129     0.030       24     3.0
entorhinal                                469    570   1055  2.239 1.001     0.177     0.043        5     0.8
fusiform                                 4012   3837   8572  2.502 0.720     0.160     0.038       61     7.4
inferiorparietal                         6818   4993  10109  2.173 0.577     0.126     0.028       83     7.8
inferiortemporal                         3708   3667   8188  2.488 0.756     0.184     0.041       62     7.2
isthmuscingulate                         1958   1571   2753  1.959 0.754     0.132     0.029       28     2.3
lateraloccipital                         7808   5825  10775  2.060 0.625     0.136     0.033       91    11.1
lateralorbitofrontal                     3676   2658   5540  2.177 0.678     0.146     0.038       62     5.8
lingual                                  4739   3471   5773  1.831 0.506     0.142     0.035       83     7.2
medialorbitofrontal                      3318   2359   3941  1.831 0.613     0.136     0.034       57     5.2
middletemporal                           3490   3571   8297  2.677 0.739     0.163     0.037       73     6.0
parahippocampal                           779    826   1485  2.213 0.815     0.151     0.029        6     1.1
paracentral                              2206   1504   3213  2.378 0.590     0.102     0.021       20     2.0
parsopercularis                          2281   1662   3237  2.112 0.548     0.130     0.028       26     2.9
parsorbitalis                            1051    977   1993  2.310 0.627     0.177     0.039       14     2.1
parstriangularis                         1992   1638   3019  2.078 0.473     0.144     0.031       32     2.5
pericalcarine                            2187   1440   2281  1.552 0.405     0.123     0.029       25     2.3
postcentral                              6999   5007   8347  1.841 0.601     0.108     0.020       47     6.0
posteriorcingulate                       2023   1468   3090  2.149 0.655     0.138     0.032       49     2.6
precentral                               8970   6153  11928  2.106 0.607     0.097     0.020       61     7.5
precuneus                                5483   3831   7654  2.102 0.572     0.132     0.031      104     7.2
rostralanteriorcingulate                 1077    931   1766  2.310 0.904     0.157     0.032       13     1.6
rostralmiddlefrontal                     8687   6743  12334  1.991 0.530     0.146     0.032      102    12.2
superiorfrontal                         10793   8387  17311  2.249 0.629     0.135     0.031      138    14.0
superiorparietal                         9049   6230  11202  1.939 0.534     0.120     0.029      143    11.2
superiortemporal                         5406   4314   9322  2.243 0.692     0.118     0.020       51     4.6
supramarginal                            7841   6056  12358  2.216 0.653     0.127     0.029       88     9.5
frontalpole                               361    353    635  2.257 0.547     0.175     0.032        4     0.5
temporalpole                              583    671   1468  2.591 0.873     0.181     0.035        7     0.9
transversetemporal                        764    538    890  1.943 0.434     0.087     0.015        3     0.5
insula                                   3499   2113   5993  2.665 0.815     0.117     0.043       77     6.4
