# Supplementary material for: Computer assisted diagnosis of Alzheimer’s disease using statistical likelihood-ratio test
Source: PLoS One. 2023 Feb 17;18(2):e0279574. doi: 10.1371/journal.pone.0279574 (PMC9937475; doi:10.1371/journal.pone.0279574)
Supplement: S3 File — (ZIP) [file pone.0279574.s003.zip › AD_Results_MIRIAD/miriad_190_1/stats/lh.aparc.stats]

# Table of FreeSurfer cortical parcellation anatomical statistics 
# 
# CreationTime 2019/12/18-01:58:19-GMT
# generating_program mris_anatomical_stats
# cvs_version $Id: mris_anatomical_stats.c,v 1.79 2016/03/14 15:15:34 greve Exp $
# mrisurf.c-cvs_version $Id: mrisurf.c,v 1.781.2.6 2016/12/27 16:47:14 zkaufman Exp $
# cmdline mris_anatomical_stats -th3 -mgz -cortex ../label/lh.cortex.label -f ../stats/lh.aparc.stats -b -a ../label/lh.aparc.annot -c ../label/aparc.annot.ctab miriad_190_AD_M_01_MR_1 lh white 
# sysname  Linux
# hostname ada
# machine  x86_64
# user     xzheng
# 
# SUBJECTS_DIR /home/span/acad/xzheng/freesurfer/subjects
# anatomy_type surface
# subjectname miriad_190_AD_M_01_MR_1
# hemi lh
# AnnotationFile ../label/lh.aparc.annot
# AnnotationFileTimeStamp 2019/12/18 12:28:45
# Measure Cortex, NumVert, Number of Vertices, 129869, unitless
# Measure Cortex, WhiteSurfArea, White Surface Total Area, 81674.6, mm^2
# Measure Cortex, MeanThickness, Mean Thickness, 2.13461, mm
# Measure BrainSeg, BrainSegVol, Brain Segmentation Volume, 1058178.000000, mm^3
# Measure BrainSegNotVent, BrainSegVolNotVent, Brain Segmentation Volume Without Ventricles, 959250.000000, mm^3
# Measure BrainSegNotVentSurf, BrainSegVolNotVentSurf, Brain Segmentation Volume Without Ventricles from Surf, 958057.325712, mm^3
# Measure Cortex, CortexVol Total cortical gray matter volume, 380581.221666, mm^3
# Measure SupraTentorial, SupraTentorialVol, Supratentorial volume, 940785.325712, mm^3
# Measure SupraTentorialNotVent, SupraTentorialVolNotVent, Supratentorial volume, 849036.325712, mm^3
# Measure EstimatedTotalIntraCranialVol, eTIV, Estimated Total Intracranial Volume, 1626067.226634, mm^3
# NTableCols 10
# TableCol  1 ColHeader StructName
# TableCol  1 FieldName Structure Name
# TableCol  1 Units     NA
# TableCol  2 ColHeader NumVert
# TableCol  2 FieldName Number of Vertices
# TableCol  2 Units     unitless
# TableCol  3 ColHeader SurfArea
# TableCol  3 FieldName Surface Area
# TableCol  3 Units     mm^2
# TableCol  4 ColHeader GrayVol
# TableCol  4 FieldName Gray Matter Volume
# TableCol  4 Units     mm^3
# TableCol  5 ColHeader ThickAvg 
# TableCol  5 FieldName Average Thickness
# TableCol  5 Units     mm
# TableCol  6 ColHeader ThickStd
# TableCol  6 FieldName Thickness StdDev
# TableCol  6 Units     mm 
# TableCol  7 ColHeader MeanCurv
# TableCol  7 FieldName Integrated Rectified Mean Curvature
# TableCol  7 Units     mm^-1
# TableCol  8 ColHeader GausCurv 
# TableCol  8 FieldName Integrated Rectified Gaussian Curvature
# TableCol  8 Units     mm^-2
# TableCol  9 ColHeader  FoldInd
# TableCol  9 FieldName  Folding Index 
# TableCol  9 Units      unitless 
# TableCol 10 ColHeader CurvInd
# TableCol 10 FieldName Intrinsic Curvature Index
# TableCol 10 Units     unitless
# ColHeaders StructName NumVert SurfArea GrayVol ThickAvg ThickStd MeanCurv GausCurv FoldInd CurvInd
bankssts                                 1088    757   1769  2.306 0.579     0.100     0.022        8     0.9
caudalanteriorcingulate                   777    496   1103  2.262 0.726     0.137     0.022       17     0.6
caudalmiddlefrontal                      3444   2164   5060  2.166 0.509     0.124     0.044       43     7.1
cuneus                                   2533   1512   3041  1.856 0.436     0.149     0.049       39     5.2
entorhinal                                469    301   1055  2.239 1.001     0.140     0.043        9     0.7
fusiform                                 4012   2756   8572  2.502 0.720     0.142     0.044       75     6.9
inferiorparietal                         6818   4300  10109  2.173 0.577     0.124     0.037       81     9.6
inferiortemporal                         3708   2566   8188  2.488 0.756     0.149     0.045       65     6.8
isthmuscingulate                         1958   1221   2753  1.959 0.754     0.120     0.035       29     2.4
lateraloccipital                         7808   4640  10775  2.060 0.625     0.140     0.041      109    13.1
lateralorbitofrontal                     3676   2381   5540  2.177 0.678     0.143     0.051       56     7.5
lingual                                  4739   2998   5773  1.831 0.506     0.142     0.038       75     7.1
medialorbitofrontal                      3318   2066   3941  1.831 0.613     0.142     0.052       64     6.7
middletemporal                           3490   2399   8297  2.677 0.739     0.137     0.038       54     5.3
parahippocampal                           779    572   1485  2.213 0.815     0.090     0.016        5     0.4
paracentral                              2206   1211   3213  2.378 0.590     0.113     0.035       21     3.2
parsopercularis                          2281   1434   3237  2.112 0.548     0.127     0.037       26     3.6
parsorbitalis                            1051    667   1993  2.310 0.627     0.143     0.047       17     2.1
parstriangularis                         1992   1280   3019  2.078 0.473     0.130     0.039       24     3.0
pericalcarine                            2187   1602   2281  1.552 0.405     0.150     0.037       25     3.8
postcentral                              6999   4155   8347  1.841 0.601     0.106     0.026       57     7.7
posteriorcingulate                       2023   1287   3090  2.149 0.655     0.149     0.036       39     3.1
precentral                               8970   5405  11928  2.106 0.607     0.105     0.029       69    12.2
precuneus                                5483   3498   7654  2.102 0.572     0.131     0.034       66     7.5
rostralanteriorcingulate                 1077    681   1766  2.310 0.904     0.126     0.035       14     1.5
rostralmiddlefrontal                     8687   5386  12334  1.991 0.530     0.133     0.045      120    15.7
superiorfrontal                         10793   6659  17311  2.249 0.629     0.124     0.043      153    19.6
superiorparietal                         9049   5371  11202  1.939 0.534     0.119     0.035      109    12.3
superiortemporal                         5406   3650   9322  2.243 0.692     0.110     0.026       56     5.7
supramarginal                            7841   5004  12358  2.216 0.653     0.121     0.034       89    10.5
frontalpole                               361    193    635  2.257 0.547     0.128     0.054        6     0.7
temporalpole                              583    388   1468  2.591 0.873     0.145     0.063       10     1.6
transversetemporal                        764    397    890  1.943 0.434     0.088     0.022        6     0.7
insula                                   3499   2280   5993  2.665 0.815     0.136     0.050       49     7.6
