# Supplementary material for: Computer assisted diagnosis of Alzheimer’s disease using statistical likelihood-ratio test
Source: PLoS One. 2023 Feb 17;18(2):e0279574. doi: 10.1371/journal.pone.0279574 (PMC9937475; doi:10.1371/journal.pone.0279574)
Supplement: S3 File — (ZIP) [file pone.0279574.s003.zip › AD_Results_MIRIAD/miriad_190_1/stats/lh.curv.stats]

Raw <mean> +- <std> (using 'lh.curv'):                -0.04537 +- 0.2026 
       Raw Min:                                       -1.98872 at vertex 16556   
       Raw Max:                                        3.81317 at vertex 84072   
       Raw Curvature Calculation Type:                discrete
       Raw Mean Vertex Separation (Whole Surface):     0.82480 +- 0.24693 mm
       Raw Total Surface Area:                     79521.71094 mm^2
       Raw Total Number of Vertices:                    138804
       Raw Average Vertex Area (Whole Surface):        0.57291 mm^2
       Raw Natural Surface Integral:               -1458.20984
       Raw Rectified Surface Integral:             10658.97363
       Raw Positive Surface Integral:               4600.38232
       Raw Negative Surface Integral:               6058.59180
       Raw Mean Natural Surface Integral:             -0.01051 across 138804 (100.00%) vertices
       Raw Mean Rectified Surface Integral:            0.07679 across 138804 (100.00%) vertices
       Raw Mean Positive Surface Integral:             0.07138 across 64447 (46.43%) vertices
       Raw Mean Negative Surface Integral:             0.08148 across 74357 (53.57%) vertices
       Raw AreaNorm Natural Surface Integral:         -0.01834 across 79522.085938 (100.00%) mm^2
       Raw AreaNorm Rectified Surface Integral:        0.13404 across 79522.085938 (100.00%) mm^2
       Raw AreaNorm Positive Surface Integral:         0.11169 across 41187.609375 (51.79%) mm^2
       Raw AreaNorm Negative Surface Integral:         0.15805 across 38333.710938 (48.21%) mm^2

Raw <mean> +- <std> (using 'lh.sulc'):                 0.00000 +- 5.1413 
       Raw Min:                                      -13.58492 at vertex 124498  
       Raw Max:                                       15.82700 at vertex 112793  
       Raw Curvature Calculation Type:                discrete
       Raw Mean Vertex Separation (Whole Surface):     0.82480 +- 0.24693 mm
       Raw Total Surface Area:                     79521.71094 mm^2
       Raw Total Number of Vertices:                    138804
       Raw Average Vertex Area (Whole Surface):        0.57291 mm^2
       Raw Natural Surface Integral:               45802.54297
       Raw Rectified Surface Integral:            333755.50000
       Raw Positive Surface Integral:             189779.01562
       Raw Negative Surface Integral:             143976.48438
       Raw Mean Natural Surface Integral:              0.32998 across 138804 (100.00%) vertices
       Raw Mean Rectified Surface Integral:            2.40451 across 138804 (100.00%) vertices
       Raw Mean Positive Surface Integral:             2.97436 across 63805 (45.97%) vertices
       Raw Mean Negative Surface Integral:             1.91971 across 74999 (54.03%) vertices
       Raw AreaNorm Natural Surface Integral:          0.57597 across 79522.085938 (100.00%) mm^2
       Raw AreaNorm Rectified Surface Integral:        4.19702 across 79522.085938 (100.00%) mm^2
       Raw AreaNorm Positive Surface Integral:         4.73671 across 40065.574219 (50.38%) mm^2
       Raw AreaNorm Negative Surface Integral:         3.64907 across 39455.671875 (49.62%) mm^2

K <mean> +- <std> (using 'lh.smoothwm'):               0.31507 +- 6.5846 mm^-2
         K Min:                                      -33.10846 at vertex 73304   
         K Max:                                     1104.42163 at vertex 73305   
         K Curvature Calculation Type:                discrete
         K Mean Vertex Separation (Whole Surface):     0.82480 +- 0.24693 mm
         K Total Surface Area:                     79521.71094 mm^2
         K Total Number of Vertices:                    138804
         K Average Vertex Area (Whole Surface):        0.57291 mm^2
         K Natural Surface Integral:                  12.56639
         K Rectified Surface Integral:              6509.47656
         K Positive Surface Integral:               3261.02148
         K Negative Surface Integral:               3248.45508
         K Mean Natural Surface Integral:              0.00009 across 138804 (100.00%) vertices
         K Mean Rectified Surface Integral:            0.04690 across 138804 (100.00%) vertices
         K Mean Positive Surface Integral:             0.05377 across 60642 (43.69%) vertices
         K Mean Negative Surface Integral:             0.04156 across 78162 (56.31%) vertices
         K AreaNorm Natural Surface Integral:          0.00016 across 79522.085938 (100.00%) mm^2
         K AreaNorm Rectified Surface Integral:        0.08186 across 79522.085938 (100.00%) mm^2
         K AreaNorm Positive Surface Integral:         0.12526 across 26033.775391 (32.74%) mm^2
         K AreaNorm Negative Surface Integral:         0.06073 across 53487.351562 (67.26%) mm^2

H <mean> +- <std> (using 'lh.smoothwm'):              -0.08200 +- 0.9620 mm^-1
         H Min:                                      -33.74770 at vertex 59272   
         H Max:                                       42.49512 at vertex 73305   
         H Curvature Calculation Type:                discrete
         H Mean Vertex Separation (Whole Surface):     0.82480 +- 0.24693 mm
         H Total Surface Area:                     79521.71094 mm^2
         H Total Number of Vertices:                    138804
         H Average Vertex Area (Whole Surface):        0.57291 mm^2
         H Natural Surface Integral:               -1643.43030
         H Rectified Surface Integral:             14433.70801
         H Positive Surface Integral:               6395.13916
         H Negative Surface Integral:               8038.56934
         H Mean Natural Surface Integral:             -0.01184 across 138804 (100.00%) vertices
         H Mean Rectified Surface Integral:            0.10399 across 138804 (100.00%) vertices
         H Mean Positive Surface Integral:             0.09460 across 67603 (48.70%) vertices
         H Mean Negative Surface Integral:             0.11290 across 71201 (51.30%) vertices
         H AreaNorm Natural Surface Integral:         -0.02067 across 79522.085938 (100.00%) mm^2
         H AreaNorm Rectified Surface Integral:        0.18151 across 79522.085938 (100.00%) mm^2
         H AreaNorm Positive Surface Integral:         0.15102 across 42346.640625 (53.25%) mm^2
         H AreaNorm Negative Surface Integral:         0.21624 across 37174.621094 (46.75%) mm^2

k1 <mean> +- <std> (using 'lh.smoothwm'):             -0.16899 +- 1.7261 mm^-1
        k1 Min:                                      -66.42866 at vertex 22034   
        k1 Max:                                       78.85664 at vertex 81690   
        k1 Curvature Calculation Type:                discrete
        k1 Mean Vertex Separation (Whole Surface):     0.82480 +- 0.24693 mm
        k1 Total Surface Area:                     79521.71094 mm^2
        k1 Total Number of Vertices:                    138804
        k1 Average Vertex Area (Whole Surface):        0.57291 mm^2
        k1 Natural Surface Integral:               -4350.53760
        k1 Rectified Surface Integral:             32822.11328
        k1 Positive Surface Integral:              14235.78809
        k1 Negative Surface Integral:              18586.32617
        k1 Mean Natural Surface Integral:             -0.03134 across 138804 (100.00%) vertices
        k1 Mean Rectified Surface Integral:            0.23646 across 138804 (100.00%) vertices
        k1 Mean Positive Surface Integral:             0.21058 across 67603 (48.70%) vertices
        k1 Mean Negative Surface Integral:             0.26104 across 71201 (51.30%) vertices
        k1 AreaNorm Natural Surface Integral:         -0.05471 across 79522.085938 (100.00%) mm^2
        k1 AreaNorm Rectified Surface Integral:        0.41274 across 79522.085938 (100.00%) mm^2
        k1 AreaNorm Positive Surface Integral:         0.33617 across 42346.640625 (53.25%) mm^2
        k1 AreaNorm Negative Surface Integral:         0.49997 across 37174.621094 (46.75%) mm^2

k2 <mean> +- <std> (using 'lh.smoothwm'):              0.00498 +- 0.3038 mm^-1
        k2 Min:                                      -14.83836 at vertex 17267   
        k2 Max:                                       16.01090 at vertex 73305   
        k2 Curvature Calculation Type:                discrete
        k2 Mean Vertex Separation (Whole Surface):     0.82480 +- 0.24693 mm
        k2 Total Surface Area:                     79521.71094 mm^2
        k2 Total Number of Vertices:                    138804
        k2 Average Vertex Area (Whole Surface):        0.57291 mm^2
        k2 Natural Surface Integral:                1063.67676
        k2 Rectified Surface Integral:              8923.38086
        k2 Positive Surface Integral:               4993.52881
        k2 Negative Surface Integral:               3929.85181
        k2 Mean Natural Surface Integral:              0.00766 across 138804 (100.00%) vertices
        k2 Mean Rectified Surface Integral:            0.06429 across 138804 (100.00%) vertices
        k2 Mean Positive Surface Integral:             0.06652 across 75063 (54.08%) vertices
        k2 Mean Negative Surface Integral:             0.06165 across 63741 (45.92%) vertices
        k2 AreaNorm Natural Surface Integral:          0.01338 across 79522.085938 (100.00%) mm^2
        k2 AreaNorm Rectified Surface Integral:        0.11221 across 79522.085938 (100.00%) mm^2
        k2 AreaNorm Positive Surface Integral:         0.11623 across 42962.937500 (54.03%) mm^2
        k2 AreaNorm Negative Surface Integral:         0.10749 across 36558.531250 (45.97%) mm^2

S <mean> +- <std> (using 'lh.smoothwm'):               2.47158 +- 38.8520 mm^-2
         S Min:                                        0.00000 at vertex 71      
         S Max:                                     6007.35107 at vertex 81690   
         S Curvature Calculation Type:                discrete
         S Mean Vertex Separation (Whole Surface):     0.82480 +- 0.24693 mm
         S Total Surface Area:                     79521.71094 mm^2
         S Total Number of Vertices:                    138804
         S Average Vertex Area (Whole Surface):        0.57291 mm^2
         S Natural Surface Integral:               38028.36719
         S Rectified Surface Integral:             38028.36719
         S Positive Surface Integral:              38028.36719
         S Negative Surface Integral:                  0.00000
         S Mean Natural Surface Integral:              0.27397 across 138804 (100.00%) vertices
         S Mean Rectified Surface Integral:            0.27397 across 138804 (100.00%) vertices
         S Mean Positive Surface Integral:             0.27397 across 138804 (100.00%) vertices
         S Mean Negative Surface Integral:             0.00000 across 0 (00.00%) vertices
         S AreaNorm Natural Surface Integral:          0.47821 across 79522.085938 (100.00%) mm^2
         S AreaNorm Rectified Surface Integral:        0.47821 across 79522.085938 (100.00%) mm^2
         S AreaNorm Positive Surface Integral:         0.47821 across 79522.085938 (100.00%) mm^2
         S AreaNorm Negative Surface Integral:         0.00000 across 0.000000 (00.00%) mm^2

C <mean> +- <std> (using 'lh.smoothwm'):               0.52437 +- 1.1292 mm^-2
         C Min:                                        0.00000 at vertex 120152  
         C Max:                                       55.76823 at vertex 81690   
         C Curvature Calculation Type:                discrete
         C Mean Vertex Separation (Whole Surface):     0.82480 +- 0.24693 mm
         C Total Surface Area:                     79521.71094 mm^2
         C Total Number of Vertices:                    138804
         C Average Vertex Area (Whole Surface):        0.57291 mm^2
         C Natural Surface Integral:               24549.97656
         C Rectified Surface Integral:             24549.97656
         C Positive Surface Integral:              24549.97656
         C Negative Surface Integral:                  0.00000
         C Mean Natural Surface Integral:              0.17687 across 138804 (100.00%) vertices
         C Mean Rectified Surface Integral:            0.17687 across 138804 (100.00%) vertices
         C Mean Positive Surface Integral:             0.17687 across 138804 (100.00%) vertices
         C Mean Negative Surface Integral:             0.00000 across 0 (00.00%) vertices
         C AreaNorm Natural Surface Integral:          0.30872 across 79522.085938 (100.00%) mm^2
         C AreaNorm Rectified Surface Integral:        0.30872 across 79522.085938 (100.00%) mm^2
         C AreaNorm Positive Surface Integral:         0.30872 across 79522.085938 (100.00%) mm^2
         C AreaNorm Negative Surface Integral:         0.00000 across 0.000000 (00.00%) mm^2

BE <mean> +- <std> (using 'lh.smoothwm'):              3.10025 +- 47.8225 mm^-2
        BE Min:                                        0.00000 at vertex 120152  
        BE Max:                                     6220.19043 at vertex 81690   
        BE Curvature Calculation Type:                discrete
        BE Mean Vertex Separation (Whole Surface):     0.82480 +- 0.24693 mm
        BE Total Surface Area:                     79521.71094 mm^2
        BE Total Number of Vertices:                    138804
        BE Average Vertex Area (Whole Surface):        0.57291 mm^2
        BE Natural Surface Integral:               38050.24219
        BE Rectified Surface Integral:             38050.24219
        BE Positive Surface Integral:              38050.24219
        BE Negative Surface Integral:                  0.00000
        BE Mean Natural Surface Integral:              0.27413 across 138804 (100.00%) vertices
        BE Mean Rectified Surface Integral:            0.27413 across 138804 (100.00%) vertices
        BE Mean Positive Surface Integral:             0.27413 across 138804 (100.00%) vertices
        BE Mean Negative Surface Integral:             0.00000 across 0 (00.00%) vertices
        BE AreaNorm Natural Surface Integral:          0.47849 across 79522.085938 (100.00%) mm^2
        BE AreaNorm Rectified Surface Integral:        0.47849 across 79522.085938 (100.00%) mm^2
        BE AreaNorm Positive Surface Integral:         0.47849 across 79522.085938 (100.00%) mm^2
        BE AreaNorm Negative Surface Integral:         0.00000 across 0.000000 (00.00%) mm^2

FI <mean> +- <std> (using 'lh.smoothwm'):              2.60293 +- 42.2337 mm^-2
        FI Min:                                        0.00000 at vertex 71      
        FI Max:                                     6111.94971 at vertex 81690   
        FI Curvature Calculation Type:                discrete
        FI Mean Vertex Separation (Whole Surface):     0.82480 +- 0.24693 mm
        FI Total Surface Area:                     79521.71094 mm^2
        FI Total Number of Vertices:                    138804
        FI Average Vertex Area (Whole Surface):        0.57291 mm^2
        FI Natural Surface Integral:               29377.82031
        FI Rectified Surface Integral:             29377.82031
        FI Positive Surface Integral:              29377.82031
        FI Negative Surface Integral:                  0.00000
        FI Mean Natural Surface Integral:              0.21165 across 138804 (100.00%) vertices
        FI Mean Rectified Surface Integral:            0.21165 across 138804 (100.00%) vertices
        FI Mean Positive Surface Integral:             0.21165 across 138804 (100.00%) vertices
        FI Mean Negative Surface Integral:             0.00000 across 0 (00.00%) vertices
        FI AreaNorm Natural Surface Integral:          0.36943 across 79522.085938 (100.00%) mm^2
        FI AreaNorm Rectified Surface Integral:        0.36943 across 79522.085938 (100.00%) mm^2
        FI AreaNorm Positive Surface Integral:         0.36943 across 79522.085938 (100.00%) mm^2
        FI AreaNorm Negative Surface Integral:         0.00000 across 0.000000 (00.00%) mm^2

curv -- calculation type:                                discrete
curv -- Folding Index (FI):                            2337.81274
curv -- Intrinsic Curvature Index - positive (ICIp):    259.50385
curv -- Intrinsic Curvature Index - negative (ICIn):    258.50385
curv -- Intrinsic Curvature Index - natural  (ICIt):      1.00000

Mean across 10 curvatures: 8.7228e-01 +- 1.2369e+00
