# Supplementary material for: Computer assisted diagnosis of Alzheimer’s disease using statistical likelihood-ratio test
Source: PLoS One. 2023 Feb 17;18(2):e0279574. doi: 10.1371/journal.pone.0279574 (PMC9937475; doi:10.1371/journal.pone.0279574)
Supplement: S3 File — (ZIP) [file pone.0279574.s003.zip › AD_Results_MIRIAD/miriad_190_1/stats/lh.w-g.pct.stats]

# Title Segmentation Statistics 
# 
# generating_program mri_segstats
# cvs_version $Id: mri_segstats.c,v 1.121 2016/05/31 17:27:11 greve Exp $
# cmdline mri_segstats --in /home/span/acad/xzheng/freesurfer/subjects/miriad_190_AD_M_01_MR_1/surf/lh.w-g.pct.mgh --annot miriad_190_AD_M_01_MR_1 lh aparc --sum /home/span/acad/xzheng/freesurfer/subjects/miriad_190_AD_M_01_MR_1/stats/lh.w-g.pct.stats --snr 
# sysname  Linux
# hostname ada
# machine  x86_64
# user     xzheng
# anatomy_type surface
# 
# SUBJECTS_DIR /home/span/acad/xzheng/freesurfer/subjects
# subjectname miriad_190_AD_M_01_MR_1
# Annot miriad_190_AD_M_01_MR_1 lh aparc
# ColorTable /tmp/mri_segstats.tmp.miriad_190_AD_M_01_MR_1.lh.119.ctab 
# ColorTableTimeStamp 2019/12/18 13:03:33 
# InVolFile  /home/span/acad/xzheng/freesurfer/subjects/miriad_190_AD_M_01_MR_1/surf/lh.w-g.pct.mgh 
# InVolFileTimeStamp  2019/12/18 13:03:32 
# InVolFrame 0 
# Only reporting non-empty segmentations
# VertexArea_mm2 0.631961 
# TableCol  1 ColHeader Index 
# TableCol  1 FieldName Index 
# TableCol  1 Units     NA 
# TableCol  2 ColHeader SegId 
# TableCol  2 FieldName Segmentation Id
# TableCol  2 Units     NA
# TableCol  3 ColHeader NVertices 
# TableCol  3 FieldName Number of Vertices
# TableCol  3 Units     unitless
# TableCol  4 ColHeader Area_mm2
# TableCol  4 FieldName Area
# TableCol  4 Units     mm^2
# TableCol  5 ColHeader StructName
# TableCol  5 FieldName Structure Name
# TableCol  5 Units     NA
# TableCol  6 ColHeader Mean 
# TableCol  6 FieldName Intensity Mean
# TableCol  6 Units     unknown
# TableCol  7 ColHeader StdDev
# TableCol  7 FieldName Itensity StdDev
# TableCol  7 Units     unknown
# TableCol  8 ColHeader Min
# TableCol  8 FieldName Intensity Min
# TableCol  8 Units     unknown
# TableCol  9 ColHeader Max
# TableCol  9 FieldName Intensity Max
# TableCol  9 Units     unknown
# TableCol 10 ColHeader Range
# TableCol 10 FieldName Intensity Range
# TableCol 10 Units     unknown
# TableCol 11 ColHeader SNR
# TableCol 11 FieldName Intensity SNR
# TableCol 11 Units     none
# NRows 35 
# NTableCols 11 
# ColHeaders  Index SegId NVertices Area_mm2 StructName Mean StdDev Min Max Range SNR  
  1 1000      8935     6044.1  unknown                            0.0386     1.0218   -27.7983    45.9881    73.7864     0.0378 
  2 1001      1088      756.7  bankssts                          24.9025     6.6440    -3.1305    45.3173    48.4478     3.7481 
  3 1002       777      496.3  caudalanteriorcingulate           31.8402     8.3549     6.8722    56.8047    49.9325     3.8109 
  4 1003      3444     2163.8  caudalmiddlefrontal               19.4554     7.0824    -9.8845    42.4631    52.3476     2.7470 
  5 1005      2533     1511.6  cuneus                            18.2095     7.7260    -4.6864    51.5374    56.2238     2.3569 
  6 1006       469      301.0  entorhinal                        12.0944    11.0461   -63.9060    44.6050   108.5110     1.0949 
  7 1007      4012     2756.3  fusiform                          21.1029     9.7759  -103.0566    46.0662   149.1228     2.1587 
  8 1008      6818     4299.9  inferiorparietal                  20.3200     7.2723   -12.4904    47.8973    60.3877     2.7942 
  9 1009      3708     2565.5  inferiortemporal                  22.9432     7.9707   -21.8730    53.3017    75.1746     2.8784 
 10 1010      1958     1221.4  isthmuscingulate                  23.4218     8.7401    -5.3324    52.1267    57.4592     2.6798 
 11 1011      7808     4639.7  lateraloccipital                  19.9305     7.6401    -4.8049    51.5956    56.4006     2.6087 
 12 1012      3676     2380.9  lateralorbitofrontal              21.3056     7.8843    -9.2355    55.5202    64.7557     2.7023 
 13 1013      4739     2997.7  lingual                           19.7463     8.6989   -49.6335    52.4760   102.1095     2.2700 
 14 1014      3318     2065.8  medialorbitofrontal               16.5433    11.3846   -73.0423    75.1755   148.2179     1.4531 
 15 1015      3490     2398.6  middletemporal                    23.2804     7.5649    -8.4696    49.5146    57.9843     3.0774 
 16 1016       779      571.7  parahippocampal                   20.7559    12.1255   -82.6708    51.4614   134.1322     1.7118 
 17 1017      2206     1211.3  paracentral                       16.3447     6.5500   -11.7175    40.1545    51.8720     2.4954 
 18 1018      2281     1434.4  parsopercularis                   19.2438     6.8754    -4.7938    58.3188    63.1126     2.7989 
 19 1019      1051      667.1  parsorbitalis                     20.9948     8.1236    -3.9717    40.7547    44.7265     2.5844 
 20 1020      1992     1279.8  parstriangularis                  19.2716     6.7135    -2.2433    37.8660    40.1093     2.8706 
 21 1021      2187     1602.2  pericalcarine                     16.7492     8.5847   -42.2346    49.4653    91.6999     1.9511 
 22 1022      6999     4155.0  postcentral                       17.5739     6.3699    -8.4944    48.7371    57.2315     2.7589 
 23 1023      2023     1286.6  posteriorcingulate                23.9287     8.1665     2.6146    52.8383    50.2238     2.9301 
 24 1024      8970     5405.5  precentral                        15.8913     6.5268   -12.3497    40.7924    53.1421     2.4348 
 25 1025      5483     3497.8  precuneus                         20.0061     7.0377    -8.7838    47.7211    56.5049     2.8427 
 26 1026      1077      681.0  rostralanteriorcingulate          19.5035    10.5218   -54.5844    61.2074   115.7917     1.8536 
 27 1027      8687     5385.6  rostralmiddlefrontal              20.3352     7.8343    -8.0885    64.8814    72.9699     2.5957 
 28 1028     10793     6659.3  superiorfrontal                   20.8742     7.5336   -33.6096    49.2647    82.8743     2.7708 
 29 1029      9049     5370.7  superiorparietal                  19.4044     6.8224    -9.8906    45.5629    55.4534     2.8442 
 30 1030      5406     3649.6  superiortemporal                  22.4809     6.6651    -9.7996    43.3048    53.1044     3.3729 
 31 1031      7841     5004.1  supramarginal                     21.3007     7.2352   -14.2076    67.6807    81.8883     2.9440 
 32 1032       361      192.8  frontalpole                       16.6196     7.8923    -6.3828    36.2486    42.6314     2.1058 
 33 1033       583      387.8  temporalpole                      18.4393     8.4549   -12.2669    38.8694    51.1363     2.1809 
 34 1034       764      396.9  transversetemporal                13.5039     5.4226    -4.5914    32.7286    37.3200     2.4903 
 35 1035      3499     2279.9  insula                            21.0433     9.6837   -77.3541    76.4502   153.8043     2.1731 
