# Supplementary material for: Computer assisted diagnosis of Alzheimer’s disease using statistical likelihood-ratio test
Source: PLoS One. 2023 Feb 17;18(2):e0279574. doi: 10.1371/journal.pone.0279574 (PMC9937475; doi:10.1371/journal.pone.0279574)
Supplement: S3 File — (ZIP) [file pone.0279574.s003.zip › AD_Results_MIRIAD/miriad_190_1/stats/rh.aparc.a2009s.stats]

# Table of FreeSurfer cortical parcellation anatomical statistics 
# 
# CreationTime 2019/12/18-02:01:33-GMT
# generating_program mris_anatomical_stats
# cvs_version $Id: mris_anatomical_stats.c,v 1.79 2016/03/14 15:15:34 greve Exp $
# mrisurf.c-cvs_version $Id: mrisurf.c,v 1.781.2.6 2016/12/27 16:47:14 zkaufman Exp $
# cmdline mris_anatomical_stats -th3 -mgz -cortex ../label/rh.cortex.label -f ../stats/rh.aparc.a2009s.stats -b -a ../label/rh.aparc.a2009s.annot -c ../label/aparc.annot.a2009s.ctab miriad_190_AD_M_01_MR_1 rh white 
# sysname  Linux
# hostname ada
# machine  x86_64
# user     xzheng
# 
# SUBJECTS_DIR /home/span/acad/xzheng/freesurfer/subjects
# anatomy_type surface
# subjectname miriad_190_AD_M_01_MR_1
# hemi rh
# AnnotationFile ../label/rh.aparc.a2009s.annot
# AnnotationFileTimeStamp 2019/12/18 13:00:51
# Measure Cortex, NumVert, Number of Vertices, 129444, unitless
# Measure Cortex, WhiteSurfArea, White Surface Total Area, 81273.6, mm^2
# Measure Cortex, MeanThickness, Mean Thickness, 2.06946, mm
# Measure BrainSeg, BrainSegVol, Brain Segmentation Volume, 1058178.000000, mm^3
# Measure BrainSegNotVent, BrainSegVolNotVent, Brain Segmentation Volume Without Ventricles, 959250.000000, mm^3
# Measure BrainSegNotVentSurf, BrainSegVolNotVentSurf, Brain Segmentation Volume Without Ventricles from Surf, 958057.325712, mm^3
# Measure Cortex, CortexVol Total cortical gray matter volume, 380581.221666, mm^3
# Measure SupraTentorial, SupraTentorialVol, Supratentorial volume, 940785.325712, mm^3
# Measure SupraTentorialNotVent, SupraTentorialVolNotVent, Supratentorial volume, 849036.325712, mm^3
# Measure EstimatedTotalIntraCranialVol, eTIV, Estimated Total Intracranial Volume, 1626067.226634, mm^3
# NTableCols 10
# TableCol  1 ColHeader StructName
# TableCol  1 FieldName Structure Name
# TableCol  1 Units     NA
# TableCol  2 ColHeader NumVert
# TableCol  2 FieldName Number of Vertices
# TableCol  2 Units     unitless
# TableCol  3 ColHeader SurfArea
# TableCol  3 FieldName Surface Area
# TableCol  3 Units     mm^2
# TableCol  4 ColHeader GrayVol
# TableCol  4 FieldName Gray Matter Volume
# TableCol  4 Units     mm^3
# TableCol  5 ColHeader ThickAvg 
# TableCol  5 FieldName Average Thickness
# TableCol  5 Units     mm
# TableCol  6 ColHeader ThickStd
# TableCol  6 FieldName Thickness StdDev
# TableCol  6 Units     mm 
# TableCol  7 ColHeader MeanCurv
# TableCol  7 FieldName Integrated Rectified Mean Curvature
# TableCol  7 Units     mm^-1
# TableCol  8 ColHeader GausCurv 
# TableCol  8 FieldName Integrated Rectified Gaussian Curvature
# TableCol  8 Units     mm^-2
# TableCol  9 ColHeader  FoldInd
# TableCol  9 FieldName  Folding Index 
# TableCol  9 Units      unitless 
# TableCol 10 ColHeader CurvInd
# TableCol 10 FieldName Intrinsic Curvature Index
# TableCol 10 Units     unitless
# ColHeaders StructName NumVert SurfArea GrayVol ThickAvg ThickStd MeanCurv GausCurv FoldInd CurvInd
G&S_frontomargin                         1032    662   1490  1.938 0.542     0.137     0.039       14     1.6
G&S_occipital_inf                        1324    843   2464  2.188 0.753     0.137     0.044       17     2.4
G&S_paracentral                          1876   1113   2021  1.677 0.518     0.117     0.038       17     2.9
G&S_subcentral                           1503    918   2257  2.243 0.536     0.134     0.045       22     2.8
G&S_transv_frontopol                     1364    844   2143  2.065 0.515     0.160     0.064       32     3.8
G&S_cingul-Ant                           2690   1748   4611  2.332 0.821     0.126     0.037       35     3.8
G&S_cingul-Mid-Ant                       1371    936   2105  2.336 0.523     0.124     0.028       18     1.4
G&S_cingul-Mid-Post                      1203    811   1909  2.216 0.502     0.107     0.024       11     1.0
G_cingul-Post-dorsal                      592    346   1219  2.472 0.674     0.155     0.061       15     1.4
G_cingul-Post-ventral                     295    190    688  2.654 0.745     0.135     0.067        7     0.6
G_cuneus                                 2972   1689   3271  1.743 0.455     0.134     0.038       45     4.7
G_front_inf-Opercular                    1424    835   2405  2.310 0.532     0.126     0.043       20     2.5
G_front_inf-Orbital                       508    294    757  2.026 0.449     0.133     0.044        8     0.8
G_front_inf-Triangul                      630    368   1155  2.279 0.540     0.141     0.046        9     1.1
G_front_middle                           4209   2343   7019  2.250 0.545     0.137     0.047       76     7.6
G_front_sup                              7167   4115  12121  2.344 0.624     0.134     0.053      136    14.9
G_Ins_lg&S_cent_ins                       559    328   1169  3.357 0.682     0.136     0.052        9     1.5
G_insular_short                           679    402   1668  3.009 1.027     0.172     0.099       23     3.4
G_occipital_middle                       2442   1348   4250  2.377 0.558     0.140     0.050       41     4.7
G_occipital_sup                          1770   1011   2469  1.932 0.496     0.133     0.042       25     2.8
G_oc-temp_lat-fusifor                    1671   1002   3565  2.550 0.600     0.135     0.052       34     3.0
G_oc-temp_med-Lingual                    2954   1748   3759  1.841 0.570     0.142     0.044       65     4.9
G_oc-temp_med-Parahip                     936    621   1792  2.116 0.953     0.105     0.032       10     1.4
G_orbital                                3414   2072   6127  2.297 0.805     0.153     0.059       69     8.4
G_pariet_inf-Angular                     3033   1768   5134  2.174 0.524     0.140     0.049       55     5.6
G_pariet_inf-Supramar                    3141   1963   5597  2.225 0.590     0.130     0.036       39     4.6
G_parietal_sup                           3425   1803   4140  1.862 0.469     0.124     0.046       58     6.3
G_postcentral                            2596   1470   3015  1.725 0.452     0.108     0.028       29     3.2
G_precentral                             3640   1849   4801  2.182 0.643     0.103     0.030       32     4.8
G_precuneus                              2905   1724   3982  1.985 0.550     0.124     0.039       42     4.0
G_rectus                                  881    540   1114  1.781 0.598     0.140     0.046       15     1.6
G_subcallosal                             592    285    537  2.183 0.793     0.111     0.050        7     1.2
G_temp_sup-G_T_transv                     426    198    593  2.260 0.339     0.084     0.026        4     0.5
G_temp_sup-Lateral                       1710    995   3200  2.369 0.621     0.126     0.045       31     3.0
G_temp_sup-Plan_polar                     634    389    951  2.344 0.739     0.086     0.023        4     0.6
G_temp_sup-Plan_tempo                     798    539   1459  2.396 0.515     0.105     0.030        7     0.9
G_temporal_inf                           2431   1498   5106  2.462 0.687     0.142     0.051       51     4.7
G_temporal_middle                        2713   1813   6175  2.540 0.586     0.132     0.039       46     4.2
Lat_Fis-ant-Horizont                      334    234    389  1.931 0.370     0.148     0.069        5     1.1
Lat_Fis-ant-Vertical                      283    194    369  2.140 0.373     0.124     0.030        2     0.3
Lat_Fis-post                             1320    910   1660  2.112 0.513     0.109     0.030        8     1.7
Pole_occipital                           3472   2150   4491  1.816 0.561     0.139     0.045       51     6.0
Pole_temporal                            1754   1029   2820  2.121 0.687     0.142     0.074       37     6.3
S_calcarine                              2409   1718   2792  1.802 0.593     0.145     0.036       48     3.5
S_central                                3271   2360   2910  1.389 0.326     0.099     0.017       16     2.4
S_cingul-Marginalis                      1430    933   1842  1.969 0.607     0.126     0.042       16     2.6
S_circular_insula_ant                     580    408    771  2.219 0.738     0.122     0.036        5     0.8
S_circular_insula_inf                    1095    749   1317  2.118 0.636     0.091     0.024        8     1.4
S_circular_insula_sup                    1290    899   1910  2.514 0.583     0.114     0.035        9     2.1
S_collat_transv_ant                       635    463   1085  2.193 0.739     0.106     0.018        4     0.4
S_collat_transv_post                      408    280    436  1.783 0.431     0.158     0.038        5     0.7
S_front_inf                              1602   1084   1865  1.821 0.480     0.124     0.027       16     1.8
S_front_middle                           2287   1568   3089  1.946 0.498     0.120     0.029       17     2.7
S_front_sup                              2774   1844   3694  2.025 0.496     0.108     0.029       21     3.1
S_interm_prim-Jensen                      690    471    814  1.875 0.464     0.118     0.022        5     0.7
S_intrapariet&P_trans                    3462   2291   3570  1.672 0.433     0.110     0.024       30     3.2
S_oc_middle&Lunatus                       904    626   1029  1.847 0.497     0.120     0.025        6     1.0
S_oc_sup&transversal                     1486    968   1420  1.635 0.390     0.121     0.023       12     1.5
S_occipital_ant                           838    551   1089  2.118 0.546     0.136     0.039        9     1.3
S_oc-temp_lat                             898    655   1193  2.191 0.462     0.117     0.026        7     0.9
S_oc-temp_med&Lingual                    1674   1228   2212  1.932 0.588     0.123     0.024       16     1.7
S_orbital_lateral                         353    254    408  1.797 0.345     0.132     0.031        3     0.4
S_orbital_med-olfact                      540    441    664  1.848 0.583     0.165     0.029        8     0.7
S_orbital-H_Shaped                       1264    800   2051  2.476 0.712     0.128     0.044       13     2.4
S_parieto_occipital                      2661   1709   3082  1.901 0.538     0.114     0.026       21     2.8
S_pericallosal                           1234    721   1063  2.076 1.210     0.114     0.026       23     1.3
S_postcentral                            3199   2135   3436  1.753 0.458     0.104     0.023       19     3.0
S_precentral-inf-part                    1879   1300   2140  1.789 0.405     0.113     0.029       12     2.2
S_precentral-sup-part                    1349    898   1588  1.914 0.511     0.111     0.027        9     1.5
S_suborbital                              200    115    227  2.325 0.732     0.147     0.027        4     0.2
S_subparietal                            1141    746   1448  1.968 0.634     0.141     0.047       15     2.1
S_temporal_inf                           1004    728   1147  1.814 0.340     0.106     0.017        6     0.7
S_temporal_sup                           5957   4192   8331  2.054 0.540     0.105     0.021       42     5.2
S_temporal_transverse                     257    198    355  2.029 0.496     0.116     0.014        2     0.2
