# Supplementary material for: Computer assisted diagnosis of Alzheimer’s disease using statistical likelihood-ratio test
Source: PLoS One. 2023 Feb 17;18(2):e0279574. doi: 10.1371/journal.pone.0279574 (PMC9937475; doi:10.1371/journal.pone.0279574)
Supplement: S3 File — (ZIP) [file pone.0279574.s003.zip › AD_Results_MIRIAD/miriad_190_1/stats/rh.aparc.DKTatlas.stats]

# Table of FreeSurfer cortical parcellation anatomical statistics 
# 
# CreationTime 2019/12/18-02:03:04-GMT
# generating_program mris_anatomical_stats
# cvs_version $Id: mris_anatomical_stats.c,v 1.79 2016/03/14 15:15:34 greve Exp $
# mrisurf.c-cvs_version $Id: mrisurf.c,v 1.781.2.6 2016/12/27 16:47:14 zkaufman Exp $
# cmdline mris_anatomical_stats -th3 -mgz -cortex ../label/rh.cortex.label -f ../stats/rh.aparc.DKTatlas.stats -b -a ../label/rh.aparc.DKTatlas.annot -c ../label/aparc.annot.DKTatlas.ctab miriad_190_AD_M_01_MR_1 rh white 
# sysname  Linux
# hostname ada
# machine  x86_64
# user     xzheng
# 
# SUBJECTS_DIR /home/span/acad/xzheng/freesurfer/subjects
# anatomy_type surface
# subjectname miriad_190_AD_M_01_MR_1
# hemi rh
# AnnotationFile ../label/rh.aparc.DKTatlas.annot
# AnnotationFileTimeStamp 2019/12/18 13:02:26
# Measure Cortex, NumVert, Number of Vertices, 129444, unitless
# Measure Cortex, WhiteSurfArea, White Surface Total Area, 81273.6, mm^2
# Measure Cortex, MeanThickness, Mean Thickness, 2.06946, mm
# Measure BrainSeg, BrainSegVol, Brain Segmentation Volume, 1058178.000000, mm^3
# Measure BrainSegNotVent, BrainSegVolNotVent, Brain Segmentation Volume Without Ventricles, 959250.000000, mm^3
# Measure BrainSegNotVentSurf, BrainSegVolNotVentSurf, Brain Segmentation Volume Without Ventricles from Surf, 958057.325712, mm^3
# Measure Cortex, CortexVol Total cortical gray matter volume, 380581.221666, mm^3
# Measure SupraTentorial, SupraTentorialVol, Supratentorial volume, 940785.325712, mm^3
# Measure SupraTentorialNotVent, SupraTentorialVolNotVent, Supratentorial volume, 849036.325712, mm^3
# Measure EstimatedTotalIntraCranialVol, eTIV, Estimated Total Intracranial Volume, 1626067.226634, mm^3
# NTableCols 10
# TableCol  1 ColHeader StructName
# TableCol  1 FieldName Structure Name
# TableCol  1 Units     NA
# TableCol  2 ColHeader NumVert
# TableCol  2 FieldName Number of Vertices
# TableCol  2 Units     unitless
# TableCol  3 ColHeader SurfArea
# TableCol  3 FieldName Surface Area
# TableCol  3 Units     mm^2
# TableCol  4 ColHeader GrayVol
# TableCol  4 FieldName Gray Matter Volume
# TableCol  4 Units     mm^3
# TableCol  5 ColHeader ThickAvg 
# TableCol  5 FieldName Average Thickness
# TableCol  5 Units     mm
# TableCol  6 ColHeader ThickStd
# TableCol  6 FieldName Thickness StdDev
# TableCol  6 Units     mm 
# TableCol  7 ColHeader MeanCurv
# TableCol  7 FieldName Integrated Rectified Mean Curvature
# TableCol  7 Units     mm^-1
# TableCol  8 ColHeader GausCurv 
# TableCol  8 FieldName Integrated Rectified Gaussian Curvature
# TableCol  8 Units     mm^-2
# TableCol  9 ColHeader  FoldInd
# TableCol  9 FieldName  Folding Index 
# TableCol  9 Units      unitless 
# TableCol 10 ColHeader CurvInd
# TableCol 10 FieldName Intrinsic Curvature Index
# TableCol 10 Units     unitless
# ColHeaders StructName NumVert SurfArea GrayVol ThickAvg ThickStd MeanCurv GausCurv FoldInd CurvInd
caudalanteriorcingulate                   942    605   1794  2.922 0.935     0.128     0.034       17     1.1
caudalmiddlefrontal                      3628   2151   5015  2.148 0.498     0.119     0.038       40     5.4
cuneus                                   3680   2184   4146  1.788 0.465     0.133     0.036       50     5.4
entorhinal                                592    361    974  1.922 0.986     0.130     0.085       13     2.9
fusiform                                 3166   2092   5820  2.355 0.625     0.134     0.040       49     4.6
inferiorparietal                         8040   5058  12004  2.099 0.558     0.124     0.036       96    11.7
inferiortemporal                         4668   3010   8321  2.297 0.677     0.134     0.046       78     8.5
isthmuscingulate                         1517    942   2224  2.016 0.813     0.125     0.049       28     2.5
lateraloccipital                         7654   4692  10781  1.977 0.600     0.139     0.042      108    12.8
lateralorbitofrontal                     4477   2759   6873  2.230 0.751     0.145     0.052       76     9.8
lingual                                  4392   2797   5456  1.822 0.544     0.136     0.038       97     6.3
medialorbitofrontal                      2388   1407   2856  1.973 0.709     0.138     0.044       40     4.3
middletemporal                           5657   3882  10584  2.296 0.610     0.119     0.032       71     7.1
parahippocampal                           830    607   1468  2.038 0.796     0.089     0.016        5     0.5
paracentral                              2904   1700   3640  2.038 0.613     0.111     0.032       24     3.7
parsopercularis                          2129   1346   3064  2.167 0.506     0.124     0.035       23     3.1
parsorbitalis                            1236    793   2089  2.123 0.692     0.138     0.040       17     2.1
parstriangularis                         1736   1125   2472  2.031 0.513     0.140     0.047       24     3.4
pericalcarine                            2419   1638   2447  1.589 0.449     0.137     0.036       26     3.6
postcentral                              7609   4736   8460  1.693 0.522     0.107     0.028       69     9.3
posteriorcingulate                       1537   1006   2396  2.161 0.688     0.124     0.029       24     1.9
precentral                               8552   5227  10542  1.956 0.614     0.109     0.028       67    10.6
precuneus                                6718   4134   8646  1.969 0.587     0.126     0.038       86     9.9
rostralanteriorcingulate                 1061    632   1927  2.743 0.910     0.130     0.042       18     1.7
rostralmiddlefrontal                     5603   3554   8591  2.069 0.569     0.136     0.041       80     8.8
superiorfrontal                         12963   8226  20773  2.195 0.603     0.130     0.045      199    23.1
superiorparietal                         7910   4709   8932  1.761 0.456     0.119     0.035       99    10.9
superiortemporal                         6045   3892   9480  2.226 0.603     0.111     0.032       68     7.8
supramarginal                            5954   3826   9191  2.136 0.571     0.122     0.032       62     7.9
transversetemporal                        507    259    650  2.138 0.344     0.089     0.025        4     0.5
insula                                   2930   1922   5332  2.784 0.874     0.127     0.052       45     7.4
