# Supplementary material for: Computer assisted diagnosis of Alzheimer’s disease using statistical likelihood-ratio test
Source: PLoS One. 2023 Feb 17;18(2):e0279574. doi: 10.1371/journal.pone.0279574 (PMC9937475; doi:10.1371/journal.pone.0279574)
Supplement: S3 File — (ZIP) [file pone.0279574.s003.zip › AD_Results_MIRIAD/miriad_190_1/stats/rh.aparc.pial.stats]

# Table of FreeSurfer cortical parcellation anatomical statistics 
# 
# CreationTime 2019/12/18-01:59:50-GMT
# generating_program mris_anatomical_stats
# cvs_version $Id: mris_anatomical_stats.c,v 1.79 2016/03/14 15:15:34 greve Exp $
# mrisurf.c-cvs_version $Id: mrisurf.c,v 1.781.2.6 2016/12/27 16:47:14 zkaufman Exp $
# cmdline mris_anatomical_stats -th3 -mgz -cortex ../label/rh.cortex.label -f ../stats/rh.aparc.pial.stats -b -a ../label/rh.aparc.annot -c ../label/aparc.annot.ctab miriad_190_AD_M_01_MR_1 rh pial 
# sysname  Linux
# hostname ada
# machine  x86_64
# user     xzheng
# 
# SUBJECTS_DIR /home/span/acad/xzheng/freesurfer/subjects
# anatomy_type surface
# subjectname miriad_190_AD_M_01_MR_1
# hemi rh
# AnnotationFile ../label/rh.aparc.annot
# AnnotationFileTimeStamp 2019/12/18 12:29:00
# Measure Cortex, NumVert, Number of Vertices, 129370, unitless
# Measure Cortex, PialSurfArea, Pial Surface Total Area, 97858.6, mm^2
# Measure Cortex, MeanThickness, Mean Thickness, 2.069, mm
# Measure BrainSeg, BrainSegVol, Brain Segmentation Volume, 1058178.000000, mm^3
# Measure BrainSegNotVent, BrainSegVolNotVent, Brain Segmentation Volume Without Ventricles, 959250.000000, mm^3
# Measure BrainSegNotVentSurf, BrainSegVolNotVentSurf, Brain Segmentation Volume Without Ventricles from Surf, 958057.325712, mm^3
# Measure Cortex, CortexVol Total cortical gray matter volume, 380581.221666, mm^3
# Measure SupraTentorial, SupraTentorialVol, Supratentorial volume, 940785.325712, mm^3
# Measure SupraTentorialNotVent, SupraTentorialVolNotVent, Supratentorial volume, 849036.325712, mm^3
# Measure EstimatedTotalIntraCranialVol, eTIV, Estimated Total Intracranial Volume, 1626067.226634, mm^3
# NTableCols 10
# TableCol  1 ColHeader StructName
# TableCol  1 FieldName Structure Name
# TableCol  1 Units     NA
# TableCol  2 ColHeader NumVert
# TableCol  2 FieldName Number of Vertices
# TableCol  2 Units     unitless
# TableCol  3 ColHeader SurfArea
# TableCol  3 FieldName Surface Area
# TableCol  3 Units     mm^2
# TableCol  4 ColHeader GrayVol
# TableCol  4 FieldName Gray Matter Volume
# TableCol  4 Units     mm^3
# TableCol  5 ColHeader ThickAvg 
# TableCol  5 FieldName Average Thickness
# TableCol  5 Units     mm
# TableCol  6 ColHeader ThickStd
# TableCol  6 FieldName Thickness StdDev
# TableCol  6 Units     mm 
# TableCol  7 ColHeader MeanCurv
# TableCol  7 FieldName Integrated Rectified Mean Curvature
# TableCol  7 Units     mm^-1
# TableCol  8 ColHeader GausCurv 
# TableCol  8 FieldName Integrated Rectified Gaussian Curvature
# TableCol  8 Units     mm^-2
# TableCol  9 ColHeader  FoldInd
# TableCol  9 FieldName  Folding Index 
# TableCol  9 Units      unitless 
# TableCol 10 ColHeader CurvInd
# TableCol 10 FieldName Intrinsic Curvature Index
# TableCol 10 Units     unitless
# ColHeaders StructName NumVert SurfArea GrayVol ThickAvg ThickStd MeanCurv GausCurv FoldInd CurvInd
bankssts                                 1070    817   1763  2.200 0.455     0.106     0.016       11     0.7
caudalanteriorcingulate                   789    609   1507  3.002 0.985     0.159     0.039       24     1.1
caudalmiddlefrontal                      3566   2533   4920  2.133 0.501     0.121     0.024       35     3.7
cuneus                                   3093   2255   3495  1.778 0.460     0.127     0.030       37     4.1
entorhinal                                606    609   1028  2.011 1.026     0.175     0.042       93     1.4
fusiform                                 3544   3145   6466  2.319 0.639     0.156     0.038       55     6.3
inferiorparietal                         8035   6151  11992  2.102 0.553     0.132     0.028       88     9.4
inferiortemporal                         4292   3675   7735  2.325 0.672     0.148     0.032       58     6.1
isthmuscingulate                         1546   1198   2273  2.026 0.819     0.143     0.033       26     2.1
lateraloccipital                         7542   5947  10729  1.989 0.601     0.145     0.034       98    11.2
lateralorbitofrontal                     3633   2680   5661  2.265 0.747     0.152     0.065       90    13.8
lingual                                  4416   3353   5473  1.817 0.549     0.140     0.034       78     7.1
medialorbitofrontal                      2813   2028   3486  1.968 0.670     0.138     0.036       43     4.0
middletemporal                           4706   4306   8838  2.308 0.632     0.147     0.029       51     6.3
parahippocampal                           782    779   1365  2.022 0.788     0.160     0.033       12     1.3
paracentral                              2740   1895   3432  2.000 0.612     0.110     0.023       27     2.8
parsopercularis                          1815   1324   2657  2.131 0.496     0.118     0.024       15     1.7
parsorbitalis                            1398   1284   2595  2.295 0.716     0.174     0.043       19     2.9
parstriangularis                         1800   1337   2590  2.053 0.482     0.138     0.038       26     2.8
pericalcarine                            2445   1522   2477  1.592 0.450     0.117     0.029       31     2.9
postcentral                              6933   4962   7652  1.678 0.516     0.102     0.019       43     5.5
posteriorcingulate                       1405   1108   2250  2.151 0.632     0.139     0.029       28     1.8
precentral                               8939   5989  10979  1.970 0.617     0.098     0.019       73     7.5
precuneus                                6505   4379   8376  1.985 0.583     0.123     0.030       73     7.9
rostralanteriorcingulate                  798    690   1603  2.898 0.919     0.165     0.039       22     1.1
rostralmiddlefrontal                     8337   6919  12828  2.065 0.565     0.159     0.035      105    12.6
superiorfrontal                          9799   7607  16101  2.272 0.600     0.135     0.045      188    18.3
superiorparietal                         9525   6617  10751  1.761 0.457     0.123     0.024       98     9.6
superiortemporal                         4792   3724   7749  2.243 0.605     0.118     0.022       42     4.4
supramarginal                            6311   4908   9849  2.137 0.573     0.133     0.030       69     8.3
frontalpole                               571    460    759  1.972 0.492     0.145     0.031        6     0.8
temporalpole                              572    469    754  1.973 0.643     0.136     0.029        4     0.8
transversetemporal                        521    338    662  2.138 0.339     0.079     0.013        2     0.2
insula                                   3796   2281   6052  2.583 0.939     0.120     0.046       76     8.2
