# Supplementary material for: Computer assisted diagnosis of Alzheimer’s disease using statistical likelihood-ratio test
Source: PLoS One. 2023 Feb 17;18(2):e0279574. doi: 10.1371/journal.pone.0279574 (PMC9937475; doi:10.1371/journal.pone.0279574)
Supplement: S3 File — (ZIP) [file pone.0279574.s003.zip › AD_Results_MIRIAD/miriad_190_1/stats/rh.aparc.stats]

# Table of FreeSurfer cortical parcellation anatomical statistics 
# 
# CreationTime 2019/12/18-01:59:20-GMT
# generating_program mris_anatomical_stats
# cvs_version $Id: mris_anatomical_stats.c,v 1.79 2016/03/14 15:15:34 greve Exp $
# mrisurf.c-cvs_version $Id: mrisurf.c,v 1.781.2.6 2016/12/27 16:47:14 zkaufman Exp $
# cmdline mris_anatomical_stats -th3 -mgz -cortex ../label/rh.cortex.label -f ../stats/rh.aparc.stats -b -a ../label/rh.aparc.annot -c ../label/aparc.annot.ctab miriad_190_AD_M_01_MR_1 rh white 
# sysname  Linux
# hostname ada
# machine  x86_64
# user     xzheng
# 
# SUBJECTS_DIR /home/span/acad/xzheng/freesurfer/subjects
# anatomy_type surface
# subjectname miriad_190_AD_M_01_MR_1
# hemi rh
# AnnotationFile ../label/rh.aparc.annot
# AnnotationFileTimeStamp 2019/12/18 12:29:00
# Measure Cortex, NumVert, Number of Vertices, 129370, unitless
# Measure Cortex, WhiteSurfArea, White Surface Total Area, 81224.5, mm^2
# Measure Cortex, MeanThickness, Mean Thickness, 2.069, mm
# Measure BrainSeg, BrainSegVol, Brain Segmentation Volume, 1058178.000000, mm^3
# Measure BrainSegNotVent, BrainSegVolNotVent, Brain Segmentation Volume Without Ventricles, 959250.000000, mm^3
# Measure BrainSegNotVentSurf, BrainSegVolNotVentSurf, Brain Segmentation Volume Without Ventricles from Surf, 958057.325712, mm^3
# Measure Cortex, CortexVol Total cortical gray matter volume, 380581.221666, mm^3
# Measure SupraTentorial, SupraTentorialVol, Supratentorial volume, 940785.325712, mm^3
# Measure SupraTentorialNotVent, SupraTentorialVolNotVent, Supratentorial volume, 849036.325712, mm^3
# Measure EstimatedTotalIntraCranialVol, eTIV, Estimated Total Intracranial Volume, 1626067.226634, mm^3
# NTableCols 10
# TableCol  1 ColHeader StructName
# TableCol  1 FieldName Structure Name
# TableCol  1 Units     NA
# TableCol  2 ColHeader NumVert
# TableCol  2 FieldName Number of Vertices
# TableCol  2 Units     unitless
# TableCol  3 ColHeader SurfArea
# TableCol  3 FieldName Surface Area
# TableCol  3 Units     mm^2
# TableCol  4 ColHeader GrayVol
# TableCol  4 FieldName Gray Matter Volume
# TableCol  4 Units     mm^3
# TableCol  5 ColHeader ThickAvg 
# TableCol  5 FieldName Average Thickness
# TableCol  5 Units     mm
# TableCol  6 ColHeader ThickStd
# TableCol  6 FieldName Thickness StdDev
# TableCol  6 Units     mm 
# TableCol  7 ColHeader MeanCurv
# TableCol  7 FieldName Integrated Rectified Mean Curvature
# TableCol  7 Units     mm^-1
# TableCol  8 ColHeader GausCurv 
# TableCol  8 FieldName Integrated Rectified Gaussian Curvature
# TableCol  8 Units     mm^-2
# TableCol  9 ColHeader  FoldInd
# TableCol  9 FieldName  Folding Index 
# TableCol  9 Units      unitless 
# TableCol 10 ColHeader CurvInd
# TableCol 10 FieldName Intrinsic Curvature Index
# TableCol 10 Units     unitless
# ColHeaders StructName NumVert SurfArea GrayVol ThickAvg ThickStd MeanCurv GausCurv FoldInd CurvInd
bankssts                                 1070    790   1763  2.200 0.455     0.096     0.017        8     0.7
caudalanteriorcingulate                   789    516   1507  3.002 0.985     0.127     0.036       14     0.9
caudalmiddlefrontal                      3566   2123   4920  2.133 0.501     0.119     0.038       39     5.2
cuneus                                   3093   1787   3495  1.778 0.460     0.132     0.036       44     4.6
entorhinal                                606    365   1028  2.011 1.026     0.125     0.083       13     2.8
fusiform                                 3544   2326   6466  2.319 0.639     0.138     0.046       60     6.2
inferiorparietal                         8035   5033  11992  2.102 0.553     0.123     0.036       95    11.3
inferiortemporal                         4292   2786   7735  2.325 0.672     0.131     0.041       67     6.7
isthmuscingulate                         1546    957   2273  2.026 0.819     0.124     0.048       28     2.6
lateraloccipital                         7542   4660  10729  1.989 0.601     0.139     0.043      106    12.8
lateralorbitofrontal                     3633   2298   5661  2.265 0.747     0.145     0.050       59     7.8
lingual                                  4416   2811   5473  1.817 0.549     0.136     0.039       98     6.3
medialorbitofrontal                      2813   1717   3486  1.968 0.670     0.136     0.038       44     4.2
middletemporal                           4706   3202   8838  2.308 0.632     0.120     0.032       61     6.1
parahippocampal                           782    568   1365  2.022 0.788     0.091     0.016        5     0.5
paracentral                              2740   1629   3432  2.000 0.612     0.113     0.032       23     3.6
parsopercularis                          1815   1151   2657  2.131 0.496     0.118     0.032       17     2.3
parsorbitalis                            1398    884   2595  2.295 0.716     0.147     0.049       22     2.8
parstriangularis                         1800   1164   2590  2.053 0.482     0.137     0.046       24     3.4
pericalcarine                            2445   1665   2477  1.592 0.450     0.138     0.035       27     3.7
postcentral                              6933   4326   7652  1.678 0.516     0.105     0.027       61     8.1
posteriorcingulate                       1405    917   2250  2.151 0.632     0.119     0.028       19     1.6
precentral                               8939   5455  10979  1.970 0.617     0.109     0.029       72    11.1
precuneus                                6505   4046   8376  1.985 0.583     0.126     0.039       82     9.5
rostralanteriorcingulate                  798    475   1603  2.898 0.919     0.138     0.045       15     1.4
rostralmiddlefrontal                     8337   5287  12828  2.065 0.565     0.137     0.042      126    13.8
superiorfrontal                          9799   6192  16101  2.272 0.600     0.127     0.044      141    17.0
superiorparietal                         9525   5672  10751  1.761 0.457     0.120     0.035      118    13.3
superiortemporal                         4792   3089   7749  2.243 0.605     0.109     0.031       53     6.0
supramarginal                            6311   4067   9849  2.137 0.573     0.125     0.034       69     8.6
frontalpole                               571    303    759  1.972 0.492     0.138     0.066       15     1.7
temporalpole                              572    336    754  1.973 0.643     0.138     0.055       10     1.5
transversetemporal                        521    270    662  2.138 0.339     0.095     0.026        5     0.6
insula                                   3796   2421   6052  2.583 0.939     0.132     0.057       60    10.4
