# Supplementary material for: Computer assisted diagnosis of Alzheimer’s disease using statistical likelihood-ratio test
Source: PLoS One. 2023 Feb 17;18(2):e0279574. doi: 10.1371/journal.pone.0279574 (PMC9937475; doi:10.1371/journal.pone.0279574)
Supplement: S3 File — (ZIP) [file pone.0279574.s003.zip › AD_Results_MIRIAD/miriad_190_1/stats/rh.curv.stats]

Raw <mean> +- <std> (using 'rh.curv'):                -0.04597 +- 0.1988 
       Raw Min:                                       -2.25064 at vertex 90706   
       Raw Max:                                        1.31657 at vertex 92940   
       Raw Curvature Calculation Type:                discrete
       Raw Mean Vertex Separation (Whole Surface):     0.82616 +- 0.24673 mm
       Raw Total Surface Area:                     79740.96875 mm^2
       Raw Total Number of Vertices:                    138770
       Raw Average Vertex Area (Whole Surface):        0.57463 mm^2
       Raw Natural Surface Integral:               -1377.67346
       Raw Rectified Surface Integral:             10586.95410
       Raw Positive Surface Integral:               4604.64062
       Raw Negative Surface Integral:               5982.31396
       Raw Mean Natural Surface Integral:             -0.00993 across 138770 (100.00%) vertices
       Raw Mean Rectified Surface Integral:            0.07629 across 138770 (100.00%) vertices
       Raw Mean Positive Surface Integral:             0.07078 across 65059 (46.88%) vertices
       Raw Mean Negative Surface Integral:             0.08116 across 73711 (53.12%) vertices
       Raw AreaNorm Natural Surface Integral:         -0.01728 across 79741.007812 (100.00%) mm^2
       Raw AreaNorm Rectified Surface Integral:        0.13277 across 79741.007812 (100.00%) mm^2
       Raw AreaNorm Positive Surface Integral:         0.11008 across 41831.359375 (52.46%) mm^2
       Raw AreaNorm Negative Surface Integral:         0.15780 across 37909.699219 (47.54%) mm^2

Raw <mean> +- <std> (using 'rh.sulc'):                 0.00000 +- 5.3613 
       Raw Min:                                      -13.74956 at vertex 124606  
       Raw Max:                                       16.53341 at vertex 67391   
       Raw Curvature Calculation Type:                discrete
       Raw Mean Vertex Separation (Whole Surface):     0.82616 +- 0.24673 mm
       Raw Total Surface Area:                     79740.96875 mm^2
       Raw Total Number of Vertices:                    138770
       Raw Average Vertex Area (Whole Surface):        0.57463 mm^2
       Raw Natural Surface Integral:               48386.03906
       Raw Rectified Surface Integral:            348667.62500
       Raw Positive Surface Integral:             198526.82812
       Raw Negative Surface Integral:             150140.78125
       Raw Mean Natural Surface Integral:              0.34868 across 138770 (100.00%) vertices
       Raw Mean Rectified Surface Integral:            2.51256 across 138770 (100.00%) vertices
       Raw Mean Positive Surface Integral:             3.13966 across 63232 (45.57%) vertices
       Raw Mean Negative Surface Integral:             1.98762 across 75538 (54.43%) vertices
       Raw AreaNorm Natural Surface Integral:          0.60679 across 79741.007812 (100.00%) mm^2
       Raw AreaNorm Rectified Surface Integral:        4.37250 across 79741.007812 (100.00%) mm^2
       Raw AreaNorm Positive Surface Integral:         4.97598 across 39896.996094 (50.03%) mm^2
       Raw AreaNorm Negative Surface Integral:         3.76822 across 39844.000000 (49.97%) mm^2

K <mean> +- <std> (using 'rh.smoothwm'):               0.37644 +- 11.3403 mm^-2
         K Min:                                      -37.98391 at vertex 79039   
         K Max:                                     2135.04980 at vertex 102365  
         K Curvature Calculation Type:                discrete
         K Mean Vertex Separation (Whole Surface):     0.82616 +- 0.24673 mm
         K Total Surface Area:                     79740.96875 mm^2
         K Total Number of Vertices:                    138770
         K Average Vertex Area (Whole Surface):        0.57463 mm^2
         K Natural Surface Integral:                  12.56635
         K Rectified Surface Integral:              6502.32568
         K Positive Surface Integral:               3257.44604
         K Negative Surface Integral:               3244.87988
         K Mean Natural Surface Integral:              0.00009 across 138770 (100.00%) vertices
         K Mean Rectified Surface Integral:            0.04686 across 138770 (100.00%) vertices
         K Mean Positive Surface Integral:             0.05399 across 60329 (43.47%) vertices
         K Mean Negative Surface Integral:             0.04137 across 78441 (56.53%) vertices
         K AreaNorm Natural Surface Integral:          0.00016 across 79741.007812 (100.00%) mm^2
         K AreaNorm Rectified Surface Integral:        0.08154 across 79741.007812 (100.00%) mm^2
         K AreaNorm Positive Surface Integral:         0.12519 across 26019.578125 (32.63%) mm^2
         K AreaNorm Negative Surface Integral:         0.06040 across 53721.773438 (67.37%) mm^2

H <mean> +- <std> (using 'rh.smoothwm'):              -0.08021 +- 1.0328 mm^-1
         H Min:                                      -38.31154 at vertex 138082  
         H Max:                                       61.33858 at vertex 102365  
         H Curvature Calculation Type:                discrete
         H Mean Vertex Separation (Whole Surface):     0.82616 +- 0.24673 mm
         H Total Surface Area:                     79740.96875 mm^2
         H Total Number of Vertices:                    138770
         H Average Vertex Area (Whole Surface):        0.57463 mm^2
         H Natural Surface Integral:               -1598.43726
         H Rectified Surface Integral:             14305.43457
         H Positive Surface Integral:               6353.49854
         H Negative Surface Integral:               7951.93604
         H Mean Natural Surface Integral:             -0.01152 across 138770 (100.00%) vertices
         H Mean Rectified Surface Integral:            0.10309 across 138770 (100.00%) vertices
         H Mean Positive Surface Integral:             0.09293 across 68368 (49.27%) vertices
         H Mean Negative Surface Integral:             0.11295 across 70402 (50.73%) vertices
         H AreaNorm Natural Surface Integral:         -0.02005 across 79741.007812 (100.00%) mm^2
         H AreaNorm Rectified Surface Integral:        0.17940 across 79741.007812 (100.00%) mm^2
         H AreaNorm Positive Surface Integral:         0.14721 across 43159.878906 (54.13%) mm^2
         H AreaNorm Negative Surface Integral:         0.21738 across 36581.062500 (45.87%) mm^2

k1 <mean> +- <std> (using 'rh.smoothwm'):             -0.16573 +- 1.8461 mm^-1
        k1 Min:                                      -72.59207 at vertex 138082  
        k1 Max:                                      101.67927 at vertex 102365  
        k1 Curvature Calculation Type:                discrete
        k1 Mean Vertex Separation (Whole Surface):     0.82616 +- 0.24673 mm
        k1 Total Surface Area:                     79740.96875 mm^2
        k1 Total Number of Vertices:                    138770
        k1 Average Vertex Area (Whole Surface):        0.57463 mm^2
        k1 Natural Surface Integral:               -4128.57910
        k1 Rectified Surface Integral:             32548.59961
        k1 Positive Surface Integral:              14210.00977
        k1 Negative Surface Integral:              18338.58984
        k1 Mean Natural Surface Integral:             -0.02975 across 138770 (100.00%) vertices
        k1 Mean Rectified Surface Integral:            0.23455 across 138770 (100.00%) vertices
        k1 Mean Positive Surface Integral:             0.20785 across 68368 (49.27%) vertices
        k1 Mean Negative Surface Integral:             0.26048 across 70402 (50.73%) vertices
        k1 AreaNorm Natural Surface Integral:         -0.05177 across 79741.007812 (100.00%) mm^2
        k1 AreaNorm Rectified Surface Integral:        0.40818 across 79741.007812 (100.00%) mm^2
        k1 AreaNorm Positive Surface Integral:         0.32924 across 43159.878906 (54.13%) mm^2
        k1 AreaNorm Negative Surface Integral:         0.50131 across 36581.062500 (45.87%) mm^2

k2 <mean> +- <std> (using 'rh.smoothwm'):              0.00531 +- 0.3231 mm^-1
        k2 Min:                                      -14.21222 at vertex 4330    
        k2 Max:                                       20.99789 at vertex 102365  
        k2 Curvature Calculation Type:                discrete
        k2 Mean Vertex Separation (Whole Surface):     0.82616 +- 0.24673 mm
        k2 Total Surface Area:                     79740.96875 mm^2
        k2 Total Number of Vertices:                    138770
        k2 Average Vertex Area (Whole Surface):        0.57463 mm^2
        k2 Natural Surface Integral:                 931.70477
        k2 Rectified Surface Integral:              8794.98145
        k2 Positive Surface Integral:               4863.34326
        k2 Negative Surface Integral:               3931.63843
        k2 Mean Natural Surface Integral:              0.00671 across 138770 (100.00%) vertices
        k2 Mean Rectified Surface Integral:            0.06338 across 138770 (100.00%) vertices
        k2 Mean Positive Surface Integral:             0.06503 across 74782 (53.89%) vertices
        k2 Mean Negative Surface Integral:             0.06144 across 63988 (46.11%) vertices
        k2 AreaNorm Natural Surface Integral:          0.01168 across 79741.007812 (100.00%) mm^2
        k2 AreaNorm Rectified Surface Integral:        0.11029 across 79741.007812 (100.00%) mm^2
        k2 AreaNorm Positive Surface Integral:         0.11418 across 42594.925781 (53.42%) mm^2
        k2 AreaNorm Negative Surface Integral:         0.10584 across 37146.148438 (46.58%) mm^2

S <mean> +- <std> (using 'rh.smoothwm'):               2.78746 +- 56.6406 mm^-2
         S Min:                                        0.00000 at vertex 6       
         S Max:                                     8668.97949 at vertex 103328  
         S Curvature Calculation Type:                discrete
         S Mean Vertex Separation (Whole Surface):     0.82616 +- 0.24673 mm
         S Total Surface Area:                     79740.96875 mm^2
         S Total Number of Vertices:                    138770
         S Average Vertex Area (Whole Surface):        0.57463 mm^2
         S Natural Surface Integral:               38406.41016
         S Rectified Surface Integral:             38406.41016
         S Positive Surface Integral:              38406.41016
         S Negative Surface Integral:                  0.00000
         S Mean Natural Surface Integral:              0.27676 across 138770 (100.00%) vertices
         S Mean Rectified Surface Integral:            0.27676 across 138770 (100.00%) vertices
         S Mean Positive Surface Integral:             0.27676 across 138770 (100.00%) vertices
         S Mean Negative Surface Integral:             0.00000 across 0 (00.00%) vertices
         S AreaNorm Natural Surface Integral:          0.48164 across 79741.007812 (100.00%) mm^2
         S AreaNorm Rectified Surface Integral:        0.48164 across 79741.007812 (100.00%) mm^2
         S AreaNorm Positive Surface Integral:         0.48164 across 79741.007812 (100.00%) mm^2
         S AreaNorm Negative Surface Integral:         0.00000 across 0.000000 (00.00%) mm^2

C <mean> +- <std> (using 'rh.smoothwm'):               0.52834 +- 1.2210 mm^-2
         C Min:                                        0.00117 at vertex 103127  
         C Max:                                       73.41521 at vertex 102365  
         C Curvature Calculation Type:                discrete
         C Mean Vertex Separation (Whole Surface):     0.82616 +- 0.24673 mm
         C Total Surface Area:                     79740.96875 mm^2
         C Total Number of Vertices:                    138770
         C Average Vertex Area (Whole Surface):        0.57463 mm^2
         C Natural Surface Integral:               24335.75391
         C Rectified Surface Integral:             24335.75391
         C Positive Surface Integral:              24335.75391
         C Negative Surface Integral:                  0.00000
         C Mean Natural Surface Integral:              0.17537 across 138770 (100.00%) vertices
         C Mean Rectified Surface Integral:            0.17537 across 138770 (100.00%) vertices
         C Mean Positive Surface Integral:             0.17537 across 138770 (100.00%) vertices
         C Mean Negative Surface Integral:             0.00000 across 0 (00.00%) vertices
         C AreaNorm Natural Surface Integral:          0.30518 across 79741.007812 (100.00%) mm^2
         C AreaNorm Rectified Surface Integral:        0.30518 across 79741.007812 (100.00%) mm^2
         C AreaNorm Positive Surface Integral:         0.30518 across 79741.007812 (100.00%) mm^2
         C AreaNorm Negative Surface Integral:         0.00000 across 0.000000 (00.00%) mm^2

BE <mean> +- <std> (using 'rh.smoothwm'):              3.53982 +- 74.2292 mm^-2
        BE Min:                                        0.00000 at vertex 103127  
        BE Max:                                    10779.58496 at vertex 102365  
        BE Curvature Calculation Type:                discrete
        BE Mean Vertex Separation (Whole Surface):     0.82616 +- 0.24673 mm
        BE Total Surface Area:                     79740.96875 mm^2
        BE Total Number of Vertices:                    138770
        BE Average Vertex Area (Whole Surface):        0.57463 mm^2
        BE Natural Surface Integral:               38429.58594
        BE Rectified Surface Integral:             38429.58594
        BE Positive Surface Integral:              38429.58594
        BE Negative Surface Integral:                  0.00000
        BE Mean Natural Surface Integral:              0.27693 across 138770 (100.00%) vertices
        BE Mean Rectified Surface Integral:            0.27693 across 138770 (100.00%) vertices
        BE Mean Positive Surface Integral:             0.27693 across 138770 (100.00%) vertices
        BE Mean Negative Surface Integral:             0.00000 across 0 (00.00%) vertices
        BE AreaNorm Natural Surface Integral:          0.48193 across 79741.007812 (100.00%) mm^2
        BE AreaNorm Rectified Surface Integral:        0.48193 across 79741.007812 (100.00%) mm^2
        BE AreaNorm Positive Surface Integral:         0.48193 across 79741.007812 (100.00%) mm^2
        BE AreaNorm Negative Surface Integral:         0.00000 across 0.000000 (00.00%) mm^2

FI <mean> +- <std> (using 'rh.smoothwm'):              2.96486 +- 63.4116 mm^-2
        FI Min:                                        0.00000 at vertex 6       
        FI Max:                                     8985.19336 at vertex 103328  
        FI Curvature Calculation Type:                discrete
        FI Mean Vertex Separation (Whole Surface):     0.82616 +- 0.24673 mm
        FI Total Surface Area:                     79740.96875 mm^2
        FI Total Number of Vertices:                    138770
        FI Average Vertex Area (Whole Surface):        0.57463 mm^2
        FI Natural Surface Integral:               29789.58789
        FI Rectified Surface Integral:             29789.58789
        FI Positive Surface Integral:              29789.58789
        FI Negative Surface Integral:                  0.00000
        FI Mean Natural Surface Integral:              0.21467 across 138770 (100.00%) vertices
        FI Mean Rectified Surface Integral:            0.21467 across 138770 (100.00%) vertices
        FI Mean Positive Surface Integral:             0.21467 across 138770 (100.00%) vertices
        FI Mean Negative Surface Integral:             0.00000 across 0 (00.00%) vertices
        FI AreaNorm Natural Surface Integral:          0.37358 across 79741.007812 (100.00%) mm^2
        FI AreaNorm Rectified Surface Integral:        0.37358 across 79741.007812 (100.00%) mm^2
        FI AreaNorm Positive Surface Integral:         0.37358 across 79741.007812 (100.00%) mm^2
        FI AreaNorm Negative Surface Integral:         0.00000 across 0.000000 (00.00%) mm^2

curv -- calculation type:                                discrete
curv -- Folding Index (FI):                            2370.58008
curv -- Intrinsic Curvature Index - positive (ICIp):    259.21933
curv -- Intrinsic Curvature Index - negative (ICIn):    258.21933
curv -- Intrinsic Curvature Index - natural  (ICIt):      1.00000

Mean across 10 curvatures: 9.9103e-01 +- 1.4045e+00
