# Supplementary material for: Computer assisted diagnosis of Alzheimer’s disease using statistical likelihood-ratio test
Source: PLoS One. 2023 Feb 17;18(2):e0279574. doi: 10.1371/journal.pone.0279574 (PMC9937475; doi:10.1371/journal.pone.0279574)
Supplement: S3 File — (ZIP) [file pone.0279574.s003.zip › AD_Results_MIRIAD/miriad_190_1/stats/rh.w-g.pct.stats]

# Title Segmentation Statistics 
# 
# generating_program mri_segstats
# cvs_version $Id: mri_segstats.c,v 1.121 2016/05/31 17:27:11 greve Exp $
# cmdline mri_segstats --in /home/span/acad/xzheng/freesurfer/subjects/miriad_190_AD_M_01_MR_1/surf/rh.w-g.pct.mgh --annot miriad_190_AD_M_01_MR_1 rh aparc --sum /home/span/acad/xzheng/freesurfer/subjects/miriad_190_AD_M_01_MR_1/stats/rh.w-g.pct.stats --snr 
# sysname  Linux
# hostname ada
# machine  x86_64
# user     xzheng
# anatomy_type surface
# 
# SUBJECTS_DIR /home/span/acad/xzheng/freesurfer/subjects
# subjectname miriad_190_AD_M_01_MR_1
# Annot miriad_190_AD_M_01_MR_1 rh aparc
# ColorTable /tmp/mri_segstats.tmp.miriad_190_AD_M_01_MR_1.rh.5.ctab 
# ColorTableTimeStamp 2019/12/18 13:03:39 
# InVolFile  /home/span/acad/xzheng/freesurfer/subjects/miriad_190_AD_M_01_MR_1/surf/rh.w-g.pct.mgh 
# InVolFileTimeStamp  2019/12/18 13:03:38 
# InVolFrame 0 
# Only reporting non-empty segmentations
# VertexArea_mm2 0.632154 
# TableCol  1 ColHeader Index 
# TableCol  1 FieldName Index 
# TableCol  1 Units     NA 
# TableCol  2 ColHeader SegId 
# TableCol  2 FieldName Segmentation Id
# TableCol  2 Units     NA
# TableCol  3 ColHeader NVertices 
# TableCol  3 FieldName Number of Vertices
# TableCol  3 Units     unitless
# TableCol  4 ColHeader Area_mm2
# TableCol  4 FieldName Area
# TableCol  4 Units     mm^2
# TableCol  5 ColHeader StructName
# TableCol  5 FieldName Structure Name
# TableCol  5 Units     NA
# TableCol  6 ColHeader Mean 
# TableCol  6 FieldName Intensity Mean
# TableCol  6 Units     unknown
# TableCol  7 ColHeader StdDev
# TableCol  7 FieldName Itensity StdDev
# TableCol  7 Units     unknown
# TableCol  8 ColHeader Min
# TableCol  8 FieldName Intensity Min
# TableCol  8 Units     unknown
# TableCol  9 ColHeader Max
# TableCol  9 FieldName Intensity Max
# TableCol  9 Units     unknown
# TableCol 10 ColHeader Range
# TableCol 10 FieldName Intensity Range
# TableCol 10 Units     unknown
# TableCol 11 ColHeader SNR
# TableCol 11 FieldName Intensity SNR
# TableCol 11 Units     none
# NRows 35 
# NTableCols 11 
# ColHeaders  Index SegId NVertices Area_mm2 StructName Mean StdDev Min Max Range SNR  
  1 2000      9335     6436.2  unknown                            0.1541     1.8803     0.0000    50.8473    50.8473     0.0819 
  2 2001      1070      789.6  bankssts                          25.1353     5.4796     5.2224    42.0925    36.8701     4.5870 
  3 2002       789      516.0  caudalanteriorcingulate           27.8755    10.2126    -2.3465    70.8239    73.1704     2.7295 
  4 2003      3566     2122.6  caudalmiddlefrontal               19.5826     6.7470   -20.5193    49.2128    69.7321     2.9024 
  5 2005      3093     1787.3  cuneus                            19.0529     8.1420   -11.8992    51.5169    63.4161     2.3401 
  6 2006       606      364.8  entorhinal                         8.2978    14.3647   -61.3323    53.2792   114.6115     0.5777 
  7 2007      3544     2325.9  fusiform                          19.8729     9.1310   -74.0683    45.4142   119.4826     2.1764 
  8 2008      8035     5032.6  inferiorparietal                  20.4199     7.4556    -7.6761    55.6024    63.2785     2.7388 
  9 2009      4292     2786.3  inferiortemporal                  21.3080     7.8912    -9.7858    45.1707    54.9565     2.7002 
 10 2010      1546      956.6  isthmuscingulate                  24.4913    10.4754    -2.6989    66.1766    68.8755     2.3380 
 11 2011      7542     4659.6  lateraloccipital                  19.3270     7.2724   -30.8245    44.5477    75.3723     2.6576 
 12 2012      3633     2298.2  lateralorbitofrontal              20.7011     9.1291   -19.7749    65.2966    85.0715     2.2676 
 13 2013      4416     2811.2  lingual                           18.6004     7.7329   -26.6025    42.6068    69.2093     2.4054 
 14 2014      2813     1717.4  medialorbitofrontal               19.3690    10.2611   -30.5916    70.7195   101.3111     1.8876 
 15 2015      4706     3202.0  middletemporal                    23.1235     7.5665    -8.0844    47.2999    55.3842     3.0560 
 16 2016       782      568.3  parahippocampal                   23.0139     9.6214   -45.8167    51.3704    97.1871     2.3920 
 17 2017      2740     1628.7  paracentral                       17.0462     7.4959   -12.9400    42.5914    55.5314     2.2741 
 18 2018      1815     1150.8  parsopercularis                   18.5436     6.5323    -3.3439    43.8456    47.1895     2.8388 
 19 2019      1398      883.5  parsorbitalis                     19.8205     7.4623   -17.3879    43.6035    60.9914     2.6561 
 20 2020      1800     1164.5  parstriangularis                  19.4056     7.3106   -12.8450    39.7924    52.6374     2.6544 
 21 2021      2445     1665.0  pericalcarine                     16.6502     7.8683   -31.1041    64.8388    95.9429     2.1161 
 22 2022      6933     4326.4  postcentral                       17.5499     6.9189    -5.7196    65.9117    71.6312     2.5365 
 23 2023      1405      916.5  posteriorcingulate                25.5580     7.1211     2.5999    51.2703    48.6704     3.5891 
 24 2024      8939     5454.8  precentral                        16.4111     6.6745   -42.4933    72.9729   115.4663     2.4588 
 25 2025      6505     4046.5  precuneus                         19.3197     7.2010   -17.3535    62.4357    79.7892     2.6829 
 26 2026       798      474.5  rostralanteriorcingulate          19.7583     8.1595    -6.2641    43.5905    49.8546     2.4215 
 27 2027      8337     5287.0  rostralmiddlefrontal              21.3976     7.9801   -15.3191    50.8613    66.1804     2.6814 
 28 2028      9799     6192.2  superiorfrontal                   19.7004     7.7706   -26.9453    45.5285    72.4738     2.5353 
 29 2029      9525     5671.9  superiorparietal                  18.7819     7.3363   -10.6263    50.1136    60.7400     2.5601 
 30 2030      4792     3088.8  superiortemporal                  20.1488     7.8900   -40.5261    45.0052    85.5313     2.5537 
 31 2031      6311     4067.4  supramarginal                     19.8853     6.5993    -6.1154    41.9443    48.0597     3.0132 
 32 2032       571      303.4  frontalpole                       16.1723     8.0843    -6.2725    37.0410    43.3135     2.0005 
 33 2033       572      336.3  temporalpole                       8.2896     9.4363   -55.7327    32.5652    88.2979     0.8785 
 34 2034       521      269.6  transversetemporal                13.9727     5.9678    -3.1662    32.0360    35.2022     2.3413 
 35 2035      3796     2421.5  insula                            20.1453    12.0352   -48.9992    92.5913   141.5905     1.6739 
