# Supplementary material for: Computer assisted diagnosis of Alzheimer’s disease using statistical likelihood-ratio test
Source: PLoS One. 2023 Feb 17;18(2):e0279574. doi: 10.1371/journal.pone.0279574 (PMC9937475; doi:10.1371/journal.pone.0279574)
Supplement: S3 File — (ZIP) [file pone.0279574.s003.zip › AD_Results_MIRIAD/miriad_190_1/stats/wmparc.stats]

# Title Segmentation Statistics 
# 
# generating_program mri_segstats
# cvs_version $Id: mri_segstats.c,v 1.121 2016/05/31 17:27:11 greve Exp $
# cmdline mri_segstats --seg mri/wmparc.mgz --sum stats/wmparc.stats --pv mri/norm.mgz --excludeid 0 --brainmask mri/brainmask.mgz --in mri/norm.mgz --in-intensity-name norm --in-intensity-units MR --subject miriad_190_AD_M_01_MR_1 --surf-wm-vol --ctab /home/span/acad/xzheng/freesurfer/WMParcStatsLUT.txt --etiv 
# sysname  Linux
# hostname ada
# machine  x86_64
# user     xzheng
# anatomy_type volume
# 
# SUBJECTS_DIR /home/span/acad/xzheng/freesurfer/subjects
# subjectname miriad_190_AD_M_01_MR_1
# Measure VentricleChoroidVol, VentricleChoroidVol, Volume of ventricles and choroid plexus, 91749.000000, mm^3
# Measure lhCerebralWhiteMatter, lhCerebralWhiteMatterVol, Left hemisphere cerebral white matter volume, 214564.938324, mm^3
# Measure rhCerebralWhiteMatter, rhCerebralWhiteMatterVol, Right hemisphere cerebral white matter volume, 209503.165722, mm^3
# Measure CerebralWhiteMatter, CerebralWhiteMatterVol, Total cerebral white matter volume, 424068.104046, mm^3
# Measure Mask, MaskVol, Mask Volume, 1596538.000000, mm^3
# Measure EstimatedTotalIntraCranialVol, eTIV, Estimated Total Intracranial Volume, 1626067.226634, mm^3
# SegVolFile mri/wmparc.mgz 
# SegVolFileTimeStamp  2019/12/18 13:20:15 
# ColorTable /home/span/acad/xzheng/freesurfer/WMParcStatsLUT.txt 
# ColorTableTimeStamp 2017/01/19 09:00:02 
# InVolFile  mri/norm.mgz 
# InVolFileTimeStamp  2019/12/18 03:03:30 
# InVolFrame 0 
# PVVolFile  mri/norm.mgz 
# PVVolFileTimeStamp  2019/12/18 03:03:30 
# ExcludeSegId 0 
# Only reporting non-empty segmentations
# VoxelVolume_mm3 1 
# TableCol  1 ColHeader Index 
# TableCol  1 FieldName Index 
# TableCol  1 Units     NA 
# TableCol  2 ColHeader SegId 
# TableCol  2 FieldName Segmentation Id
# TableCol  2 Units     NA
# TableCol  3 ColHeader NVoxels 
# TableCol  3 FieldName Number of Voxels
# TableCol  3 Units     unitless
# TableCol  4 ColHeader Volume_mm3
# TableCol  4 FieldName Volume
# TableCol  4 Units     mm^3
# TableCol  5 ColHeader StructName
# TableCol  5 FieldName Structure Name
# TableCol  5 Units     NA
# TableCol  6 ColHeader normMean 
# TableCol  6 FieldName Intensity normMean
# TableCol  6 Units     MR
# TableCol  7 ColHeader normStdDev
# TableCol  7 FieldName Itensity normStdDev
# TableCol  7 Units     MR
# TableCol  8 ColHeader normMin
# TableCol  8 FieldName Intensity normMin
# TableCol  8 Units     MR
# TableCol  9 ColHeader normMax
# TableCol  9 FieldName Intensity normMax
# TableCol  9 Units     MR
# TableCol 10 ColHeader normRange
# TableCol 10 FieldName Intensity normRange
# TableCol 10 Units     MR
# NRows 70 
# NTableCols 10 
# ColHeaders  Index SegId NVoxels Volume_mm3 StructName normMean normStdDev normMin normMax normRange  
  1 3001      2203     2248.4  wm-lh-bankssts                    99.2506     6.4270    56.0000   116.0000    60.0000 
  2 3002      2006     2019.7  wm-lh-caudalanteriorcingulate     99.1167    12.0116    43.0000   118.0000    75.0000 
  3 3003      6389     6532.5  wm-lh-caudalmiddlefrontal         99.8172     6.7765    78.0000   117.0000    39.0000 
  4 3005      2548     2655.7  wm-lh-cuneus                      97.3438     6.9248    79.0000   115.0000    36.0000 
  5 3006       436      486.7  wm-lh-entorhinal                  75.7661     5.5407    63.0000    93.0000    30.0000 
  6 3007      4853     5039.2  wm-lh-fusiform                    88.6124     8.0001    14.0000   107.0000    93.0000 
  7 3008      9767     9997.3  wm-lh-inferiorparietal            98.1628     8.8653    24.0000   121.0000    97.0000 
  8 3009      5461     5625.8  wm-lh-inferiortemporal            92.2390     8.7938    37.0000   112.0000    75.0000 
  9 3010      4027     4135.2  wm-lh-isthmuscingulate            94.7775    12.3685    20.0000   114.0000    94.0000 
 10 3011      8930     9430.1  wm-lh-lateraloccipital            91.5736     7.1372    66.0000   113.0000    47.0000 
 11 3012      6161     6237.2  wm-lh-lateralorbitofrontal        95.7460     8.7400    51.0000   117.0000    66.0000 
 12 3013      5411     5705.2  wm-lh-lingual                     89.7206     8.2901    13.0000   114.0000   101.0000 
 13 3014      4452     4580.1  wm-lh-medialorbitofrontal         94.7251    11.2576    16.0000   129.0000   113.0000 
 14 3015      3681     3889.5  wm-lh-middletemporal              92.2529     7.5206    73.0000   113.0000    40.0000 
 15 3016      1031     1215.5  wm-lh-parahippocampal             86.9767     6.8040    70.0000   108.0000    38.0000 
 16 3017      3150     3209.1  wm-lh-paracentral                 95.6498     6.4938    77.0000   111.0000    34.0000 
 17 3018      3278     3323.8  wm-lh-parsopercularis             95.8551     6.9727    76.0000   115.0000    39.0000 
 18 3019       987     1001.8  wm-lh-parsorbitalis               93.0760     6.9385    78.0000   114.0000    36.0000 
 19 3020      2700     2778.3  wm-lh-parstriangularis            95.6900     8.4332    52.0000   115.0000    63.0000 
 20 3021      4245     4336.2  wm-lh-pericalcarine               91.3609     9.6729    42.0000   114.0000    72.0000 
 21 3022      7756     8325.5  wm-lh-postcentral                 97.8203     6.6158    65.0000   118.0000    53.0000 
 22 3023      4369     4373.2  wm-lh-posteriorcingulate          96.5399     9.2378    42.0000   115.0000    73.0000 
 23 3024     15105    15716.9  wm-lh-precentral                  97.3003     6.2945    73.0000   116.0000    43.0000 
 24 3025      9203     9191.6  wm-lh-precuneus                   96.6718     8.3667    43.0000   117.0000    74.0000 
 25 3026      2182     2174.6  wm-lh-rostralanteriorcingulate    97.5289    12.1511    27.0000   117.0000    90.0000 
 26 3027     12234    12654.2  wm-lh-rostralmiddlefrontal        98.8569     7.5805    76.0000   117.0000    41.0000 
 27 3028     15532    15907.0  wm-lh-superiorfrontal             96.8996     7.1843    51.0000   116.0000    65.0000 
 28 3029     12481    12829.4  wm-lh-superiorparietal            99.6504     7.0284    75.0000   121.0000    46.0000 
 29 3030      7634     8114.8  wm-lh-superiortemporal            96.5524     7.9602    68.0000   120.0000    52.0000 
 30 3031     10948    11345.9  wm-lh-supramarginal               99.3821     7.4488    74.0000   119.0000    45.0000 
 31 3032       189      205.2  wm-lh-frontalpole                 94.4921     5.9040    83.0000   114.0000    31.0000 
 32 3033       451      509.2  wm-lh-temporalpole                81.6186     5.3197    64.0000    96.0000    32.0000 
 33 3034       624      676.5  wm-lh-transversetemporal          96.3381     4.6092    78.0000   107.0000    29.0000 
 34 3035      8579     8792.1  wm-lh-insula                      95.1445     9.6096    43.0000   122.0000    79.0000 
 35 4001      1652     1723.8  wm-rh-bankssts                    98.8644     6.6722    77.0000   113.0000    36.0000 
 36 4002      2078     2162.2  wm-rh-caudalanteriorcingulate    101.0332     9.5053    44.0000   116.0000    72.0000 
 37 4003      5677     5849.0  wm-rh-caudalmiddlefrontal         98.8790     6.7890    76.0000   117.0000    41.0000 
 38 4005      3058     3183.1  wm-rh-cuneus                      98.5252     6.7802    78.0000   117.0000    39.0000 
 39 4006       421      489.6  wm-rh-entorhinal                  73.7957     5.3533    56.0000    91.0000    35.0000 
 40 4007      4380     4529.6  wm-rh-fusiform                    89.4107     8.8781    24.0000   110.0000    86.0000 
 41 4008     10739    11198.0  wm-rh-inferiorparietal            98.0859     7.5886    60.0000   119.0000    59.0000 
 42 4009      4952     5198.7  wm-rh-inferiortemporal            92.1175     8.0411    61.0000   110.0000    49.0000 
 43 4010      3399     3480.0  wm-rh-isthmuscingulate            97.2833     9.8836    21.0000   113.0000    92.0000 
 44 4011      9097     9594.3  wm-rh-lateraloccipital            93.1034     7.8053    62.0000   118.0000    56.0000 
 45 4012      6465     6557.1  wm-rh-lateralorbitofrontal        98.8577     9.6848    46.0000   127.0000    81.0000 
 46 4013      4725     5051.3  wm-rh-lingual                     89.4993     8.9731    13.0000   114.0000   101.0000 
 47 4014      3395     3430.2  wm-rh-medialorbitofrontal        100.6545     9.8632    50.0000   147.0000    97.0000 
 48 4015      5957     6260.2  wm-rh-middletemporal              96.2318     8.2741    62.0000   116.0000    54.0000 
 49 4016       958     1154.1  wm-rh-parahippocampal             87.6096     7.0121    43.0000   110.0000    67.0000 
 50 4017      5021     5116.3  wm-rh-paracentral                 95.4176     6.8750    69.0000   121.0000    52.0000 
 51 4018      2804     2850.6  wm-rh-parsopercularis             96.2029     7.6669    68.0000   117.0000    49.0000 
 52 4019      1478     1529.9  wm-rh-parsorbitalis               93.8011     7.6075    71.0000   117.0000    46.0000 
 53 4020      2653     2728.3  wm-rh-parstriangularis            96.6476     7.8213    67.0000   117.0000    50.0000 
 54 4021      4244     4359.0  wm-rh-pericalcarine               89.8421    13.2671    20.0000   113.0000    93.0000 
 55 4022      7442     8090.0  wm-rh-postcentral                 96.6029     6.7675    67.0000   116.0000    49.0000 
 56 4023      3732     3812.2  wm-rh-posteriorcingulate          97.1083     8.0205    50.0000   114.0000    64.0000 
 57 4024     15844    16352.1  wm-rh-precentral                  95.7605     6.4215    56.0000   115.0000    59.0000 
 58 4025     10035    10187.6  wm-rh-precuneus                   96.1667     7.7006    55.0000   117.0000    62.0000 
 59 4026      1686     1692.8  wm-rh-rostralanteriorcingulate   101.3802     9.2124    31.0000   121.0000    90.0000 
 60 4027     11065    11474.7  wm-rh-rostralmiddlefrontal        98.8148     7.9774    68.0000   120.0000    52.0000 
 61 4028     14169    14668.2  wm-rh-superiorfrontal             97.3746     7.4187    71.0000   120.0000    49.0000 
 62 4029     12037    12390.2  wm-rh-superiorparietal            98.8800     7.1147    69.0000   130.0000    61.0000 
 63 4030      5330     5695.8  wm-rh-superiortemporal            95.7651     8.4585    68.0000   115.0000    47.0000 
 64 4031      9594     9945.5  wm-rh-supramarginal               99.0081     7.9414    75.0000   120.0000    45.0000 
 65 4032       333      317.9  wm-rh-frontalpole                 95.9790     6.1671    82.0000   112.0000    30.0000 
 66 4033       301      346.0  wm-rh-temporalpole                76.8239     4.8200    64.0000    89.0000    25.0000 
 67 4034       603      619.5  wm-rh-transversetemporal          98.4693     5.4803    83.0000   113.0000    30.0000 
 68 4035      9537     9777.8  wm-rh-insula                      96.1633     9.3303    39.0000   115.0000    76.0000 
 69 5001     24968    24454.6  Left-UnsegmentedWhiteMatter       94.3535    13.8446    15.0000   122.0000   107.0000 
 70 5002     23765    23057.5  Right-UnsegmentedWhiteMatter      93.1846    13.4248    21.0000   117.0000    96.0000 
