# Supplementary material for: Computer assisted diagnosis of Alzheimer’s disease using statistical likelihood-ratio test
Source: PLoS One. 2023 Feb 17;18(2):e0279574. doi: 10.1371/journal.pone.0279574 (PMC9937475; doi:10.1371/journal.pone.0279574)
Supplement: S3 File — (ZIP) [file pone.0279574.s003.zip › AD_Results_MIRIAD/miriad_191_1/stats/aseg.stats]

# Title Segmentation Statistics 
# 
# generating_program mri_segstats
# cvs_version $Id: mri_segstats.c,v 1.121 2016/05/31 17:27:11 greve Exp $
# cmdline mri_segstats --seg mri/aseg.mgz --sum stats/aseg.stats --pv mri/norm.mgz --empty --brainmask mri/brainmask.mgz --brain-vol-from-seg --excludeid 0 --excl-ctxgmwm --supratent --subcortgray --in mri/norm.mgz --in-intensity-name norm --in-intensity-units MR --etiv --surf-wm-vol --surf-ctx-vol --totalgray --euler --ctab /home/span/acad/xzheng/freesurfer/ASegStatsLUT.txt --subject miriad_191_AD_F_01_MR_1 
# sysname  Linux
# hostname ada
# machine  x86_64
# user     xzheng
# anatomy_type volume
# 
# SUBJECTS_DIR /home/span/acad/xzheng/freesurfer/subjects
# subjectname miriad_191_AD_F_01_MR_1
# Measure BrainSeg, BrainSegVol, Brain Segmentation Volume, 909170.000000, mm^3
# Measure BrainSegNotVent, BrainSegVolNotVent, Brain Segmentation Volume Without Ventricles, 857866.000000, mm^3
# Measure BrainSegNotVentSurf, BrainSegVolNotVentSurf, Brain Segmentation Volume Without Ventricles from Surf, 857283.689589, mm^3
# Measure VentricleChoroidVol, VentricleChoroidVol, Volume of ventricles and choroid plexus, 47016.000000, mm^3
# Measure lhCortex, lhCortexVol, Left hemisphere cortical gray matter volume, 161035.431309, mm^3
# Measure rhCortex, rhCortexVol, Right hemisphere cortical gray matter volume, 166516.673270, mm^3
# Measure Cortex, CortexVol, Total cortical gray matter volume, 327552.104578, mm^3
# Measure lhCerebralWhiteMatter, lhCerebralWhiteMatterVol, Left hemisphere cerebral white matter volume, 184595.812862, mm^3
# Measure rhCerebralWhiteMatter, rhCerebralWhiteMatterVol, Right hemisphere cerebral white matter volume, 184543.772149, mm^3
# Measure CerebralWhiteMatter, CerebralWhiteMatterVol, Total cerebral white matter volume, 369139.585011, mm^3
# Measure SubCortGray, SubCortGrayVol, Subcortical gray matter volume, 40732.000000, mm^3
# Measure TotalGray, TotalGrayVol, Total gray matter volume, 466827.104578, mm^3
# Measure SupraTentorial, SupraTentorialVol, Supratentorial volume, 786902.689589, mm^3
# Measure SupraTentorialNotVent, SupraTentorialVolNotVent, Supratentorial volume, 739886.689589, mm^3
# Measure SupraTentorialNotVentVox, SupraTentorialVolNotVentVox, Supratentorial volume voxel count, 737880.000000, mm^3
# Measure Mask, MaskVol, Mask Volume, 1400778.000000, mm^3
# Measure BrainSegVol-to-eTIV, BrainSegVol-to-eTIV, Ratio of BrainSegVol to eTIV, 0.649975, unitless
# Measure MaskVol-to-eTIV, MaskVol-to-eTIV, Ratio of MaskVol to eTIV, 1.001431, unitless
# Measure lhSurfaceHoles, lhSurfaceHoles, Number of defect holes in lh surfaces prior to fixing, 34, unitless
# Measure rhSurfaceHoles, rhSurfaceHoles, Number of defect holes in rh surfaces prior to fixing, 35, unitless
# Measure SurfaceHoles, SurfaceHoles, Total number of defect holes in surfaces prior to fixing, 69, unitless
# Measure EstimatedTotalIntraCranialVol, eTIV, Estimated Total Intracranial Volume, 1398776.510238, mm^3
# SegVolFile mri/aseg.mgz 
# SegVolFileTimeStamp  2019/12/18 21:34:33 
# ColorTable /home/span/acad/xzheng/freesurfer/ASegStatsLUT.txt 
# ColorTableTimeStamp 2017/01/19 09:00:02 
# InVolFile  mri/norm.mgz 
# InVolFileTimeStamp  2019/12/18 14:14:01 
# InVolFrame 0 
# PVVolFile  mri/norm.mgz 
# PVVolFileTimeStamp  2019/12/18 14:14:01 
# Excluding Cortical Gray and White Matter
# ExcludeSegId 0 2 3 41 42 
# VoxelVolume_mm3 1 
# TableCol  1 ColHeader Index 
# TableCol  1 FieldName Index 
# TableCol  1 Units     NA 
# TableCol  2 ColHeader SegId 
# TableCol  2 FieldName Segmentation Id
# TableCol  2 Units     NA
# TableCol  3 ColHeader NVoxels 
# TableCol  3 FieldName Number of Voxels
# TableCol  3 Units     unitless
# TableCol  4 ColHeader Volume_mm3
# TableCol  4 FieldName Volume
# TableCol  4 Units     mm^3
# TableCol  5 ColHeader StructName
# TableCol  5 FieldName Structure Name
# TableCol  5 Units     NA
# TableCol  6 ColHeader normMean 
# TableCol  6 FieldName Intensity normMean
# TableCol  6 Units     MR
# TableCol  7 ColHeader normStdDev
# TableCol  7 FieldName Itensity normStdDev
# TableCol  7 Units     MR
# TableCol  8 ColHeader normMin
# TableCol  8 FieldName Intensity normMin
# TableCol  8 Units     MR
# TableCol  9 ColHeader normMax
# TableCol  9 FieldName Intensity normMax
# TableCol  9 Units     MR
# TableCol 10 ColHeader normRange
# TableCol 10 FieldName Intensity normRange
# TableCol 10 Units     MR
# NRows 45 
# NTableCols 10 
# ColHeaders  Index SegId NVoxels Volume_mm3 StructName normMean normStdDev normMin normMax normRange  
  1   4     19501    19645.1  Left-Lateral-Ventricle            17.3324    11.3954     0.0000    92.0000    92.0000 
  2   5       921      925.0  Left-Inf-Lat-Vent                 33.2823    16.0658     0.0000    81.0000    81.0000 
  3   7     10198    10835.0  Left-Cerebellum-White-Matter      85.0776     6.6709    26.0000   103.0000    77.0000 
  4   8     47718    47805.9  Left-Cerebellum-Cortex            57.6054    12.1406     0.0000    91.0000    91.0000 
  5  10      5264     5009.5  Left-Thalamus-Proper              87.7280    10.6456    14.0000   113.0000    99.0000 
  6  11      2863     2822.1  Left-Caudate                      79.5243     9.5906    28.0000   101.0000    73.0000 
  7  12      3220     3196.9  Left-Putamen                      87.5224     6.0154    58.0000   104.0000    46.0000 
  8  13      1875     1839.5  Left-Pallidum                     96.5456    10.9683    36.0000   117.0000    81.0000 
  9  14      1639     1628.5  3rd-Ventricle                     17.9610    13.8315     0.0000    69.0000    69.0000 
 10  15      1313     1404.7  4th-Ventricle                     21.7441    12.9905     0.0000    69.0000    69.0000 
 11  16     17865    18039.2  Brain-Stem                        82.4241    10.5290    10.0000   112.0000   102.0000 
 12  17      2739     2523.3  Left-Hippocampus                  65.5250     9.7449    24.0000    91.0000    67.0000 
 13  18       875      836.0  Left-Amygdala                     65.0183     7.6030    36.0000    88.0000    52.0000 
 14  24      1337     1267.5  CSF                               30.5752    13.4226     0.0000    68.0000    68.0000 
 15  26       309      283.9  Left-Accumbens-area               78.2330     7.4103    39.0000    91.0000    52.0000 
 16  28      3051     2919.4  Left-VentralDC                    92.6906    11.2742    41.0000   122.0000    81.0000 
 17  30        43       62.7  Left-vessel                       56.4651     9.9698    34.0000    69.0000    35.0000 
 18  31       696      587.4  Left-choroid-plexus               45.8448    13.0920    15.0000    82.0000    67.0000 
 19  43     24236    24287.8  Right-Lateral-Ventricle           16.4907    10.8561     0.0000    81.0000    81.0000 
 20  44       872      868.0  Right-Inf-Lat-Vent                30.8555    15.5685     0.0000    69.0000    69.0000 
 21  46     11053    11542.8  Right-Cerebellum-White-Matter     82.4315     6.8199    21.0000   107.0000    86.0000 
 22  47     49265    49604.7  Right-Cerebellum-Cortex           54.9713    11.7050     0.0000    95.0000    95.0000 
 23  49      4950     4709.3  Right-Thalamus-Proper             86.1394    10.8657    32.0000   106.0000    74.0000 
 24  50      3262     3051.0  Right-Caudate                     79.6689    10.2585    36.0000   110.0000    74.0000 
 25  51      3428     3338.3  Right-Putamen                     86.7211     6.1033    51.0000   106.0000    55.0000 
 26  52      1708     1689.6  Right-Pallidum                    97.5515     9.0279    45.0000   117.0000    72.0000 
 27  53      2861     2641.0  Right-Hippocampus                 66.2559    10.0711    17.0000   103.0000    86.0000 
 28  54       922      880.6  Right-Amygdala                    66.7711     7.9289    33.0000    88.0000    55.0000 
 29  58       347      299.0  Right-Accumbens-area              80.0058     6.2975    49.0000    95.0000    46.0000 
 30  60      3078     2940.9  Right-VentralDC                   91.8372    11.7218    26.0000   117.0000    91.0000 
 31  62        23       34.5  Right-vessel                      52.2609    10.4195    24.0000    66.0000    42.0000 
 32  63       822      737.8  Right-choroid-plexus              43.4745    12.2520    12.0000    77.0000    65.0000 
 33  72         0        0.0  5th-Ventricle                      0.0000     0.0000     0.0000     0.0000     0.0000 
 34  77      3906     3638.0  WM-hypointensities                71.2396    12.8008    35.0000   110.0000    75.0000 
 35  78         0        0.0  Left-WM-hypointensities            0.0000     0.0000     0.0000     0.0000     0.0000 
 36  79         0        0.0  Right-WM-hypointensities           0.0000     0.0000     0.0000     0.0000     0.0000 
 37  80         0        0.0  non-WM-hypointensities             0.0000     0.0000     0.0000     0.0000     0.0000 
 38  81         0        0.0  Left-non-WM-hypointensities        0.0000     0.0000     0.0000     0.0000     0.0000 
 39  82         0        0.0  Right-non-WM-hypointensities       0.0000     0.0000     0.0000     0.0000     0.0000 
 40  85       194      240.2  Optic-Chiasm                      76.7010    14.7020    21.0000   101.0000    80.0000 
 41 251      1104     1058.2  CC_Posterior                      98.0335    15.3486    23.0000   117.0000    94.0000 
 42 252       448      405.5  CC_Mid_Posterior                  91.1875    19.2146    40.0000   116.0000    76.0000 
 43 253       447      411.9  CC_Central                        93.5570    18.3410    42.0000   116.0000    74.0000 
 44 254       437      384.8  CC_Mid_Anterior                   87.0275    20.4291    13.0000   112.0000    99.0000 
 45 255       680      661.5  CC_Anterior                       96.3926    18.5814    35.0000   120.0000    85.0000 
