# Supplementary material for: Computer assisted diagnosis of Alzheimer’s disease using statistical likelihood-ratio test
Source: PLoS One. 2023 Feb 17;18(2):e0279574. doi: 10.1371/journal.pone.0279574 (PMC9937475; doi:10.1371/journal.pone.0279574)
Supplement: S3 File — (ZIP) [file pone.0279574.s003.zip › AD_Results_MIRIAD/miriad_191_1/stats/lh.aparc.a2009s.stats]

# Table of FreeSurfer cortical parcellation anatomical statistics 
# 
# CreationTime 2019/12/18-10:21:44-GMT
# generating_program mris_anatomical_stats
# cvs_version $Id: mris_anatomical_stats.c,v 1.79 2016/03/14 15:15:34 greve Exp $
# mrisurf.c-cvs_version $Id: mrisurf.c,v 1.781.2.6 2016/12/27 16:47:14 zkaufman Exp $
# cmdline mris_anatomical_stats -th3 -mgz -cortex ../label/lh.cortex.label -f ../stats/lh.aparc.a2009s.stats -b -a ../label/lh.aparc.a2009s.annot -c ../label/aparc.annot.a2009s.ctab miriad_191_AD_F_01_MR_1 lh white 
# sysname  Linux
# hostname ada
# machine  x86_64
# user     xzheng
# 
# SUBJECTS_DIR /home/span/acad/xzheng/freesurfer/subjects
# anatomy_type surface
# subjectname miriad_191_AD_F_01_MR_1
# hemi lh
# AnnotationFile ../label/lh.aparc.a2009s.annot
# AnnotationFileTimeStamp 2019/12/18 21:21:25
# Measure Cortex, NumVert, Number of Vertices, 101737, unitless
# Measure Cortex, WhiteSurfArea, White Surface Total Area, 67159.5, mm^2
# Measure Cortex, MeanThickness, Mean Thickness, 2.12937, mm
# Measure BrainSeg, BrainSegVol, Brain Segmentation Volume, 909170.000000, mm^3
# Measure BrainSegNotVent, BrainSegVolNotVent, Brain Segmentation Volume Without Ventricles, 857866.000000, mm^3
# Measure BrainSegNotVentSurf, BrainSegVolNotVentSurf, Brain Segmentation Volume Without Ventricles from Surf, 857283.689589, mm^3
# Measure Cortex, CortexVol Total cortical gray matter volume, 327552.104578, mm^3
# Measure SupraTentorial, SupraTentorialVol, Supratentorial volume, 786902.689589, mm^3
# Measure SupraTentorialNotVent, SupraTentorialVolNotVent, Supratentorial volume, 739886.689589, mm^3
# Measure EstimatedTotalIntraCranialVol, eTIV, Estimated Total Intracranial Volume, 1398776.510238, mm^3
# NTableCols 10
# TableCol  1 ColHeader StructName
# TableCol  1 FieldName Structure Name
# TableCol  1 Units     NA
# TableCol  2 ColHeader NumVert
# TableCol  2 FieldName Number of Vertices
# TableCol  2 Units     unitless
# TableCol  3 ColHeader SurfArea
# TableCol  3 FieldName Surface Area
# TableCol  3 Units     mm^2
# TableCol  4 ColHeader GrayVol
# TableCol  4 FieldName Gray Matter Volume
# TableCol  4 Units     mm^3
# TableCol  5 ColHeader ThickAvg 
# TableCol  5 FieldName Average Thickness
# TableCol  5 Units     mm
# TableCol  6 ColHeader ThickStd
# TableCol  6 FieldName Thickness StdDev
# TableCol  6 Units     mm 
# TableCol  7 ColHeader MeanCurv
# TableCol  7 FieldName Integrated Rectified Mean Curvature
# TableCol  7 Units     mm^-1
# TableCol  8 ColHeader GausCurv 
# TableCol  8 FieldName Integrated Rectified Gaussian Curvature
# TableCol  8 Units     mm^-2
# TableCol  9 ColHeader  FoldInd
# TableCol  9 FieldName  Folding Index 
# TableCol  9 Units      unitless 
# TableCol 10 ColHeader CurvInd
# TableCol 10 FieldName Intrinsic Curvature Index
# TableCol 10 Units     unitless
# ColHeaders StructName NumVert SurfArea GrayVol ThickAvg ThickStd MeanCurv GausCurv FoldInd CurvInd
G&S_frontomargin                          862    589   1295  1.964 0.536     0.143     0.039       15     1.4
G&S_occipital_inf                        1454    973   1930  1.931 0.551     0.149     0.039       21     2.2
G&S_paracentral                          1707    979   2403  2.101 0.568     0.117     0.036       19     2.4
G&S_subcentral                           1362    893   2408  2.369 0.475     0.145     0.035       19     2.0
G&S_transv_frontopol                      689    421   1175  2.151 0.418     0.174     0.063       16     1.9
G&S_cingul-Ant                           1854   1248   3180  2.351 0.561     0.124     0.028       25     2.2
G&S_cingul-Mid-Ant                       1223    822   1907  2.352 0.415     0.125     0.029       14     1.1
G&S_cingul-Mid-Post                      1263    874   2129  2.334 0.586     0.128     0.030       14     1.4
G_cingul-Post-dorsal                      436    317   1177  2.934 0.420     0.167     0.051        7     0.8
G_cingul-Post-ventral                     277    163    443  2.389 0.888     0.130     0.034        4     0.4
G_cuneus                                 1729    949   1826  1.688 0.373     0.130     0.034       25     2.6
G_front_inf-Opercular                    1062    678   1853  2.305 0.431     0.141     0.042       16     1.9
G_front_inf-Orbital                       357    231    658  2.118 0.382     0.162     0.031        8     0.6
G_front_inf-Triangul                      818    560   1848  2.405 0.510     0.155     0.039       16     1.4
G_front_middle                           3483   2337   7841  2.465 0.708     0.154     0.045       65     6.2
G_front_sup                              6058   3677  11576  2.522 0.538     0.126     0.035       71     8.9
G_Ins_lg&S_cent_ins                       609    364   1380  3.186 0.767     0.127     0.052        8     1.2
G_insular_short                           651    398   1884  3.261 0.817     0.132     0.043       13     1.0
G_occipital_middle                       2102   1275   3489  2.162 0.520     0.145     0.040       32     3.3
G_occipital_sup                          1102    650   1435  1.862 0.466     0.105     0.024        8     1.1
G_oc-temp_lat-fusifor                    1507   1034   3484  2.613 0.691     0.153     0.045       31     2.7
G_oc-temp_med-Lingual                    2345   1474   3160  1.866 0.539     0.147     0.037       37     3.6
G_oc-temp_med-Parahip                    1130    720   2492  2.566 0.804     0.117     0.034       17     1.2
G_orbital                                2037   1377   4003  2.255 0.612     0.159     0.045       45     4.0
G_pariet_inf-Angular                     2077   1331   3282  2.029 0.511     0.148     0.041       36     3.5
G_pariet_inf-Supramar                    2198   1461   4216  2.384 0.546     0.154     0.042       34     3.5
G_parietal_sup                           2548   1516   3786  1.971 0.521     0.121     0.030       29     3.0
G_postcentral                            2083   1225   3248  2.001 0.622     0.114     0.030       28     2.7
G_precentral                             2650   1540   4084  2.194 0.486     0.115     0.034       28     4.1
G_precuneus                              2319   1460   3508  2.001 0.481     0.138     0.037       34     3.6
G_rectus                                  813    556   1792  2.408 0.557     0.132     0.033       19     1.1
G_subcallosal                             703    471   1019  2.206 0.989     0.100     0.033        7     0.7
G_temp_sup-G_T_transv                     349    173    524  2.390 0.308     0.097     0.020        3     0.2
G_temp_sup-Lateral                       1480   1003   3090  2.345 0.484     0.141     0.035       31     2.2
G_temp_sup-Plan_polar                     483    346   1076  2.761 1.067     0.065     0.010        1     0.2
G_temp_sup-Plan_tempo                     770    533   1287  2.193 0.502     0.102     0.024        6     0.7
G_temporal_inf                           1733   1269   5348  2.687 0.812     0.170     0.058       42     4.6
G_temporal_middle                        1786   1294   4360  2.435 0.560     0.173     0.046       46     3.8
Lat_Fis-ant-Horizont                      221    160    258  1.814 0.327     0.112     0.023        2     0.1
Lat_Fis-ant-Vertical                      228    179    267  1.523 0.269     0.089     0.013        1     0.1
Lat_Fis-post                              971    670   1153  1.952 0.542     0.104     0.019        5     0.9
Pole_occipital                           1738   1008   1815  1.630 0.410     0.125     0.032       22     2.2
Pole_temporal                            1209    935   4179  2.854 0.845     0.172     0.064       33     3.4
S_calcarine                              1930   1267   1846  1.614 0.493     0.114     0.027       16     2.1
S_central                                2871   2028   3052  1.659 0.413     0.117     0.024       19     3.0
S_cingul-Marginalis                       933    647   1151  1.922 0.507     0.104     0.015        6     0.6
S_circular_insula_ant                     497    336    723  2.315 0.592     0.094     0.025        2     0.5
S_circular_insula_inf                    1175    805   1403  1.787 0.668     0.087     0.017        7     0.7
S_circular_insula_sup                    1586   1108   2023  2.139 0.459     0.099     0.017        7     1.2
S_collat_transv_ant                       698    511   1315  2.283 0.599     0.126     0.020        8     0.5
S_collat_transv_post                      374    269    361  1.525 0.355     0.138     0.028        3     0.5
S_front_inf                              1258    854   1668  2.082 0.563     0.104     0.021        7     1.0
S_front_middle                            845    606   1093  1.861 0.507     0.125     0.027        7     0.9
S_front_sup                              2084   1488   3265  2.243 0.485     0.104     0.020       11     1.7
S_interm_prim-Jensen                      185    136    202  1.616 0.295     0.107     0.017        1     0.2
S_intrapariet&P_trans                    2672   1802   2615  1.595 0.402     0.101     0.017       17     1.8
S_oc_middle&Lunatus                       702    478    753  1.627 0.475     0.139     0.048       11     1.5
S_oc_sup&transversal                     1079    692   1026  1.621 0.362     0.120     0.024       10     1.0
S_occipital_ant                           490    346    614  2.005 0.503     0.146     0.035        5     0.7
S_oc-temp_lat                             628    426    900  2.172 0.507     0.122     0.028        5     0.7
S_oc-temp_med&Lingual                    1653   1216   2514  2.130 0.575     0.120     0.025       12     1.7
S_orbital_lateral                         276    200    316  1.758 0.337     0.147     0.024        3     0.3
S_orbital_med-olfact                      573    424    740  2.038 0.585     0.114     0.015        5     0.3
S_orbital-H_Shaped                       1075    779   2093  2.571 0.732     0.129     0.031       10     1.3
S_parieto_occipital                      1724   1128   1799  1.766 0.441     0.111     0.024       13     1.8
S_pericallosal                           1715   1026   2010  2.629 1.068     0.147     0.048       44     3.3
S_postcentral                            2884   1987   3035  1.597 0.339     0.112     0.021       22     2.5
S_precentral-inf-part                    1358    909   1676  1.898 0.403     0.102     0.019        9     1.0
S_precentral-sup-part                    1309    871   1548  1.942 0.416     0.115     0.026       10     1.5
S_suborbital                              535    364    609  1.921 0.670     0.124     0.017        6     0.3
S_subparietal                             655    445    778  1.933 0.480     0.130     0.029        5     0.9
S_temporal_inf                           1079    797   1635  2.073 0.529     0.132     0.025       11     1.2
S_temporal_sup                           4165   2919   5568  1.912 0.472     0.119     0.030       43     5.3
S_temporal_transverse                     253    161    328  2.270 0.328     0.111     0.018        1     0.2
