# Supplementary material for: Computer assisted diagnosis of Alzheimer’s disease using statistical likelihood-ratio test
Source: PLoS One. 2023 Feb 17;18(2):e0279574. doi: 10.1371/journal.pone.0279574 (PMC9937475; doi:10.1371/journal.pone.0279574)
Supplement: S3 File — (ZIP) [file pone.0279574.s003.zip › AD_Results_MIRIAD/miriad_191_1/stats/lh.aparc.DKTatlas.stats]

# Table of FreeSurfer cortical parcellation anatomical statistics 
# 
# CreationTime 2019/12/18-10:22:56-GMT
# generating_program mris_anatomical_stats
# cvs_version $Id: mris_anatomical_stats.c,v 1.79 2016/03/14 15:15:34 greve Exp $
# mrisurf.c-cvs_version $Id: mrisurf.c,v 1.781.2.6 2016/12/27 16:47:14 zkaufman Exp $
# cmdline mris_anatomical_stats -th3 -mgz -cortex ../label/lh.cortex.label -f ../stats/lh.aparc.DKTatlas.stats -b -a ../label/lh.aparc.DKTatlas.annot -c ../label/aparc.annot.DKTatlas.ctab miriad_191_AD_F_01_MR_1 lh white 
# sysname  Linux
# hostname ada
# machine  x86_64
# user     xzheng
# 
# SUBJECTS_DIR /home/span/acad/xzheng/freesurfer/subjects
# anatomy_type surface
# subjectname miriad_191_AD_F_01_MR_1
# hemi lh
# AnnotationFile ../label/lh.aparc.DKTatlas.annot
# AnnotationFileTimeStamp 2019/12/18 21:22:38
# Measure Cortex, NumVert, Number of Vertices, 101737, unitless
# Measure Cortex, WhiteSurfArea, White Surface Total Area, 67159.5, mm^2
# Measure Cortex, MeanThickness, Mean Thickness, 2.12937, mm
# Measure BrainSeg, BrainSegVol, Brain Segmentation Volume, 909170.000000, mm^3
# Measure BrainSegNotVent, BrainSegVolNotVent, Brain Segmentation Volume Without Ventricles, 857866.000000, mm^3
# Measure BrainSegNotVentSurf, BrainSegVolNotVentSurf, Brain Segmentation Volume Without Ventricles from Surf, 857283.689589, mm^3
# Measure Cortex, CortexVol Total cortical gray matter volume, 327552.104578, mm^3
# Measure SupraTentorial, SupraTentorialVol, Supratentorial volume, 786902.689589, mm^3
# Measure SupraTentorialNotVent, SupraTentorialVolNotVent, Supratentorial volume, 739886.689589, mm^3
# Measure EstimatedTotalIntraCranialVol, eTIV, Estimated Total Intracranial Volume, 1398776.510238, mm^3
# NTableCols 10
# TableCol  1 ColHeader StructName
# TableCol  1 FieldName Structure Name
# TableCol  1 Units     NA
# TableCol  2 ColHeader NumVert
# TableCol  2 FieldName Number of Vertices
# TableCol  2 Units     unitless
# TableCol  3 ColHeader SurfArea
# TableCol  3 FieldName Surface Area
# TableCol  3 Units     mm^2
# TableCol  4 ColHeader GrayVol
# TableCol  4 FieldName Gray Matter Volume
# TableCol  4 Units     mm^3
# TableCol  5 ColHeader ThickAvg 
# TableCol  5 FieldName Average Thickness
# TableCol  5 Units     mm
# TableCol  6 ColHeader ThickStd
# TableCol  6 FieldName Thickness StdDev
# TableCol  6 Units     mm 
# TableCol  7 ColHeader MeanCurv
# TableCol  7 FieldName Integrated Rectified Mean Curvature
# TableCol  7 Units     mm^-1
# TableCol  8 ColHeader GausCurv 
# TableCol  8 FieldName Integrated Rectified Gaussian Curvature
# TableCol  8 Units     mm^-2
# TableCol  9 ColHeader  FoldInd
# TableCol  9 FieldName  Folding Index 
# TableCol  9 Units      unitless 
# TableCol 10 ColHeader CurvInd
# TableCol 10 FieldName Intrinsic Curvature Index
# TableCol 10 Units     unitless
# ColHeaders StructName NumVert SurfArea GrayVol ThickAvg ThickStd MeanCurv GausCurv FoldInd CurvInd
caudalanteriorcingulate                  1641   1059   2611  2.667 0.711     0.141     0.034       28     1.8
caudalmiddlefrontal                      3005   1940   5253  2.307 0.656     0.120     0.029       31     3.3
cuneus                                   2520   1471   2606  1.689 0.421     0.123     0.031       29     3.3
entorhinal                                552    356   1390  2.664 0.832     0.122     0.044       11     0.8
fusiform                                 3283   2322   6675  2.428 0.657     0.143     0.036       51     4.7
inferiorparietal                         5163   3395   7302  1.956 0.500     0.140     0.040       77     8.6
inferiortemporal                         3241   2395   8687  2.550 0.821     0.152     0.046       59     6.7
isthmuscingulate                         1351    843   1978  2.338 0.900     0.121     0.035       17     2.0
lateraloccipital                         6140   3833   7711  1.826 0.518     0.132     0.033       76     8.4
lateralorbitofrontal                     3542   2438   6169  2.306 0.696     0.144     0.038       55     5.6
lingual                                  3546   2315   4393  1.799 0.532     0.142     0.034       49     5.0
medialorbitofrontal                      1897   1293   3268  2.207 0.715     0.114     0.026       28     1.8
middletemporal                           4149   3012   7943  2.211 0.577     0.147     0.038       76     7.0
parahippocampal                           932    629   1623  2.289 0.636     0.102     0.019        7     0.7
paracentral                              2536   1450   3488  2.259 0.478     0.101     0.029       20     3.2
parsopercularis                          1612   1073   2539  2.211 0.449     0.122     0.032       18     2.2
parsorbitalis                             892    604   1528  2.153 0.408     0.125     0.025       12     0.9
parstriangularis                         1760   1232   3025  2.176 0.579     0.136     0.030       24     2.3
pericalcarine                            1398    909   1283  1.527 0.387     0.120     0.030       13     1.7
postcentral                              6421   4158   8677  1.874 0.593     0.116     0.026       67     7.0
posteriorcingulate                       1758   1211   3185  2.509 0.638     0.161     0.048       40     3.4
precentral                               6746   4346   9335  2.039 0.493     0.118     0.030       61     8.9
precuneus                                4549   2909   5948  1.933 0.474     0.127     0.032       51     6.0
rostralanteriorcingulate                 1491   1001   2526  2.425 0.814     0.130     0.029       24     1.7
rostralmiddlefrontal                     3737   2634   6916  2.167 0.656     0.146     0.037       58     5.9
superiorfrontal                          9369   6082  16625  2.353 0.565     0.127     0.034      110    13.2
superiorparietal                         5636   3566   6803  1.738 0.476     0.113     0.024       50     5.5
superiortemporal                         5536   3835  10072  2.224 0.715     0.117     0.029       71     6.4
supramarginal                            4194   2838   6442  2.075 0.588     0.133     0.032       50     5.2
transversetemporal                        535    293    697  2.247 0.360     0.104     0.019        4     0.3
insula                                   2605   1716   5229  2.656 0.912     0.104     0.031       27     3.0
