# Supplementary material for: Computer assisted diagnosis of Alzheimer’s disease using statistical likelihood-ratio test
Source: PLoS One. 2023 Feb 17;18(2):e0279574. doi: 10.1371/journal.pone.0279574 (PMC9937475; doi:10.1371/journal.pone.0279574)
Supplement: S3 File — (ZIP) [file pone.0279574.s003.zip › AD_Results_MIRIAD/miriad_191_1/stats/lh.aparc.pial.stats]

# Table of FreeSurfer cortical parcellation anatomical statistics 
# 
# CreationTime 2019/12/18-10:20:07-GMT
# generating_program mris_anatomical_stats
# cvs_version $Id: mris_anatomical_stats.c,v 1.79 2016/03/14 15:15:34 greve Exp $
# mrisurf.c-cvs_version $Id: mrisurf.c,v 1.781.2.6 2016/12/27 16:47:14 zkaufman Exp $
# cmdline mris_anatomical_stats -th3 -mgz -cortex ../label/lh.cortex.label -f ../stats/lh.aparc.pial.stats -b -a ../label/lh.aparc.annot -c ../label/aparc.annot.ctab miriad_191_AD_F_01_MR_1 lh pial 
# sysname  Linux
# hostname ada
# machine  x86_64
# user     xzheng
# 
# SUBJECTS_DIR /home/span/acad/xzheng/freesurfer/subjects
# anatomy_type surface
# subjectname miriad_191_AD_F_01_MR_1
# hemi lh
# AnnotationFile ../label/lh.aparc.annot
# AnnotationFileTimeStamp 2019/12/18 20:56:26
# Measure Cortex, NumVert, Number of Vertices, 101717, unitless
# Measure Cortex, PialSurfArea, Pial Surface Total Area, 82813.9, mm^2
# Measure Cortex, MeanThickness, Mean Thickness, 2.12952, mm
# Measure BrainSeg, BrainSegVol, Brain Segmentation Volume, 909170.000000, mm^3
# Measure BrainSegNotVent, BrainSegVolNotVent, Brain Segmentation Volume Without Ventricles, 857866.000000, mm^3
# Measure BrainSegNotVentSurf, BrainSegVolNotVentSurf, Brain Segmentation Volume Without Ventricles from Surf, 857283.689589, mm^3
# Measure Cortex, CortexVol Total cortical gray matter volume, 327552.104578, mm^3
# Measure SupraTentorial, SupraTentorialVol, Supratentorial volume, 786902.689589, mm^3
# Measure SupraTentorialNotVent, SupraTentorialVolNotVent, Supratentorial volume, 739886.689589, mm^3
# Measure EstimatedTotalIntraCranialVol, eTIV, Estimated Total Intracranial Volume, 1398776.510238, mm^3
# NTableCols 10
# TableCol  1 ColHeader StructName
# TableCol  1 FieldName Structure Name
# TableCol  1 Units     NA
# TableCol  2 ColHeader NumVert
# TableCol  2 FieldName Number of Vertices
# TableCol  2 Units     unitless
# TableCol  3 ColHeader SurfArea
# TableCol  3 FieldName Surface Area
# TableCol  3 Units     mm^2
# TableCol  4 ColHeader GrayVol
# TableCol  4 FieldName Gray Matter Volume
# TableCol  4 Units     mm^3
# TableCol  5 ColHeader ThickAvg 
# TableCol  5 FieldName Average Thickness
# TableCol  5 Units     mm
# TableCol  6 ColHeader ThickStd
# TableCol  6 FieldName Thickness StdDev
# TableCol  6 Units     mm 
# TableCol  7 ColHeader MeanCurv
# TableCol  7 FieldName Integrated Rectified Mean Curvature
# TableCol  7 Units     mm^-1
# TableCol  8 ColHeader GausCurv 
# TableCol  8 FieldName Integrated Rectified Gaussian Curvature
# TableCol  8 Units     mm^-2
# TableCol  9 ColHeader  FoldInd
# TableCol  9 FieldName  Folding Index 
# TableCol  9 Units      unitless 
# TableCol 10 ColHeader CurvInd
# TableCol 10 FieldName Intrinsic Curvature Index
# TableCol 10 Units     unitless
# ColHeaders StructName NumVert SurfArea GrayVol ThickAvg ThickStd MeanCurv GausCurv FoldInd CurvInd
bankssts                                  992    651   1402  2.059 0.460     0.097     0.019        7     0.8
caudalanteriorcingulate                  1242    892   2106  2.781 0.771     0.127     0.099       47     8.3
caudalmiddlefrontal                      2751   2299   4843  2.315 0.653     0.139     0.032       31     4.0
cuneus                                   1751   1210   1772  1.616 0.354     0.117     0.023       16     1.8
entorhinal                                588    692   1587  2.807 0.913     0.165     0.034        5     0.9
fusiform                                 3511   3426   7615  2.468 0.697     0.178     0.042       54     7.5
inferiorparietal                         4986   4042   7119  1.962 0.489     0.146     0.033       61     7.3
inferiortemporal                         3267   3805   8207  2.487 0.778     0.209     0.043       67     6.9
isthmuscingulate                         1395    943   2055  2.323 0.896     0.125     0.046       27     2.7
lateraloccipital                         6279   4717   7844  1.826 0.526     0.130     0.026       80     7.3
lateralorbitofrontal                     3227   2623   5742  2.326 0.651     0.152     0.029       45     4.1
lingual                                  3401   2632   4292  1.820 0.536     0.135     0.033       46     4.8
medialorbitofrontal                      2260   1848   3652  2.122 0.695     0.120     0.020       24     2.0
middletemporal                           3208   3340   6427  2.243 0.573     0.179     0.034       42     5.3
parahippocampal                           874    803   1571  2.323 0.646     0.135     0.032        8     1.1
paracentral                              2111   1372   2820  2.199 0.480     0.105     0.024       33     2.1
parsopercularis                          1707   1382   2737  2.221 0.449     0.130     0.024       16     1.8
parsorbitalis                             792    858   1531  2.202 0.490     0.190     0.033       13     1.3
parstriangularis                         1518   1297   2642  2.147 0.597     0.154     0.028       19     1.7
pericalcarine                            1458    837   1344  1.533 0.385     0.108     0.032       18     1.8
postcentral                              5673   4690   7654  1.835 0.570     0.125     0.024       42     6.0
posteriorcingulate                       1628   1267   2978  2.541 0.632     0.156     0.053       60     3.5
precentral                               6938   4979   9542  2.030 0.493     0.108     0.024       61     7.2
precuneus                                4574   3149   5877  1.934 0.480     0.126     0.029       54     5.5
rostralanteriorcingulate                 1177    993   2151  2.522 0.860     0.150     0.028       38     1.2
rostralmiddlefrontal                     5387   5032   9604  2.146 0.629     0.173     0.037       79     9.3
superiorfrontal                          8592   6818  15036  2.419 0.532     0.134     0.029       90    10.4
superiorparietal                         7083   5306   8605  1.760 0.489     0.120     0.021       61     6.1
superiortemporal                         4211   3630   6959  2.111 0.619     0.132     0.022       37     4.5
supramarginal                            4588   3525   6943  2.089 0.597     0.134     0.028       49     5.2
frontalpole                               370    355    618  2.162 0.467     0.186     0.039        5     0.6
temporalpole                              538    884   1915  2.936 0.738     0.247     0.038        8     1.1
transversetemporal                        526    342    697  2.254 0.366     0.090     0.015        3     0.2
insula                                   3184   2212   6017  2.669 0.906     0.137     0.040       67     6.0
