# Supplementary material for: Computer assisted diagnosis of Alzheimer’s disease using statistical likelihood-ratio test
Source: PLoS One. 2023 Feb 17;18(2):e0279574. doi: 10.1371/journal.pone.0279574 (PMC9937475; doi:10.1371/journal.pone.0279574)
Supplement: S3 File — (ZIP) [file pone.0279574.s003.zip › AD_Results_MIRIAD/miriad_191_1/stats/lh.aparc.stats]

# Table of FreeSurfer cortical parcellation anatomical statistics 
# 
# CreationTime 2019/12/18-10:19:44-GMT
# generating_program mris_anatomical_stats
# cvs_version $Id: mris_anatomical_stats.c,v 1.79 2016/03/14 15:15:34 greve Exp $
# mrisurf.c-cvs_version $Id: mrisurf.c,v 1.781.2.6 2016/12/27 16:47:14 zkaufman Exp $
# cmdline mris_anatomical_stats -th3 -mgz -cortex ../label/lh.cortex.label -f ../stats/lh.aparc.stats -b -a ../label/lh.aparc.annot -c ../label/aparc.annot.ctab miriad_191_AD_F_01_MR_1 lh white 
# sysname  Linux
# hostname ada
# machine  x86_64
# user     xzheng
# 
# SUBJECTS_DIR /home/span/acad/xzheng/freesurfer/subjects
# anatomy_type surface
# subjectname miriad_191_AD_F_01_MR_1
# hemi lh
# AnnotationFile ../label/lh.aparc.annot
# AnnotationFileTimeStamp 2019/12/18 20:56:26
# Measure Cortex, NumVert, Number of Vertices, 101717, unitless
# Measure Cortex, WhiteSurfArea, White Surface Total Area, 67140.1, mm^2
# Measure Cortex, MeanThickness, Mean Thickness, 2.12952, mm
# Measure BrainSeg, BrainSegVol, Brain Segmentation Volume, 909170.000000, mm^3
# Measure BrainSegNotVent, BrainSegVolNotVent, Brain Segmentation Volume Without Ventricles, 857866.000000, mm^3
# Measure BrainSegNotVentSurf, BrainSegVolNotVentSurf, Brain Segmentation Volume Without Ventricles from Surf, 857283.689589, mm^3
# Measure Cortex, CortexVol Total cortical gray matter volume, 327552.104578, mm^3
# Measure SupraTentorial, SupraTentorialVol, Supratentorial volume, 786902.689589, mm^3
# Measure SupraTentorialNotVent, SupraTentorialVolNotVent, Supratentorial volume, 739886.689589, mm^3
# Measure EstimatedTotalIntraCranialVol, eTIV, Estimated Total Intracranial Volume, 1398776.510238, mm^3
# NTableCols 10
# TableCol  1 ColHeader StructName
# TableCol  1 FieldName Structure Name
# TableCol  1 Units     NA
# TableCol  2 ColHeader NumVert
# TableCol  2 FieldName Number of Vertices
# TableCol  2 Units     unitless
# TableCol  3 ColHeader SurfArea
# TableCol  3 FieldName Surface Area
# TableCol  3 Units     mm^2
# TableCol  4 ColHeader GrayVol
# TableCol  4 FieldName Gray Matter Volume
# TableCol  4 Units     mm^3
# TableCol  5 ColHeader ThickAvg 
# TableCol  5 FieldName Average Thickness
# TableCol  5 Units     mm
# TableCol  6 ColHeader ThickStd
# TableCol  6 FieldName Thickness StdDev
# TableCol  6 Units     mm 
# TableCol  7 ColHeader MeanCurv
# TableCol  7 FieldName Integrated Rectified Mean Curvature
# TableCol  7 Units     mm^-1
# TableCol  8 ColHeader GausCurv 
# TableCol  8 FieldName Integrated Rectified Gaussian Curvature
# TableCol  8 Units     mm^-2
# TableCol  9 ColHeader  FoldInd
# TableCol  9 FieldName  Folding Index 
# TableCol  9 Units      unitless 
# TableCol 10 ColHeader CurvInd
# TableCol 10 FieldName Intrinsic Curvature Index
# TableCol 10 Units     unitless
# ColHeaders StructName NumVert SurfArea GrayVol ThickAvg ThickStd MeanCurv GausCurv FoldInd CurvInd
bankssts                                  992    705   1402  2.059 0.460     0.086     0.016        4     0.6
caudalanteriorcingulate                  1242    794   2106  2.781 0.771     0.142     0.030       24     1.3
caudalmiddlefrontal                      2751   1791   4843  2.315 0.653     0.121     0.029       29     3.0
cuneus                                   1751   1033   1772  1.616 0.354     0.122     0.031       21     2.3
entorhinal                                588    374   1587  2.807 0.913     0.117     0.043       11     0.8
fusiform                                 3511   2508   7615  2.468 0.697     0.146     0.039       57     5.7
inferiorparietal                         4986   3276   7119  1.962 0.489     0.140     0.039       73     7.9
inferiortemporal                         3267   2408   8207  2.487 0.778     0.154     0.044       61     6.2
isthmuscingulate                         1395    867   2055  2.323 0.896     0.124     0.040       20     2.4
lateraloccipital                         6279   3916   7844  1.826 0.526     0.135     0.036       82     9.4
lateralorbitofrontal                     3227   2245   5742  2.326 0.651     0.140     0.033       47     4.4
lingual                                  3401   2218   4292  1.820 0.536     0.141     0.033       46     4.8
medialorbitofrontal                      2260   1549   3652  2.122 0.695     0.110     0.023       29     2.0
middletemporal                           3208   2332   6427  2.243 0.573     0.151     0.038       63     5.5
parahippocampal                           874    592   1571  2.323 0.646     0.099     0.018        6     0.6
paracentral                              2111   1235   2820  2.199 0.480     0.101     0.026       16     2.3
parsopercularis                          1707   1132   2737  2.221 0.449     0.120     0.031       18     2.3
parsorbitalis                             792    546   1531  2.202 0.490     0.154     0.041       16     1.4
parstriangularis                         1518   1069   2642  2.147 0.597     0.135     0.029       21     1.9
pericalcarine                            1458    941   1344  1.533 0.385     0.121     0.031       14     1.8
postcentral                              5673   3670   7654  1.835 0.570     0.113     0.025       57     6.0
posteriorcingulate                       1628   1102   2978  2.541 0.632     0.159     0.047       37     3.0
precentral                               6938   4437   9542  2.030 0.493     0.116     0.029       61     9.0
precuneus                                4574   2947   5877  1.934 0.480     0.129     0.031       52     5.9
rostralanteriorcingulate                 1177    782   2151  2.522 0.860     0.136     0.031       23     1.4
rostralmiddlefrontal                     5387   3772   9604  2.146 0.629     0.147     0.040       85     9.1
superiorfrontal                          8592   5524  15036  2.419 0.532     0.123     0.033       89    11.4
superiorparietal                         7083   4449   8605  1.760 0.489     0.114     0.025       64     7.2
superiortemporal                         4211   2886   6959  2.111 0.619     0.112     0.025       49     4.4
supramarginal                            4588   3101   6943  2.089 0.597     0.136     0.033       57     5.9
frontalpole                               370    214    618  2.162 0.467     0.144     0.050        7     0.7
temporalpole                              538    422   1915  2.936 0.738     0.165     0.062       17     1.6
transversetemporal                        526    287    697  2.254 0.366     0.105     0.019        4     0.3
insula                                   3184   2057   6017  2.669 0.906     0.110     0.034       34     4.1
