# Supplementary material for: Computer assisted diagnosis of Alzheimer’s disease using statistical likelihood-ratio test
Source: PLoS One. 2023 Feb 17;18(2):e0279574. doi: 10.1371/journal.pone.0279574 (PMC9937475; doi:10.1371/journal.pone.0279574)
Supplement: S3 File — (ZIP) [file pone.0279574.s003.zip › AD_Results_MIRIAD/miriad_191_1/stats/lh.curv.stats]

Raw <mean> +- <std> (using 'lh.curv'):                -0.04072 +- 0.1848 
       Raw Min:                                       -1.47030 at vertex 69417   
       Raw Max:                                        1.17850 at vertex 16644   
       Raw Curvature Calculation Type:                discrete
       Raw Mean Vertex Separation (Whole Surface):     0.84332 +- 0.23435 mm
       Raw Total Surface Area:                     65474.04297 mm^2
       Raw Total Number of Vertices:                    109391
       Raw Average Vertex Area (Whole Surface):        0.59853 mm^2
       Raw Natural Surface Integral:               -1514.60034
       Raw Rectified Surface Integral:              8544.03320
       Raw Positive Surface Integral:               3514.71631
       Raw Negative Surface Integral:               5029.31641
       Raw Mean Natural Surface Integral:             -0.01385 across 109391 (100.00%) vertices
       Raw Mean Rectified Surface Integral:            0.07811 across 109391 (100.00%) vertices
       Raw Mean Positive Surface Integral:             0.06920 across 50792 (46.43%) vertices
       Raw Mean Negative Surface Integral:             0.08583 across 58599 (53.57%) vertices
       Raw AreaNorm Natural Surface Integral:         -0.02313 across 65474.296875 (100.00%) mm^2
       Raw AreaNorm Rectified Surface Integral:        0.13049 across 65474.296875 (100.00%) mm^2
       Raw AreaNorm Positive Surface Integral:         0.10832 across 32448.185547 (49.56%) mm^2
       Raw AreaNorm Negative Surface Integral:         0.15228 across 33025.949219 (50.44%) mm^2

Raw <mean> +- <std> (using 'lh.sulc'):                 0.00000 +- 5.2688 
       Raw Min:                                      -14.15297 at vertex 89550   
       Raw Max:                                       15.98395 at vertex 92482   
       Raw Curvature Calculation Type:                discrete
       Raw Mean Vertex Separation (Whole Surface):     0.84332 +- 0.23435 mm
       Raw Total Surface Area:                     65474.04297 mm^2
       Raw Total Number of Vertices:                    109391
       Raw Average Vertex Area (Whole Surface):        0.59853 mm^2
       Raw Natural Surface Integral:               20294.29492
       Raw Rectified Surface Integral:            279466.00000
       Raw Positive Surface Integral:             149880.14062
       Raw Negative Surface Integral:             129585.85156
       Raw Mean Natural Surface Integral:              0.18552 across 109391 (100.00%) vertices
       Raw Mean Rectified Surface Integral:            2.55474 across 109391 (100.00%) vertices
       Raw Mean Positive Surface Integral:             3.00644 across 49853 (45.57%) vertices
       Raw Mean Negative Surface Integral:             2.17652 across 59538 (54.43%) vertices
       Raw AreaNorm Natural Surface Integral:          0.30996 across 65474.296875 (100.00%) mm^2
       Raw AreaNorm Rectified Surface Integral:        4.26833 across 65474.296875 (100.00%) mm^2
       Raw AreaNorm Positive Surface Integral:         4.80297 across 31205.730469 (47.66%) mm^2
       Raw AreaNorm Negative Surface Integral:         3.78150 across 34268.386719 (52.34%) mm^2

K <mean> +- <std> (using 'lh.smoothwm'):               0.23732 +- 4.9111 mm^-2
         K Min:                                      -86.23210 at vertex 74746   
         K Max:                                      598.70361 at vertex 71435   
         K Curvature Calculation Type:                discrete
         K Mean Vertex Separation (Whole Surface):     0.84332 +- 0.23435 mm
         K Total Surface Area:                     65474.04297 mm^2
         K Total Number of Vertices:                    109391
         K Average Vertex Area (Whole Surface):        0.59853 mm^2
         K Natural Surface Integral:                  12.56625
         K Rectified Surface Integral:              4747.66797
         K Positive Surface Integral:               2380.11719
         K Negative Surface Integral:               2367.55103
         K Mean Natural Surface Integral:              0.00011 across 109391 (100.00%) vertices
         K Mean Rectified Surface Integral:            0.04340 across 109391 (100.00%) vertices
         K Mean Positive Surface Integral:             0.04943 across 48155 (44.02%) vertices
         K Mean Negative Surface Integral:             0.03866 across 61236 (55.98%) vertices
         K AreaNorm Natural Surface Integral:          0.00019 across 65474.296875 (100.00%) mm^2
         K AreaNorm Rectified Surface Integral:        0.07251 across 65474.296875 (100.00%) mm^2
         K AreaNorm Positive Surface Integral:         0.10928 across 21779.898438 (33.26%) mm^2
         K AreaNorm Negative Surface Integral:         0.05418 across 43694.386719 (66.74%) mm^2

H <mean> +- <std> (using 'lh.smoothwm'):              -0.07066 +- 0.8441 mm^-1
         H Min:                                      -25.58255 at vertex 71435   
         H Max:                                       39.14032 at vertex 90452   
         H Curvature Calculation Type:                discrete
         H Mean Vertex Separation (Whole Surface):     0.84332 +- 0.23435 mm
         H Total Surface Area:                     65474.04297 mm^2
         H Total Number of Vertices:                    109391
         H Average Vertex Area (Whole Surface):        0.59853 mm^2
         H Natural Surface Integral:               -1496.16602
         H Rectified Surface Integral:             11393.67480
         H Positive Surface Integral:               4948.75439
         H Negative Surface Integral:               6444.92041
         H Mean Natural Surface Integral:             -0.01368 across 109391 (100.00%) vertices
         H Mean Rectified Surface Integral:            0.10416 across 109391 (100.00%) vertices
         H Mean Positive Surface Integral:             0.09197 across 53811 (49.19%) vertices
         H Mean Negative Surface Integral:             0.11596 across 55580 (50.81%) vertices
         H AreaNorm Natural Surface Integral:         -0.02285 across 65474.296875 (100.00%) mm^2
         H AreaNorm Rectified Surface Integral:        0.17402 across 65474.296875 (100.00%) mm^2
         H AreaNorm Positive Surface Integral:         0.14414 across 34333.746094 (52.44%) mm^2
         H AreaNorm Negative Surface Integral:         0.20696 across 31140.417969 (47.56%) mm^2

k1 <mean> +- <std> (using 'lh.smoothwm'):             -0.14290 +- 1.5175 mm^-1
        k1 Min:                                      -50.17256 at vertex 109296  
        k1 Max:                                       70.30360 at vertex 90452   
        k1 Curvature Calculation Type:                discrete
        k1 Mean Vertex Separation (Whole Surface):     0.84332 +- 0.23435 mm
        k1 Total Surface Area:                     65474.04297 mm^2
        k1 Total Number of Vertices:                    109391
        k1 Average Vertex Area (Whole Surface):        0.59853 mm^2
        k1 Natural Surface Integral:               -3662.43652
        k1 Rectified Surface Integral:             25774.26758
        k1 Positive Surface Integral:              11055.91602
        k1 Negative Surface Integral:              14718.35254
        k1 Mean Natural Surface Integral:             -0.03348 across 109391 (100.00%) vertices
        k1 Mean Rectified Surface Integral:            0.23562 across 109391 (100.00%) vertices
        k1 Mean Positive Surface Integral:             0.20546 across 53811 (49.19%) vertices
        k1 Mean Negative Surface Integral:             0.26481 across 55580 (50.81%) vertices
        k1 AreaNorm Natural Surface Integral:         -0.05594 across 65474.296875 (100.00%) mm^2
        k1 AreaNorm Rectified Surface Integral:        0.39365 across 65474.296875 (100.00%) mm^2
        k1 AreaNorm Positive Surface Integral:         0.32201 across 34333.746094 (52.44%) mm^2
        k1 AreaNorm Negative Surface Integral:         0.47264 across 31140.417969 (47.56%) mm^2

k2 <mean> +- <std> (using 'lh.smoothwm'):              0.00159 +- 0.2690 mm^-1
        k2 Min:                                      -18.11506 at vertex 71435   
        k2 Max:                                        9.64529 at vertex 62630   
        k2 Curvature Calculation Type:                discrete
        k2 Mean Vertex Separation (Whole Surface):     0.84332 +- 0.23435 mm
        k2 Total Surface Area:                     65474.04297 mm^2
        k2 Total Number of Vertices:                    109391
        k2 Average Vertex Area (Whole Surface):        0.59853 mm^2
        k2 Natural Surface Integral:                 670.10461
        k2 Rectified Surface Integral:              6972.13330
        k2 Positive Surface Integral:               3821.11890
        k2 Negative Surface Integral:               3151.01440
        k2 Mean Natural Surface Integral:              0.00613 across 109391 (100.00%) vertices
        k2 Mean Rectified Surface Integral:            0.06374 across 109391 (100.00%) vertices
        k2 Mean Positive Surface Integral:             0.06548 across 58359 (53.35%) vertices
        k2 Mean Negative Surface Integral:             0.06175 across 51032 (46.65%) vertices
        k2 AreaNorm Natural Surface Integral:          0.01023 across 65474.296875 (100.00%) mm^2
        k2 AreaNorm Rectified Surface Integral:        0.10649 across 65474.296875 (100.00%) mm^2
        k2 AreaNorm Positive Surface Integral:         0.10916 across 35006.265625 (53.47%) mm^2
        k2 AreaNorm Negative Surface Integral:         0.10342 across 30468.009766 (46.53%) mm^2

S <mean> +- <std> (using 'lh.smoothwm'):               1.92126 +- 30.9272 mm^-2
         S Min:                                        0.00000 at vertex 89      
         S Max:                                     3884.60254 at vertex 90452   
         S Curvature Calculation Type:                discrete
         S Mean Vertex Separation (Whole Surface):     0.84332 +- 0.23435 mm
         S Total Surface Area:                     65474.04297 mm^2
         S Total Number of Vertices:                    109391
         S Average Vertex Area (Whole Surface):        0.59853 mm^2
         S Natural Surface Integral:               27404.22070
         S Rectified Surface Integral:             27404.22070
         S Positive Surface Integral:              27404.22070
         S Negative Surface Integral:                  0.00000
         S Mean Natural Surface Integral:              0.25052 across 109391 (100.00%) vertices
         S Mean Rectified Surface Integral:            0.25052 across 109391 (100.00%) vertices
         S Mean Positive Surface Integral:             0.25052 across 109391 (100.00%) vertices
         S Mean Negative Surface Integral:             0.00000 across 0 (00.00%) vertices
         S AreaNorm Natural Surface Integral:          0.41855 across 65474.296875 (100.00%) mm^2
         S AreaNorm Rectified Surface Integral:        0.41855 across 65474.296875 (100.00%) mm^2
         S AreaNorm Positive Surface Integral:         0.41855 across 65474.296875 (100.00%) mm^2
         S AreaNorm Negative Surface Integral:         0.00000 across 0.000000 (00.00%) mm^2

C <mean> +- <std> (using 'lh.smoothwm'):               0.47276 +- 0.9871 mm^-2
         C Min:                                        0.00132 at vertex 975     
         C Max:                                       50.03114 at vertex 90452   
         C Curvature Calculation Type:                discrete
         C Mean Vertex Separation (Whole Surface):     0.84332 +- 0.23435 mm
         C Total Surface Area:                     65474.04297 mm^2
         C Total Number of Vertices:                    109391
         C Average Vertex Area (Whole Surface):        0.59853 mm^2
         C Natural Surface Integral:               19269.57422
         C Rectified Surface Integral:             19269.57422
         C Positive Surface Integral:              19269.57422
         C Negative Surface Integral:                  0.00000
         C Mean Natural Surface Integral:              0.17615 across 109391 (100.00%) vertices
         C Mean Rectified Surface Integral:            0.17615 across 109391 (100.00%) vertices
         C Mean Positive Surface Integral:             0.17615 across 109391 (100.00%) vertices
         C Mean Negative Surface Integral:             0.00000 across 0 (00.00%) vertices
         C AreaNorm Natural Surface Integral:          0.29431 across 65474.296875 (100.00%) mm^2
         C AreaNorm Rectified Surface Integral:        0.29431 across 65474.296875 (100.00%) mm^2
         C AreaNorm Positive Surface Integral:         0.29431 across 65474.296875 (100.00%) mm^2
         C AreaNorm Negative Surface Integral:         0.00000 across 0.000000 (00.00%) mm^2

BE <mean> +- <std> (using 'lh.smoothwm'):              2.39568 +- 37.9099 mm^-2
        BE Min:                                        0.00000 at vertex 975     
        BE Max:                                     5006.22949 at vertex 90452   
        BE Curvature Calculation Type:                discrete
        BE Mean Vertex Separation (Whole Surface):     0.84332 +- 0.23435 mm
        BE Total Surface Area:                     65474.04297 mm^2
        BE Total Number of Vertices:                    109391
        BE Average Vertex Area (Whole Surface):        0.59853 mm^2
        BE Natural Surface Integral:               27428.15820
        BE Rectified Surface Integral:             27428.15820
        BE Positive Surface Integral:              27428.15820
        BE Negative Surface Integral:                  0.00000
        BE Mean Natural Surface Integral:              0.25074 across 109391 (100.00%) vertices
        BE Mean Rectified Surface Integral:            0.25074 across 109391 (100.00%) vertices
        BE Mean Positive Surface Integral:             0.25074 across 109391 (100.00%) vertices
        BE Mean Negative Surface Integral:             0.00000 across 0 (00.00%) vertices
        BE AreaNorm Natural Surface Integral:          0.41891 across 65474.296875 (100.00%) mm^2
        BE AreaNorm Rectified Surface Integral:        0.41891 across 65474.296875 (100.00%) mm^2
        BE AreaNorm Positive Surface Integral:         0.41891 across 65474.296875 (100.00%) mm^2
        BE AreaNorm Negative Surface Integral:         0.00000 across 0.000000 (00.00%) mm^2

FI <mean> +- <std> (using 'lh.smoothwm'):              2.00900 +- 33.5825 mm^-2
        FI Min:                                        0.00000 at vertex 89      
        FI Max:                                     4381.78320 at vertex 90452   
        FI Curvature Calculation Type:                discrete
        FI Mean Vertex Separation (Whole Surface):     0.84332 +- 0.23435 mm
        FI Total Surface Area:                     65474.04297 mm^2
        FI Total Number of Vertices:                    109391
        FI Average Vertex Area (Whole Surface):        0.59853 mm^2
        FI Natural Surface Integral:               21092.08594
        FI Rectified Surface Integral:             21092.08594
        FI Positive Surface Integral:              21092.08594
        FI Negative Surface Integral:                  0.00000
        FI Mean Natural Surface Integral:              0.19281 across 109391 (100.00%) vertices
        FI Mean Rectified Surface Integral:            0.19281 across 109391 (100.00%) vertices
        FI Mean Positive Surface Integral:             0.19281 across 109391 (100.00%) vertices
        FI Mean Negative Surface Integral:             0.00000 across 0 (00.00%) vertices
        FI AreaNorm Natural Surface Integral:          0.32214 across 65474.296875 (100.00%) mm^2
        FI AreaNorm Rectified Surface Integral:        0.32214 across 65474.296875 (100.00%) mm^2
        FI AreaNorm Positive Surface Integral:         0.32214 across 65474.296875 (100.00%) mm^2
        FI AreaNorm Negative Surface Integral:         0.00000 across 0.000000 (00.00%) mm^2

curv -- calculation type:                                discrete
curv -- Folding Index (FI):                            1678.45483
curv -- Intrinsic Curvature Index - positive (ICIp):    189.40370
curv -- Intrinsic Curvature Index - negative (ICIn):    188.40372
curv -- Intrinsic Curvature Index - natural  (ICIt):      0.99999

Mean across 10 curvatures: 6.7833e-01 +- 9.5771e-01
