# Supplementary material for: Computer assisted diagnosis of Alzheimer’s disease using statistical likelihood-ratio test
Source: PLoS One. 2023 Feb 17;18(2):e0279574. doi: 10.1371/journal.pone.0279574 (PMC9937475; doi:10.1371/journal.pone.0279574)
Supplement: S3 File — (ZIP) [file pone.0279574.s003.zip › AD_Results_MIRIAD/miriad_191_1/stats/lh.w-g.pct.stats]

# Title Segmentation Statistics 
# 
# generating_program mri_segstats
# cvs_version $Id: mri_segstats.c,v 1.121 2016/05/31 17:27:11 greve Exp $
# cmdline mri_segstats --in /home/span/acad/xzheng/freesurfer/subjects/miriad_191_AD_F_01_MR_1/surf/lh.w-g.pct.mgh --annot miriad_191_AD_F_01_MR_1 lh aparc --sum /home/span/acad/xzheng/freesurfer/subjects/miriad_191_AD_F_01_MR_1/stats/lh.w-g.pct.stats --snr 
# sysname  Linux
# hostname ada
# machine  x86_64
# user     xzheng
# anatomy_type surface
# 
# SUBJECTS_DIR /home/span/acad/xzheng/freesurfer/subjects
# subjectname miriad_191_AD_F_01_MR_1
# Annot miriad_191_AD_F_01_MR_1 lh aparc
# ColorTable /tmp/mri_segstats.tmp.miriad_191_AD_F_01_MR_1.lh.200.ctab 
# ColorTableTimeStamp 2019/12/18 21:23:42 
# InVolFile  /home/span/acad/xzheng/freesurfer/subjects/miriad_191_AD_F_01_MR_1/surf/lh.w-g.pct.mgh 
# InVolFileTimeStamp  2019/12/18 21:23:41 
# InVolFrame 0 
# Only reporting non-empty segmentations
# VertexArea_mm2 0.65975 
# TableCol  1 ColHeader Index 
# TableCol  1 FieldName Index 
# TableCol  1 Units     NA 
# TableCol  2 ColHeader SegId 
# TableCol  2 FieldName Segmentation Id
# TableCol  2 Units     NA
# TableCol  3 ColHeader NVertices 
# TableCol  3 FieldName Number of Vertices
# TableCol  3 Units     unitless
# TableCol  4 ColHeader Area_mm2
# TableCol  4 FieldName Area
# TableCol  4 Units     mm^2
# TableCol  5 ColHeader StructName
# TableCol  5 FieldName Structure Name
# TableCol  5 Units     NA
# TableCol  6 ColHeader Mean 
# TableCol  6 FieldName Intensity Mean
# TableCol  6 Units     unknown
# TableCol  7 ColHeader StdDev
# TableCol  7 FieldName Itensity StdDev
# TableCol  7 Units     unknown
# TableCol  8 ColHeader Min
# TableCol  8 FieldName Intensity Min
# TableCol  8 Units     unknown
# TableCol  9 ColHeader Max
# TableCol  9 FieldName Intensity Max
# TableCol  9 Units     unknown
# TableCol 10 ColHeader Range
# TableCol 10 FieldName Intensity Range
# TableCol 10 Units     unknown
# TableCol 11 ColHeader SNR
# TableCol 11 FieldName Intensity SNR
# TableCol 11 Units     none
# NRows 35 
# NTableCols 11 
# ColHeaders  Index SegId NVertices Area_mm2 StructName Mean StdDev Min Max Range SNR  
  1 1000      7604     4990.2  unknown                            0.0393     0.9274   -15.4009    37.4628    52.8637     0.0423 
  2 1001       992      704.5  bankssts                          24.0017     5.3473     4.8582    44.0246    39.1664     4.4886 
  3 1002      1242      794.3  caudalanteriorcingulate           22.7923     8.1563     0.0000    48.6675    48.6675     2.7944 
  4 1003      2751     1790.8  caudalmiddlefrontal               21.0083     5.6647     1.7252    43.4986    41.7734     3.7086 
  5 1005      1751     1033.1  cuneus                            18.1571     8.6597   -12.2064    45.6152    57.8216     2.0967 
  6 1006       588      373.9  entorhinal                        20.4709     8.5853     2.7931    46.6188    43.8257     2.3844 
  7 1007      3511     2507.9  fusiform                          22.6656     8.3243   -33.7813    61.8833    95.6646     2.7228 
  8 1008      4986     3275.8  inferiorparietal                  19.7888     7.2326    -5.6730    50.8423    56.5153     2.7360 
  9 1009      3267     2407.7  inferiortemporal                  24.7998     8.4505   -17.9321    51.5221    69.4542     2.9347 
 10 1010      1395      866.7  isthmuscingulate                  23.1830    10.7499   -36.7861    66.8304   103.6165     2.1566 
 11 1011      6279     3915.7  lateraloccipital                  20.6887     7.9305   -12.6049    58.6989    71.3038     2.6087 
 12 1012      3227     2244.7  lateralorbitofrontal              23.2581     7.8750   -10.9761    54.1242    65.1003     2.9534 
 13 1013      3401     2218.2  lingual                           21.4938     8.2849    -7.5687    57.0673    64.6360     2.5943 
 14 1014      2260     1548.6  medialorbitofrontal               21.8187     9.1920   -25.8836    45.1528    71.0364     2.3737 
 15 1015      3208     2332.0  middletemporal                    23.5357     7.4235    -3.5141    47.0227    50.5368     3.1704 
 16 1016       874      592.0  parahippocampal                   23.8695     9.0628   -55.2614    48.5905   103.8520     2.6338 
 17 1017      2111     1235.3  paracentral                       18.3739     7.8680    -3.6454    48.4093    52.0547     2.3353 
 18 1018      1707     1131.7  parsopercularis                   20.6931     6.2613     0.8907    38.0860    37.1953     3.3049 
 19 1019       792      546.2  parsorbitalis                     21.5854     6.5178     1.3619    37.4846    36.1227     3.3118 
 20 1020      1518     1069.5  parstriangularis                  22.3948     5.9136     1.3426    40.3094    38.9668     3.7870 
 21 1021      1458      940.9  pericalcarine                     18.7795     7.2363    -1.3355    43.3075    44.6429     2.5952 
 22 1022      5673     3670.0  postcentral                       18.1189     6.6184    -5.3817    58.5454    63.9271     2.7377 
 23 1023      1628     1102.3  posteriorcingulate                24.2348     8.3943   -18.3928    48.0628    66.4556     2.8870 
 24 1024      6938     4437.2  precentral                        16.8126     7.0220   -16.7006    45.6146    62.3152     2.3943 
 25 1025      4574     2946.8  precuneus                         20.4059     7.2439     0.5899    58.3044    57.7145     2.8170 
 26 1026      1177      781.7  rostralanteriorcingulate          21.6096    10.1350   -14.2790    81.3367    95.6157     2.1322 
 27 1027      5387     3772.2  rostralmiddlefrontal              21.6242     6.9948    -8.9070    47.7712    56.6782     3.0915 
 28 1028      8592     5524.4  superiorfrontal                   20.3363     6.7857   -14.9518    42.3391    57.2909     2.9969 
 29 1029      7083     4448.7  superiorparietal                  19.6966     6.3541    -4.8671    47.5168    52.3840     3.0998 
 30 1030      4211     2886.5  superiortemporal                  21.3025     6.2125   -17.0643    48.4214    65.4857     3.4290 
 31 1031      4588     3101.1  supramarginal                     21.5996     6.3646    -0.0578    44.9886    45.0465     3.3937 
 32 1032       370      214.4  frontalpole                       18.3175     7.0551   -12.0130    37.1177    49.1306     2.5963 
 33 1033       538      422.1  temporalpole                      25.1691     7.8494    -1.4632    46.1965    47.6597     3.2065 
 34 1034       526      287.0  transversetemporal                17.1539     6.1325     2.1188    36.8972    34.7784     2.7972 
 35 1035      3184     2056.6  insula                            21.5405     8.8954    -7.6558    66.8778    74.5336     2.4215 
