# Supplementary material for: Computer assisted diagnosis of Alzheimer’s disease using statistical likelihood-ratio test
Source: PLoS One. 2023 Feb 17;18(2):e0279574. doi: 10.1371/journal.pone.0279574 (PMC9937475; doi:10.1371/journal.pone.0279574)
Supplement: S3 File — (ZIP) [file pone.0279574.s003.zip › AD_Results_MIRIAD/miriad_191_1/stats/rh.aparc.a2009s.stats]

# Table of FreeSurfer cortical parcellation anatomical statistics 
# 
# CreationTime 2019/12/18-10:22:08-GMT
# generating_program mris_anatomical_stats
# cvs_version $Id: mris_anatomical_stats.c,v 1.79 2016/03/14 15:15:34 greve Exp $
# mrisurf.c-cvs_version $Id: mrisurf.c,v 1.781.2.6 2016/12/27 16:47:14 zkaufman Exp $
# cmdline mris_anatomical_stats -th3 -mgz -cortex ../label/rh.cortex.label -f ../stats/rh.aparc.a2009s.stats -b -a ../label/rh.aparc.a2009s.annot -c ../label/aparc.annot.a2009s.ctab miriad_191_AD_F_01_MR_1 rh white 
# sysname  Linux
# hostname ada
# machine  x86_64
# user     xzheng
# 
# SUBJECTS_DIR /home/span/acad/xzheng/freesurfer/subjects
# anatomy_type surface
# subjectname miriad_191_AD_F_01_MR_1
# hemi rh
# AnnotationFile ../label/rh.aparc.a2009s.annot
# AnnotationFileTimeStamp 2019/12/18 21:21:39
# Measure Cortex, NumVert, Number of Vertices, 102132, unitless
# Measure Cortex, WhiteSurfArea, White Surface Total Area, 68337.3, mm^2
# Measure Cortex, MeanThickness, Mean Thickness, 2.13545, mm
# Measure BrainSeg, BrainSegVol, Brain Segmentation Volume, 909170.000000, mm^3
# Measure BrainSegNotVent, BrainSegVolNotVent, Brain Segmentation Volume Without Ventricles, 857866.000000, mm^3
# Measure BrainSegNotVentSurf, BrainSegVolNotVentSurf, Brain Segmentation Volume Without Ventricles from Surf, 857283.689589, mm^3
# Measure Cortex, CortexVol Total cortical gray matter volume, 327552.104578, mm^3
# Measure SupraTentorial, SupraTentorialVol, Supratentorial volume, 786902.689589, mm^3
# Measure SupraTentorialNotVent, SupraTentorialVolNotVent, Supratentorial volume, 739886.689589, mm^3
# Measure EstimatedTotalIntraCranialVol, eTIV, Estimated Total Intracranial Volume, 1398776.510238, mm^3
# NTableCols 10
# TableCol  1 ColHeader StructName
# TableCol  1 FieldName Structure Name
# TableCol  1 Units     NA
# TableCol  2 ColHeader NumVert
# TableCol  2 FieldName Number of Vertices
# TableCol  2 Units     unitless
# TableCol  3 ColHeader SurfArea
# TableCol  3 FieldName Surface Area
# TableCol  3 Units     mm^2
# TableCol  4 ColHeader GrayVol
# TableCol  4 FieldName Gray Matter Volume
# TableCol  4 Units     mm^3
# TableCol  5 ColHeader ThickAvg 
# TableCol  5 FieldName Average Thickness
# TableCol  5 Units     mm
# TableCol  6 ColHeader ThickStd
# TableCol  6 FieldName Thickness StdDev
# TableCol  6 Units     mm 
# TableCol  7 ColHeader MeanCurv
# TableCol  7 FieldName Integrated Rectified Mean Curvature
# TableCol  7 Units     mm^-1
# TableCol  8 ColHeader GausCurv 
# TableCol  8 FieldName Integrated Rectified Gaussian Curvature
# TableCol  8 Units     mm^-2
# TableCol  9 ColHeader  FoldInd
# TableCol  9 FieldName  Folding Index 
# TableCol  9 Units      unitless 
# TableCol 10 ColHeader CurvInd
# TableCol 10 FieldName Intrinsic Curvature Index
# TableCol 10 Units     unitless
# ColHeaders StructName NumVert SurfArea GrayVol ThickAvg ThickStd MeanCurv GausCurv FoldInd CurvInd
G&S_frontomargin                          765    538    970  1.821 0.371     0.135     0.036       13     1.3
G&S_occipital_inf                        1063    706   1602  2.120 0.470     0.150     0.037       15     1.8
G&S_paracentral                          1271    751   1775  2.000 0.526     0.109     0.029        9     1.5
G&S_subcentral                           1250    812   2021  2.142 0.521     0.137     0.039       19     1.6
G&S_transv_frontopol                     1017    665   1620  1.984 0.509     0.150     0.049       20     2.2
G&S_cingul-Ant                           2565   1762   4318  2.373 0.753     0.124     0.028       34     2.8
G&S_cingul-Mid-Ant                        937    662   1744  2.428 0.666     0.102     0.018        6     0.6
G&S_cingul-Mid-Post                      1004    696   1677  2.332 0.469     0.114     0.021       12     0.8
G_cingul-Post-dorsal                      418    281    831  2.270 0.548     0.165     0.039        9     0.6
G_cingul-Post-ventral                     290    167    412  2.142 0.681     0.115     0.039        4     0.3
G_cuneus                                 1765   1013   1928  1.725 0.487     0.138     0.037       23     3.0
G_front_inf-Opercular                    1138    748   2037  2.249 0.377     0.146     0.042       20     1.7
G_front_inf-Orbital                       474    308    978  2.373 0.475     0.163     0.037       10     0.8
G_front_inf-Triangul                      849    607   1719  2.186 0.445     0.160     0.042       17     1.3
G_front_middle                           3512   2401   8079  2.428 0.686     0.159     0.047       72     7.6
G_front_sup                              5770   3614  10797  2.458 0.551     0.135     0.034       78     8.0
G_Ins_lg&S_cent_ins                       439    275   1172  3.648 0.971     0.085     0.053        5     1.1
G_insular_short                           435    281   1549  3.710 0.729     0.111     0.039        5     0.7
G_occipital_middle                       1690   1128   3485  2.397 0.470     0.163     0.052       37     3.5
G_occipital_sup                          1320    778   1732  1.889 0.448     0.133     0.036       15     2.0
G_oc-temp_lat-fusifor                    1504   1067   3521  2.487 0.528     0.151     0.036       30     2.2
G_oc-temp_med-Lingual                    2702   1626   3573  1.828 0.567     0.136     0.033       39     3.8
G_oc-temp_med-Parahip                     927    570   2181  2.664 0.724     0.119     0.030       13     1.0
G_orbital                                2328   1627   5033  2.387 0.595     0.166     0.048       53     4.6
G_pariet_inf-Angular                     2265   1547   4555  2.290 0.503     0.154     0.046       41     4.7
G_pariet_inf-Supramar                    2264   1518   4593  2.401 0.597     0.145     0.038       35     3.5
G_parietal_sup                           2344   1523   3881  2.060 0.556     0.129     0.031       29     3.0
G_postcentral                            2099   1201   3184  1.915 0.646     0.119     0.046       32     5.0
G_precentral                             2608   1537   4539  2.248 0.635     0.111     0.027       23     3.0
G_precuneus                              2355   1511   3762  2.095 0.523     0.140     0.045       38     4.3
G_rectus                                  797    519   1433  2.164 0.680     0.153     0.034       18     1.2
G_subcallosal                             501    319    567  1.764 1.225     0.103     0.038        8     0.6
G_temp_sup-G_T_transv                     356    191    580  2.298 0.341     0.097     0.018        3     0.2
G_temp_sup-Lateral                       1455    950   3026  2.361 0.519     0.143     0.038       28     2.3
G_temp_sup-Plan_polar                     961    658   1583  2.288 0.737     0.091     0.024        6     0.8
G_temp_sup-Plan_tempo                     609    402    927  2.090 0.436     0.092     0.019        4     0.5
G_temporal_inf                           1772   1242   5170  2.670 0.873     0.164     0.065       52     5.3
G_temporal_middle                        1810   1347   4822  2.516 0.645     0.158     0.048       38     4.1
Lat_Fis-ant-Horizont                      317    223    312  1.717 0.402     0.111     0.023        2     0.2
Lat_Fis-ant-Vertical                      197    137    216  1.721 0.323     0.102     0.016        1     0.1
Lat_Fis-post                             1269    909   1562  1.961 0.593     0.094     0.015        5     0.9
Pole_occipital                           2913   1748   3472  1.850 0.473     0.141     0.035       42     4.2
Pole_temporal                            1355   1008   4878  2.820 0.854     0.173     0.063       34     3.6
S_calcarine                              1989   1340   1866  1.571 0.427     0.127     0.030       19     2.6
S_central                                2655   1892   2584  1.539 0.411     0.109     0.022       17     2.4
S_cingul-Marginalis                       953    655   1286  2.115 0.461     0.100     0.018        5     0.7
S_circular_insula_ant                     522    393    723  2.302 0.518     0.133     0.053        5     1.4
S_circular_insula_inf                     949    633   1134  1.932 0.847     0.068     0.008        2     0.3
S_circular_insula_sup                    1194    840   1747  2.292 0.610     0.102     0.019        6     1.0
S_collat_transv_ant                       748    552   1414  2.262 0.807     0.123     0.019        9     0.6
S_collat_transv_post                      301    208    346  1.789 0.329     0.116     0.027        2     0.3
S_front_inf                              1459   1029   1875  1.874 0.408     0.126     0.029       13     1.8
S_front_middle                           1478   1079   2141  2.027 0.513     0.132     0.030       14     1.9
S_front_sup                              1892   1373   2919  2.134 0.477     0.106     0.018       11     1.5
S_interm_prim-Jensen                      324    233    391  1.843 0.368     0.143     0.020        4     0.3
S_intrapariet&P_trans                    2669   1800   2977  1.762 0.423     0.115     0.024       22     2.5
S_oc_middle&Lunatus                       646    466    695  1.675 0.369     0.122     0.021        5     0.6
S_oc_sup&transversal                     1002    683   1100  1.775 0.395     0.113     0.023        7     1.0
S_occipital_ant                           305    236    527  2.007 0.358     0.121     0.024        3     0.3
S_oc-temp_lat                             826    596   1463  2.211 0.588     0.116     0.028        8     0.9
S_oc-temp_med&Lingual                    1821   1376   2526  2.079 0.570     0.114     0.020       14     1.5
S_orbital_lateral                         356    247    407  1.802 0.307     0.131     0.028        3     0.4
S_orbital_med-olfact                      596    427    690  1.799 0.595     0.104     0.014        4     0.3
S_orbital-H_Shaped                       1123    775   2082  2.487 0.747     0.133     0.028       12     1.4
S_parieto_occipital                      2028   1287   2199  1.767 0.403     0.126     0.033       20     2.8
S_pericallosal                           1230    707    947  2.050 0.910     0.130     0.024       26     1.1
S_postcentral                            2385   1630   2664  1.684 0.413     0.103     0.019       15     1.8
S_precentral-inf-part                    1256    898   1603  1.957 0.387     0.104     0.015        7     0.8
S_precentral-sup-part                    1221    858   1615  2.088 0.428     0.116     0.024        8     1.2
S_suborbital                              241    157    294  1.937 0.603     0.148     0.026        4     0.2
S_subparietal                            1092    756   1522  2.075 0.574     0.133     0.028       11     1.3
S_temporal_inf                            992    709   1509  2.178 0.543     0.134     0.033       11     1.3
S_temporal_sup                           3892   2727   5574  2.099 0.576     0.096     0.018       18     2.8
S_temporal_transverse                     307    207    334  2.064 0.574     0.124     0.022        3     0.3
