# Supplementary material for: Computer assisted diagnosis of Alzheimer’s disease using statistical likelihood-ratio test
Source: PLoS One. 2023 Feb 17;18(2):e0279574. doi: 10.1371/journal.pone.0279574 (PMC9937475; doi:10.1371/journal.pone.0279574)
Supplement: S3 File — (ZIP) [file pone.0279574.s003.zip › AD_Results_MIRIAD/miriad_191_1/stats/rh.aparc.DKTatlas.stats]

# Table of FreeSurfer cortical parcellation anatomical statistics 
# 
# CreationTime 2019/12/18-10:23:19-GMT
# generating_program mris_anatomical_stats
# cvs_version $Id: mris_anatomical_stats.c,v 1.79 2016/03/14 15:15:34 greve Exp $
# mrisurf.c-cvs_version $Id: mrisurf.c,v 1.781.2.6 2016/12/27 16:47:14 zkaufman Exp $
# cmdline mris_anatomical_stats -th3 -mgz -cortex ../label/rh.cortex.label -f ../stats/rh.aparc.DKTatlas.stats -b -a ../label/rh.aparc.DKTatlas.annot -c ../label/aparc.annot.DKTatlas.ctab miriad_191_AD_F_01_MR_1 rh white 
# sysname  Linux
# hostname ada
# machine  x86_64
# user     xzheng
# 
# SUBJECTS_DIR /home/span/acad/xzheng/freesurfer/subjects
# anatomy_type surface
# subjectname miriad_191_AD_F_01_MR_1
# hemi rh
# AnnotationFile ../label/rh.aparc.DKTatlas.annot
# AnnotationFileTimeStamp 2019/12/18 21:22:50
# Measure Cortex, NumVert, Number of Vertices, 102132, unitless
# Measure Cortex, WhiteSurfArea, White Surface Total Area, 68337.3, mm^2
# Measure Cortex, MeanThickness, Mean Thickness, 2.13545, mm
# Measure BrainSeg, BrainSegVol, Brain Segmentation Volume, 909170.000000, mm^3
# Measure BrainSegNotVent, BrainSegVolNotVent, Brain Segmentation Volume Without Ventricles, 857866.000000, mm^3
# Measure BrainSegNotVentSurf, BrainSegVolNotVentSurf, Brain Segmentation Volume Without Ventricles from Surf, 857283.689589, mm^3
# Measure Cortex, CortexVol Total cortical gray matter volume, 327552.104578, mm^3
# Measure SupraTentorial, SupraTentorialVol, Supratentorial volume, 786902.689589, mm^3
# Measure SupraTentorialNotVent, SupraTentorialVolNotVent, Supratentorial volume, 739886.689589, mm^3
# Measure EstimatedTotalIntraCranialVol, eTIV, Estimated Total Intracranial Volume, 1398776.510238, mm^3
# NTableCols 10
# TableCol  1 ColHeader StructName
# TableCol  1 FieldName Structure Name
# TableCol  1 Units     NA
# TableCol  2 ColHeader NumVert
# TableCol  2 FieldName Number of Vertices
# TableCol  2 Units     unitless
# TableCol  3 ColHeader SurfArea
# TableCol  3 FieldName Surface Area
# TableCol  3 Units     mm^2
# TableCol  4 ColHeader GrayVol
# TableCol  4 FieldName Gray Matter Volume
# TableCol  4 Units     mm^3
# TableCol  5 ColHeader ThickAvg 
# TableCol  5 FieldName Average Thickness
# TableCol  5 Units     mm
# TableCol  6 ColHeader ThickStd
# TableCol  6 FieldName Thickness StdDev
# TableCol  6 Units     mm 
# TableCol  7 ColHeader MeanCurv
# TableCol  7 FieldName Integrated Rectified Mean Curvature
# TableCol  7 Units     mm^-1
# TableCol  8 ColHeader GausCurv 
# TableCol  8 FieldName Integrated Rectified Gaussian Curvature
# TableCol  8 Units     mm^-2
# TableCol  9 ColHeader  FoldInd
# TableCol  9 FieldName  Folding Index 
# TableCol  9 Units      unitless 
# TableCol 10 ColHeader CurvInd
# TableCol 10 FieldName Intrinsic Curvature Index
# TableCol 10 Units     unitless
# ColHeaders StructName NumVert SurfArea GrayVol ThickAvg ThickStd MeanCurv GausCurv FoldInd CurvInd
caudalanteriorcingulate                   942    595   1699  2.714 0.825     0.123     0.023       12     1.0
caudalmiddlefrontal                      2526   1750   4471  2.261 0.585     0.123     0.025       25     2.6
cuneus                                   2239   1325   2399  1.722 0.452     0.137     0.036       28     3.5
entorhinal                                413    257   1023  2.615 0.672     0.121     0.036        7     0.6
fusiform                                 3066   2245   6138  2.374 0.616     0.138     0.030       46     3.6
inferiorparietal                         5214   3634   8823  2.168 0.523     0.139     0.037       70     8.3
inferiortemporal                         3660   2588   9840  2.559 0.869     0.147     0.050       74     8.1
isthmuscingulate                         1143    673   1416  1.932 0.727     0.125     0.031       18     1.2
lateraloccipital                         5853   3740   8200  1.987 0.462     0.145     0.038       86     9.0
lateralorbitofrontal                     3823   2626   6763  2.278 0.667     0.146     0.037       66     6.0
lingual                                  4056   2575   4989  1.784 0.533     0.134     0.030       53     5.2
medialorbitofrontal                      2040   1347   3094  2.001 0.827     0.129     0.034       38     2.6
middletemporal                           3838   2778   7993  2.350 0.658     0.127     0.034       50     5.9
parahippocampal                           941    650   1764  2.353 0.719     0.097     0.017        9     0.5
paracentral                              2166   1312   2932  2.176 0.574     0.113     0.027       16     2.6
parsopercularis                          1998   1333   3051  2.126 0.435     0.128     0.032       26     2.4
parsorbitalis                            1010    696   1892  2.299 0.524     0.154     0.041       19     1.6
parstriangularis                         1607   1157   2600  2.035 0.475     0.139     0.032       22     1.8
pericalcarine                            1638   1092   1377  1.408 0.274     0.128     0.034       15     2.3
postcentral                              6003   3881   7950  1.792 0.579     0.113     0.031       62     8.6
posteriorcingulate                       1221    849   1914  2.160 0.534     0.137     0.025       24     1.2
precentral                               6299   4094   8995  2.034 0.566     0.116     0.027       54     6.7
precuneus                                5505   3572   7590  2.003 0.487     0.132     0.037       68     8.5
rostralanteriorcingulate                 1018    661   1903  2.825 0.863     0.137     0.034       18     1.3
rostralmiddlefrontal                     4582   3232   8222  2.156 0.626     0.152     0.044       73     9.3
superiorfrontal                         10925   7354  19069  2.269 0.572     0.126     0.030      125    13.4
superiorparietal                         5857   3823   8038  1.872 0.523     0.115     0.025       57     6.3
superiortemporal                         5333   3633   9702  2.214 0.639     0.114     0.029       64     6.2
supramarginal                            4290   2932   7325  2.200 0.601     0.133     0.031       54     5.6
transversetemporal                        488    267    650  2.137 0.420     0.105     0.020        5     0.4
insula                                   2438   1664   5150  2.859 1.028     0.097     0.031       19     3.6
