# Supplementary material for: Computer assisted diagnosis of Alzheimer’s disease using statistical likelihood-ratio test
Source: PLoS One. 2023 Feb 17;18(2):e0279574. doi: 10.1371/journal.pone.0279574 (PMC9937475; doi:10.1371/journal.pone.0279574)
Supplement: S3 File — (ZIP) [file pone.0279574.s003.zip › AD_Results_MIRIAD/miriad_191_1/stats/rh.aparc.pial.stats]

# Table of FreeSurfer cortical parcellation anatomical statistics 
# 
# CreationTime 2019/12/18-10:20:55-GMT
# generating_program mris_anatomical_stats
# cvs_version $Id: mris_anatomical_stats.c,v 1.79 2016/03/14 15:15:34 greve Exp $
# mrisurf.c-cvs_version $Id: mrisurf.c,v 1.781.2.6 2016/12/27 16:47:14 zkaufman Exp $
# cmdline mris_anatomical_stats -th3 -mgz -cortex ../label/rh.cortex.label -f ../stats/rh.aparc.pial.stats -b -a ../label/rh.aparc.annot -c ../label/aparc.annot.ctab miriad_191_AD_F_01_MR_1 rh pial 
# sysname  Linux
# hostname ada
# machine  x86_64
# user     xzheng
# 
# SUBJECTS_DIR /home/span/acad/xzheng/freesurfer/subjects
# anatomy_type surface
# subjectname miriad_191_AD_F_01_MR_1
# hemi rh
# AnnotationFile ../label/rh.aparc.annot
# AnnotationFileTimeStamp 2019/12/18 20:56:37
# Measure Cortex, NumVert, Number of Vertices, 102107, unitless
# Measure Cortex, PialSurfArea, Pial Surface Total Area, 84976.2, mm^2
# Measure Cortex, MeanThickness, Mean Thickness, 2.13548, mm
# Measure BrainSeg, BrainSegVol, Brain Segmentation Volume, 909170.000000, mm^3
# Measure BrainSegNotVent, BrainSegVolNotVent, Brain Segmentation Volume Without Ventricles, 857866.000000, mm^3
# Measure BrainSegNotVentSurf, BrainSegVolNotVentSurf, Brain Segmentation Volume Without Ventricles from Surf, 857283.689589, mm^3
# Measure Cortex, CortexVol Total cortical gray matter volume, 327552.104578, mm^3
# Measure SupraTentorial, SupraTentorialVol, Supratentorial volume, 786902.689589, mm^3
# Measure SupraTentorialNotVent, SupraTentorialVolNotVent, Supratentorial volume, 739886.689589, mm^3
# Measure EstimatedTotalIntraCranialVol, eTIV, Estimated Total Intracranial Volume, 1398776.510238, mm^3
# NTableCols 10
# TableCol  1 ColHeader StructName
# TableCol  1 FieldName Structure Name
# TableCol  1 Units     NA
# TableCol  2 ColHeader NumVert
# TableCol  2 FieldName Number of Vertices
# TableCol  2 Units     unitless
# TableCol  3 ColHeader SurfArea
# TableCol  3 FieldName Surface Area
# TableCol  3 Units     mm^2
# TableCol  4 ColHeader GrayVol
# TableCol  4 FieldName Gray Matter Volume
# TableCol  4 Units     mm^3
# TableCol  5 ColHeader ThickAvg 
# TableCol  5 FieldName Average Thickness
# TableCol  5 Units     mm
# TableCol  6 ColHeader ThickStd
# TableCol  6 FieldName Thickness StdDev
# TableCol  6 Units     mm 
# TableCol  7 ColHeader MeanCurv
# TableCol  7 FieldName Integrated Rectified Mean Curvature
# TableCol  7 Units     mm^-1
# TableCol  8 ColHeader GausCurv 
# TableCol  8 FieldName Integrated Rectified Gaussian Curvature
# TableCol  8 Units     mm^-2
# TableCol  9 ColHeader  FoldInd
# TableCol  9 FieldName  Folding Index 
# TableCol  9 Units      unitless 
# TableCol 10 ColHeader CurvInd
# TableCol 10 FieldName Intrinsic Curvature Index
# TableCol 10 Units     unitless
# ColHeaders StructName NumVert SurfArea GrayVol ThickAvg ThickStd MeanCurv GausCurv FoldInd CurvInd
bankssts                                  854    599   1278  2.061 0.420     0.127     0.025       11     0.9
caudalanteriorcingulate                   875    643   1598  2.720 0.842     0.118     0.023       19     0.9
caudalmiddlefrontal                      2415   2139   4338  2.265 0.590     0.134     0.026       21     2.6
cuneus                                   1750   1272   1874  1.705 0.448     0.126     0.027       18     2.0
entorhinal                                512    679   1298  2.579 0.668     0.223     0.047        8     1.4
fusiform                                 3320   3240   7018  2.418 0.648     0.174     0.038       49     5.7
inferiorparietal                         5125   4245   8673  2.163 0.526     0.140     0.028       56     6.4
inferiortemporal                         3380   3996   8721  2.504 0.855     0.210     0.042       57     7.4
isthmuscingulate                         1159    782   1450  1.940 0.735     0.134     0.036       27     1.6
lateraloccipital                         5828   4562   8253  2.003 0.461     0.140     0.030       75     7.7
lateralorbitofrontal                     3582   2890   6044  2.195 0.760     0.154     0.037       92     5.3
lingual                                  4116   3198   5082  1.785 0.534     0.133     0.033       61     6.0
medialorbitofrontal                      2518   2005   3730  2.040 0.714     0.130     0.029       36     3.6
middletemporal                           3183   3376   6979  2.403 0.676     0.175     0.032       41     4.9
parahippocampal                           888    810   1667  2.358 0.720     0.138     0.031       10     1.1
paracentral                              2043   1307   2701  2.135 0.556     0.109     0.025       26     2.3
parsopercularis                          1616   1233   2509  2.200 0.399     0.129     0.026       16     1.6
parsorbitalis                            1092   1151   2398  2.507 0.514     0.183     0.030       13     1.5
parstriangularis                         1913   1726   3083  2.014 0.478     0.157     0.027       24     2.3
pericalcarine                            1679    979   1425  1.417 0.283     0.112     0.030       19     2.1
postcentral                              5402   4496   7284  1.799 0.590     0.118     0.023       38     5.4
posteriorcingulate                       1199    921   1905  2.187 0.544     0.137     0.025       29     1.2
precentral                               6559   4976   9476  2.051 0.578     0.116     0.026       79     6.7
precuneus                                5280   3745   7230  1.994 0.493     0.126     0.028       54     6.0
rostralanteriorcingulate                  718    510   1453  3.098 0.683     0.111     0.023        6     0.5
rostralmiddlefrontal                     6342   5904  11062  2.120 0.606     0.168     0.036       84    11.0
superiorfrontal                          8702   7202  15350  2.328 0.552     0.134     0.027       88     9.2
superiorparietal                         7157   5515   9517  1.865 0.509     0.122     0.023       71     7.0
superiortemporal                         4118   3463   6704  2.142 0.579     0.127     0.022       36     4.2
supramarginal                            4608   3801   7827  2.190 0.598     0.137     0.028       46     5.6
frontalpole                               430    427    742  2.084 0.474     0.184     0.033        5     0.7
temporalpole                              559    928   2082  2.965 0.742     0.265     0.059        8     1.6
transversetemporal                        505    337    667  2.144 0.441     0.093     0.015        3     0.3
insula                                   2680   1922   5520  2.803 1.049     0.122     0.021       26     2.4
