# Supplementary material for: Computer assisted diagnosis of Alzheimer’s disease using statistical likelihood-ratio test
Source: PLoS One. 2023 Feb 17;18(2):e0279574. doi: 10.1371/journal.pone.0279574 (PMC9937475; doi:10.1371/journal.pone.0279574)
Supplement: S3 File — (ZIP) [file pone.0279574.s003.zip › AD_Results_MIRIAD/miriad_191_1/stats/rh.aparc.stats]

# Table of FreeSurfer cortical parcellation anatomical statistics 
# 
# CreationTime 2019/12/18-10:20:30-GMT
# generating_program mris_anatomical_stats
# cvs_version $Id: mris_anatomical_stats.c,v 1.79 2016/03/14 15:15:34 greve Exp $
# mrisurf.c-cvs_version $Id: mrisurf.c,v 1.781.2.6 2016/12/27 16:47:14 zkaufman Exp $
# cmdline mris_anatomical_stats -th3 -mgz -cortex ../label/rh.cortex.label -f ../stats/rh.aparc.stats -b -a ../label/rh.aparc.annot -c ../label/aparc.annot.ctab miriad_191_AD_F_01_MR_1 rh white 
# sysname  Linux
# hostname ada
# machine  x86_64
# user     xzheng
# 
# SUBJECTS_DIR /home/span/acad/xzheng/freesurfer/subjects
# anatomy_type surface
# subjectname miriad_191_AD_F_01_MR_1
# hemi rh
# AnnotationFile ../label/rh.aparc.annot
# AnnotationFileTimeStamp 2019/12/18 20:56:37
# Measure Cortex, NumVert, Number of Vertices, 102107, unitless
# Measure Cortex, WhiteSurfArea, White Surface Total Area, 68322, mm^2
# Measure Cortex, MeanThickness, Mean Thickness, 2.13548, mm
# Measure BrainSeg, BrainSegVol, Brain Segmentation Volume, 909170.000000, mm^3
# Measure BrainSegNotVent, BrainSegVolNotVent, Brain Segmentation Volume Without Ventricles, 857866.000000, mm^3
# Measure BrainSegNotVentSurf, BrainSegVolNotVentSurf, Brain Segmentation Volume Without Ventricles from Surf, 857283.689589, mm^3
# Measure Cortex, CortexVol Total cortical gray matter volume, 327552.104578, mm^3
# Measure SupraTentorial, SupraTentorialVol, Supratentorial volume, 786902.689589, mm^3
# Measure SupraTentorialNotVent, SupraTentorialVolNotVent, Supratentorial volume, 739886.689589, mm^3
# Measure EstimatedTotalIntraCranialVol, eTIV, Estimated Total Intracranial Volume, 1398776.510238, mm^3
# NTableCols 10
# TableCol  1 ColHeader StructName
# TableCol  1 FieldName Structure Name
# TableCol  1 Units     NA
# TableCol  2 ColHeader NumVert
# TableCol  2 FieldName Number of Vertices
# TableCol  2 Units     unitless
# TableCol  3 ColHeader SurfArea
# TableCol  3 FieldName Surface Area
# TableCol  3 Units     mm^2
# TableCol  4 ColHeader GrayVol
# TableCol  4 FieldName Gray Matter Volume
# TableCol  4 Units     mm^3
# TableCol  5 ColHeader ThickAvg 
# TableCol  5 FieldName Average Thickness
# TableCol  5 Units     mm
# TableCol  6 ColHeader ThickStd
# TableCol  6 FieldName Thickness StdDev
# TableCol  6 Units     mm 
# TableCol  7 ColHeader MeanCurv
# TableCol  7 FieldName Integrated Rectified Mean Curvature
# TableCol  7 Units     mm^-1
# TableCol  8 ColHeader GausCurv 
# TableCol  8 FieldName Integrated Rectified Gaussian Curvature
# TableCol  8 Units     mm^-2
# TableCol  9 ColHeader  FoldInd
# TableCol  9 FieldName  Folding Index 
# TableCol  9 Units      unitless 
# TableCol 10 ColHeader CurvInd
# TableCol 10 FieldName Intrinsic Curvature Index
# TableCol 10 Units     unitless
# ColHeaders StructName NumVert SurfArea GrayVol ThickAvg ThickStd MeanCurv GausCurv FoldInd CurvInd
bankssts                                  854    612   1278  2.061 0.420     0.110     0.023        6     0.8
caudalanteriorcingulate                   875    549   1598  2.720 0.842     0.121     0.023       11     0.9
caudalmiddlefrontal                      2415   1676   4338  2.265 0.590     0.121     0.025       24     2.5
cuneus                                   1750   1040   1874  1.705 0.448     0.138     0.037       23     2.8
entorhinal                                512    337   1298  2.579 0.668     0.145     0.060        9     1.1
fusiform                                 3320   2410   7018  2.418 0.648     0.141     0.032       52     4.4
inferiorparietal                         5125   3587   8673  2.163 0.526     0.135     0.036       65     7.8
inferiortemporal                         3380   2407   8721  2.504 0.855     0.146     0.049       69     7.4
isthmuscingulate                         1159    684   1450  1.940 0.735     0.125     0.032       18     1.2
lateraloccipital                         5828   3745   8253  2.003 0.461     0.144     0.037       84     8.9
lateralorbitofrontal                     3582   2515   6044  2.195 0.760     0.144     0.038       54     5.7
lingual                                  4116   2619   5082  1.785 0.534     0.134     0.030       53     5.4
medialorbitofrontal                      2518   1696   3730  2.040 0.714     0.122     0.028       38     2.6
middletemporal                           3183   2308   6979  2.403 0.676     0.132     0.037       47     5.2
parahippocampal                           888    604   1667  2.358 0.720     0.097     0.016        8     0.5
paracentral                              2043   1258   2701  2.135 0.556     0.112     0.026       14     2.4
parsopercularis                          1616   1065   2509  2.200 0.399     0.124     0.032       21     1.9
parsorbitalis                            1092    762   2398  2.507 0.514     0.170     0.049       25     2.2
parstriangularis                         1913   1352   3083  2.014 0.478     0.140     0.033       27     2.3
pericalcarine                            1679   1125   1425  1.417 0.283     0.133     0.035       17     2.6
postcentral                              5402   3486   7284  1.799 0.590     0.111     0.031       56     8.0
posteriorcingulate                       1199    836   1905  2.187 0.544     0.138     0.025       24     1.2
precentral                               6559   4250   9476  2.051 0.578     0.115     0.027       55     7.0
precuneus                                5280   3430   7230  1.994 0.493     0.131     0.036       65     7.9
rostralanteriorcingulate                  718    435   1453  3.098 0.683     0.141     0.039       14     1.1
rostralmiddlefrontal                     6342   4458  11062  2.120 0.606     0.148     0.040      104    11.8
superiorfrontal                          8702   5821  15350  2.328 0.552     0.124     0.028       93     9.7
superiorparietal                         7157   4613   9517  1.865 0.509     0.119     0.027       72     8.2
superiortemporal                         4118   2753   6704  2.142 0.579     0.104     0.022       40     3.8
supramarginal                            4608   3133   7827  2.190 0.598     0.135     0.032       59     6.0
frontalpole                               430    261    742  2.084 0.474     0.161     0.073       11     1.3
temporalpole                              559    417   2082  2.965 0.742     0.174     0.058       17     1.5
transversetemporal                        505    278    667  2.144 0.441     0.110     0.021        5     0.4
insula                                   2680   1804   5520  2.803 1.049     0.095     0.028       21     3.4
