# Supplementary material for: Computer assisted diagnosis of Alzheimer’s disease using statistical likelihood-ratio test
Source: PLoS One. 2023 Feb 17;18(2):e0279574. doi: 10.1371/journal.pone.0279574 (PMC9937475; doi:10.1371/journal.pone.0279574)
Supplement: S3 File — (ZIP) [file pone.0279574.s003.zip › AD_Results_MIRIAD/miriad_191_1/stats/rh.BA_exvivo.thresh.stats]

# Table of FreeSurfer cortical parcellation anatomical statistics 
# 
# CreationTime 2019/12/18-10:53:56-GMT
# generating_program mris_anatomical_stats
# cvs_version $Id: mris_anatomical_stats.c,v 1.79 2016/03/14 15:15:34 greve Exp $
# mrisurf.c-cvs_version $Id: mrisurf.c,v 1.781.2.6 2016/12/27 16:47:14 zkaufman Exp $
# cmdline mris_anatomical_stats -th3 -mgz -f ../stats/rh.BA_exvivo.thresh.stats -b -a ./rh.BA_exvivo.thresh.annot -c ./BA_exvivo.thresh.ctab miriad_191_AD_F_01_MR_1 rh white 
# sysname  Linux
# hostname ada
# machine  x86_64
# user     xzheng
# 
# SUBJECTS_DIR /home/span/acad/xzheng/freesurfer/subjects
# anatomy_type surface
# subjectname miriad_191_AD_F_01_MR_1
# hemi rh
# AnnotationFile ./rh.BA_exvivo.thresh.annot
# AnnotationFileTimeStamp 2019/12/18 21:53:33
# Measure Cortex, NumVert, Number of Vertices, 109387, unitless
# Measure Cortex, WhiteSurfArea, White Surface Total Area, 73223, mm^2
# Measure BrainSeg, BrainSegVol, Brain Segmentation Volume, 909170.000000, mm^3
# Measure BrainSegNotVent, BrainSegVolNotVent, Brain Segmentation Volume Without Ventricles, 857866.000000, mm^3
# Measure BrainSegNotVentSurf, BrainSegVolNotVentSurf, Brain Segmentation Volume Without Ventricles from Surf, 857283.689589, mm^3
# Measure Cortex, CortexVol Total cortical gray matter volume, 327552.104578, mm^3
# Measure SupraTentorial, SupraTentorialVol, Supratentorial volume, 786902.689589, mm^3
# Measure SupraTentorialNotVent, SupraTentorialVolNotVent, Supratentorial volume, 739886.689589, mm^3
# Measure EstimatedTotalIntraCranialVol, eTIV, Estimated Total Intracranial Volume, 1398776.510238, mm^3
# NTableCols 10
# TableCol  1 ColHeader StructName
# TableCol  1 FieldName Structure Name
# TableCol  1 Units     NA
# TableCol  2 ColHeader NumVert
# TableCol  2 FieldName Number of Vertices
# TableCol  2 Units     unitless
# TableCol  3 ColHeader SurfArea
# TableCol  3 FieldName Surface Area
# TableCol  3 Units     mm^2
# TableCol  4 ColHeader GrayVol
# TableCol  4 FieldName Gray Matter Volume
# TableCol  4 Units     mm^3
# TableCol  5 ColHeader ThickAvg 
# TableCol  5 FieldName Average Thickness
# TableCol  5 Units     mm
# TableCol  6 ColHeader ThickStd
# TableCol  6 FieldName Thickness StdDev
# TableCol  6 Units     mm 
# TableCol  7 ColHeader MeanCurv
# TableCol  7 FieldName Integrated Rectified Mean Curvature
# TableCol  7 Units     mm^-1
# TableCol  8 ColHeader GausCurv 
# TableCol  8 FieldName Integrated Rectified Gaussian Curvature
# TableCol  8 Units     mm^-2
# TableCol  9 ColHeader  FoldInd
# TableCol  9 FieldName  Folding Index 
# TableCol  9 Units      unitless 
# TableCol 10 ColHeader CurvInd
# TableCol 10 FieldName Intrinsic Curvature Index
# TableCol 10 Units     unitless
# ColHeaders StructName NumVert SurfArea GrayVol ThickAvg ThickStd MeanCurv GausCurv FoldInd CurvInd
BA1_exvivo                                603    328    938  2.002 0.570     0.126     0.049        9     1.4
BA2_exvivo                               1645   1061   2373  1.795 0.677     0.096     0.036       17     3.1
BA3a_exvivo                               897    626    663  1.376 0.240     0.133     0.028        7     1.0
BA3b_exvivo                              1330    919   1288  1.401 0.241     0.109     0.022       12     1.4
BA4a_exvivo                               868    520   1079  2.082 0.626     0.114     0.029        6     1.2
BA4p_exvivo                               937    674   1135  1.761 0.429     0.106     0.024        4     1.0
BA6_exvivo                               4572   2813   7889  2.398 0.572     0.113     0.030       42     5.1
BA44_exvivo                               759    513   1362  2.252 0.396     0.135     0.036       13     1.1
BA45_exvivo                               993    714   1805  2.043 0.479     0.156     0.038       17     1.5
V1_exvivo                                2946   1867   2761  1.469 0.347     0.124     0.034       30     4.4
V2_exvivo                                3637   2192   4395  1.837 0.492     0.143     0.036       54     5.5
MT_exvivo                                 196    156    445  2.210 0.479     0.183     0.071        4     0.6
perirhinal_exvivo                         300    185    720  2.550 0.597     0.105     0.029        3     0.3
entorhinal_exvivo                         193    129    474  2.964 0.815     0.088     0.012        1     0.1
