# Supplementary material for: Computer assisted diagnosis of Alzheimer’s disease using statistical likelihood-ratio test
Source: PLoS One. 2023 Feb 17;18(2):e0279574. doi: 10.1371/journal.pone.0279574 (PMC9937475; doi:10.1371/journal.pone.0279574)
Supplement: S3 File — (ZIP) [file pone.0279574.s003.zip › AD_Results_MIRIAD/miriad_191_1/stats/rh.curv.stats]

Raw <mean> +- <std> (using 'rh.curv'):                -0.04038 +- 0.1827 
       Raw Min:                                       -1.42445 at vertex 78039   
       Raw Max:                                        1.51605 at vertex 44696   
       Raw Curvature Calculation Type:                discrete
       Raw Mean Vertex Separation (Whole Surface):     0.84882 +- 0.23328 mm
       Raw Total Surface Area:                     66396.32031 mm^2
       Raw Total Number of Vertices:                    109387
       Raw Average Vertex Area (Whole Surface):        0.60699 mm^2
       Raw Natural Surface Integral:               -1518.02148
       Raw Rectified Surface Integral:              8559.64453
       Raw Positive Surface Integral:               3520.81152
       Raw Negative Surface Integral:               5038.83301
       Raw Mean Natural Surface Integral:             -0.01388 across 109387 (100.00%) vertices
       Raw Mean Rectified Surface Integral:            0.07825 across 109387 (100.00%) vertices
       Raw Mean Positive Surface Integral:             0.06930 across 50806 (46.45%) vertices
       Raw Mean Negative Surface Integral:             0.08601 across 58581 (53.55%) vertices
       Raw AreaNorm Natural Surface Integral:         -0.02286 across 66396.156250 (100.00%) mm^2
       Raw AreaNorm Rectified Surface Integral:        0.12892 across 66396.156250 (100.00%) mm^2
       Raw AreaNorm Positive Surface Integral:         0.10698 across 32911.238281 (49.57%) mm^2
       Raw AreaNorm Negative Surface Integral:         0.15048 across 33484.964844 (50.43%) mm^2

Raw <mean> +- <std> (using 'rh.sulc'):                -0.00000 +- 5.2672 
       Raw Min:                                      -12.94757 at vertex 109237  
       Raw Max:                                       17.19705 at vertex 42545   
       Raw Curvature Calculation Type:                discrete
       Raw Mean Vertex Separation (Whole Surface):     0.84882 +- 0.23328 mm
       Raw Total Surface Area:                     66396.32031 mm^2
       Raw Total Number of Vertices:                    109387
       Raw Average Vertex Area (Whole Surface):        0.60699 mm^2
       Raw Natural Surface Integral:               22349.54297
       Raw Rectified Surface Integral:            283425.65625
       Raw Positive Surface Integral:             152887.59375
       Raw Negative Surface Integral:             130538.05469
       Raw Mean Natural Surface Integral:              0.20432 across 109387 (100.00%) vertices
       Raw Mean Rectified Surface Integral:            2.59104 across 109387 (100.00%) vertices
       Raw Mean Positive Surface Integral:             3.01482 across 50712 (46.36%) vertices
       Raw Mean Negative Surface Integral:             2.22476 across 58675 (53.64%) vertices
       Raw AreaNorm Natural Surface Integral:          0.33661 across 66396.156250 (100.00%) mm^2
       Raw AreaNorm Rectified Surface Integral:        4.26871 across 66396.156250 (100.00%) mm^2
       Raw AreaNorm Positive Surface Integral:         4.73713 across 32274.298828 (48.61%) mm^2
       Raw AreaNorm Negative Surface Integral:         3.82564 across 34121.925781 (51.39%) mm^2

K <mean> +- <std> (using 'rh.smoothwm'):               0.24213 +- 8.4360 mm^-2
         K Min:                                      -69.89218 at vertex 21580   
         K Max:                                     1829.04968 at vertex 78487   
         K Curvature Calculation Type:                discrete
         K Mean Vertex Separation (Whole Surface):     0.84882 +- 0.23328 mm
         K Total Surface Area:                     66396.32031 mm^2
         K Total Number of Vertices:                    109387
         K Average Vertex Area (Whole Surface):        0.60699 mm^2
         K Natural Surface Integral:                  12.56644
         K Rectified Surface Integral:              4721.02344
         K Positive Surface Integral:               2366.79492
         K Negative Surface Integral:               2354.22852
         K Mean Natural Surface Integral:              0.00011 across 109387 (100.00%) vertices
         K Mean Rectified Surface Integral:            0.04316 across 109387 (100.00%) vertices
         K Mean Positive Surface Integral:             0.04963 across 47685 (43.59%) vertices
         K Mean Negative Surface Integral:             0.03815 across 61702 (56.41%) vertices
         K AreaNorm Natural Surface Integral:          0.00019 across 66396.156250 (100.00%) mm^2
         K AreaNorm Rectified Surface Integral:        0.07110 across 66396.156250 (100.00%) mm^2
         K AreaNorm Positive Surface Integral:         0.10864 across 21785.804688 (32.81%) mm^2
         K AreaNorm Negative Surface Integral:         0.05277 across 44610.460938 (67.19%) mm^2

H <mean> +- <std> (using 'rh.smoothwm'):              -0.07164 +- 0.8304 mm^-1
         H Min:                                      -28.82673 at vertex 52763   
         H Max:                                       56.45123 at vertex 78487   
         H Curvature Calculation Type:                discrete
         H Mean Vertex Separation (Whole Surface):     0.84882 +- 0.23328 mm
         H Total Surface Area:                     66396.32031 mm^2
         H Total Number of Vertices:                    109387
         H Average Vertex Area (Whole Surface):        0.60699 mm^2
         H Natural Surface Integral:               -1501.09326
         H Rectified Surface Integral:             11381.20508
         H Positive Surface Integral:               4940.05566
         H Negative Surface Integral:               6441.14893
         H Mean Natural Surface Integral:             -0.01372 across 109387 (100.00%) vertices
         H Mean Rectified Surface Integral:            0.10405 across 109387 (100.00%) vertices
         H Mean Positive Surface Integral:             0.09084 across 54382 (49.72%) vertices
         H Mean Negative Surface Integral:             0.11710 across 55005 (50.28%) vertices
         H AreaNorm Natural Surface Integral:         -0.02261 across 66396.156250 (100.00%) mm^2
         H AreaNorm Rectified Surface Integral:        0.17141 across 66396.156250 (100.00%) mm^2
         H AreaNorm Positive Surface Integral:         0.14050 across 35161.429688 (52.96%) mm^2
         H AreaNorm Negative Surface Integral:         0.20622 across 31234.808594 (47.04%) mm^2

k1 <mean> +- <std> (using 'rh.smoothwm'):             -0.14436 +- 1.4845 mm^-1
        k1 Min:                                      -49.97837 at vertex 52763   
        k1 Max:                                       93.29810 at vertex 78487   
        k1 Curvature Calculation Type:                discrete
        k1 Mean Vertex Separation (Whole Surface):     0.84882 +- 0.23328 mm
        k1 Total Surface Area:                     66396.32031 mm^2
        k1 Total Number of Vertices:                    109387
        k1 Average Vertex Area (Whole Surface):        0.60699 mm^2
        k1 Natural Surface Integral:               -3636.67969
        k1 Rectified Surface Integral:             25803.75000
        k1 Positive Surface Integral:              11083.53516
        k1 Negative Surface Integral:              14720.21484
        k1 Mean Natural Surface Integral:             -0.03325 across 109387 (100.00%) vertices
        k1 Mean Rectified Surface Integral:            0.23589 across 109387 (100.00%) vertices
        k1 Mean Positive Surface Integral:             0.20381 across 54382 (49.72%) vertices
        k1 Mean Negative Surface Integral:             0.26762 across 55005 (50.28%) vertices
        k1 AreaNorm Natural Surface Integral:         -0.05477 across 66396.156250 (100.00%) mm^2
        k1 AreaNorm Rectified Surface Integral:        0.38863 across 66396.156250 (100.00%) mm^2
        k1 AreaNorm Positive Surface Integral:         0.31522 across 35161.429688 (52.96%) mm^2
        k1 AreaNorm Negative Surface Integral:         0.47128 across 31234.808594 (47.04%) mm^2

k2 <mean> +- <std> (using 'rh.smoothwm'):              0.00107 +- 0.2648 mm^-1
        k2 Min:                                      -10.05982 at vertex 33710   
        k2 Max:                                       19.60436 at vertex 78487   
        k2 Curvature Calculation Type:                discrete
        k2 Mean Vertex Separation (Whole Surface):     0.84882 +- 0.23328 mm
        k2 Total Surface Area:                     66396.32031 mm^2
        k2 Total Number of Vertices:                    109387
        k2 Average Vertex Area (Whole Surface):        0.60699 mm^2
        k2 Natural Surface Integral:                 634.49316
        k2 Rectified Surface Integral:              6985.87598
        k2 Positive Surface Integral:               3810.18457
        k2 Negative Surface Integral:               3175.69141
        k2 Mean Natural Surface Integral:              0.00580 across 109387 (100.00%) vertices
        k2 Mean Rectified Surface Integral:            0.06386 across 109387 (100.00%) vertices
        k2 Mean Positive Surface Integral:             0.06568 across 58014 (53.04%) vertices
        k2 Mean Negative Surface Integral:             0.06182 across 51373 (46.96%) vertices
        k2 AreaNorm Natural Surface Integral:          0.00956 across 66396.156250 (100.00%) mm^2
        k2 AreaNorm Rectified Surface Integral:        0.10522 across 66396.156250 (100.00%) mm^2
        k2 AreaNorm Positive Surface Integral:         0.10836 across 35160.839844 (52.96%) mm^2
        k2 AreaNorm Negative Surface Integral:         0.10167 across 31235.306641 (47.04%) mm^2

S <mean> +- <std> (using 'rh.smoothwm'):               1.81051 +- 31.8755 mm^-2
         S Min:                                        0.00000 at vertex 14      
         S Max:                                     5430.76758 at vertex 78487   
         S Curvature Calculation Type:                discrete
         S Mean Vertex Separation (Whole Surface):     0.84882 +- 0.23328 mm
         S Total Surface Area:                     66396.32031 mm^2
         S Total Number of Vertices:                    109387
         S Average Vertex Area (Whole Surface):        0.60699 mm^2
         S Natural Surface Integral:               27321.46875
         S Rectified Surface Integral:             27321.46875
         S Positive Surface Integral:              27321.46875
         S Negative Surface Integral:                  0.00000
         S Mean Natural Surface Integral:              0.24977 across 109387 (100.00%) vertices
         S Mean Rectified Surface Integral:            0.24977 across 109387 (100.00%) vertices
         S Mean Positive Surface Integral:             0.24977 across 109387 (100.00%) vertices
         S Mean Negative Surface Integral:             0.00000 across 0 (00.00%) vertices
         S AreaNorm Natural Surface Integral:          0.41149 across 66396.156250 (100.00%) mm^2
         S AreaNorm Rectified Surface Integral:        0.41149 across 66396.156250 (100.00%) mm^2
         S AreaNorm Positive Surface Integral:         0.41149 across 66396.156250 (100.00%) mm^2
         S AreaNorm Negative Surface Integral:         0.00000 across 0.000000 (00.00%) mm^2

C <mean> +- <std> (using 'rh.smoothwm'):               0.46490 +- 0.9650 mm^-2
         C Min:                                        0.00134 at vertex 14367   
         C Max:                                       67.41241 at vertex 78487   
         C Curvature Calculation Type:                discrete
         C Mean Vertex Separation (Whole Surface):     0.84882 +- 0.23328 mm
         C Total Surface Area:                     66396.32031 mm^2
         C Total Number of Vertices:                    109387
         C Average Vertex Area (Whole Surface):        0.60699 mm^2
         C Natural Surface Integral:               19295.83398
         C Rectified Surface Integral:             19295.83398
         C Positive Surface Integral:              19295.83398
         C Negative Surface Integral:                  0.00000
         C Mean Natural Surface Integral:              0.17640 across 109387 (100.00%) vertices
         C Mean Rectified Surface Integral:            0.17640 across 109387 (100.00%) vertices
         C Mean Positive Surface Integral:             0.17640 across 109387 (100.00%) vertices
         C Mean Negative Surface Integral:             0.00000 across 0 (00.00%) vertices
         C AreaNorm Natural Surface Integral:          0.29062 across 66396.156250 (100.00%) mm^2
         C AreaNorm Rectified Surface Integral:        0.29062 across 66396.156250 (100.00%) mm^2
         C AreaNorm Positive Surface Integral:         0.29062 across 66396.156250 (100.00%) mm^2
         C AreaNorm Negative Surface Integral:         0.00000 across 0.000000 (00.00%) mm^2

BE <mean> +- <std> (using 'rh.smoothwm'):              2.29474 +- 46.2457 mm^-2
        BE Min:                                        0.00000 at vertex 14367   
        BE Max:                                     9088.86719 at vertex 78487   
        BE Curvature Calculation Type:                discrete
        BE Mean Vertex Separation (Whole Surface):     0.84882 +- 0.23328 mm
        BE Total Surface Area:                     66396.32031 mm^2
        BE Total Number of Vertices:                    109387
        BE Average Vertex Area (Whole Surface):        0.60699 mm^2
        BE Natural Surface Integral:               27346.00977
        BE Rectified Surface Integral:             27346.00977
        BE Positive Surface Integral:              27346.00977
        BE Negative Surface Integral:                  0.00000
        BE Mean Natural Surface Integral:              0.24999 across 109387 (100.00%) vertices
        BE Mean Rectified Surface Integral:            0.24999 across 109387 (100.00%) vertices
        BE Mean Positive Surface Integral:             0.24999 across 109387 (100.00%) vertices
        BE Mean Negative Surface Integral:             0.00000 across 0 (00.00%) vertices
        BE AreaNorm Natural Surface Integral:          0.41186 across 66396.156250 (100.00%) mm^2
        BE AreaNorm Rectified Surface Integral:        0.41186 across 66396.156250 (100.00%) mm^2
        BE AreaNorm Positive Surface Integral:         0.41186 across 66396.156250 (100.00%) mm^2
        BE AreaNorm Negative Surface Integral:         0.00000 across 0.000000 (00.00%) mm^2

FI <mean> +- <std> (using 'rh.smoothwm'):              1.90720 +- 37.2835 mm^-2
        FI Min:                                        0.00000 at vertex 14      
        FI Max:                                     6875.48633 at vertex 78487   
        FI Curvature Calculation Type:                discrete
        FI Mean Vertex Separation (Whole Surface):     0.84882 +- 0.23328 mm
        FI Total Surface Area:                     66396.32031 mm^2
        FI Total Number of Vertices:                    109387
        FI Average Vertex Area (Whole Surface):        0.60699 mm^2
        FI Natural Surface Integral:               21046.00000
        FI Rectified Surface Integral:             21046.00000
        FI Positive Surface Integral:              21046.00000
        FI Negative Surface Integral:                  0.00000
        FI Mean Natural Surface Integral:              0.19240 across 109387 (100.00%) vertices
        FI Mean Rectified Surface Integral:            0.19240 across 109387 (100.00%) vertices
        FI Mean Positive Surface Integral:             0.19240 across 109387 (100.00%) vertices
        FI Mean Negative Surface Integral:             0.00000 across 0 (00.00%) vertices
        FI AreaNorm Natural Surface Integral:          0.31698 across 66396.156250 (100.00%) mm^2
        FI AreaNorm Rectified Surface Integral:        0.31698 across 66396.156250 (100.00%) mm^2
        FI AreaNorm Positive Surface Integral:         0.31698 across 66396.156250 (100.00%) mm^2
        FI AreaNorm Negative Surface Integral:         0.00000 across 0.000000 (00.00%) mm^2

curv -- calculation type:                                discrete
curv -- Folding Index (FI):                            1674.78748
curv -- Intrinsic Curvature Index - positive (ICIp):    188.34355
curv -- Intrinsic Curvature Index - negative (ICIn):    187.34355
curv -- Intrinsic Curvature Index - natural  (ICIt):      1.00001

Mean across 10 curvatures: 6.4642e-01 +- 9.1132e-01
