# Supplementary material for: Computer assisted diagnosis of Alzheimer’s disease using statistical likelihood-ratio test
Source: PLoS One. 2023 Feb 17;18(2):e0279574. doi: 10.1371/journal.pone.0279574 (PMC9937475; doi:10.1371/journal.pone.0279574)
Supplement: S3 File — (ZIP) [file pone.0279574.s003.zip › AD_Results_MIRIAD/miriad_191_1/stats/rh.w-g.pct.stats]

# Title Segmentation Statistics 
# 
# generating_program mri_segstats
# cvs_version $Id: mri_segstats.c,v 1.121 2016/05/31 17:27:11 greve Exp $
# cmdline mri_segstats --in /home/span/acad/xzheng/freesurfer/subjects/miriad_191_AD_F_01_MR_1/surf/rh.w-g.pct.mgh --annot miriad_191_AD_F_01_MR_1 rh aparc --sum /home/span/acad/xzheng/freesurfer/subjects/miriad_191_AD_F_01_MR_1/stats/rh.w-g.pct.stats --snr 
# sysname  Linux
# hostname ada
# machine  x86_64
# user     xzheng
# anatomy_type surface
# 
# SUBJECTS_DIR /home/span/acad/xzheng/freesurfer/subjects
# subjectname miriad_191_AD_F_01_MR_1
# Annot miriad_191_AD_F_01_MR_1 rh aparc
# ColorTable /tmp/mri_segstats.tmp.miriad_191_AD_F_01_MR_1.rh.175.ctab 
# ColorTableTimeStamp 2019/12/18 21:23:46 
# InVolFile  /home/span/acad/xzheng/freesurfer/subjects/miriad_191_AD_F_01_MR_1/surf/rh.w-g.pct.mgh 
# InVolFileTimeStamp  2019/12/18 21:23:45 
# InVolFrame 0 
# Only reporting non-empty segmentations
# VertexArea_mm2 0.669394 
# TableCol  1 ColHeader Index 
# TableCol  1 FieldName Index 
# TableCol  1 Units     NA 
# TableCol  2 ColHeader SegId 
# TableCol  2 FieldName Segmentation Id
# TableCol  2 Units     NA
# TableCol  3 ColHeader NVertices 
# TableCol  3 FieldName Number of Vertices
# TableCol  3 Units     unitless
# TableCol  4 ColHeader Area_mm2
# TableCol  4 FieldName Area
# TableCol  4 Units     mm^2
# TableCol  5 ColHeader StructName
# TableCol  5 FieldName Structure Name
# TableCol  5 Units     NA
# TableCol  6 ColHeader Mean 
# TableCol  6 FieldName Intensity Mean
# TableCol  6 Units     unknown
# TableCol  7 ColHeader StdDev
# TableCol  7 FieldName Itensity StdDev
# TableCol  7 Units     unknown
# TableCol  8 ColHeader Min
# TableCol  8 FieldName Intensity Min
# TableCol  8 Units     unknown
# TableCol  9 ColHeader Max
# TableCol  9 FieldName Intensity Max
# TableCol  9 Units     unknown
# TableCol 10 ColHeader Range
# TableCol 10 FieldName Intensity Range
# TableCol 10 Units     unknown
# TableCol 11 ColHeader SNR
# TableCol 11 FieldName Intensity SNR
# TableCol 11 Units     none
# NRows 35 
# NTableCols 11 
# ColHeaders  Index SegId NVertices Area_mm2 StructName Mean StdDev Min Max Range SNR  
  1 2000      7280     4901.0  unknown                            0.0581     1.0354     0.0000    30.2512    30.2512     0.0561 
  2 2001       854      611.7  bankssts                          23.5073     5.7724     6.1337    40.8918    34.7582     4.0723 
  3 2002       875      548.8  caudalanteriorcingulate           26.8519     8.3127     7.6647    53.3516    45.6869     3.2302 
  4 2003      2415     1676.0  caudalmiddlefrontal               20.0277     5.9156     0.1147    40.9230    40.8083     3.3856 
  5 2005      1750     1039.6  cuneus                            18.2474     7.2298    -7.0001    42.4316    49.4316     2.5239 
  6 2006       512      336.6  entorhinal                        20.0965     7.9304    -2.1725    42.3509    44.5233     2.5341 
  7 2007      3320     2409.6  fusiform                          24.1452     7.0991    -5.3307    47.3300    52.6607     3.4012 
  8 2008      5125     3586.5  inferiorparietal                  20.8867     6.9522   -20.5651    41.6652    62.2303     3.0043 
  9 2009      3380     2406.7  inferiortemporal                  23.3258     8.4465   -54.7779    49.1017   103.8796     2.7616 
 10 2010      1159      684.5  isthmuscingulate                  23.7107     8.4792    -3.4284    70.8128    74.2412     2.7963 
 11 2011      5828     3745.0  lateraloccipital                  20.3157     7.2191    -2.9783    48.4796    51.4579     2.8142 
 12 2012      3582     2514.7  lateralorbitofrontal              22.0442     9.1900   -26.1332    81.4927   107.6259     2.3987 
 13 2013      4116     2619.0  lingual                           19.7867     8.2805   -68.1508    51.2065   119.3573     2.3895 
 14 2014      2518     1695.7  medialorbitofrontal               21.5060    11.3238   -74.4644    51.8035   126.2679     1.8992 
 15 2015      3183     2308.4  middletemporal                    23.1592     7.1059   -13.0685    41.0427    54.1112     3.2591 
 16 2016       888      603.8  parahippocampal                   24.4766     5.9510     0.3166    46.8409    46.5243     4.1130 
 17 2017      2043     1258.1  paracentral                       18.4263     7.7216    -0.7879    43.3179    44.1058     2.3863 
 18 2018      1616     1065.1  parsopercularis                   20.6316     6.5586     2.0350    39.9740    37.9391     3.1457 
 19 2019      1092      762.2  parsorbitalis                     22.1927     7.1367     1.8106    48.7207    46.9101     3.1097 
 20 2020      1913     1351.5  parstriangularis                  21.6369     6.0541    -1.2846    39.0672    40.3518     3.5739 
 21 2021      1679     1124.7  pericalcarine                     18.5718     6.9803   -26.0561    39.9575    66.0136     2.6606 
 22 2022      5402     3485.8  postcentral                       17.7634     7.8882   -49.9732    60.5125   110.4857     2.2519 
 23 2023      1199      835.8  posteriorcingulate                29.0293     8.3046     6.4249    53.2722    46.8473     3.4956 
 24 2024      6559     4249.7  precentral                        16.9327     6.9193   -11.7354    41.0946    52.8300     2.4472 
 25 2025      5280     3429.8  precuneus                         20.6093     7.5642   -26.8258    61.0082    87.8340     2.7246 
 26 2026       718      435.3  rostralanteriorcingulate          24.2777     7.6193     0.3619    48.5438    48.1819     3.1863 
 27 2027      6342     4457.6  rostralmiddlefrontal              22.2749     7.2653    -6.6927    57.6341    64.3269     3.0659 
 28 2028      8702     5820.8  superiorfrontal                   21.1460     6.7091   -10.4689    44.4288    54.8977     3.1519 
 29 2029      7157     4613.0  superiorparietal                  19.7186     6.3795    -3.4706    42.8977    46.3683     3.0910 
 30 2030      4118     2752.7  superiortemporal                  22.8732     5.9776     2.5780    48.3258    45.7478     3.8265 
 31 2031      4608     3133.5  supramarginal                     21.0713     6.2990     1.4159    40.2489    38.8330     3.3452 
 32 2032       430      261.4  frontalpole                       18.9834     7.0427    -1.3691    38.4354    39.8045     2.6955 
 33 2033       559      416.7  temporalpole                      24.5400    10.1672   -20.5642    61.4629    82.0270     2.4136 
 34 2034       505      277.6  transversetemporal                16.8234     6.4460     3.6975    44.3744    40.6769     2.6099 
 35 2035      2680     1804.2  insula                            23.9488     7.4848    -2.4219    56.7992    59.2211     3.1996 
