# Supplementary material for: Computer assisted diagnosis of Alzheimer’s disease using statistical likelihood-ratio test
Source: PLoS One. 2023 Feb 17;18(2):e0279574. doi: 10.1371/journal.pone.0279574 (PMC9937475; doi:10.1371/journal.pone.0279574)
Supplement: S3 File — (ZIP) [file pone.0279574.s003.zip › AD_Results_MIRIAD/miriad_191_1/stats/wmparc.stats]

# Title Segmentation Statistics 
# 
# generating_program mri_segstats
# cvs_version $Id: mri_segstats.c,v 1.121 2016/05/31 17:27:11 greve Exp $
# cmdline mri_segstats --seg mri/wmparc.mgz --sum stats/wmparc.stats --pv mri/norm.mgz --excludeid 0 --brainmask mri/brainmask.mgz --in mri/norm.mgz --in-intensity-name norm --in-intensity-units MR --subject miriad_191_AD_F_01_MR_1 --surf-wm-vol --ctab /home/span/acad/xzheng/freesurfer/WMParcStatsLUT.txt --etiv 
# sysname  Linux
# hostname ada
# machine  x86_64
# user     xzheng
# anatomy_type volume
# 
# SUBJECTS_DIR /home/span/acad/xzheng/freesurfer/subjects
# subjectname miriad_191_AD_F_01_MR_1
# Measure VentricleChoroidVol, VentricleChoroidVol, Volume of ventricles and choroid plexus, 47016.000000, mm^3
# Measure lhCerebralWhiteMatter, lhCerebralWhiteMatterVol, Left hemisphere cerebral white matter volume, 184595.812862, mm^3
# Measure rhCerebralWhiteMatter, rhCerebralWhiteMatterVol, Right hemisphere cerebral white matter volume, 184543.772149, mm^3
# Measure CerebralWhiteMatter, CerebralWhiteMatterVol, Total cerebral white matter volume, 369139.585011, mm^3
# Measure Mask, MaskVol, Mask Volume, 1400778.000000, mm^3
# Measure EstimatedTotalIntraCranialVol, eTIV, Estimated Total Intracranial Volume, 1398776.510238, mm^3
# SegVolFile mri/wmparc.mgz 
# SegVolFileTimeStamp  2019/12/18 21:38:41 
# ColorTable /home/span/acad/xzheng/freesurfer/WMParcStatsLUT.txt 
# ColorTableTimeStamp 2017/01/19 09:00:02 
# InVolFile  mri/norm.mgz 
# InVolFileTimeStamp  2019/12/18 14:14:01 
# InVolFrame 0 
# PVVolFile  mri/norm.mgz 
# PVVolFileTimeStamp  2019/12/18 14:14:01 
# ExcludeSegId 0 
# Only reporting non-empty segmentations
# VoxelVolume_mm3 1 
# TableCol  1 ColHeader Index 
# TableCol  1 FieldName Index 
# TableCol  1 Units     NA 
# TableCol  2 ColHeader SegId 
# TableCol  2 FieldName Segmentation Id
# TableCol  2 Units     NA
# TableCol  3 ColHeader NVoxels 
# TableCol  3 FieldName Number of Voxels
# TableCol  3 Units     unitless
# TableCol  4 ColHeader Volume_mm3
# TableCol  4 FieldName Volume
# TableCol  4 Units     mm^3
# TableCol  5 ColHeader StructName
# TableCol  5 FieldName Structure Name
# TableCol  5 Units     NA
# TableCol  6 ColHeader normMean 
# TableCol  6 FieldName Intensity normMean
# TableCol  6 Units     MR
# TableCol  7 ColHeader normStdDev
# TableCol  7 FieldName Itensity normStdDev
# TableCol  7 Units     MR
# TableCol  8 ColHeader normMin
# TableCol  8 FieldName Intensity normMin
# TableCol  8 Units     MR
# TableCol  9 ColHeader normMax
# TableCol  9 FieldName Intensity normMax
# TableCol  9 Units     MR
# TableCol 10 ColHeader normRange
# TableCol 10 FieldName Intensity normRange
# TableCol 10 Units     MR
# NRows 70 
# NTableCols 10 
# ColHeaders  Index SegId NVoxels Volume_mm3 StructName normMean normStdDev normMin normMax normRange  
  1 3001      2145     2153.9  wm-lh-bankssts                    98.8354     7.9209    77.0000   115.0000    38.0000 
  2 3002      2363     2328.5  wm-lh-caudalanteriorcingulate     97.5904    12.8321    37.0000   118.0000    81.0000 
  3 3003      5008     5001.0  wm-lh-caudalmiddlefrontal         97.2692     8.7899    72.0000   115.0000    43.0000 
  4 3005      1993     2069.1  wm-lh-cuneus                      97.2654     7.5924    76.0000   118.0000    42.0000 
  5 3006       551      636.0  wm-lh-entorhinal                  82.9782     6.8919    67.0000   104.0000    37.0000 
  6 3007      4947     4963.3  wm-lh-fusiform                    88.6376     9.5310    62.0000   115.0000    53.0000 
  7 3008      6915     7044.3  wm-lh-inferiorparietal            95.3893     9.5846    58.0000   120.0000    62.0000 
  8 3009      4643     4659.4  wm-lh-inferiortemporal            89.8359    10.6671    64.0000   115.0000    51.0000 
  9 3010      3694     3766.8  wm-lh-isthmuscingulate            99.5574    11.8724    33.0000   117.0000    84.0000 
 10 3011      8340     8576.0  wm-lh-lateraloccipital            93.0655     8.7547    62.0000   119.0000    57.0000 
 11 3012      5304     5360.8  wm-lh-lateralorbitofrontal        97.6273    11.0048    66.0000   120.0000    54.0000 
 12 3013      4376     4532.8  wm-lh-lingual                     91.2925     9.1545    48.0000   114.0000    66.0000 
 13 3014      2920     2940.5  wm-lh-medialorbitofrontal         96.7630    10.6451    36.0000   121.0000    85.0000 
 14 3015      3604     3774.2  wm-lh-middletemporal              88.5078    10.4345    65.0000   114.0000    49.0000 
 15 3016      1154     1313.1  wm-lh-parahippocampal             85.2132     7.2929    46.0000   107.0000    61.0000 
 16 3017      4042     4045.9  wm-lh-paracentral                 94.7457     9.0760    70.0000   118.0000    48.0000 
 17 3018      2443     2445.2  wm-lh-parsopercularis             93.7749    10.1369    70.0000   116.0000    46.0000 
 18 3019       685      683.8  wm-lh-parsorbitalis               82.7007     8.2989    66.0000   107.0000    41.0000 
 19 3020      2459     2481.1  wm-lh-parstriangularis            91.6316    10.2997    68.0000   114.0000    46.0000 
 20 3021      2349     2312.2  wm-lh-pericalcarine               94.5194     9.0877    45.0000   118.0000    73.0000 
 21 3022      7108     7459.1  wm-lh-postcentral                 93.8119     8.6352    70.0000   120.0000    50.0000 
 22 3023      4072     4037.5  wm-lh-posteriorcingulate         100.6660    10.5351    44.0000   120.0000    76.0000 
 23 3024     13482    13695.1  wm-lh-precentral                  95.7309     8.5811    67.0000   118.0000    51.0000 
 24 3025      7666     7674.1  wm-lh-precuneus                   97.4301    10.4503    37.0000   123.0000    86.0000 
 25 3026      2021     1972.4  wm-lh-rostralanteriorcingulate    96.7506    13.7974    25.0000   121.0000    96.0000 
 26 3027      7978     7974.0  wm-lh-rostralmiddlefrontal        94.5293    10.1183    66.0000   116.0000    50.0000 
 27 3028     14283    14466.9  wm-lh-superiorfrontal             97.1432     9.1307    69.0000   119.0000    50.0000 
 28 3029     10926    11285.7  wm-lh-superiorparietal            98.0659     9.0559    73.0000   122.0000    49.0000 
 29 3030      5727     6015.3  wm-lh-superiortemporal            93.9027     9.8271    64.0000   116.0000    52.0000 
 30 3031      6839     6935.8  wm-lh-supramarginal               96.5062     9.9078    70.0000   122.0000    52.0000 
 31 3032       260      259.3  wm-lh-frontalpole                 91.5115     7.3671    78.0000   108.0000    30.0000 
 32 3033       394      448.9  wm-lh-temporalpole                77.5812     7.6527    62.0000    97.0000    35.0000 
 33 3034       794      800.8  wm-lh-transversetemporal         101.2859     6.5884    80.0000   119.0000    39.0000 
 34 3035      8659     8704.9  wm-lh-insula                      98.2838     9.6861    47.0000   118.0000    71.0000 
 35 4001      1858     1832.2  wm-rh-bankssts                    95.9182     8.2754    73.0000   114.0000    41.0000 
 36 4002      1945     1970.8  wm-rh-caudalanteriorcingulate     96.9131    12.0175    40.0000   117.0000    77.0000 
 37 4003      4774     4839.0  wm-rh-caudalmiddlefrontal         96.7447     9.4329    72.0000   122.0000    50.0000 
 38 4005      1882     1972.4  wm-rh-cuneus                      95.2322     7.1042    71.0000   114.0000    43.0000 
 39 4006       445      516.5  wm-rh-entorhinal                  80.2135     6.9775    63.0000    98.0000    35.0000 
 40 4007      4843     4926.2  wm-rh-fusiform                    88.5057     9.3480    56.0000   113.0000    57.0000 
 41 4008      8425     8545.5  wm-rh-inferiorparietal            94.9301    10.0043    68.0000   119.0000    51.0000 
 42 4009      4209     4291.5  wm-rh-inferiortemporal            88.9206    10.7111    59.0000   117.0000    58.0000 
 43 4010      2845     2876.4  wm-rh-isthmuscingulate            98.4091    11.8458    18.0000   116.0000    98.0000 
 44 4011      7792     7991.1  wm-rh-lateraloccipital            92.2544     9.0226    66.0000   115.0000    49.0000 
 45 4012      6370     6492.2  wm-rh-lateralorbitofrontal        96.1355    10.8550    31.0000   118.0000    87.0000 
 46 4013      4855     5098.9  wm-rh-lingual                     89.3619     8.5441    25.0000   109.0000    84.0000 
 47 4014      3167     3187.0  wm-rh-medialorbitofrontal         96.2176    12.4190    27.0000   118.0000    91.0000 
 48 4015      4317     4513.5  wm-rh-middletemporal              92.0628    10.0263    64.0000   114.0000    50.0000 
 49 4016      1165     1335.6  wm-rh-parahippocampal             87.3193     7.8360    62.0000   105.0000    43.0000 
 50 4017      4714     4730.2  wm-rh-paracentral                 94.0458     8.9529    60.0000   118.0000    58.0000 
 51 4018      2617     2595.6  wm-rh-parsopercularis             95.4115    10.0398    72.0000   118.0000    46.0000 
 52 4019       966      980.6  wm-rh-parsorbitalis               84.1035     7.9106    66.0000   106.0000    40.0000 
 53 4020      2754     2797.9  wm-rh-parstriangularis            90.7934    10.6763    68.0000   115.0000    47.0000 
 54 4021      2914     2930.9  wm-rh-pericalcarine               93.1898     8.2506    18.0000   112.0000    94.0000 
 55 4022      6401     6822.5  wm-rh-postcentral                 91.3654     8.7181    65.0000   116.0000    51.0000 
 56 4023      2912     2960.2  wm-rh-posteriorcingulate         100.5786    10.2465    45.0000   119.0000    74.0000 
 57 4024     13421    13609.4  wm-rh-precentral                  93.6264     8.3615    59.0000   116.0000    57.0000 
 58 4025      8372     8409.5  wm-rh-precuneus                   95.4495     9.7561    47.0000   124.0000    77.0000 
 59 4026      1428     1433.5  wm-rh-rostralanteriorcingulate   100.5511    10.2694    35.0000   116.0000    81.0000 
 60 4027      9894     9833.6  wm-rh-rostralmiddlefrontal        95.6396     9.8596    69.0000   118.0000    49.0000 
 61 4028     13846    14133.9  wm-rh-superiorfrontal             95.4933     8.8718    70.0000   117.0000    47.0000 
 62 4029     10404    10611.6  wm-rh-superiorparietal            93.2722     9.2174    68.0000   119.0000    51.0000 
 63 4030      4780     5047.2  wm-rh-superiortemporal            92.9504     8.7767    64.0000   114.0000    50.0000 
 64 4031      7404     7490.6  wm-rh-supramarginal               96.7957    10.3427    70.0000   119.0000    49.0000 
 65 4032       291      280.1  wm-rh-frontalpole                 93.8935     7.0441    78.0000   112.0000    34.0000 
 66 4033       399      465.9  wm-rh-temporalpole                78.0251     6.6309    62.0000    95.0000    33.0000 
 67 4034       610      614.8  wm-rh-transversetemporal          98.1197     6.6523    79.0000   112.0000    33.0000 
 68 4035      7820     7981.1  wm-rh-insula                      98.2083     9.2846    40.0000   118.0000    78.0000 
 69 5001     23635    23615.5  Left-UnsegmentedWhiteMatter      100.7337    13.1637    10.0000   122.0000   112.0000 
 70 5002     22442    22410.4  Right-UnsegmentedWhiteMatter      98.5226    13.5636     6.0000   119.0000   113.0000 
