# Supplementary material for: Computer assisted diagnosis of Alzheimer’s disease using statistical likelihood-ratio test
Source: PLoS One. 2023 Feb 17;18(2):e0279574. doi: 10.1371/journal.pone.0279574 (PMC9937475; doi:10.1371/journal.pone.0279574)
Supplement: S3 File — (ZIP) [file pone.0279574.s003.zip › AD_Results_MIRIAD/miriad_192_1/stats/aseg.stats]

# Title Segmentation Statistics 
# 
# generating_program mri_segstats
# cvs_version $Id: mri_segstats.c,v 1.121 2016/05/31 17:27:11 greve Exp $
# cmdline mri_segstats --seg mri/aseg.mgz --sum stats/aseg.stats --pv mri/norm.mgz --empty --brainmask mri/brainmask.mgz --brain-vol-from-seg --excludeid 0 --excl-ctxgmwm --supratent --subcortgray --in mri/norm.mgz --in-intensity-name norm --in-intensity-units MR --etiv --surf-wm-vol --surf-ctx-vol --totalgray --euler --ctab /home/span/acad/xzheng/freesurfer/ASegStatsLUT.txt --subject miriad_192_AD_M_01_MR_1 
# sysname  Linux
# hostname ada
# machine  x86_64
# user     xzheng
# anatomy_type volume
# 
# SUBJECTS_DIR /home/span/acad/xzheng/freesurfer/subjects
# subjectname miriad_192_AD_M_01_MR_1
# Measure BrainSeg, BrainSegVol, Brain Segmentation Volume, 974545.000000, mm^3
# Measure BrainSegNotVent, BrainSegVolNotVent, Brain Segmentation Volume Without Ventricles, 927317.000000, mm^3
# Measure BrainSegNotVentSurf, BrainSegVolNotVentSurf, Brain Segmentation Volume Without Ventricles from Surf, 926952.300433, mm^3
# Measure VentricleChoroidVol, VentricleChoroidVol, Volume of ventricles and choroid plexus, 42124.000000, mm^3
# Measure lhCortex, lhCortexVol, Left hemisphere cortical gray matter volume, 164214.367002, mm^3
# Measure rhCortex, rhCortexVol, Right hemisphere cortical gray matter volume, 160309.196060, mm^3
# Measure Cortex, CortexVol, Total cortical gray matter volume, 324523.563063, mm^3
# Measure lhCerebralWhiteMatter, lhCerebralWhiteMatterVol, Left hemisphere cerebral white matter volume, 222259.104156, mm^3
# Measure rhCerebralWhiteMatter, rhCerebralWhiteMatterVol, Right hemisphere cerebral white matter volume, 207813.633215, mm^3
# Measure CerebralWhiteMatter, CerebralWhiteMatterVol, Total cerebral white matter volume, 430072.737371, mm^3
# Measure SubCortGray, SubCortGrayVol, Subcortical gray matter volume, 45604.000000, mm^3
# Measure TotalGray, TotalGrayVol, Total gray matter volume, 474762.563063, mm^3
# Measure SupraTentorial, SupraTentorialVol, Supratentorial volume, 844885.300433, mm^3
# Measure SupraTentorialNotVent, SupraTentorialVolNotVent, Supratentorial volume, 802761.300433, mm^3
# Measure SupraTentorialNotVentVox, SupraTentorialVolNotVentVox, Supratentorial volume voxel count, 800340.000000, mm^3
# Measure Mask, MaskVol, Mask Volume, 1400767.000000, mm^3
# Measure BrainSegVol-to-eTIV, BrainSegVol-to-eTIV, Ratio of BrainSegVol to eTIV, 0.683834, unitless
# Measure MaskVol-to-eTIV, MaskVol-to-eTIV, Ratio of MaskVol to eTIV, 0.982912, unitless
# Measure lhSurfaceHoles, lhSurfaceHoles, Number of defect holes in lh surfaces prior to fixing, 69, unitless
# Measure rhSurfaceHoles, rhSurfaceHoles, Number of defect holes in rh surfaces prior to fixing, 82, unitless
# Measure SurfaceHoles, SurfaceHoles, Total number of defect holes in surfaces prior to fixing, 151, unitless
# Measure EstimatedTotalIntraCranialVol, eTIV, Estimated Total Intracranial Volume, 1425120.081330, mm^3
# SegVolFile mri/aseg.mgz 
# SegVolFileTimeStamp  2019/12/19 07:11:49 
# ColorTable /home/span/acad/xzheng/freesurfer/ASegStatsLUT.txt 
# ColorTableTimeStamp 2017/01/19 09:00:02 
# InVolFile  mri/norm.mgz 
# InVolFileTimeStamp  2019/12/18 22:36:41 
# InVolFrame 0 
# PVVolFile  mri/norm.mgz 
# PVVolFileTimeStamp  2019/12/18 22:36:41 
# Excluding Cortical Gray and White Matter
# ExcludeSegId 0 2 3 41 42 
# VoxelVolume_mm3 1 
# TableCol  1 ColHeader Index 
# TableCol  1 FieldName Index 
# TableCol  1 Units     NA 
# TableCol  2 ColHeader SegId 
# TableCol  2 FieldName Segmentation Id
# TableCol  2 Units     NA
# TableCol  3 ColHeader NVoxels 
# TableCol  3 FieldName Number of Voxels
# TableCol  3 Units     unitless
# TableCol  4 ColHeader Volume_mm3
# TableCol  4 FieldName Volume
# TableCol  4 Units     mm^3
# TableCol  5 ColHeader StructName
# TableCol  5 FieldName Structure Name
# TableCol  5 Units     NA
# TableCol  6 ColHeader normMean 
# TableCol  6 FieldName Intensity normMean
# TableCol  6 Units     MR
# TableCol  7 ColHeader normStdDev
# TableCol  7 FieldName Itensity normStdDev
# TableCol  7 Units     MR
# TableCol  8 ColHeader normMin
# TableCol  8 FieldName Intensity normMin
# TableCol  8 Units     MR
# TableCol  9 ColHeader normMax
# TableCol  9 FieldName Intensity normMax
# TableCol  9 Units     MR
# TableCol 10 ColHeader normRange
# TableCol 10 FieldName Intensity normRange
# TableCol 10 Units     MR
# NRows 45 
# NTableCols 10 
# ColHeaders  Index SegId NVoxels Volume_mm3 StructName normMean normStdDev normMin normMax normRange  
  1   4     18601    18863.0  Left-Lateral-Ventricle            21.6310    10.8414     0.0000    87.0000    87.0000 
  2   5      1579     1539.7  Left-Inf-Lat-Vent                 32.8151    15.5597     4.0000    80.0000    76.0000 
  3   7     10704    11418.4  Left-Cerebellum-White-Matter      85.9134     6.9910    18.0000   105.0000    87.0000 
  4   8     50234    50169.0  Left-Cerebellum-Cortex            60.7941    11.6321     6.0000    92.0000    86.0000 
  5  10      5509     5272.9  Left-Thalamus-Proper              87.1198    10.7782    26.0000   111.0000    85.0000 
  6  11      3040     3021.8  Left-Caudate                      81.3457     8.9870    39.0000   101.0000    62.0000 
  7  12      4011     4035.1  Left-Putamen                      86.4091     5.7956    55.0000   106.0000    51.0000 
  8  13      1791     1759.0  Left-Pallidum                     97.2200     6.3853    75.0000   113.0000    38.0000 
  9  14      2152     2096.7  3rd-Ventricle                     24.9921    13.4118     2.0000    76.0000    74.0000 
 10  15      1481     1609.2  4th-Ventricle                     27.8022    11.9123     2.0000    65.0000    63.0000 
 11  16     18245    18465.6  Brain-Stem                        80.9790     9.8891    18.0000   115.0000    97.0000 
 12  17      3453     3165.5  Left-Hippocampus                  64.7336    14.0539    14.0000   105.0000    91.0000 
 13  18      1216     1191.3  Left-Amygdala                     70.0518     7.2357    30.0000    91.0000    61.0000 
 14  24      1471     1376.0  CSF                               39.2182    12.4951     6.0000    83.0000    77.0000 
 15  26       358      339.7  Left-Accumbens-area               77.3352     5.5362    47.0000    91.0000    44.0000 
 16  28      3900     3748.1  Left-VentralDC                    88.3415    11.1613    29.0000   112.0000    83.0000 
 17  30        21       34.2  Left-vessel                       60.8571     5.8591    50.0000    72.0000    22.0000 
 18  31      1517     1378.8  Left-choroid-plexus               47.5366    12.3412     8.0000    82.0000    74.0000 
 19  43     16888    16988.0  Right-Lateral-Ventricle           22.1489    11.4701     1.0000    80.0000    79.0000 
 20  44      2080     2044.6  Right-Inf-Lat-Vent                27.4678    13.9766     0.0000    83.0000    83.0000 
 21  46     11388    11947.4  Right-Cerebellum-White-Matter     83.0331     6.7728    41.0000   105.0000    64.0000 
 22  47     52907    52959.6  Right-Cerebellum-Cortex           58.0896    11.3770     6.0000    94.0000    88.0000 
 23  49      5449     5247.5  Right-Thalamus-Proper             86.5131    10.7517    35.0000   111.0000    76.0000 
 24  50      2988     2969.3  Right-Caudate                     78.0361     8.9576    30.0000   103.0000    73.0000 
 25  51      3782     3662.0  Right-Putamen                     84.6930     6.0738    64.0000   105.0000    41.0000 
 26  52      1573     1523.8  Right-Pallidum                    94.8430     6.1915    72.0000   110.0000    38.0000 
 27  53      3050     2790.9  Right-Hippocampus                 64.0416    13.7830    16.0000   108.0000    92.0000 
 28  54      1405     1361.2  Right-Amygdala                    69.6043     8.9711    18.0000    96.0000    78.0000 
 29  58       464      440.0  Right-Accumbens-area              77.6272     5.7030    51.0000    93.0000    42.0000 
 30  60      3646     3497.9  Right-VentralDC                   88.7233    11.2139    37.0000   109.0000    72.0000 
 31  62         4       15.0  Right-vessel                      63.2500     7.2744    53.0000    70.0000    17.0000 
 32  63      1499     1389.4  Right-choroid-plexus              47.7652    11.4078    15.0000    80.0000    65.0000 
 33  72         0        0.0  5th-Ventricle                      0.0000     0.0000     0.0000     0.0000     0.0000 
 34  77      3436     3468.6  WM-hypointensities                76.9348    12.5009    37.0000   112.0000    75.0000 
 35  78         0        0.0  Left-WM-hypointensities            0.0000     0.0000     0.0000     0.0000     0.0000 
 36  79         0        0.0  Right-WM-hypointensities           0.0000     0.0000     0.0000     0.0000     0.0000 
 37  80         0        0.0  non-WM-hypointensities             0.0000     0.0000     0.0000     0.0000     0.0000 
 38  81         0        0.0  Left-non-WM-hypointensities        0.0000     0.0000     0.0000     0.0000     0.0000 
 39  82         0        0.0  Right-non-WM-hypointensities       0.0000     0.0000     0.0000     0.0000     0.0000 
 40  85       253      286.6  Optic-Chiasm                      74.8024    15.1992    28.0000   111.0000    83.0000 
 41 251      1264     1218.4  CC_Posterior                     101.2674    15.0143    39.0000   121.0000    82.0000 
 42 252       652      599.7  CC_Mid_Posterior                  87.8390    16.8021    24.0000   116.0000    92.0000 
 43 253       489      439.5  CC_Central                        89.3456    16.7254    43.0000   112.0000    69.0000 
 44 254       515      480.4  CC_Mid_Anterior                   94.3107    17.7463    43.0000   125.0000    82.0000 
 45 255       771      745.6  CC_Anterior                      101.0130    15.7435    47.0000   132.0000    85.0000 
