# Supplementary material for: Computer assisted diagnosis of Alzheimer’s disease using statistical likelihood-ratio test
Source: PLoS One. 2023 Feb 17;18(2):e0279574. doi: 10.1371/journal.pone.0279574 (PMC9937475; doi:10.1371/journal.pone.0279574)
Supplement: S3 File — (ZIP) [file pone.0279574.s003.zip › AD_Results_MIRIAD/miriad_192_1/stats/lh.aparc.a2009s.stats]

# Table of FreeSurfer cortical parcellation anatomical statistics 
# 
# CreationTime 2019/12/18-19:51:01-GMT
# generating_program mris_anatomical_stats
# cvs_version $Id: mris_anatomical_stats.c,v 1.79 2016/03/14 15:15:34 greve Exp $
# mrisurf.c-cvs_version $Id: mrisurf.c,v 1.781.2.6 2016/12/27 16:47:14 zkaufman Exp $
# cmdline mris_anatomical_stats -th3 -mgz -cortex ../label/lh.cortex.label -f ../stats/lh.aparc.a2009s.stats -b -a ../label/lh.aparc.a2009s.annot -c ../label/aparc.annot.a2009s.ctab miriad_192_AD_M_01_MR_1 lh white 
# sysname  Linux
# hostname ada
# machine  x86_64
# user     xzheng
# 
# SUBJECTS_DIR /home/span/acad/xzheng/freesurfer/subjects
# anatomy_type surface
# subjectname miriad_192_AD_M_01_MR_1
# hemi lh
# AnnotationFile ../label/lh.aparc.a2009s.annot
# AnnotationFileTimeStamp 2019/12/19 06:50:41
# Measure Cortex, NumVert, Number of Vertices, 112260, unitless
# Measure Cortex, WhiteSurfArea, White Surface Total Area, 73870.3, mm^2
# Measure Cortex, MeanThickness, Mean Thickness, 2.05699, mm
# Measure BrainSeg, BrainSegVol, Brain Segmentation Volume, 974545.000000, mm^3
# Measure BrainSegNotVent, BrainSegVolNotVent, Brain Segmentation Volume Without Ventricles, 927317.000000, mm^3
# Measure BrainSegNotVentSurf, BrainSegVolNotVentSurf, Brain Segmentation Volume Without Ventricles from Surf, 926952.300433, mm^3
# Measure Cortex, CortexVol Total cortical gray matter volume, 324523.563063, mm^3
# Measure SupraTentorial, SupraTentorialVol, Supratentorial volume, 844885.300433, mm^3
# Measure SupraTentorialNotVent, SupraTentorialVolNotVent, Supratentorial volume, 802761.300433, mm^3
# Measure EstimatedTotalIntraCranialVol, eTIV, Estimated Total Intracranial Volume, 1425120.081330, mm^3
# NTableCols 10
# TableCol  1 ColHeader StructName
# TableCol  1 FieldName Structure Name
# TableCol  1 Units     NA
# TableCol  2 ColHeader NumVert
# TableCol  2 FieldName Number of Vertices
# TableCol  2 Units     unitless
# TableCol  3 ColHeader SurfArea
# TableCol  3 FieldName Surface Area
# TableCol  3 Units     mm^2
# TableCol  4 ColHeader GrayVol
# TableCol  4 FieldName Gray Matter Volume
# TableCol  4 Units     mm^3
# TableCol  5 ColHeader ThickAvg 
# TableCol  5 FieldName Average Thickness
# TableCol  5 Units     mm
# TableCol  6 ColHeader ThickStd
# TableCol  6 FieldName Thickness StdDev
# TableCol  6 Units     mm 
# TableCol  7 ColHeader MeanCurv
# TableCol  7 FieldName Integrated Rectified Mean Curvature
# TableCol  7 Units     mm^-1
# TableCol  8 ColHeader GausCurv 
# TableCol  8 FieldName Integrated Rectified Gaussian Curvature
# TableCol  8 Units     mm^-2
# TableCol  9 ColHeader  FoldInd
# TableCol  9 FieldName  Folding Index 
# TableCol  9 Units      unitless 
# TableCol 10 ColHeader CurvInd
# TableCol 10 FieldName Intrinsic Curvature Index
# TableCol 10 Units     unitless
# ColHeaders StructName NumVert SurfArea GrayVol ThickAvg ThickStd MeanCurv GausCurv FoldInd CurvInd
G&S_frontomargin                         1261    840   1865  2.159 0.634     0.168     0.064       21     3.7
G&S_occipital_inf                        1473   1000   2412  2.045 0.672     0.153     0.045       20     2.7
G&S_paracentral                          1622    988   1789  1.776 0.492     0.138     0.047       23     3.5
G&S_subcentral                           1374    878   2370  2.418 0.639     0.140     0.051       19     2.8
G&S_transv_frontopol                      809    553   1314  2.148 0.541     0.182     0.079       15     2.6
G&S_cingul-Ant                           2164   1628   4324  2.662 0.718     0.159     0.047       32     4.4
G&S_cingul-Mid-Ant                       1135    856   2275  2.522 0.638     0.116     0.020        9     0.9
G&S_cingul-Mid-Post                      1223    835   2043  2.423 0.613     0.140     0.050       14     2.5
G_cingul-Post-dorsal                      468    263    803  2.343 0.434     0.137     0.054        6     0.9
G_cingul-Post-ventral                     377    243    537  1.984 0.581     0.134     0.041        6     0.6
G_cuneus                                 2251   1437   2785  1.729 0.417     0.153     0.044       34     4.0
G_front_inf-Opercular                    1305    833   2241  2.150 0.481     0.141     0.056       19     2.9
G_front_inf-Orbital                       492    324   1098  2.450 0.694     0.172     0.056       11     1.2
G_front_inf-Triangul                     1266    837   2799  2.428 0.632     0.171     0.072       28     3.7
G_front_middle                           3830   2470   6117  2.045 0.590     0.159     0.063       73    10.2
G_front_sup                              7342   4678  11386  2.187 0.616     0.152     0.059      121    18.7
G_Ins_lg&S_cent_ins                       538    341   1067  2.768 1.057     0.105     0.034        5     0.8
G_insular_short                           658    419   1966  3.455 0.891     0.132     0.044        9     1.1
G_occipital_middle                       2264   1394   3234  2.003 0.516     0.150     0.053       34     5.0
G_occipital_sup                          1465    969   1756  1.679 0.451     0.139     0.040       17     2.5
G_oc-temp_lat-fusifor                    1451    997   2417  2.064 0.461     0.155     0.041       22     2.6
G_oc-temp_med-Lingual                    2919   1854   3676  1.758 0.526     0.155     0.047       48     6.4
G_oc-temp_med-Parahip                    1376   1001   3618  2.799 0.959     0.130     0.038       18     2.0
G_orbital                                2296   1531   4779  2.328 0.721     0.155     0.055       38     5.0
G_pariet_inf-Angular                     1716   1077   2255  1.801 0.445     0.152     0.053       28     3.9
G_pariet_inf-Supramar                    2499   1568   3817  2.230 0.627     0.146     0.056       36     5.7
G_parietal_sup                           2987   1806   3831  1.814 0.443     0.139     0.058       54     7.1
G_postcentral                            2123   1212   2437  1.786 0.642     0.123     0.051       34     5.2
G_precentral                             2098   1237   3429  2.245 0.744     0.126     0.045       24     4.1
G_precuneus                              2078   1186   2547  1.831 0.501     0.132     0.055       35     4.4
G_rectus                                 1092    730   1864  2.034 0.566     0.151     0.047       16     2.4
G_subcallosal                             861    544   1132  2.094 0.927     0.122     0.061       11     1.9
G_temp_sup-G_T_transv                     769    439    837  1.680 0.457     0.130     0.035       10     1.1
G_temp_sup-Lateral                       1988   1302   4300  2.365 0.807     0.155     0.059       36     5.2
G_temp_sup-Plan_polar                     647    433   1293  2.640 0.796     0.112     0.034        5     0.9
G_temp_sup-Plan_tempo                     857    556   1062  1.789 0.532     0.112     0.029       10     0.9
G_temporal_inf                           2030   1391   5492  2.725 0.804     0.165     0.060       43     5.1
G_temporal_middle                        1832   1238   4118  2.457 0.709     0.164     0.057       34     4.1
Lat_Fis-ant-Horizont                      190    125    181  1.624 0.257     0.121     0.028        2     0.2
Lat_Fis-ant-Vertical                      340    218    363  1.863 0.438     0.122     0.036        2     0.5
Lat_Fis-post                             1056    697   1130  1.906 0.441     0.124     0.029        9     1.3
Pole_occipital                           2117   1413   2719  1.826 0.501     0.161     0.054       33     4.9
Pole_temporal                            1718   1197   4974  2.816 0.833     0.174     0.067       36     4.8
S_calcarine                              2612   1839   2555  1.569 0.438     0.125     0.027       24     3.0
S_central                                2524   1654   2464  1.680 0.523     0.113     0.028       19     3.1
S_cingul-Marginalis                       857    615    924  1.720 0.397     0.101     0.017        4     0.7
S_circular_insula_ant                     578    415    910  2.563 0.576     0.117     0.030        4     0.8
S_circular_insula_inf                    1426   1039   1775  2.021 0.718     0.087     0.012        5     0.8
S_circular_insula_sup                    1693   1192   2218  2.227 0.551     0.105     0.024        9     1.8
S_collat_transv_ant                      1073    754   1464  2.073 0.575     0.117     0.021        8     1.0
S_collat_transv_post                      340    229    346  1.804 0.393     0.157     0.036        6     0.5
S_front_inf                              1840   1239   2266  1.883 0.454     0.141     0.055       24     4.2
S_front_middle                           1271    899   1767  2.147 0.518     0.158     0.049       15     2.7
S_front_sup                              2593   1714   3079  1.935 0.490     0.127     0.035       22     3.8
S_interm_prim-Jensen                       87     61    100  2.134 0.298     0.176     0.036        1     0.2
S_intrapariet&P_trans                    2431   1621   2450  1.640 0.413     0.126     0.034       24     3.4
S_oc_middle&Lunatus                      1142    728   1248  1.902 0.473     0.148     0.047       15     2.1
S_oc_sup&transversal                     1158    777   1145  1.593 0.336     0.125     0.031       11     1.4
S_occipital_ant                           483    308    450  1.791 0.413     0.144     0.044        5     0.9
S_oc-temp_lat                             688    476    803  2.029 0.417     0.140     0.036        6     1.0
S_oc-temp_med&Lingual                    1658   1166   2392  2.019 0.853     0.116     0.031       22     1.5
S_orbital_lateral                         261    175    351  2.167 0.482     0.144     0.064        4     0.7
S_orbital_med-olfact                      718    472    716  1.838 0.486     0.133     0.030        8     0.9
S_orbital-H_Shaped                       1415    967   2322  2.559 0.627     0.157     0.044       18     3.0
S_parieto_occipital                      2271   1506   2322  1.665 0.446     0.119     0.027       19     2.6
S_pericallosal                           1325    759   1121  2.090 0.759     0.131     0.033       26     1.6
S_postcentral                            2690   1793   2782  1.656 0.405     0.115     0.028       20     3.3
S_precentral-inf-part                    1109    713   1516  2.242 0.599     0.109     0.027        7     1.2
S_precentral-sup-part                    1303    866   1199  1.690 0.350     0.131     0.039       13     2.1
S_suborbital                              578    403    744  2.122 0.675     0.141     0.032        6     0.7
S_subparietal                             639    405    778  2.160 0.605     0.126     0.034        6     0.9
S_temporal_inf                            951    691   1241  2.104 0.461     0.141     0.033       10     1.4
S_temporal_sup                           3746   2550   4896  1.934 0.553     0.120     0.030       35     4.6
S_temporal_transverse                     443    302    375  1.550 0.377     0.105     0.013        3     0.2
