# Supplementary material for: Computer assisted diagnosis of Alzheimer’s disease using statistical likelihood-ratio test
Source: PLoS One. 2023 Feb 17;18(2):e0279574. doi: 10.1371/journal.pone.0279574 (PMC9937475; doi:10.1371/journal.pone.0279574)
Supplement: S3 File — (ZIP) [file pone.0279574.s003.zip › AD_Results_MIRIAD/miriad_192_1/stats/lh.aparc.DKTatlas.stats]

# Table of FreeSurfer cortical parcellation anatomical statistics 
# 
# CreationTime 2019/12/18-19:56:20-GMT
# generating_program mris_anatomical_stats
# cvs_version $Id: mris_anatomical_stats.c,v 1.79 2016/03/14 15:15:34 greve Exp $
# mrisurf.c-cvs_version $Id: mrisurf.c,v 1.781.2.6 2016/12/27 16:47:14 zkaufman Exp $
# cmdline mris_anatomical_stats -th3 -mgz -cortex ../label/lh.cortex.label -f ../stats/lh.aparc.DKTatlas.stats -b -a ../label/lh.aparc.DKTatlas.annot -c ../label/aparc.annot.DKTatlas.ctab miriad_192_AD_M_01_MR_1 lh white 
# sysname  Linux
# hostname ada
# machine  x86_64
# user     xzheng
# 
# SUBJECTS_DIR /home/span/acad/xzheng/freesurfer/subjects
# anatomy_type surface
# subjectname miriad_192_AD_M_01_MR_1
# hemi lh
# AnnotationFile ../label/lh.aparc.DKTatlas.annot
# AnnotationFileTimeStamp 2019/12/19 06:56:02
# Measure Cortex, NumVert, Number of Vertices, 112260, unitless
# Measure Cortex, WhiteSurfArea, White Surface Total Area, 73870.3, mm^2
# Measure Cortex, MeanThickness, Mean Thickness, 2.05699, mm
# Measure BrainSeg, BrainSegVol, Brain Segmentation Volume, 974545.000000, mm^3
# Measure BrainSegNotVent, BrainSegVolNotVent, Brain Segmentation Volume Without Ventricles, 927317.000000, mm^3
# Measure BrainSegNotVentSurf, BrainSegVolNotVentSurf, Brain Segmentation Volume Without Ventricles from Surf, 926952.300433, mm^3
# Measure Cortex, CortexVol Total cortical gray matter volume, 324523.563063, mm^3
# Measure SupraTentorial, SupraTentorialVol, Supratentorial volume, 844885.300433, mm^3
# Measure SupraTentorialNotVent, SupraTentorialVolNotVent, Supratentorial volume, 802761.300433, mm^3
# Measure EstimatedTotalIntraCranialVol, eTIV, Estimated Total Intracranial Volume, 1425120.081330, mm^3
# NTableCols 10
# TableCol  1 ColHeader StructName
# TableCol  1 FieldName Structure Name
# TableCol  1 Units     NA
# TableCol  2 ColHeader NumVert
# TableCol  2 FieldName Number of Vertices
# TableCol  2 Units     unitless
# TableCol  3 ColHeader SurfArea
# TableCol  3 FieldName Surface Area
# TableCol  3 Units     mm^2
# TableCol  4 ColHeader GrayVol
# TableCol  4 FieldName Gray Matter Volume
# TableCol  4 Units     mm^3
# TableCol  5 ColHeader ThickAvg 
# TableCol  5 FieldName Average Thickness
# TableCol  5 Units     mm
# TableCol  6 ColHeader ThickStd
# TableCol  6 FieldName Thickness StdDev
# TableCol  6 Units     mm 
# TableCol  7 ColHeader MeanCurv
# TableCol  7 FieldName Integrated Rectified Mean Curvature
# TableCol  7 Units     mm^-1
# TableCol  8 ColHeader GausCurv 
# TableCol  8 FieldName Integrated Rectified Gaussian Curvature
# TableCol  8 Units     mm^-2
# TableCol  9 ColHeader  FoldInd
# TableCol  9 FieldName  Folding Index 
# TableCol  9 Units      unitless 
# TableCol 10 ColHeader CurvInd
# TableCol 10 FieldName Intrinsic Curvature Index
# TableCol 10 Units     unitless
# ColHeaders StructName NumVert SurfArea GrayVol ThickAvg ThickStd MeanCurv GausCurv FoldInd CurvInd
caudalanteriorcingulate                  1578   1127   2846  2.501 0.626     0.129     0.022       23     1.4
caudalmiddlefrontal                      2981   1864   3665  1.893 0.510     0.137     0.048       42     5.8
cuneus                                   3436   2199   3853  1.682 0.416     0.144     0.039       46     5.7
entorhinal                                671    491   1636  2.708 0.820     0.135     0.035        8     1.0
fusiform                                 3386   2358   5141  2.020 0.576     0.151     0.038       50     5.3
inferiorparietal                         4452   2860   5464  1.811 0.473     0.137     0.044       57     7.4
inferiortemporal                         4074   2826   9441  2.559 0.775     0.152     0.051       67     8.7
isthmuscingulate                         1369    822   1648  2.023 0.623     0.114     0.031       17     1.6
lateraloccipital                         7729   5019   9957  1.877 0.536     0.154     0.049      110    16.4
lateralorbitofrontal                     4256   2802   7038  2.322 0.718     0.154     0.054       66     9.8
lingual                                  4197   2757   4982  1.709 0.537     0.136     0.040       62     6.9
medialorbitofrontal                      2340   1554   3543  2.055 0.660     0.135     0.044       28     4.0
middletemporal                           4301   2974   8068  2.318 0.690     0.150     0.045       66     7.8
parahippocampal                           883    657   2316  2.882 1.169     0.097     0.016        6     0.6
paracentral                              2358   1495   2958  1.991 0.515     0.128     0.042       28     4.4
parsopercularis                          2046   1318   3027  2.134 0.504     0.126     0.044       22     3.5
parsorbitalis                             962    685   2155  2.537 0.652     0.165     0.059       17     2.6
parstriangularis                         2404   1613   4265  2.176 0.628     0.153     0.056       39     5.8
pericalcarine                            1928   1324   1809  1.535 0.392     0.143     0.037       22     3.0
postcentral                              6198   3838   7204  1.796 0.619     0.122     0.039       73    11.0
posteriorcingulate                       1563   1028   2526  2.310 0.641     0.146     0.053       24     3.3
precentral                               5972   3779   8136  2.082 0.635     0.125     0.039       60    10.3
precuneus                                4330   2696   5121  1.823 0.510     0.123     0.040       52     6.8
rostralanteriorcingulate                 1573   1102   3018  2.725 0.820     0.160     0.049       26     3.5
rostralmiddlefrontal                     5105   3531   7624  2.008 0.523     0.160     0.055       84    11.8
superiorfrontal                         11454   7561  17315  2.182 0.626     0.148     0.056      168    27.5
superiorparietal                         5972   3842   6767  1.683 0.399     0.127     0.040       76    10.1
superiortemporal                         6543   4398  10966  2.116 0.766     0.128     0.040       78    11.3
supramarginal                            4510   2927   6309  2.064 0.599     0.142     0.048       57     9.0
transversetemporal                        938    554   1014  1.694 0.443     0.120     0.032        9     1.2
insula                                   2751   1869   5362  2.785 0.897     0.105     0.027       19     3.1
