# Supplementary material for: Computer assisted diagnosis of Alzheimer’s disease using statistical likelihood-ratio test
Source: PLoS One. 2023 Feb 17;18(2):e0279574. doi: 10.1371/journal.pone.0279574 (PMC9937475; doi:10.1371/journal.pone.0279574)
Supplement: S3 File — (ZIP) [file pone.0279574.s003.zip › AD_Results_MIRIAD/miriad_192_1/stats/lh.aparc.pial.stats]

# Table of FreeSurfer cortical parcellation anatomical statistics 
# 
# CreationTime 2019/12/18-19:49:16-GMT
# generating_program mris_anatomical_stats
# cvs_version $Id: mris_anatomical_stats.c,v 1.79 2016/03/14 15:15:34 greve Exp $
# mrisurf.c-cvs_version $Id: mrisurf.c,v 1.781.2.6 2016/12/27 16:47:14 zkaufman Exp $
# cmdline mris_anatomical_stats -th3 -mgz -cortex ../label/lh.cortex.label -f ../stats/lh.aparc.pial.stats -b -a ../label/lh.aparc.annot -c ../label/aparc.annot.ctab miriad_192_AD_M_01_MR_1 lh pial 
# sysname  Linux
# hostname ada
# machine  x86_64
# user     xzheng
# 
# SUBJECTS_DIR /home/span/acad/xzheng/freesurfer/subjects
# anatomy_type surface
# subjectname miriad_192_AD_M_01_MR_1
# hemi lh
# AnnotationFile ../label/lh.aparc.annot
# AnnotationFileTimeStamp 2019/12/19 06:24:33
# Measure Cortex, NumVert, Number of Vertices, 112247, unitless
# Measure Cortex, PialSurfArea, Pial Surface Total Area, 84131.8, mm^2
# Measure Cortex, MeanThickness, Mean Thickness, 2.05704, mm
# Measure BrainSeg, BrainSegVol, Brain Segmentation Volume, 974545.000000, mm^3
# Measure BrainSegNotVent, BrainSegVolNotVent, Brain Segmentation Volume Without Ventricles, 927317.000000, mm^3
# Measure BrainSegNotVentSurf, BrainSegVolNotVentSurf, Brain Segmentation Volume Without Ventricles from Surf, 926952.300433, mm^3
# Measure Cortex, CortexVol Total cortical gray matter volume, 324523.563063, mm^3
# Measure SupraTentorial, SupraTentorialVol, Supratentorial volume, 844885.300433, mm^3
# Measure SupraTentorialNotVent, SupraTentorialVolNotVent, Supratentorial volume, 802761.300433, mm^3
# Measure EstimatedTotalIntraCranialVol, eTIV, Estimated Total Intracranial Volume, 1425120.081330, mm^3
# NTableCols 10
# TableCol  1 ColHeader StructName
# TableCol  1 FieldName Structure Name
# TableCol  1 Units     NA
# TableCol  2 ColHeader NumVert
# TableCol  2 FieldName Number of Vertices
# TableCol  2 Units     unitless
# TableCol  3 ColHeader SurfArea
# TableCol  3 FieldName Surface Area
# TableCol  3 Units     mm^2
# TableCol  4 ColHeader GrayVol
# TableCol  4 FieldName Gray Matter Volume
# TableCol  4 Units     mm^3
# TableCol  5 ColHeader ThickAvg 
# TableCol  5 FieldName Average Thickness
# TableCol  5 Units     mm
# TableCol  6 ColHeader ThickStd
# TableCol  6 FieldName Thickness StdDev
# TableCol  6 Units     mm 
# TableCol  7 ColHeader MeanCurv
# TableCol  7 FieldName Integrated Rectified Mean Curvature
# TableCol  7 Units     mm^-1
# TableCol  8 ColHeader GausCurv 
# TableCol  8 FieldName Integrated Rectified Gaussian Curvature
# TableCol  8 Units     mm^-2
# TableCol  9 ColHeader  FoldInd
# TableCol  9 FieldName  Folding Index 
# TableCol  9 Units      unitless 
# TableCol 10 ColHeader CurvInd
# TableCol 10 FieldName Intrinsic Curvature Index
# TableCol 10 Units     unitless
# ColHeaders StructName NumVert SurfArea GrayVol ThickAvg ThickStd MeanCurv GausCurv FoldInd CurvInd
bankssts                                  825    574   1022  1.799 0.380     0.115     0.027       13     0.9
caudalanteriorcingulate                   935    827   1829  2.485 0.726     0.180     0.039       42     1.6
caudalmiddlefrontal                      2839   1859   3434  1.889 0.515     0.119     0.030       34     3.9
cuneus                                   2609   1945   3043  1.717 0.436     0.133     0.031       29     3.6
entorhinal                                768    778   1812  2.670 0.836     0.152     0.037       15     1.1
fusiform                                 3686   3111   6332  2.138 0.664     0.149     0.032       59     5.6
inferiorparietal                         4424   3156   5469  1.794 0.462     0.127     0.028       46     5.3
inferiortemporal                         3887   3686   8560  2.521 0.786     0.158     0.040       48     6.9
isthmuscingulate                         1374    887   1649  2.016 0.622     0.134     0.043       24     2.4
lateraloccipital                         7627   5507   9887  1.896 0.538     0.129     0.034      107    10.8
lateralorbitofrontal                     3802   2751   6350  2.383 0.658     0.138     0.039       65     6.6
lingual                                  4121   3137   4813  1.690 0.522     0.134     0.032       49     6.0
medialorbitofrontal                      2936   2300   4361  2.054 0.664     0.132     0.033       33     4.2
middletemporal                           3384   3019   6551  2.377 0.651     0.161     0.036       56     5.5
parahippocampal                           842    883   2249  2.915 1.172     0.134     0.024        6     1.1
paracentral                              2004   1327   2455  1.960 0.499     0.092     0.022       16     1.7
parsopercularis                          2314   1824   3540  2.154 0.527     0.133     0.025       24     2.7
parsorbitalis                             888    952   2093  2.484 0.688     0.201     0.059       19     2.1
parstriangularis                         1984   1777   3531  2.163 0.642     0.172     0.037       33     3.4
pericalcarine                            1914   1114   1805  1.545 0.403     0.128     0.033       31     2.6
postcentral                              5410   3648   6257  1.796 0.632     0.101     0.020       40     4.5
posteriorcingulate                       1465   1081   2416  2.292 0.644     0.135     0.034       32     1.8
precentral                               5982   3944   8069  2.056 0.625     0.100     0.023       77     5.3
precuneus                                4575   3014   5257  1.808 0.500     0.122     0.026       62     4.9
rostralanteriorcingulate                 1115    966   2283  2.713 0.807     0.156     0.035       22     1.7
rostralmiddlefrontal                     7122   5675  10998  2.091 0.578     0.159     0.045      124    14.9
superiorfrontal                         10562   7206  15801  2.229 0.635     0.113     0.028      123    12.0
superiorparietal                         7569   5459   8597  1.679 0.419     0.120     0.024       73     7.6
superiortemporal                         5202   4163   8386  2.086 0.749     0.133     0.027       55     6.2
supramarginal                            4821   3544   6824  2.073 0.601     0.131     0.033       54     7.0
frontalpole                               389    394    686  2.138 0.693     0.197     0.044       24     0.8
temporalpole                              633    793   1873  2.759 0.849     0.212     0.051       10     1.3
transversetemporal                        971    695   1043  1.692 0.441     0.099     0.015        5     0.6
insula                                   3286   2149   5884  2.614 0.951     0.114     0.034       49     4.7
