# Supplementary material for: Computer assisted diagnosis of Alzheimer’s disease using statistical likelihood-ratio test
Source: PLoS One. 2023 Feb 17;18(2):e0279574. doi: 10.1371/journal.pone.0279574 (PMC9937475; doi:10.1371/journal.pone.0279574)
Supplement: S3 File — (ZIP) [file pone.0279574.s003.zip › AD_Results_MIRIAD/miriad_192_1/stats/lh.aparc.stats]

# Table of FreeSurfer cortical parcellation anatomical statistics 
# 
# CreationTime 2019/12/18-19:48:51-GMT
# generating_program mris_anatomical_stats
# cvs_version $Id: mris_anatomical_stats.c,v 1.79 2016/03/14 15:15:34 greve Exp $
# mrisurf.c-cvs_version $Id: mrisurf.c,v 1.781.2.6 2016/12/27 16:47:14 zkaufman Exp $
# cmdline mris_anatomical_stats -th3 -mgz -cortex ../label/lh.cortex.label -f ../stats/lh.aparc.stats -b -a ../label/lh.aparc.annot -c ../label/aparc.annot.ctab miriad_192_AD_M_01_MR_1 lh white 
# sysname  Linux
# hostname ada
# machine  x86_64
# user     xzheng
# 
# SUBJECTS_DIR /home/span/acad/xzheng/freesurfer/subjects
# anatomy_type surface
# subjectname miriad_192_AD_M_01_MR_1
# hemi lh
# AnnotationFile ../label/lh.aparc.annot
# AnnotationFileTimeStamp 2019/12/19 06:24:33
# Measure Cortex, NumVert, Number of Vertices, 112247, unitless
# Measure Cortex, WhiteSurfArea, White Surface Total Area, 73860.9, mm^2
# Measure Cortex, MeanThickness, Mean Thickness, 2.05704, mm
# Measure BrainSeg, BrainSegVol, Brain Segmentation Volume, 974545.000000, mm^3
# Measure BrainSegNotVent, BrainSegVolNotVent, Brain Segmentation Volume Without Ventricles, 927317.000000, mm^3
# Measure BrainSegNotVentSurf, BrainSegVolNotVentSurf, Brain Segmentation Volume Without Ventricles from Surf, 926952.300433, mm^3
# Measure Cortex, CortexVol Total cortical gray matter volume, 324523.563063, mm^3
# Measure SupraTentorial, SupraTentorialVol, Supratentorial volume, 844885.300433, mm^3
# Measure SupraTentorialNotVent, SupraTentorialVolNotVent, Supratentorial volume, 802761.300433, mm^3
# Measure EstimatedTotalIntraCranialVol, eTIV, Estimated Total Intracranial Volume, 1425120.081330, mm^3
# NTableCols 10
# TableCol  1 ColHeader StructName
# TableCol  1 FieldName Structure Name
# TableCol  1 Units     NA
# TableCol  2 ColHeader NumVert
# TableCol  2 FieldName Number of Vertices
# TableCol  2 Units     unitless
# TableCol  3 ColHeader SurfArea
# TableCol  3 FieldName Surface Area
# TableCol  3 Units     mm^2
# TableCol  4 ColHeader GrayVol
# TableCol  4 FieldName Gray Matter Volume
# TableCol  4 Units     mm^3
# TableCol  5 ColHeader ThickAvg 
# TableCol  5 FieldName Average Thickness
# TableCol  5 Units     mm
# TableCol  6 ColHeader ThickStd
# TableCol  6 FieldName Thickness StdDev
# TableCol  6 Units     mm 
# TableCol  7 ColHeader MeanCurv
# TableCol  7 FieldName Integrated Rectified Mean Curvature
# TableCol  7 Units     mm^-1
# TableCol  8 ColHeader GausCurv 
# TableCol  8 FieldName Integrated Rectified Gaussian Curvature
# TableCol  8 Units     mm^-2
# TableCol  9 ColHeader  FoldInd
# TableCol  9 FieldName  Folding Index 
# TableCol  9 Units      unitless 
# TableCol 10 ColHeader CurvInd
# TableCol 10 FieldName Intrinsic Curvature Index
# TableCol 10 Units     unitless
# ColHeaders StructName NumVert SurfArea GrayVol ThickAvg ThickStd MeanCurv GausCurv FoldInd CurvInd
bankssts                                  825    578   1022  1.799 0.380     0.111     0.023        7     0.7
caudalanteriorcingulate                   935    669   1829  2.485 0.726     0.135     0.022       16     0.9
caudalmiddlefrontal                      2839   1772   3434  1.889 0.515     0.136     0.043       35     4.8
cuneus                                   2609   1642   3043  1.717 0.436     0.151     0.041       39     4.6
entorhinal                                768    548   1812  2.670 0.836     0.131     0.034        9     1.1
fusiform                                 3686   2546   6332  2.138 0.664     0.150     0.039       54     5.7
inferiorparietal                         4424   2879   5469  1.794 0.462     0.137     0.045       58     7.6
inferiortemporal                         3887   2721   8560  2.521 0.786     0.152     0.053       63     8.4
isthmuscingulate                         1374    826   1649  2.016 0.622     0.115     0.031       17     1.6
lateraloccipital                         7627   4937   9887  1.896 0.538     0.154     0.049      109    16.0
lateralorbitofrontal                     3802   2576   6350  2.383 0.658     0.150     0.045       52     7.2
lingual                                  4121   2711   4813  1.690 0.522     0.137     0.040       63     7.0
medialorbitofrontal                      2936   1998   4361  2.054 0.664     0.141     0.043       36     5.1
middletemporal                           3384   2308   6551  2.377 0.651     0.153     0.047       54     6.5
parahippocampal                           842    630   2249  2.915 1.172     0.097     0.016        5     0.6
paracentral                              2004   1283   2455  1.960 0.499     0.129     0.041       25     3.7
parsopercularis                          2314   1479   3540  2.154 0.527     0.130     0.046       26     4.3
parsorbitalis                             888    638   2093  2.484 0.688     0.166     0.062       16     2.4
parstriangularis                         1984   1325   3531  2.163 0.642     0.150     0.053       34     4.4
pericalcarine                            1914   1313   1805  1.545 0.403     0.143     0.037       22     3.0
postcentral                              5410   3325   6257  1.796 0.632     0.118     0.039       62     9.6
posteriorcingulate                       1465    961   2416  2.292 0.644     0.146     0.051       23     3.1
precentral                               5982   3795   8069  2.056 0.625     0.127     0.040       61    10.5
precuneus                                4575   2874   5257  1.808 0.500     0.123     0.039       52     7.0
rostralanteriorcingulate                 1115    778   2283  2.713 0.807     0.163     0.051       20     2.6
rostralmiddlefrontal                     7122   4850  10998  2.091 0.578     0.162     0.063      123    19.3
superiorfrontal                         10562   6927  15801  2.229 0.635     0.141     0.051      143    22.6
superiorparietal                         7569   4888   8597  1.679 0.419     0.128     0.039       93    12.5
superiortemporal                         5202   3474   8386  2.086 0.749     0.125     0.037       61     8.3
supramarginal                            4821   3118   6824  2.073 0.601     0.142     0.047       64     9.6
frontalpole                               389    259    686  2.138 0.693     0.193     0.082        9     1.4
temporalpole                              633    458   1873  2.759 0.849     0.184     0.073       12     2.3
transversetemporal                        971    569   1043  1.692 0.441     0.121     0.032       10     1.3
insula                                   3286   2218   5884  2.614 0.951     0.114     0.036       30     5.1
