# Supplementary material for: Computer assisted diagnosis of Alzheimer’s disease using statistical likelihood-ratio test
Source: PLoS One. 2023 Feb 17;18(2):e0279574. doi: 10.1371/journal.pone.0279574 (PMC9937475; doi:10.1371/journal.pone.0279574)
Supplement: S3 File — (ZIP) [file pone.0279574.s003.zip › AD_Results_MIRIAD/miriad_192_1/stats/lh.BA_exvivo.thresh.stats]

# Table of FreeSurfer cortical parcellation anatomical statistics 
# 
# CreationTime 2019/12/18-20:28:09-GMT
# generating_program mris_anatomical_stats
# cvs_version $Id: mris_anatomical_stats.c,v 1.79 2016/03/14 15:15:34 greve Exp $
# mrisurf.c-cvs_version $Id: mrisurf.c,v 1.781.2.6 2016/12/27 16:47:14 zkaufman Exp $
# cmdline mris_anatomical_stats -th3 -mgz -f ../stats/lh.BA_exvivo.thresh.stats -b -a ./lh.BA_exvivo.thresh.annot -c ./BA_exvivo.thresh.ctab miriad_192_AD_M_01_MR_1 lh white 
# sysname  Linux
# hostname ada
# machine  x86_64
# user     xzheng
# 
# SUBJECTS_DIR /home/span/acad/xzheng/freesurfer/subjects
# anatomy_type surface
# subjectname miriad_192_AD_M_01_MR_1
# hemi lh
# AnnotationFile ./lh.BA_exvivo.thresh.annot
# AnnotationFileTimeStamp 2019/12/19 07:27:46
# Measure Cortex, NumVert, Number of Vertices, 120113, unitless
# Measure Cortex, WhiteSurfArea, White Surface Total Area, 79267.4, mm^2
# Measure BrainSeg, BrainSegVol, Brain Segmentation Volume, 974545.000000, mm^3
# Measure BrainSegNotVent, BrainSegVolNotVent, Brain Segmentation Volume Without Ventricles, 927317.000000, mm^3
# Measure BrainSegNotVentSurf, BrainSegVolNotVentSurf, Brain Segmentation Volume Without Ventricles from Surf, 926952.300433, mm^3
# Measure Cortex, CortexVol Total cortical gray matter volume, 324523.563063, mm^3
# Measure SupraTentorial, SupraTentorialVol, Supratentorial volume, 844885.300433, mm^3
# Measure SupraTentorialNotVent, SupraTentorialVolNotVent, Supratentorial volume, 802761.300433, mm^3
# Measure EstimatedTotalIntraCranialVol, eTIV, Estimated Total Intracranial Volume, 1425120.081330, mm^3
# NTableCols 10
# TableCol  1 ColHeader StructName
# TableCol  1 FieldName Structure Name
# TableCol  1 Units     NA
# TableCol  2 ColHeader NumVert
# TableCol  2 FieldName Number of Vertices
# TableCol  2 Units     unitless
# TableCol  3 ColHeader SurfArea
# TableCol  3 FieldName Surface Area
# TableCol  3 Units     mm^2
# TableCol  4 ColHeader GrayVol
# TableCol  4 FieldName Gray Matter Volume
# TableCol  4 Units     mm^3
# TableCol  5 ColHeader ThickAvg 
# TableCol  5 FieldName Average Thickness
# TableCol  5 Units     mm
# TableCol  6 ColHeader ThickStd
# TableCol  6 FieldName Thickness StdDev
# TableCol  6 Units     mm 
# TableCol  7 ColHeader MeanCurv
# TableCol  7 FieldName Integrated Rectified Mean Curvature
# TableCol  7 Units     mm^-1
# TableCol  8 ColHeader GausCurv 
# TableCol  8 FieldName Integrated Rectified Gaussian Curvature
# TableCol  8 Units     mm^-2
# TableCol  9 ColHeader  FoldInd
# TableCol  9 FieldName  Folding Index 
# TableCol  9 Units      unitless 
# TableCol 10 ColHeader CurvInd
# TableCol 10 FieldName Intrinsic Curvature Index
# TableCol 10 Units     unitless
# ColHeaders StructName NumVert SurfArea GrayVol ThickAvg ThickStd MeanCurv GausCurv FoldInd CurvInd
BA1_exvivo                                615    312    644  1.690 0.462     0.147     0.059       15     1.5
BA2_exvivo                               1400    869   1595  1.799 0.531     0.101     0.043       13     3.2
BA3a_exvivo                               754    507    583  1.528 0.348     0.144     0.040        8     1.4
BA3b_exvivo                              1176    754    996  1.331 0.329     0.094     0.020        7     1.0
BA4a_exvivo                              1440    868   1823  1.999 0.490     0.120     0.037       15     2.4
BA4p_exvivo                               899    601   1067  1.950 0.528     0.114     0.033        7     1.2
BA6_exvivo                               4735   2938   6353  2.010 0.600     0.139     0.051       62    10.7
BA44_exvivo                              1187    793   1906  2.178 0.462     0.131     0.042       12     2.0
BA45_exvivo                              1276    831   2521  2.271 0.666     0.157     0.062       23     3.1
V1_exvivo                                3693   2516   4101  1.574 0.420     0.145     0.041       47     6.3
V2_exvivo                                4281   2765   5234  1.825 0.501     0.158     0.048       65     8.7
MT_exvivo                                 485    303    682  1.991 0.554     0.150     0.042        7     0.9
perirhinal_exvivo                         282    205    829  2.983 0.792     0.084     0.015        1     0.2
entorhinal_exvivo                         387    305    986  3.108 0.831     0.135     0.026        5     0.4
