# Supplementary material for: Computer assisted diagnosis of Alzheimer’s disease using statistical likelihood-ratio test
Source: PLoS One. 2023 Feb 17;18(2):e0279574. doi: 10.1371/journal.pone.0279574 (PMC9937475; doi:10.1371/journal.pone.0279574)
Supplement: S3 File — (ZIP) [file pone.0279574.s003.zip › AD_Results_MIRIAD/miriad_192_1/stats/lh.curv.stats]

Raw <mean> +- <std> (using 'lh.curv'):                -0.03499 +- 0.1958 
       Raw Min:                                       -4.32875 at vertex 97240   
       Raw Max:                                        2.02049 at vertex 81628   
       Raw Curvature Calculation Type:                discrete
       Raw Mean Vertex Separation (Whole Surface):     0.83574 +- 0.23922 mm
       Raw Total Surface Area:                     70874.03906 mm^2
       Raw Total Number of Vertices:                    120113
       Raw Average Vertex Area (Whole Surface):        0.59006 mm^2
       Raw Natural Surface Integral:               -1358.52783
       Raw Rectified Surface Integral:              9435.93848
       Raw Positive Surface Integral:               4038.70508
       Raw Negative Surface Integral:               5397.23291
       Raw Mean Natural Surface Integral:             -0.01131 across 120113 (100.00%) vertices
       Raw Mean Rectified Surface Integral:            0.07856 across 120113 (100.00%) vertices
       Raw Mean Positive Surface Integral:             0.07167 across 56354 (46.92%) vertices
       Raw Mean Negative Surface Integral:             0.08465 across 63759 (53.08%) vertices
       Raw AreaNorm Natural Surface Integral:         -0.01917 across 70873.367188 (100.00%) mm^2
       Raw AreaNorm Rectified Surface Integral:        0.13314 across 70873.367188 (100.00%) mm^2
       Raw AreaNorm Positive Surface Integral:         0.11507 across 35096.761719 (49.52%) mm^2
       Raw AreaNorm Negative Surface Integral:         0.15086 across 35777.367188 (50.48%) mm^2

Raw <mean> +- <std> (using 'lh.sulc'):                -0.00000 +- 5.1624 
       Raw Min:                                      -13.99045 at vertex 111112  
       Raw Max:                                       15.93783 at vertex 50894   
       Raw Curvature Calculation Type:                discrete
       Raw Mean Vertex Separation (Whole Surface):     0.83574 +- 0.23922 mm
       Raw Total Surface Area:                     70874.03906 mm^2
       Raw Total Number of Vertices:                    120113
       Raw Average Vertex Area (Whole Surface):        0.59006 mm^2
       Raw Natural Surface Integral:               21553.91211
       Raw Rectified Surface Integral:            296467.71875
       Raw Positive Surface Integral:             159010.81250
       Raw Negative Surface Integral:             137456.89062
       Raw Mean Natural Surface Integral:              0.17945 across 120113 (100.00%) vertices
       Raw Mean Rectified Surface Integral:            2.46824 across 120113 (100.00%) vertices
       Raw Mean Positive Surface Integral:             2.88042 across 55204 (45.96%) vertices
       Raw Mean Negative Surface Integral:             2.11769 across 64909 (54.04%) vertices
       Raw AreaNorm Natural Surface Integral:          0.30412 across 70873.367188 (100.00%) mm^2
       Raw AreaNorm Rectified Surface Integral:        4.18306 across 70873.367188 (100.00%) mm^2
       Raw AreaNorm Positive Surface Integral:         4.65440 across 34163.546875 (48.20%) mm^2
       Raw AreaNorm Negative Surface Integral:         3.74435 across 36710.531250 (51.80%) mm^2

K <mean> +- <std> (using 'lh.smoothwm'):               0.32388 +- 8.1917 mm^-2
         K Min:                                      -25.65082 at vertex 66438   
         K Max:                                     1901.13074 at vertex 59298   
         K Curvature Calculation Type:                discrete
         K Mean Vertex Separation (Whole Surface):     0.83574 +- 0.23922 mm
         K Total Surface Area:                     70874.03906 mm^2
         K Total Number of Vertices:                    120113
         K Average Vertex Area (Whole Surface):        0.59006 mm^2
         K Natural Surface Integral:                  12.56614
         K Rectified Surface Integral:              6195.22900
         K Positive Surface Integral:               3103.89771
         K Negative Surface Integral:               3091.33154
         K Mean Natural Surface Integral:              0.00010 across 120113 (100.00%) vertices
         K Mean Rectified Surface Integral:            0.05158 across 120113 (100.00%) vertices
         K Mean Positive Surface Integral:             0.06014 across 51614 (42.97%) vertices
         K Mean Negative Surface Integral:             0.04513 across 68499 (57.03%) vertices
         K AreaNorm Natural Surface Integral:          0.00018 across 70873.367188 (100.00%) mm^2
         K AreaNorm Rectified Surface Integral:        0.08741 across 70873.367188 (100.00%) mm^2
         K AreaNorm Positive Surface Integral:         0.13833 across 22438.746094 (31.66%) mm^2
         K AreaNorm Negative Surface Integral:         0.06382 across 48434.859375 (68.34%) mm^2

H <mean> +- <std> (using 'lh.smoothwm'):              -0.06139 +- 0.9440 mm^-1
         H Min:                                      -33.18232 at vertex 118768  
         H Max:                                       50.80219 at vertex 59298   
         H Curvature Calculation Type:                discrete
         H Mean Vertex Separation (Whole Surface):     0.83574 +- 0.23922 mm
         H Total Surface Area:                     70874.03906 mm^2
         H Total Number of Vertices:                    120113
         H Average Vertex Area (Whole Surface):        0.59006 mm^2
         H Natural Surface Integral:               -1549.87134
         H Rectified Surface Integral:             12925.71582
         H Positive Surface Integral:               5687.92236
         H Negative Surface Integral:               7237.79346
         H Mean Natural Surface Integral:             -0.01290 across 120113 (100.00%) vertices
         H Mean Rectified Surface Integral:            0.10761 across 120113 (100.00%) vertices
         H Mean Positive Surface Integral:             0.09714 across 58556 (48.75%) vertices
         H Mean Negative Surface Integral:             0.11758 across 61557 (51.25%) vertices
         H AreaNorm Natural Surface Integral:         -0.02187 across 70873.367188 (100.00%) mm^2
         H AreaNorm Rectified Surface Integral:        0.18238 across 70873.367188 (100.00%) mm^2
         H AreaNorm Positive Surface Integral:         0.15718 across 36186.496094 (51.06%) mm^2
         H AreaNorm Negative Surface Integral:         0.20866 across 34687.503906 (48.94%) mm^2

k1 <mean> +- <std> (using 'lh.smoothwm'):             -0.12281 +- 1.6804 mm^-1
        k1 Min:                                      -65.81956 at vertex 118768  
        k1 Max:                                       79.68690 at vertex 59315   
        k1 Curvature Calculation Type:                discrete
        k1 Mean Vertex Separation (Whole Surface):     0.83574 +- 0.23922 mm
        k1 Total Surface Area:                     70874.03906 mm^2
        k1 Total Number of Vertices:                    120113
        k1 Average Vertex Area (Whole Surface):        0.59006 mm^2
        k1 Natural Surface Integral:               -3804.61963
        k1 Rectified Surface Integral:             29738.21875
        k1 Positive Surface Integral:              12966.79883
        k1 Negative Surface Integral:              16771.41797
        k1 Mean Natural Surface Integral:             -0.03168 across 120113 (100.00%) vertices
        k1 Mean Rectified Surface Integral:            0.24759 across 120113 (100.00%) vertices
        k1 Mean Positive Surface Integral:             0.22144 across 58556 (48.75%) vertices
        k1 Mean Negative Surface Integral:             0.27245 across 61557 (51.25%) vertices
        k1 AreaNorm Natural Surface Integral:         -0.05368 across 70873.367188 (100.00%) mm^2
        k1 AreaNorm Rectified Surface Integral:        0.41960 across 70873.367188 (100.00%) mm^2
        k1 AreaNorm Positive Surface Integral:         0.35833 across 36186.496094 (51.06%) mm^2
        k1 AreaNorm Negative Surface Integral:         0.48350 across 34687.503906 (48.94%) mm^2

k2 <mean> +- <std> (using 'lh.smoothwm'):              0.00003 +- 0.3110 mm^-1
        k2 Min:                                       -9.67629 at vertex 103296  
        k2 Max:                                       24.73053 at vertex 59298   
        k2 Curvature Calculation Type:                discrete
        k2 Mean Vertex Separation (Whole Surface):     0.83574 +- 0.23922 mm
        k2 Total Surface Area:                     70874.03906 mm^2
        k2 Total Number of Vertices:                    120113
        k2 Average Vertex Area (Whole Surface):        0.59006 mm^2
        k2 Natural Surface Integral:                 704.87714
        k2 Rectified Surface Integral:              8478.30859
        k2 Positive Surface Integral:               4591.59277
        k2 Negative Surface Integral:               3886.71558
        k2 Mean Natural Surface Integral:              0.00587 across 120113 (100.00%) vertices
        k2 Mean Rectified Surface Integral:            0.07059 across 120113 (100.00%) vertices
        k2 Mean Positive Surface Integral:             0.07257 across 63269 (52.67%) vertices
        k2 Mean Negative Surface Integral:             0.06838 across 56844 (47.33%) vertices
        k2 AreaNorm Natural Surface Integral:          0.00995 across 70873.367188 (100.00%) mm^2
        k2 AreaNorm Rectified Surface Integral:        0.11963 across 70873.367188 (100.00%) mm^2
        k2 AreaNorm Positive Surface Integral:         0.12209 across 37607.226562 (53.06%) mm^2
        k2 AreaNorm Negative Surface Integral:         0.11683 across 33266.960938 (46.94%) mm^2

S <mean> +- <std> (using 'lh.smoothwm'):               2.29093 +- 37.0298 mm^-2
         S Min:                                        0.00000 at vertex 1051    
         S Max:                                     5533.33643 at vertex 59315   
         S Curvature Calculation Type:                discrete
         S Mean Vertex Separation (Whole Surface):     0.83574 +- 0.23922 mm
         S Total Surface Area:                     70874.03906 mm^2
         S Total Number of Vertices:                    120113
         S Average Vertex Area (Whole Surface):        0.59006 mm^2
         S Natural Surface Integral:               33285.80078
         S Rectified Surface Integral:             33285.80078
         S Positive Surface Integral:              33285.80078
         S Negative Surface Integral:                  0.00000
         S Mean Natural Surface Integral:              0.27712 across 120113 (100.00%) vertices
         S Mean Rectified Surface Integral:            0.27712 across 120113 (100.00%) vertices
         S Mean Positive Surface Integral:             0.27712 across 120113 (100.00%) vertices
         S Mean Negative Surface Integral:             0.00000 across 0 (00.00%) vertices
         S AreaNorm Natural Surface Integral:          0.46965 across 70873.367188 (100.00%) mm^2
         S AreaNorm Rectified Surface Integral:        0.46965 across 70873.367188 (100.00%) mm^2
         S AreaNorm Positive Surface Integral:         0.46965 across 70873.367188 (100.00%) mm^2
         S AreaNorm Negative Surface Integral:         0.00000 across 0.000000 (00.00%) mm^2

C <mean> +- <std> (using 'lh.smoothwm'):               0.51844 +- 1.0950 mm^-2
         C Min:                                        0.00021 at vertex 49122   
         C Max:                                       57.10160 at vertex 59298   
         C Curvature Calculation Type:                discrete
         C Mean Vertex Separation (Whole Surface):     0.83574 +- 0.23922 mm
         C Total Surface Area:                     70874.03906 mm^2
         C Total Number of Vertices:                    120113
         C Average Vertex Area (Whole Surface):        0.59006 mm^2
         C Natural Surface Integral:               22333.75781
         C Rectified Surface Integral:             22333.75781
         C Positive Surface Integral:              22333.75781
         C Negative Surface Integral:                  0.00000
         C Mean Natural Surface Integral:              0.18594 across 120113 (100.00%) vertices
         C Mean Rectified Surface Integral:            0.18594 across 120113 (100.00%) vertices
         C Mean Positive Surface Integral:             0.18594 across 120113 (100.00%) vertices
         C Mean Negative Surface Integral:             0.00000 across 0 (00.00%) vertices
         C AreaNorm Natural Surface Integral:          0.31512 across 70873.367188 (100.00%) mm^2
         C AreaNorm Rectified Surface Integral:        0.31512 across 70873.367188 (100.00%) mm^2
         C AreaNorm Positive Surface Integral:         0.31512 across 70873.367188 (100.00%) mm^2
         C AreaNorm Negative Surface Integral:         0.00000 across 0.000000 (00.00%) mm^2

BE <mean> +- <std> (using 'lh.smoothwm'):              2.93546 +- 48.8712 mm^-2
        BE Min:                                        0.00000 at vertex 49122   
        BE Max:                                     6521.18652 at vertex 59298   
        BE Curvature Calculation Type:                discrete
        BE Mean Vertex Separation (Whole Surface):     0.83574 +- 0.23922 mm
        BE Total Surface Area:                     70874.03906 mm^2
        BE Total Number of Vertices:                    120113
        BE Average Vertex Area (Whole Surface):        0.59006 mm^2
        BE Natural Surface Integral:               33306.37891
        BE Rectified Surface Integral:             33306.37891
        BE Positive Surface Integral:              33306.37891
        BE Negative Surface Integral:                  0.00000
        BE Mean Natural Surface Integral:              0.27729 across 120113 (100.00%) vertices
        BE Mean Rectified Surface Integral:            0.27729 across 120113 (100.00%) vertices
        BE Mean Positive Surface Integral:             0.27729 across 120113 (100.00%) vertices
        BE Mean Negative Surface Integral:             0.00000 across 0 (00.00%) vertices
        BE AreaNorm Natural Surface Integral:          0.46994 across 70873.367188 (100.00%) mm^2
        BE AreaNorm Rectified Surface Integral:        0.46994 across 70873.367188 (100.00%) mm^2
        BE AreaNorm Positive Surface Integral:         0.46994 across 70873.367188 (100.00%) mm^2
        BE AreaNorm Negative Surface Integral:         0.00000 across 0.000000 (00.00%) mm^2

FI <mean> +- <std> (using 'lh.smoothwm'):              2.42555 +- 41.3327 mm^-2
        FI Min:                                        0.00000 at vertex 1051    
        FI Max:                                     5927.62158 at vertex 59315   
        FI Curvature Calculation Type:                discrete
        FI Mean Vertex Separation (Whole Surface):     0.83574 +- 0.23922 mm
        FI Total Surface Area:                     70874.03906 mm^2
        FI Total Number of Vertices:                    120113
        FI Average Vertex Area (Whole Surface):        0.59006 mm^2
        FI Natural Surface Integral:               24930.61523
        FI Rectified Surface Integral:             24930.61523
        FI Positive Surface Integral:              24930.61523
        FI Negative Surface Integral:                  0.00000
        FI Mean Natural Surface Integral:              0.20756 across 120113 (100.00%) vertices
        FI Mean Rectified Surface Integral:            0.20756 across 120113 (100.00%) vertices
        FI Mean Positive Surface Integral:             0.20756 across 120113 (100.00%) vertices
        FI Mean Negative Surface Integral:             0.00000 across 0 (00.00%) vertices
        FI AreaNorm Natural Surface Integral:          0.35176 across 70873.367188 (100.00%) mm^2
        FI AreaNorm Rectified Surface Integral:        0.35176 across 70873.367188 (100.00%) mm^2
        FI AreaNorm Positive Surface Integral:         0.35176 across 70873.367188 (100.00%) mm^2
        FI AreaNorm Negative Surface Integral:         0.00000 across 0.000000 (00.00%) mm^2

curv -- calculation type:                                discrete
curv -- Folding Index (FI):                            1983.91528
curv -- Intrinsic Curvature Index - positive (ICIp):    247.00034
curv -- Intrinsic Curvature Index - negative (ICIn):    246.00035
curv -- Intrinsic Curvature Index - natural  (ICIt):      0.99998

Mean across 10 curvatures: 8.2751e-01 +- 1.1530e+00
