# Supplementary material for: Computer assisted diagnosis of Alzheimer’s disease using statistical likelihood-ratio test
Source: PLoS One. 2023 Feb 17;18(2):e0279574. doi: 10.1371/journal.pone.0279574 (PMC9937475; doi:10.1371/journal.pone.0279574)
Supplement: S3 File — (ZIP) [file pone.0279574.s003.zip › AD_Results_MIRIAD/miriad_192_1/stats/lh.w-g.pct.stats]

# Title Segmentation Statistics 
# 
# generating_program mri_segstats
# cvs_version $Id: mri_segstats.c,v 1.121 2016/05/31 17:27:11 greve Exp $
# cmdline mri_segstats --in /home/span/acad/xzheng/freesurfer/subjects/miriad_192_AD_M_01_MR_1/surf/lh.w-g.pct.mgh --annot miriad_192_AD_M_01_MR_1 lh aparc --sum /home/span/acad/xzheng/freesurfer/subjects/miriad_192_AD_M_01_MR_1/stats/lh.w-g.pct.stats --snr 
# sysname  Linux
# hostname ada
# machine  x86_64
# user     xzheng
# anatomy_type surface
# 
# SUBJECTS_DIR /home/span/acad/xzheng/freesurfer/subjects
# subjectname miriad_192_AD_M_01_MR_1
# Annot miriad_192_AD_M_01_MR_1 lh aparc
# ColorTable /tmp/mri_segstats.tmp.miriad_192_AD_M_01_MR_1.lh.56.ctab 
# ColorTableTimeStamp 2019/12/19 06:57:07 
# InVolFile  /home/span/acad/xzheng/freesurfer/subjects/miriad_192_AD_M_01_MR_1/surf/lh.w-g.pct.mgh 
# InVolFileTimeStamp  2019/12/19 06:57:06 
# InVolFrame 0 
# Only reporting non-empty segmentations
# VertexArea_mm2 0.65994 
# TableCol  1 ColHeader Index 
# TableCol  1 FieldName Index 
# TableCol  1 Units     NA 
# TableCol  2 ColHeader SegId 
# TableCol  2 FieldName Segmentation Id
# TableCol  2 Units     NA
# TableCol  3 ColHeader NVertices 
# TableCol  3 FieldName Number of Vertices
# TableCol  3 Units     unitless
# TableCol  4 ColHeader Area_mm2
# TableCol  4 FieldName Area
# TableCol  4 Units     mm^2
# TableCol  5 ColHeader StructName
# TableCol  5 FieldName Structure Name
# TableCol  5 Units     NA
# TableCol  6 ColHeader Mean 
# TableCol  6 FieldName Intensity Mean
# TableCol  6 Units     unknown
# TableCol  7 ColHeader StdDev
# TableCol  7 FieldName Itensity StdDev
# TableCol  7 Units     unknown
# TableCol  8 ColHeader Min
# TableCol  8 FieldName Intensity Min
# TableCol  8 Units     unknown
# TableCol  9 ColHeader Max
# TableCol  9 FieldName Intensity Max
# TableCol  9 Units     unknown
# TableCol 10 ColHeader Range
# TableCol 10 FieldName Intensity Range
# TableCol 10 Units     unknown
# TableCol 11 ColHeader SNR
# TableCol 11 FieldName Intensity SNR
# TableCol 11 Units     none
# NRows 35 
# NTableCols 11 
# ColHeaders  Index SegId NVertices Area_mm2 StructName Mean StdDev Min Max Range SNR  
  1 1000      7848     5395.1  unknown                            0.0273     0.7321     0.0000    32.8976    32.8976     0.0373 
  2 1001       825      577.5  bankssts                          24.4417     7.7468    -2.3137    44.3603    46.6740     3.1551 
  3 1002       935      668.7  caudalanteriorcingulate           32.1073     9.5028    -0.3855    63.4596    63.8451     3.3787 
  4 1003      2839     1771.6  caudalmiddlefrontal               22.5523     8.9071   -24.3324    53.3816    77.7140     2.5319 
  5 1005      2609     1642.5  cuneus                            24.1034     9.4288    -1.7402    53.8655    55.6056     2.5564 
  6 1006       768      548.4  entorhinal                        22.7008    10.1062    -8.3419    57.7167    66.0586     2.2462 
  7 1007      3686     2546.4  fusiform                          23.4665     8.8651   -12.2287    56.3326    68.5613     2.6471 
  8 1008      4424     2878.7  inferiorparietal                  21.6899     9.0368    -5.0741    57.8805    62.9546     2.4002 
  9 1009      3887     2721.2  inferiortemporal                  23.3982     8.7799   -16.6451    55.3783    72.0233     2.6650 
 10 1010      1374      825.5  isthmuscingulate                  24.5839    10.1967     0.0000    53.6149    53.6149     2.4110 
 11 1011      7627     4936.6  lateraloccipital                  23.7900     8.6798    -4.5613    57.3122    61.8736     2.7408 
 12 1012      3802     2575.8  lateralorbitofrontal              24.5352     7.9140    -1.8289    54.4966    56.3254     3.1002 
 13 1013      4121     2711.2  lingual                           23.5349     8.9393   -10.4436    61.5414    71.9850     2.6327 
 14 1014      2936     1998.0  medialorbitofrontal               20.5818    10.1920   -31.5403    66.7505    98.2907     2.0194 
 15 1015      3384     2307.5  middletemporal                    23.0147     8.7895    -1.1130    49.8488    50.9617     2.6184 
 16 1016       842      629.7  parahippocampal                   28.8304    10.1146    -2.5875    66.8620    69.4495     2.8504 
 17 1017      2004     1283.2  paracentral                       17.9781     8.0992    -6.5881    45.7728    52.3609     2.2197 
 18 1018      2314     1479.3  parsopercularis                   23.3066     9.2372    -0.6308    55.1561    55.7869     2.5231 
 19 1019       888      637.8  parsorbitalis                     25.4529     9.3069     0.8793    52.0938    51.2145     2.7348 
 20 1020      1984     1324.8  parstriangularis                  23.4856     8.1839   -11.9116    50.6904    62.6020     2.8697 
 21 1021      1914     1313.1  pericalcarine                     23.1956     8.2690    -2.4953    53.0730    55.5684     2.8051 
 22 1022      5410     3324.9  postcentral                       20.6179     8.8209    -9.8895    60.3319    70.2214     2.3374 
 23 1023      1465      960.8  posteriorcingulate                23.1949     8.2331   -31.9902    48.4517    80.4420     2.8173 
 24 1024      5982     3795.4  precentral                        21.1019     9.2377   -41.8347    59.4366   101.2713     2.2843 
 25 1025      4575     2874.0  precuneus                         21.6169     8.5861   -10.1414    52.8947    63.0361     2.5177 
 26 1026      1115      778.1  rostralanteriorcingulate          20.0058    10.8874   -35.8457    49.5569    85.4026     1.8375 
 27 1027      7122     4850.4  rostralmiddlefrontal              23.9813     9.7266   -30.1167    58.3061    88.4228     2.4655 
 28 1028     10562     6926.7  superiorfrontal                   20.8893     9.6908   -36.3182    60.1362    96.4544     2.1556 
 29 1029      7569     4888.0  superiorparietal                  22.3216     8.6222    -9.7270    55.5783    65.3052     2.5888 
 30 1030      5202     3474.3  superiortemporal                  21.9357     8.9237   -13.1205    53.9918    67.1124     2.4581 
 31 1031      4821     3117.7  supramarginal                     21.6259     8.5054    -7.2168    66.2897    73.5065     2.5426 
 32 1032       389      259.2  frontalpole                       18.9310     8.2574    -3.4759    49.1417    52.6176     2.2926 
 33 1033       633      457.9  temporalpole                      22.7609     9.1352    -4.9777    54.5943    59.5719     2.4916 
 34 1034       971      569.4  transversetemporal                18.6909     7.6101    -5.4394    45.0846    50.5241     2.4560 
 35 1035      3286     2218.0  insula                            23.3222     8.1753   -37.5343    48.1566    85.6909     2.8528 
