# Supplementary material for: Computer assisted diagnosis of Alzheimer’s disease using statistical likelihood-ratio test
Source: PLoS One. 2023 Feb 17;18(2):e0279574. doi: 10.1371/journal.pone.0279574 (PMC9937475; doi:10.1371/journal.pone.0279574)
Supplement: S3 File — (ZIP) [file pone.0279574.s003.zip › AD_Results_MIRIAD/miriad_192_1/stats/rh.aparc.a2009s.stats]

# Table of FreeSurfer cortical parcellation anatomical statistics 
# 
# CreationTime 2019/12/18-19:51:29-GMT
# generating_program mris_anatomical_stats
# cvs_version $Id: mris_anatomical_stats.c,v 1.79 2016/03/14 15:15:34 greve Exp $
# mrisurf.c-cvs_version $Id: mrisurf.c,v 1.781.2.6 2016/12/27 16:47:14 zkaufman Exp $
# cmdline mris_anatomical_stats -th3 -mgz -cortex ../label/rh.cortex.label -f ../stats/rh.aparc.a2009s.stats -b -a ../label/rh.aparc.a2009s.annot -c ../label/aparc.annot.a2009s.ctab miriad_192_AD_M_01_MR_1 rh white 
# sysname  Linux
# hostname ada
# machine  x86_64
# user     xzheng
# 
# SUBJECTS_DIR /home/span/acad/xzheng/freesurfer/subjects
# anatomy_type surface
# subjectname miriad_192_AD_M_01_MR_1
# hemi rh
# AnnotationFile ../label/rh.aparc.a2009s.annot
# AnnotationFileTimeStamp 2019/12/19 06:50:55
# Measure Cortex, NumVert, Number of Vertices, 106424, unitless
# Measure Cortex, WhiteSurfArea, White Surface Total Area, 71156.2, mm^2
# Measure Cortex, MeanThickness, Mean Thickness, 2.02315, mm
# Measure BrainSeg, BrainSegVol, Brain Segmentation Volume, 974545.000000, mm^3
# Measure BrainSegNotVent, BrainSegVolNotVent, Brain Segmentation Volume Without Ventricles, 927317.000000, mm^3
# Measure BrainSegNotVentSurf, BrainSegVolNotVentSurf, Brain Segmentation Volume Without Ventricles from Surf, 926952.300433, mm^3
# Measure Cortex, CortexVol Total cortical gray matter volume, 324523.563063, mm^3
# Measure SupraTentorial, SupraTentorialVol, Supratentorial volume, 844885.300433, mm^3
# Measure SupraTentorialNotVent, SupraTentorialVolNotVent, Supratentorial volume, 802761.300433, mm^3
# Measure EstimatedTotalIntraCranialVol, eTIV, Estimated Total Intracranial Volume, 1425120.081330, mm^3
# NTableCols 10
# TableCol  1 ColHeader StructName
# TableCol  1 FieldName Structure Name
# TableCol  1 Units     NA
# TableCol  2 ColHeader NumVert
# TableCol  2 FieldName Number of Vertices
# TableCol  2 Units     unitless
# TableCol  3 ColHeader SurfArea
# TableCol  3 FieldName Surface Area
# TableCol  3 Units     mm^2
# TableCol  4 ColHeader GrayVol
# TableCol  4 FieldName Gray Matter Volume
# TableCol  4 Units     mm^3
# TableCol  5 ColHeader ThickAvg 
# TableCol  5 FieldName Average Thickness
# TableCol  5 Units     mm
# TableCol  6 ColHeader ThickStd
# TableCol  6 FieldName Thickness StdDev
# TableCol  6 Units     mm 
# TableCol  7 ColHeader MeanCurv
# TableCol  7 FieldName Integrated Rectified Mean Curvature
# TableCol  7 Units     mm^-1
# TableCol  8 ColHeader GausCurv 
# TableCol  8 FieldName Integrated Rectified Gaussian Curvature
# TableCol  8 Units     mm^-2
# TableCol  9 ColHeader  FoldInd
# TableCol  9 FieldName  Folding Index 
# TableCol  9 Units      unitless 
# TableCol 10 ColHeader CurvInd
# TableCol 10 FieldName Intrinsic Curvature Index
# TableCol 10 Units     unitless
# ColHeaders StructName NumVert SurfArea GrayVol ThickAvg ThickStd MeanCurv GausCurv FoldInd CurvInd
G&S_frontomargin                          959    669   1479  2.080 0.477     0.173     0.073       19     2.7
G&S_occipital_inf                        1103    743   2052  2.231 0.677     0.165     0.053       19     2.4
G&S_paracentral                          1712    990   2084  1.957 0.581     0.131     0.042       20     3.2
G&S_subcentral                           1345    845   2378  2.447 0.571     0.145     0.053       17     2.8
G&S_transv_frontopol                     1178    815   2338  2.271 0.653     0.168     0.073       22     3.7
G&S_cingul-Ant                           2785   1876   5559  2.575 0.776     0.141     0.050       37     5.3
G&S_cingul-Mid-Ant                       1003    749   1850  2.339 0.575     0.121     0.018        8     0.8
G&S_cingul-Mid-Post                      1154    773   1891  2.323 0.678     0.139     0.046       14     2.0
G_cingul-Post-dorsal                      328    217    567  2.127 0.439     0.165     0.057        6     0.8
G_cingul-Post-ventral                     332    203    475  1.952 0.530     0.121     0.031        4     0.4
G_cuneus                                 2246   1446   2224  1.503 0.306     0.148     0.040       31     3.9
G_front_inf-Opercular                    1237    771   2339  2.391 0.683     0.143     0.057       19     2.7
G_front_inf-Orbital                       280    186    425  1.951 0.538     0.175     0.069        5     0.9
G_front_inf-Triangul                      787    529   1734  2.454 0.552     0.187     0.079       20     2.8
G_front_middle                           2812   1795   4168  1.935 0.538     0.169     0.068       52     8.0
G_front_sup                              6087   3864  11515  2.354 0.704     0.152     0.066      105    17.6
G_Ins_lg&S_cent_ins                       586    377   1008  2.691 0.530     0.145     0.042       10     0.9
G_insular_short                           743    486   2041  3.228 0.889     0.153     0.057       12     1.6
G_occipital_middle                       1783   1141   2933  2.033 0.546     0.151     0.058       39     3.9
G_occipital_sup                          1780   1092   2162  1.750 0.502     0.146     0.052       30     3.8
G_oc-temp_lat-fusifor                    1597   1091   2682  2.041 0.563     0.172     0.056       33     3.8
G_oc-temp_med-Lingual                    2548   1655   2928  1.611 0.409     0.143     0.040       37     4.3
G_oc-temp_med-Parahip                    1111    787   2858  2.604 0.917     0.141     0.040       16     1.9
G_orbital                                3169   2132   5868  2.216 0.720     0.169     0.065       64     8.5
G_pariet_inf-Angular                     1562   1101   2732  2.015 0.635     0.167     0.059       34     3.7
G_pariet_inf-Supramar                    2302   1571   4079  2.163 0.550     0.167     0.066       49     6.8
G_parietal_sup                           2073   1322   2523  1.636 0.457     0.137     0.047       38     3.9
G_postcentral                            2486   1434   3021  1.785 0.543     0.135     0.051       33     5.3
G_precentral                             2647   1598   3362  1.853 0.497     0.145     0.052       38     6.6
G_precuneus                              1954   1212   2407  1.707 0.527     0.137     0.043       31     3.5
G_rectus                                  890    595   1637  2.135 0.812     0.139     0.042       13     1.4
G_subcallosal                             551    318    810  2.459 0.955     0.084     0.038        6     0.7
G_temp_sup-G_T_transv                     412    224    575  1.997 0.543     0.122     0.039        6     0.6
G_temp_sup-Lateral                       1451   1077   3696  2.535 0.664     0.171     0.060       30     3.7
G_temp_sup-Plan_polar                     645    485   1476  2.627 0.592     0.123     0.028        6     0.7
G_temp_sup-Plan_tempo                     679    455   1008  2.071 0.566     0.093     0.026       15     0.8
G_temporal_inf                           2028   1415   5523  2.579 0.893     0.165     0.059       39     5.2
G_temporal_middle                        1829   1327   4862  2.574 0.680     0.159     0.055       39     4.4
Lat_Fis-ant-Horizont                      343    236    491  2.058 0.514     0.094     0.021        1     0.3
Lat_Fis-ant-Vertical                      175    129    229  1.837 0.358     0.114     0.026        1     0.1
Lat_Fis-post                             1369    932   1507  1.886 0.571     0.107     0.023        8     1.3
Pole_occipital                           3179   2108   4417  1.896 0.629     0.161     0.052       52     7.0
Pole_temporal                            1469   1053   4162  2.604 0.733     0.179     0.068       34     4.3
S_calcarine                              2178   1546   2037  1.494 0.414     0.129     0.029       21     2.7
S_central                                2980   2052   2750  1.572 0.379     0.132     0.032       26     4.4
S_cingul-Marginalis                      1046    681   1132  1.774 0.494     0.114     0.030        6     1.3
S_circular_insula_ant                     559    379    753  2.410 0.497     0.128     0.036        4     0.8
S_circular_insula_inf                    1181    848   1585  2.135 0.683     0.080     0.011        4     0.6
S_circular_insula_sup                    1251    883   1790  2.280 0.536     0.112     0.024        7     1.3
S_collat_transv_ant                      1065    745   1509  2.075 0.478     0.112     0.021        7     0.8
S_collat_transv_post                      465    300    500  1.736 0.431     0.151     0.038        7     0.7
S_front_inf                              1533   1015   1763  1.757 0.409     0.131     0.037       16     2.3
S_front_middle                           2010   1449   3189  1.996 0.595     0.158     0.051       31     4.4
S_front_sup                              2036   1388   2365  1.799 0.460     0.126     0.036       18     3.4
S_interm_prim-Jensen                      253    185    277  1.621 0.285     0.130     0.030        2     0.3
S_intrapariet&P_trans                    2062   1344   2196  1.642 0.474     0.124     0.035       21     2.8
S_oc_middle&Lunatus                      1089    723   1248  1.800 0.436     0.134     0.036       11     1.6
S_oc_sup&transversal                     1200    817   1118  1.517 0.329     0.140     0.034       14     1.7
S_occipital_ant                           536    363    732  1.907 0.582     0.125     0.028        5     0.6
S_oc-temp_lat                             643    487    924  2.117 0.611     0.116     0.027        4     0.6
S_oc-temp_med&Lingual                    1569   1178   2180  1.871 0.767     0.140     0.033       19     2.1
S_orbital_lateral                         355    262    574  2.009 0.574     0.147     0.035        4     0.5
S_orbital_med-olfact                      736    518    886  1.977 0.498     0.121     0.026        7     0.7
S_orbital-H_Shaped                       1462   1001   2125  2.287 0.622     0.158     0.052       21     3.4
S_parieto_occipital                      2171   1450   2199  1.602 0.400     0.118     0.028       17     2.6
S_pericallosal                           1202    704    896  1.826 0.807     0.127     0.026       24     1.1
S_postcentral                            2044   1375   2271  1.774 0.562     0.113     0.029       13     2.5
S_precentral-inf-part                    1266    858   1335  1.814 0.434     0.130     0.031       12     1.6
S_precentral-sup-part                    1169    786   1035  1.497 0.303     0.114     0.023        8     1.2
S_suborbital                              280    187    523  2.663 0.890     0.122     0.031        2     0.4
S_subparietal                             956    620   1032  1.706 0.405     0.149     0.049       14     2.2
S_temporal_inf                            885    636   1081  1.877 0.487     0.132     0.023        9     1.0
S_temporal_sup                           3212   2348   4951  2.084 0.660     0.116     0.027       24     3.7
S_temporal_transverse                     321    202    302  1.821 0.459     0.127     0.024        4     0.3
