# Supplementary material for: Computer assisted diagnosis of Alzheimer’s disease using statistical likelihood-ratio test
Source: PLoS One. 2023 Feb 17;18(2):e0279574. doi: 10.1371/journal.pone.0279574 (PMC9937475; doi:10.1371/journal.pone.0279574)
Supplement: S3 File — (ZIP) [file pone.0279574.s003.zip › AD_Results_MIRIAD/miriad_192_1/stats/rh.aparc.DKTatlas.stats]

# Table of FreeSurfer cortical parcellation anatomical statistics 
# 
# CreationTime 2019/12/18-19:56:45-GMT
# generating_program mris_anatomical_stats
# cvs_version $Id: mris_anatomical_stats.c,v 1.79 2016/03/14 15:15:34 greve Exp $
# mrisurf.c-cvs_version $Id: mrisurf.c,v 1.781.2.6 2016/12/27 16:47:14 zkaufman Exp $
# cmdline mris_anatomical_stats -th3 -mgz -cortex ../label/rh.cortex.label -f ../stats/rh.aparc.DKTatlas.stats -b -a ../label/rh.aparc.DKTatlas.annot -c ../label/aparc.annot.DKTatlas.ctab miriad_192_AD_M_01_MR_1 rh white 
# sysname  Linux
# hostname ada
# machine  x86_64
# user     xzheng
# 
# SUBJECTS_DIR /home/span/acad/xzheng/freesurfer/subjects
# anatomy_type surface
# subjectname miriad_192_AD_M_01_MR_1
# hemi rh
# AnnotationFile ../label/rh.aparc.DKTatlas.annot
# AnnotationFileTimeStamp 2019/12/19 06:56:14
# Measure Cortex, NumVert, Number of Vertices, 106424, unitless
# Measure Cortex, WhiteSurfArea, White Surface Total Area, 71156.2, mm^2
# Measure Cortex, MeanThickness, Mean Thickness, 2.02315, mm
# Measure BrainSeg, BrainSegVol, Brain Segmentation Volume, 974545.000000, mm^3
# Measure BrainSegNotVent, BrainSegVolNotVent, Brain Segmentation Volume Without Ventricles, 927317.000000, mm^3
# Measure BrainSegNotVentSurf, BrainSegVolNotVentSurf, Brain Segmentation Volume Without Ventricles from Surf, 926952.300433, mm^3
# Measure Cortex, CortexVol Total cortical gray matter volume, 324523.563063, mm^3
# Measure SupraTentorial, SupraTentorialVol, Supratentorial volume, 844885.300433, mm^3
# Measure SupraTentorialNotVent, SupraTentorialVolNotVent, Supratentorial volume, 802761.300433, mm^3
# Measure EstimatedTotalIntraCranialVol, eTIV, Estimated Total Intracranial Volume, 1425120.081330, mm^3
# NTableCols 10
# TableCol  1 ColHeader StructName
# TableCol  1 FieldName Structure Name
# TableCol  1 Units     NA
# TableCol  2 ColHeader NumVert
# TableCol  2 FieldName Number of Vertices
# TableCol  2 Units     unitless
# TableCol  3 ColHeader SurfArea
# TableCol  3 FieldName Surface Area
# TableCol  3 Units     mm^2
# TableCol  4 ColHeader GrayVol
# TableCol  4 FieldName Gray Matter Volume
# TableCol  4 Units     mm^3
# TableCol  5 ColHeader ThickAvg 
# TableCol  5 FieldName Average Thickness
# TableCol  5 Units     mm
# TableCol  6 ColHeader ThickStd
# TableCol  6 FieldName Thickness StdDev
# TableCol  6 Units     mm 
# TableCol  7 ColHeader MeanCurv
# TableCol  7 FieldName Integrated Rectified Mean Curvature
# TableCol  7 Units     mm^-1
# TableCol  8 ColHeader GausCurv 
# TableCol  8 FieldName Integrated Rectified Gaussian Curvature
# TableCol  8 Units     mm^-2
# TableCol  9 ColHeader  FoldInd
# TableCol  9 FieldName  Folding Index 
# TableCol  9 Units      unitless 
# TableCol 10 ColHeader CurvInd
# TableCol 10 FieldName Intrinsic Curvature Index
# TableCol 10 Units     unitless
# ColHeaders StructName NumVert SurfArea GrayVol ThickAvg ThickStd MeanCurv GausCurv FoldInd CurvInd
caudalanteriorcingulate                   868    602   1763  2.406 0.868     0.129     0.021       14     0.7
caudalmiddlefrontal                      2331   1469   2638  1.775 0.479     0.140     0.045       28     4.6
cuneus                                   3011   1931   2960  1.523 0.332     0.140     0.038       37     4.9
entorhinal                                540    409   1510  2.469 0.963     0.158     0.048        8     1.1
fusiform                                 3387   2404   5457  2.050 0.625     0.159     0.046       56     6.3
inferiorparietal                         4203   2980   6084  1.817 0.549     0.151     0.047       74     8.2
inferiortemporal                         4007   2791   8890  2.402 0.778     0.150     0.052       67     8.8
isthmuscingulate                         1268    747   1394  1.805 0.593     0.124     0.034       18     1.7
lateraloccipital                         7148   4645   9574  1.889 0.582     0.153     0.050      108    14.6
lateralorbitofrontal                     4601   3062   7056  2.200 0.652     0.154     0.055       72    10.1
lingual                                  4069   2760   4636  1.606 0.482     0.144     0.038       58     6.5
medialorbitofrontal                      2260   1487   4107  2.383 0.861     0.118     0.038       24     3.2
middletemporal                           3865   2843   8898  2.438 0.685     0.146     0.043       58     7.0
parahippocampal                           770    551   1742  2.522 0.962     0.110     0.025        7     0.7
paracentral                              2487   1461   3130  2.039 0.573     0.121     0.039       23     4.3
parsopercularis                          1922   1265   2864  2.086 0.544     0.138     0.049       25     3.5
parsorbitalis                            1020    695   1651  2.138 0.579     0.174     0.064       22     2.8
parstriangularis                         1978   1332   3316  2.104 0.597     0.146     0.052       30     4.5
pericalcarine                            1765   1220   1543  1.422 0.271     0.138     0.035       19     2.5
postcentral                              6649   4108   8128  1.831 0.577     0.128     0.041       73    11.5
posteriorcingulate                       1365    875   2080  2.306 0.704     0.151     0.049       24     2.6
precentral                               6474   4177   8128  1.894 0.603     0.137     0.042       73    12.9
precuneus                                4792   3114   5447  1.689 0.466     0.132     0.039       66     7.8
rostralanteriorcingulate                  935    615   1975  2.795 0.924     0.116     0.039       11     1.3
rostralmiddlefrontal                     5113   3534   8055  2.010 0.584     0.166     0.059       90    12.9
superiorfrontal                         11472   7760  19637  2.198 0.679     0.149     0.057      172    27.8
superiorparietal                         5126   3311   5802  1.629 0.459     0.128     0.039       65     7.9
superiortemporal                         5462   3893  10535  2.310 0.692     0.131     0.036       80     8.6
supramarginal                            4168   2841   6496  2.101 0.582     0.143     0.049       60     8.9
transversetemporal                        588    325    667  1.787 0.492     0.101     0.029        6     0.7
insula                                   2780   1952   5170  2.618 0.808     0.123     0.031       28     3.5
