# Supplementary material for: Computer assisted diagnosis of Alzheimer’s disease using statistical likelihood-ratio test
Source: PLoS One. 2023 Feb 17;18(2):e0279574. doi: 10.1371/journal.pone.0279574 (PMC9937475; doi:10.1371/journal.pone.0279574)
Supplement: S3 File — (ZIP) [file pone.0279574.s003.zip › AD_Results_MIRIAD/miriad_192_1/stats/rh.aparc.pial.stats]

# Table of FreeSurfer cortical parcellation anatomical statistics 
# 
# CreationTime 2019/12/18-19:50:06-GMT
# generating_program mris_anatomical_stats
# cvs_version $Id: mris_anatomical_stats.c,v 1.79 2016/03/14 15:15:34 greve Exp $
# mrisurf.c-cvs_version $Id: mrisurf.c,v 1.781.2.6 2016/12/27 16:47:14 zkaufman Exp $
# cmdline mris_anatomical_stats -th3 -mgz -cortex ../label/rh.cortex.label -f ../stats/rh.aparc.pial.stats -b -a ../label/rh.aparc.annot -c ../label/aparc.annot.ctab miriad_192_AD_M_01_MR_1 rh pial 
# sysname  Linux
# hostname ada
# machine  x86_64
# user     xzheng
# 
# SUBJECTS_DIR /home/span/acad/xzheng/freesurfer/subjects
# anatomy_type surface
# subjectname miriad_192_AD_M_01_MR_1
# hemi rh
# AnnotationFile ../label/rh.aparc.annot
# AnnotationFileTimeStamp 2019/12/19 06:24:44
# Measure Cortex, NumVert, Number of Vertices, 106399, unitless
# Measure Cortex, PialSurfArea, Pial Surface Total Area, 84177.1, mm^2
# Measure Cortex, MeanThickness, Mean Thickness, 2.02294, mm
# Measure BrainSeg, BrainSegVol, Brain Segmentation Volume, 974545.000000, mm^3
# Measure BrainSegNotVent, BrainSegVolNotVent, Brain Segmentation Volume Without Ventricles, 927317.000000, mm^3
# Measure BrainSegNotVentSurf, BrainSegVolNotVentSurf, Brain Segmentation Volume Without Ventricles from Surf, 926952.300433, mm^3
# Measure Cortex, CortexVol Total cortical gray matter volume, 324523.563063, mm^3
# Measure SupraTentorial, SupraTentorialVol, Supratentorial volume, 844885.300433, mm^3
# Measure SupraTentorialNotVent, SupraTentorialVolNotVent, Supratentorial volume, 802761.300433, mm^3
# Measure EstimatedTotalIntraCranialVol, eTIV, Estimated Total Intracranial Volume, 1425120.081330, mm^3
# NTableCols 10
# TableCol  1 ColHeader StructName
# TableCol  1 FieldName Structure Name
# TableCol  1 Units     NA
# TableCol  2 ColHeader NumVert
# TableCol  2 FieldName Number of Vertices
# TableCol  2 Units     unitless
# TableCol  3 ColHeader SurfArea
# TableCol  3 FieldName Surface Area
# TableCol  3 Units     mm^2
# TableCol  4 ColHeader GrayVol
# TableCol  4 FieldName Gray Matter Volume
# TableCol  4 Units     mm^3
# TableCol  5 ColHeader ThickAvg 
# TableCol  5 FieldName Average Thickness
# TableCol  5 Units     mm
# TableCol  6 ColHeader ThickStd
# TableCol  6 FieldName Thickness StdDev
# TableCol  6 Units     mm 
# TableCol  7 ColHeader MeanCurv
# TableCol  7 FieldName Integrated Rectified Mean Curvature
# TableCol  7 Units     mm^-1
# TableCol  8 ColHeader GausCurv 
# TableCol  8 FieldName Integrated Rectified Gaussian Curvature
# TableCol  8 Units     mm^-2
# TableCol  9 ColHeader  FoldInd
# TableCol  9 FieldName  Folding Index 
# TableCol  9 Units      unitless 
# TableCol 10 ColHeader CurvInd
# TableCol 10 FieldName Intrinsic Curvature Index
# TableCol 10 Units     unitless
# ColHeaders StructName NumVert SurfArea GrayVol ThickAvg ThickStd MeanCurv GausCurv FoldInd CurvInd
bankssts                                  716    517   1217  2.286 0.619     0.127     0.029        7     0.9
caudalanteriorcingulate                   811    723   1659  2.406 0.889     0.147     0.027       25     0.8
caudalmiddlefrontal                      2156   1437   2475  1.790 0.485     0.105     0.022       17     1.8
cuneus                                   2535   1793   2519  1.541 0.336     0.123     0.028       24     3.1
entorhinal                                585    804   1646  2.450 0.961     0.206     0.041       12     1.4
fusiform                                 3685   3102   6051  2.084 0.625     0.162     0.037       59     6.5
inferiorparietal                         4111   3545   6141  1.841 0.573     0.159     0.039       76     7.0
inferiortemporal                         3567   3698   8072  2.414 0.802     0.172     0.035       53     5.9
isthmuscingulate                         1259    829   1399  1.806 0.600     0.133     0.038       28     1.8
lateraloccipital                         7074   5364   9546  1.905 0.583     0.138     0.033      110    10.6
lateralorbitofrontal                     4072   2909   6236  2.229 0.647     0.129     0.035       57     6.1
lingual                                  4184   3228   4786  1.609 0.485     0.139     0.033       55     6.3
medialorbitofrontal                      3077   2661   5548  2.376 0.823     0.155     0.040       44     5.8
middletemporal                           3357   3723   7903  2.442 0.696     0.184     0.040       53     6.4
parahippocampal                           708    689   1649  2.570 0.958     0.146     0.030        7     1.0
paracentral                              2392   1528   2958  2.031 0.571     0.102     0.022       23     2.2
parsopercularis                          1622   1199   2455  2.122 0.560     0.127     0.029       30     2.1
parsorbitalis                            1347   1215   2447  2.230 0.741     0.186     0.060       30     3.8
parstriangularis                         1916   1679   3322  2.137 0.585     0.156     0.041       37     3.8
pericalcarine                            1805   1069   1586  1.424 0.273     0.109     0.028       22     2.0
postcentral                              6040   4448   7514  1.849 0.597     0.122     0.026       50     6.8
posteriorcingulate                       1300    917   2013  2.315 0.689     0.147     0.047       33     2.1
precentral                               6773   4513   8254  1.858 0.583     0.101     0.024       57     6.5
precuneus                                4721   3239   5269  1.682 0.469     0.127     0.030       60     6.3
rostralanteriorcingulate                  673    617   1555  2.882 0.965     0.163     0.033       10     1.2
rostralmiddlefrontal                     7287   6105  11152  1.977 0.555     0.167     0.042      109    14.3
superiorfrontal                          8786   7074  15127  2.226 0.677     0.140     0.035      197    12.9
superiorparietal                         6378   4775   7107  1.611 0.436     0.130     0.026       63     6.8
superiortemporal                         4386   3814   8091  2.254 0.662     0.134     0.024       51     4.9
supramarginal                            4405   3416   6805  2.107 0.571     0.140     0.033       53     6.4
frontalpole                               499    480    950  2.365 0.700     0.162     0.032        6     0.7
temporalpole                              533    745   1593  2.800 0.654     0.211     0.047        6     1.3
transversetemporal                        561    382    628  1.754 0.491     0.087     0.013        2     0.3
insula                                   3083   1945   5618  2.609 0.812     0.106     0.020       31     2.4
