# Supplementary material for: Computer assisted diagnosis of Alzheimer’s disease using statistical likelihood-ratio test
Source: PLoS One. 2023 Feb 17;18(2):e0279574. doi: 10.1371/journal.pone.0279574 (PMC9937475; doi:10.1371/journal.pone.0279574)
Supplement: S3 File — (ZIP) [file pone.0279574.s003.zip › AD_Results_MIRIAD/miriad_192_1/stats/rh.aparc.stats]

# Table of FreeSurfer cortical parcellation anatomical statistics 
# 
# CreationTime 2019/12/18-19:49:42-GMT
# generating_program mris_anatomical_stats
# cvs_version $Id: mris_anatomical_stats.c,v 1.79 2016/03/14 15:15:34 greve Exp $
# mrisurf.c-cvs_version $Id: mrisurf.c,v 1.781.2.6 2016/12/27 16:47:14 zkaufman Exp $
# cmdline mris_anatomical_stats -th3 -mgz -cortex ../label/rh.cortex.label -f ../stats/rh.aparc.stats -b -a ../label/rh.aparc.annot -c ../label/aparc.annot.ctab miriad_192_AD_M_01_MR_1 rh white 
# sysname  Linux
# hostname ada
# machine  x86_64
# user     xzheng
# 
# SUBJECTS_DIR /home/span/acad/xzheng/freesurfer/subjects
# anatomy_type surface
# subjectname miriad_192_AD_M_01_MR_1
# hemi rh
# AnnotationFile ../label/rh.aparc.annot
# AnnotationFileTimeStamp 2019/12/19 06:24:44
# Measure Cortex, NumVert, Number of Vertices, 106399, unitless
# Measure Cortex, WhiteSurfArea, White Surface Total Area, 71135.2, mm^2
# Measure Cortex, MeanThickness, Mean Thickness, 2.02294, mm
# Measure BrainSeg, BrainSegVol, Brain Segmentation Volume, 974545.000000, mm^3
# Measure BrainSegNotVent, BrainSegVolNotVent, Brain Segmentation Volume Without Ventricles, 927317.000000, mm^3
# Measure BrainSegNotVentSurf, BrainSegVolNotVentSurf, Brain Segmentation Volume Without Ventricles from Surf, 926952.300433, mm^3
# Measure Cortex, CortexVol Total cortical gray matter volume, 324523.563063, mm^3
# Measure SupraTentorial, SupraTentorialVol, Supratentorial volume, 844885.300433, mm^3
# Measure SupraTentorialNotVent, SupraTentorialVolNotVent, Supratentorial volume, 802761.300433, mm^3
# Measure EstimatedTotalIntraCranialVol, eTIV, Estimated Total Intracranial Volume, 1425120.081330, mm^3
# NTableCols 10
# TableCol  1 ColHeader StructName
# TableCol  1 FieldName Structure Name
# TableCol  1 Units     NA
# TableCol  2 ColHeader NumVert
# TableCol  2 FieldName Number of Vertices
# TableCol  2 Units     unitless
# TableCol  3 ColHeader SurfArea
# TableCol  3 FieldName Surface Area
# TableCol  3 Units     mm^2
# TableCol  4 ColHeader GrayVol
# TableCol  4 FieldName Gray Matter Volume
# TableCol  4 Units     mm^3
# TableCol  5 ColHeader ThickAvg 
# TableCol  5 FieldName Average Thickness
# TableCol  5 Units     mm
# TableCol  6 ColHeader ThickStd
# TableCol  6 FieldName Thickness StdDev
# TableCol  6 Units     mm 
# TableCol  7 ColHeader MeanCurv
# TableCol  7 FieldName Integrated Rectified Mean Curvature
# TableCol  7 Units     mm^-1
# TableCol  8 ColHeader GausCurv 
# TableCol  8 FieldName Integrated Rectified Gaussian Curvature
# TableCol  8 Units     mm^-2
# TableCol  9 ColHeader  FoldInd
# TableCol  9 FieldName  Folding Index 
# TableCol  9 Units      unitless 
# TableCol 10 ColHeader CurvInd
# TableCol 10 FieldName Intrinsic Curvature Index
# TableCol 10 Units     unitless
# ColHeaders StructName NumVert SurfArea GrayVol ThickAvg ThickStd MeanCurv GausCurv FoldInd CurvInd
bankssts                                  716    504   1217  2.286 0.619     0.110     0.026        4     0.7
caudalanteriorcingulate                   811    556   1659  2.406 0.889     0.130     0.021       13     0.7
caudalmiddlefrontal                      2156   1359   2475  1.790 0.485     0.135     0.042       24     3.8
cuneus                                   2535   1600   2519  1.541 0.336     0.143     0.040       33     4.4
entorhinal                                585    436   1646  2.450 0.961     0.162     0.054       10     1.4
fusiform                                 3685   2600   6051  2.084 0.625     0.160     0.048       61     7.0
inferiorparietal                         4111   2929   6141  1.841 0.573     0.150     0.046       72     7.9
inferiortemporal                         3567   2510   8072  2.414 0.802     0.147     0.049       58     7.7
isthmuscingulate                         1259    750   1399  1.806 0.600     0.124     0.033       18     1.6
lateraloccipital                         7074   4597   9546  1.905 0.583     0.154     0.050      108    14.5
lateralorbitofrontal                     4072   2703   6236  2.229 0.647     0.145     0.050       57     8.2
lingual                                  4184   2837   4786  1.609 0.485     0.143     0.038       59     6.6
medialorbitofrontal                      3077   2044   5548  2.376 0.823     0.130     0.044       39     5.2
middletemporal                           3357   2457   7903  2.442 0.696     0.148     0.044       54     6.4
parahippocampal                           708    507   1649  2.570 0.958     0.107     0.021        6     0.5
paracentral                              2392   1402   2958  2.031 0.571     0.122     0.039       22     4.3
parsopercularis                          1622   1042   2455  2.122 0.560     0.135     0.050       22     3.0
parsorbitalis                            1347    932   2447  2.230 0.741     0.195     0.080       36     4.6
parstriangularis                         1916   1327   3322  2.137 0.585     0.147     0.049       28     4.0
pericalcarine                            1805   1249   1586  1.424 0.273     0.139     0.036       20     2.7
postcentral                              6040   3718   7514  1.849 0.597     0.128     0.042       66    10.3
posteriorcingulate                       1300    832   2013  2.315 0.689     0.149     0.047       22     2.4
precentral                               6773   4383   8254  1.858 0.583     0.137     0.041       76    13.0
precuneus                                4721   3070   5269  1.682 0.469     0.131     0.037       56     7.6
rostralanteriorcingulate                  673    440   1555  2.882 0.965     0.124     0.046        9     1.0
rostralmiddlefrontal                     7287   5012  11152  1.977 0.555     0.162     0.059      124    18.1
superiorfrontal                          8786   5920  15127  2.226 0.677     0.144     0.055      124    21.0
superiorparietal                         6378   4128   7107  1.611 0.436     0.130     0.040       87    10.0
superiortemporal                         4386   3124   8091  2.254 0.662     0.129     0.035       65     6.6
supramarginal                            4405   2990   6805  2.107 0.571     0.144     0.049       63     9.5
frontalpole                               499    317    950  2.365 0.700     0.163     0.067        8     1.4
temporalpole                              533    404   1593  2.800 0.654     0.165     0.049       10     1.2
transversetemporal                        561    313    628  1.754 0.491     0.099     0.026        5     0.6
insula                                   3083   2145   5618  2.609 0.812     0.126     0.034       31     4.2
