# Supplementary material for: Computer assisted diagnosis of Alzheimer’s disease using statistical likelihood-ratio test
Source: PLoS One. 2023 Feb 17;18(2):e0279574. doi: 10.1371/journal.pone.0279574 (PMC9937475; doi:10.1371/journal.pone.0279574)
Supplement: S3 File — (ZIP) [file pone.0279574.s003.zip › AD_Results_MIRIAD/miriad_192_1/stats/rh.BA_exvivo.thresh.stats]

# Table of FreeSurfer cortical parcellation anatomical statistics 
# 
# CreationTime 2019/12/18-20:32:49-GMT
# generating_program mris_anatomical_stats
# cvs_version $Id: mris_anatomical_stats.c,v 1.79 2016/03/14 15:15:34 greve Exp $
# mrisurf.c-cvs_version $Id: mrisurf.c,v 1.781.2.6 2016/12/27 16:47:14 zkaufman Exp $
# cmdline mris_anatomical_stats -th3 -mgz -f ../stats/rh.BA_exvivo.thresh.stats -b -a ./rh.BA_exvivo.thresh.annot -c ./BA_exvivo.thresh.ctab miriad_192_AD_M_01_MR_1 rh white 
# sysname  Linux
# hostname ada
# machine  x86_64
# user     xzheng
# 
# SUBJECTS_DIR /home/span/acad/xzheng/freesurfer/subjects
# anatomy_type surface
# subjectname miriad_192_AD_M_01_MR_1
# hemi rh
# AnnotationFile ./rh.BA_exvivo.thresh.annot
# AnnotationFileTimeStamp 2019/12/19 07:32:25
# Measure Cortex, NumVert, Number of Vertices, 114411, unitless
# Measure Cortex, WhiteSurfArea, White Surface Total Area, 76519.8, mm^2
# Measure BrainSeg, BrainSegVol, Brain Segmentation Volume, 974545.000000, mm^3
# Measure BrainSegNotVent, BrainSegVolNotVent, Brain Segmentation Volume Without Ventricles, 927317.000000, mm^3
# Measure BrainSegNotVentSurf, BrainSegVolNotVentSurf, Brain Segmentation Volume Without Ventricles from Surf, 926952.300433, mm^3
# Measure Cortex, CortexVol Total cortical gray matter volume, 324523.563063, mm^3
# Measure SupraTentorial, SupraTentorialVol, Supratentorial volume, 844885.300433, mm^3
# Measure SupraTentorialNotVent, SupraTentorialVolNotVent, Supratentorial volume, 802761.300433, mm^3
# Measure EstimatedTotalIntraCranialVol, eTIV, Estimated Total Intracranial Volume, 1425120.081330, mm^3
# NTableCols 10
# TableCol  1 ColHeader StructName
# TableCol  1 FieldName Structure Name
# TableCol  1 Units     NA
# TableCol  2 ColHeader NumVert
# TableCol  2 FieldName Number of Vertices
# TableCol  2 Units     unitless
# TableCol  3 ColHeader SurfArea
# TableCol  3 FieldName Surface Area
# TableCol  3 Units     mm^2
# TableCol  4 ColHeader GrayVol
# TableCol  4 FieldName Gray Matter Volume
# TableCol  4 Units     mm^3
# TableCol  5 ColHeader ThickAvg 
# TableCol  5 FieldName Average Thickness
# TableCol  5 Units     mm
# TableCol  6 ColHeader ThickStd
# TableCol  6 FieldName Thickness StdDev
# TableCol  6 Units     mm 
# TableCol  7 ColHeader MeanCurv
# TableCol  7 FieldName Integrated Rectified Mean Curvature
# TableCol  7 Units     mm^-1
# TableCol  8 ColHeader GausCurv 
# TableCol  8 FieldName Integrated Rectified Gaussian Curvature
# TableCol  8 Units     mm^-2
# TableCol  9 ColHeader  FoldInd
# TableCol  9 FieldName  Folding Index 
# TableCol  9 Units      unitless 
# TableCol 10 ColHeader CurvInd
# TableCol 10 FieldName Intrinsic Curvature Index
# TableCol 10 Units     unitless
# ColHeaders StructName NumVert SurfArea GrayVol ThickAvg ThickStd MeanCurv GausCurv FoldInd CurvInd
BA1_exvivo                                598    336    837  1.878 0.570     0.146     0.050        8     1.2
BA2_exvivo                               1971   1203   2443  1.863 0.598     0.121     0.044       20     3.5
BA3a_exvivo                              1016    686    762  1.496 0.315     0.143     0.033       10     1.5
BA3b_exvivo                              1480    956   1425  1.527 0.344     0.119     0.030       14     1.9
BA4a_exvivo                              1205    683   1489  2.114 0.650     0.131     0.046       12     2.6
BA4p_exvivo                              1046    759   1076  1.573 0.386     0.130     0.033        8     1.6
BA6_exvivo                               4334   2761   5555  1.850 0.527     0.139     0.050       64    10.1
BA44_exvivo                               730    458   1195  2.234 0.615     0.139     0.052       11     1.4
BA45_exvivo                               941    642   1807  2.250 0.602     0.168     0.069       19     2.7
V1_exvivo                                3101   2125   3274  1.523 0.431     0.145     0.041       40     5.3
V2_exvivo                                4158   2735   4741  1.692 0.534     0.154     0.046       63     8.1
MT_exvivo                                 197    136    344  2.032 0.493     0.156     0.065        5     0.3
perirhinal_exvivo                         325    235    980  2.610 1.045     0.132     0.038        4     0.6
entorhinal_exvivo                         212    167    525  2.454 0.947     0.122     0.033        1     0.3
