# Supplementary material for: Computer assisted diagnosis of Alzheimer’s disease using statistical likelihood-ratio test
Source: PLoS One. 2023 Feb 17;18(2):e0279574. doi: 10.1371/journal.pone.0279574 (PMC9937475; doi:10.1371/journal.pone.0279574)
Supplement: S3 File — (ZIP) [file pone.0279574.s003.zip › AD_Results_MIRIAD/miriad_192_1/stats/rh.curv.stats]

Raw <mean> +- <std> (using 'rh.curv'):                -0.04395 +- 0.1994 
       Raw Min:                                       -2.43492 at vertex 92340   
       Raw Max:                                        1.13481 at vertex 85616   
       Raw Curvature Calculation Type:                discrete
       Raw Mean Vertex Separation (Whole Surface):     0.83946 +- 0.24599 mm
       Raw Total Surface Area:                     68285.70312 mm^2
       Raw Total Number of Vertices:                    114411
       Raw Average Vertex Area (Whole Surface):        0.59685 mm^2
       Raw Natural Surface Integral:               -1702.24695
       Raw Rectified Surface Integral:              9226.15625
       Raw Positive Surface Integral:               3761.95483
       Raw Negative Surface Integral:               5464.20166
       Raw Mean Natural Surface Integral:             -0.01488 across 114411 (100.00%) vertices
       Raw Mean Rectified Surface Integral:            0.08064 across 114411 (100.00%) vertices
       Raw Mean Positive Surface Integral:             0.07041 across 53429 (46.70%) vertices
       Raw Mean Negative Surface Integral:             0.08960 across 60982 (53.30%) vertices
       Raw AreaNorm Natural Surface Integral:         -0.02493 across 68286.156250 (100.00%) mm^2
       Raw AreaNorm Rectified Surface Integral:        0.13511 across 68286.156250 (100.00%) mm^2
       Raw AreaNorm Positive Surface Integral:         0.11200 across 33587.835938 (49.19%) mm^2
       Raw AreaNorm Negative Surface Integral:         0.15748 across 34697.765625 (50.81%) mm^2

Raw <mean> +- <std> (using 'rh.sulc'):                 0.00000 +- 5.1829 
       Raw Min:                                      -13.70326 at vertex 105432  
       Raw Max:                                       16.79347 at vertex 46593   
       Raw Curvature Calculation Type:                discrete
       Raw Mean Vertex Separation (Whole Surface):     0.83946 +- 0.24599 mm
       Raw Total Surface Area:                     68285.70312 mm^2
       Raw Total Number of Vertices:                    114411
       Raw Average Vertex Area (Whole Surface):        0.59685 mm^2
       Raw Natural Surface Integral:               18115.75000
       Raw Rectified Surface Integral:            288376.25000
       Raw Positive Surface Integral:             153246.00000
       Raw Negative Surface Integral:             135130.25000
       Raw Mean Natural Surface Integral:              0.15834 across 114411 (100.00%) vertices
       Raw Mean Rectified Surface Integral:            2.52053 across 114411 (100.00%) vertices
       Raw Mean Positive Surface Integral:             2.87613 across 53282 (46.57%) vertices
       Raw Mean Negative Surface Integral:             2.21058 across 61129 (53.43%) vertices
       Raw AreaNorm Natural Surface Integral:          0.26529 across 68286.156250 (100.00%) mm^2
       Raw AreaNorm Rectified Surface Integral:        4.22306 across 68286.156250 (100.00%) mm^2
       Raw AreaNorm Positive Surface Integral:         4.62996 across 33098.808594 (48.47%) mm^2
       Raw AreaNorm Negative Surface Integral:         3.84037 across 35186.773438 (51.53%) mm^2

K <mean> +- <std> (using 'rh.smoothwm'):               0.35538 +- 6.7222 mm^-2
         K Min:                                      -25.44385 at vertex 67799   
         K Max:                                      944.80499 at vertex 64780   
         K Curvature Calculation Type:                discrete
         K Mean Vertex Separation (Whole Surface):     0.83946 +- 0.24599 mm
         K Total Surface Area:                     68285.70312 mm^2
         K Total Number of Vertices:                    114411
         K Average Vertex Area (Whole Surface):        0.59685 mm^2
         K Natural Surface Integral:                  12.56634
         K Rectified Surface Integral:              6307.48535
         K Positive Surface Integral:               3160.02588
         K Negative Surface Integral:               3147.45947
         K Mean Natural Surface Integral:              0.00011 across 114411 (100.00%) vertices
         K Mean Rectified Surface Integral:            0.05513 across 114411 (100.00%) vertices
         K Mean Positive Surface Integral:             0.06417 across 49242 (43.04%) vertices
         K Mean Negative Surface Integral:             0.04830 across 65169 (56.96%) vertices
         K AreaNorm Natural Surface Integral:          0.00018 across 68286.156250 (100.00%) mm^2
         K AreaNorm Rectified Surface Integral:        0.09237 across 68286.156250 (100.00%) mm^2
         K AreaNorm Positive Surface Integral:         0.14640 across 21585.578125 (31.61%) mm^2
         K AreaNorm Negative Surface Integral:         0.06740 across 46700.167969 (68.39%) mm^2

H <mean> +- <std> (using 'rh.smoothwm'):              -0.09465 +- 0.9657 mm^-1
         H Min:                                      -35.27073 at vertex 102698  
         H Max:                                       33.28919 at vertex 43642   
         H Curvature Calculation Type:                discrete
         H Mean Vertex Separation (Whole Surface):     0.83946 +- 0.24599 mm
         H Total Surface Area:                     68285.70312 mm^2
         H Total Number of Vertices:                    114411
         H Average Vertex Area (Whole Surface):        0.59685 mm^2
         H Natural Surface Integral:               -1769.13953
         H Rectified Surface Integral:             12571.23633
         H Positive Surface Integral:               5401.04834
         H Negative Surface Integral:               7170.18799
         H Mean Natural Surface Integral:             -0.01546 across 114411 (100.00%) vertices
         H Mean Rectified Surface Integral:            0.10988 across 114411 (100.00%) vertices
         H Mean Positive Surface Integral:             0.09614 across 56178 (49.10%) vertices
         H Mean Negative Surface Integral:             0.12313 across 58233 (50.90%) vertices
         H AreaNorm Natural Surface Integral:         -0.02591 across 68286.156250 (100.00%) mm^2
         H AreaNorm Rectified Surface Integral:        0.18410 across 68286.156250 (100.00%) mm^2
         H AreaNorm Positive Surface Integral:         0.15249 across 35419.351562 (51.87%) mm^2
         H AreaNorm Negative Surface Integral:         0.21816 across 32866.273438 (48.13%) mm^2

k1 <mean> +- <std> (using 'rh.smoothwm'):             -0.18332 +- 1.7079 mm^-1
        k1 Min:                                      -58.50166 at vertex 102698  
        k1 Max:                                       58.74374 at vertex 43642   
        k1 Curvature Calculation Type:                discrete
        k1 Mean Vertex Separation (Whole Surface):     0.83946 +- 0.24599 mm
        k1 Total Surface Area:                     68285.70312 mm^2
        k1 Total Number of Vertices:                    114411
        k1 Average Vertex Area (Whole Surface):        0.59685 mm^2
        k1 Natural Surface Integral:               -4289.88672
        k1 Rectified Surface Integral:             29022.75391
        k1 Positive Surface Integral:              12366.43359
        k1 Negative Surface Integral:              16656.32031
        k1 Mean Natural Surface Integral:             -0.03750 across 114411 (100.00%) vertices
        k1 Mean Rectified Surface Integral:            0.25367 across 114411 (100.00%) vertices
        k1 Mean Positive Surface Integral:             0.22013 across 56178 (49.10%) vertices
        k1 Mean Negative Surface Integral:             0.28603 across 58233 (50.90%) vertices
        k1 AreaNorm Natural Surface Integral:         -0.06282 across 68286.156250 (100.00%) mm^2
        k1 AreaNorm Rectified Surface Integral:        0.42502 across 68286.156250 (100.00%) mm^2
        k1 AreaNorm Positive Surface Integral:         0.34914 across 35419.351562 (51.87%) mm^2
        k1 AreaNorm Negative Surface Integral:         0.50679 across 32866.273438 (48.13%) mm^2

k2 <mean> +- <std> (using 'rh.smoothwm'):             -0.00598 +- 0.3239 mm^-1
        k2 Min:                                      -19.95792 at vertex 64780   
        k2 Max:                                       10.95695 at vertex 24889   
        k2 Curvature Calculation Type:                discrete
        k2 Mean Vertex Separation (Whole Surface):     0.83946 +- 0.24599 mm
        k2 Total Surface Area:                     68285.70312 mm^2
        k2 Total Number of Vertices:                    114411
        k2 Average Vertex Area (Whole Surface):        0.59685 mm^2
        k2 Natural Surface Integral:                 751.60773
        k2 Rectified Surface Integral:              8373.93652
        k2 Positive Surface Integral:               4562.77246
        k2 Negative Surface Integral:               3811.16455
        k2 Mean Natural Surface Integral:              0.00657 across 114411 (100.00%) vertices
        k2 Mean Rectified Surface Integral:            0.07319 across 114411 (100.00%) vertices
        k2 Mean Positive Surface Integral:             0.07606 across 59991 (52.43%) vertices
        k2 Mean Negative Surface Integral:             0.07003 across 54420 (47.57%) vertices
        k2 AreaNorm Natural Surface Integral:          0.01101 across 68286.156250 (100.00%) mm^2
        k2 AreaNorm Rectified Surface Integral:        0.12263 across 68286.156250 (100.00%) mm^2
        k2 AreaNorm Positive Surface Integral:         0.12674 across 35999.683594 (52.72%) mm^2
        k2 AreaNorm Negative Surface Integral:         0.11804 across 32285.869141 (47.28%) mm^2

S <mean> +- <std> (using 'rh.smoothwm'):               2.34503 +- 27.6704 mm^-2
         S Min:                                        0.00000 at vertex 131     
         S Max:                                     2884.60962 at vertex 104679  
         S Curvature Calculation Type:                discrete
         S Mean Vertex Separation (Whole Surface):     0.83946 +- 0.24599 mm
         S Total Surface Area:                     68285.70312 mm^2
         S Total Number of Vertices:                    114411
         S Average Vertex Area (Whole Surface):        0.59685 mm^2
         S Natural Surface Integral:               33774.17969
         S Rectified Surface Integral:             33774.17969
         S Positive Surface Integral:              33774.17969
         S Negative Surface Integral:                  0.00000
         S Mean Natural Surface Integral:              0.29520 across 114411 (100.00%) vertices
         S Mean Rectified Surface Integral:            0.29520 across 114411 (100.00%) vertices
         S Mean Positive Surface Integral:             0.29520 across 114411 (100.00%) vertices
         S Mean Negative Surface Integral:             0.00000 across 0 (00.00%) vertices
         S AreaNorm Natural Surface Integral:          0.49460 across 68286.156250 (100.00%) mm^2
         S AreaNorm Rectified Surface Integral:        0.49460 across 68286.156250 (100.00%) mm^2
         S AreaNorm Positive Surface Integral:         0.49460 across 68286.156250 (100.00%) mm^2
         S AreaNorm Negative Surface Integral:         0.00000 across 0.000000 (00.00%) mm^2

C <mean> +- <std> (using 'rh.smoothwm'):               0.53670 +- 1.1135 mm^-2
         C Min:                                        0.00098 at vertex 61560   
         C Max:                                       42.23388 at vertex 102698  
         C Curvature Calculation Type:                discrete
         C Mean Vertex Separation (Whole Surface):     0.83946 +- 0.24599 mm
         C Total Surface Area:                     68285.70312 mm^2
         C Total Number of Vertices:                    114411
         C Average Vertex Area (Whole Surface):        0.59685 mm^2
         C Natural Surface Integral:               21823.11328
         C Rectified Surface Integral:             21823.11328
         C Positive Surface Integral:              21823.11328
         C Negative Surface Integral:                  0.00000
         C Mean Natural Surface Integral:              0.19074 across 114411 (100.00%) vertices
         C Mean Rectified Surface Integral:            0.19074 across 114411 (100.00%) vertices
         C Mean Positive Surface Integral:             0.19074 across 114411 (100.00%) vertices
         C Mean Negative Surface Integral:             0.00000 across 0 (00.00%) vertices
         C AreaNorm Natural Surface Integral:          0.31958 across 68286.156250 (100.00%) mm^2
         C AreaNorm Rectified Surface Integral:        0.31958 across 68286.156250 (100.00%) mm^2
         C AreaNorm Positive Surface Integral:         0.31958 across 68286.156250 (100.00%) mm^2
         C AreaNorm Negative Surface Integral:         0.00000 across 0.000000 (00.00%) mm^2

BE <mean> +- <std> (using 'rh.smoothwm'):              3.05567 +- 38.3047 mm^-2
        BE Min:                                        0.00000 at vertex 61560   
        BE Max:                                     3567.40088 at vertex 102698  
        BE Curvature Calculation Type:                discrete
        BE Mean Vertex Separation (Whole Surface):     0.83946 +- 0.24599 mm
        BE Total Surface Area:                     68285.70312 mm^2
        BE Total Number of Vertices:                    114411
        BE Average Vertex Area (Whole Surface):        0.59685 mm^2
        BE Natural Surface Integral:               33797.71875
        BE Rectified Surface Integral:             33797.71875
        BE Positive Surface Integral:              33797.71875
        BE Negative Surface Integral:                  0.00000
        BE Mean Natural Surface Integral:              0.29541 across 114411 (100.00%) vertices
        BE Mean Rectified Surface Integral:            0.29541 across 114411 (100.00%) vertices
        BE Mean Positive Surface Integral:             0.29541 across 114411 (100.00%) vertices
        BE Mean Negative Surface Integral:             0.00000 across 0 (00.00%) vertices
        BE AreaNorm Natural Surface Integral:          0.49494 across 68286.156250 (100.00%) mm^2
        BE AreaNorm Rectified Surface Integral:        0.49494 across 68286.156250 (100.00%) mm^2
        BE AreaNorm Positive Surface Integral:         0.49494 across 68286.156250 (100.00%) mm^2
        BE AreaNorm Negative Surface Integral:         0.00000 across 0.000000 (00.00%) mm^2

FI <mean> +- <std> (using 'rh.smoothwm'):              2.49856 +- 31.6255 mm^-2
        FI Min:                                        0.00000 at vertex 131     
        FI Max:                                     2990.59082 at vertex 43642   
        FI Curvature Calculation Type:                discrete
        FI Mean Vertex Separation (Whole Surface):     0.83946 +- 0.24599 mm
        FI Total Surface Area:                     68285.70312 mm^2
        FI Total Number of Vertices:                    114411
        FI Average Vertex Area (Whole Surface):        0.59685 mm^2
        FI Natural Surface Integral:               25256.71289
        FI Rectified Surface Integral:             25256.71289
        FI Positive Surface Integral:              25256.71289
        FI Negative Surface Integral:                  0.00000
        FI Mean Natural Surface Integral:              0.22075 across 114411 (100.00%) vertices
        FI Mean Rectified Surface Integral:            0.22075 across 114411 (100.00%) vertices
        FI Mean Positive Surface Integral:             0.22075 across 114411 (100.00%) vertices
        FI Mean Negative Surface Integral:             0.00000 across 0 (00.00%) vertices
        FI AreaNorm Natural Surface Integral:          0.36987 across 68286.156250 (100.00%) mm^2
        FI AreaNorm Rectified Surface Integral:        0.36987 across 68286.156250 (100.00%) mm^2
        FI AreaNorm Positive Surface Integral:         0.36987 across 68286.156250 (100.00%) mm^2
        FI AreaNorm Negative Surface Integral:         0.00000 across 0.000000 (00.00%) mm^2

curv -- calculation type:                                discrete
curv -- Folding Index (FI):                            2009.86536
curv -- Intrinsic Curvature Index - positive (ICIp):    251.46687
curv -- Intrinsic Curvature Index - negative (ICIn):    250.46687
curv -- Intrinsic Curvature Index - natural  (ICIt):      1.00000

Mean across 10 curvatures: 8.4634e-01 +- 1.1990e+00
