# Supplementary material for: Computer assisted diagnosis of Alzheimer’s disease using statistical likelihood-ratio test
Source: PLoS One. 2023 Feb 17;18(2):e0279574. doi: 10.1371/journal.pone.0279574 (PMC9937475; doi:10.1371/journal.pone.0279574)
Supplement: S3 File — (ZIP) [file pone.0279574.s003.zip › AD_Results_MIRIAD/miriad_192_1/stats/rh.w-g.pct.stats]

# Title Segmentation Statistics 
# 
# generating_program mri_segstats
# cvs_version $Id: mri_segstats.c,v 1.121 2016/05/31 17:27:11 greve Exp $
# cmdline mri_segstats --in /home/span/acad/xzheng/freesurfer/subjects/miriad_192_AD_M_01_MR_1/surf/rh.w-g.pct.mgh --annot miriad_192_AD_M_01_MR_1 rh aparc --sum /home/span/acad/xzheng/freesurfer/subjects/miriad_192_AD_M_01_MR_1/stats/rh.w-g.pct.stats --snr 
# sysname  Linux
# hostname ada
# machine  x86_64
# user     xzheng
# anatomy_type surface
# 
# SUBJECTS_DIR /home/span/acad/xzheng/freesurfer/subjects
# subjectname miriad_192_AD_M_01_MR_1
# Annot miriad_192_AD_M_01_MR_1 rh aparc
# ColorTable /tmp/mri_segstats.tmp.miriad_192_AD_M_01_MR_1.rh.176.ctab 
# ColorTableTimeStamp 2019/12/19 06:57:12 
# InVolFile  /home/span/acad/xzheng/freesurfer/subjects/miriad_192_AD_M_01_MR_1/surf/rh.w-g.pct.mgh 
# InVolFileTimeStamp  2019/12/19 06:57:11 
# InVolFrame 0 
# Only reporting non-empty segmentations
# VertexArea_mm2 0.668815 
# TableCol  1 ColHeader Index 
# TableCol  1 FieldName Index 
# TableCol  1 Units     NA 
# TableCol  2 ColHeader SegId 
# TableCol  2 FieldName Segmentation Id
# TableCol  2 Units     NA
# TableCol  3 ColHeader NVertices 
# TableCol  3 FieldName Number of Vertices
# TableCol  3 Units     unitless
# TableCol  4 ColHeader Area_mm2
# TableCol  4 FieldName Area
# TableCol  4 Units     mm^2
# TableCol  5 ColHeader StructName
# TableCol  5 FieldName Structure Name
# TableCol  5 Units     NA
# TableCol  6 ColHeader Mean 
# TableCol  6 FieldName Intensity Mean
# TableCol  6 Units     unknown
# TableCol  7 ColHeader StdDev
# TableCol  7 FieldName Itensity StdDev
# TableCol  7 Units     unknown
# TableCol  8 ColHeader Min
# TableCol  8 FieldName Intensity Min
# TableCol  8 Units     unknown
# TableCol  9 ColHeader Max
# TableCol  9 FieldName Intensity Max
# TableCol  9 Units     unknown
# TableCol 10 ColHeader Range
# TableCol 10 FieldName Intensity Range
# TableCol 10 Units     unknown
# TableCol 11 ColHeader SNR
# TableCol 11 FieldName Intensity SNR
# TableCol 11 Units     none
# NRows 35 
# NTableCols 11 
# ColHeaders  Index SegId NVertices Area_mm2 StructName Mean StdDev Min Max Range SNR  
  1 2000      8007     5382.2  unknown                            0.0585     1.1106     0.0000    33.6586    33.6586     0.0527 
  2 2001       716      504.0  bankssts                          21.5054     7.4115    -0.0488    46.7021    46.7509     2.9016 
  3 2002       811      556.1  caudalanteriorcingulate           34.0259     7.2367     2.2888    54.4034    52.1146     4.7019 
  4 2003      2156     1359.2  caudalmiddlefrontal               20.3552     8.9439   -11.3863    59.6416    71.0279     2.2759 
  5 2005      2535     1599.7  cuneus                            23.4308     8.7576    -5.1058    52.2447    57.3505     2.6755 
  6 2006       585      436.1  entorhinal                        21.5638    10.0961    -1.2367    61.1033    62.3400     2.1359 
  7 2007      3685     2599.9  fusiform                          23.5819     9.0412   -30.4787    56.4181    86.8968     2.6083 
  8 2008      4111     2928.8  inferiorparietal                  21.9239     8.6191    -9.3152    53.9782    63.2934     2.5437 
  9 2009      3567     2509.8  inferiortemporal                  22.7513     9.6826   -47.7220    59.9744   107.6964     2.3497 
 10 2010      1259      750.2  isthmuscingulate                  25.7549    10.1093    -0.2088    63.9472    64.1560     2.5476 
 11 2011      7074     4597.1  lateraloccipital                  23.1253     9.2740   -22.0398    59.6447    81.6845     2.4936 
 12 2012      4072     2703.2  lateralorbitofrontal              22.1208     8.9134   -40.9902    58.8790    99.8691     2.4817 
 13 2013      4184     2836.9  lingual                           23.4134     9.3587   -30.6071    72.1125   102.7196     2.5018 
 14 2014      3077     2043.8  medialorbitofrontal               23.1696    11.5482   -70.9510    52.2285   123.1796     2.0063 
 15 2015      3357     2457.5  middletemporal                    23.5299     9.0187   -22.9689    61.1488    84.1176     2.6090 
 16 2016       708      506.7  parahippocampal                   26.8862    10.1657    -1.1331    66.1430    67.2762     2.6448 
 17 2017      2392     1401.6  paracentral                       19.2269     9.3044   -10.4027    51.8880    62.2907     2.0664 
 18 2018      1622     1042.0  parsopercularis                   21.2603     8.4452    -3.0737    54.6894    57.7631     2.5174 
 19 2019      1347      932.2  parsorbitalis                     22.5664     9.1368    -5.8992    51.9614    57.8606     2.4698 
 20 2020      1916     1327.0  parstriangularis                  22.6220     8.0449   -25.7308    46.9426    72.6734     2.8120 
 21 2021      1805     1248.8  pericalcarine                     24.0207     8.4020   -17.0480    51.5621    68.6101     2.8589 
 22 2022      6040     3718.5  postcentral                       19.7016     8.1669    -9.5283    56.8200    66.3483     2.4124 
 23 2023      1300      832.1  posteriorcingulate                23.7299     7.9736     2.0016    64.0818    62.0802     2.9760 
 24 2024      6773     4382.6  precentral                        19.7908     8.9023   -16.2005    52.8836    69.0841     2.2231 
 25 2025      4721     3070.1  precuneus                         21.9910     8.7870   -11.3923    53.0183    64.4106     2.5027 
 26 2026       673      440.5  rostralanteriorcingulate          28.2927    12.4345   -50.1348    56.6743   106.8092     2.2753 
 27 2027      7287     5012.2  rostralmiddlefrontal              24.1397     9.2492   -10.1797    56.2898    66.4695     2.6099 
 28 2028      8786     5919.7  superiorfrontal                   23.0418     9.9996   -34.3037    67.5062   101.8099     2.3043 
 29 2029      6378     4128.4  superiorparietal                  20.6800     8.1431    -9.8548    51.8600    61.7147     2.5396 
 30 2030      4386     3124.0  superiortemporal                  23.2193     9.1555   -10.0710    66.2707    76.3417     2.5361 
 31 2031      4405     2990.4  supramarginal                     20.7690     7.6173    -5.4111    49.5033    54.9145     2.7266 
 32 2032       499      316.7  frontalpole                       21.6300     8.8605    -1.1999    44.5081    45.7080     2.4412 
 33 2033       533      403.6  temporalpole                      27.8350    11.6052    -3.3752    65.8830    69.2582     2.3985 
 34 2034       561      313.3  transversetemporal                20.2907     7.8982     0.6395    50.7782    50.1387     2.5690 
 35 2035      3083     2144.8  insula                            22.8926     8.4460   -15.1403    51.7283    66.8685     2.7105 
