# Supplementary material for: Computer assisted diagnosis of Alzheimer’s disease using statistical likelihood-ratio test
Source: PLoS One. 2023 Feb 17;18(2):e0279574. doi: 10.1371/journal.pone.0279574 (PMC9937475; doi:10.1371/journal.pone.0279574)
Supplement: S3 File — (ZIP) [file pone.0279574.s003.zip › AD_Results_MIRIAD/miriad_192_1/stats/wmparc.stats]

# Title Segmentation Statistics 
# 
# generating_program mri_segstats
# cvs_version $Id: mri_segstats.c,v 1.121 2016/05/31 17:27:11 greve Exp $
# cmdline mri_segstats --seg mri/wmparc.mgz --sum stats/wmparc.stats --pv mri/norm.mgz --excludeid 0 --brainmask mri/brainmask.mgz --in mri/norm.mgz --in-intensity-name norm --in-intensity-units MR --subject miriad_192_AD_M_01_MR_1 --surf-wm-vol --ctab /home/span/acad/xzheng/freesurfer/WMParcStatsLUT.txt --etiv 
# sysname  Linux
# hostname ada
# machine  x86_64
# user     xzheng
# anatomy_type volume
# 
# SUBJECTS_DIR /home/span/acad/xzheng/freesurfer/subjects
# subjectname miriad_192_AD_M_01_MR_1
# Measure VentricleChoroidVol, VentricleChoroidVol, Volume of ventricles and choroid plexus, 42124.000000, mm^3
# Measure lhCerebralWhiteMatter, lhCerebralWhiteMatterVol, Left hemisphere cerebral white matter volume, 222259.104156, mm^3
# Measure rhCerebralWhiteMatter, rhCerebralWhiteMatterVol, Right hemisphere cerebral white matter volume, 207813.633215, mm^3
# Measure CerebralWhiteMatter, CerebralWhiteMatterVol, Total cerebral white matter volume, 430072.737371, mm^3
# Measure Mask, MaskVol, Mask Volume, 1400767.000000, mm^3
# Measure EstimatedTotalIntraCranialVol, eTIV, Estimated Total Intracranial Volume, 1425120.081330, mm^3
# SegVolFile mri/wmparc.mgz 
# SegVolFileTimeStamp  2019/12/19 07:16:07 
# ColorTable /home/span/acad/xzheng/freesurfer/WMParcStatsLUT.txt 
# ColorTableTimeStamp 2017/01/19 09:00:02 
# InVolFile  mri/norm.mgz 
# InVolFileTimeStamp  2019/12/18 22:36:41 
# InVolFrame 0 
# PVVolFile  mri/norm.mgz 
# PVVolFileTimeStamp  2019/12/18 22:36:41 
# ExcludeSegId 0 
# Only reporting non-empty segmentations
# VoxelVolume_mm3 1 
# TableCol  1 ColHeader Index 
# TableCol  1 FieldName Index 
# TableCol  1 Units     NA 
# TableCol  2 ColHeader SegId 
# TableCol  2 FieldName Segmentation Id
# TableCol  2 Units     NA
# TableCol  3 ColHeader NVoxels 
# TableCol  3 FieldName Number of Voxels
# TableCol  3 Units     unitless
# TableCol  4 ColHeader Volume_mm3
# TableCol  4 FieldName Volume
# TableCol  4 Units     mm^3
# TableCol  5 ColHeader StructName
# TableCol  5 FieldName Structure Name
# TableCol  5 Units     NA
# TableCol  6 ColHeader normMean 
# TableCol  6 FieldName Intensity normMean
# TableCol  6 Units     MR
# TableCol  7 ColHeader normStdDev
# TableCol  7 FieldName Itensity normStdDev
# TableCol  7 Units     MR
# TableCol  8 ColHeader normMin
# TableCol  8 FieldName Intensity normMin
# TableCol  8 Units     MR
# TableCol  9 ColHeader normMax
# TableCol  9 FieldName Intensity normMax
# TableCol  9 Units     MR
# TableCol 10 ColHeader normRange
# TableCol 10 FieldName Intensity normRange
# TableCol 10 Units     MR
# NRows 70 
# NTableCols 10 
# ColHeaders  Index SegId NVoxels Volume_mm3 StructName normMean normStdDev normMin normMax normRange  
  1 3001      1586     1573.5  wm-lh-bankssts                    97.9622     8.9537    74.0000   120.0000    46.0000 
  2 3002      2677     2667.1  wm-lh-caudalanteriorcingulate    100.1449    11.2893    41.0000   130.0000    89.0000 
  3 3003      5653     5622.2  wm-lh-caudalmiddlefrontal         97.1387     9.1810    70.0000   124.0000    54.0000 
  4 3005      3238     3328.0  wm-lh-cuneus                     103.3811     9.6967    75.0000   128.0000    53.0000 
  5 3006      1110     1170.5  wm-lh-entorhinal                  82.5721     7.4363    66.0000   103.0000    37.0000 
  6 3007      6195     6217.9  wm-lh-fusiform                    91.0006     9.5118    59.0000   119.0000    60.0000 
  7 3008      7410     7478.9  wm-lh-inferiorparietal            99.5426     9.5963    72.0000   126.0000    54.0000 
  8 3009      5653     5811.3  wm-lh-inferiortemporal            93.4109    10.5237    69.0000   129.0000    60.0000 
  9 3010      3741     3728.9  wm-lh-isthmuscingulate           101.9757    11.4082    28.0000   125.0000    97.0000 
 10 3011     11705    11915.8  wm-lh-lateraloccipital            91.3739    10.7781    62.0000   122.0000    60.0000 
 11 3012      7336     7330.9  wm-lh-lateralorbitofrontal        98.7287    10.1521    73.0000   128.0000    55.0000 
 12 3013      5652     5794.9  wm-lh-lingual                     91.1412     9.2188    44.0000   118.0000    74.0000 
 13 3014      4171     4174.5  wm-lh-medialorbitofrontal         97.6037    11.6537    37.0000   130.0000    93.0000 
 14 3015      4686     4709.1  wm-lh-middletemporal              93.8587    10.1346    67.0000   131.0000    64.0000 
 15 3016      1477     1658.6  wm-lh-parahippocampal             92.9479     8.1577    50.0000   114.0000    64.0000 
 16 3017      3631     3664.8  wm-lh-paracentral                 96.7172     8.9145    73.0000   125.0000    52.0000 
 17 3018      3455     3453.1  wm-lh-parsopercularis             94.9181     9.5132    71.0000   120.0000    49.0000 
 18 3019      1202     1225.8  wm-lh-parsorbitalis               92.7413     8.2006    75.0000   119.0000    44.0000 
 19 3020      3232     3235.0  wm-lh-parstriangularis            95.8790     9.4698    67.0000   118.0000    51.0000 
 20 3021      3974     3894.9  wm-lh-pericalcarine               96.2954     9.5629    55.0000   124.0000    69.0000 
 21 3022      7148     7312.0  wm-lh-postcentral                 95.9365     8.2148    72.0000   124.0000    52.0000 
 22 3023      4311     4315.6  wm-lh-posteriorcingulate          99.0923     9.7061    42.0000   119.0000    77.0000 
 23 3024     12000    12131.2  wm-lh-precentral                  95.3085     8.0702    70.0000   117.0000    47.0000 
 24 3025      8251     8273.8  wm-lh-precuneus                  102.8371     9.0295    50.0000   126.0000    76.0000 
 25 3026      2481     2478.1  wm-lh-rostralanteriorcingulate    98.1705    12.5436    28.0000   127.0000    99.0000 
 26 3027     11290    11231.3  wm-lh-rostralmiddlefrontal        94.9652    10.2485    68.0000   121.0000    53.0000 
 27 3028     18183    18374.6  wm-lh-superiorfrontal             94.1725     9.9599    66.0000   123.0000    57.0000 
 28 3029     11057    11337.3  wm-lh-superiorparietal           101.4939     9.2125    75.0000   127.0000    52.0000 
 29 3030      8285     8505.7  wm-lh-superiortemporal            96.8900     9.9219    66.0000   119.0000    53.0000 
 30 3031      7493     7466.9  wm-lh-supramarginal               97.0128     9.9980    72.0000   127.0000    55.0000 
 31 3032       285      296.4  wm-lh-frontalpole                 90.6456     7.8649    75.0000   118.0000    43.0000 
 32 3033       732      766.1  wm-lh-temporalpole                83.9194     6.6946    64.0000   105.0000    41.0000 
 33 3034      1094     1135.2  wm-lh-transversetemporal          99.8638     6.9140    80.0000   119.0000    39.0000 
 34 3035      9641     9662.8  wm-lh-insula                      98.7583    10.6898    42.0000   122.0000    80.0000 
 35 4001      1581     1582.9  wm-rh-bankssts                    94.2113     7.4022    72.0000   112.0000    40.0000 
 36 4002      2221     2181.2  wm-rh-caudalanteriorcingulate     99.5389     9.9323    46.0000   121.0000    75.0000 
 37 4003      3617     3627.1  wm-rh-caudalmiddlefrontal         94.4274     8.8215    71.0000   118.0000    47.0000 
 38 4005      3104     3165.9  wm-rh-cuneus                     101.7935     9.7782    70.0000   128.0000    58.0000 
 39 4006       708      795.4  wm-rh-entorhinal                  79.2175     5.8480    64.0000    98.0000    34.0000 
 40 4007      5357     5443.7  wm-rh-fusiform                    84.4600     8.2417    51.0000   111.0000    60.0000 
 41 4008      6497     6581.5  wm-rh-inferiorparietal            93.9475     9.4935    65.0000   120.0000    55.0000 
 42 4009      5126     5269.6  wm-rh-inferiortemporal            88.0373     9.0475    65.0000   111.0000    46.0000 
 43 4010      3373     3391.4  wm-rh-isthmuscingulate           101.4444    10.6647    27.0000   121.0000    94.0000 
 44 4011     10824    11063.9  wm-rh-lateraloccipital            88.4835    10.1710    61.0000   123.0000    62.0000 
 45 4012      7464     7472.1  wm-rh-lateralorbitofrontal        95.4329     9.8354    42.0000   120.0000    78.0000 
 46 4013      6155     6269.3  wm-rh-lingual                     88.6452     9.1606    39.0000   122.0000    83.0000 
 47 4014      4001     3998.4  wm-rh-medialorbitofrontal         95.4694    10.3591    32.0000   120.0000    88.0000 
 48 4015      4839     4953.4  wm-rh-middletemporal              90.3935     9.0133    70.0000   115.0000    45.0000 
 49 4016      1142     1277.5  wm-rh-parahippocampal             88.7916     9.3512    57.0000   113.0000    56.0000 
 50 4017      4402     4405.3  wm-rh-paracentral                 94.5107     8.3284    71.0000   118.0000    47.0000 
 51 4018      2541     2541.5  wm-rh-parsopercularis             91.2330     7.9277    70.0000   114.0000    44.0000 
 52 4019      1734     1757.7  wm-rh-parsorbitalis               90.2295     8.9102    69.0000   117.0000    48.0000 
 53 4020      3267     3268.1  wm-rh-parstriangularis            91.2966     8.7229    69.0000   113.0000    44.0000 
 54 4021      3538     3472.0  wm-rh-pericalcarine               90.8852     8.5567    50.0000   119.0000    69.0000 
 55 4022      7438     7694.8  wm-rh-postcentral                 91.7712     8.2416    71.0000   117.0000    46.0000 
 56 4023      3640     3602.2  wm-rh-posteriorcingulate          97.9456     9.0985    51.0000   116.0000    65.0000 
 57 4024     13866    13967.8  wm-rh-precentral                  93.2693     8.4474    67.0000   119.0000    52.0000 
 58 4025      8018     8034.5  wm-rh-precuneus                  100.3988     8.7122    75.0000   130.0000    55.0000 
 59 4026      1907     1907.1  wm-rh-rostralanteriorcingulate   102.4284     9.2724    47.0000   121.0000    74.0000 
 60 4027     12529    12588.5  wm-rh-rostralmiddlefrontal        96.3391    10.1678    68.0000   124.0000    56.0000 
 61 4028     15611    15691.6  wm-rh-superiorfrontal             94.4991     9.1258    63.0000   120.0000    57.0000 
 62 4029      8505     8816.7  wm-rh-superiorparietal           100.7256     8.3308    77.0000   126.0000    49.0000 
 63 4030      6211     6474.4  wm-rh-superiortemporal            91.7318     8.4657    57.0000   115.0000    58.0000 
 64 4031      8166     8181.9  wm-rh-supramarginal               95.0519     9.7501    66.0000   120.0000    54.0000 
 65 4032       428      428.5  wm-rh-frontalpole                 92.8832     8.3436    74.0000   117.0000    43.0000 
 66 4033       500      559.4  wm-rh-temporalpole                85.1960     7.9562    68.0000   108.0000    40.0000 
 67 4034       465      493.6  wm-rh-transversetemporal          94.8903     6.0060    75.0000   112.0000    37.0000 
 68 4035      9098     9290.7  wm-rh-insula                      96.1943    10.8390    36.0000   121.0000    85.0000 
 69 5001     31059    30816.2  Left-UnsegmentedWhiteMatter      101.5359    12.0126    22.0000   127.0000   105.0000 
 70 5002     28893    28790.8  Right-UnsegmentedWhiteMatter      99.7594    10.8644    18.0000   127.0000   109.0000 
