# Supplementary material for: Computer assisted diagnosis of Alzheimer’s disease using statistical likelihood-ratio test
Source: PLoS One. 2023 Feb 17;18(2):e0279574. doi: 10.1371/journal.pone.0279574 (PMC9937475; doi:10.1371/journal.pone.0279574)
Supplement: S3 File — (ZIP) [file pone.0279574.s003.zip › AD_Results_MIRIAD/miriad_193_1/stats/aseg.stats]

# Title Segmentation Statistics 
# 
# generating_program mri_segstats
# cvs_version $Id: mri_segstats.c,v 1.121 2016/05/31 17:27:11 greve Exp $
# cmdline mri_segstats --seg mri/aseg.mgz --sum stats/aseg.stats --pv mri/norm.mgz --empty --brainmask mri/brainmask.mgz --brain-vol-from-seg --excludeid 0 --excl-ctxgmwm --supratent --subcortgray --in mri/norm.mgz --in-intensity-name norm --in-intensity-units MR --etiv --surf-wm-vol --surf-ctx-vol --totalgray --euler --ctab /home/span/acad/xzheng/freesurfer/ASegStatsLUT.txt --subject miriad_193_AD_M_01_MR_1 
# sysname  Linux
# hostname ada
# machine  x86_64
# user     xzheng
# anatomy_type volume
# 
# SUBJECTS_DIR /home/span/acad/xzheng/freesurfer/subjects
# subjectname miriad_193_AD_M_01_MR_1
# Measure BrainSeg, BrainSegVol, Brain Segmentation Volume, 1211817.000000, mm^3
# Measure BrainSegNotVent, BrainSegVolNotVent, Brain Segmentation Volume Without Ventricles, 1146339.000000, mm^3
# Measure BrainSegNotVentSurf, BrainSegVolNotVentSurf, Brain Segmentation Volume Without Ventricles from Surf, 1145950.151029, mm^3
# Measure VentricleChoroidVol, VentricleChoroidVol, Volume of ventricles and choroid plexus, 60011.000000, mm^3
# Measure lhCortex, lhCortexVol, Left hemisphere cortical gray matter volume, 208500.695308, mm^3
# Measure rhCortex, rhCortexVol, Right hemisphere cortical gray matter volume, 205427.166466, mm^3
# Measure Cortex, CortexVol, Total cortical gray matter volume, 413927.861774, mm^3
# Measure lhCerebralWhiteMatter, lhCerebralWhiteMatterVol, Left hemisphere cerebral white matter volume, 263647.617876, mm^3
# Measure rhCerebralWhiteMatter, rhCerebralWhiteMatterVol, Right hemisphere cerebral white matter volume, 260476.671379, mm^3
# Measure CerebralWhiteMatter, CerebralWhiteMatterVol, Total cerebral white matter volume, 524124.289255, mm^3
# Measure SubCortGray, SubCortGrayVol, Subcortical gray matter volume, 52366.000000, mm^3
# Measure TotalGray, TotalGrayVol, Total gray matter volume, 592681.861774, mm^3
# Measure SupraTentorial, SupraTentorialVol, Supratentorial volume, 1053512.151029, mm^3
# Measure SupraTentorialNotVent, SupraTentorialVolNotVent, Supratentorial volume, 993501.151029, mm^3
# Measure SupraTentorialNotVentVox, SupraTentorialVolNotVentVox, Supratentorial volume voxel count, 990588.000000, mm^3
# Measure Mask, MaskVol, Mask Volume, 1786102.000000, mm^3
# Measure BrainSegVol-to-eTIV, BrainSegVol-to-eTIV, Ratio of BrainSegVol to eTIV, 0.660019, unitless
# Measure MaskVol-to-eTIV, MaskVol-to-eTIV, Ratio of MaskVol to eTIV, 0.972804, unitless
# Measure lhSurfaceHoles, lhSurfaceHoles, Number of defect holes in lh surfaces prior to fixing, 31, unitless
# Measure rhSurfaceHoles, rhSurfaceHoles, Number of defect holes in rh surfaces prior to fixing, 33, unitless
# Measure SurfaceHoles, SurfaceHoles, Total number of defect holes in surfaces prior to fixing, 64, unitless
# Measure EstimatedTotalIntraCranialVol, eTIV, Estimated Total Intracranial Volume, 1836034.793476, mm^3
# SegVolFile mri/aseg.mgz 
# SegVolFileTimeStamp  2019/12/19 18:13:34 
# ColorTable /home/span/acad/xzheng/freesurfer/ASegStatsLUT.txt 
# ColorTableTimeStamp 2017/01/19 09:00:02 
# InVolFile  mri/norm.mgz 
# InVolFileTimeStamp  2019/12/19 08:04:54 
# InVolFrame 0 
# PVVolFile  mri/norm.mgz 
# PVVolFileTimeStamp  2019/12/19 08:04:54 
# Excluding Cortical Gray and White Matter
# ExcludeSegId 0 2 3 41 42 
# VoxelVolume_mm3 1 
# TableCol  1 ColHeader Index 
# TableCol  1 FieldName Index 
# TableCol  1 Units     NA 
# TableCol  2 ColHeader SegId 
# TableCol  2 FieldName Segmentation Id
# TableCol  2 Units     NA
# TableCol  3 ColHeader NVoxels 
# TableCol  3 FieldName Number of Voxels
# TableCol  3 Units     unitless
# TableCol  4 ColHeader Volume_mm3
# TableCol  4 FieldName Volume
# TableCol  4 Units     mm^3
# TableCol  5 ColHeader StructName
# TableCol  5 FieldName Structure Name
# TableCol  5 Units     NA
# TableCol  6 ColHeader normMean 
# TableCol  6 FieldName Intensity normMean
# TableCol  6 Units     MR
# TableCol  7 ColHeader normStdDev
# TableCol  7 FieldName Itensity normStdDev
# TableCol  7 Units     MR
# TableCol  8 ColHeader normMin
# TableCol  8 FieldName Intensity normMin
# TableCol  8 Units     MR
# TableCol  9 ColHeader normMax
# TableCol  9 FieldName Intensity normMax
# TableCol  9 Units     MR
# TableCol 10 ColHeader normRange
# TableCol 10 FieldName Intensity normRange
# TableCol 10 Units     MR
# NRows 45 
# NTableCols 10 
# ColHeaders  Index SegId NVoxels Volume_mm3 StructName normMean normStdDev normMin normMax normRange  
  1   4     27276    27611.6  Left-Lateral-Ventricle            22.8994    10.4175     3.0000    84.0000    81.0000 
  2   5      1299     1320.4  Left-Inf-Lat-Vent                 34.9284    14.3468     0.0000    74.0000    74.0000 
  3   7     14587    15205.6  Left-Cerebellum-White-Matter      85.3454     6.4329    31.0000   102.0000    71.0000 
  4   8     60148    59870.2  Left-Cerebellum-Cortex            62.0274    11.2586     6.0000   109.0000   103.0000 
  5  10      7036     6742.0  Left-Thalamus-Proper              87.6812     9.7480    27.0000   109.0000    82.0000 
  6  11      3010     2925.6  Left-Caudate                      77.1229    10.3958    26.0000   103.0000    77.0000 
  7  12      4310     4303.8  Left-Putamen                      83.8664     6.4590    48.0000   105.0000    57.0000 
  8  13      2063     2039.7  Left-Pallidum                     97.7838     4.3631    70.0000   111.0000    41.0000 
  9  14      2164     2195.7  3rd-Ventricle                     25.8004    11.3171     8.0000    68.0000    60.0000 
 10  15      1768     1928.0  4th-Ventricle                     30.6663    11.6733     4.0000    75.0000    71.0000 
 11  16     23347    23175.8  Brain-Stem                        82.3708     9.9222    20.0000   111.0000    91.0000 
 12  17      3433     3140.9  Left-Hippocampus                  65.3364    11.1622    22.0000    95.0000    73.0000 
 13  18      1338     1310.2  Left-Amygdala                     67.8244     6.0916    46.0000    86.0000    40.0000 
 14  24      1535     1443.6  CSF                               39.7655    11.2018    15.0000    70.0000    55.0000 
 15  26       382      378.9  Left-Accumbens-area               76.3429     5.8107    43.0000    91.0000    48.0000 
 16  28      4459     4329.5  Left-VentralDC                    90.2366    10.3698    36.0000   116.0000    80.0000 
 17  30        50       78.0  Left-vessel                       57.9000     6.7590    46.0000    74.0000    28.0000 
 18  31      1023      964.6  Left-choroid-plexus               46.2805    12.1048    16.0000    83.0000    67.0000 
 19  43     26735    26731.5  Right-Lateral-Ventricle           23.6503    10.4802     3.0000    89.0000    86.0000 
 20  44      2757     2720.2  Right-Inf-Lat-Vent                28.9953    13.0816     6.0000    83.0000    77.0000 
 21  46     14507    15319.2  Right-Cerebellum-White-Matter     85.9262     6.1945    36.0000   108.0000    72.0000 
 22  47     64556    64306.1  Right-Cerebellum-Cortex           61.6701    11.4911     6.0000    96.0000    90.0000 
 23  49      6222     5943.4  Right-Thalamus-Proper             87.2658    10.2629    28.0000   109.0000    81.0000 
 24  50      3238     3202.4  Right-Caudate                     74.8691    10.0278    26.0000    99.0000    73.0000 
 25  51      4551     4395.6  Right-Putamen                     87.2320     7.7362    66.0000   115.0000    49.0000 
 26  52      2028     2048.0  Right-Pallidum                    99.2032     3.7673    85.0000   110.0000    25.0000 
 27  53      3287     3070.0  Right-Hippocampus                 65.2492    11.7680    20.0000    98.0000    78.0000 
 28  54      1523     1449.4  Right-Amygdala                    68.0591     8.8705    20.0000    90.0000    70.0000 
 29  58       539      515.2  Right-Accumbens-area              75.0872     6.4843    49.0000    98.0000    49.0000 
 30  60      5003     4816.2  Right-VentralDC                   89.2570    10.8892    28.0000   107.0000    79.0000 
 31  62         0        0.0  Right-vessel                       0.0000     0.0000     0.0000     0.0000     0.0000 
 32  63       951      885.1  Right-choroid-plexus              48.1703    11.3431    19.0000    81.0000    62.0000 
 33  72         0        0.0  5th-Ventricle                      0.0000     0.0000     0.0000     0.0000     0.0000 
 34  77      3569     3383.9  WM-hypointensities                71.9941    17.4241    14.0000   109.0000    95.0000 
 35  78         0        0.0  Left-WM-hypointensities            0.0000     0.0000     0.0000     0.0000     0.0000 
 36  79         0        0.0  Right-WM-hypointensities           0.0000     0.0000     0.0000     0.0000     0.0000 
 37  80         0        0.0  non-WM-hypointensities             0.0000     0.0000     0.0000     0.0000     0.0000 
 38  81         0        0.0  Left-non-WM-hypointensities        0.0000     0.0000     0.0000     0.0000     0.0000 
 39  82         0        0.0  Right-non-WM-hypointensities       0.0000     0.0000     0.0000     0.0000     0.0000 
 40  85       296      305.6  Optic-Chiasm                      73.4966    15.1277    28.0000   107.0000    79.0000 
 41 251      1129     1018.6  CC_Posterior                      91.3047    16.9722    33.0000   118.0000    85.0000 
 42 252       595      516.1  CC_Mid_Posterior                  86.5277    18.7781    33.0000   112.0000    79.0000 
 43 253       520      469.0  CC_Central                        92.9577    18.6900    40.0000   113.0000    73.0000 
 44 254       499      458.7  CC_Mid_Anterior                   93.2986    18.0677    42.0000   113.0000    71.0000 
 45 255      1118     1033.7  CC_Anterior                       94.2862    18.1081    28.0000   116.0000    88.0000 
