# Supplementary material for: Computer assisted diagnosis of Alzheimer’s disease using statistical likelihood-ratio test
Source: PLoS One. 2023 Feb 17;18(2):e0279574. doi: 10.1371/journal.pone.0279574 (PMC9937475; doi:10.1371/journal.pone.0279574)
Supplement: S3 File — (ZIP) [file pone.0279574.s003.zip › AD_Results_MIRIAD/miriad_193_1/stats/lh.aparc.a2009s.stats]

# Table of FreeSurfer cortical parcellation anatomical statistics 
# 
# CreationTime 2019/12/19-06:58:39-GMT
# generating_program mris_anatomical_stats
# cvs_version $Id: mris_anatomical_stats.c,v 1.79 2016/03/14 15:15:34 greve Exp $
# mrisurf.c-cvs_version $Id: mrisurf.c,v 1.781.2.6 2016/12/27 16:47:14 zkaufman Exp $
# cmdline mris_anatomical_stats -th3 -mgz -cortex ../label/lh.cortex.label -f ../stats/lh.aparc.a2009s.stats -b -a ../label/lh.aparc.a2009s.annot -c ../label/aparc.annot.a2009s.ctab miriad_193_AD_M_01_MR_1 lh white 
# sysname  Linux
# hostname ada
# machine  x86_64
# user     xzheng
# 
# SUBJECTS_DIR /home/span/acad/xzheng/freesurfer/subjects
# anatomy_type surface
# subjectname miriad_193_AD_M_01_MR_1
# hemi lh
# AnnotationFile ../label/lh.aparc.a2009s.annot
# AnnotationFileTimeStamp 2019/12/19 17:58:11
# Measure Cortex, NumVert, Number of Vertices, 131743, unitless
# Measure Cortex, WhiteSurfArea, White Surface Total Area, 85223.2, mm^2
# Measure Cortex, MeanThickness, Mean Thickness, 2.2287, mm
# Measure BrainSeg, BrainSegVol, Brain Segmentation Volume, 1211817.000000, mm^3
# Measure BrainSegNotVent, BrainSegVolNotVent, Brain Segmentation Volume Without Ventricles, 1146339.000000, mm^3
# Measure BrainSegNotVentSurf, BrainSegVolNotVentSurf, Brain Segmentation Volume Without Ventricles from Surf, 1145950.151029, mm^3
# Measure Cortex, CortexVol Total cortical gray matter volume, 413927.861774, mm^3
# Measure SupraTentorial, SupraTentorialVol, Supratentorial volume, 1053512.151029, mm^3
# Measure SupraTentorialNotVent, SupraTentorialVolNotVent, Supratentorial volume, 993501.151029, mm^3
# Measure EstimatedTotalIntraCranialVol, eTIV, Estimated Total Intracranial Volume, 1836034.793476, mm^3
# NTableCols 10
# TableCol  1 ColHeader StructName
# TableCol  1 FieldName Structure Name
# TableCol  1 Units     NA
# TableCol  2 ColHeader NumVert
# TableCol  2 FieldName Number of Vertices
# TableCol  2 Units     unitless
# TableCol  3 ColHeader SurfArea
# TableCol  3 FieldName Surface Area
# TableCol  3 Units     mm^2
# TableCol  4 ColHeader GrayVol
# TableCol  4 FieldName Gray Matter Volume
# TableCol  4 Units     mm^3
# TableCol  5 ColHeader ThickAvg 
# TableCol  5 FieldName Average Thickness
# TableCol  5 Units     mm
# TableCol  6 ColHeader ThickStd
# TableCol  6 FieldName Thickness StdDev
# TableCol  6 Units     mm 
# TableCol  7 ColHeader MeanCurv
# TableCol  7 FieldName Integrated Rectified Mean Curvature
# TableCol  7 Units     mm^-1
# TableCol  8 ColHeader GausCurv 
# TableCol  8 FieldName Integrated Rectified Gaussian Curvature
# TableCol  8 Units     mm^-2
# TableCol  9 ColHeader  FoldInd
# TableCol  9 FieldName  Folding Index 
# TableCol  9 Units      unitless 
# TableCol 10 ColHeader CurvInd
# TableCol 10 FieldName Intrinsic Curvature Index
# TableCol 10 Units     unitless
# ColHeaders StructName NumVert SurfArea GrayVol ThickAvg ThickStd MeanCurv GausCurv FoldInd CurvInd
G&S_frontomargin                         1256    888   2096  2.210 0.633     0.144     0.043       17     2.2
G&S_occipital_inf                        1504    914   2794  2.710 0.794     0.144     0.046       20     2.8
G&S_paracentral                          1956   1226   2353  1.780 0.538     0.120     0.031       19     2.6
G&S_subcentral                           1623    999   2797  2.548 0.586     0.122     0.043       19     3.0
G&S_transv_frontopol                     1031    638   1747  2.112 0.650     0.147     0.046       16     2.0
G&S_cingul-Ant                           2252   1521   3698  2.457 0.529     0.124     0.026       25     2.3
G&S_cingul-Mid-Ant                       1222    839   1767  2.173 0.491     0.099     0.013        8     0.7
G&S_cingul-Mid-Post                      1496   1041   2610  2.444 0.548     0.110     0.022       11     1.3
G_cingul-Post-dorsal                      739    459   1437  2.540 0.512     0.133     0.030       10     0.9
G_cingul-Post-ventral                     421    256    780  2.592 0.580     0.115     0.036        5     0.6
G_cuneus                                 1866   1214   2093  1.610 0.504     0.140     0.031       25     2.5
G_front_inf-Opercular                    1744   1078   3477  2.574 0.582     0.127     0.038       20     2.3
G_front_inf-Orbital                       426    256    857  2.405 0.562     0.156     0.058       20     1.1
G_front_inf-Triangul                     1245    805   2318  2.365 0.554     0.142     0.040       15     2.1
G_front_middle                           4912   2916   8799  2.347 0.575     0.129     0.042       70     8.3
G_front_sup                              9020   5390  15648  2.416 0.668     0.118     0.037      106    14.5
G_Ins_lg&S_cent_ins                       601    399   1327  3.146 0.658     0.125     0.039        5     1.0
G_insular_short                           818    507   2433  3.688 0.967     0.096     0.031        5     1.1
G_occipital_middle                       2102   1265   3912  2.484 0.595     0.137     0.042       31     3.3
G_occipital_sup                          1436    855   2345  2.146 0.655     0.119     0.034       15     1.8
G_oc-temp_lat-fusifor                    1436    980   3045  2.433 0.557     0.143     0.040       22     2.3
G_oc-temp_med-Lingual                    2950   1881   3836  1.829 0.568     0.148     0.043       45     5.4
G_oc-temp_med-Parahip                    1381    924   3590  2.820 0.891     0.117     0.026       16     1.4
G_orbital                                2615   1755   5741  2.508 0.831     0.156     0.051       50     5.5
G_pariet_inf-Angular                     2462   1498   4508  2.381 0.545     0.123     0.035       30     3.4
G_pariet_inf-Supramar                    3257   2105   6658  2.539 0.587     0.131     0.037       37     4.7
G_parietal_sup                           3199   1862   4891  2.145 0.636     0.111     0.032       34     4.1
G_postcentral                            2709   1559   3796  2.013 0.651     0.111     0.029       27     3.3
G_precentral                             3475   2005   4909  2.146 0.718     0.118     0.033       29     5.5
G_precuneus                              3090   1854   5276  2.310 0.596     0.124     0.034       38     3.9
G_rectus                                  954    610   1754  2.215 0.590     0.134     0.037       15     1.3
G_subcallosal                             993    627   1326  2.041 1.185     0.101     0.046       13     1.9
G_temp_sup-G_T_transv                     808    441   1086  2.071 0.475     0.095     0.026        7     0.9
G_temp_sup-Lateral                       2011   1285   4648  2.675 0.571     0.133     0.041       28     3.0
G_temp_sup-Plan_polar                     825    561   1612  2.545 0.559     0.062     0.011        2     0.4
G_temp_sup-Plan_tempo                    1246    816   2220  2.421 0.612     0.099     0.027        7     1.3
G_temporal_inf                           2394   1617   5205  2.356 0.784     0.157     0.051       48     4.8
G_temporal_middle                        3064   1968   6660  2.509 0.608     0.140     0.045       50     5.4
Lat_Fis-ant-Horizont                      350    225    402  1.964 0.367     0.114     0.026        3     0.3
Lat_Fis-ant-Vertical                      226    136    385  2.890 0.544     0.130     0.038        3     0.2
Lat_Fis-post                             1536   1021   1991  2.265 0.548     0.114     0.028       11     1.8
Pole_occipital                           2148   1326   2812  1.974 0.720     0.143     0.044       30     3.9
Pole_temporal                            1610   1184   4834  2.559 0.826     0.164     0.055       31     4.3
S_calcarine                              2206   1507   2177  1.676 0.582     0.134     0.030       22     2.8
S_central                                3825   2656   3748  1.583 0.459     0.113     0.023       26     3.9
S_cingul-Marginalis                      1092    795   1621  2.306 0.467     0.097     0.016        5     0.8
S_circular_insula_ant                     517    358    781  2.486 0.634     0.096     0.018        2     0.4
S_circular_insula_inf                    1371    945   2077  2.575 0.935     0.098     0.022        7     1.4
S_circular_insula_sup                    1826   1297   2658  2.367 0.550     0.097     0.017        8     1.4
S_collat_transv_ant                       842    597   1334  2.229 0.784     0.104     0.016        5     0.6
S_collat_transv_post                      452    312    432  1.767 0.370     0.138     0.038        4     0.7
S_front_inf                              2530   1699   3520  2.183 0.540     0.108     0.022       15     2.3
S_front_middle                           1232    870   1682  2.045 0.508     0.098     0.018        6     1.0
S_front_sup                              3691   2471   4795  2.022 0.511     0.107     0.025       28     3.9
S_interm_prim-Jensen                      222    154    336  2.476 0.403     0.132     0.033        2     0.4
S_intrapariet&P_trans                    2988   1977   3166  1.775 0.425     0.117     0.024       25     3.0
S_oc_middle&Lunatus                       785    555    924  2.044 0.421     0.126     0.031        7     1.1
S_oc_sup&transversal                     1210    761   1455  2.059 0.429     0.115     0.028       10     1.3
S_occipital_ant                           644    447    665  1.834 0.370     0.120     0.033        5     0.8
S_oc-temp_lat                             781    544   1058  2.078 0.708     0.102     0.020        3     0.7
S_oc-temp_med&Lingual                    1539   1132   2334  2.135 0.499     0.122     0.022       13     1.3
S_orbital_lateral                         235    160    290  2.077 0.394     0.155     0.044        3     0.4
S_orbital_med-olfact                      655    479    800  2.016 0.646     0.132     0.020        8     0.4
S_orbital-H_Shaped                       1622   1101   3087  2.819 0.723     0.129     0.030       18     1.9
S_parieto_occipital                      2096   1364   2387  1.889 0.550     0.110     0.022       15     2.0
S_pericallosal                           1242    810   1227  2.012 0.775     0.132     0.031       21     1.6
S_postcentral                            3318   2131   3848  1.877 0.486     0.113     0.025       27     3.2
S_precentral-inf-part                    1247    819   1577  2.123 0.454     0.104     0.022        7     1.2
S_precentral-sup-part                    2008   1308   2588  2.183 0.606     0.106     0.025       13     2.2
S_suborbital                              689    473    753  1.851 0.473     0.119     0.019        8     0.4
S_subparietal                            1170    813   1632  2.317 0.503     0.140     0.037       12     1.8
S_temporal_inf                           1211    792   1610  2.156 0.547     0.117     0.033       12     1.5
S_temporal_sup                           5451   3763   7467  2.106 0.508     0.102     0.020       34     4.6
S_temporal_transverse                     637    427    635  1.815 0.391     0.107     0.016        5     0.5
