# Supplementary material for: Computer assisted diagnosis of Alzheimer’s disease using statistical likelihood-ratio test
Source: PLoS One. 2023 Feb 17;18(2):e0279574. doi: 10.1371/journal.pone.0279574 (PMC9937475; doi:10.1371/journal.pone.0279574)
Supplement: S3 File — (ZIP) [file pone.0279574.s003.zip › AD_Results_MIRIAD/miriad_193_1/stats/lh.aparc.DKTatlas.stats]

# Table of FreeSurfer cortical parcellation anatomical statistics 
# 
# CreationTime 2019/12/19-07:00:09-GMT
# generating_program mris_anatomical_stats
# cvs_version $Id: mris_anatomical_stats.c,v 1.79 2016/03/14 15:15:34 greve Exp $
# mrisurf.c-cvs_version $Id: mrisurf.c,v 1.781.2.6 2016/12/27 16:47:14 zkaufman Exp $
# cmdline mris_anatomical_stats -th3 -mgz -cortex ../label/lh.cortex.label -f ../stats/lh.aparc.DKTatlas.stats -b -a ../label/lh.aparc.DKTatlas.annot -c ../label/aparc.annot.DKTatlas.ctab miriad_193_AD_M_01_MR_1 lh white 
# sysname  Linux
# hostname ada
# machine  x86_64
# user     xzheng
# 
# SUBJECTS_DIR /home/span/acad/xzheng/freesurfer/subjects
# anatomy_type surface
# subjectname miriad_193_AD_M_01_MR_1
# hemi lh
# AnnotationFile ../label/lh.aparc.DKTatlas.annot
# AnnotationFileTimeStamp 2019/12/19 17:59:48
# Measure Cortex, NumVert, Number of Vertices, 131743, unitless
# Measure Cortex, WhiteSurfArea, White Surface Total Area, 85223.2, mm^2
# Measure Cortex, MeanThickness, Mean Thickness, 2.2287, mm
# Measure BrainSeg, BrainSegVol, Brain Segmentation Volume, 1211817.000000, mm^3
# Measure BrainSegNotVent, BrainSegVolNotVent, Brain Segmentation Volume Without Ventricles, 1146339.000000, mm^3
# Measure BrainSegNotVentSurf, BrainSegVolNotVentSurf, Brain Segmentation Volume Without Ventricles from Surf, 1145950.151029, mm^3
# Measure Cortex, CortexVol Total cortical gray matter volume, 413927.861774, mm^3
# Measure SupraTentorial, SupraTentorialVol, Supratentorial volume, 1053512.151029, mm^3
# Measure SupraTentorialNotVent, SupraTentorialVolNotVent, Supratentorial volume, 993501.151029, mm^3
# Measure EstimatedTotalIntraCranialVol, eTIV, Estimated Total Intracranial Volume, 1836034.793476, mm^3
# NTableCols 10
# TableCol  1 ColHeader StructName
# TableCol  1 FieldName Structure Name
# TableCol  1 Units     NA
# TableCol  2 ColHeader NumVert
# TableCol  2 FieldName Number of Vertices
# TableCol  2 Units     unitless
# TableCol  3 ColHeader SurfArea
# TableCol  3 FieldName Surface Area
# TableCol  3 Units     mm^2
# TableCol  4 ColHeader GrayVol
# TableCol  4 FieldName Gray Matter Volume
# TableCol  4 Units     mm^3
# TableCol  5 ColHeader ThickAvg 
# TableCol  5 FieldName Average Thickness
# TableCol  5 Units     mm
# TableCol  6 ColHeader ThickStd
# TableCol  6 FieldName Thickness StdDev
# TableCol  6 Units     mm 
# TableCol  7 ColHeader MeanCurv
# TableCol  7 FieldName Integrated Rectified Mean Curvature
# TableCol  7 Units     mm^-1
# TableCol  8 ColHeader GausCurv 
# TableCol  8 FieldName Integrated Rectified Gaussian Curvature
# TableCol  8 Units     mm^-2
# TableCol  9 ColHeader  FoldInd
# TableCol  9 FieldName  Folding Index 
# TableCol  9 Units      unitless 
# TableCol 10 ColHeader CurvInd
# TableCol 10 FieldName Intrinsic Curvature Index
# TableCol 10 Units     unitless
# ColHeaders StructName NumVert SurfArea GrayVol ThickAvg ThickStd MeanCurv GausCurv FoldInd CurvInd
caudalanteriorcingulate                  1573   1030   2513  2.401 0.562     0.112     0.016       17     1.0
caudalmiddlefrontal                      3682   2243   5268  2.243 0.608     0.109     0.028       29     4.6
cuneus                                   2991   1916   3458  1.736 0.545     0.123     0.027       31     3.3
entorhinal                                611    433   1847  2.935 0.947     0.131     0.032        8     0.8
fusiform                                 3392   2330   5913  2.277 0.633     0.127     0.032       37     4.3
inferiorparietal                         5675   3691   8882  2.223 0.569     0.117     0.029       55     6.7
inferiortemporal                         4304   2962   8766  2.341 0.796     0.142     0.043       72     7.6
isthmuscingulate                         1920   1214   2832  2.196 0.703     0.116     0.028       23     1.9
lateraloccipital                         7233   4473  10771  2.223 0.704     0.134     0.041       90    11.7
lateralorbitofrontal                     4780   3213   8994  2.519 0.809     0.143     0.042       76     7.8
lingual                                  4259   2827   5525  1.863 0.557     0.143     0.037       57     6.8
medialorbitofrontal                      2420   1618   3533  1.974 0.780     0.123     0.036       35     3.6
middletemporal                           6259   4217  11738  2.320 0.610     0.127     0.035       75     9.0
parahippocampal                           907    622   1741  2.395 0.662     0.100     0.017        7     0.5
paracentral                              3132   2013   4240  2.099 0.653     0.115     0.029       26     4.1
parsopercularis                          2374   1550   4170  2.441 0.555     0.121     0.032       22     2.9
parsorbitalis                            1048    699   2192  2.586 0.714     0.144     0.048       26     2.0
parstriangularis                         2472   1606   4011  2.299 0.557     0.125     0.032       24     3.2
pericalcarine                            1598   1103   1320  1.352 0.309     0.138     0.033       17     2.2
postcentral                              8114   5141  10512  1.920 0.629     0.115     0.030       77    10.0
posteriorcingulate                       2016   1380   3357  2.481 0.538     0.129     0.028       23     2.4
precentral                               8538   5422  11475  2.083 0.679     0.114     0.028       64    10.7
precuneus                                5576   3610   8604  2.241 0.577     0.127     0.032       61     7.2
rostralanteriorcingulate                 1687   1099   2561  2.316 0.637     0.121     0.024       19     1.6
rostralmiddlefrontal                     5788   3805   9287  2.221 0.559     0.129     0.037       67     8.6
superiorfrontal                         14520   9044  23839  2.319 0.633     0.116     0.034      154    20.5
superiorparietal                         6825   4105   8990  2.000 0.589     0.115     0.030       67     8.2
superiortemporal                         8156   5407  15103  2.395 0.650     0.110     0.028       71     9.2
supramarginal                            5803   3824   9962  2.338 0.608     0.122     0.032       54     7.5
transversetemporal                       1099    613   1407  2.108 0.429     0.093     0.026        8     1.2
insula                                   2991   2016   6321  3.056 0.970     0.105     0.028       20     3.6
