# Supplementary material for: Computer assisted diagnosis of Alzheimer’s disease using statistical likelihood-ratio test
Source: PLoS One. 2023 Feb 17;18(2):e0279574. doi: 10.1371/journal.pone.0279574 (PMC9937475; doi:10.1371/journal.pone.0279574)
Supplement: S3 File — (ZIP) [file pone.0279574.s003.zip › AD_Results_MIRIAD/miriad_193_1/stats/lh.aparc.pial.stats]

# Table of FreeSurfer cortical parcellation anatomical statistics 
# 
# CreationTime 2019/12/19-06:56:26-GMT
# generating_program mris_anatomical_stats
# cvs_version $Id: mris_anatomical_stats.c,v 1.79 2016/03/14 15:15:34 greve Exp $
# mrisurf.c-cvs_version $Id: mrisurf.c,v 1.781.2.6 2016/12/27 16:47:14 zkaufman Exp $
# cmdline mris_anatomical_stats -th3 -mgz -cortex ../label/lh.cortex.label -f ../stats/lh.aparc.pial.stats -b -a ../label/lh.aparc.annot -c ../label/aparc.annot.ctab miriad_193_AD_M_01_MR_1 lh pial 
# sysname  Linux
# hostname ada
# machine  x86_64
# user     xzheng
# 
# SUBJECTS_DIR /home/span/acad/xzheng/freesurfer/subjects
# anatomy_type surface
# subjectname miriad_193_AD_M_01_MR_1
# hemi lh
# AnnotationFile ../label/lh.aparc.annot
# AnnotationFileTimeStamp 2019/12/19 17:25:45
# Measure Cortex, NumVert, Number of Vertices, 131702, unitless
# Measure Cortex, PialSurfArea, Pial Surface Total Area, 100232, mm^2
# Measure Cortex, MeanThickness, Mean Thickness, 2.22875, mm
# Measure BrainSeg, BrainSegVol, Brain Segmentation Volume, 1211817.000000, mm^3
# Measure BrainSegNotVent, BrainSegVolNotVent, Brain Segmentation Volume Without Ventricles, 1146339.000000, mm^3
# Measure BrainSegNotVentSurf, BrainSegVolNotVentSurf, Brain Segmentation Volume Without Ventricles from Surf, 1145950.151029, mm^3
# Measure Cortex, CortexVol Total cortical gray matter volume, 413927.861774, mm^3
# Measure SupraTentorial, SupraTentorialVol, Supratentorial volume, 1053512.151029, mm^3
# Measure SupraTentorialNotVent, SupraTentorialVolNotVent, Supratentorial volume, 993501.151029, mm^3
# Measure EstimatedTotalIntraCranialVol, eTIV, Estimated Total Intracranial Volume, 1836034.793476, mm^3
# NTableCols 10
# TableCol  1 ColHeader StructName
# TableCol  1 FieldName Structure Name
# TableCol  1 Units     NA
# TableCol  2 ColHeader NumVert
# TableCol  2 FieldName Number of Vertices
# TableCol  2 Units     unitless
# TableCol  3 ColHeader SurfArea
# TableCol  3 FieldName Surface Area
# TableCol  3 Units     mm^2
# TableCol  4 ColHeader GrayVol
# TableCol  4 FieldName Gray Matter Volume
# TableCol  4 Units     mm^3
# TableCol  5 ColHeader ThickAvg 
# TableCol  5 FieldName Average Thickness
# TableCol  5 Units     mm
# TableCol  6 ColHeader ThickStd
# TableCol  6 FieldName Thickness StdDev
# TableCol  6 Units     mm 
# TableCol  7 ColHeader MeanCurv
# TableCol  7 FieldName Integrated Rectified Mean Curvature
# TableCol  7 Units     mm^-1
# TableCol  8 ColHeader GausCurv 
# TableCol  8 FieldName Integrated Rectified Gaussian Curvature
# TableCol  8 Units     mm^-2
# TableCol  9 ColHeader  FoldInd
# TableCol  9 FieldName  Folding Index 
# TableCol  9 Units      unitless 
# TableCol 10 ColHeader CurvInd
# TableCol 10 FieldName Intrinsic Curvature Index
# TableCol 10 Units     unitless
# ColHeaders StructName NumVert SurfArea GrayVol ThickAvg ThickStd MeanCurv GausCurv FoldInd CurvInd
bankssts                                 1639   1118   2376  2.144 0.608     0.116     0.026       18     1.9
caudalanteriorcingulate                   746    529   1049  2.329 0.559     0.086     0.010        5     0.4
caudalmiddlefrontal                      3427   2327   4921  2.244 0.611     0.101     0.018       24     2.7
cuneus                                   2201   1569   2379  1.659 0.507     0.115     0.026       25     2.6
entorhinal                                665    873   1933  2.832 0.965     0.208     0.042       11     1.4
fusiform                                 3707   3294   7200  2.357 0.711     0.152     0.035       44     6.0
inferiorparietal                         5635   4270   8828  2.239 0.574     0.121     0.027       80     6.1
inferiortemporal                         4165   3764   7900  2.283 0.745     0.155     0.035       52     6.6
isthmuscingulate                         1918   1374   2817  2.186 0.709     0.115     0.027       25     1.9
lateraloccipital                         7228   5091  10588  2.211 0.703     0.116     0.028       94     8.5
lateralorbitofrontal                     4231   3313   7862  2.496 0.781     0.145     0.036       60     6.8
lingual                                  4102   3227   5433  1.877 0.556     0.142     0.036       56     6.5
medialorbitofrontal                      2635   2121   4192  2.163 0.687     0.131     0.028       31     3.0
middletemporal                           4950   4694   9727  2.380 0.607     0.151     0.032       91     7.0
parahippocampal                           866    836   1687  2.413 0.661     0.138     0.029        7     1.2
paracentral                              2510   1753   3398  2.084 0.646     0.101     0.022       32     2.0
parsopercularis                          2569   2021   4531  2.462 0.548     0.130     0.028       25     3.0
parsorbitalis                            1068   1003   2375  2.732 0.700     0.158     0.033       12     1.6
parstriangularis                         2086   1558   3366  2.273 0.567     0.136     0.031       26     2.8
pericalcarine                            1623    958   1331  1.348 0.309     0.117     0.031       22     2.2
postcentral                              7093   5310   9119  1.895 0.634     0.111     0.022       55     6.6
posteriorcingulate                       1816   1312   3115  2.499 0.516     0.125     0.029       46     2.0
precentral                               8828   5908  11810  2.083 0.676     0.095     0.019       73     7.0
precuneus                                5853   4076   8802  2.215 0.578     0.118     0.025      118     6.1
rostralanteriorcingulate                 1263    917   1941  2.372 0.628     0.109     0.020       12     1.2
rostralmiddlefrontal                     8525   6632  13825  2.206 0.584     0.137     0.028       97    10.6
superiorfrontal                         13244   9784  21441  2.343 0.627     0.115     0.023      123    13.3
superiorparietal                         8344   5986  11235  2.006 0.580     0.115     0.024       78     8.4
superiortemporal                         6252   4808  10863  2.360 0.615     0.116     0.021       54     5.8
supramarginal                            6241   4878  10762  2.341 0.607     0.131     0.028       60     7.1
frontalpole                               379    443    793  2.284 0.630     0.239     0.058       11     1.0
temporalpole                              734   1135   2469  2.720 0.805     0.257     0.046        9     2.0
transversetemporal                       1100    777   1410  2.100 0.431     0.087     0.016        5     0.7
insula                                   4062   2575   7602  2.792 1.091     0.114     0.032       48     5.1
