# Supplementary material for: Computer assisted diagnosis of Alzheimer’s disease using statistical likelihood-ratio test
Source: PLoS One. 2023 Feb 17;18(2):e0279574. doi: 10.1371/journal.pone.0279574 (PMC9937475; doi:10.1371/journal.pone.0279574)
Supplement: S3 File — (ZIP) [file pone.0279574.s003.zip › AD_Results_MIRIAD/miriad_193_1/stats/lh.aparc.stats]

# Table of FreeSurfer cortical parcellation anatomical statistics 
# 
# CreationTime 2019/12/19-06:55:55-GMT
# generating_program mris_anatomical_stats
# cvs_version $Id: mris_anatomical_stats.c,v 1.79 2016/03/14 15:15:34 greve Exp $
# mrisurf.c-cvs_version $Id: mrisurf.c,v 1.781.2.6 2016/12/27 16:47:14 zkaufman Exp $
# cmdline mris_anatomical_stats -th3 -mgz -cortex ../label/lh.cortex.label -f ../stats/lh.aparc.stats -b -a ../label/lh.aparc.annot -c ../label/aparc.annot.ctab miriad_193_AD_M_01_MR_1 lh white 
# sysname  Linux
# hostname ada
# machine  x86_64
# user     xzheng
# 
# SUBJECTS_DIR /home/span/acad/xzheng/freesurfer/subjects
# anatomy_type surface
# subjectname miriad_193_AD_M_01_MR_1
# hemi lh
# AnnotationFile ../label/lh.aparc.annot
# AnnotationFileTimeStamp 2019/12/19 17:25:45
# Measure Cortex, NumVert, Number of Vertices, 131702, unitless
# Measure Cortex, WhiteSurfArea, White Surface Total Area, 85179, mm^2
# Measure Cortex, MeanThickness, Mean Thickness, 2.22875, mm
# Measure BrainSeg, BrainSegVol, Brain Segmentation Volume, 1211817.000000, mm^3
# Measure BrainSegNotVent, BrainSegVolNotVent, Brain Segmentation Volume Without Ventricles, 1146339.000000, mm^3
# Measure BrainSegNotVentSurf, BrainSegVolNotVentSurf, Brain Segmentation Volume Without Ventricles from Surf, 1145950.151029, mm^3
# Measure Cortex, CortexVol Total cortical gray matter volume, 413927.861774, mm^3
# Measure SupraTentorial, SupraTentorialVol, Supratentorial volume, 1053512.151029, mm^3
# Measure SupraTentorialNotVent, SupraTentorialVolNotVent, Supratentorial volume, 993501.151029, mm^3
# Measure EstimatedTotalIntraCranialVol, eTIV, Estimated Total Intracranial Volume, 1836034.793476, mm^3
# NTableCols 10
# TableCol  1 ColHeader StructName
# TableCol  1 FieldName Structure Name
# TableCol  1 Units     NA
# TableCol  2 ColHeader NumVert
# TableCol  2 FieldName Number of Vertices
# TableCol  2 Units     unitless
# TableCol  3 ColHeader SurfArea
# TableCol  3 FieldName Surface Area
# TableCol  3 Units     mm^2
# TableCol  4 ColHeader GrayVol
# TableCol  4 FieldName Gray Matter Volume
# TableCol  4 Units     mm^3
# TableCol  5 ColHeader ThickAvg 
# TableCol  5 FieldName Average Thickness
# TableCol  5 Units     mm
# TableCol  6 ColHeader ThickStd
# TableCol  6 FieldName Thickness StdDev
# TableCol  6 Units     mm 
# TableCol  7 ColHeader MeanCurv
# TableCol  7 FieldName Integrated Rectified Mean Curvature
# TableCol  7 Units     mm^-1
# TableCol  8 ColHeader GausCurv 
# TableCol  8 FieldName Integrated Rectified Gaussian Curvature
# TableCol  8 Units     mm^-2
# TableCol  9 ColHeader  FoldInd
# TableCol  9 FieldName  Folding Index 
# TableCol  9 Units      unitless 
# TableCol 10 ColHeader CurvInd
# TableCol 10 FieldName Intrinsic Curvature Index
# TableCol 10 Units     unitless
# ColHeaders StructName NumVert SurfArea GrayVol ThickAvg ThickStd MeanCurv GausCurv FoldInd CurvInd
bankssts                                 1639   1124   2376  2.144 0.608     0.114     0.023       13     1.6
caudalanteriorcingulate                   746    469   1049  2.329 0.559     0.106     0.016        8     0.5
caudalmiddlefrontal                      3427   2087   4921  2.244 0.611     0.108     0.027       25     4.0
cuneus                                   2201   1406   2379  1.659 0.507     0.134     0.029       27     2.6
entorhinal                                665    468   1933  2.832 0.965     0.141     0.037       10     1.1
fusiform                                 3707   2541   7200  2.357 0.711     0.127     0.034       43     5.2
inferiorparietal                         5635   3642   8828  2.239 0.574     0.114     0.028       53     6.3
inferiortemporal                         4165   2871   7900  2.283 0.745     0.139     0.040       64     6.4
isthmuscingulate                         1918   1212   2817  2.186 0.709     0.118     0.028       24     2.0
lateraloccipital                         7228   4488  10588  2.211 0.703     0.137     0.042       92    12.1
lateralorbitofrontal                     4231   2869   7862  2.496 0.781     0.141     0.039       65     6.5
lingual                                  4102   2724   5433  1.877 0.556     0.142     0.036       54     6.3
medialorbitofrontal                      2635   1740   4192  2.163 0.687     0.131     0.035       38     3.5
middletemporal                           4950   3291   9727  2.380 0.607     0.131     0.039       66     8.0
parahippocampal                           866    596   1687  2.413 0.661     0.099     0.017        7     0.5
paracentral                              2510   1625   3398  2.084 0.646     0.113     0.028       19     3.2
parsopercularis                          2569   1664   4531  2.462 0.548     0.119     0.032       23     3.2
parsorbitalis                            1068    709   2375  2.732 0.700     0.156     0.051       28     2.2
parstriangularis                         2086   1353   3366  2.273 0.567     0.128     0.032       21     2.7
pericalcarine                            1623   1115   1331  1.348 0.309     0.139     0.033       18     2.4
postcentral                              7093   4454   9119  1.895 0.634     0.113     0.029       66     8.6
posteriorcingulate                       1816   1238   3115  2.499 0.516     0.130     0.028       22     2.1
precentral                               8828   5587  11810  2.083 0.676     0.115     0.029       67    11.4
precuneus                                5853   3791   8802  2.215 0.578     0.123     0.031       60     7.1
rostralanteriorcingulate                 1263    820   1941  2.372 0.628     0.115     0.019       13     1.0
rostralmiddlefrontal                     8525   5606  13825  2.206 0.584     0.128     0.037      100    12.6
superiorfrontal                         13244   8259  21441  2.343 0.627     0.113     0.031      133    17.3
superiorparietal                         8344   5097  11235  2.006 0.580     0.117     0.030       83    10.2
superiortemporal                         6252   4140  10863  2.360 0.615     0.105     0.025       49     6.3
supramarginal                            6241   4110  10762  2.341 0.607     0.123     0.032       59     8.0
frontalpole                               379    269    793  2.284 0.630     0.178     0.055        8     1.0
temporalpole                              734    535   2469  2.720 0.805     0.153     0.051       14     1.7
transversetemporal                       1100    616   1410  2.100 0.431     0.093     0.025        8     1.2
insula                                   4062   2668   7602  2.792 1.091     0.105     0.034       33     5.8
