# Supplementary material for: Computer assisted diagnosis of Alzheimer’s disease using statistical likelihood-ratio test
Source: PLoS One. 2023 Feb 17;18(2):e0279574. doi: 10.1371/journal.pone.0279574 (PMC9937475; doi:10.1371/journal.pone.0279574)
Supplement: S3 File — (ZIP) [file pone.0279574.s003.zip › AD_Results_MIRIAD/miriad_193_1/stats/lh.BA_exvivo.stats]

# Table of FreeSurfer cortical parcellation anatomical statistics 
# 
# CreationTime 2019/12/19-07:30:04-GMT
# generating_program mris_anatomical_stats
# cvs_version $Id: mris_anatomical_stats.c,v 1.79 2016/03/14 15:15:34 greve Exp $
# mrisurf.c-cvs_version $Id: mrisurf.c,v 1.781.2.6 2016/12/27 16:47:14 zkaufman Exp $
# cmdline mris_anatomical_stats -th3 -mgz -f ../stats/lh.BA_exvivo.stats -b -a ./lh.BA_exvivo.annot -c ./BA_exvivo.ctab miriad_193_AD_M_01_MR_1 lh white 
# sysname  Linux
# hostname ada
# machine  x86_64
# user     xzheng
# 
# SUBJECTS_DIR /home/span/acad/xzheng/freesurfer/subjects
# anatomy_type surface
# subjectname miriad_193_AD_M_01_MR_1
# hemi lh
# AnnotationFile ./lh.BA_exvivo.annot
# AnnotationFileTimeStamp 2019/12/19 18:29:56
# Measure Cortex, NumVert, Number of Vertices, 140257, unitless
# Measure Cortex, WhiteSurfArea, White Surface Total Area, 90990.7, mm^2
# Measure BrainSeg, BrainSegVol, Brain Segmentation Volume, 1211817.000000, mm^3
# Measure BrainSegNotVent, BrainSegVolNotVent, Brain Segmentation Volume Without Ventricles, 1146339.000000, mm^3
# Measure BrainSegNotVentSurf, BrainSegVolNotVentSurf, Brain Segmentation Volume Without Ventricles from Surf, 1145950.151029, mm^3
# Measure Cortex, CortexVol Total cortical gray matter volume, 413927.861774, mm^3
# Measure SupraTentorial, SupraTentorialVol, Supratentorial volume, 1053512.151029, mm^3
# Measure SupraTentorialNotVent, SupraTentorialVolNotVent, Supratentorial volume, 993501.151029, mm^3
# Measure EstimatedTotalIntraCranialVol, eTIV, Estimated Total Intracranial Volume, 1836034.793476, mm^3
# NTableCols 10
# TableCol  1 ColHeader StructName
# TableCol  1 FieldName Structure Name
# TableCol  1 Units     NA
# TableCol  2 ColHeader NumVert
# TableCol  2 FieldName Number of Vertices
# TableCol  2 Units     unitless
# TableCol  3 ColHeader SurfArea
# TableCol  3 FieldName Surface Area
# TableCol  3 Units     mm^2
# TableCol  4 ColHeader GrayVol
# TableCol  4 FieldName Gray Matter Volume
# TableCol  4 Units     mm^3
# TableCol  5 ColHeader ThickAvg 
# TableCol  5 FieldName Average Thickness
# TableCol  5 Units     mm
# TableCol  6 ColHeader ThickStd
# TableCol  6 FieldName Thickness StdDev
# TableCol  6 Units     mm 
# TableCol  7 ColHeader MeanCurv
# TableCol  7 FieldName Integrated Rectified Mean Curvature
# TableCol  7 Units     mm^-1
# TableCol  8 ColHeader GausCurv 
# TableCol  8 FieldName Integrated Rectified Gaussian Curvature
# TableCol  8 Units     mm^-2
# TableCol  9 ColHeader  FoldInd
# TableCol  9 FieldName  Folding Index 
# TableCol  9 Units      unitless 
# TableCol 10 ColHeader CurvInd
# TableCol 10 FieldName Intrinsic Curvature Index
# TableCol 10 Units     unitless
# ColHeaders StructName NumVert SurfArea GrayVol ThickAvg ThickStd MeanCurv GausCurv FoldInd CurvInd
BA1_exvivo                               1337    746   2126  2.149 0.662     0.129     0.038       19     2.1
BA2_exvivo                               4401   2755   5725  1.993 0.562     0.113     0.026       38     4.5
BA3a_exvivo                              1239    852   1067  1.525 0.316     0.143     0.034       13     1.7
BA3b_exvivo                              2695   1768   3149  1.664 0.580     0.107     0.023       21     2.7
BA4a_exvivo                              2033   1324   2621  1.904 0.662     0.114     0.028       16     2.8
BA4p_exvivo                              1587   1095   1794  1.728 0.537     0.105     0.021        8     1.6
BA6_exvivo                              12406   7450  18576  2.284 0.662     0.113     0.033      118    17.8
BA44_exvivo                              2274   1439   3969  2.463 0.537     0.119     0.032       21     2.9
BA45_exvivo                              3123   2032   5173  2.301 0.561     0.132     0.035       33     4.3
V1_exvivo                                2954   1964   2860  1.486 0.430     0.139     0.035       35     4.4
V2_exvivo                                8038   5114  10374  1.929 0.628     0.141     0.039      106    12.9
MT_exvivo                                1802   1083   2830  2.453 0.708     0.125     0.040       20     2.6
perirhinal_exvivo                         612    412   1369  2.606 0.731     0.112     0.026        8     0.7
entorhinal_exvivo                         671    493   1880  2.835 0.816     0.158     0.046       12     1.5
