# Supplementary material for: Computer assisted diagnosis of Alzheimer’s disease using statistical likelihood-ratio test
Source: PLoS One. 2023 Feb 17;18(2):e0279574. doi: 10.1371/journal.pone.0279574 (PMC9937475; doi:10.1371/journal.pone.0279574)
Supplement: S3 File — (ZIP) [file pone.0279574.s003.zip › AD_Results_MIRIAD/miriad_193_1/stats/lh.curv.stats]

Raw <mean> +- <std> (using 'lh.curv'):                -0.03402 +- 0.1875 
       Raw Min:                                       -3.09803 at vertex 105078  
       Raw Max:                                        5.96425 at vertex 106768  
       Raw Curvature Calculation Type:                discrete
       Raw Mean Vertex Separation (Whole Surface):     0.83989 +- 0.23218 mm
       Raw Total Surface Area:                     83285.63281 mm^2
       Raw Total Number of Vertices:                    140257
       Raw Average Vertex Area (Whole Surface):        0.59381 mm^2
       Raw Natural Surface Integral:               -1304.58691
       Raw Rectified Surface Integral:             10444.29688
       Raw Positive Surface Integral:               4569.85498
       Raw Negative Surface Integral:               5874.44189
       Raw Mean Natural Surface Integral:             -0.00930 across 140257 (100.00%) vertices
       Raw Mean Rectified Surface Integral:            0.07447 across 140257 (100.00%) vertices
       Raw Mean Positive Surface Integral:             0.07046 across 64856 (46.24%) vertices
       Raw Mean Negative Surface Integral:             0.07791 across 75401 (53.76%) vertices
       Raw AreaNorm Natural Surface Integral:         -0.01566 across 83285.570312 (100.00%) mm^2
       Raw AreaNorm Rectified Surface Integral:        0.12540 across 83285.570312 (100.00%) mm^2
       Raw AreaNorm Positive Surface Integral:         0.10968 across 41663.722656 (50.03%) mm^2
       Raw AreaNorm Negative Surface Integral:         0.14114 across 41622.398438 (49.98%) mm^2

Raw <mean> +- <std> (using 'lh.sulc'):                 0.00000 +- 5.3669 
       Raw Min:                                      -13.20253 at vertex 140123  
       Raw Max:                                       15.94957 at vertex 118508  
       Raw Curvature Calculation Type:                discrete
       Raw Mean Vertex Separation (Whole Surface):     0.83989 +- 0.23218 mm
       Raw Total Surface Area:                     83285.63281 mm^2
       Raw Total Number of Vertices:                    140257
       Raw Average Vertex Area (Whole Surface):        0.59381 mm^2
       Raw Natural Surface Integral:               32585.70703
       Raw Rectified Surface Integral:            364122.90625
       Raw Positive Surface Integral:             198354.31250
       Raw Negative Surface Integral:             165768.59375
       Raw Mean Natural Surface Integral:              0.23233 across 140257 (100.00%) vertices
       Raw Mean Rectified Surface Integral:            2.59611 across 140257 (100.00%) vertices
       Raw Mean Positive Surface Integral:             3.07421 across 64522 (46.00%) vertices
       Raw Mean Negative Surface Integral:             2.18880 across 75735 (54.00%) vertices
       Raw AreaNorm Natural Surface Integral:          0.39125 across 83285.570312 (100.00%) mm^2
       Raw AreaNorm Rectified Surface Integral:        4.37198 across 83285.570312 (100.00%) mm^2
       Raw AreaNorm Positive Surface Integral:         4.86994 across 40730.363281 (48.90%) mm^2
       Raw AreaNorm Negative Surface Integral:         3.89533 across 42555.761719 (51.10%) mm^2

K <mean> +- <std> (using 'lh.smoothwm'):               0.24447 +- 8.8898 mm^-2
         K Min:                                      -55.30146 at vertex 2747    
         K Max:                                     1518.78003 at vertex 105078  
         K Curvature Calculation Type:                discrete
         K Mean Vertex Separation (Whole Surface):     0.83989 +- 0.23218 mm
         K Total Surface Area:                     83285.63281 mm^2
         K Total Number of Vertices:                    140257
         K Average Vertex Area (Whole Surface):        0.59381 mm^2
         K Natural Surface Integral:                  12.56642
         K Rectified Surface Integral:              5464.15918
         K Positive Surface Integral:               2738.36279
         K Negative Surface Integral:               2725.79639
         K Mean Natural Surface Integral:              0.00009 across 140257 (100.00%) vertices
         K Mean Rectified Surface Integral:            0.03896 across 140257 (100.00%) vertices
         K Mean Positive Surface Integral:             0.04491 across 60978 (43.48%) vertices
         K Mean Negative Surface Integral:             0.03438 across 79279 (56.52%) vertices
         K AreaNorm Natural Surface Integral:          0.00015 across 83285.570312 (100.00%) mm^2
         K AreaNorm Rectified Surface Integral:        0.06561 across 83285.570312 (100.00%) mm^2
         K AreaNorm Positive Surface Integral:         0.09900 across 27660.255859 (33.21%) mm^2
         K AreaNorm Negative Surface Integral:         0.04900 across 55625.535156 (66.79%) mm^2

H <mean> +- <std> (using 'lh.smoothwm'):              -0.06316 +- 0.8976 mm^-1
         H Min:                                      -53.22038 at vertex 105078  
         H Max:                                       54.64782 at vertex 106779  
         H Curvature Calculation Type:                discrete
         H Mean Vertex Separation (Whole Surface):     0.83989 +- 0.23218 mm
         H Total Surface Area:                     83285.63281 mm^2
         H Total Number of Vertices:                    140257
         H Average Vertex Area (Whole Surface):        0.59381 mm^2
         H Natural Surface Integral:               -1481.82642
         H Rectified Surface Integral:             13835.21094
         H Positive Surface Integral:               6176.69238
         H Negative Surface Integral:               7658.51855
         H Mean Natural Surface Integral:             -0.01057 across 140257 (100.00%) vertices
         H Mean Rectified Surface Integral:            0.09864 across 140257 (100.00%) vertices
         H Mean Positive Surface Integral:             0.09134 across 67622 (48.21%) vertices
         H Mean Negative Surface Integral:             0.10544 across 72635 (51.79%) vertices
         H AreaNorm Natural Surface Integral:         -0.01779 across 83285.570312 (100.00%) mm^2
         H AreaNorm Rectified Surface Integral:        0.16612 across 83285.570312 (100.00%) mm^2
         H AreaNorm Positive Surface Integral:         0.14414 across 42853.222656 (51.45%) mm^2
         H AreaNorm Negative Surface Integral:         0.18941 across 40432.996094 (48.55%) mm^2

k1 <mean> +- <std> (using 'lh.smoothwm'):             -0.12978 +- 1.6326 mm^-1
        k1 Min:                                      -99.21781 at vertex 78999   
        k1 Max:                                      108.39088 at vertex 106779  
        k1 Curvature Calculation Type:                discrete
        k1 Mean Vertex Separation (Whole Surface):     0.83989 +- 0.23218 mm
        k1 Total Surface Area:                     83285.63281 mm^2
        k1 Total Number of Vertices:                    140257
        k1 Average Vertex Area (Whole Surface):        0.59381 mm^2
        k1 Natural Surface Integral:               -3787.60840
        k1 Rectified Surface Integral:             31291.92383
        k1 Positive Surface Integral:              13752.15723
        k1 Negative Surface Integral:              17539.76562
        k1 Mean Natural Surface Integral:             -0.02700 across 140257 (100.00%) vertices
        k1 Mean Rectified Surface Integral:            0.22310 across 140257 (100.00%) vertices
        k1 Mean Positive Surface Integral:             0.20337 across 67622 (48.21%) vertices
        k1 Mean Negative Surface Integral:             0.24148 across 72635 (51.79%) vertices
        k1 AreaNorm Natural Surface Integral:         -0.04548 across 83285.570312 (100.00%) mm^2
        k1 AreaNorm Rectified Surface Integral:        0.37572 across 83285.570312 (100.00%) mm^2
        k1 AreaNorm Positive Surface Integral:         0.32091 across 42853.222656 (51.45%) mm^2
        k1 AreaNorm Negative Surface Integral:         0.43380 across 40432.996094 (48.55%) mm^2

k2 <mean> +- <std> (using 'lh.smoothwm'):              0.00345 +- 0.2591 mm^-1
        k2 Min:                                      -18.40442 at vertex 79019   
        k2 Max:                                       18.93179 at vertex 106768  
        k2 Curvature Calculation Type:                discrete
        k2 Mean Vertex Separation (Whole Surface):     0.83989 +- 0.23218 mm
        k2 Total Surface Area:                     83285.63281 mm^2
        k2 Total Number of Vertices:                    140257
        k2 Average Vertex Area (Whole Surface):        0.59381 mm^2
        k2 Natural Surface Integral:                 823.95636
        k2 Rectified Surface Integral:              8524.08203
        k2 Positive Surface Integral:               4674.01904
        k2 Negative Surface Integral:               3850.06274
        k2 Mean Natural Surface Integral:              0.00587 across 140257 (100.00%) vertices
        k2 Mean Rectified Surface Integral:            0.06077 across 140257 (100.00%) vertices
        k2 Mean Positive Surface Integral:             0.06220 across 75144 (53.58%) vertices
        k2 Mean Negative Surface Integral:             0.05913 across 65113 (46.42%) vertices
        k2 AreaNorm Natural Surface Integral:          0.00989 across 83285.570312 (100.00%) mm^2
        k2 AreaNorm Rectified Surface Integral:        0.10235 across 83285.570312 (100.00%) mm^2
        k2 AreaNorm Positive Surface Integral:         0.10481 across 44595.292969 (53.55%) mm^2
        k2 AreaNorm Negative Surface Integral:         0.09951 across 38690.878906 (46.46%) mm^2

S <mean> +- <std> (using 'lh.smoothwm'):               2.26065 +- 69.7338 mm^-2
         S Min:                                        0.00000 at vertex 1891    
         S Max:                                    11553.26855 at vertex 106779  
         S Curvature Calculation Type:                discrete
         S Mean Vertex Separation (Whole Surface):     0.83989 +- 0.23218 mm
         S Total Surface Area:                     83285.63281 mm^2
         S Total Number of Vertices:                    140257
         S Average Vertex Area (Whole Surface):        0.59381 mm^2
         S Natural Surface Integral:               31353.09570
         S Rectified Surface Integral:             31353.09570
         S Positive Surface Integral:              31353.09570
         S Negative Surface Integral:                  0.00000
         S Mean Natural Surface Integral:              0.22354 across 140257 (100.00%) vertices
         S Mean Rectified Surface Integral:            0.22354 across 140257 (100.00%) vertices
         S Mean Positive Surface Integral:             0.22354 across 140257 (100.00%) vertices
         S Mean Negative Surface Integral:             0.00000 across 0 (00.00%) vertices
         S AreaNorm Natural Surface Integral:          0.37645 across 83285.570312 (100.00%) mm^2
         S AreaNorm Rectified Surface Integral:        0.37645 across 83285.570312 (100.00%) mm^2
         S AreaNorm Positive Surface Integral:         0.37645 across 83285.570312 (100.00%) mm^2
         S AreaNorm Negative Surface Integral:         0.00000 across 0.000000 (00.00%) mm^2

C <mean> +- <std> (using 'lh.smoothwm'):               0.45105 +- 1.0823 mm^-2
         C Min:                                        0.00000 at vertex 40975   
         C Max:                                       76.64660 at vertex 106779  
         C Curvature Calculation Type:                discrete
         C Mean Vertex Separation (Whole Surface):     0.83989 +- 0.23218 mm
         C Total Surface Area:                     83285.63281 mm^2
         C Total Number of Vertices:                    140257
         C Average Vertex Area (Whole Surface):        0.59381 mm^2
         C Natural Surface Integral:               23401.21680
         C Rectified Surface Integral:             23401.21680
         C Positive Surface Integral:              23401.21680
         C Negative Surface Integral:                  0.00000
         C Mean Natural Surface Integral:              0.16685 across 140257 (100.00%) vertices
         C Mean Rectified Surface Integral:            0.16685 across 140257 (100.00%) vertices
         C Mean Positive Surface Integral:             0.16685 across 140257 (100.00%) vertices
         C Mean Negative Surface Integral:             0.00000 across 0 (00.00%) vertices
         C AreaNorm Natural Surface Integral:          0.28098 across 83285.570312 (100.00%) mm^2
         C AreaNorm Rectified Surface Integral:        0.28098 across 83285.570312 (100.00%) mm^2
         C AreaNorm Positive Surface Integral:         0.28098 across 83285.570312 (100.00%) mm^2
         C AreaNorm Negative Surface Integral:         0.00000 across 0.000000 (00.00%) mm^2

BE <mean> +- <std> (using 'lh.smoothwm'):              2.74955 +- 80.8283 mm^-2
        BE Min:                                        0.00000 at vertex 40975   
        BE Max:                                    11749.40234 at vertex 106779  
        BE Curvature Calculation Type:                discrete
        BE Mean Vertex Separation (Whole Surface):     0.83989 +- 0.23218 mm
        BE Total Surface Area:                     83285.63281 mm^2
        BE Total Number of Vertices:                    140257
        BE Average Vertex Area (Whole Surface):        0.59381 mm^2
        BE Natural Surface Integral:               31377.25977
        BE Rectified Surface Integral:             31377.25977
        BE Positive Surface Integral:              31377.25977
        BE Negative Surface Integral:                  0.00000
        BE Mean Natural Surface Integral:              0.22371 across 140257 (100.00%) vertices
        BE Mean Rectified Surface Integral:            0.22371 across 140257 (100.00%) vertices
        BE Mean Positive Surface Integral:             0.22371 across 140257 (100.00%) vertices
        BE Mean Negative Surface Integral:             0.00000 across 0 (00.00%) vertices
        BE AreaNorm Natural Surface Integral:          0.37674 across 83285.570312 (100.00%) mm^2
        BE AreaNorm Rectified Surface Integral:        0.37674 across 83285.570312 (100.00%) mm^2
        BE AreaNorm Positive Surface Integral:         0.37674 across 83285.570312 (100.00%) mm^2
        BE AreaNorm Negative Surface Integral:         0.00000 across 0.000000 (00.00%) mm^2

FI <mean> +- <std> (using 'lh.smoothwm'):              2.36498 +- 74.0714 mm^-2
        FI Min:                                        0.00000 at vertex 1891    
        FI Max:                                    11650.51660 at vertex 106779  
        FI Curvature Calculation Type:                discrete
        FI Mean Vertex Separation (Whole Surface):     0.83989 +- 0.23218 mm
        FI Total Surface Area:                     83285.63281 mm^2
        FI Total Number of Vertices:                    140257
        FI Average Vertex Area (Whole Surface):        0.59381 mm^2
        FI Natural Surface Integral:               24082.24219
        FI Rectified Surface Integral:             24082.24219
        FI Positive Surface Integral:              24082.24219
        FI Negative Surface Integral:                  0.00000
        FI Mean Natural Surface Integral:              0.17170 across 140257 (100.00%) vertices
        FI Mean Rectified Surface Integral:            0.17170 across 140257 (100.00%) vertices
        FI Mean Positive Surface Integral:             0.17170 across 140257 (100.00%) vertices
        FI Mean Negative Surface Integral:             0.00000 across 0 (00.00%) vertices
        FI AreaNorm Natural Surface Integral:          0.28915 across 83285.570312 (100.00%) mm^2
        FI AreaNorm Rectified Surface Integral:        0.28915 across 83285.570312 (100.00%) mm^2
        FI AreaNorm Positive Surface Integral:         0.28915 across 83285.570312 (100.00%) mm^2
        FI AreaNorm Negative Surface Integral:         0.00000 across 0.000000 (00.00%) mm^2

curv -- calculation type:                                discrete
curv -- Folding Index (FI):                            1916.40393
curv -- Intrinsic Curvature Index - positive (ICIp):    217.91199
curv -- Intrinsic Curvature Index - negative (ICIn):    216.91199
curv -- Intrinsic Curvature Index - natural  (ICIt):      1.00000

Mean across 10 curvatures: 7.8472e-01 +- 1.1132e+00
