# Supplementary material for: Computer assisted diagnosis of Alzheimer’s disease using statistical likelihood-ratio test
Source: PLoS One. 2023 Feb 17;18(2):e0279574. doi: 10.1371/journal.pone.0279574 (PMC9937475; doi:10.1371/journal.pone.0279574)
Supplement: S3 File — (ZIP) [file pone.0279574.s003.zip › AD_Results_MIRIAD/miriad_193_1/stats/lh.w-g.pct.stats]

# Title Segmentation Statistics 
# 
# generating_program mri_segstats
# cvs_version $Id: mri_segstats.c,v 1.121 2016/05/31 17:27:11 greve Exp $
# cmdline mri_segstats --in /home/span/acad/xzheng/freesurfer/subjects/miriad_193_AD_M_01_MR_1/surf/lh.w-g.pct.mgh --annot miriad_193_AD_M_01_MR_1 lh aparc --sum /home/span/acad/xzheng/freesurfer/subjects/miriad_193_AD_M_01_MR_1/stats/lh.w-g.pct.stats --snr 
# sysname  Linux
# hostname ada
# machine  x86_64
# user     xzheng
# anatomy_type surface
# 
# SUBJECTS_DIR /home/span/acad/xzheng/freesurfer/subjects
# subjectname miriad_193_AD_M_01_MR_1
# Annot miriad_193_AD_M_01_MR_1 lh aparc
# ColorTable /tmp/mri_segstats.tmp.miriad_193_AD_M_01_MR_1.lh.87.ctab 
# ColorTableTimeStamp 2019/12/19 18:01:11 
# InVolFile  /home/span/acad/xzheng/freesurfer/subjects/miriad_193_AD_M_01_MR_1/surf/lh.w-g.pct.mgh 
# InVolFileTimeStamp  2019/12/19 18:01:10 
# InVolFrame 0 
# Only reporting non-empty segmentations
# VertexArea_mm2 0.648743 
# TableCol  1 ColHeader Index 
# TableCol  1 FieldName Index 
# TableCol  1 Units     NA 
# TableCol  2 ColHeader SegId 
# TableCol  2 FieldName Segmentation Id
# TableCol  2 Units     NA
# TableCol  3 ColHeader NVertices 
# TableCol  3 FieldName Number of Vertices
# TableCol  3 Units     unitless
# TableCol  4 ColHeader Area_mm2
# TableCol  4 FieldName Area
# TableCol  4 Units     mm^2
# TableCol  5 ColHeader StructName
# TableCol  5 FieldName Structure Name
# TableCol  5 Units     NA
# TableCol  6 ColHeader Mean 
# TableCol  6 FieldName Intensity Mean
# TableCol  6 Units     unknown
# TableCol  7 ColHeader StdDev
# TableCol  7 FieldName Itensity StdDev
# TableCol  7 Units     unknown
# TableCol  8 ColHeader Min
# TableCol  8 FieldName Intensity Min
# TableCol  8 Units     unknown
# TableCol  9 ColHeader Max
# TableCol  9 FieldName Intensity Max
# TableCol  9 Units     unknown
# TableCol 10 ColHeader Range
# TableCol 10 FieldName Intensity Range
# TableCol 10 Units     unknown
# TableCol 11 ColHeader SNR
# TableCol 11 FieldName Intensity SNR
# TableCol 11 Units     none
# NRows 35 
# NTableCols 11 
# ColHeaders  Index SegId NVertices Area_mm2 StructName Mean StdDev Min Max Range SNR  
  1 1000      8552     5809.0  unknown                            0.0957     1.5234     0.0000    36.6542    36.6542     0.0628 
  2 1001      1639     1123.9  bankssts                          24.5005     6.4830     2.0741    44.5348    42.4607     3.7792 
  3 1002       746      468.5  caudalanteriorcingulate           28.1995     5.8405    10.9921    46.7343    35.7423     4.8282 
  4 1003      3427     2087.3  caudalmiddlefrontal               19.7971     7.7481    -5.2574    48.9898    54.2472     2.5551 
  5 1005      2201     1405.6  cuneus                            21.5471     8.3885    -3.4988    56.1538    59.6526     2.5687 
  6 1006       665      467.9  entorhinal                        26.8550    11.1455    -4.5111    65.3203    69.8314     2.4095 
  7 1007      3707     2540.7  fusiform                          24.5633     7.9165    -6.4279    55.0221    61.4500     3.1028 
  8 1008      5635     3641.8  inferiorparietal                  22.5173     7.4276   -12.5545    49.3610    61.9156     3.0316 
  9 1009      4165     2870.8  inferiortemporal                  22.9675     9.3855   -82.3659    54.2902   136.6561     2.4471 
 10 1010      1918     1212.4  isthmuscingulate                  22.0913     7.4964    -0.1533    47.2118    47.3651     2.9469 
 11 1011      7228     4487.9  lateraloccipital                  20.4785     8.3318    -6.7102    55.5945    62.3046     2.4579 
 12 1012      4231     2869.1  lateralorbitofrontal              24.2031     8.8132   -24.8412    62.7590    87.6002     2.7462 
 13 1013      4102     2724.1  lingual                           21.9517     8.5405   -58.2377    70.2999   128.5376     2.5703 
 14 1014      2635     1739.8  medialorbitofrontal               23.3283     8.1430    -9.6674    45.6093    55.2767     2.8648 
 15 1015      4950     3291.1  middletemporal                    23.0974     7.4265   -12.1609    47.9998    60.1607     3.1101 
 16 1016       866      595.6  parahippocampal                   28.0904     8.2112     3.4367    51.4058    47.9691     3.4210 
 17 1017      2510     1624.6  paracentral                       18.0301     8.0754    -6.3785    46.5391    52.9177     2.2327 
 18 1018      2569     1664.5  parsopercularis                   21.7686     6.5220     1.5573    43.4057    41.8484     3.3377 
 19 1019      1068      708.7  parsorbitalis                     22.2105     9.1728   -12.8981    60.4819    73.3800     2.4213 
 20 1020      2086     1353.5  parstriangularis                  22.7232     6.8804     1.0719    48.4292    47.3572     3.3026 
 21 1021      1623     1114.9  pericalcarine                     20.7584     7.6656   -64.0875    44.7583   108.8459     2.7080 
 22 1022      7093     4454.2  postcentral                       19.1586     7.2486   -11.4372    50.3617    61.7989     2.6431 
 23 1023      1816     1238.0  posteriorcingulate                25.6255     7.6163    -6.1884    46.3750    52.5634     3.3645 
 24 1024      8828     5587.2  precentral                        17.7741     7.4423   -26.4204    49.0026    75.4230     2.3883 
 25 1025      5853     3791.2  precuneus                         21.0877     7.0244   -42.5495    44.6731    87.2225     3.0020 
 26 1026      1263      819.7  rostralanteriorcingulate          23.5978     8.8506   -20.0363    83.4119   103.4482     2.6662 
 27 1027      8525     5606.1  rostralmiddlefrontal              22.1267     8.0457    -8.9019    55.3722    64.2741     2.7501 
 28 1028     13244     8259.0  superiorfrontal                   21.0726     8.1561   -23.6118    50.4151    74.0269     2.5837 
 29 1029      8344     5096.6  superiorparietal                  20.2617     7.1744    -3.8123    55.6966    59.5089     2.8242 
 30 1030      6252     4139.7  superiortemporal                  23.3654     7.1829    -1.6405    51.7347    53.3752     3.2529 
 31 1031      6241     4110.2  supramarginal                     22.0984     6.9063     0.6061    54.9810    54.3749     3.1998 
 32 1032       379      268.8  frontalpole                       23.9894     5.9672     6.6506    38.8513    32.2007     4.0202 
 33 1033       734      535.0  temporalpole                      25.7980     8.9891    -7.3812    58.7234    66.1046     2.8699 
 34 1034      1100      615.8  transversetemporal                14.8767     6.2106    -2.9657    37.1313    40.0970     2.3954 
 35 1035      4062     2667.5  insula                            22.3491     9.4512   -34.8632    51.1563    86.0194     2.3647 
