# Supplementary material for: Computer assisted diagnosis of Alzheimer’s disease using statistical likelihood-ratio test
Source: PLoS One. 2023 Feb 17;18(2):e0279574. doi: 10.1371/journal.pone.0279574 (PMC9937475; doi:10.1371/journal.pone.0279574)
Supplement: S3 File — (ZIP) [file pone.0279574.s003.zip › AD_Results_MIRIAD/miriad_193_1/stats/rh.aparc.a2009s.stats]

# Table of FreeSurfer cortical parcellation anatomical statistics 
# 
# CreationTime 2019/12/19-06:59:11-GMT
# generating_program mris_anatomical_stats
# cvs_version $Id: mris_anatomical_stats.c,v 1.79 2016/03/14 15:15:34 greve Exp $
# mrisurf.c-cvs_version $Id: mrisurf.c,v 1.781.2.6 2016/12/27 16:47:14 zkaufman Exp $
# cmdline mris_anatomical_stats -th3 -mgz -cortex ../label/rh.cortex.label -f ../stats/rh.aparc.a2009s.stats -b -a ../label/rh.aparc.a2009s.annot -c ../label/aparc.annot.a2009s.ctab miriad_193_AD_M_01_MR_1 rh white 
# sysname  Linux
# hostname ada
# machine  x86_64
# user     xzheng
# 
# SUBJECTS_DIR /home/span/acad/xzheng/freesurfer/subjects
# anatomy_type surface
# subjectname miriad_193_AD_M_01_MR_1
# hemi rh
# AnnotationFile ../label/rh.aparc.a2009s.annot
# AnnotationFileTimeStamp 2019/12/19 17:58:31
# Measure Cortex, NumVert, Number of Vertices, 131306, unitless
# Measure Cortex, WhiteSurfArea, White Surface Total Area, 85329.5, mm^2
# Measure Cortex, MeanThickness, Mean Thickness, 2.1789, mm
# Measure BrainSeg, BrainSegVol, Brain Segmentation Volume, 1211817.000000, mm^3
# Measure BrainSegNotVent, BrainSegVolNotVent, Brain Segmentation Volume Without Ventricles, 1146339.000000, mm^3
# Measure BrainSegNotVentSurf, BrainSegVolNotVentSurf, Brain Segmentation Volume Without Ventricles from Surf, 1145950.151029, mm^3
# Measure Cortex, CortexVol Total cortical gray matter volume, 413927.861774, mm^3
# Measure SupraTentorial, SupraTentorialVol, Supratentorial volume, 1053512.151029, mm^3
# Measure SupraTentorialNotVent, SupraTentorialVolNotVent, Supratentorial volume, 993501.151029, mm^3
# Measure EstimatedTotalIntraCranialVol, eTIV, Estimated Total Intracranial Volume, 1836034.793476, mm^3
# NTableCols 10
# TableCol  1 ColHeader StructName
# TableCol  1 FieldName Structure Name
# TableCol  1 Units     NA
# TableCol  2 ColHeader NumVert
# TableCol  2 FieldName Number of Vertices
# TableCol  2 Units     unitless
# TableCol  3 ColHeader SurfArea
# TableCol  3 FieldName Surface Area
# TableCol  3 Units     mm^2
# TableCol  4 ColHeader GrayVol
# TableCol  4 FieldName Gray Matter Volume
# TableCol  4 Units     mm^3
# TableCol  5 ColHeader ThickAvg 
# TableCol  5 FieldName Average Thickness
# TableCol  5 Units     mm
# TableCol  6 ColHeader ThickStd
# TableCol  6 FieldName Thickness StdDev
# TableCol  6 Units     mm 
# TableCol  7 ColHeader MeanCurv
# TableCol  7 FieldName Integrated Rectified Mean Curvature
# TableCol  7 Units     mm^-1
# TableCol  8 ColHeader GausCurv 
# TableCol  8 FieldName Integrated Rectified Gaussian Curvature
# TableCol  8 Units     mm^-2
# TableCol  9 ColHeader  FoldInd
# TableCol  9 FieldName  Folding Index 
# TableCol  9 Units      unitless 
# TableCol 10 ColHeader CurvInd
# TableCol 10 FieldName Intrinsic Curvature Index
# TableCol 10 Units     unitless
# ColHeaders StructName NumVert SurfArea GrayVol ThickAvg ThickStd MeanCurv GausCurv FoldInd CurvInd
G&S_frontomargin                          983    693   1928  2.326 0.748     0.149     0.041       15     1.5
G&S_occipital_inf                         850    575   2047  2.844 0.836     0.150     0.042       11     1.3
G&S_paracentral                          1985   1154   2639  2.025 0.565     0.107     0.026       15     2.3
G&S_subcentral                           1463    982   3211  2.866 0.622     0.135     0.037       18     2.0
G&S_transv_frontopol                     1480    971   2707  2.188 0.628     0.150     0.051       26     3.1
G&S_cingul-Ant                           2743   1891   4498  2.314 0.683     0.127     0.025       33     2.7
G&S_cingul-Mid-Ant                       1293    906   2184  2.249 0.532     0.135     0.025       15     1.3
G&S_cingul-Mid-Post                      1358    912   2229  2.379 0.515     0.102     0.019        9     1.0
G_cingul-Post-dorsal                      602    341   1154  2.611 0.418     0.115     0.037        7     0.7
G_cingul-Post-ventral                     360    236    716  2.430 0.633     0.124     0.030        4     0.4
G_cuneus                                 2321   1449   2570  1.660 0.485     0.126     0.031       24     3.0
G_front_inf-Opercular                    1584    986   3207  2.566 0.514     0.140     0.046       21     2.7
G_front_inf-Orbital                       512    329   1144  2.684 0.455     0.171     0.051       10     1.0
G_front_inf-Triangul                      859    545   1870  2.599 0.532     0.147     0.046       13     1.4
G_front_middle                           5090   2988   8472  2.212 0.575     0.139     0.053       82    11.0
G_front_sup                              8208   4937  14031  2.385 0.640     0.117     0.032       79    11.0
G_Ins_lg&S_cent_ins                       670    467   1467  2.900 0.640     0.120     0.028        7     0.7
G_insular_short                           674    437   1966  3.362 1.202     0.116     0.049       10     1.4
G_occipital_middle                       1975   1246   3487  2.284 0.579     0.143     0.043       32     3.4
G_occipital_sup                          1648    997   2584  2.069 0.693     0.128     0.036       18     2.4
G_oc-temp_lat-fusifor                    1835   1209   3129  2.066 0.519     0.140     0.043       33     3.3
G_oc-temp_med-Lingual                    3072   2062   4316  1.870 0.638     0.140     0.036       41     4.7
G_oc-temp_med-Parahip                    1320    808   3288  2.816 0.737     0.121     0.040       19     2.0
G_orbital                                3097   2056   6553  2.455 0.752     0.147     0.045       49     5.8
G_pariet_inf-Angular                     2874   1730   5088  2.226 0.607     0.141     0.046       48     5.0
G_pariet_inf-Supramar                    2664   1734   5208  2.430 0.682     0.139     0.046       45     5.2
G_parietal_sup                           3136   1803   4292  1.936 0.511     0.116     0.043       43     5.8
G_postcentral                            2463   1356   3342  2.014 0.587     0.111     0.032       27     3.5
G_precentral                             3553   2084   5255  2.183 0.721     0.117     0.033       33     5.2
G_precuneus                              3358   1979   5106  2.137 0.555     0.127     0.035       40     4.7
G_rectus                                  851    604   1756  2.115 0.698     0.147     0.032       15     1.1
G_subcallosal                             977    605   1067  1.704 1.287     0.125     0.070       20     1.4
G_temp_sup-G_T_transv                     444    235    663  2.183 0.473     0.089     0.025        3     0.4
G_temp_sup-Lateral                       2123   1380   4807  2.605 0.713     0.131     0.034       31     2.8
G_temp_sup-Plan_polar                    1037    763   1772  2.281 0.834     0.116     0.039       11     1.9
G_temp_sup-Plan_tempo                    1035    655   1962  2.622 0.516     0.105     0.026        9     1.0
G_temporal_inf                           2152   1432   5214  2.578 0.692     0.149     0.048       35     4.5
G_temporal_middle                        2381   1627   6441  2.816 0.651     0.148     0.045       38     4.2
Lat_Fis-ant-Horizont                      313    230    421  2.060 0.463     0.112     0.021        2     0.3
Lat_Fis-ant-Vertical                      186    124    221  2.359 0.509     0.151     0.030        2     0.3
Lat_Fis-post                             1605   1096   2158  2.323 0.618     0.108     0.022       10     1.4
Pole_occipital                           2987   1887   4576  2.073 0.727     0.145     0.041       41     4.9
Pole_temporal                            1889   1365   5498  2.634 0.849     0.144     0.052       32     3.7
S_calcarine                              2100   1543   2165  1.624 0.554     0.123     0.030       20     2.6
S_central                                3456   2433   3625  1.684 0.517     0.112     0.023       22     3.6
S_cingul-Marginalis                      1370    951   1714  1.953 0.521     0.091     0.014        6     0.8
S_circular_insula_ant                     652    453   1003  2.604 0.697     0.129     0.043        6     1.3
S_circular_insula_inf                    1342    961   1704  2.003 0.655     0.080     0.012        4     0.8
S_circular_insula_sup                    1347    975   2160  2.433 0.501     0.095     0.015        5     0.9
S_collat_transv_ant                       912    633   1172  1.932 0.562     0.111     0.022        6     0.8
S_collat_transv_post                      446    294    400  1.786 0.358     0.149     0.046        5     0.8
S_front_inf                              1698   1180   2284  2.132 0.531     0.121     0.031       13     2.2
S_front_middle                           2147   1450   2541  1.894 0.476     0.115     0.025       15     2.2
S_front_sup                              3142   2046   3751  1.986 0.527     0.097     0.022       16     2.7
S_interm_prim-Jensen                      264    190    291  1.657 0.341     0.098     0.016        1     0.2
S_intrapariet&P_trans                    3590   2276   3822  1.833 0.548     0.110     0.022       25     3.5
S_oc_middle&Lunatus                       676    469    809  2.044 0.447     0.128     0.022        6     0.6
S_oc_sup&transversal                     1233    807   1258  1.702 0.355     0.131     0.024       13     1.2
S_occipital_ant                           858    585   1117  2.097 0.434     0.139     0.035       10     1.2
S_oc-temp_lat                            1295    893   1624  2.154 0.505     0.125     0.029       12     1.5
S_oc-temp_med&Lingual                    1469   1071   1769  1.825 0.413     0.100     0.018       10     0.9
S_orbital_lateral                         369    260    438  2.067 0.554     0.144     0.029        4     0.4
S_orbital_med-olfact                      757    538    935  1.975 0.766     0.122     0.017        7     0.5
S_orbital-H_Shaped                       1523   1020   2478  2.602 0.757     0.130     0.034       15     2.1
S_parieto_occipital                      2394   1525   2456  1.783 0.539     0.108     0.020       18     2.0
S_pericallosal                           1422    822   1157  2.173 0.918     0.146     0.035       38     1.6
S_postcentral                            2722   1750   2780  1.747 0.468     0.106     0.023       21     2.5
S_precentral-inf-part                    1586   1049   2171  2.340 0.493     0.105     0.020        9     1.4
S_precentral-sup-part                    1819   1241   2012  1.886 0.452     0.117     0.023       14     1.9
S_suborbital                              236    137    394  2.406 0.530     0.132     0.048       10     0.5
S_subparietal                            1544   1059   1839  1.958 0.480     0.127     0.025       15     1.6
S_temporal_inf                            888    649   1220  2.163 0.464     0.130     0.026        8     1.0
S_temporal_sup                           5663   3943   8051  2.105 0.545     0.114     0.025       44     5.8
S_temporal_transverse                     376    262    448  2.165 0.568     0.129     0.027        3     0.5
