# Supplementary material for: Computer assisted diagnosis of Alzheimer’s disease using statistical likelihood-ratio test
Source: PLoS One. 2023 Feb 17;18(2):e0279574. doi: 10.1371/journal.pone.0279574 (PMC9937475; doi:10.1371/journal.pone.0279574)
Supplement: S3 File — (ZIP) [file pone.0279574.s003.zip › AD_Results_MIRIAD/miriad_193_1/stats/rh.aparc.DKTatlas.stats]

# Table of FreeSurfer cortical parcellation anatomical statistics 
# 
# CreationTime 2019/12/19-07:00:40-GMT
# generating_program mris_anatomical_stats
# cvs_version $Id: mris_anatomical_stats.c,v 1.79 2016/03/14 15:15:34 greve Exp $
# mrisurf.c-cvs_version $Id: mrisurf.c,v 1.781.2.6 2016/12/27 16:47:14 zkaufman Exp $
# cmdline mris_anatomical_stats -th3 -mgz -cortex ../label/rh.cortex.label -f ../stats/rh.aparc.DKTatlas.stats -b -a ../label/rh.aparc.DKTatlas.annot -c ../label/aparc.annot.DKTatlas.ctab miriad_193_AD_M_01_MR_1 rh white 
# sysname  Linux
# hostname ada
# machine  x86_64
# user     xzheng
# 
# SUBJECTS_DIR /home/span/acad/xzheng/freesurfer/subjects
# anatomy_type surface
# subjectname miriad_193_AD_M_01_MR_1
# hemi rh
# AnnotationFile ../label/rh.aparc.DKTatlas.annot
# AnnotationFileTimeStamp 2019/12/19 18:00:02
# Measure Cortex, NumVert, Number of Vertices, 131306, unitless
# Measure Cortex, WhiteSurfArea, White Surface Total Area, 85329.5, mm^2
# Measure Cortex, MeanThickness, Mean Thickness, 2.1789, mm
# Measure BrainSeg, BrainSegVol, Brain Segmentation Volume, 1211817.000000, mm^3
# Measure BrainSegNotVent, BrainSegVolNotVent, Brain Segmentation Volume Without Ventricles, 1146339.000000, mm^3
# Measure BrainSegNotVentSurf, BrainSegVolNotVentSurf, Brain Segmentation Volume Without Ventricles from Surf, 1145950.151029, mm^3
# Measure Cortex, CortexVol Total cortical gray matter volume, 413927.861774, mm^3
# Measure SupraTentorial, SupraTentorialVol, Supratentorial volume, 1053512.151029, mm^3
# Measure SupraTentorialNotVent, SupraTentorialVolNotVent, Supratentorial volume, 993501.151029, mm^3
# Measure EstimatedTotalIntraCranialVol, eTIV, Estimated Total Intracranial Volume, 1836034.793476, mm^3
# NTableCols 10
# TableCol  1 ColHeader StructName
# TableCol  1 FieldName Structure Name
# TableCol  1 Units     NA
# TableCol  2 ColHeader NumVert
# TableCol  2 FieldName Number of Vertices
# TableCol  2 Units     unitless
# TableCol  3 ColHeader SurfArea
# TableCol  3 FieldName Surface Area
# TableCol  3 Units     mm^2
# TableCol  4 ColHeader GrayVol
# TableCol  4 FieldName Gray Matter Volume
# TableCol  4 Units     mm^3
# TableCol  5 ColHeader ThickAvg 
# TableCol  5 FieldName Average Thickness
# TableCol  5 Units     mm
# TableCol  6 ColHeader ThickStd
# TableCol  6 FieldName Thickness StdDev
# TableCol  6 Units     mm 
# TableCol  7 ColHeader MeanCurv
# TableCol  7 FieldName Integrated Rectified Mean Curvature
# TableCol  7 Units     mm^-1
# TableCol  8 ColHeader GausCurv 
# TableCol  8 FieldName Integrated Rectified Gaussian Curvature
# TableCol  8 Units     mm^-2
# TableCol  9 ColHeader  FoldInd
# TableCol  9 FieldName  Folding Index 
# TableCol  9 Units      unitless 
# TableCol 10 ColHeader CurvInd
# TableCol 10 FieldName Intrinsic Curvature Index
# TableCol 10 Units     unitless
# ColHeaders StructName NumVert SurfArea GrayVol ThickAvg ThickStd MeanCurv GausCurv FoldInd CurvInd
caudalanteriorcingulate                  1075    719   1701  2.123 0.774     0.139     0.023       18     0.9
caudalmiddlefrontal                      3785   2301   5158  2.186 0.543     0.109     0.031       32     5.1
cuneus                                   3081   1915   3403  1.741 0.516     0.120     0.027       29     3.5
entorhinal                                662    405   1982  2.984 0.756     0.133     0.051       11     1.4
fusiform                                 3695   2498   5588  2.045 0.537     0.130     0.036       52     5.2
inferiorparietal                         6997   4564  10538  2.081 0.558     0.132     0.036       88    10.0
inferiortemporal                         4448   3069   8907  2.363 0.692     0.134     0.040       58     7.4
isthmuscingulate                         1513    917   2068  2.217 0.632     0.114     0.034       20     1.7
lateraloccipital                         6102   3921   9305  2.156 0.701     0.140     0.038       80     9.2
lateralorbitofrontal                     5204   3530   9303  2.379 0.828     0.147     0.047       81    10.5
lingual                                  4350   3020   6258  1.904 0.642     0.133     0.034       50     6.2
medialorbitofrontal                      2607   1727   3946  1.892 0.934     0.128     0.046       48     3.7
middletemporal                           5118   3583  11134  2.514 0.682     0.139     0.038       67     7.8
parahippocampal                           905    606   1567  2.220 0.636     0.094     0.018        6     0.6
paracentral                              2958   1847   4267  2.258 0.610     0.102     0.024       17     3.2
parsopercularis                          2325   1504   3922  2.357 0.537     0.128     0.037       24     3.4
parsorbitalis                            1141    758   2411  2.623 0.518     0.144     0.035       15     1.7
parstriangularis                         1914   1303   3248  2.351 0.570     0.144     0.036       24     2.8
pericalcarine                            1899   1325   1698  1.398 0.317     0.134     0.029       22     2.2
postcentral                              7436   4638   9982  1.972 0.698     0.109     0.026       65     8.1
posteriorcingulate                       1587   1062   2534  2.283 0.517     0.128     0.026       21     1.5
precentral                               8576   5516  11922  2.121 0.653     0.118     0.030       73    10.9
precuneus                                7052   4463   9387  2.016 0.572     0.122     0.029       70     8.4
rostralanteriorcingulate                 1325    864   2504  2.801 0.840     0.146     0.031       29     1.6
rostralmiddlefrontal                     5917   3777   8730  2.102 0.556     0.133     0.041       73     9.7
superiorfrontal                         15412   9788  24270  2.226 0.633     0.120     0.032      159    20.4
superiorparietal                         7606   4562   9599  1.922 0.563     0.116     0.034       81    11.1
superiortemporal                         7917   5360  15153  2.428 0.722     0.113     0.028       77     8.5
supramarginal                            4990   3289   8094  2.236 0.663     0.126     0.036       62     7.3
transversetemporal                        624    341    876  2.159 0.467     0.083     0.021        4     0.5
insula                                   3085   2157   6374  2.847 0.836     0.101     0.021       20     2.5
