# Supplementary material for: Computer assisted diagnosis of Alzheimer’s disease using statistical likelihood-ratio test
Source: PLoS One. 2023 Feb 17;18(2):e0279574. doi: 10.1371/journal.pone.0279574 (PMC9937475; doi:10.1371/journal.pone.0279574)
Supplement: S3 File — (ZIP) [file pone.0279574.s003.zip › AD_Results_MIRIAD/miriad_193_1/stats/rh.aparc.pial.stats]

# Table of FreeSurfer cortical parcellation anatomical statistics 
# 
# CreationTime 2019/12/19-06:57:27-GMT
# generating_program mris_anatomical_stats
# cvs_version $Id: mris_anatomical_stats.c,v 1.79 2016/03/14 15:15:34 greve Exp $
# mrisurf.c-cvs_version $Id: mrisurf.c,v 1.781.2.6 2016/12/27 16:47:14 zkaufman Exp $
# cmdline mris_anatomical_stats -th3 -mgz -cortex ../label/rh.cortex.label -f ../stats/rh.aparc.pial.stats -b -a ../label/rh.aparc.annot -c ../label/aparc.annot.ctab miriad_193_AD_M_01_MR_1 rh pial 
# sysname  Linux
# hostname ada
# machine  x86_64
# user     xzheng
# 
# SUBJECTS_DIR /home/span/acad/xzheng/freesurfer/subjects
# anatomy_type surface
# subjectname miriad_193_AD_M_01_MR_1
# hemi rh
# AnnotationFile ../label/rh.aparc.annot
# AnnotationFileTimeStamp 2019/12/19 17:25:58
# Measure Cortex, NumVert, Number of Vertices, 131282, unitless
# Measure Cortex, PialSurfArea, Pial Surface Total Area, 100576, mm^2
# Measure Cortex, MeanThickness, Mean Thickness, 2.1788, mm
# Measure BrainSeg, BrainSegVol, Brain Segmentation Volume, 1211817.000000, mm^3
# Measure BrainSegNotVent, BrainSegVolNotVent, Brain Segmentation Volume Without Ventricles, 1146339.000000, mm^3
# Measure BrainSegNotVentSurf, BrainSegVolNotVentSurf, Brain Segmentation Volume Without Ventricles from Surf, 1145950.151029, mm^3
# Measure Cortex, CortexVol Total cortical gray matter volume, 413927.861774, mm^3
# Measure SupraTentorial, SupraTentorialVol, Supratentorial volume, 1053512.151029, mm^3
# Measure SupraTentorialNotVent, SupraTentorialVolNotVent, Supratentorial volume, 993501.151029, mm^3
# Measure EstimatedTotalIntraCranialVol, eTIV, Estimated Total Intracranial Volume, 1836034.793476, mm^3
# NTableCols 10
# TableCol  1 ColHeader StructName
# TableCol  1 FieldName Structure Name
# TableCol  1 Units     NA
# TableCol  2 ColHeader NumVert
# TableCol  2 FieldName Number of Vertices
# TableCol  2 Units     unitless
# TableCol  3 ColHeader SurfArea
# TableCol  3 FieldName Surface Area
# TableCol  3 Units     mm^2
# TableCol  4 ColHeader GrayVol
# TableCol  4 FieldName Gray Matter Volume
# TableCol  4 Units     mm^3
# TableCol  5 ColHeader ThickAvg 
# TableCol  5 FieldName Average Thickness
# TableCol  5 Units     mm
# TableCol  6 ColHeader ThickStd
# TableCol  6 FieldName Thickness StdDev
# TableCol  6 Units     mm 
# TableCol  7 ColHeader MeanCurv
# TableCol  7 FieldName Integrated Rectified Mean Curvature
# TableCol  7 Units     mm^-1
# TableCol  8 ColHeader GausCurv 
# TableCol  8 FieldName Integrated Rectified Gaussian Curvature
# TableCol  8 Units     mm^-2
# TableCol  9 ColHeader  FoldInd
# TableCol  9 FieldName  Folding Index 
# TableCol  9 Units      unitless 
# TableCol 10 ColHeader CurvInd
# TableCol 10 FieldName Intrinsic Curvature Index
# TableCol 10 Units     unitless
# ColHeaders StructName NumVert SurfArea GrayVol ThickAvg ThickStd MeanCurv GausCurv FoldInd CurvInd
bankssts                                 1099    669   1449  2.025 0.422     0.105     0.027       10     1.3
caudalanteriorcingulate                   973    757   1567  2.112 0.776     0.126     0.024       17     0.9
caudalmiddlefrontal                      3607   2330   4919  2.189 0.544     0.098     0.020       27     3.1
cuneus                                   2445   1744   2642  1.687 0.488     0.109     0.023       24     2.5
entorhinal                                772    959   2233  2.928 0.742     0.192     0.046       10     1.5
fusiform                                 3962   3354   6476  2.077 0.601     0.142     0.032       51     5.6
inferiorparietal                         7137   5527  10782  2.086 0.558     0.137     0.029       88     9.2
inferiortemporal                         4103   3749   7970  2.363 0.665     0.155     0.035       53     6.6
isthmuscingulate                         1499   1017   2066  2.254 0.632     0.125     0.034       27     1.9
lateraloccipital                         6049   4630   9277  2.185 0.691     0.128     0.030       75     8.1
lateralorbitofrontal                     4211   3213   7632  2.497 0.786     0.143     0.035       66     6.3
lingual                                  4398   3624   6369  1.911 0.647     0.136     0.035       78     7.2
medialorbitofrontal                      2890   2330   4427  2.092 0.682     0.137     0.027       40     3.4
middletemporal                           4275   4377   9905  2.579 0.686     0.167     0.034       52     6.7
parahippocampal                           856    767   1456  2.194 0.634     0.131     0.027        7     1.1
paracentral                              2747   1792   3916  2.227 0.606     0.098     0.018       22     2.1
parsopercularis                          2068   1601   3518  2.339 0.546     0.135     0.030       21     2.7
parsorbitalis                            1315   1180   2583  2.492 0.606     0.152     0.034       15     1.9
parstriangularis                         2033   1565   3531  2.392 0.562     0.138     0.034       29     3.0
pericalcarine                            1968   1251   1739  1.387 0.298     0.107     0.022       22     1.8
postcentral                              6732   4952   9142  1.989 0.698     0.107     0.020       53     5.5
posteriorcingulate                       1533   1156   2452  2.254 0.539     0.130     0.026       23     1.5
precentral                               8979   6133  12336  2.104 0.652     0.095     0.018       62     6.8
precuneus                                6937   4678   9100  2.000 0.562     0.118     0.025       90     7.3
rostralanteriorcingulate                  921    778   1947  3.015 0.783     0.155     0.033       23     1.3
rostralmiddlefrontal                     9037   7135  14151  2.125 0.575     0.142     0.032      113    12.5
superiorfrontal                         12044   8881  18968  2.279 0.635     0.116     0.022      114    11.4
superiorparietal                         9116   6605  11505  1.919 0.571     0.118     0.025       85     9.8
superiortemporal                         6286   5145  11414  2.394 0.682     0.122     0.023       65     6.0
supramarginal                            5183   3951   8406  2.230 0.670     0.124     0.024       49     5.0
frontalpole                               394    479   1040  2.601 0.764     0.228     0.047        6     0.8
temporalpole                              629    869   2227  2.988 0.804     0.216     0.037        7     1.2
transversetemporal                        648    472    899  2.144 0.469     0.080     0.011        2     0.3
insula                                   4438   2910   7740  2.467 1.111     0.120     0.032       56     5.4
