# Supplementary material for: Computer assisted diagnosis of Alzheimer’s disease using statistical likelihood-ratio test
Source: PLoS One. 2023 Feb 17;18(2):e0279574. doi: 10.1371/journal.pone.0279574 (PMC9937475; doi:10.1371/journal.pone.0279574)
Supplement: S3 File — (ZIP) [file pone.0279574.s003.zip › AD_Results_MIRIAD/miriad_193_1/stats/rh.aparc.stats]

# Table of FreeSurfer cortical parcellation anatomical statistics 
# 
# CreationTime 2019/12/19-06:56:59-GMT
# generating_program mris_anatomical_stats
# cvs_version $Id: mris_anatomical_stats.c,v 1.79 2016/03/14 15:15:34 greve Exp $
# mrisurf.c-cvs_version $Id: mrisurf.c,v 1.781.2.6 2016/12/27 16:47:14 zkaufman Exp $
# cmdline mris_anatomical_stats -th3 -mgz -cortex ../label/rh.cortex.label -f ../stats/rh.aparc.stats -b -a ../label/rh.aparc.annot -c ../label/aparc.annot.ctab miriad_193_AD_M_01_MR_1 rh white 
# sysname  Linux
# hostname ada
# machine  x86_64
# user     xzheng
# 
# SUBJECTS_DIR /home/span/acad/xzheng/freesurfer/subjects
# anatomy_type surface
# subjectname miriad_193_AD_M_01_MR_1
# hemi rh
# AnnotationFile ../label/rh.aparc.annot
# AnnotationFileTimeStamp 2019/12/19 17:25:58
# Measure Cortex, NumVert, Number of Vertices, 131282, unitless
# Measure Cortex, WhiteSurfArea, White Surface Total Area, 85315.4, mm^2
# Measure Cortex, MeanThickness, Mean Thickness, 2.1788, mm
# Measure BrainSeg, BrainSegVol, Brain Segmentation Volume, 1211817.000000, mm^3
# Measure BrainSegNotVent, BrainSegVolNotVent, Brain Segmentation Volume Without Ventricles, 1146339.000000, mm^3
# Measure BrainSegNotVentSurf, BrainSegVolNotVentSurf, Brain Segmentation Volume Without Ventricles from Surf, 1145950.151029, mm^3
# Measure Cortex, CortexVol Total cortical gray matter volume, 413927.861774, mm^3
# Measure SupraTentorial, SupraTentorialVol, Supratentorial volume, 1053512.151029, mm^3
# Measure SupraTentorialNotVent, SupraTentorialVolNotVent, Supratentorial volume, 993501.151029, mm^3
# Measure EstimatedTotalIntraCranialVol, eTIV, Estimated Total Intracranial Volume, 1836034.793476, mm^3
# NTableCols 10
# TableCol  1 ColHeader StructName
# TableCol  1 FieldName Structure Name
# TableCol  1 Units     NA
# TableCol  2 ColHeader NumVert
# TableCol  2 FieldName Number of Vertices
# TableCol  2 Units     unitless
# TableCol  3 ColHeader SurfArea
# TableCol  3 FieldName Surface Area
# TableCol  3 Units     mm^2
# TableCol  4 ColHeader GrayVol
# TableCol  4 FieldName Gray Matter Volume
# TableCol  4 Units     mm^3
# TableCol  5 ColHeader ThickAvg 
# TableCol  5 FieldName Average Thickness
# TableCol  5 Units     mm
# TableCol  6 ColHeader ThickStd
# TableCol  6 FieldName Thickness StdDev
# TableCol  6 Units     mm 
# TableCol  7 ColHeader MeanCurv
# TableCol  7 FieldName Integrated Rectified Mean Curvature
# TableCol  7 Units     mm^-1
# TableCol  8 ColHeader GausCurv 
# TableCol  8 FieldName Integrated Rectified Gaussian Curvature
# TableCol  8 Units     mm^-2
# TableCol  9 ColHeader  FoldInd
# TableCol  9 FieldName  Folding Index 
# TableCol  9 Units      unitless 
# TableCol 10 ColHeader CurvInd
# TableCol 10 FieldName Intrinsic Curvature Index
# TableCol 10 Units     unitless
# ColHeaders StructName NumVert SurfArea GrayVol ThickAvg ThickStd MeanCurv GausCurv FoldInd CurvInd
bankssts                                 1099    760   1449  2.025 0.422     0.105     0.021        7     0.9
caudalanteriorcingulate                   973    656   1567  2.112 0.776     0.140     0.021       16     0.8
caudalmiddlefrontal                      3607   2189   4919  2.189 0.544     0.109     0.032       30     4.9
cuneus                                   2445   1561   2642  1.687 0.488     0.123     0.028       23     3.0
entorhinal                                772    471   2233  2.928 0.742     0.138     0.059       16     1.9
fusiform                                 3962   2706   6476  2.077 0.601     0.130     0.037       54     5.6
inferiorparietal                         7137   4666  10782  2.086 0.558     0.131     0.036       88     9.9
inferiortemporal                         4103   2825   7970  2.363 0.665     0.136     0.039       53     6.7
isthmuscingulate                         1499    899   2066  2.254 0.632     0.117     0.035       20     1.7
lateraloccipital                         6049   3871   9277  2.185 0.691     0.140     0.037       78     9.1
lateralorbitofrontal                     4211   2851   7632  2.497 0.786     0.138     0.039       53     6.9
lingual                                  4398   3049   6369  1.911 0.647     0.133     0.034       51     6.2
medialorbitofrontal                      2890   1907   4427  2.092 0.682     0.125     0.030       50     3.2
middletemporal                           4275   3015   9905  2.579 0.686     0.141     0.039       59     6.7
parahippocampal                           856    571   1456  2.194 0.634     0.093     0.017        6     0.6
paracentral                              2747   1723   3916  2.227 0.606     0.102     0.023       16     2.9
parsopercularis                          2068   1352   3518  2.339 0.546     0.129     0.037       21     3.1
parsorbitalis                            1315    847   2583  2.492 0.606     0.147     0.040       19     2.0
parstriangularis                         2033   1345   3531  2.392 0.562     0.137     0.036       24     2.8
pericalcarine                            1968   1364   1739  1.387 0.298     0.134     0.029       23     2.2
postcentral                              6732   4200   9142  1.989 0.698     0.110     0.027       60     7.6
posteriorcingulate                       1533   1029   2452  2.254 0.539     0.129     0.026       21     1.5
precentral                               8979   5776  12336  2.104 0.652     0.118     0.030       77    11.6
precuneus                                6937   4415   9100  2.000 0.562     0.120     0.028       66     7.9
rostralanteriorcingulate                  921    613   1947  3.015 0.783     0.155     0.033       18     1.2
rostralmiddlefrontal                     9037   5861  14151  2.125 0.575     0.137     0.043      124    15.8
superiorfrontal                         12044   7526  18968  2.279 0.635     0.114     0.028      106    14.1
superiorparietal                         9116   5454  11505  1.919 0.571     0.117     0.033       96    13.0
superiortemporal                         6286   4207  11414  2.394 0.682     0.110     0.025       58     6.3
supramarginal                            5183   3418   8406  2.230 0.670     0.127     0.036       66     7.6
frontalpole                               394    294   1040  2.601 0.764     0.182     0.062        9     1.0
temporalpole                              629    485   2227  2.988 0.804     0.157     0.053       10     1.3
transversetemporal                        648    355    899  2.144 0.469     0.084     0.022        4     0.5
insula                                   4438   3056   7740  2.467 1.111     0.116     0.040       50     6.3
