# Supplementary material for: Computer assisted diagnosis of Alzheimer’s disease using statistical likelihood-ratio test
Source: PLoS One. 2023 Feb 17;18(2):e0279574. doi: 10.1371/journal.pone.0279574 (PMC9937475; doi:10.1371/journal.pone.0279574)
Supplement: S3 File — (ZIP) [file pone.0279574.s003.zip › AD_Results_MIRIAD/miriad_193_1/stats/rh.BA_exvivo.thresh.stats]

# Table of FreeSurfer cortical parcellation anatomical statistics 
# 
# CreationTime 2019/12/19-07:35:47-GMT
# generating_program mris_anatomical_stats
# cvs_version $Id: mris_anatomical_stats.c,v 1.79 2016/03/14 15:15:34 greve Exp $
# mrisurf.c-cvs_version $Id: mrisurf.c,v 1.781.2.6 2016/12/27 16:47:14 zkaufman Exp $
# cmdline mris_anatomical_stats -th3 -mgz -f ../stats/rh.BA_exvivo.thresh.stats -b -a ./rh.BA_exvivo.thresh.annot -c ./BA_exvivo.thresh.ctab miriad_193_AD_M_01_MR_1 rh white 
# sysname  Linux
# hostname ada
# machine  x86_64
# user     xzheng
# 
# SUBJECTS_DIR /home/span/acad/xzheng/freesurfer/subjects
# anatomy_type surface
# subjectname miriad_193_AD_M_01_MR_1
# hemi rh
# AnnotationFile ./rh.BA_exvivo.thresh.annot
# AnnotationFileTimeStamp 2019/12/19 18:35:21
# Measure Cortex, NumVert, Number of Vertices, 139919, unitless
# Measure Cortex, WhiteSurfArea, White Surface Total Area, 91335.4, mm^2
# Measure BrainSeg, BrainSegVol, Brain Segmentation Volume, 1211817.000000, mm^3
# Measure BrainSegNotVent, BrainSegVolNotVent, Brain Segmentation Volume Without Ventricles, 1146339.000000, mm^3
# Measure BrainSegNotVentSurf, BrainSegVolNotVentSurf, Brain Segmentation Volume Without Ventricles from Surf, 1145950.151029, mm^3
# Measure Cortex, CortexVol Total cortical gray matter volume, 413927.861774, mm^3
# Measure SupraTentorial, SupraTentorialVol, Supratentorial volume, 1053512.151029, mm^3
# Measure SupraTentorialNotVent, SupraTentorialVolNotVent, Supratentorial volume, 993501.151029, mm^3
# Measure EstimatedTotalIntraCranialVol, eTIV, Estimated Total Intracranial Volume, 1836034.793476, mm^3
# NTableCols 10
# TableCol  1 ColHeader StructName
# TableCol  1 FieldName Structure Name
# TableCol  1 Units     NA
# TableCol  2 ColHeader NumVert
# TableCol  2 FieldName Number of Vertices
# TableCol  2 Units     unitless
# TableCol  3 ColHeader SurfArea
# TableCol  3 FieldName Surface Area
# TableCol  3 Units     mm^2
# TableCol  4 ColHeader GrayVol
# TableCol  4 FieldName Gray Matter Volume
# TableCol  4 Units     mm^3
# TableCol  5 ColHeader ThickAvg 
# TableCol  5 FieldName Average Thickness
# TableCol  5 Units     mm
# TableCol  6 ColHeader ThickStd
# TableCol  6 FieldName Thickness StdDev
# TableCol  6 Units     mm 
# TableCol  7 ColHeader MeanCurv
# TableCol  7 FieldName Integrated Rectified Mean Curvature
# TableCol  7 Units     mm^-1
# TableCol  8 ColHeader GausCurv 
# TableCol  8 FieldName Integrated Rectified Gaussian Curvature
# TableCol  8 Units     mm^-2
# TableCol  9 ColHeader  FoldInd
# TableCol  9 FieldName  Folding Index 
# TableCol  9 Units      unitless 
# TableCol 10 ColHeader CurvInd
# TableCol 10 FieldName Intrinsic Curvature Index
# TableCol 10 Units     unitless
# ColHeaders StructName NumVert SurfArea GrayVol ThickAvg ThickStd MeanCurv GausCurv FoldInd CurvInd
BA1_exvivo                                743    397   1037  2.025 0.528     0.127     0.034       10     1.1
BA2_exvivo                               2044   1220   2416  1.869 0.515     0.091     0.023       13     1.9
BA3a_exvivo                              1049    753    906  1.546 0.310     0.133     0.032        8     1.3
BA3b_exvivo                              1738   1137   1767  1.563 0.405     0.101     0.022       12     1.7
BA4a_exvivo                              1147    721   1567  2.131 0.558     0.117     0.030        8     1.6
BA4p_exvivo                              1219    870   1449  1.805 0.642     0.108     0.021        6     1.3
BA6_exvivo                               7021   4220  10235  2.272 0.646     0.116     0.032       61     9.9
BA44_exvivo                               919    624   1835  2.515 0.531     0.138     0.037       11     1.3
BA45_exvivo                              1041    639   2028  2.535 0.575     0.145     0.043       14     1.8
V1_exvivo                                3270   2279   3743  1.592 0.581     0.129     0.028       34     3.9
V2_exvivo                                4098   2711   5431  1.826 0.628     0.148     0.040       56     6.6
MT_exvivo                                 249    167    336  2.158 0.464     0.119     0.025        2     0.3
perirhinal_exvivo                         414    276   1187  2.914 0.580     0.098     0.032        4     0.5
entorhinal_exvivo                         282    163    910  3.185 0.804     0.127     0.059        6     0.6
