# Supplementary material for: Computer assisted diagnosis of Alzheimer’s disease using statistical likelihood-ratio test
Source: PLoS One. 2023 Feb 17;18(2):e0279574. doi: 10.1371/journal.pone.0279574 (PMC9937475; doi:10.1371/journal.pone.0279574)
Supplement: S3 File — (ZIP) [file pone.0279574.s003.zip › AD_Results_MIRIAD/miriad_193_1/stats/rh.curv.stats]

Raw <mean> +- <std> (using 'rh.curv'):                -0.03284 +- 0.1823 
       Raw Min:                                       -2.58942 at vertex 87879   
       Raw Max:                                        3.52454 at vertex 115487  
       Raw Curvature Calculation Type:                discrete
       Raw Mean Vertex Separation (Whole Surface):     0.84176 +- 0.23318 mm
       Raw Total Surface Area:                     83363.00000 mm^2
       Raw Total Number of Vertices:                    139919
       Raw Average Vertex Area (Whole Surface):        0.59579 mm^2
       Raw Natural Surface Integral:               -1361.16443
       Raw Rectified Surface Integral:             10618.50977
       Raw Positive Surface Integral:               4628.67285
       Raw Negative Surface Integral:               5989.83740
       Raw Mean Natural Surface Integral:             -0.00973 across 139919 (100.00%) vertices
       Raw Mean Rectified Surface Integral:            0.07589 across 139919 (100.00%) vertices
       Raw Mean Positive Surface Integral:             0.07131 across 64907 (46.39%) vertices
       Raw Mean Negative Surface Integral:             0.07985 across 75012 (53.61%) vertices
       Raw AreaNorm Natural Surface Integral:         -0.01633 across 83363.132812 (100.00%) mm^2
       Raw AreaNorm Rectified Surface Integral:        0.12738 across 83363.132812 (100.00%) mm^2
       Raw AreaNorm Positive Surface Integral:         0.11204 across 41314.375000 (49.56%) mm^2
       Raw AreaNorm Negative Surface Integral:         0.14245 across 42048.589844 (50.44%) mm^2

Raw <mean> +- <std> (using 'rh.sulc'):                 0.00000 +- 5.4097 
       Raw Min:                                      -14.32885 at vertex 115832  
       Raw Max:                                       15.41070 at vertex 55628   
       Raw Curvature Calculation Type:                discrete
       Raw Mean Vertex Separation (Whole Surface):     0.84176 +- 0.23318 mm
       Raw Total Surface Area:                     83363.00000 mm^2
       Raw Total Number of Vertices:                    139919
       Raw Average Vertex Area (Whole Surface):        0.59579 mm^2
       Raw Natural Surface Integral:               28800.10156
       Raw Rectified Surface Integral:            367521.00000
       Raw Positive Surface Integral:             198160.54688
       Raw Negative Surface Integral:             169360.43750
       Raw Mean Natural Surface Integral:              0.20583 across 139919 (100.00%) vertices
       Raw Mean Rectified Surface Integral:            2.62667 across 139919 (100.00%) vertices
       Raw Mean Positive Surface Integral:             3.03559 across 65279 (46.65%) vertices
       Raw Mean Negative Surface Integral:             2.26903 across 74640 (53.35%) vertices
       Raw AreaNorm Natural Surface Integral:          0.34548 across 83363.132812 (100.00%) mm^2
       Raw AreaNorm Rectified Surface Integral:        4.40868 across 83363.132812 (100.00%) mm^2
       Raw AreaNorm Positive Surface Integral:         4.85590 across 40808.207031 (48.95%) mm^2
       Raw AreaNorm Negative Surface Integral:         3.97982 across 42554.757812 (51.05%) mm^2

K <mean> +- <std> (using 'rh.smoothwm'):               0.22958 +- 9.5099 mm^-2
         K Min:                                     -146.43437 at vertex 1535    
         K Max:                                     2434.83325 at vertex 115487  
         K Curvature Calculation Type:                discrete
         K Mean Vertex Separation (Whole Surface):     0.84176 +- 0.23318 mm
         K Total Surface Area:                     83363.00000 mm^2
         K Total Number of Vertices:                    139919
         K Average Vertex Area (Whole Surface):        0.59579 mm^2
         K Natural Surface Integral:                  12.56615
         K Rectified Surface Integral:              5544.53076
         K Positive Surface Integral:               2778.54858
         K Negative Surface Integral:               2765.98242
         K Mean Natural Surface Integral:              0.00009 across 139919 (100.00%) vertices
         K Mean Rectified Surface Integral:            0.03963 across 139919 (100.00%) vertices
         K Mean Positive Surface Integral:             0.04556 across 60989 (43.59%) vertices
         K Mean Negative Surface Integral:             0.03504 across 78930 (56.41%) vertices
         K AreaNorm Natural Surface Integral:          0.00015 across 83363.132812 (100.00%) mm^2
         K AreaNorm Rectified Surface Integral:        0.06651 across 83363.132812 (100.00%) mm^2
         K AreaNorm Positive Surface Integral:         0.10012 across 27751.746094 (33.29%) mm^2
         K AreaNorm Negative Surface Integral:         0.04974 across 55611.039062 (66.71%) mm^2

H <mean> +- <std> (using 'rh.smoothwm'):              -0.06113 +- 0.8285 mm^-1
         H Min:                                      -50.26704 at vertex 7729    
         H Max:                                       66.48516 at vertex 115487  
         H Curvature Calculation Type:                discrete
         H Mean Vertex Separation (Whole Surface):     0.84176 +- 0.23318 mm
         H Total Surface Area:                     83363.00000 mm^2
         H Total Number of Vertices:                    139919
         H Average Vertex Area (Whole Surface):        0.59579 mm^2
         H Natural Surface Integral:               -1420.32581
         H Rectified Surface Integral:             14014.73926
         H Positive Surface Integral:               6297.20703
         H Negative Surface Integral:               7717.53271
         H Mean Natural Surface Integral:             -0.01015 across 139919 (100.00%) vertices
         H Mean Rectified Surface Integral:            0.10016 across 139919 (100.00%) vertices
         H Mean Positive Surface Integral:             0.09272 across 67913 (48.54%) vertices
         H Mean Negative Surface Integral:             0.10718 across 72006 (51.46%) vertices
         H AreaNorm Natural Surface Integral:         -0.01704 across 83363.132812 (100.00%) mm^2
         H AreaNorm Rectified Surface Integral:        0.16812 across 83363.132812 (100.00%) mm^2
         H AreaNorm Positive Surface Integral:         0.14668 across 42932.144531 (51.50%) mm^2
         H AreaNorm Negative Surface Integral:         0.19088 across 40430.925781 (48.50%) mm^2

k1 <mean> +- <std> (using 'rh.smoothwm'):             -0.12558 +- 1.4903 mm^-1
        k1 Min:                                      -88.81602 at vertex 7729    
        k1 Max:                                      111.04347 at vertex 115487  
        k1 Curvature Calculation Type:                discrete
        k1 Mean Vertex Separation (Whole Surface):     0.84176 +- 0.23318 mm
        k1 Total Surface Area:                     83363.00000 mm^2
        k1 Total Number of Vertices:                    139919
        k1 Average Vertex Area (Whole Surface):        0.59579 mm^2
        k1 Natural Surface Integral:               -3621.42725
        k1 Rectified Surface Integral:             31676.92773
        k1 Positive Surface Integral:              14027.75098
        k1 Negative Surface Integral:              17649.17773
        k1 Mean Natural Surface Integral:             -0.02588 across 139919 (100.00%) vertices
        k1 Mean Rectified Surface Integral:            0.22639 across 139919 (100.00%) vertices
        k1 Mean Positive Surface Integral:             0.20655 across 67913 (48.54%) vertices
        k1 Mean Negative Surface Integral:             0.24511 across 72006 (51.46%) vertices
        k1 AreaNorm Natural Surface Integral:         -0.04344 across 83363.132812 (100.00%) mm^2
        k1 AreaNorm Rectified Surface Integral:        0.37999 across 83363.132812 (100.00%) mm^2
        k1 AreaNorm Positive Surface Integral:         0.32674 across 42932.144531 (51.50%) mm^2
        k1 AreaNorm Negative Surface Integral:         0.43653 across 40430.925781 (48.50%) mm^2

k2 <mean> +- <std> (using 'rh.smoothwm'):              0.00331 +- 0.2546 mm^-1
        k2 Min:                                      -16.30580 at vertex 87879   
        k2 Max:                                       21.92685 at vertex 115487  
        k2 Curvature Calculation Type:                discrete
        k2 Mean Vertex Separation (Whole Surface):     0.84176 +- 0.23318 mm
        k2 Total Surface Area:                     83363.00000 mm^2
        k2 Total Number of Vertices:                    139919
        k2 Average Vertex Area (Whole Surface):        0.59579 mm^2
        k2 Natural Surface Integral:                 780.78070
        k2 Rectified Surface Integral:              8618.30469
        k2 Positive Surface Integral:               4699.54248
        k2 Negative Surface Integral:               3918.76196
        k2 Mean Natural Surface Integral:              0.00558 across 139919 (100.00%) vertices
        k2 Mean Rectified Surface Integral:            0.06159 across 139919 (100.00%) vertices
        k2 Mean Positive Surface Integral:             0.06342 across 74102 (52.96%) vertices
        k2 Mean Negative Surface Integral:             0.05954 across 65817 (47.04%) vertices
        k2 AreaNorm Natural Surface Integral:          0.00937 across 83363.132812 (100.00%) mm^2
        k2 AreaNorm Rectified Surface Integral:        0.10338 across 83363.132812 (100.00%) mm^2
        k2 AreaNorm Positive Surface Integral:         0.10711 across 43874.644531 (52.63%) mm^2
        k2 AreaNorm Negative Surface Integral:         0.09924 across 39488.425781 (47.37%) mm^2

S <mean> +- <std> (using 'rh.smoothwm'):               1.84262 +- 48.0706 mm^-2
         S Min:                                        0.00000 at vertex 278     
         S Max:                                     8815.37793 at vertex 69885   
         S Curvature Calculation Type:                discrete
         S Mean Vertex Separation (Whole Surface):     0.84176 +- 0.23318 mm
         S Total Surface Area:                     83363.00000 mm^2
         S Total Number of Vertices:                    139919
         S Average Vertex Area (Whole Surface):        0.59579 mm^2
         S Natural Surface Integral:               31064.49023
         S Rectified Surface Integral:             31064.49023
         S Positive Surface Integral:              31064.49023
         S Negative Surface Integral:                  0.00000
         S Mean Natural Surface Integral:              0.22202 across 139919 (100.00%) vertices
         S Mean Rectified Surface Integral:            0.22202 across 139919 (100.00%) vertices
         S Mean Positive Surface Integral:             0.22202 across 139919 (100.00%) vertices
         S Mean Negative Surface Integral:             0.00000 across 0 (00.00%) vertices
         S AreaNorm Natural Surface Integral:          0.37264 across 83363.132812 (100.00%) mm^2
         S AreaNorm Rectified Surface Integral:        0.37264 across 83363.132812 (100.00%) mm^2
         S AreaNorm Positive Surface Integral:         0.37264 across 83363.132812 (100.00%) mm^2
         S AreaNorm Negative Surface Integral:         0.00000 across 0.000000 (00.00%) mm^2

C <mean> +- <std> (using 'rh.smoothwm'):               0.44743 +- 0.9750 mm^-2
         C Min:                                        0.00000 at vertex 34967   
         C Max:                                       80.03574 at vertex 115487  
         C Curvature Calculation Type:                discrete
         C Mean Vertex Separation (Whole Surface):     0.84176 +- 0.23318 mm
         C Total Surface Area:                     83363.00000 mm^2
         C Total Number of Vertices:                    139919
         C Average Vertex Area (Whole Surface):        0.59579 mm^2
         C Natural Surface Integral:               23686.65039
         C Rectified Surface Integral:             23686.65039
         C Positive Surface Integral:              23686.65039
         C Negative Surface Integral:                  0.00000
         C Mean Natural Surface Integral:              0.16929 across 139919 (100.00%) vertices
         C Mean Rectified Surface Integral:            0.16929 across 139919 (100.00%) vertices
         C Mean Positive Surface Integral:             0.16929 across 139919 (100.00%) vertices
         C Mean Negative Surface Integral:             0.00000 across 0 (00.00%) vertices
         C AreaNorm Natural Surface Integral:          0.28414 across 83363.132812 (100.00%) mm^2
         C AreaNorm Rectified Surface Integral:        0.28414 across 83363.132812 (100.00%) mm^2
         C AreaNorm Positive Surface Integral:         0.28414 across 83363.132812 (100.00%) mm^2
         C AreaNorm Negative Surface Integral:         0.00000 across 0.000000 (00.00%) mm^2

BE <mean> +- <std> (using 'rh.smoothwm'):              2.30161 +- 64.5004 mm^-2
        BE Min:                                        0.00000 at vertex 34967   
        BE Max:                                    12811.43945 at vertex 115487  
        BE Curvature Calculation Type:                discrete
        BE Mean Vertex Separation (Whole Surface):     0.84176 +- 0.23318 mm
        BE Total Surface Area:                     83363.00000 mm^2
        BE Total Number of Vertices:                    139919
        BE Average Vertex Area (Whole Surface):        0.59579 mm^2
        BE Natural Surface Integral:               31087.76953
        BE Rectified Surface Integral:             31087.76953
        BE Positive Surface Integral:              31087.76953
        BE Negative Surface Integral:                  0.00000
        BE Mean Natural Surface Integral:              0.22218 across 139919 (100.00%) vertices
        BE Mean Rectified Surface Integral:            0.22218 across 139919 (100.00%) vertices
        BE Mean Positive Surface Integral:             0.22218 across 139919 (100.00%) vertices
        BE Mean Negative Surface Integral:             0.00000 across 0 (00.00%) vertices
        BE AreaNorm Natural Surface Integral:          0.37292 across 83363.132812 (100.00%) mm^2
        BE AreaNorm Rectified Surface Integral:        0.37292 across 83363.132812 (100.00%) mm^2
        BE AreaNorm Positive Surface Integral:         0.37292 across 83363.132812 (100.00%) mm^2
        BE AreaNorm Negative Surface Integral:         0.00000 across 0.000000 (00.00%) mm^2

FI <mean> +- <std> (using 'rh.smoothwm'):              1.93473 +- 54.6558 mm^-2
        FI Min:                                        0.00000 at vertex 278     
        FI Max:                                     9992.19727 at vertex 69885   
        FI Curvature Calculation Type:                discrete
        FI Mean Vertex Separation (Whole Surface):     0.84176 +- 0.23318 mm
        FI Total Surface Area:                     83363.00000 mm^2
        FI Total Number of Vertices:                    139919
        FI Average Vertex Area (Whole Surface):        0.59579 mm^2
        FI Natural Surface Integral:               23670.60938
        FI Rectified Surface Integral:             23670.60938
        FI Positive Surface Integral:              23670.60938
        FI Negative Surface Integral:                  0.00000
        FI Mean Natural Surface Integral:              0.16917 across 139919 (100.00%) vertices
        FI Mean Rectified Surface Integral:            0.16917 across 139919 (100.00%) vertices
        FI Mean Positive Surface Integral:             0.16917 across 139919 (100.00%) vertices
        FI Mean Negative Surface Integral:             0.00000 across 0 (00.00%) vertices
        FI AreaNorm Natural Surface Integral:          0.28395 across 83363.132812 (100.00%) mm^2
        FI AreaNorm Rectified Surface Integral:        0.28395 across 83363.132812 (100.00%) mm^2
        FI AreaNorm Positive Surface Integral:         0.28395 across 83363.132812 (100.00%) mm^2
        FI AreaNorm Negative Surface Integral:         0.00000 across 0.000000 (00.00%) mm^2

curv -- calculation type:                                discrete
curv -- Folding Index (FI):                            1883.64722
curv -- Intrinsic Curvature Index - positive (ICIp):    221.10986
curv -- Intrinsic Curvature Index - negative (ICIn):    220.10989
curv -- Intrinsic Curvature Index - natural  (ICIt):      0.99998

Mean across 10 curvatures: 6.5397e-01 +- 9.1829e-01
