# Supplementary material for: Computer assisted diagnosis of Alzheimer’s disease using statistical likelihood-ratio test
Source: PLoS One. 2023 Feb 17;18(2):e0279574. doi: 10.1371/journal.pone.0279574 (PMC9937475; doi:10.1371/journal.pone.0279574)
Supplement: S3 File — (ZIP) [file pone.0279574.s003.zip › AD_Results_MIRIAD/miriad_193_1/stats/rh.w-g.pct.stats]

# Title Segmentation Statistics 
# 
# generating_program mri_segstats
# cvs_version $Id: mri_segstats.c,v 1.121 2016/05/31 17:27:11 greve Exp $
# cmdline mri_segstats --in /home/span/acad/xzheng/freesurfer/subjects/miriad_193_AD_M_01_MR_1/surf/rh.w-g.pct.mgh --annot miriad_193_AD_M_01_MR_1 rh aparc --sum /home/span/acad/xzheng/freesurfer/subjects/miriad_193_AD_M_01_MR_1/stats/rh.w-g.pct.stats --snr 
# sysname  Linux
# hostname ada
# machine  x86_64
# user     xzheng
# anatomy_type surface
# 
# SUBJECTS_DIR /home/span/acad/xzheng/freesurfer/subjects
# subjectname miriad_193_AD_M_01_MR_1
# Annot miriad_193_AD_M_01_MR_1 rh aparc
# ColorTable /tmp/mri_segstats.tmp.miriad_193_AD_M_01_MR_1.rh.23.ctab 
# ColorTableTimeStamp 2019/12/19 18:01:17 
# InVolFile  /home/span/acad/xzheng/freesurfer/subjects/miriad_193_AD_M_01_MR_1/surf/rh.w-g.pct.mgh 
# InVolFileTimeStamp  2019/12/19 18:01:16 
# InVolFrame 0 
# Only reporting non-empty segmentations
# VertexArea_mm2 0.652773 
# TableCol  1 ColHeader Index 
# TableCol  1 FieldName Index 
# TableCol  1 Units     NA 
# TableCol  2 ColHeader SegId 
# TableCol  2 FieldName Segmentation Id
# TableCol  2 Units     NA
# TableCol  3 ColHeader NVertices 
# TableCol  3 FieldName Number of Vertices
# TableCol  3 Units     unitless
# TableCol  4 ColHeader Area_mm2
# TableCol  4 FieldName Area
# TableCol  4 Units     mm^2
# TableCol  5 ColHeader StructName
# TableCol  5 FieldName Structure Name
# TableCol  5 Units     NA
# TableCol  6 ColHeader Mean 
# TableCol  6 FieldName Intensity Mean
# TableCol  6 Units     unknown
# TableCol  7 ColHeader StdDev
# TableCol  7 FieldName Itensity StdDev
# TableCol  7 Units     unknown
# TableCol  8 ColHeader Min
# TableCol  8 FieldName Intensity Min
# TableCol  8 Units     unknown
# TableCol  9 ColHeader Max
# TableCol  9 FieldName Intensity Max
# TableCol  9 Units     unknown
# TableCol 10 ColHeader Range
# TableCol 10 FieldName Intensity Range
# TableCol 10 Units     unknown
# TableCol 11 ColHeader SNR
# TableCol 11 FieldName Intensity SNR
# TableCol 11 Units     none
# NRows 35 
# NTableCols 11 
# ColHeaders  Index SegId NVertices Area_mm2 StructName Mean StdDev Min Max Range SNR  
  1 2000      8635     6019.2  unknown                            0.0590     1.1757     0.0000    35.5582    35.5582     0.0502 
  2 2001      1099      759.9  bankssts                          24.7307     6.4294     6.9106    43.9292    37.0186     3.8465 
  3 2002       973      656.2  caudalanteriorcingulate           28.6184     7.1467     5.5463    54.1188    48.5725     4.0044 
  4 2003      3607     2188.6  caudalmiddlefrontal               19.8767     8.2337    -8.9568    44.7089    53.6657     2.4141 
  5 2005      2445     1561.2  cuneus                            21.0108     8.2089    -6.6083    55.1535    61.7618     2.5595 
  6 2006       772      470.9  entorhinal                        21.5853    12.8373    -8.1284    70.7395    78.8679     1.6815 
  7 2007      3962     2705.8  fusiform                          23.9726     8.4681   -23.4438    50.5618    74.0056     2.8309 
  8 2008      7137     4665.7  inferiorparietal                  23.6639     7.6421    -4.3060    57.8742    62.1802     3.0965 
  9 2009      4103     2825.3  inferiortemporal                  24.3374     8.1200    -6.2179    50.7504    56.9684     2.9972 
 10 2010      1499      899.2  isthmuscingulate                  22.9702     8.9532    -3.3769    58.0416    61.4185     2.5656 
 11 2011      6049     3871.1  lateraloccipital                  23.0460     8.1615    -4.7783    63.3930    68.1713     2.8237 
 12 2012      4211     2851.2  lateralorbitofrontal              23.6816     8.5042   -18.5114    57.6894    76.2007     2.7847 
 13 2013      4398     3049.1  lingual                           23.7909     8.0999   -25.3106    61.8544    87.1650     2.9372 
 14 2014      2890     1907.4  medialorbitofrontal               24.5410     9.1503   -49.1953    58.4102   107.6056     2.6820 
 15 2015      4275     3015.1  middletemporal                    26.5539     8.4664    -0.2152    58.6737    58.8889     3.1364 
 16 2016       856      570.8  parahippocampal                   25.7500     8.5212    -0.2663    64.9366    65.2030     3.0219 
 17 2017      2747     1722.8  paracentral                       19.4962     7.9387    -0.9925    57.9775    58.9700     2.4558 
 18 2018      2068     1351.8  parsopercularis                   22.8353     7.6449    -3.0959    48.4910    51.5869     2.9870 
 19 2019      1315      847.0  parsorbitalis                     23.5903     7.9946    -2.2005    46.5431    48.7436     2.9508 
 20 2020      2033     1345.1  parstriangularis                  23.0175     6.8995    -0.1094    49.9007    50.0101     3.3361 
 21 2021      1968     1364.4  pericalcarine                     23.2052     7.8046    -2.0646    51.5063    53.5708     2.9733 
 22 2022      6732     4199.5  postcentral                       20.0020     7.7632   -12.3691    54.1074    66.4765     2.5765 
 23 2023      1533     1028.9  posteriorcingulate                26.9178     7.3920     1.3189    47.3384    46.0196     3.6415 
 24 2024      8979     5775.8  precentral                        18.4265     7.8250    -8.4202    47.9830    56.4032     2.3548 
 25 2025      6937     4414.9  precuneus                         22.0041     7.2375   -12.8212    45.4326    58.2539     3.0403 
 26 2026       921      612.8  rostralanteriorcingulate          25.5743     7.6728     6.0597    56.5429    50.4832     3.3331 
 27 2027      9037     5861.0  rostralmiddlefrontal              22.7563     9.1446    -8.3294    53.8255    62.1549     2.4885 
 28 2028     12044     7525.5  superiorfrontal                   22.0062     8.1405   -15.1935    55.9492    71.1427     2.7033 
 29 2029      9116     5453.9  superiorparietal                  21.0965     7.9664   -28.8706    53.3650    82.2356     2.6482 
 30 2030      6286     4206.8  superiortemporal                  23.6221     7.9893   -12.4152    53.2160    65.6313     2.9567 
 31 2031      5183     3418.5  supramarginal                     22.1525     7.2019   -25.0667    43.9956    69.0623     3.0759 
 32 2032       394      294.3  frontalpole                       22.6691     7.4966     0.7790    45.1196    44.3406     3.0239 
 33 2033       629      484.8  temporalpole                      25.2784     8.6758    -4.4153    45.1456    49.5610     2.9137 
 34 2034       648      355.0  transversetemporal                14.5175     5.2073     1.8805    30.5065    28.6261     2.7879 
 35 2035      4438     3056.1  insula                            24.0930    10.2003   -28.2565    91.7968   120.0533     2.3620 
