# Supplementary material for: Computer assisted diagnosis of Alzheimer’s disease using statistical likelihood-ratio test
Source: PLoS One. 2023 Feb 17;18(2):e0279574. doi: 10.1371/journal.pone.0279574 (PMC9937475; doi:10.1371/journal.pone.0279574)
Supplement: S3 File — (ZIP) [file pone.0279574.s003.zip › AD_Results_MIRIAD/miriad_193_1/stats/wmparc.stats]

# Title Segmentation Statistics 
# 
# generating_program mri_segstats
# cvs_version $Id: mri_segstats.c,v 1.121 2016/05/31 17:27:11 greve Exp $
# cmdline mri_segstats --seg mri/wmparc.mgz --sum stats/wmparc.stats --pv mri/norm.mgz --excludeid 0 --brainmask mri/brainmask.mgz --in mri/norm.mgz --in-intensity-name norm --in-intensity-units MR --subject miriad_193_AD_M_01_MR_1 --surf-wm-vol --ctab /home/span/acad/xzheng/freesurfer/WMParcStatsLUT.txt --etiv 
# sysname  Linux
# hostname ada
# machine  x86_64
# user     xzheng
# anatomy_type volume
# 
# SUBJECTS_DIR /home/span/acad/xzheng/freesurfer/subjects
# subjectname miriad_193_AD_M_01_MR_1
# Measure VentricleChoroidVol, VentricleChoroidVol, Volume of ventricles and choroid plexus, 60011.000000, mm^3
# Measure lhCerebralWhiteMatter, lhCerebralWhiteMatterVol, Left hemisphere cerebral white matter volume, 263647.617876, mm^3
# Measure rhCerebralWhiteMatter, rhCerebralWhiteMatterVol, Right hemisphere cerebral white matter volume, 260476.671379, mm^3
# Measure CerebralWhiteMatter, CerebralWhiteMatterVol, Total cerebral white matter volume, 524124.289255, mm^3
# Measure Mask, MaskVol, Mask Volume, 1786102.000000, mm^3
# Measure EstimatedTotalIntraCranialVol, eTIV, Estimated Total Intracranial Volume, 1836034.793476, mm^3
# SegVolFile mri/wmparc.mgz 
# SegVolFileTimeStamp  2019/12/19 18:18:26 
# ColorTable /home/span/acad/xzheng/freesurfer/WMParcStatsLUT.txt 
# ColorTableTimeStamp 2017/01/19 09:00:02 
# InVolFile  mri/norm.mgz 
# InVolFileTimeStamp  2019/12/19 08:04:54 
# InVolFrame 0 
# PVVolFile  mri/norm.mgz 
# PVVolFileTimeStamp  2019/12/19 08:04:54 
# ExcludeSegId 0 
# Only reporting non-empty segmentations
# VoxelVolume_mm3 1 
# TableCol  1 ColHeader Index 
# TableCol  1 FieldName Index 
# TableCol  1 Units     NA 
# TableCol  2 ColHeader SegId 
# TableCol  2 FieldName Segmentation Id
# TableCol  2 Units     NA
# TableCol  3 ColHeader NVoxels 
# TableCol  3 FieldName Number of Voxels
# TableCol  3 Units     unitless
# TableCol  4 ColHeader Volume_mm3
# TableCol  4 FieldName Volume
# TableCol  4 Units     mm^3
# TableCol  5 ColHeader StructName
# TableCol  5 FieldName Structure Name
# TableCol  5 Units     NA
# TableCol  6 ColHeader normMean 
# TableCol  6 FieldName Intensity normMean
# TableCol  6 Units     MR
# TableCol  7 ColHeader normStdDev
# TableCol  7 FieldName Itensity normStdDev
# TableCol  7 Units     MR
# TableCol  8 ColHeader normMin
# TableCol  8 FieldName Intensity normMin
# TableCol  8 Units     MR
# TableCol  9 ColHeader normMax
# TableCol  9 FieldName Intensity normMax
# TableCol  9 Units     MR
# TableCol 10 ColHeader normRange
# TableCol 10 FieldName Intensity normRange
# TableCol 10 Units     MR
# NRows 70 
# NTableCols 10 
# ColHeaders  Index SegId NVoxels Volume_mm3 StructName normMean normStdDev normMin normMax normRange  
  1 3001      3549     3527.0  wm-lh-bankssts                    96.2079     7.2330    76.0000   112.0000    36.0000 
  2 3002      2520     2574.7  wm-lh-caudalanteriorcingulate    102.3127     7.8663    51.0000   118.0000    67.0000 
  3 3003      6507     6595.7  wm-lh-caudalmiddlefrontal         99.7214     6.6945    78.0000   118.0000    40.0000 
  4 3005      3417     3393.0  wm-lh-cuneus                      94.4548     7.1244    74.0000   118.0000    44.0000 
  5 3006       822      894.5  wm-lh-entorhinal                  84.4489     7.1580    69.0000   106.0000    37.0000 
  6 3007      5897     5983.1  wm-lh-fusiform                    91.1277     7.2965    55.0000   112.0000    57.0000 
  7 3008      9148     9358.3  wm-lh-inferiorparietal            99.0161     7.4029    55.0000   120.0000    65.0000 
  8 3009      6290     6391.5  wm-lh-inferiortemporal            92.8060     8.2413    65.0000   123.0000    58.0000 
  9 3010      4862     4939.8  wm-lh-isthmuscingulate            99.6094     9.1849    30.0000   117.0000    87.0000 
 10 3011     10954    11268.3  wm-lh-lateraloccipital            92.7392     6.9991    55.0000   114.0000    59.0000 
 11 3012      7719     7841.4  wm-lh-lateralorbitofrontal        97.4302    10.0325    71.0000   141.0000    70.0000 
 12 3013      5227     5382.4  wm-lh-lingual                     88.5355     7.4678    52.0000   120.0000    68.0000 
 13 3014      3109     3127.7  wm-lh-medialorbitofrontal        100.1962     9.9312    54.0000   134.0000    80.0000 
 14 3015      5381     5740.3  wm-lh-middletemporal              92.1799     7.8464    73.0000   114.0000    41.0000 
 15 3016      1313     1476.4  wm-lh-parahippocampal             89.1950     7.2765    52.0000   111.0000    59.0000 
 16 3017      4934     4972.4  wm-lh-paracentral                 95.0053     7.1458    73.0000   113.0000    40.0000 
 17 3018      4370     4404.5  wm-lh-parsopercularis             99.6572     8.1830    73.0000   116.0000    43.0000 
 18 3019      1242     1267.2  wm-lh-parsorbitalis               91.2504     8.8168    71.0000   115.0000    44.0000 
 19 3020      3617     3653.5  wm-lh-parstriangularis            95.1178     8.1708    71.0000   115.0000    44.0000 
 20 3021      3122     3047.1  wm-lh-pericalcarine               90.1688     9.2238    20.0000   111.0000    91.0000 
 21 3022      8943     9367.6  wm-lh-postcentral                 95.1626     7.4213    73.0000   116.0000    43.0000 
 22 3023      5384     5444.8  wm-lh-posteriorcingulate         101.1581     8.7082    42.0000   115.0000    73.0000 
 23 3024     18671    18855.0  wm-lh-precentral                  96.0922     7.1390    71.0000   118.0000    47.0000 
 24 3025     11060    11033.8  wm-lh-precuneus                   99.2589     7.7094    35.0000   117.0000    82.0000 
 25 3026      3193     3164.7  wm-lh-rostralanteriorcingulate    99.4071    10.5944    36.0000   116.0000    80.0000 
 26 3027     14558    14737.5  wm-lh-rostralmiddlefrontal        99.4231     7.5993    73.0000   118.0000    45.0000 
 27 3028     22069    22493.9  wm-lh-superiorfrontal             98.5868     7.2282    59.0000   120.0000    61.0000 
 28 3029     13278    13455.2  wm-lh-superiorparietal            98.6322     7.2799    74.0000   123.0000    49.0000 
 29 3030     10168    10543.9  wm-lh-superiortemporal            96.4751     7.3010    70.0000   114.0000    44.0000 
 30 3031     10508    10653.3  wm-lh-supramarginal               98.7886     7.8694    75.0000   118.0000    43.0000 
 31 3032       381      388.1  wm-lh-frontalpole                 97.7926     7.5694    81.0000   118.0000    37.0000 
 32 3033       624      695.7  wm-lh-temporalpole                84.1827     6.3389    71.0000   106.0000    35.0000 
 33 3034      1019     1123.1  wm-lh-transversetemporal          95.3680     5.1835    80.0000   111.0000    31.0000 
 34 3035     12437    12321.1  wm-lh-insula                      96.3220     9.0637    26.0000   118.0000    92.0000 
 35 4001      2500     2456.1  wm-rh-bankssts                    98.7712     7.2056    76.0000   115.0000    39.0000 
 36 4002      2447     2456.4  wm-rh-caudalanteriorcingulate     97.9902    10.1525    44.0000   115.0000    71.0000 
 37 4003      6727     6737.1  wm-rh-caudalmiddlefrontal         97.6794     7.1684    77.0000   115.0000    38.0000 
 38 4005      3568     3640.5  wm-rh-cuneus                      96.8391     6.8370    76.0000   115.0000    39.0000 
 39 4006       701      848.4  wm-rh-entorhinal                  81.6419     6.7848    67.0000   102.0000    35.0000 
 40 4007      5800     5851.8  wm-rh-fusiform                    90.5160     9.1633    22.0000   113.0000    91.0000 
 41 4008     11132    11239.0  wm-rh-inferiorparietal            96.7299     7.9433    72.0000   118.0000    46.0000 
 42 4009      6103     6258.9  wm-rh-inferiortemporal            91.6752     8.9891    58.0000   114.0000    56.0000 
 43 4010      3732     3771.7  wm-rh-isthmuscingulate            98.5488     8.5555    40.0000   120.0000    80.0000 
 44 4011      9428     9560.8  wm-rh-lateraloccipital            93.1811     8.1249    15.0000   123.0000   108.0000 
 45 4012      7477     7553.5  wm-rh-lateralorbitofrontal        95.7359     9.3610    70.0000   130.0000    60.0000 
 46 4013      6471     6628.5  wm-rh-lingual                     90.7198     8.0222    14.0000   114.0000   100.0000 
 47 4014      4220     4234.8  wm-rh-medialorbitofrontal         97.9009    10.0911    34.0000   123.0000    89.0000 
 48 4015      5453     5669.9  wm-rh-middletemporal              91.9894     8.5392    63.0000   117.0000    54.0000 
 49 4016      1278     1431.9  wm-rh-parahippocampal             89.2152     7.1166    70.0000   109.0000    39.0000 
 50 4017      6651     6671.5  wm-rh-paracentral                 95.8767     7.1357    70.0000   113.0000    43.0000 
 51 4018      3609     3593.9  wm-rh-parsopercularis             96.7709     8.4058    73.0000   113.0000    40.0000 
 52 4019      1459     1505.4  wm-rh-parsorbitalis               91.0281     7.5317    72.0000   110.0000    38.0000 
 53 4020      3465     3473.3  wm-rh-parstriangularis            93.9253     8.0897    72.0000   110.0000    38.0000 
 54 4021      3951     3904.5  wm-rh-pericalcarine               91.1172     8.9108    18.0000   114.0000    96.0000 
 55 4022      8761     9164.7  wm-rh-postcentral                 94.6183     7.9854    70.0000   115.0000    45.0000 
 56 4023      4278     4355.3  wm-rh-posteriorcingulate         100.9175     8.1415    46.0000   117.0000    71.0000 
 57 4024     18233    18524.1  wm-rh-precentral                  94.5473     6.9658    72.0000   115.0000    43.0000 
 58 4025     12873    12876.3  wm-rh-precuneus                   97.5794     8.0052    32.0000   116.0000    84.0000 
 59 4026      1972     1950.5  wm-rh-rostralanteriorcingulate    97.8824     7.7825    59.0000   114.0000    55.0000 
 60 4027     14238    14287.3  wm-rh-rostralmiddlefrontal        96.6626     8.3822    72.0000   116.0000    44.0000 
 61 4028     21432    21645.5  wm-rh-superiorfrontal             96.7261     7.4893    74.0000   115.0000    41.0000 
 62 4029     13832    14128.4  wm-rh-superiorparietal            97.0842     7.4915    67.0000   116.0000    49.0000 
 63 4030      8335     8763.9  wm-rh-superiortemporal            95.2001     8.1144    70.0000   118.0000    48.0000 
 64 4031      8824     8899.4  wm-rh-supramarginal               98.2025     7.8275    75.0000   116.0000    41.0000 
 65 4032       444      446.5  wm-rh-frontalpole                 93.6914     8.6555    76.0000   114.0000    38.0000 
 66 4033       658      720.9  wm-rh-temporalpole                81.4103     6.9870    66.0000    97.0000    31.0000 
 67 4034       583      625.5  wm-rh-transversetemporal          95.8165     4.6928    81.0000   109.0000    28.0000 
 68 4035     12875    12929.7  wm-rh-insula                      94.1456     9.6342    30.0000   117.0000    87.0000 
 69 5001     36708    36051.0  Left-UnsegmentedWhiteMatter       98.3382    12.2702    17.0000   117.0000   100.0000 
 70 5002     35512    35492.2  Right-UnsegmentedWhiteMatter      99.5318    10.1283    18.0000   117.0000    99.0000 
