# Supplementary material for: Computer assisted diagnosis of Alzheimer’s disease using statistical likelihood-ratio test
Source: PLoS One. 2023 Feb 17;18(2):e0279574. doi: 10.1371/journal.pone.0279574 (PMC9937475; doi:10.1371/journal.pone.0279574)
Supplement: S3 File — (ZIP) [file pone.0279574.s003.zip › AD_Results_MIRIAD/miriad_194_1/stats/aseg.stats]

# Title Segmentation Statistics 
# 
# generating_program mri_segstats
# cvs_version $Id: mri_segstats.c,v 1.121 2016/05/31 17:27:11 greve Exp $
# cmdline mri_segstats --seg mri/aseg.mgz --sum stats/aseg.stats --pv mri/norm.mgz --empty --brainmask mri/brainmask.mgz --brain-vol-from-seg --excludeid 0 --excl-ctxgmwm --supratent --subcortgray --in mri/norm.mgz --in-intensity-name norm --in-intensity-units MR --etiv --surf-wm-vol --surf-ctx-vol --totalgray --euler --ctab /home/span/acad/xzheng/freesurfer/ASegStatsLUT.txt --subject miriad_194_AD_F_01_MR_1 
# sysname  Linux
# hostname ada
# machine  x86_64
# user     xzheng
# anatomy_type volume
# 
# SUBJECTS_DIR /home/span/acad/xzheng/freesurfer/subjects
# subjectname miriad_194_AD_F_01_MR_1
# Measure BrainSeg, BrainSegVol, Brain Segmentation Volume, 932135.000000, mm^3
# Measure BrainSegNotVent, BrainSegVolNotVent, Brain Segmentation Volume Without Ventricles, 867719.000000, mm^3
# Measure BrainSegNotVentSurf, BrainSegVolNotVentSurf, Brain Segmentation Volume Without Ventricles from Surf, 867255.957581, mm^3
# Measure VentricleChoroidVol, VentricleChoroidVol, Volume of ventricles and choroid plexus, 60505.000000, mm^3
# Measure lhCortex, lhCortexVol, Left hemisphere cortical gray matter volume, 156440.107876, mm^3
# Measure rhCortex, rhCortexVol, Right hemisphere cortical gray matter volume, 148478.514535, mm^3
# Measure Cortex, CortexVol, Total cortical gray matter volume, 304918.622411, mm^3
# Measure lhCerebralWhiteMatter, lhCerebralWhiteMatterVol, Left hemisphere cerebral white matter volume, 197275.410786, mm^3
# Measure rhCerebralWhiteMatter, rhCerebralWhiteMatterVol, Right hemisphere cerebral white matter volume, 201751.924383, mm^3
# Measure CerebralWhiteMatter, CerebralWhiteMatterVol, Total cerebral white matter volume, 399027.335170, mm^3
# Measure SubCortGray, SubCortGrayVol, Subcortical gray matter volume, 41627.000000, mm^3
# Measure TotalGray, TotalGrayVol, Total gray matter volume, 442796.622411, mm^3
# Measure SupraTentorial, SupraTentorialVol, Supratentorial volume, 808108.957581, mm^3
# Measure SupraTentorialNotVent, SupraTentorialVolNotVent, Supratentorial volume, 747603.957581, mm^3
# Measure SupraTentorialNotVentVox, SupraTentorialVolNotVentVox, Supratentorial volume voxel count, 745840.000000, mm^3
# Measure Mask, MaskVol, Mask Volume, 1503409.000000, mm^3
# Measure BrainSegVol-to-eTIV, BrainSegVol-to-eTIV, Ratio of BrainSegVol to eTIV, 0.628667, unitless
# Measure MaskVol-to-eTIV, MaskVol-to-eTIV, Ratio of MaskVol to eTIV, 1.013956, unitless
# Measure lhSurfaceHoles, lhSurfaceHoles, Number of defect holes in lh surfaces prior to fixing, 14, unitless
# Measure rhSurfaceHoles, rhSurfaceHoles, Number of defect holes in rh surfaces prior to fixing, 29, unitless
# Measure SurfaceHoles, SurfaceHoles, Total number of defect holes in surfaces prior to fixing, 43, unitless
# Measure EstimatedTotalIntraCranialVol, eTIV, Estimated Total Intracranial Volume, 1482715.807313, mm^3
# SegVolFile mri/aseg.mgz 
# SegVolFileTimeStamp  2019/12/20 03:00:16 
# ColorTable /home/span/acad/xzheng/freesurfer/ASegStatsLUT.txt 
# ColorTableTimeStamp 2017/01/19 09:00:02 
# InVolFile  mri/norm.mgz 
# InVolFileTimeStamp  2019/12/19 19:11:42 
# InVolFrame 0 
# PVVolFile  mri/norm.mgz 
# PVVolFileTimeStamp  2019/12/19 19:11:42 
# Excluding Cortical Gray and White Matter
# ExcludeSegId 0 2 3 41 42 
# VoxelVolume_mm3 1 
# TableCol  1 ColHeader Index 
# TableCol  1 FieldName Index 
# TableCol  1 Units     NA 
# TableCol  2 ColHeader SegId 
# TableCol  2 FieldName Segmentation Id
# TableCol  2 Units     NA
# TableCol  3 ColHeader NVoxels 
# TableCol  3 FieldName Number of Voxels
# TableCol  3 Units     unitless
# TableCol  4 ColHeader Volume_mm3
# TableCol  4 FieldName Volume
# TableCol  4 Units     mm^3
# TableCol  5 ColHeader StructName
# TableCol  5 FieldName Structure Name
# TableCol  5 Units     NA
# TableCol  6 ColHeader normMean 
# TableCol  6 FieldName Intensity normMean
# TableCol  6 Units     MR
# TableCol  7 ColHeader normStdDev
# TableCol  7 FieldName Itensity normStdDev
# TableCol  7 Units     MR
# TableCol  8 ColHeader normMin
# TableCol  8 FieldName Intensity normMin
# TableCol  8 Units     MR
# TableCol  9 ColHeader normMax
# TableCol  9 FieldName Intensity normMax
# TableCol  9 Units     MR
# TableCol 10 ColHeader normRange
# TableCol 10 FieldName Intensity normRange
# TableCol 10 Units     MR
# NRows 45 
# NTableCols 10 
# ColHeaders  Index SegId NVoxels Volume_mm3 StructName normMean normStdDev normMin normMax normRange  
  1   4     20965    21215.3  Left-Lateral-Ventricle            24.5106     9.9313     0.0000    82.0000    82.0000 
  2   5      1330     1312.6  Left-Inf-Lat-Vent                 35.9586    14.3587     7.0000    81.0000    74.0000 
  3   7     12635    13325.3  Left-Cerebellum-White-Matter      85.5322     6.6663    37.0000   105.0000    68.0000 
  4   8     47563    47121.6  Left-Cerebellum-Cortex            59.7850    11.1417     3.0000    91.0000    88.0000 
  5  10      6121     5900.9  Left-Thalamus-Proper              93.7847    10.7566    24.0000   115.0000    91.0000 
  6  11      2749     2671.7  Left-Caudate                      81.4915     9.6920    32.0000   112.0000    80.0000 
  7  12      3234     3196.8  Left-Putamen                      89.6509     6.1270    47.0000   112.0000    65.0000 
  8  13      1780     1734.8  Left-Pallidum                    101.8764     4.4964    77.0000   115.0000    38.0000 
  9  14      1338     1381.9  3rd-Ventricle                     26.1405    12.3653     7.0000    69.0000    62.0000 
 10  15      1168     1245.6  4th-Ventricle                     30.1336    12.2705     9.0000    71.0000    62.0000 
 11  16     18209    18236.8  Brain-Stem                        84.1743    10.6169    19.0000   109.0000    90.0000 
 12  17      2891     2669.8  Left-Hippocampus                  66.7776    11.5736    16.0000   102.0000    86.0000 
 13  18       835      801.1  Left-Amygdala                     72.3569     7.1412    25.0000    99.0000    74.0000 
 14  24      1403     1296.3  CSF                               40.2851    13.1792    15.0000    75.0000    60.0000 
 15  26       333      335.9  Left-Accumbens-area               78.5345     6.3533    52.0000    89.0000    37.0000 
 16  28      3198     3119.3  Left-VentralDC                    94.0685    11.1293    32.0000   112.0000    80.0000 
 17  30         6       14.5  Left-vessel                       58.6667     6.1210    52.0000    68.0000    16.0000 
 18  31       937      864.7  Left-choroid-plexus               46.9755    12.7497    16.0000    80.0000    64.0000 
 19  43     35758    35858.5  Right-Lateral-Ventricle           23.1146     9.8271     0.0000    94.0000    94.0000 
 20  44      1805     1823.2  Right-Inf-Lat-Vent                29.4809    13.7281     4.0000    88.0000    84.0000 
 21  46     12774    13492.7  Right-Cerebellum-White-Matter     84.7641     6.2988    40.0000   103.0000    63.0000 
 22  47     47728    47275.4  Right-Cerebellum-Cortex           59.9516    11.2895     2.0000    94.0000    92.0000 
 23  49      5457     5217.3  Right-Thalamus-Proper             91.7737    10.3338    34.0000   111.0000    77.0000 
 24  50      2734     2648.2  Right-Caudate                     79.2078     9.5312    43.0000   108.0000    65.0000 
 25  51      3376     3334.0  Right-Putamen                     88.4159     6.3293    47.0000   109.0000    62.0000 
 26  52      1914     1867.4  Right-Pallidum                   101.3359     4.7872    76.0000   114.0000    38.0000 
 27  53      2890     2595.7  Right-Hippocampus                 64.9997    12.5221    15.0000   101.0000    86.0000 
 28  54       849      780.4  Right-Amygdala                    71.4888     7.2470    42.0000    94.0000    52.0000 
 29  58       362      323.3  Right-Accumbens-area              79.8508     5.7414    49.0000    93.0000    44.0000 
 30  60      2934     2735.5  Right-VentralDC                   91.5358    12.2341    22.0000   111.0000    89.0000 
 31  62        17       28.2  Right-vessel                      58.1176     8.5505    42.0000    71.0000    29.0000 
 32  63      1023      978.8  Right-choroid-plexus              47.2991    12.1120    14.0000    77.0000    63.0000 
 33  72         2        1.8  5th-Ventricle                     43.5000     4.9497    40.0000    47.0000     7.0000 
 34  77      3723     3349.1  WM-hypointensities                70.1187    17.2923     9.0000   112.0000   103.0000 
 35  78         0        0.0  Left-WM-hypointensities            0.0000     0.0000     0.0000     0.0000     0.0000 
 36  79         0        0.0  Right-WM-hypointensities           0.0000     0.0000     0.0000     0.0000     0.0000 
 37  80         0        0.0  non-WM-hypointensities             0.0000     0.0000     0.0000     0.0000     0.0000 
 38  81         0        0.0  Left-non-WM-hypointensities        0.0000     0.0000     0.0000     0.0000     0.0000 
 39  82         0        0.0  Right-non-WM-hypointensities       0.0000     0.0000     0.0000     0.0000     0.0000 
 40  85       260      276.1  Optic-Chiasm                      81.5654    16.0804    30.0000   109.0000    79.0000 
 41 251       915      813.3  CC_Posterior                      88.7617    18.5453    20.0000   112.0000    92.0000 
 42 252       440      375.2  CC_Mid_Posterior                  88.7273    20.4257    35.0000   113.0000    78.0000 
 43 253       365      329.7  CC_Central                        92.7781    18.9795    35.0000   114.0000    79.0000 
 44 254       359      321.5  CC_Mid_Anterior                   90.6630    18.4851    40.0000   113.0000    73.0000 
 45 255       946      880.3  CC_Anterior                       94.7526    17.0478    29.0000   117.0000    88.0000 
