# Supplementary material for: Computer assisted diagnosis of Alzheimer’s disease using statistical likelihood-ratio test
Source: PLoS One. 2023 Feb 17;18(2):e0279574. doi: 10.1371/journal.pone.0279574 (PMC9937475; doi:10.1371/journal.pone.0279574)
Supplement: S3 File — (ZIP) [file pone.0279574.s003.zip › AD_Results_MIRIAD/miriad_194_1/stats/lh.aparc.a2009s.stats]

# Table of FreeSurfer cortical parcellation anatomical statistics 
# 
# CreationTime 2019/12/19-15:44:54-GMT
# generating_program mris_anatomical_stats
# cvs_version $Id: mris_anatomical_stats.c,v 1.79 2016/03/14 15:15:34 greve Exp $
# mrisurf.c-cvs_version $Id: mrisurf.c,v 1.781.2.6 2016/12/27 16:47:14 zkaufman Exp $
# cmdline mris_anatomical_stats -th3 -mgz -cortex ../label/lh.cortex.label -f ../stats/lh.aparc.a2009s.stats -b -a ../label/lh.aparc.a2009s.annot -c ../label/aparc.annot.a2009s.ctab miriad_194_AD_F_01_MR_1 lh white 
# sysname  Linux
# hostname ada
# machine  x86_64
# user     xzheng
# 
# SUBJECTS_DIR /home/span/acad/xzheng/freesurfer/subjects
# anatomy_type surface
# subjectname miriad_194_AD_F_01_MR_1
# hemi lh
# AnnotationFile ../label/lh.aparc.a2009s.annot
# AnnotationFileTimeStamp 2019/12/20 02:44:35
# Measure Cortex, NumVert, Number of Vertices, 107314, unitless
# Measure Cortex, WhiteSurfArea, White Surface Total Area, 68130.2, mm^2
# Measure Cortex, MeanThickness, Mean Thickness, 2.07539, mm
# Measure BrainSeg, BrainSegVol, Brain Segmentation Volume, 932135.000000, mm^3
# Measure BrainSegNotVent, BrainSegVolNotVent, Brain Segmentation Volume Without Ventricles, 867719.000000, mm^3
# Measure BrainSegNotVentSurf, BrainSegVolNotVentSurf, Brain Segmentation Volume Without Ventricles from Surf, 867255.957581, mm^3
# Measure Cortex, CortexVol Total cortical gray matter volume, 304918.622411, mm^3
# Measure SupraTentorial, SupraTentorialVol, Supratentorial volume, 808108.957581, mm^3
# Measure SupraTentorialNotVent, SupraTentorialVolNotVent, Supratentorial volume, 747603.957581, mm^3
# Measure EstimatedTotalIntraCranialVol, eTIV, Estimated Total Intracranial Volume, 1482715.807313, mm^3
# NTableCols 10
# TableCol  1 ColHeader StructName
# TableCol  1 FieldName Structure Name
# TableCol  1 Units     NA
# TableCol  2 ColHeader NumVert
# TableCol  2 FieldName Number of Vertices
# TableCol  2 Units     unitless
# TableCol  3 ColHeader SurfArea
# TableCol  3 FieldName Surface Area
# TableCol  3 Units     mm^2
# TableCol  4 ColHeader GrayVol
# TableCol  4 FieldName Gray Matter Volume
# TableCol  4 Units     mm^3
# TableCol  5 ColHeader ThickAvg 
# TableCol  5 FieldName Average Thickness
# TableCol  5 Units     mm
# TableCol  6 ColHeader ThickStd
# TableCol  6 FieldName Thickness StdDev
# TableCol  6 Units     mm 
# TableCol  7 ColHeader MeanCurv
# TableCol  7 FieldName Integrated Rectified Mean Curvature
# TableCol  7 Units     mm^-1
# TableCol  8 ColHeader GausCurv 
# TableCol  8 FieldName Integrated Rectified Gaussian Curvature
# TableCol  8 Units     mm^-2
# TableCol  9 ColHeader  FoldInd
# TableCol  9 FieldName  Folding Index 
# TableCol  9 Units      unitless 
# TableCol 10 ColHeader CurvInd
# TableCol 10 FieldName Intrinsic Curvature Index
# TableCol 10 Units     unitless
# ColHeaders StructName NumVert SurfArea GrayVol ThickAvg ThickStd MeanCurv GausCurv FoldInd CurvInd
G&S_frontomargin                          953    665   1528  2.242 0.673     0.144     0.034       13     1.4
G&S_occipital_inf                        1110    646   1810  2.361 0.619     0.125     0.033       12     1.5
G&S_paracentral                          1595    897   1988  1.895 0.509     0.106     0.027       13     1.9
G&S_subcentral                           1221    766   2222  2.563 0.608     0.119     0.028       11     1.3
G&S_transv_frontopol                      704    415   1265  2.488 0.623     0.143     0.049       10     1.2
G&S_cingul-Ant                           2147   1354   3996  2.665 0.781     0.120     0.030       25     2.3
G&S_cingul-Mid-Ant                       1021    726   1714  2.231 0.595     0.112     0.014        8     0.6
G&S_cingul-Mid-Post                      1195    792   1753  2.121 0.619     0.119     0.024       12     1.2
G_cingul-Post-dorsal                      377    239    611  2.062 0.542     0.145     0.044        6     0.5
G_cingul-Post-ventral                     348    206    579  2.260 0.791     0.152     0.045        8     0.6
G_cuneus                                 2440   1369   2659  1.752 0.389     0.138     0.042       36     4.4
G_front_inf-Opercular                    1153    700   2203  2.468 0.474     0.117     0.026       12     1.2
G_front_inf-Orbital                       529    341   1027  2.330 0.447     0.147     0.045       10     0.9
G_front_inf-Triangul                     1200    782   2433  2.490 0.570     0.148     0.042       17     2.1
G_front_middle                           3955   2403   7473  2.356 0.589     0.135     0.036       55     6.0
G_front_sup                              7780   4458  13083  2.431 0.691     0.116     0.032       82    10.7
G_Ins_lg&S_cent_ins                       542    329   1026  2.866 0.733     0.117     0.030        6     0.6
G_insular_short                           696    421   1965  3.609 0.747     0.105     0.031        6     0.9
G_occipital_middle                       1624    934   2186  1.971 0.471     0.133     0.030       25     2.0
G_occipital_sup                          1478    873   1590  1.656 0.391     0.126     0.034       17     2.0
G_oc-temp_lat-fusifor                    1603   1051   2883  2.309 0.559     0.129     0.033       24     2.1
G_oc-temp_med-Lingual                    2747   1639   3260  1.816 0.503     0.145     0.037       40     4.6
G_oc-temp_med-Parahip                    1164    788   2793  2.731 0.849     0.136     0.042       18     1.9
G_orbital                                2221   1403   4656  2.570 0.826     0.145     0.043       39     3.9
G_pariet_inf-Angular                     1552    894   2077  1.864 0.498     0.127     0.032       21     2.1
G_pariet_inf-Supramar                    2000   1215   2805  1.931 0.561     0.131     0.034       26     2.7
G_parietal_sup                           2444   1420   2480  1.550 0.382     0.110     0.026       27     2.7
G_postcentral                            2400   1380   3163  1.880 0.588     0.108     0.026       25     2.5
G_precentral                             2469   1341   3601  2.159 0.634     0.098     0.025       20     2.7
G_precuneus                              2209   1270   2357  1.637 0.459     0.129     0.035       41     3.5
G_rectus                                 1015    627   2034  2.378 0.829     0.125     0.038       14     1.3
G_subcallosal                            1096    687   1225  1.663 1.284     0.106     0.039       11     1.3
G_temp_sup-G_T_transv                     531    284    748  2.158 0.499     0.094     0.017        5     0.4
G_temp_sup-Lateral                       1647   1031   3925  2.635 0.578     0.129     0.036       26     2.5
G_temp_sup-Plan_polar                     747    517   1702  2.968 0.644     0.084     0.013        3     0.4
G_temp_sup-Plan_tempo                     696    441    941  1.859 0.543     0.094     0.020        4     0.5
G_temporal_inf                           2224   1413   4556  2.381 0.643     0.146     0.046       48     4.4
G_temporal_middle                        1678   1104   4125  2.563 0.622     0.149     0.035       32     2.3
Lat_Fis-ant-Horizont                      235    157    261  1.870 0.366     0.114     0.022        2     0.1
Lat_Fis-ant-Vertical                      257    179    335  2.354 0.359     0.104     0.021        2     0.2
Lat_Fis-post                              962    655   1010  1.853 0.521     0.120     0.024        7     1.0
Pole_occipital                           1958   1117   2616  2.029 0.679     0.136     0.039       26     3.3
Pole_temporal                            1566   1088   4901  3.063 0.712     0.149     0.046       27     2.8
S_calcarine                              2661   1888   2608  1.596 0.506     0.129     0.027       26     3.1
S_central                                3008   2102   2853  1.501 0.414     0.101     0.018       16     2.4
S_cingul-Marginalis                      1040    709    990  1.476 0.439     0.094     0.017        5     0.7
S_circular_insula_ant                     454    312    646  2.404 0.519     0.108     0.019        2     0.4
S_circular_insula_inf                    1376    974   1992  2.441 0.756     0.090     0.016        6     1.0
S_circular_insula_sup                    1333    964   1768  2.295 0.519     0.112     0.019        7     1.2
S_collat_transv_ant                       902    650   1402  2.326 0.595     0.119     0.020        7     0.8
S_collat_transv_post                      355    234    357  1.921 0.477     0.160     0.041        5     0.6
S_front_inf                              1995   1364   2460  1.921 0.483     0.106     0.020       12     1.6
S_front_middle                           1146    775   1278  1.710 0.508     0.122     0.028        9     1.4
S_front_sup                              2442   1665   3205  1.874 0.518     0.102     0.021       16     2.1
S_interm_prim-Jensen                       38     25     59  2.159 0.237     0.179     0.051        1     0.1
S_intrapariet&P_trans                    1936   1282   1682  1.432 0.315     0.120     0.023       16     1.9
S_oc_middle&Lunatus                       908    620    798  1.497 0.303     0.134     0.029       10     1.1
S_oc_sup&transversal                      975    602    991  1.679 0.455     0.107     0.022        8     0.8
S_occipital_ant                           468    312    489  1.831 0.418     0.127     0.024        5     0.4
S_oc-temp_lat                             656    460    727  1.770 0.540     0.158     0.046        7     1.4
S_oc-temp_med&Lingual                    1512   1068   2096  2.025 0.703     0.119     0.022       15     1.2
S_orbital_lateral                         268    197    336  1.993 0.436     0.119     0.017        2     0.2
S_orbital_med-olfact                      687    474    776  2.025 0.551     0.123     0.015        7     0.4
S_orbital-H_Shaped                       1240    817   2169  2.591 0.687     0.119     0.027       10     1.4
S_parieto_occipital                      1715   1112   1651  1.534 0.416     0.110     0.023       13     1.6
S_pericallosal                           1315    774    836  1.500 0.816     0.146     0.034       33     1.5
S_postcentral                            2640   1758   2716  1.554 0.466     0.118     0.023       24     2.5
S_precentral-inf-part                    1667   1087   2162  2.119 0.587     0.117     0.024       13     1.7
S_precentral-sup-part                     933    620    914  1.620 0.416     0.106     0.019        6     0.7
S_suborbital                              619    412    920  2.611 0.745     0.123     0.023        6     0.6
S_subparietal                             719    493    730  1.556 0.417     0.146     0.034        8     1.1
S_temporal_inf                            846    636   1146  2.056 0.533     0.127     0.021        8     0.7
S_temporal_sup                           3515   2435   4254  1.827 0.474     0.118     0.023       32     3.3
S_temporal_transverse                     456    291    516  2.201 0.530     0.144     0.029        7     0.5
