# Supplementary material for: Computer assisted diagnosis of Alzheimer’s disease using statistical likelihood-ratio test
Source: PLoS One. 2023 Feb 17;18(2):e0279574. doi: 10.1371/journal.pone.0279574 (PMC9937475; doi:10.1371/journal.pone.0279574)
Supplement: S3 File — (ZIP) [file pone.0279574.s003.zip › AD_Results_MIRIAD/miriad_194_1/stats/lh.aparc.DKTatlas.stats]

# Table of FreeSurfer cortical parcellation anatomical statistics 
# 
# CreationTime 2019/12/19-15:46:08-GMT
# generating_program mris_anatomical_stats
# cvs_version $Id: mris_anatomical_stats.c,v 1.79 2016/03/14 15:15:34 greve Exp $
# mrisurf.c-cvs_version $Id: mrisurf.c,v 1.781.2.6 2016/12/27 16:47:14 zkaufman Exp $
# cmdline mris_anatomical_stats -th3 -mgz -cortex ../label/lh.cortex.label -f ../stats/lh.aparc.DKTatlas.stats -b -a ../label/lh.aparc.DKTatlas.annot -c ../label/aparc.annot.DKTatlas.ctab miriad_194_AD_F_01_MR_1 lh white 
# sysname  Linux
# hostname ada
# machine  x86_64
# user     xzheng
# 
# SUBJECTS_DIR /home/span/acad/xzheng/freesurfer/subjects
# anatomy_type surface
# subjectname miriad_194_AD_F_01_MR_1
# hemi lh
# AnnotationFile ../label/lh.aparc.DKTatlas.annot
# AnnotationFileTimeStamp 2019/12/20 02:45:50
# Measure Cortex, NumVert, Number of Vertices, 107314, unitless
# Measure Cortex, WhiteSurfArea, White Surface Total Area, 68130.2, mm^2
# Measure Cortex, MeanThickness, Mean Thickness, 2.07539, mm
# Measure BrainSeg, BrainSegVol, Brain Segmentation Volume, 932135.000000, mm^3
# Measure BrainSegNotVent, BrainSegVolNotVent, Brain Segmentation Volume Without Ventricles, 867719.000000, mm^3
# Measure BrainSegNotVentSurf, BrainSegVolNotVentSurf, Brain Segmentation Volume Without Ventricles from Surf, 867255.957581, mm^3
# Measure Cortex, CortexVol Total cortical gray matter volume, 304918.622411, mm^3
# Measure SupraTentorial, SupraTentorialVol, Supratentorial volume, 808108.957581, mm^3
# Measure SupraTentorialNotVent, SupraTentorialVolNotVent, Supratentorial volume, 747603.957581, mm^3
# Measure EstimatedTotalIntraCranialVol, eTIV, Estimated Total Intracranial Volume, 1482715.807313, mm^3
# NTableCols 10
# TableCol  1 ColHeader StructName
# TableCol  1 FieldName Structure Name
# TableCol  1 Units     NA
# TableCol  2 ColHeader NumVert
# TableCol  2 FieldName Number of Vertices
# TableCol  2 Units     unitless
# TableCol  3 ColHeader SurfArea
# TableCol  3 FieldName Surface Area
# TableCol  3 Units     mm^2
# TableCol  4 ColHeader GrayVol
# TableCol  4 FieldName Gray Matter Volume
# TableCol  4 Units     mm^3
# TableCol  5 ColHeader ThickAvg 
# TableCol  5 FieldName Average Thickness
# TableCol  5 Units     mm
# TableCol  6 ColHeader ThickStd
# TableCol  6 FieldName Thickness StdDev
# TableCol  6 Units     mm 
# TableCol  7 ColHeader MeanCurv
# TableCol  7 FieldName Integrated Rectified Mean Curvature
# TableCol  7 Units     mm^-1
# TableCol  8 ColHeader GausCurv 
# TableCol  8 FieldName Integrated Rectified Gaussian Curvature
# TableCol  8 Units     mm^-2
# TableCol  9 ColHeader  FoldInd
# TableCol  9 FieldName  Folding Index 
# TableCol  9 Units      unitless 
# TableCol 10 ColHeader CurvInd
# TableCol 10 FieldName Intrinsic Curvature Index
# TableCol 10 Units     unitless
# ColHeaders StructName NumVert SurfArea GrayVol ThickAvg ThickStd MeanCurv GausCurv FoldInd CurvInd
caudalanteriorcingulate                  1562   1023   2520  2.306 0.675     0.125     0.015       22     0.9
caudalmiddlefrontal                      3138   1919   4316  2.057 0.591     0.108     0.024       23     3.1
cuneus                                   3027   1809   3125  1.658 0.408     0.125     0.035       35     4.3
entorhinal                                577    394   1146  2.338 0.770     0.135     0.052        9     1.2
fusiform                                 3252   2224   5531  2.286 0.653     0.135     0.031       43     3.9
inferiorparietal                         3820   2404   4584  1.727 0.489     0.126     0.028       44     4.4
inferiortemporal                         3944   2664   7732  2.362 0.694     0.142     0.043       66     7.2
isthmuscingulate                         1480    909   1607  1.669 0.788     0.143     0.038       27     2.1
lateraloccipital                         6403   3781   7941  1.933 0.584     0.131     0.033       79     9.0
lateralorbitofrontal                     4019   2618   6905  2.504 0.760     0.136     0.037       53     5.9
lingual                                  3881   2505   4410  1.765 0.506     0.136     0.033       50     5.5
medialorbitofrontal                      2815   1727   4255  2.083 1.001     0.117     0.033       33     3.5
middletemporal                           3837   2628   7860  2.403 0.647     0.141     0.033       57     5.1
parahippocampal                           883    585   1963  2.737 0.835     0.100     0.021        8     0.7
paracentral                              2503   1476   3181  1.998 0.649     0.093     0.021       15     2.3
parsopercularis                          1845   1216   3015  2.327 0.503     0.112     0.024       15     1.7
parsorbitalis                             965    633   1747  2.342 0.497     0.137     0.036       13     1.3
parstriangularis                         2294   1537   3890  2.265 0.570     0.134     0.034       28     3.1
pericalcarine                            2207   1480   1998  1.457 0.290     0.136     0.031       26     3.0
postcentral                              6739   4245   8322  1.809 0.624     0.109     0.023       56     6.6
posteriorcingulate                       1628   1027   2192  2.016 0.667     0.141     0.037       28     2.3
precentral                               6508   3976   8491  2.026 0.651     0.103     0.022       47     6.1
precuneus                                4295   2673   4542  1.632 0.495     0.127     0.031       58     5.8
rostralanteriorcingulate                 1645    998   2998  2.743 0.912     0.126     0.031       22     1.8
rostralmiddlefrontal                     5033   3311   8299  2.129 0.641     0.132     0.033       64     7.1
superiorfrontal                         10747   6684  17529  2.297 0.699     0.118     0.031      106    13.8
superiorparietal                         5190   3143   5152  1.552 0.432     0.116     0.026       56     5.5
superiortemporal                         6265   4164  11674  2.372 0.731     0.113     0.025       67     6.3
supramarginal                            3437   2217   4083  1.758 0.518     0.129     0.030       38     4.1
transversetemporal                        735    387    940  2.191 0.473     0.095     0.018        6     0.5
insula                                   2640   1772   5139  2.869 0.901     0.103     0.023       18     2.5
