# Supplementary material for: Computer assisted diagnosis of Alzheimer’s disease using statistical likelihood-ratio test
Source: PLoS One. 2023 Feb 17;18(2):e0279574. doi: 10.1371/journal.pone.0279574 (PMC9937475; doi:10.1371/journal.pone.0279574)
Supplement: S3 File — (ZIP) [file pone.0279574.s003.zip › AD_Results_MIRIAD/miriad_194_1/stats/lh.aparc.pial.stats]

# Table of FreeSurfer cortical parcellation anatomical statistics 
# 
# CreationTime 2019/12/19-15:43:04-GMT
# generating_program mris_anatomical_stats
# cvs_version $Id: mris_anatomical_stats.c,v 1.79 2016/03/14 15:15:34 greve Exp $
# mrisurf.c-cvs_version $Id: mrisurf.c,v 1.781.2.6 2016/12/27 16:47:14 zkaufman Exp $
# cmdline mris_anatomical_stats -th3 -mgz -cortex ../label/lh.cortex.label -f ../stats/lh.aparc.pial.stats -b -a ../label/lh.aparc.annot -c ../label/aparc.annot.ctab miriad_194_AD_F_01_MR_1 lh pial 
# sysname  Linux
# hostname ada
# machine  x86_64
# user     xzheng
# 
# SUBJECTS_DIR /home/span/acad/xzheng/freesurfer/subjects
# anatomy_type surface
# subjectname miriad_194_AD_F_01_MR_1
# hemi lh
# AnnotationFile ../label/lh.aparc.annot
# AnnotationFileTimeStamp 2019/12/20 02:18:40
# Measure Cortex, NumVert, Number of Vertices, 107282, unitless
# Measure Cortex, PialSurfArea, Pial Surface Total Area, 81421.5, mm^2
# Measure Cortex, MeanThickness, Mean Thickness, 2.07548, mm
# Measure BrainSeg, BrainSegVol, Brain Segmentation Volume, 932135.000000, mm^3
# Measure BrainSegNotVent, BrainSegVolNotVent, Brain Segmentation Volume Without Ventricles, 867719.000000, mm^3
# Measure BrainSegNotVentSurf, BrainSegVolNotVentSurf, Brain Segmentation Volume Without Ventricles from Surf, 867255.957581, mm^3
# Measure Cortex, CortexVol Total cortical gray matter volume, 304918.622411, mm^3
# Measure SupraTentorial, SupraTentorialVol, Supratentorial volume, 808108.957581, mm^3
# Measure SupraTentorialNotVent, SupraTentorialVolNotVent, Supratentorial volume, 747603.957581, mm^3
# Measure EstimatedTotalIntraCranialVol, eTIV, Estimated Total Intracranial Volume, 1482715.807313, mm^3
# NTableCols 10
# TableCol  1 ColHeader StructName
# TableCol  1 FieldName Structure Name
# TableCol  1 Units     NA
# TableCol  2 ColHeader NumVert
# TableCol  2 FieldName Number of Vertices
# TableCol  2 Units     unitless
# TableCol  3 ColHeader SurfArea
# TableCol  3 FieldName Surface Area
# TableCol  3 Units     mm^2
# TableCol  4 ColHeader GrayVol
# TableCol  4 FieldName Gray Matter Volume
# TableCol  4 Units     mm^3
# TableCol  5 ColHeader ThickAvg 
# TableCol  5 FieldName Average Thickness
# TableCol  5 Units     mm
# TableCol  6 ColHeader ThickStd
# TableCol  6 FieldName Thickness StdDev
# TableCol  6 Units     mm 
# TableCol  7 ColHeader MeanCurv
# TableCol  7 FieldName Integrated Rectified Mean Curvature
# TableCol  7 Units     mm^-1
# TableCol  8 ColHeader GausCurv 
# TableCol  8 FieldName Integrated Rectified Gaussian Curvature
# TableCol  8 Units     mm^-2
# TableCol  9 ColHeader  FoldInd
# TableCol  9 FieldName  Folding Index 
# TableCol  9 Units      unitless 
# TableCol 10 ColHeader CurvInd
# TableCol 10 FieldName Intrinsic Curvature Index
# TableCol 10 Units     unitless
# ColHeaders StructName NumVert SurfArea GrayVol ThickAvg ThickStd MeanCurv GausCurv FoldInd CurvInd
bankssts                                  800    510    963  1.867 0.434     0.121     0.029       13     0.9
caudalanteriorcingulate                   962    784   1600  2.293 0.724     0.163     0.039       30     1.7
caudalmiddlefrontal                      2957   2178   4135  2.083 0.590     0.115     0.021       26     2.6
cuneus                                   2345   1574   2427  1.701 0.403     0.114     0.032       51     3.7
entorhinal                                621    646   1345  2.600 0.888     0.144     0.031        5     0.9
fusiform                                 3705   3265   6826  2.343 0.682     0.159     0.033       53     5.8
inferiorparietal                         3803   2899   4603  1.748 0.495     0.136     0.026       42     4.1
inferiortemporal                         3679   3261   6935  2.331 0.685     0.159     0.035       59     5.8
isthmuscingulate                         1409    972   1523  1.655 0.792     0.133     0.036       21     1.9
lateraloccipital                         6325   4489   7887  1.946 0.589     0.123     0.027       70     7.3
lateralorbitofrontal                     3577   2489   6083  2.495 0.744     0.126     0.029       50     4.3
lingual                                  3822   2680   4340  1.775 0.499     0.125     0.030       56     4.9
medialorbitofrontal                      2980   2279   4956  2.376 0.789     0.129     0.028       36     3.8
middletemporal                           2986   2932   6504  2.456 0.646     0.156     0.027       36     3.6
parahippocampal                           850    831   1874  2.727 0.831     0.147     0.031        9     1.3
paracentral                              2138   1511   2692  1.973 0.636     0.093     0.016       11     1.4
parsopercularis                          2041   1576   3290  2.281 0.513     0.121     0.024       19     2.0
parsorbitalis                             857    824   1871  2.529 0.665     0.164     0.032       13     1.3
parstriangularis                         1996   1701   3529  2.307 0.574     0.152     0.029       27     2.6
pericalcarine                            2230   1354   2007  1.451 0.289     0.111     0.027       28     2.5
postcentral                              5902   4501   7384  1.823 0.629     0.112     0.020       41     4.8
posteriorcingulate                       1440   1068   1930  1.953 0.690     0.148     0.036       23     2.2
precentral                               6609   4532   8557  2.008 0.650     0.098     0.017       47     4.6
precuneus                                4393   3066   4614  1.624 0.499     0.127     0.025       46     4.7
rostralanteriorcingulate                 1142    953   2323  2.835 0.891     0.136     0.029       11     1.5
rostralmiddlefrontal                     6831   5547  10917  2.121 0.621     0.150     0.031       84     9.3
superiorfrontal                         10181   7690  16262  2.312 0.685     0.122     0.024       94    10.1
superiorparietal                         6757   4853   6843  1.559 0.436     0.121     0.021       60     5.7
superiortemporal                         4948   3954   8599  2.292 0.628     0.119     0.022       51     4.4
supramarginal                            3659   2631   4385  1.760 0.527     0.122     0.025       35     3.5
frontalpole                               360    330    686  2.666 0.639     0.146     0.033        3     0.4
temporalpole                              676    860   2183  3.190 0.688     0.189     0.032        9     1.1
transversetemporal                        731    501    937  2.196 0.472     0.083     0.011        3     0.3
insula                                   3572   2182   6052  2.536 1.157     0.107     0.027       44     3.7
