# Supplementary material for: Computer assisted diagnosis of Alzheimer’s disease using statistical likelihood-ratio test
Source: PLoS One. 2023 Feb 17;18(2):e0279574. doi: 10.1371/journal.pone.0279574 (PMC9937475; doi:10.1371/journal.pone.0279574)
Supplement: S3 File — (ZIP) [file pone.0279574.s003.zip › AD_Results_MIRIAD/miriad_194_1/stats/lh.aparc.stats]

# Table of FreeSurfer cortical parcellation anatomical statistics 
# 
# CreationTime 2019/12/19-15:42:39-GMT
# generating_program mris_anatomical_stats
# cvs_version $Id: mris_anatomical_stats.c,v 1.79 2016/03/14 15:15:34 greve Exp $
# mrisurf.c-cvs_version $Id: mrisurf.c,v 1.781.2.6 2016/12/27 16:47:14 zkaufman Exp $
# cmdline mris_anatomical_stats -th3 -mgz -cortex ../label/lh.cortex.label -f ../stats/lh.aparc.stats -b -a ../label/lh.aparc.annot -c ../label/aparc.annot.ctab miriad_194_AD_F_01_MR_1 lh white 
# sysname  Linux
# hostname ada
# machine  x86_64
# user     xzheng
# 
# SUBJECTS_DIR /home/span/acad/xzheng/freesurfer/subjects
# anatomy_type surface
# subjectname miriad_194_AD_F_01_MR_1
# hemi lh
# AnnotationFile ../label/lh.aparc.annot
# AnnotationFileTimeStamp 2019/12/20 02:18:40
# Measure Cortex, NumVert, Number of Vertices, 107282, unitless
# Measure Cortex, WhiteSurfArea, White Surface Total Area, 68113.9, mm^2
# Measure Cortex, MeanThickness, Mean Thickness, 2.07548, mm
# Measure BrainSeg, BrainSegVol, Brain Segmentation Volume, 932135.000000, mm^3
# Measure BrainSegNotVent, BrainSegVolNotVent, Brain Segmentation Volume Without Ventricles, 867719.000000, mm^3
# Measure BrainSegNotVentSurf, BrainSegVolNotVentSurf, Brain Segmentation Volume Without Ventricles from Surf, 867255.957581, mm^3
# Measure Cortex, CortexVol Total cortical gray matter volume, 304918.622411, mm^3
# Measure SupraTentorial, SupraTentorialVol, Supratentorial volume, 808108.957581, mm^3
# Measure SupraTentorialNotVent, SupraTentorialVolNotVent, Supratentorial volume, 747603.957581, mm^3
# Measure EstimatedTotalIntraCranialVol, eTIV, Estimated Total Intracranial Volume, 1482715.807313, mm^3
# NTableCols 10
# TableCol  1 ColHeader StructName
# TableCol  1 FieldName Structure Name
# TableCol  1 Units     NA
# TableCol  2 ColHeader NumVert
# TableCol  2 FieldName Number of Vertices
# TableCol  2 Units     unitless
# TableCol  3 ColHeader SurfArea
# TableCol  3 FieldName Surface Area
# TableCol  3 Units     mm^2
# TableCol  4 ColHeader GrayVol
# TableCol  4 FieldName Gray Matter Volume
# TableCol  4 Units     mm^3
# TableCol  5 ColHeader ThickAvg 
# TableCol  5 FieldName Average Thickness
# TableCol  5 Units     mm
# TableCol  6 ColHeader ThickStd
# TableCol  6 FieldName Thickness StdDev
# TableCol  6 Units     mm 
# TableCol  7 ColHeader MeanCurv
# TableCol  7 FieldName Integrated Rectified Mean Curvature
# TableCol  7 Units     mm^-1
# TableCol  8 ColHeader GausCurv 
# TableCol  8 FieldName Integrated Rectified Gaussian Curvature
# TableCol  8 Units     mm^-2
# TableCol  9 ColHeader  FoldInd
# TableCol  9 FieldName  Folding Index 
# TableCol  9 Units      unitless 
# TableCol 10 ColHeader CurvInd
# TableCol 10 FieldName Intrinsic Curvature Index
# TableCol 10 Units     unitless
# ColHeaders StructName NumVert SurfArea GrayVol ThickAvg ThickStd MeanCurv GausCurv FoldInd CurvInd
bankssts                                  800    524    963  1.867 0.434     0.130     0.031       10     1.0
caudalanteriorcingulate                   962    615   1600  2.293 0.724     0.123     0.016       14     0.6
caudalmiddlefrontal                      2957   1800   4135  2.083 0.590     0.108     0.024       22     3.0
cuneus                                   2345   1357   2427  1.701 0.403     0.127     0.038       30     3.7
entorhinal                                621    438   1345  2.600 0.888     0.136     0.039        9     0.8
fusiform                                 3705   2553   6826  2.343 0.682     0.139     0.035       53     5.3
inferiorparietal                         3803   2397   4603  1.748 0.495     0.126     0.028       43     4.4
inferiortemporal                         3679   2470   6935  2.331 0.685     0.140     0.040       59     6.0
isthmuscingulate                         1409    859   1523  1.655 0.792     0.144     0.039       26     2.1
lateraloccipital                         6325   3744   7887  1.946 0.589     0.131     0.034       78     8.9
lateralorbitofrontal                     3577   2315   6083  2.495 0.744     0.131     0.032       43     4.7
lingual                                  3822   2455   4340  1.775 0.499     0.138     0.033       50     5.5
medialorbitofrontal                      2980   1878   4956  2.376 0.789     0.118     0.029       36     3.2
middletemporal                           2986   2070   6504  2.456 0.646     0.137     0.031       44     3.8
parahippocampal                           850    568   1874  2.727 0.831     0.101     0.021        8     0.6
paracentral                              2138   1262   2692  1.973 0.636     0.094     0.021       13     2.1
parsopercularis                          2041   1339   3290  2.281 0.513     0.109     0.023       16     1.8
parsorbitalis                             857    589   1871  2.529 0.665     0.144     0.033       14     1.2
parstriangularis                         1996   1318   3529  2.307 0.574     0.141     0.039       28     3.1
pericalcarine                            2230   1495   2007  1.451 0.289     0.135     0.031       26     3.1
postcentral                              5902   3685   7384  1.823 0.629     0.107     0.024       49     5.7
posteriorcingulate                       1440    921   1930  1.953 0.690     0.144     0.037       26     2.1
precentral                               6609   4028   8557  2.008 0.650     0.103     0.022       49     6.1
precuneus                                4393   2784   4614  1.624 0.499     0.127     0.030       56     5.7
rostralanteriorcingulate                 1142    668   2323  2.835 0.891     0.113     0.030       14     1.1
rostralmiddlefrontal                     6831   4484  10917  2.121 0.621     0.136     0.035       87     9.7
superiorfrontal                         10181   6350  16262  2.312 0.685     0.114     0.028       92    12.1
superiorparietal                         6757   4118   6843  1.559 0.436     0.115     0.026       71     7.3
superiortemporal                         4948   3269   8599  2.292 0.628     0.110     0.024       49     5.0
supramarginal                            3659   2364   4385  1.760 0.527     0.130     0.030       41     4.4
frontalpole                               360    190    686  2.666 0.639     0.129     0.056        5     0.8
temporalpole                              676    467   2183  3.190 0.688     0.132     0.034       11     0.8
transversetemporal                        731    385    937  2.196 0.472     0.095     0.018        6     0.5
insula                                   3572   2353   6052  2.536 1.157     0.114     0.033       33     4.5
