# Supplementary material for: Computer assisted diagnosis of Alzheimer’s disease using statistical likelihood-ratio test
Source: PLoS One. 2023 Feb 17;18(2):e0279574. doi: 10.1371/journal.pone.0279574 (PMC9937475; doi:10.1371/journal.pone.0279574)
Supplement: S3 File — (ZIP) [file pone.0279574.s003.zip › AD_Results_MIRIAD/miriad_194_1/stats/lh.BA_exvivo.thresh.stats]

# Table of FreeSurfer cortical parcellation anatomical statistics 
# 
# CreationTime 2019/12/19-16:15:51-GMT
# generating_program mris_anatomical_stats
# cvs_version $Id: mris_anatomical_stats.c,v 1.79 2016/03/14 15:15:34 greve Exp $
# mrisurf.c-cvs_version $Id: mrisurf.c,v 1.781.2.6 2016/12/27 16:47:14 zkaufman Exp $
# cmdline mris_anatomical_stats -th3 -mgz -f ../stats/lh.BA_exvivo.thresh.stats -b -a ./lh.BA_exvivo.thresh.annot -c ./BA_exvivo.thresh.ctab miriad_194_AD_F_01_MR_1 lh white 
# sysname  Linux
# hostname ada
# machine  x86_64
# user     xzheng
# 
# SUBJECTS_DIR /home/span/acad/xzheng/freesurfer/subjects
# anatomy_type surface
# subjectname miriad_194_AD_F_01_MR_1
# hemi lh
# AnnotationFile ./lh.BA_exvivo.thresh.annot
# AnnotationFileTimeStamp 2019/12/20 03:15:28
# Measure Cortex, NumVert, Number of Vertices, 114932, unitless
# Measure Cortex, WhiteSurfArea, White Surface Total Area, 73205.1, mm^2
# Measure BrainSeg, BrainSegVol, Brain Segmentation Volume, 932135.000000, mm^3
# Measure BrainSegNotVent, BrainSegVolNotVent, Brain Segmentation Volume Without Ventricles, 867719.000000, mm^3
# Measure BrainSegNotVentSurf, BrainSegVolNotVentSurf, Brain Segmentation Volume Without Ventricles from Surf, 867255.957581, mm^3
# Measure Cortex, CortexVol Total cortical gray matter volume, 304918.622411, mm^3
# Measure SupraTentorial, SupraTentorialVol, Supratentorial volume, 808108.957581, mm^3
# Measure SupraTentorialNotVent, SupraTentorialVolNotVent, Supratentorial volume, 747603.957581, mm^3
# Measure EstimatedTotalIntraCranialVol, eTIV, Estimated Total Intracranial Volume, 1482715.807313, mm^3
# NTableCols 10
# TableCol  1 ColHeader StructName
# TableCol  1 FieldName Structure Name
# TableCol  1 Units     NA
# TableCol  2 ColHeader NumVert
# TableCol  2 FieldName Number of Vertices
# TableCol  2 Units     unitless
# TableCol  3 ColHeader SurfArea
# TableCol  3 FieldName Surface Area
# TableCol  3 Units     mm^2
# TableCol  4 ColHeader GrayVol
# TableCol  4 FieldName Gray Matter Volume
# TableCol  4 Units     mm^3
# TableCol  5 ColHeader ThickAvg 
# TableCol  5 FieldName Average Thickness
# TableCol  5 Units     mm
# TableCol  6 ColHeader ThickStd
# TableCol  6 FieldName Thickness StdDev
# TableCol  6 Units     mm 
# TableCol  7 ColHeader MeanCurv
# TableCol  7 FieldName Integrated Rectified Mean Curvature
# TableCol  7 Units     mm^-1
# TableCol  8 ColHeader GausCurv 
# TableCol  8 FieldName Integrated Rectified Gaussian Curvature
# TableCol  8 Units     mm^-2
# TableCol  9 ColHeader  FoldInd
# TableCol  9 FieldName  Folding Index 
# TableCol  9 Units      unitless 
# TableCol 10 ColHeader CurvInd
# TableCol 10 FieldName Intrinsic Curvature Index
# TableCol 10 Units     unitless
# ColHeaders StructName NumVert SurfArea GrayVol ThickAvg ThickStd MeanCurv GausCurv FoldInd CurvInd
BA1_exvivo                                723    353    990  2.068 0.555     0.116     0.033       10     1.0
BA2_exvivo                               1613   1065   1841  1.614 0.547     0.108     0.022       12     1.4
BA3a_exvivo                               867    625    699  1.345 0.257     0.131     0.028        7     0.9
BA3b_exvivo                              1349    902   1337  1.459 0.346     0.095     0.018        8     1.1
BA4a_exvivo                              1602    940   2000  1.997 0.592     0.088     0.020        7     1.5
BA4p_exvivo                              1022    675   1112  1.713 0.496     0.089     0.017        5     0.8
BA6_exvivo                               4755   2700   6564  2.096 0.654     0.101     0.024       37     4.8
BA44_exvivo                              1216    782   2092  2.381 0.503     0.133     0.028       14     1.4
BA45_exvivo                              1123    738   2260  2.506 0.506     0.146     0.040       15     1.8
V1_exvivo                                3968   2537   4098  1.599 0.440     0.131     0.035       46     5.9
V2_exvivo                                3980   2359   4618  1.876 0.553     0.151     0.042       62     7.3
MT_exvivo                                 378    270    420  1.665 0.390     0.120     0.017        3     0.3
perirhinal_exvivo                         211    168    469  2.413 0.792     0.088     0.013        1     0.1
entorhinal_exvivo                         321    242    925  3.156 0.922     0.120     0.022        2     0.3
