# Supplementary material for: Computer assisted diagnosis of Alzheimer’s disease using statistical likelihood-ratio test
Source: PLoS One. 2023 Feb 17;18(2):e0279574. doi: 10.1371/journal.pone.0279574 (PMC9937475; doi:10.1371/journal.pone.0279574)
Supplement: S3 File — (ZIP) [file pone.0279574.s003.zip › AD_Results_MIRIAD/miriad_194_1/stats/lh.curv.stats]

Raw <mean> +- <std> (using 'lh.curv'):                -0.03908 +- 0.1798 
       Raw Min:                                       -1.90048 at vertex 75239   
       Raw Max:                                        2.25550 at vertex 81237   
       Raw Curvature Calculation Type:                discrete
       Raw Mean Vertex Separation (Whole Surface):     0.83472 +- 0.23031 mm
       Raw Total Surface Area:                     67156.80469 mm^2
       Raw Total Number of Vertices:                    114932
       Raw Average Vertex Area (Whole Surface):        0.58432 mm^2
       Raw Natural Surface Integral:               -1211.90491
       Raw Rectified Surface Integral:              8664.77051
       Raw Positive Surface Integral:               3726.43262
       Raw Negative Surface Integral:               4938.33740
       Raw Mean Natural Surface Integral:             -0.01054 across 114932 (100.00%) vertices
       Raw Mean Rectified Surface Integral:            0.07539 across 114932 (100.00%) vertices
       Raw Mean Positive Surface Integral:             0.07129 across 52273 (45.48%) vertices
       Raw Mean Negative Surface Integral:             0.07881 across 62659 (54.52%) vertices
       Raw AreaNorm Natural Surface Integral:         -0.01805 across 67156.773438 (100.00%) mm^2
       Raw AreaNorm Rectified Surface Integral:        0.12902 across 67156.773438 (100.00%) mm^2
       Raw AreaNorm Positive Surface Integral:         0.11103 across 33561.050781 (49.97%) mm^2
       Raw AreaNorm Negative Surface Integral:         0.14699 across 33595.882812 (50.03%) mm^2

Raw <mean> +- <std> (using 'lh.sulc'):                -0.00000 +- 5.1729 
       Raw Min:                                      -12.89313 at vertex 7088    
       Raw Max:                                       16.52236 at vertex 45365   
       Raw Curvature Calculation Type:                discrete
       Raw Mean Vertex Separation (Whole Surface):     0.83472 +- 0.23031 mm
       Raw Total Surface Area:                     67156.80469 mm^2
       Raw Total Number of Vertices:                    114932
       Raw Average Vertex Area (Whole Surface):        0.58432 mm^2
       Raw Natural Surface Integral:               31106.12305
       Raw Rectified Surface Integral:            282137.62500
       Raw Positive Surface Integral:             156621.87500
       Raw Negative Surface Integral:             125515.75000
       Raw Mean Natural Surface Integral:              0.27065 across 114932 (100.00%) vertices
       Raw Mean Rectified Surface Integral:            2.45482 across 114932 (100.00%) vertices
       Raw Mean Positive Surface Integral:             2.94712 across 53144 (46.24%) vertices
       Raw Mean Negative Surface Integral:             2.03139 across 61788 (53.76%) vertices
       Raw AreaNorm Natural Surface Integral:          0.46319 across 67156.773438 (100.00%) mm^2
       Raw AreaNorm Rectified Surface Integral:        4.20118 across 67156.773438 (100.00%) mm^2
       Raw AreaNorm Positive Surface Integral:         4.68868 across 33404.226562 (49.74%) mm^2
       Raw AreaNorm Negative Surface Integral:         3.71869 across 33752.722656 (50.26%) mm^2

K <mean> +- <std> (using 'lh.smoothwm'):               0.20400 +- 8.0329 mm^-2
         K Min:                                      -45.23078 at vertex 42364   
         K Max:                                     1588.43262 at vertex 75239   
         K Curvature Calculation Type:                discrete
         K Mean Vertex Separation (Whole Surface):     0.83472 +- 0.23031 mm
         K Total Surface Area:                     67156.80469 mm^2
         K Total Number of Vertices:                    114932
         K Average Vertex Area (Whole Surface):        0.58432 mm^2
         K Natural Surface Integral:                  12.56636
         K Rectified Surface Integral:              4343.25488
         K Positive Surface Integral:               2177.91064
         K Negative Surface Integral:               2165.34424
         K Mean Natural Surface Integral:              0.00011 across 114932 (100.00%) vertices
         K Mean Rectified Surface Integral:            0.03779 across 114932 (100.00%) vertices
         K Mean Positive Surface Integral:             0.04293 across 50732 (44.14%) vertices
         K Mean Negative Surface Integral:             0.03373 across 64200 (55.86%) vertices
         K AreaNorm Natural Surface Integral:          0.00019 across 67156.773438 (100.00%) mm^2
         K AreaNorm Rectified Surface Integral:        0.06467 across 67156.773438 (100.00%) mm^2
         K AreaNorm Positive Surface Integral:         0.09626 across 22625.253906 (33.69%) mm^2
         K AreaNorm Negative Surface Integral:         0.04863 across 44531.230469 (66.31%) mm^2

H <mean> +- <std> (using 'lh.smoothwm'):              -0.06304 +- 0.7870 mm^-1
         H Min:                                      -54.63169 at vertex 75239   
         H Max:                                       49.03561 at vertex 77747   
         H Curvature Calculation Type:                discrete
         H Mean Vertex Separation (Whole Surface):     0.83472 +- 0.23031 mm
         H Total Surface Area:                     67156.80469 mm^2
         H Total Number of Vertices:                    114932
         H Average Vertex Area (Whole Surface):        0.58432 mm^2
         H Natural Surface Integral:               -1270.57422
         H Rectified Surface Integral:             11567.60840
         H Positive Surface Integral:               5148.51709
         H Negative Surface Integral:               6419.09131
         H Mean Natural Surface Integral:             -0.01106 across 114932 (100.00%) vertices
         H Mean Rectified Surface Integral:            0.10065 across 114932 (100.00%) vertices
         H Mean Positive Surface Integral:             0.09297 across 55376 (48.18%) vertices
         H Mean Negative Surface Integral:             0.10778 across 59556 (51.82%) vertices
         H AreaNorm Natural Surface Integral:         -0.01892 across 67156.773438 (100.00%) mm^2
         H AreaNorm Rectified Surface Integral:        0.17225 across 67156.773438 (100.00%) mm^2
         H AreaNorm Positive Surface Integral:         0.14690 across 35046.992188 (52.19%) mm^2
         H AreaNorm Negative Surface Integral:         0.19991 across 32109.943359 (47.81%) mm^2

k1 <mean> +- <std> (using 'lh.smoothwm'):             -0.13056 +- 1.4178 mm^-1
        k1 Min:                                      -91.99730 at vertex 75239   
        k1 Max:                                       84.24299 at vertex 77747   
        k1 Curvature Calculation Type:                discrete
        k1 Mean Vertex Separation (Whole Surface):     0.83472 +- 0.23031 mm
        k1 Total Surface Area:                     67156.80469 mm^2
        k1 Total Number of Vertices:                    114932
        k1 Average Vertex Area (Whole Surface):        0.58432 mm^2
        k1 Natural Surface Integral:               -3136.57861
        k1 Rectified Surface Integral:             25990.16797
        k1 Positive Surface Integral:              11426.79395
        k1 Negative Surface Integral:              14563.37305
        k1 Mean Natural Surface Integral:             -0.02729 across 114932 (100.00%) vertices
        k1 Mean Rectified Surface Integral:            0.22614 across 114932 (100.00%) vertices
        k1 Mean Positive Surface Integral:             0.20635 across 55376 (48.18%) vertices
        k1 Mean Negative Surface Integral:             0.24453 across 59556 (51.82%) vertices
        k1 AreaNorm Natural Surface Integral:         -0.04671 across 67156.773438 (100.00%) mm^2
        k1 AreaNorm Rectified Surface Integral:        0.38701 across 67156.773438 (100.00%) mm^2
        k1 AreaNorm Positive Surface Integral:         0.32604 across 35046.992188 (52.19%) mm^2
        k1 AreaNorm Negative Surface Integral:         0.45355 across 32109.943359 (47.81%) mm^2

k2 <mean> +- <std> (using 'lh.smoothwm'):              0.00449 +- 0.2410 mm^-1
        k2 Min:                                      -17.26608 at vertex 75239   
        k2 Max:                                       22.19771 at vertex 81237   
        k2 Curvature Calculation Type:                discrete
        k2 Mean Vertex Separation (Whole Surface):     0.83472 +- 0.23031 mm
        k2 Total Surface Area:                     67156.80469 mm^2
        k2 Total Number of Vertices:                    114932
        k2 Average Vertex Area (Whole Surface):        0.58432 mm^2
        k2 Natural Surface Integral:                 595.43030
        k2 Rectified Surface Integral:              6871.45068
        k2 Positive Surface Integral:               3733.44043
        k2 Negative Surface Integral:               3138.01025
        k2 Mean Natural Surface Integral:              0.00518 across 114932 (100.00%) vertices
        k2 Mean Rectified Surface Integral:            0.05979 across 114932 (100.00%) vertices
        k2 Mean Positive Surface Integral:             0.06128 across 60924 (53.01%) vertices
        k2 Mean Negative Surface Integral:             0.05810 across 54008 (46.99%) vertices
        k2 AreaNorm Natural Surface Integral:          0.00887 across 67156.773438 (100.00%) mm^2
        k2 AreaNorm Rectified Surface Integral:        0.10232 across 67156.773438 (100.00%) mm^2
        k2 AreaNorm Positive Surface Integral:         0.10531 across 35452.468750 (52.79%) mm^2
        k2 AreaNorm Negative Surface Integral:         0.09898 across 31704.439453 (47.21%) mm^2

S <mean> +- <std> (using 'lh.smoothwm'):               1.67722 +- 33.5344 mm^-2
         S Min:                                        0.00000 at vertex 256     
         S Max:                                     5584.75488 at vertex 75239   
         S Curvature Calculation Type:                discrete
         S Mean Vertex Separation (Whole Surface):     0.83472 +- 0.23031 mm
         S Total Surface Area:                     67156.80469 mm^2
         S Total Number of Vertices:                    114932
         S Average Vertex Area (Whole Surface):        0.58432 mm^2
         S Natural Surface Integral:               25472.21484
         S Rectified Surface Integral:             25472.21484
         S Positive Surface Integral:              25472.21484
         S Negative Surface Integral:                  0.00000
         S Mean Natural Surface Integral:              0.22163 across 114932 (100.00%) vertices
         S Mean Rectified Surface Integral:            0.22163 across 114932 (100.00%) vertices
         S Mean Positive Surface Integral:             0.22163 across 114932 (100.00%) vertices
         S Mean Negative Surface Integral:             0.00000 across 0 (00.00%) vertices
         S AreaNorm Natural Surface Integral:          0.37929 across 67156.773438 (100.00%) mm^2
         S AreaNorm Rectified Surface Integral:        0.37929 across 67156.773438 (100.00%) mm^2
         S AreaNorm Positive Surface Integral:         0.37929 across 67156.773438 (100.00%) mm^2
         S AreaNorm Negative Surface Integral:         0.00000 across 0.000000 (00.00%) mm^2

C <mean> +- <std> (using 'lh.smoothwm'):               0.45156 +- 0.9158 mm^-2
         C Min:                                        0.00277 at vertex 59254   
         C Max:                                       66.18769 at vertex 75239   
         C Curvature Calculation Type:                discrete
         C Mean Vertex Separation (Whole Surface):     0.83472 +- 0.23031 mm
         C Total Surface Area:                     67156.80469 mm^2
         C Total Number of Vertices:                    114932
         C Average Vertex Area (Whole Surface):        0.58432 mm^2
         C Natural Surface Integral:               19395.56055
         C Rectified Surface Integral:             19395.56055
         C Positive Surface Integral:              19395.56055
         C Negative Surface Integral:                  0.00000
         C Mean Natural Surface Integral:              0.16876 across 114932 (100.00%) vertices
         C Mean Rectified Surface Integral:            0.16876 across 114932 (100.00%) vertices
         C Mean Positive Surface Integral:             0.16876 across 114932 (100.00%) vertices
         C Mean Negative Surface Integral:             0.00000 across 0 (00.00%) vertices
         C AreaNorm Natural Surface Integral:          0.28881 across 67156.773438 (100.00%) mm^2
         C AreaNorm Rectified Surface Integral:        0.28881 across 67156.773438 (100.00%) mm^2
         C AreaNorm Positive Surface Integral:         0.28881 across 67156.773438 (100.00%) mm^2
         C AreaNorm Negative Surface Integral:         0.00000 across 0.000000 (00.00%) mm^2

BE <mean> +- <std> (using 'lh.smoothwm'):              2.08517 +- 46.7744 mm^-2
        BE Min:                                        0.00002 at vertex 59254   
        BE Max:                                     8761.62012 at vertex 75239   
        BE Curvature Calculation Type:                discrete
        BE Mean Vertex Separation (Whole Surface):     0.83472 +- 0.23031 mm
        BE Total Surface Area:                     67156.80469 mm^2
        BE Total Number of Vertices:                    114932
        BE Average Vertex Area (Whole Surface):        0.58432 mm^2
        BE Natural Surface Integral:               25496.56836
        BE Rectified Surface Integral:             25496.56836
        BE Positive Surface Integral:              25496.56836
        BE Negative Surface Integral:                  0.00000
        BE Mean Natural Surface Integral:              0.22184 across 114932 (100.00%) vertices
        BE Mean Rectified Surface Integral:            0.22184 across 114932 (100.00%) vertices
        BE Mean Positive Surface Integral:             0.22184 across 114932 (100.00%) vertices
        BE Mean Negative Surface Integral:             0.00000 across 0 (00.00%) vertices
        BE AreaNorm Natural Surface Integral:          0.37966 across 67156.773438 (100.00%) mm^2
        BE AreaNorm Rectified Surface Integral:        0.37966 across 67156.773438 (100.00%) mm^2
        BE AreaNorm Positive Surface Integral:         0.37966 across 67156.773438 (100.00%) mm^2
        BE AreaNorm Negative Surface Integral:         0.00000 across 0.000000 (00.00%) mm^2

FI <mean> +- <std> (using 'lh.smoothwm'):              1.75520 +- 38.5720 mm^-2
        FI Min:                                        0.00000 at vertex 256     
        FI Max:                                     6875.07031 at vertex 75239   
        FI Curvature Calculation Type:                discrete
        FI Mean Vertex Separation (Whole Surface):     0.83472 +- 0.23031 mm
        FI Total Surface Area:                     67156.80469 mm^2
        FI Total Number of Vertices:                    114932
        FI Average Vertex Area (Whole Surface):        0.58432 mm^2
        FI Natural Surface Integral:               19722.85547
        FI Rectified Surface Integral:             19722.85547
        FI Positive Surface Integral:              19722.85547
        FI Negative Surface Integral:                  0.00000
        FI Mean Natural Surface Integral:              0.17160 across 114932 (100.00%) vertices
        FI Mean Rectified Surface Integral:            0.17160 across 114932 (100.00%) vertices
        FI Mean Positive Surface Integral:             0.17160 across 114932 (100.00%) vertices
        FI Mean Negative Surface Integral:             0.00000 across 0 (00.00%) vertices
        FI AreaNorm Natural Surface Integral:          0.29368 across 67156.773438 (100.00%) mm^2
        FI AreaNorm Rectified Surface Integral:        0.29368 across 67156.773438 (100.00%) mm^2
        FI AreaNorm Positive Surface Integral:         0.29368 across 67156.773438 (100.00%) mm^2
        FI AreaNorm Negative Surface Integral:         0.00000 across 0.000000 (00.00%) mm^2

curv -- calculation type:                                discrete
curv -- Folding Index (FI):                            1569.49500
curv -- Intrinsic Curvature Index - positive (ICIp):    173.31262
curv -- Intrinsic Curvature Index - negative (ICIn):    172.31262
curv -- Intrinsic Curvature Index - natural  (ICIt):      1.00000

Mean across 10 curvatures: 5.9450e-01 +- 8.3520e-01
