# Supplementary material for: Computer assisted diagnosis of Alzheimer’s disease using statistical likelihood-ratio test
Source: PLoS One. 2023 Feb 17;18(2):e0279574. doi: 10.1371/journal.pone.0279574 (PMC9937475; doi:10.1371/journal.pone.0279574)
Supplement: S3 File — (ZIP) [file pone.0279574.s003.zip › AD_Results_MIRIAD/miriad_194_1/stats/lh.w-g.pct.stats]

# Title Segmentation Statistics 
# 
# generating_program mri_segstats
# cvs_version $Id: mri_segstats.c,v 1.121 2016/05/31 17:27:11 greve Exp $
# cmdline mri_segstats --in /home/span/acad/xzheng/freesurfer/subjects/miriad_194_AD_F_01_MR_1/surf/lh.w-g.pct.mgh --annot miriad_194_AD_F_01_MR_1 lh aparc --sum /home/span/acad/xzheng/freesurfer/subjects/miriad_194_AD_F_01_MR_1/stats/lh.w-g.pct.stats --snr 
# sysname  Linux
# hostname ada
# machine  x86_64
# user     xzheng
# anatomy_type surface
# 
# SUBJECTS_DIR /home/span/acad/xzheng/freesurfer/subjects
# subjectname miriad_194_AD_F_01_MR_1
# Annot miriad_194_AD_F_01_MR_1 lh aparc
# ColorTable /tmp/mri_segstats.tmp.miriad_194_AD_F_01_MR_1.lh.19.ctab 
# ColorTableTimeStamp 2019/12/20 02:46:56 
# InVolFile  /home/span/acad/xzheng/freesurfer/subjects/miriad_194_AD_F_01_MR_1/surf/lh.w-g.pct.mgh 
# InVolFileTimeStamp  2019/12/20 02:46:55 
# InVolFrame 0 
# Only reporting non-empty segmentations
# VertexArea_mm2 0.636943 
# TableCol  1 ColHeader Index 
# TableCol  1 FieldName Index 
# TableCol  1 Units     NA 
# TableCol  2 ColHeader SegId 
# TableCol  2 FieldName Segmentation Id
# TableCol  2 Units     NA
# TableCol  3 ColHeader NVertices 
# TableCol  3 FieldName Number of Vertices
# TableCol  3 Units     unitless
# TableCol  4 ColHeader Area_mm2
# TableCol  4 FieldName Area
# TableCol  4 Units     mm^2
# TableCol  5 ColHeader StructName
# TableCol  5 FieldName Structure Name
# TableCol  5 Units     NA
# TableCol  6 ColHeader Mean 
# TableCol  6 FieldName Intensity Mean
# TableCol  6 Units     unknown
# TableCol  7 ColHeader StdDev
# TableCol  7 FieldName Itensity StdDev
# TableCol  7 Units     unknown
# TableCol  8 ColHeader Min
# TableCol  8 FieldName Intensity Min
# TableCol  8 Units     unknown
# TableCol  9 ColHeader Max
# TableCol  9 FieldName Intensity Max
# TableCol  9 Units     unknown
# TableCol 10 ColHeader Range
# TableCol 10 FieldName Intensity Range
# TableCol 10 Units     unknown
# TableCol 11 ColHeader SNR
# TableCol 11 FieldName Intensity SNR
# TableCol 11 Units     none
# NRows 35 
# NTableCols 11 
# ColHeaders  Index SegId NVertices Area_mm2 StructName Mean StdDev Min Max Range SNR  
  1 1000      7648     5090.5  unknown                            0.0658     1.1001    -2.0233    28.2575    30.2808     0.0599 
  2 1001       800      524.4  bankssts                          22.4055     7.2320     3.2637    47.1001    43.8364     3.0981 
  3 1002       962      615.2  caudalanteriorcingulate           29.3324     6.7889     3.7246    57.2979    53.5733     4.3206 
  4 1003      2957     1800.2  caudalmiddlefrontal               19.6254     6.7047     0.1149    39.6130    39.4981     2.9271 
  5 1005      2345     1357.0  cuneus                            20.3990     8.7786   -10.5021    50.6703    61.1724     2.3237 
  6 1006       621      437.5  entorhinal                        19.4686     8.8533   -18.2492    40.8369    59.0861     2.1990 
  7 1007      3705     2553.4  fusiform                          23.3646     7.5953    -6.3945    48.4236    54.8181     3.0762 
  8 1008      3803     2396.9  inferiorparietal                  20.2759     7.1158    -6.7832    50.6917    57.4749     2.8494 
  9 1009      3679     2470.5  inferiortemporal                  23.6668     7.8109    -5.7405    56.7596    62.5001     3.0300 
 10 1010      1409      859.1  isthmuscingulate                  22.4075     9.9088   -47.7953    52.9193   100.7146     2.2614 
 11 1011      6325     3743.9  lateraloccipital                  20.7638     8.1991   -16.1500    51.3605    67.5105     2.5325 
 12 1012      3577     2314.5  lateralorbitofrontal              25.3090     7.9257    -2.1139    51.8883    54.0022     3.1933 
 13 1013      3822     2454.9  lingual                           20.6552    10.3073   -64.8277    71.3077   136.1354     2.0039 
 14 1014      2980     1878.4  medialorbitofrontal               23.4564     8.6360   -15.6178    54.1955    69.8133     2.7161 
 15 1015      2986     2069.9  middletemporal                    24.3383     6.6413    -9.6602    44.9551    54.6153     3.6647 
 16 1016       850      568.1  parahippocampal                   24.8561     7.6660    -2.8821    60.5286    63.4107     3.2424 
 17 1017      2138     1262.0  paracentral                       15.8016     7.3941    -4.0651    45.1726    49.2377     2.1370 
 18 1018      2041     1339.1  parsopercularis                   21.9839     6.4360     4.0453    50.1786    46.1333     3.4158 
 19 1019       857      589.2  parsorbitalis                     24.6007     6.8242     4.2694    42.2682    37.9988     3.6049 
 20 1020      1996     1317.9  parstriangularis                  22.2493     7.0460     1.4516    45.6931    44.2415     3.1577 
 21 1021      2230     1495.3  pericalcarine                     19.2619     8.0043    -5.6185    49.0284    54.6469     2.4065 
 22 1022      5902     3685.2  postcentral                       18.8157     6.0996    -4.7833    43.9385    48.7218     3.0847 
 23 1023      1440      921.0  posteriorcingulate                25.1054     6.8513     0.2867    56.3278    56.0411     3.6643 
 24 1024      6609     4028.4  precentral                        18.1420     7.1372    -5.3094    52.5681    57.8775     2.5419 
 25 1025      4393     2784.4  precuneus                         18.3916     9.2845   -76.8016    49.2442   126.0457     1.9809 
 26 1026      1142      668.1  rostralanteriorcingulate          22.2213     8.7312   -20.4326    52.2875    72.7201     2.5450 
 27 1027      6831     4484.0  rostralmiddlefrontal              23.0087     7.6871    -5.1960    49.6027    54.7987     2.9932 
 28 1028     10181     6350.0  superiorfrontal                   20.7772     7.2002    -4.3261    48.2083    52.5344     2.8856 
 29 1029      6757     4117.7  superiorparietal                  19.2351     6.9234   -19.7284    50.7289    70.4573     2.7783 
 30 1030      4948     3268.7  superiortemporal                  23.5079     7.0960    -2.9385    46.3299    49.2684     3.3128 
 31 1031      3659     2364.2  supramarginal                     20.3315     6.6547    -6.0773    44.1123    50.1896     3.0552 
 32 1032       360      190.1  frontalpole                       18.6506     7.2687    -1.0967    39.8100    40.9067     2.5659 
 33 1033       676      467.1  temporalpole                      26.6706     6.5655     3.6401    48.8648    45.2247     4.0623 
 34 1034       731      385.0  transversetemporal                15.6752     6.1590   -23.8516    43.7698    67.6214     2.5451 
 35 1035      3572     2353.4  insula                            21.5444     9.5597   -38.4786    74.9150   113.3936     2.2537 
