# Supplementary material for: Computer assisted diagnosis of Alzheimer’s disease using statistical likelihood-ratio test
Source: PLoS One. 2023 Feb 17;18(2):e0279574. doi: 10.1371/journal.pone.0279574 (PMC9937475; doi:10.1371/journal.pone.0279574)
Supplement: S3 File — (ZIP) [file pone.0279574.s003.zip › AD_Results_MIRIAD/miriad_194_1/stats/rh.aparc.a2009s.stats]

# Table of FreeSurfer cortical parcellation anatomical statistics 
# 
# CreationTime 2019/12/19-15:45:18-GMT
# generating_program mris_anatomical_stats
# cvs_version $Id: mris_anatomical_stats.c,v 1.79 2016/03/14 15:15:34 greve Exp $
# mrisurf.c-cvs_version $Id: mrisurf.c,v 1.781.2.6 2016/12/27 16:47:14 zkaufman Exp $
# cmdline mris_anatomical_stats -th3 -mgz -cortex ../label/rh.cortex.label -f ../stats/rh.aparc.a2009s.stats -b -a ../label/rh.aparc.a2009s.annot -c ../label/aparc.annot.a2009s.ctab miriad_194_AD_F_01_MR_1 rh white 
# sysname  Linux
# hostname ada
# machine  x86_64
# user     xzheng
# 
# SUBJECTS_DIR /home/span/acad/xzheng/freesurfer/subjects
# anatomy_type surface
# subjectname miriad_194_AD_F_01_MR_1
# hemi rh
# AnnotationFile ../label/rh.aparc.a2009s.annot
# AnnotationFileTimeStamp 2019/12/20 02:44:48
# Measure Cortex, NumVert, Number of Vertices, 104699, unitless
# Measure Cortex, WhiteSurfArea, White Surface Total Area, 67843.6, mm^2
# Measure Cortex, MeanThickness, Mean Thickness, 1.97509, mm
# Measure BrainSeg, BrainSegVol, Brain Segmentation Volume, 932135.000000, mm^3
# Measure BrainSegNotVent, BrainSegVolNotVent, Brain Segmentation Volume Without Ventricles, 867719.000000, mm^3
# Measure BrainSegNotVentSurf, BrainSegVolNotVentSurf, Brain Segmentation Volume Without Ventricles from Surf, 867255.957581, mm^3
# Measure Cortex, CortexVol Total cortical gray matter volume, 304918.622411, mm^3
# Measure SupraTentorial, SupraTentorialVol, Supratentorial volume, 808108.957581, mm^3
# Measure SupraTentorialNotVent, SupraTentorialVolNotVent, Supratentorial volume, 747603.957581, mm^3
# Measure EstimatedTotalIntraCranialVol, eTIV, Estimated Total Intracranial Volume, 1482715.807313, mm^3
# NTableCols 10
# TableCol  1 ColHeader StructName
# TableCol  1 FieldName Structure Name
# TableCol  1 Units     NA
# TableCol  2 ColHeader NumVert
# TableCol  2 FieldName Number of Vertices
# TableCol  2 Units     unitless
# TableCol  3 ColHeader SurfArea
# TableCol  3 FieldName Surface Area
# TableCol  3 Units     mm^2
# TableCol  4 ColHeader GrayVol
# TableCol  4 FieldName Gray Matter Volume
# TableCol  4 Units     mm^3
# TableCol  5 ColHeader ThickAvg 
# TableCol  5 FieldName Average Thickness
# TableCol  5 Units     mm
# TableCol  6 ColHeader ThickStd
# TableCol  6 FieldName Thickness StdDev
# TableCol  6 Units     mm 
# TableCol  7 ColHeader MeanCurv
# TableCol  7 FieldName Integrated Rectified Mean Curvature
# TableCol  7 Units     mm^-1
# TableCol  8 ColHeader GausCurv 
# TableCol  8 FieldName Integrated Rectified Gaussian Curvature
# TableCol  8 Units     mm^-2
# TableCol  9 ColHeader  FoldInd
# TableCol  9 FieldName  Folding Index 
# TableCol  9 Units      unitless 
# TableCol 10 ColHeader CurvInd
# TableCol 10 FieldName Intrinsic Curvature Index
# TableCol 10 Units     unitless
# ColHeaders StructName NumVert SurfArea GrayVol ThickAvg ThickStd MeanCurv GausCurv FoldInd CurvInd
G&S_frontomargin                          951    630   1392  2.047 0.655     0.132     0.027       12     1.0
G&S_occipital_inf                        1128    698   1542  1.961 0.640     0.145     0.030       16     1.5
G&S_paracentral                          1524    887   1694  1.754 0.461     0.105     0.024       12     1.6
G&S_subcentral                           1167    745   1808  2.182 0.585     0.120     0.027       12     1.3
G&S_transv_frontopol                     1130    793   2353  2.354 0.656     0.159     0.058       21     2.8
G&S_cingul-Ant                           2597   1729   4418  2.577 0.642     0.134     0.031       29     3.3
G&S_cingul-Mid-Ant                       1096    747   1753  2.278 0.674     0.127     0.023       13     1.1
G&S_cingul-Mid-Post                      1121    761   1715  2.150 0.608     0.104     0.020        7     0.9
G_cingul-Post-dorsal                      380    218    586  2.144 0.487     0.112     0.031        5     0.4
G_cingul-Post-ventral                     258    145    484  2.410 0.846     0.103     0.025        3     0.2
G_cuneus                                 2258   1392   2581  1.654 0.453     0.137     0.037       27     3.7
G_front_inf-Opercular                    1302    792   2301  2.245 0.528     0.128     0.040       16     1.8
G_front_inf-Orbital                       457    262   1033  2.658 0.603     0.134     0.036        6     0.8
G_front_inf-Triangul                      966    563   1859  2.531 0.557     0.123     0.032       11     1.3
G_front_middle                           3977   2457   6399  2.028 0.607     0.141     0.045       63     7.5
G_front_sup                              6353   3874  11801  2.407 0.636     0.127     0.033       71     8.4
G_Ins_lg&S_cent_ins                       568    371   1268  3.346 0.951     0.131     0.053        8     1.4
G_insular_short                           857    541   2016  3.117 1.213     0.113     0.045       10     1.4
G_occipital_middle                       1838   1017   2106  1.760 0.403     0.130     0.037       26     2.8
G_occipital_sup                          1538    905   1574  1.588 0.394     0.127     0.034       20     2.2
G_oc-temp_lat-fusifor                    1660   1033   2960  2.259 0.581     0.134     0.030       26     1.9
G_oc-temp_med-Lingual                    2408   1464   3576  1.959 0.640     0.138     0.039       36     4.1
G_oc-temp_med-Parahip                     999    689   2054  2.424 0.847     0.097     0.017        6     0.7
G_orbital                                2254   1538   5199  2.619 0.699     0.151     0.046       41     3.8
G_pariet_inf-Angular                     2013   1154   2642  1.900 0.519     0.132     0.040       32     3.0
G_pariet_inf-Supramar                    1948   1210   2813  1.956 0.549     0.123     0.031       22     2.7
G_parietal_sup                           2054   1190   2027  1.552 0.415     0.116     0.031       26     2.5
G_postcentral                            1816   1046   2091  1.686 0.445     0.108     0.026       17     1.9
G_precentral                             2560   1407   3250  1.944 0.627     0.099     0.026       19     3.0
G_precuneus                              2283   1275   2327  1.598 0.365     0.133     0.037       37     3.4
G_rectus                                  863    586   1641  2.096 0.694     0.134     0.030       15     1.0
G_subcallosal                             171    111    350  3.056 0.339     0.095     0.021        1     0.1
G_temp_sup-G_T_transv                     429    226    528  1.944 0.412     0.083     0.016        3     0.2
G_temp_sup-Lateral                       1594    965   3590  2.612 0.645     0.128     0.034       22     2.3
G_temp_sup-Plan_polar                     635    479   1465  2.903 0.681     0.114     0.024        6     0.5
G_temp_sup-Plan_tempo                     692    452    843  1.741 0.501     0.102     0.022        5     0.6
G_temporal_inf                           1831   1180   3653  2.346 0.656     0.142     0.034       29     2.5
G_temporal_middle                        2178   1429   4077  2.217 0.607     0.155     0.044       42     4.0
Lat_Fis-ant-Horizont                      291    206    301  1.767 0.396     0.116     0.025        2     0.3
Lat_Fis-ant-Vertical                      253    179    285  1.892 0.341     0.128     0.023        2     0.3
Lat_Fis-post                             1278    858   1382  1.755 0.534     0.102     0.018        6     1.0
Pole_occipital                           3230   2021   3661  1.678 0.583     0.145     0.040       46     5.5
Pole_temporal                            1705   1274   5695  3.090 0.729     0.162     0.043       31     3.1
S_calcarine                              1486   1287   1763  1.602 0.546     0.157     0.033       20     2.1
S_central                                2830   1993   2478  1.405 0.357     0.103     0.018       15     2.2
S_cingul-Marginalis                      1310    894   1198  1.432 0.431     0.085     0.013        5     0.7
S_circular_insula_ant                     479    346    725  2.449 0.511     0.126     0.026        3     0.5
S_circular_insula_inf                    1293    874   1640  2.128 0.688     0.081     0.013        5     0.8
S_circular_insula_sup                    1098    775   1591  2.328 0.659     0.100     0.018        5     0.9
S_collat_transv_ant                       883    616   1177  2.018 0.580     0.113     0.020        7     0.7
S_collat_transv_post                      295    187    298  1.684 0.423     0.153     0.040        5     0.4
S_front_inf                              1955   1312   2204  1.747 0.458     0.116     0.025       15     1.9
S_front_middle                           2083   1442   2356  1.659 0.506     0.129     0.030       22     2.4
S_front_sup                              2104   1444   2393  1.728 0.551     0.093     0.018        9     1.6
S_interm_prim-Jensen                      255    178    218  1.419 0.268     0.116     0.031        1     0.3
S_intrapariet&P_trans                    2301   1518   1994  1.398 0.350     0.101     0.019       18     1.8
S_oc_middle&Lunatus                       721    482    568  1.478 0.346     0.131     0.030        8     0.9
S_oc_sup&transversal                     1000    663    907  1.428 0.303     0.117     0.022        9     0.9
S_occipital_ant                           403    274    382  1.504 0.379     0.113     0.019        3     0.3
S_oc-temp_lat                             739    512    811  1.641 0.419     0.130     0.029        8     0.8
S_oc-temp_med&Lingual                    1498   1158   1776  1.753 0.550     0.123     0.025       17     1.4
S_orbital_lateral                         392    265    452  1.782 0.477     0.130     0.030        3     0.5
S_orbital_med-olfact                      649    480    837  2.157 0.569     0.117     0.015        5     0.4
S_orbital-H_Shaped                       1240    839   1881  2.326 0.644     0.140     0.031       13     1.5
S_parieto_occipital                      1530   1027   1377  1.447 0.285     0.127     0.027       14     1.8
S_pericallosal                            917    553    813  2.081 0.989     0.126     0.021       15     0.7
S_postcentral                            2066   1393   1834  1.402 0.331     0.115     0.025       15     2.2
S_precentral-inf-part                    1684   1109   1919  1.856 0.483     0.103     0.020       11     1.5
S_precentral-sup-part                    1034    736    965  1.506 0.322     0.108     0.019        7     0.8
S_suborbital                              344    253    585  2.786 0.601     0.136     0.022        4     0.3
S_subparietal                             818    542    838  1.546 0.437     0.127     0.028        7     0.8
S_temporal_inf                            684    476    878  2.068 0.544     0.146     0.032       10     0.8
S_temporal_sup                           3694   2515   4130  1.690 0.493     0.108     0.024       25     3.7
S_temporal_transverse                     303    200    311  1.624 0.488     0.105     0.019        1     0.3
