# Supplementary material for: Computer assisted diagnosis of Alzheimer’s disease using statistical likelihood-ratio test
Source: PLoS One. 2023 Feb 17;18(2):e0279574. doi: 10.1371/journal.pone.0279574 (PMC9937475; doi:10.1371/journal.pone.0279574)
Supplement: S3 File — (ZIP) [file pone.0279574.s003.zip › AD_Results_MIRIAD/miriad_194_1/stats/rh.aparc.DKTatlas.stats]

# Table of FreeSurfer cortical parcellation anatomical statistics 
# 
# CreationTime 2019/12/19-15:46:33-GMT
# generating_program mris_anatomical_stats
# cvs_version $Id: mris_anatomical_stats.c,v 1.79 2016/03/14 15:15:34 greve Exp $
# mrisurf.c-cvs_version $Id: mrisurf.c,v 1.781.2.6 2016/12/27 16:47:14 zkaufman Exp $
# cmdline mris_anatomical_stats -th3 -mgz -cortex ../label/rh.cortex.label -f ../stats/rh.aparc.DKTatlas.stats -b -a ../label/rh.aparc.DKTatlas.annot -c ../label/aparc.annot.DKTatlas.ctab miriad_194_AD_F_01_MR_1 rh white 
# sysname  Linux
# hostname ada
# machine  x86_64
# user     xzheng
# 
# SUBJECTS_DIR /home/span/acad/xzheng/freesurfer/subjects
# anatomy_type surface
# subjectname miriad_194_AD_F_01_MR_1
# hemi rh
# AnnotationFile ../label/rh.aparc.DKTatlas.annot
# AnnotationFileTimeStamp 2019/12/20 02:46:02
# Measure Cortex, NumVert, Number of Vertices, 104699, unitless
# Measure Cortex, WhiteSurfArea, White Surface Total Area, 67843.6, mm^2
# Measure Cortex, MeanThickness, Mean Thickness, 1.97509, mm
# Measure BrainSeg, BrainSegVol, Brain Segmentation Volume, 932135.000000, mm^3
# Measure BrainSegNotVent, BrainSegVolNotVent, Brain Segmentation Volume Without Ventricles, 867719.000000, mm^3
# Measure BrainSegNotVentSurf, BrainSegVolNotVentSurf, Brain Segmentation Volume Without Ventricles from Surf, 867255.957581, mm^3
# Measure Cortex, CortexVol Total cortical gray matter volume, 304918.622411, mm^3
# Measure SupraTentorial, SupraTentorialVol, Supratentorial volume, 808108.957581, mm^3
# Measure SupraTentorialNotVent, SupraTentorialVolNotVent, Supratentorial volume, 747603.957581, mm^3
# Measure EstimatedTotalIntraCranialVol, eTIV, Estimated Total Intracranial Volume, 1482715.807313, mm^3
# NTableCols 10
# TableCol  1 ColHeader StructName
# TableCol  1 FieldName Structure Name
# TableCol  1 Units     NA
# TableCol  2 ColHeader NumVert
# TableCol  2 FieldName Number of Vertices
# TableCol  2 Units     unitless
# TableCol  3 ColHeader SurfArea
# TableCol  3 FieldName Surface Area
# TableCol  3 Units     mm^2
# TableCol  4 ColHeader GrayVol
# TableCol  4 FieldName Gray Matter Volume
# TableCol  4 Units     mm^3
# TableCol  5 ColHeader ThickAvg 
# TableCol  5 FieldName Average Thickness
# TableCol  5 Units     mm
# TableCol  6 ColHeader ThickStd
# TableCol  6 FieldName Thickness StdDev
# TableCol  6 Units     mm 
# TableCol  7 ColHeader MeanCurv
# TableCol  7 FieldName Integrated Rectified Mean Curvature
# TableCol  7 Units     mm^-1
# TableCol  8 ColHeader GausCurv 
# TableCol  8 FieldName Integrated Rectified Gaussian Curvature
# TableCol  8 Units     mm^-2
# TableCol  9 ColHeader  FoldInd
# TableCol  9 FieldName  Folding Index 
# TableCol  9 Units      unitless 
# TableCol 10 ColHeader CurvInd
# TableCol 10 FieldName Intrinsic Curvature Index
# TableCol 10 Units     unitless
# ColHeaders StructName NumVert SurfArea GrayVol ThickAvg ThickStd MeanCurv GausCurv FoldInd CurvInd
caudalanteriorcingulate                   750    496   1209  2.566 0.718     0.142     0.019       14     0.6
caudalmiddlefrontal                      3475   2190   4674  1.973 0.614     0.114     0.028       32     4.1
cuneus                                   2740   1703   3016  1.637 0.455     0.127     0.034       28     4.1
entorhinal                                453    314    897  2.329 0.829     0.095     0.017        2     0.4
fusiform                                 2980   2043   4849  2.143 0.645     0.135     0.026       41     3.0
inferiorparietal                         5269   3243   5857  1.685 0.496     0.128     0.034       67     7.5
inferiortemporal                         3900   2633   7479  2.288 0.752     0.138     0.033       52     5.3
isthmuscingulate                         1102    645   1271  1.808 0.764     0.092     0.023        9     0.8
lateraloccipital                         6098   3729   7026  1.744 0.545     0.137     0.035       79     8.7
lateralorbitofrontal                     3910   2681   7110  2.410 0.648     0.139     0.035       54     5.3
lingual                                  3722   2374   4837  1.808 0.601     0.137     0.036       51     5.9
medialorbitofrontal                      1983   1390   3723  2.409 0.742     0.135     0.028       30     2.2
middletemporal                           4092   2783   7054  2.129 0.668     0.144     0.037       64     6.3
parahippocampal                           811    550   1372  2.226 0.789     0.083     0.015        5     0.5
paracentral                              2548   1528   3034  1.899 0.688     0.094     0.018       15     2.0
parsopercularis                          2135   1377   3090  2.079 0.533     0.118     0.030       20     2.5
parsorbitalis                             899    581   1676  2.500 0.698     0.146     0.038       13     1.4
parstriangularis                         1962   1267   3302  2.256 0.642     0.122     0.030       19     2.3
pericalcarine                            1752   1497   1997  1.412 0.408     0.163     0.038       26     3.0
postcentral                              5734   3657   6516  1.664 0.543     0.108     0.024       44     5.7
posteriorcingulate                       1269    831   2003  2.198 0.650     0.123     0.024       15     1.2
precentral                               6428   4036   7403  1.782 0.578     0.104     0.023       46     6.4
precuneus                                4681   2858   4649  1.576 0.415     0.129     0.032       61     5.9
rostralanteriorcingulate                  753    470   1322  2.913 0.599     0.104     0.022        6     0.6
rostralmiddlefrontal                     5653   3765   7682  1.790 0.552     0.141     0.038       76     8.8
superiorfrontal                         11683   7636  19406  2.223 0.673     0.126     0.033      123    15.6
superiorparietal                         4936   3014   4496  1.468 0.377     0.111     0.026       52     5.1
superiortemporal                         5994   4023  11029  2.295 0.787     0.112     0.026       57     6.4
supramarginal                            3599   2352   4445  1.781 0.519     0.118     0.029       32     4.6
transversetemporal                        504    285    569  1.745 0.346     0.095     0.019        3     0.4
insula                                   2884   1892   5400  2.786 1.046     0.105     0.030       24     3.4
