# Supplementary material for: Computer assisted diagnosis of Alzheimer’s disease using statistical likelihood-ratio test
Source: PLoS One. 2023 Feb 17;18(2):e0279574. doi: 10.1371/journal.pone.0279574 (PMC9937475; doi:10.1371/journal.pone.0279574)
Supplement: S3 File — (ZIP) [file pone.0279574.s003.zip › AD_Results_MIRIAD/miriad_194_1/stats/rh.aparc.pial.stats]

# Table of FreeSurfer cortical parcellation anatomical statistics 
# 
# CreationTime 2019/12/19-15:43:58-GMT
# generating_program mris_anatomical_stats
# cvs_version $Id: mris_anatomical_stats.c,v 1.79 2016/03/14 15:15:34 greve Exp $
# mrisurf.c-cvs_version $Id: mrisurf.c,v 1.781.2.6 2016/12/27 16:47:14 zkaufman Exp $
# cmdline mris_anatomical_stats -th3 -mgz -cortex ../label/rh.cortex.label -f ../stats/rh.aparc.pial.stats -b -a ../label/rh.aparc.annot -c ../label/aparc.annot.ctab miriad_194_AD_F_01_MR_1 rh pial 
# sysname  Linux
# hostname ada
# machine  x86_64
# user     xzheng
# 
# SUBJECTS_DIR /home/span/acad/xzheng/freesurfer/subjects
# anatomy_type surface
# subjectname miriad_194_AD_F_01_MR_1
# hemi rh
# AnnotationFile ../label/rh.aparc.annot
# AnnotationFileTimeStamp 2019/12/20 02:18:50
# Measure Cortex, NumVert, Number of Vertices, 104648, unitless
# Measure Cortex, PialSurfArea, Pial Surface Total Area, 81253.2, mm^2
# Measure Cortex, MeanThickness, Mean Thickness, 1.97462, mm
# Measure BrainSeg, BrainSegVol, Brain Segmentation Volume, 932135.000000, mm^3
# Measure BrainSegNotVent, BrainSegVolNotVent, Brain Segmentation Volume Without Ventricles, 867719.000000, mm^3
# Measure BrainSegNotVentSurf, BrainSegVolNotVentSurf, Brain Segmentation Volume Without Ventricles from Surf, 867255.957581, mm^3
# Measure Cortex, CortexVol Total cortical gray matter volume, 304918.622411, mm^3
# Measure SupraTentorial, SupraTentorialVol, Supratentorial volume, 808108.957581, mm^3
# Measure SupraTentorialNotVent, SupraTentorialVolNotVent, Supratentorial volume, 747603.957581, mm^3
# Measure EstimatedTotalIntraCranialVol, eTIV, Estimated Total Intracranial Volume, 1482715.807313, mm^3
# NTableCols 10
# TableCol  1 ColHeader StructName
# TableCol  1 FieldName Structure Name
# TableCol  1 Units     NA
# TableCol  2 ColHeader NumVert
# TableCol  2 FieldName Number of Vertices
# TableCol  2 Units     unitless
# TableCol  3 ColHeader SurfArea
# TableCol  3 FieldName Surface Area
# TableCol  3 Units     mm^2
# TableCol  4 ColHeader GrayVol
# TableCol  4 FieldName Gray Matter Volume
# TableCol  4 Units     mm^3
# TableCol  5 ColHeader ThickAvg 
# TableCol  5 FieldName Average Thickness
# TableCol  5 Units     mm
# TableCol  6 ColHeader ThickStd
# TableCol  6 FieldName Thickness StdDev
# TableCol  6 Units     mm 
# TableCol  7 ColHeader MeanCurv
# TableCol  7 FieldName Integrated Rectified Mean Curvature
# TableCol  7 Units     mm^-1
# TableCol  8 ColHeader GausCurv 
# TableCol  8 FieldName Integrated Rectified Gaussian Curvature
# TableCol  8 Units     mm^-2
# TableCol  9 ColHeader  FoldInd
# TableCol  9 FieldName  Folding Index 
# TableCol  9 Units      unitless 
# TableCol 10 ColHeader CurvInd
# TableCol 10 FieldName Intrinsic Curvature Index
# TableCol 10 Units     unitless
# ColHeaders StructName NumVert SurfArea GrayVol ThickAvg ThickStd MeanCurv GausCurv FoldInd CurvInd
bankssts                                  655    478    752  1.621 0.429     0.109     0.020        5     0.5
caudalanteriorcingulate                   687    526   1112  2.575 0.715     0.139     0.024       48     0.6
caudalmiddlefrontal                      3352   2491   4565  1.980 0.623     0.115     0.021       29     3.0
cuneus                                   2314   1730   2533  1.637 0.432     0.124     0.031       32     3.2
entorhinal                                502    525   1033  2.327 0.846     0.125     0.025        3     0.5
fusiform                                 3427   2979   6054  2.207 0.704     0.147     0.034       65     5.3
inferiorparietal                         5250   3777   5850  1.684 0.499     0.131     0.025       56     5.6
inferiortemporal                         3527   3046   6264  2.223 0.710     0.150     0.030       46     4.5
isthmuscingulate                         1115    791   1304  1.829 0.762     0.120     0.028       11     1.2
lateraloccipital                         6025   4409   7015  1.761 0.555     0.128     0.029       71     7.5
lateralorbitofrontal                     3499   2687   6218  2.418 0.611     0.132     0.033       46     4.8
lingual                                  3764   3055   4928  1.813 0.607     0.135     0.033       51     5.9
medialorbitofrontal                      2693   2160   4725  2.430 0.721     0.135     0.029       35     3.5
middletemporal                           3524   3159   6218  2.167 0.661     0.153     0.028       44     4.3
parahippocampal                           759    641   1269  2.191 0.770     0.120     0.024       11     1.0
paracentral                              2472   1631   2893  1.876 0.663     0.090     0.016       15     1.6
parsopercularis                          1836   1393   2670  2.067 0.534     0.123     0.024       18     1.9
parsorbitalis                            1013    967   2176  2.610 0.785     0.169     0.033       18     1.6
parstriangularis                         2053   1680   3487  2.307 0.623     0.138     0.030       23     2.5
pericalcarine                            1795   1520   2028  1.417 0.409     0.159     0.037       44     2.7
postcentral                              5180   3897   5874  1.667 0.554     0.110     0.020       33     4.3
posteriorcingulate                       1228   1011   1995  2.240 0.662     0.150     0.029       21     1.7
precentral                               6625   4509   7514  1.768 0.576     0.096     0.016       46     4.6
precuneus                                4513   3021   4411  1.560 0.398     0.128     0.027       55     4.9
rostralanteriorcingulate                  555    440   1011  2.849 0.612     0.118     0.019        6     0.4
rostralmiddlefrontal                     7870   6542  11074  1.852 0.564     0.153     0.031       92    10.4
superiorfrontal                          9023   7262  15091  2.249 0.672     0.130     0.025       94     9.5
superiorparietal                         6110   4358   5822  1.504 0.396     0.121     0.022       51     5.5
superiortemporal                         4713   3912   8003  2.247 0.735     0.130     0.023       41     4.8
supramarginal                            3864   2950   4792  1.781 0.524     0.127     0.025       32     3.8
frontalpole                               434    448   1037  2.794 0.583     0.178     0.038        5     0.6
temporalpole                              612    868   2335  3.294 0.635     0.191     0.024        5     0.7
transversetemporal                        514    366    573  1.754 0.342     0.092     0.016        2     0.3
insula                                   3151   2029   5713  2.688 1.062     0.114     0.029       39     4.5
