# Supplementary material for: Computer assisted diagnosis of Alzheimer’s disease using statistical likelihood-ratio test
Source: PLoS One. 2023 Feb 17;18(2):e0279574. doi: 10.1371/journal.pone.0279574 (PMC9937475; doi:10.1371/journal.pone.0279574)
Supplement: S3 File — (ZIP) [file pone.0279574.s003.zip › AD_Results_MIRIAD/miriad_194_1/stats/rh.aparc.stats]

# Table of FreeSurfer cortical parcellation anatomical statistics 
# 
# CreationTime 2019/12/19-15:43:31-GMT
# generating_program mris_anatomical_stats
# cvs_version $Id: mris_anatomical_stats.c,v 1.79 2016/03/14 15:15:34 greve Exp $
# mrisurf.c-cvs_version $Id: mrisurf.c,v 1.781.2.6 2016/12/27 16:47:14 zkaufman Exp $
# cmdline mris_anatomical_stats -th3 -mgz -cortex ../label/rh.cortex.label -f ../stats/rh.aparc.stats -b -a ../label/rh.aparc.annot -c ../label/aparc.annot.ctab miriad_194_AD_F_01_MR_1 rh white 
# sysname  Linux
# hostname ada
# machine  x86_64
# user     xzheng
# 
# SUBJECTS_DIR /home/span/acad/xzheng/freesurfer/subjects
# anatomy_type surface
# subjectname miriad_194_AD_F_01_MR_1
# hemi rh
# AnnotationFile ../label/rh.aparc.annot
# AnnotationFileTimeStamp 2019/12/20 02:18:50
# Measure Cortex, NumVert, Number of Vertices, 104648, unitless
# Measure Cortex, WhiteSurfArea, White Surface Total Area, 67809.5, mm^2
# Measure Cortex, MeanThickness, Mean Thickness, 1.97462, mm
# Measure BrainSeg, BrainSegVol, Brain Segmentation Volume, 932135.000000, mm^3
# Measure BrainSegNotVent, BrainSegVolNotVent, Brain Segmentation Volume Without Ventricles, 867719.000000, mm^3
# Measure BrainSegNotVentSurf, BrainSegVolNotVentSurf, Brain Segmentation Volume Without Ventricles from Surf, 867255.957581, mm^3
# Measure Cortex, CortexVol Total cortical gray matter volume, 304918.622411, mm^3
# Measure SupraTentorial, SupraTentorialVol, Supratentorial volume, 808108.957581, mm^3
# Measure SupraTentorialNotVent, SupraTentorialVolNotVent, Supratentorial volume, 747603.957581, mm^3
# Measure EstimatedTotalIntraCranialVol, eTIV, Estimated Total Intracranial Volume, 1482715.807313, mm^3
# NTableCols 10
# TableCol  1 ColHeader StructName
# TableCol  1 FieldName Structure Name
# TableCol  1 Units     NA
# TableCol  2 ColHeader NumVert
# TableCol  2 FieldName Number of Vertices
# TableCol  2 Units     unitless
# TableCol  3 ColHeader SurfArea
# TableCol  3 FieldName Surface Area
# TableCol  3 Units     mm^2
# TableCol  4 ColHeader GrayVol
# TableCol  4 FieldName Gray Matter Volume
# TableCol  4 Units     mm^3
# TableCol  5 ColHeader ThickAvg 
# TableCol  5 FieldName Average Thickness
# TableCol  5 Units     mm
# TableCol  6 ColHeader ThickStd
# TableCol  6 FieldName Thickness StdDev
# TableCol  6 Units     mm 
# TableCol  7 ColHeader MeanCurv
# TableCol  7 FieldName Integrated Rectified Mean Curvature
# TableCol  7 Units     mm^-1
# TableCol  8 ColHeader GausCurv 
# TableCol  8 FieldName Integrated Rectified Gaussian Curvature
# TableCol  8 Units     mm^-2
# TableCol  9 ColHeader  FoldInd
# TableCol  9 FieldName  Folding Index 
# TableCol  9 Units      unitless 
# TableCol 10 ColHeader CurvInd
# TableCol 10 FieldName Intrinsic Curvature Index
# TableCol 10 Units     unitless
# ColHeaders StructName NumVert SurfArea GrayVol ThickAvg ThickStd MeanCurv GausCurv FoldInd CurvInd
bankssts                                  655    467    752  1.621 0.429     0.097     0.018        3     0.4
caudalanteriorcingulate                   687    453   1112  2.575 0.715     0.143     0.019       13     0.6
caudalmiddlefrontal                      3352   2110   4565  1.980 0.623     0.112     0.027       30     3.9
cuneus                                   2314   1433   2533  1.637 0.432     0.130     0.036       25     3.6
entorhinal                                502    362   1033  2.327 0.846     0.100     0.018        2     0.4
fusiform                                 3427   2358   6054  2.207 0.704     0.141     0.029       51     3.9
inferiorparietal                         5250   3251   5850  1.684 0.499     0.127     0.034       66     7.5
inferiortemporal                         3527   2344   6264  2.223 0.710     0.133     0.032       45     4.7
isthmuscingulate                         1115    649   1304  1.829 0.762     0.093     0.023        9     0.8
lateraloccipital                         6025   3668   7015  1.761 0.555     0.136     0.034       78     8.7
lateralorbitofrontal                     3499   2423   6218  2.418 0.611     0.141     0.036       47     4.9
lingual                                  3764   2412   4928  1.813 0.607     0.137     0.036       52     6.0
medialorbitofrontal                      2693   1845   4725  2.430 0.721     0.140     0.031       39     3.4
middletemporal                           3524   2414   6218  2.167 0.661     0.146     0.038       57     5.3
parahippocampal                           759    520   1269  2.191 0.770     0.084     0.014        4     0.4
paracentral                              2472   1489   2893  1.876 0.663     0.095     0.018       15     1.9
parsopercularis                          1836   1183   2670  2.067 0.534     0.115     0.031       17     2.2
parsorbitalis                            1013    670   2176  2.610 0.785     0.153     0.041       16     1.8
parstriangularis                         2053   1298   3487  2.307 0.623     0.120     0.029       20     2.2
pericalcarine                            1795   1526   2028  1.417 0.409     0.163     0.038       27     3.0
postcentral                              5180   3305   5874  1.667 0.554     0.106     0.023       39     4.9
posteriorcingulate                       1228    796   1995  2.240 0.662     0.123     0.024       16     1.2
precentral                               6625   4148   7514  1.768 0.576     0.104     0.023       47     6.4
precuneus                                4513   2773   4411  1.560 0.398     0.128     0.031       58     5.6
rostralanteriorcingulate                  555    347   1011  2.849 0.612     0.095     0.021        4     0.4
rostralmiddlefrontal                     7870   5277  11074  1.852 0.564     0.139     0.038      105    11.9
superiorfrontal                          9023   5870  15091  2.249 0.672     0.122     0.030       86    11.1
superiorparietal                         6110   3717   5822  1.504 0.396     0.113     0.027       64     6.7
superiortemporal                         4713   3053   8003  2.247 0.735     0.108     0.024       42     4.6
supramarginal                            3864   2513   4792  1.781 0.524     0.119     0.029       36     4.9
frontalpole                               434    284   1037  2.794 0.583     0.162     0.048        8     0.8
temporalpole                              612    461   2335  3.294 0.635     0.142     0.047       10     1.0
transversetemporal                        514    285    573  1.754 0.342     0.093     0.018        3     0.4
insula                                   3151   2113   5713  2.688 1.062     0.106     0.030       26     3.9
