# Supplementary material for: Computer assisted diagnosis of Alzheimer’s disease using statistical likelihood-ratio test
Source: PLoS One. 2023 Feb 17;18(2):e0279574. doi: 10.1371/journal.pone.0279574 (PMC9937475; doi:10.1371/journal.pone.0279574)
Supplement: S3 File — (ZIP) [file pone.0279574.s003.zip › AD_Results_MIRIAD/miriad_194_1/stats/rh.BA_exvivo.stats]

# Table of FreeSurfer cortical parcellation anatomical statistics 
# 
# CreationTime 2019/12/19-16:20:09-GMT
# generating_program mris_anatomical_stats
# cvs_version $Id: mris_anatomical_stats.c,v 1.79 2016/03/14 15:15:34 greve Exp $
# mrisurf.c-cvs_version $Id: mrisurf.c,v 1.781.2.6 2016/12/27 16:47:14 zkaufman Exp $
# cmdline mris_anatomical_stats -th3 -mgz -f ../stats/rh.BA_exvivo.stats -b -a ./rh.BA_exvivo.annot -c ./BA_exvivo.ctab miriad_194_AD_F_01_MR_1 rh white 
# sysname  Linux
# hostname ada
# machine  x86_64
# user     xzheng
# 
# SUBJECTS_DIR /home/span/acad/xzheng/freesurfer/subjects
# anatomy_type surface
# subjectname miriad_194_AD_F_01_MR_1
# hemi rh
# AnnotationFile ./rh.BA_exvivo.annot
# AnnotationFileTimeStamp 2019/12/20 03:20:02
# Measure Cortex, NumVert, Number of Vertices, 112862, unitless
# Measure Cortex, WhiteSurfArea, White Surface Total Area, 73487.1, mm^2
# Measure BrainSeg, BrainSegVol, Brain Segmentation Volume, 932135.000000, mm^3
# Measure BrainSegNotVent, BrainSegVolNotVent, Brain Segmentation Volume Without Ventricles, 867719.000000, mm^3
# Measure BrainSegNotVentSurf, BrainSegVolNotVentSurf, Brain Segmentation Volume Without Ventricles from Surf, 867255.957581, mm^3
# Measure Cortex, CortexVol Total cortical gray matter volume, 304918.622411, mm^3
# Measure SupraTentorial, SupraTentorialVol, Supratentorial volume, 808108.957581, mm^3
# Measure SupraTentorialNotVent, SupraTentorialVolNotVent, Supratentorial volume, 747603.957581, mm^3
# Measure EstimatedTotalIntraCranialVol, eTIV, Estimated Total Intracranial Volume, 1482715.807313, mm^3
# NTableCols 10
# TableCol  1 ColHeader StructName
# TableCol  1 FieldName Structure Name
# TableCol  1 Units     NA
# TableCol  2 ColHeader NumVert
# TableCol  2 FieldName Number of Vertices
# TableCol  2 Units     unitless
# TableCol  3 ColHeader SurfArea
# TableCol  3 FieldName Surface Area
# TableCol  3 Units     mm^2
# TableCol  4 ColHeader GrayVol
# TableCol  4 FieldName Gray Matter Volume
# TableCol  4 Units     mm^3
# TableCol  5 ColHeader ThickAvg 
# TableCol  5 FieldName Average Thickness
# TableCol  5 Units     mm
# TableCol  6 ColHeader ThickStd
# TableCol  6 FieldName Thickness StdDev
# TableCol  6 Units     mm 
# TableCol  7 ColHeader MeanCurv
# TableCol  7 FieldName Integrated Rectified Mean Curvature
# TableCol  7 Units     mm^-1
# TableCol  8 ColHeader GausCurv 
# TableCol  8 FieldName Integrated Rectified Gaussian Curvature
# TableCol  8 Units     mm^-2
# TableCol  9 ColHeader  FoldInd
# TableCol  9 FieldName  Folding Index 
# TableCol  9 Units      unitless 
# TableCol 10 ColHeader CurvInd
# TableCol 10 FieldName Intrinsic Curvature Index
# TableCol 10 Units     unitless
# ColHeaders StructName NumVert SurfArea GrayVol ThickAvg ThickStd MeanCurv GausCurv FoldInd CurvInd
BA1_exvivo                                841    439   1093  1.918 0.479     0.114     0.029        9     0.9
BA2_exvivo                               2627   1730   2568  1.472 0.394     0.107     0.023       19     2.6
BA3a_exvivo                              1034    710    791  1.352 0.265     0.129     0.028        9     1.0
BA3b_exvivo                              1682   1119   1756  1.474 0.377     0.107     0.022       13     1.7
BA4a_exvivo                              1579    952   1773  1.765 0.582     0.089     0.017        9     1.2
BA4p_exvivo                              1213    834   1215  1.524 0.472     0.094     0.018        5     1.0
BA6_exvivo                               7093   4228  10027  2.086 0.666     0.103     0.026       55     7.4
BA44_exvivo                              3233   2081   4371  1.980 0.514     0.118     0.028       32     3.7
BA45_exvivo                              3849   2486   6307  2.181 0.676     0.133     0.035       45     5.5
V1_exvivo                                3417   2525   4505  1.649 0.637     0.149     0.037       46     5.6
V2_exvivo                                7014   4317   7908  1.718 0.504     0.142     0.039       97    11.8
MT_exvivo                                1408    907   1491  1.655 0.419     0.128     0.033       15     1.8
perirhinal_exvivo                         431    297    896  2.425 0.740     0.091     0.016        2     0.3
entorhinal_exvivo                         283    197    650  2.743 0.839     0.100     0.020        2     0.2
