# Supplementary material for: Computer assisted diagnosis of Alzheimer’s disease using statistical likelihood-ratio test
Source: PLoS One. 2023 Feb 17;18(2):e0279574. doi: 10.1371/journal.pone.0279574 (PMC9937475; doi:10.1371/journal.pone.0279574)
Supplement: S3 File — (ZIP) [file pone.0279574.s003.zip › AD_Results_MIRIAD/miriad_194_1/stats/rh.curv.stats]

Raw <mean> +- <std> (using 'rh.curv'):                -0.03740 +- 0.1806 
       Raw Min:                                       -3.67759 at vertex 72039   
       Raw Max:                                        0.83350 at vertex 43995   
       Raw Curvature Calculation Type:                discrete
       Raw Mean Vertex Separation (Whole Surface):     0.84170 +- 0.23984 mm
       Raw Total Surface Area:                     67174.53125 mm^2
       Raw Total Number of Vertices:                    112862
       Raw Average Vertex Area (Whole Surface):        0.59519 mm^2
       Raw Natural Surface Integral:               -1238.29688
       Raw Rectified Surface Integral:              8692.07715
       Raw Positive Surface Integral:               3726.89014
       Raw Negative Surface Integral:               4965.18701
       Raw Mean Natural Surface Integral:             -0.01097 across 112862 (100.00%) vertices
       Raw Mean Rectified Surface Integral:            0.07702 across 112862 (100.00%) vertices
       Raw Mean Positive Surface Integral:             0.07232 across 51532 (45.66%) vertices
       Raw Mean Negative Surface Integral:             0.08096 across 61330 (54.34%) vertices
       Raw AreaNorm Natural Surface Integral:         -0.01843 across 67174.375000 (100.00%) mm^2
       Raw AreaNorm Rectified Surface Integral:        0.12940 across 67174.375000 (100.00%) mm^2
       Raw AreaNorm Positive Surface Integral:         0.11186 across 33316.742188 (49.60%) mm^2
       Raw AreaNorm Negative Surface Integral:         0.14665 across 33857.667969 (50.40%) mm^2

Raw <mean> +- <std> (using 'rh.sulc'):                -0.00000 +- 5.1539 
       Raw Min:                                      -13.76545 at vertex 94698   
       Raw Max:                                       14.39960 at vertex 93711   
       Raw Curvature Calculation Type:                discrete
       Raw Mean Vertex Separation (Whole Surface):     0.84170 +- 0.23984 mm
       Raw Total Surface Area:                     67174.53125 mm^2
       Raw Total Number of Vertices:                    112862
       Raw Average Vertex Area (Whole Surface):        0.59519 mm^2
       Raw Natural Surface Integral:               26750.70312
       Raw Rectified Surface Integral:            282113.31250
       Raw Positive Surface Integral:             154432.00000
       Raw Negative Surface Integral:             127681.29688
       Raw Mean Natural Surface Integral:              0.23702 across 112862 (100.00%) vertices
       Raw Mean Rectified Surface Integral:            2.49963 across 112862 (100.00%) vertices
       Raw Mean Positive Surface Integral:             2.97030 across 51992 (46.07%) vertices
       Raw Mean Negative Surface Integral:             2.09761 across 60870 (53.93%) vertices
       Raw AreaNorm Natural Surface Integral:          0.39823 across 67174.375000 (100.00%) mm^2
       Raw AreaNorm Rectified Surface Integral:        4.19972 across 67174.375000 (100.00%) mm^2
       Raw AreaNorm Positive Surface Integral:         4.69009 across 32927.265625 (49.02%) mm^2
       Raw AreaNorm Negative Surface Integral:         3.72823 across 34247.121094 (50.98%) mm^2

K <mean> +- <std> (using 'rh.smoothwm'):               0.19885 +- 9.2035 mm^-2
         K Min:                                      -54.40963 at vertex 68316   
         K Max:                                     2785.65576 at vertex 72039   
         K Curvature Calculation Type:                discrete
         K Mean Vertex Separation (Whole Surface):     0.84170 +- 0.23984 mm
         K Total Surface Area:                     67174.53125 mm^2
         K Total Number of Vertices:                    112862
         K Average Vertex Area (Whole Surface):        0.59519 mm^2
         K Natural Surface Integral:                  12.56617
         K Rectified Surface Integral:              4446.53662
         K Positive Surface Integral:               2229.55127
         K Negative Surface Integral:               2216.98511
         K Mean Natural Surface Integral:              0.00011 across 112862 (100.00%) vertices
         K Mean Rectified Surface Integral:            0.03940 across 112862 (100.00%) vertices
         K Mean Positive Surface Integral:             0.04503 across 49508 (43.87%) vertices
         K Mean Negative Surface Integral:             0.03499 across 63354 (56.13%) vertices
         K AreaNorm Natural Surface Integral:          0.00019 across 67174.375000 (100.00%) mm^2
         K AreaNorm Rectified Surface Integral:        0.06619 across 67174.375000 (100.00%) mm^2
         K AreaNorm Positive Surface Integral:         0.09968 across 22367.335938 (33.30%) mm^2
         K AreaNorm Negative Surface Integral:         0.04948 across 44807.351562 (66.70%) mm^2

H <mean> +- <std> (using 'rh.smoothwm'):              -0.06826 +- 0.8125 mm^-1
         H Min:                                      -78.72852 at vertex 72039   
         H Max:                                       43.82130 at vertex 43995   
         H Curvature Calculation Type:                discrete
         H Mean Vertex Separation (Whole Surface):     0.84170 +- 0.23984 mm
         H Total Surface Area:                     67174.53125 mm^2
         H Total Number of Vertices:                    112862
         H Average Vertex Area (Whole Surface):        0.59519 mm^2
         H Natural Surface Integral:               -1255.11829
         H Rectified Surface Integral:             11543.97461
         H Positive Surface Integral:               5144.42773
         H Negative Surface Integral:               6399.54639
         H Mean Natural Surface Integral:             -0.01112 across 112862 (100.00%) vertices
         H Mean Rectified Surface Integral:            0.10228 across 112862 (100.00%) vertices
         H Mean Positive Surface Integral:             0.09495 across 54182 (48.01%) vertices
         H Mean Negative Surface Integral:             0.10906 across 58680 (51.99%) vertices
         H AreaNorm Natural Surface Integral:         -0.01868 across 67174.375000 (100.00%) mm^2
         H AreaNorm Rectified Surface Integral:        0.17185 across 67174.375000 (100.00%) mm^2
         H AreaNorm Positive Surface Integral:         0.14825 across 34701.238281 (51.66%) mm^2
         H AreaNorm Negative Surface Integral:         0.19707 across 32473.091797 (48.34%) mm^2

k1 <mean> +- <std> (using 'rh.smoothwm'):             -0.14043 +- 1.4788 mm^-1
        k1 Min:                                     -137.14534 at vertex 72039   
        k1 Max:                                       79.16578 at vertex 43995   
        k1 Curvature Calculation Type:                discrete
        k1 Mean Vertex Separation (Whole Surface):     0.84170 +- 0.23984 mm
        k1 Total Surface Area:                     67174.53125 mm^2
        k1 Total Number of Vertices:                    112862
        k1 Average Vertex Area (Whole Surface):        0.59519 mm^2
        k1 Natural Surface Integral:               -3161.21240
        k1 Rectified Surface Integral:             26026.73633
        k1 Positive Surface Integral:              11432.76172
        k1 Negative Surface Integral:              14593.97461
        k1 Mean Natural Surface Integral:             -0.02801 across 112862 (100.00%) vertices
        k1 Mean Rectified Surface Integral:            0.23061 across 112862 (100.00%) vertices
        k1 Mean Positive Surface Integral:             0.21101 across 54182 (48.01%) vertices
        k1 Mean Negative Surface Integral:             0.24870 across 58680 (51.99%) vertices
        k1 AreaNorm Natural Surface Integral:         -0.04706 across 67174.375000 (100.00%) mm^2
        k1 AreaNorm Rectified Surface Integral:        0.38745 across 67174.375000 (100.00%) mm^2
        k1 AreaNorm Positive Surface Integral:         0.32946 across 34701.238281 (51.66%) mm^2
        k1 AreaNorm Negative Surface Integral:         0.44942 across 32473.091797 (48.34%) mm^2

k2 <mean> +- <std> (using 'rh.smoothwm'):              0.00392 +- 0.2349 mm^-1
        k2 Min:                                      -20.31171 at vertex 72039   
        k2 Max:                                       14.01031 at vertex 12444   
        k2 Curvature Calculation Type:                discrete
        k2 Mean Vertex Separation (Whole Surface):     0.84170 +- 0.23984 mm
        k2 Total Surface Area:                     67174.53125 mm^2
        k2 Total Number of Vertices:                    112862
        k2 Average Vertex Area (Whole Surface):        0.59519 mm^2
        k2 Natural Surface Integral:                 650.97620
        k2 Rectified Surface Integral:              6986.41064
        k2 Positive Surface Integral:               3818.69336
        k2 Negative Surface Integral:               3167.71729
        k2 Mean Natural Surface Integral:              0.00577 across 112862 (100.00%) vertices
        k2 Mean Rectified Surface Integral:            0.06190 across 112862 (100.00%) vertices
        k2 Mean Positive Surface Integral:             0.06328 across 60345 (53.47%) vertices
        k2 Mean Negative Surface Integral:             0.06032 across 52517 (46.53%) vertices
        k2 AreaNorm Natural Surface Integral:          0.00969 across 67174.375000 (100.00%) mm^2
        k2 AreaNorm Rectified Surface Integral:        0.10400 across 67174.375000 (100.00%) mm^2
        k2 AreaNorm Positive Surface Integral:         0.10661 across 35818.851562 (53.32%) mm^2
        k2 AreaNorm Negative Surface Integral:         0.10103 across 31355.501953 (46.68%) mm^2

S <mean> +- <std> (using 'rh.smoothwm'):               1.86405 +- 56.2070 mm^-2
         S Min:                                        0.00000 at vertex 94      
         S Max:                                    13650.09766 at vertex 72039   
         S Curvature Calculation Type:                discrete
         S Mean Vertex Separation (Whole Surface):     0.84170 +- 0.23984 mm
         S Total Surface Area:                     67174.53125 mm^2
         S Total Number of Vertices:                    112862
         S Average Vertex Area (Whole Surface):        0.59519 mm^2
         S Natural Surface Integral:               26106.78125
         S Rectified Surface Integral:             26106.78125
         S Positive Surface Integral:              26106.78125
         S Negative Surface Integral:                  0.00000
         S Mean Natural Surface Integral:              0.23132 across 112862 (100.00%) vertices
         S Mean Rectified Surface Integral:            0.23132 across 112862 (100.00%) vertices
         S Mean Positive Surface Integral:             0.23132 across 112862 (100.00%) vertices
         S Mean Negative Surface Integral:             0.00000 across 0 (00.00%) vertices
         S AreaNorm Natural Surface Integral:          0.38864 across 67174.375000 (100.00%) mm^2
         S AreaNorm Rectified Surface Integral:        0.38864 across 67174.375000 (100.00%) mm^2
         S AreaNorm Positive Surface Integral:         0.38864 across 67174.375000 (100.00%) mm^2
         S AreaNorm Negative Surface Integral:         0.00000 across 0.000000 (00.00%) mm^2

C <mean> +- <std> (using 'rh.smoothwm'):               0.45503 +- 0.9612 mm^-2
         C Min:                                        0.00000 at vertex 88836   
         C Max:                                       98.03420 at vertex 72039   
         C Curvature Calculation Type:                discrete
         C Mean Vertex Separation (Whole Surface):     0.84170 +- 0.23984 mm
         C Total Surface Area:                     67174.53125 mm^2
         C Total Number of Vertices:                    112862
         C Average Vertex Area (Whole Surface):        0.59519 mm^2
         C Natural Surface Integral:               19442.51758
         C Rectified Surface Integral:             19442.51758
         C Positive Surface Integral:              19442.51758
         C Negative Surface Integral:                  0.00000
         C Mean Natural Surface Integral:              0.17227 across 112862 (100.00%) vertices
         C Mean Rectified Surface Integral:            0.17227 across 112862 (100.00%) vertices
         C Mean Positive Surface Integral:             0.17227 across 112862 (100.00%) vertices
         C Mean Negative Surface Integral:             0.00000 across 0 (00.00%) vertices
         C AreaNorm Natural Surface Integral:          0.28943 across 67174.375000 (100.00%) mm^2
         C AreaNorm Rectified Surface Integral:        0.28943 across 67174.375000 (100.00%) mm^2
         C AreaNorm Positive Surface Integral:         0.28943 across 67174.375000 (100.00%) mm^2
         C AreaNorm Negative Surface Integral:         0.00000 across 0.000000 (00.00%) mm^2

BE <mean> +- <std> (using 'rh.smoothwm'):              2.26173 +- 72.3238 mm^-2
        BE Min:                                        0.00000 at vertex 88836   
        BE Max:                                    19221.41016 at vertex 72039   
        BE Curvature Calculation Type:                discrete
        BE Mean Vertex Separation (Whole Surface):     0.84170 +- 0.23984 mm
        BE Total Surface Area:                     67174.53125 mm^2
        BE Total Number of Vertices:                    112862
        BE Average Vertex Area (Whole Surface):        0.59519 mm^2
        BE Natural Surface Integral:               26131.13672
        BE Rectified Surface Integral:             26131.13672
        BE Positive Surface Integral:              26131.13672
        BE Negative Surface Integral:                  0.00000
        BE Mean Natural Surface Integral:              0.23153 across 112862 (100.00%) vertices
        BE Mean Rectified Surface Integral:            0.23153 across 112862 (100.00%) vertices
        BE Mean Positive Surface Integral:             0.23153 across 112862 (100.00%) vertices
        BE Mean Negative Surface Integral:             0.00000 across 0 (00.00%) vertices
        BE AreaNorm Natural Surface Integral:          0.38900 across 67174.375000 (100.00%) mm^2
        BE AreaNorm Rectified Surface Integral:        0.38900 across 67174.375000 (100.00%) mm^2
        BE AreaNorm Positive Surface Integral:         0.38900 across 67174.375000 (100.00%) mm^2
        BE AreaNorm Negative Surface Integral:         0.00000 across 0.000000 (00.00%) mm^2

FI <mean> +- <std> (using 'rh.smoothwm'):              1.93998 +- 62.9651 mm^-2
        FI Min:                                        0.00000 at vertex 94      
        FI Max:                                    16023.18848 at vertex 72039   
        FI Curvature Calculation Type:                discrete
        FI Mean Vertex Separation (Whole Surface):     0.84170 +- 0.23984 mm
        FI Total Surface Area:                     67174.53125 mm^2
        FI Total Number of Vertices:                    112862
        FI Average Vertex Area (Whole Surface):        0.59519 mm^2
        FI Natural Surface Integral:               20216.13867
        FI Rectified Surface Integral:             20216.13867
        FI Positive Surface Integral:              20216.13867
        FI Negative Surface Integral:                  0.00000
        FI Mean Natural Surface Integral:              0.17912 across 112862 (100.00%) vertices
        FI Mean Rectified Surface Integral:            0.17912 across 112862 (100.00%) vertices
        FI Mean Positive Surface Integral:             0.17912 across 112862 (100.00%) vertices
        FI Mean Negative Surface Integral:             0.00000 across 0 (00.00%) vertices
        FI AreaNorm Natural Surface Integral:          0.30095 across 67174.375000 (100.00%) mm^2
        FI AreaNorm Rectified Surface Integral:        0.30095 across 67174.375000 (100.00%) mm^2
        FI AreaNorm Positive Surface Integral:         0.30095 across 67174.375000 (100.00%) mm^2
        FI AreaNorm Negative Surface Integral:         0.00000 across 0.000000 (00.00%) mm^2

curv -- calculation type:                                discrete
curv -- Folding Index (FI):                            1608.74915
curv -- Intrinsic Curvature Index - positive (ICIp):    177.42206
curv -- Intrinsic Curvature Index - negative (ICIn):    176.42207
curv -- Intrinsic Curvature Index - natural  (ICIt):      0.99998

Mean across 10 curvatures: 6.4775e-01 +- 9.1816e-01
