# Supplementary material for: Computer assisted diagnosis of Alzheimer’s disease using statistical likelihood-ratio test
Source: PLoS One. 2023 Feb 17;18(2):e0279574. doi: 10.1371/journal.pone.0279574 (PMC9937475; doi:10.1371/journal.pone.0279574)
Supplement: S3 File — (ZIP) [file pone.0279574.s003.zip › AD_Results_MIRIAD/miriad_194_1/stats/rh.w-g.pct.stats]

# Title Segmentation Statistics 
# 
# generating_program mri_segstats
# cvs_version $Id: mri_segstats.c,v 1.121 2016/05/31 17:27:11 greve Exp $
# cmdline mri_segstats --in /home/span/acad/xzheng/freesurfer/subjects/miriad_194_AD_F_01_MR_1/surf/rh.w-g.pct.mgh --annot miriad_194_AD_F_01_MR_1 rh aparc --sum /home/span/acad/xzheng/freesurfer/subjects/miriad_194_AD_F_01_MR_1/stats/rh.w-g.pct.stats --snr 
# sysname  Linux
# hostname ada
# machine  x86_64
# user     xzheng
# anatomy_type surface
# 
# SUBJECTS_DIR /home/span/acad/xzheng/freesurfer/subjects
# subjectname miriad_194_AD_F_01_MR_1
# Annot miriad_194_AD_F_01_MR_1 rh aparc
# ColorTable /tmp/mri_segstats.tmp.miriad_194_AD_F_01_MR_1.rh.182.ctab 
# ColorTableTimeStamp 2019/12/20 02:47:01 
# InVolFile  /home/span/acad/xzheng/freesurfer/subjects/miriad_194_AD_F_01_MR_1/surf/rh.w-g.pct.mgh 
# InVolFileTimeStamp  2019/12/20 02:47:00 
# InVolFrame 0 
# Only reporting non-empty segmentations
# VertexArea_mm2 0.651124 
# TableCol  1 ColHeader Index 
# TableCol  1 FieldName Index 
# TableCol  1 Units     NA 
# TableCol  2 ColHeader SegId 
# TableCol  2 FieldName Segmentation Id
# TableCol  2 Units     NA
# TableCol  3 ColHeader NVertices 
# TableCol  3 FieldName Number of Vertices
# TableCol  3 Units     unitless
# TableCol  4 ColHeader Area_mm2
# TableCol  4 FieldName Area
# TableCol  4 Units     mm^2
# TableCol  5 ColHeader StructName
# TableCol  5 FieldName Structure Name
# TableCol  5 Units     NA
# TableCol  6 ColHeader Mean 
# TableCol  6 FieldName Intensity Mean
# TableCol  6 Units     unknown
# TableCol  7 ColHeader StdDev
# TableCol  7 FieldName Itensity StdDev
# TableCol  7 Units     unknown
# TableCol  8 ColHeader Min
# TableCol  8 FieldName Intensity Min
# TableCol  8 Units     unknown
# TableCol  9 ColHeader Max
# TableCol  9 FieldName Intensity Max
# TableCol  9 Units     unknown
# TableCol 10 ColHeader Range
# TableCol 10 FieldName Intensity Range
# TableCol 10 Units     unknown
# TableCol 11 ColHeader SNR
# TableCol 11 FieldName Intensity SNR
# TableCol 11 Units     none
# NRows 35 
# NTableCols 11 
# ColHeaders  Index SegId NVertices Area_mm2 StructName Mean StdDev Min Max Range SNR  
  1 2000      8208     5673.0  unknown                            0.0693     1.0861    -0.4394    37.5565    37.9959     0.0638 
  2 2001       655      466.6  bankssts                          21.6406     6.9477     4.0955    40.5963    36.5008     3.1148 
  3 2002       687      453.4  caudalanteriorcingulate           30.6219     6.5394    11.0162    49.6294    38.6132     4.6827 
  4 2003      3352     2109.8  caudalmiddlefrontal               21.2603     8.1545    -2.3030    50.7263    53.0293     2.6072 
  5 2005      2314     1433.3  cuneus                            22.6290     9.0868    -6.7520    57.3098    64.0618     2.4903 
  6 2006       502      361.5  entorhinal                        24.7425    14.8597    -4.8422    91.3200    96.1622     1.6651 
  7 2007      3427     2357.9  fusiform                          23.4203     7.3342   -28.6593    49.7137    78.3730     3.1933 
  8 2008      5250     3251.1  inferiorparietal                  20.0991     8.0468    -5.7637    58.5777    64.3414     2.4978 
  9 2009      3527     2343.9  inferiortemporal                  22.8980     7.6347   -27.0376    52.2297    79.2674     2.9992 
 10 2010      1115      648.8  isthmuscingulate                  24.7093     9.1835     2.3339    55.4620    53.1282     2.6906 
 11 2011      6025     3667.9  lateraloccipital                  21.4533     8.8057    -2.7135    67.0644    69.7778     2.4363 
 12 2012      3499     2423.3  lateralorbitofrontal              23.8030     8.3663    -5.0301    51.0167    56.0468     2.8451 
 13 2013      3764     2412.4  lingual                           21.7226    11.4984  -103.4245    67.4095   170.8340     1.8892 
 14 2014      2693     1845.0  medialorbitofrontal               27.3418     8.0827     2.7052    52.4365    49.7313     3.3828 
 15 2015      3524     2414.0  middletemporal                    23.1635     7.4642    -9.9276    46.4297    56.3574     3.1033 
 16 2016       759      519.5  parahippocampal                   23.5246     8.6204    -6.8486    56.7808    63.6294     2.7290 
 17 2017      2472     1488.7  paracentral                       20.1062     7.3829     2.4860    46.1276    43.6416     2.7233 
 18 2018      1836     1183.1  parsopercularis                   20.4994     7.6439    -7.9050    44.0666    51.9716     2.6818 
 19 2019      1013      670.1  parsorbitalis                     23.8941     7.0366     5.0450    50.8584    45.8134     3.3957 
 20 2020      2053     1297.7  parstriangularis                  23.0254     7.2340     3.9576    51.3218    47.3642     3.1829 
 21 2021      1795     1525.5  pericalcarine                     19.7393     9.9179   -67.6503    69.9202   137.5705     1.9903 
 22 2022      5180     3305.0  postcentral                       20.0403     6.7495   -10.2468    48.5529    58.7997     2.9692 
 23 2023      1228      796.1  posteriorcingulate                25.7333     7.6594     0.0000    49.1107    49.1107     3.3597 
 24 2024      6625     4147.7  precentral                        19.0862     8.0672    -6.9242    49.5013    56.4256     2.3659 
 25 2025      4513     2773.4  precuneus                         20.2800     8.9518   -17.0526    56.1829    73.2355     2.2655 
 26 2026       555      347.3  rostralanteriorcingulate          27.4164     6.7391     6.3914    48.4760    42.0847     4.0682 
 27 2027      7870     5276.7  rostralmiddlefrontal              22.5743     8.2503   -24.3173    48.8551    73.1724     2.7362 
 28 2028      9023     5869.8  superiorfrontal                   22.5969     7.5672    -7.6528    49.5870    57.2397     2.9862 
 29 2029      6110     3716.6  superiorparietal                  19.8343     7.2836   -10.3703    42.3574    52.7277     2.7231 
 30 2030      4713     3053.0  superiortemporal                  22.8751     7.4848   -14.9116    51.9768    66.8885     3.0562 
 31 2031      3864     2512.7  supramarginal                     20.0389     7.1141    -6.4238    45.9284    52.3522     2.8168 
 32 2032       434      283.6  frontalpole                       23.5639     7.8932     7.8545    55.9571    48.1025     2.9853 
 33 2033       612      460.7  temporalpole                      25.3396     9.8616    -5.0714    52.4825    57.5539     2.5695 
 34 2034       514      285.0  transversetemporal                14.8935     4.7500     2.9837    27.8699    24.8862     3.1355 
 35 2035      3151     2112.8  insula                            21.5100     8.0696   -10.5896    55.3678    65.9574     2.6656 
