# Supplementary material for: Computer assisted diagnosis of Alzheimer’s disease using statistical likelihood-ratio test
Source: PLoS One. 2023 Feb 17;18(2):e0279574. doi: 10.1371/journal.pone.0279574 (PMC9937475; doi:10.1371/journal.pone.0279574)
Supplement: S3 File — (ZIP) [file pone.0279574.s003.zip › AD_Results_MIRIAD/miriad_194_1/stats/wmparc.stats]

# Title Segmentation Statistics 
# 
# generating_program mri_segstats
# cvs_version $Id: mri_segstats.c,v 1.121 2016/05/31 17:27:11 greve Exp $
# cmdline mri_segstats --seg mri/wmparc.mgz --sum stats/wmparc.stats --pv mri/norm.mgz --excludeid 0 --brainmask mri/brainmask.mgz --in mri/norm.mgz --in-intensity-name norm --in-intensity-units MR --subject miriad_194_AD_F_01_MR_1 --surf-wm-vol --ctab /home/span/acad/xzheng/freesurfer/WMParcStatsLUT.txt --etiv 
# sysname  Linux
# hostname ada
# machine  x86_64
# user     xzheng
# anatomy_type volume
# 
# SUBJECTS_DIR /home/span/acad/xzheng/freesurfer/subjects
# subjectname miriad_194_AD_F_01_MR_1
# Measure VentricleChoroidVol, VentricleChoroidVol, Volume of ventricles and choroid plexus, 60505.000000, mm^3
# Measure lhCerebralWhiteMatter, lhCerebralWhiteMatterVol, Left hemisphere cerebral white matter volume, 197275.410786, mm^3
# Measure rhCerebralWhiteMatter, rhCerebralWhiteMatterVol, Right hemisphere cerebral white matter volume, 201751.924383, mm^3
# Measure CerebralWhiteMatter, CerebralWhiteMatterVol, Total cerebral white matter volume, 399027.335170, mm^3
# Measure Mask, MaskVol, Mask Volume, 1503409.000000, mm^3
# Measure EstimatedTotalIntraCranialVol, eTIV, Estimated Total Intracranial Volume, 1482715.807313, mm^3
# SegVolFile mri/wmparc.mgz 
# SegVolFileTimeStamp  2019/12/20 03:04:22 
# ColorTable /home/span/acad/xzheng/freesurfer/WMParcStatsLUT.txt 
# ColorTableTimeStamp 2017/01/19 09:00:02 
# InVolFile  mri/norm.mgz 
# InVolFileTimeStamp  2019/12/19 19:11:42 
# InVolFrame 0 
# PVVolFile  mri/norm.mgz 
# PVVolFileTimeStamp  2019/12/19 19:11:42 
# ExcludeSegId 0 
# Only reporting non-empty segmentations
# VoxelVolume_mm3 1 
# TableCol  1 ColHeader Index 
# TableCol  1 FieldName Index 
# TableCol  1 Units     NA 
# TableCol  2 ColHeader SegId 
# TableCol  2 FieldName Segmentation Id
# TableCol  2 Units     NA
# TableCol  3 ColHeader NVoxels 
# TableCol  3 FieldName Number of Voxels
# TableCol  3 Units     unitless
# TableCol  4 ColHeader Volume_mm3
# TableCol  4 FieldName Volume
# TableCol  4 Units     mm^3
# TableCol  5 ColHeader StructName
# TableCol  5 FieldName Structure Name
# TableCol  5 Units     NA
# TableCol  6 ColHeader normMean 
# TableCol  6 FieldName Intensity normMean
# TableCol  6 Units     MR
# TableCol  7 ColHeader normStdDev
# TableCol  7 FieldName Itensity normStdDev
# TableCol  7 Units     MR
# TableCol  8 ColHeader normMin
# TableCol  8 FieldName Intensity normMin
# TableCol  8 Units     MR
# TableCol  9 ColHeader normMax
# TableCol  9 FieldName Intensity normMax
# TableCol  9 Units     MR
# TableCol 10 ColHeader normRange
# TableCol 10 FieldName Intensity normRange
# TableCol 10 Units     MR
# NRows 70 
# NTableCols 10 
# ColHeaders  Index SegId NVoxels Volume_mm3 StructName normMean normStdDev normMin normMax normRange  
  1 3001      1509     1455.5  wm-lh-bankssts                    94.6481     8.0148    74.0000   109.0000    35.0000 
  2 3002      2522     2520.0  wm-lh-caudalanteriorcingulate    100.5864    11.2008    40.0000   117.0000    77.0000 
  3 3003      6039     6008.8  wm-lh-caudalmiddlefrontal         98.7062     7.8071    74.0000   115.0000    41.0000 
  4 3005      2785     2878.2  wm-lh-cuneus                     100.6969     7.0993    78.0000   117.0000    39.0000 
  5 3006       748      831.7  wm-lh-entorhinal                  83.7219     6.1373    68.0000    99.0000    31.0000 
  6 3007      5149     5225.1  wm-lh-fusiform                    92.2239     8.3387    59.0000   111.0000    52.0000 
  7 3008      5405     5482.2  wm-lh-inferiorparietal            96.9719     8.3920    71.0000   116.0000    45.0000 
  8 3009      5262     5330.0  wm-lh-inferiortemporal            90.7271     8.3849    70.0000   110.0000    40.0000 
  9 3010      2827     2862.4  wm-lh-isthmuscingulate            98.5341    12.5084    27.0000   118.0000    91.0000 
 10 3011      8421     8651.0  wm-lh-lateraloccipital            95.5583     8.2446    69.0000   117.0000    48.0000 
 11 3012      6681     6713.2  wm-lh-lateralorbitofrontal        99.2224     8.7312    73.0000   122.0000    49.0000 
 12 3013      4674     4822.4  wm-lh-lingual                     94.7274     7.9713    48.0000   115.0000    67.0000 
 13 3014      4473     4529.1  wm-lh-medialorbitofrontal         99.9953    10.2738    30.0000   120.0000    90.0000 
 14 3015      3740     3848.7  wm-lh-middletemporal              90.0353     8.7962    66.0000   110.0000    44.0000 
 15 3016      1241     1420.0  wm-lh-parahippocampal             90.5544     6.9774    51.0000   108.0000    57.0000 
 16 3017      3726     3782.9  wm-lh-paracentral                 97.3186     8.0986    76.0000   116.0000    40.0000 
 17 3018      3504     3534.0  wm-lh-parsopercularis             97.5705     8.4667    75.0000   113.0000    38.0000 
 18 3019      1146     1151.5  wm-lh-parsorbitalis               92.0349     8.3540    73.0000   112.0000    39.0000 
 19 3020      3331     3324.0  wm-lh-parstriangularis            94.0850     8.7824    71.0000   111.0000    40.0000 
 20 3021      4344     4318.2  wm-lh-pericalcarine               98.1959     6.9905    73.0000   116.0000    43.0000 
 21 3022      7136     7521.6  wm-lh-postcentral                 95.3772     7.3963    76.0000   118.0000    42.0000 
 22 3023      4086     4069.5  wm-lh-posteriorcingulate         102.3399    10.2159    36.0000   119.0000    83.0000 
 23 3024     12595    12771.8  wm-lh-precentral                  96.8074     7.5573    71.0000   117.0000    46.0000 
 24 3025      6529     6690.3  wm-lh-precuneus                  100.2884     7.9696    44.0000   118.0000    74.0000 
 25 3026      2184     2196.5  wm-lh-rostralanteriorcingulate   100.3819    11.9235    33.0000   118.0000    85.0000 
 26 3027     11438    11344.5  wm-lh-rostralmiddlefrontal        97.9081     8.3410    65.0000   117.0000    52.0000 
 27 3028     16837    17022.1  wm-lh-superiorfrontal             95.8499     8.5653    65.0000   117.0000    52.0000 
 28 3029      9377     9842.4  wm-lh-superiorparietal           100.4876     7.4449    78.0000   116.0000    38.0000 
 29 3030      7437     7677.1  wm-lh-superiortemporal            94.5977     7.7410    72.0000   116.0000    44.0000 
 30 3031      5931     5974.4  wm-lh-supramarginal               98.0580     8.7978    74.0000   120.0000    46.0000 
 31 3032       242      240.0  wm-lh-frontalpole                 93.4380     6.4072    76.0000   108.0000    32.0000 
 32 3033       542      625.4  wm-lh-temporalpole                83.6052     5.7118    70.0000   100.0000    30.0000 
 33 3034       621      673.6  wm-lh-transversetemporal          96.5700     5.2222    79.0000   114.0000    35.0000 
 34 3035      9696     9767.9  wm-lh-insula                      97.8814     9.8748    34.0000   119.0000    85.0000 
 35 4001      1555     1536.5  wm-rh-bankssts                    94.1659     6.8947    74.0000   107.0000    33.0000 
 36 4002      1779     1789.3  wm-rh-caudalanteriorcingulate     97.8848     9.8610    42.0000   112.0000    70.0000 
 37 4003      6249     6221.1  wm-rh-caudalmiddlefrontal         95.4354     7.9449    75.0000   112.0000    37.0000 
 38 4005      3157     3323.3  wm-rh-cuneus                     100.1730     7.4963    79.0000   119.0000    40.0000 
 39 4006       630      739.2  wm-rh-entorhinal                  75.7524     9.3828    28.0000    98.0000    70.0000 
 40 4007      5052     5199.4  wm-rh-fusiform                    90.5299     8.5241    57.0000   111.0000    54.0000 
 41 4008      7924     8082.0  wm-rh-inferiorparietal            94.2385     8.6867    27.0000   116.0000    89.0000 
 42 4009      5193     5212.0  wm-rh-inferiortemporal            88.0793     9.6567    17.0000   109.0000    92.0000 
 43 4010      2647     2755.8  wm-rh-isthmuscingulate            99.9482    11.8836    32.0000   118.0000    86.0000 
 44 4011      8803     9031.7  wm-rh-lateraloccipital            94.0402     7.7013    41.0000   119.0000    78.0000 
 45 4012      6877     6876.4  wm-rh-lateralorbitofrontal        96.1838     9.4481    35.0000   116.0000    81.0000 
 46 4013      4671     4948.8  wm-rh-lingual                     89.4766    11.4043    12.0000   111.0000    99.0000 
 47 4014      3899     3922.4  wm-rh-medialorbitofrontal         99.0721     9.3116    55.0000   138.0000    83.0000 
 48 4015      4907     4971.0  wm-rh-middletemporal              88.6466     8.4924    67.0000   110.0000    43.0000 
 49 4016       932     1108.0  wm-rh-parahippocampal             86.9979     8.2290    29.0000   107.0000    78.0000 
 50 4017      5261     5372.3  wm-rh-paracentral                 96.6733     7.7770    66.0000   113.0000    47.0000 
 51 4018      3111     3050.7  wm-rh-parsopercularis             94.1138     9.2745    70.0000   110.0000    40.0000 
 52 4019      1274     1275.1  wm-rh-parsorbitalis               88.5055     8.0640    71.0000   106.0000    35.0000 
 53 4020      3622     3563.5  wm-rh-parstriangularis            92.4208     8.5581    70.0000   111.0000    41.0000 
 54 4021      4005     3986.3  wm-rh-pericalcarine               91.4380    12.9528    10.0000   118.0000   108.0000 
 55 4022      6328     6680.3  wm-rh-postcentral                 91.2604     7.5405    69.0000   112.0000    43.0000 
 56 4023      3330     3364.8  wm-rh-posteriorcingulate         101.6273     8.6459    54.0000   116.0000    62.0000 
 57 4024     13291    13363.1  wm-rh-precentral                  92.7381     7.7320    70.0000   114.0000    44.0000 
 58 4025      6317     6549.8  wm-rh-precuneus                   98.4524    10.1068    13.0000   124.0000   111.0000 
 59 4026      1564     1550.4  wm-rh-rostralanteriorcingulate    99.5767     7.7649    59.0000   114.0000    55.0000 
 60 4027     12326    12219.5  wm-rh-rostralmiddlefrontal        94.0110     9.5276    70.0000   115.0000    45.0000 
 61 4028     16990    16917.7  wm-rh-superiorfrontal             93.9139     8.3705    69.0000   113.0000    44.0000 
 62 4029      8118     8475.1  wm-rh-superiorparietal            98.0953     8.9547    26.0000   117.0000    91.0000 
 63 4030      6398     6672.9  wm-rh-superiortemporal            90.9220     7.3598    69.0000   113.0000    44.0000 
 64 4031      6826     6934.2  wm-rh-supramarginal               95.8819     9.1956    69.0000   115.0000    46.0000 
 65 4032       420      429.3  wm-rh-frontalpole                 93.2643     6.5997    77.0000   110.0000    33.0000 
 66 4033       572      631.7  wm-rh-temporalpole                80.2098     6.8023    52.0000    98.0000    46.0000 
 67 4034       485      500.8  wm-rh-transversetemporal          91.8701     4.8534    78.0000   104.0000    26.0000 
 68 4035      9307     9241.7  wm-rh-insula                      95.5335     9.5162    46.0000   114.0000    68.0000 
 69 5001     25076    24795.6  Left-UnsegmentedWhiteMatter      100.9200    13.2326    15.0000   121.0000   106.0000 
 70 5002     25391    25351.3  Right-UnsegmentedWhiteMatter      99.8097    13.0684     9.0000   121.0000   112.0000 
