# Supplementary material for: Computer assisted diagnosis of Alzheimer’s disease using statistical likelihood-ratio test
Source: PLoS One. 2023 Feb 17;18(2):e0279574. doi: 10.1371/journal.pone.0279574 (PMC9937475; doi:10.1371/journal.pone.0279574)
Supplement: S3 File — (ZIP) [file pone.0279574.s003.zip › AD_Results_MIRIAD/miriad_195_1/stats/aseg.stats]

# Title Segmentation Statistics 
# 
# generating_program mri_segstats
# cvs_version $Id: mri_segstats.c,v 1.121 2016/05/31 17:27:11 greve Exp $
# cmdline mri_segstats --seg mri/aseg.mgz --sum stats/aseg.stats --pv mri/norm.mgz --empty --brainmask mri/brainmask.mgz --brain-vol-from-seg --excludeid 0 --excl-ctxgmwm --supratent --subcortgray --in mri/norm.mgz --in-intensity-name norm --in-intensity-units MR --etiv --surf-wm-vol --surf-ctx-vol --totalgray --euler --ctab /home/span/acad/xzheng/freesurfer/ASegStatsLUT.txt --subject miriad_195_AD_F_01_MR_1 
# sysname  Linux
# hostname ada
# machine  x86_64
# user     xzheng
# anatomy_type volume
# 
# SUBJECTS_DIR /home/span/acad/xzheng/freesurfer/subjects
# subjectname miriad_195_AD_F_01_MR_1
# Measure BrainSeg, BrainSegVol, Brain Segmentation Volume, 1190090.000000, mm^3
# Measure BrainSegNotVent, BrainSegVolNotVent, Brain Segmentation Volume Without Ventricles, 1087411.000000, mm^3
# Measure BrainSegNotVentSurf, BrainSegVolNotVentSurf, Brain Segmentation Volume Without Ventricles from Surf, 1086711.584153, mm^3
# Measure VentricleChoroidVol, VentricleChoroidVol, Volume of ventricles and choroid plexus, 96266.000000, mm^3
# Measure lhCortex, lhCortexVol, Left hemisphere cortical gray matter volume, 198904.117405, mm^3
# Measure rhCortex, rhCortexVol, Right hemisphere cortical gray matter volume, 225523.048369, mm^3
# Measure Cortex, CortexVol, Total cortical gray matter volume, 424427.165774, mm^3
# Measure lhCerebralWhiteMatter, lhCerebralWhiteMatterVol, Left hemisphere cerebral white matter volume, 237251.826511, mm^3
# Measure rhCerebralWhiteMatter, rhCerebralWhiteMatterVol, Right hemisphere cerebral white matter volume, 232458.591868, mm^3
# Measure CerebralWhiteMatter, CerebralWhiteMatterVol, Total cerebral white matter volume, 469710.418379, mm^3
# Measure SubCortGray, SubCortGrayVol, Subcortical gray matter volume, 52927.000000, mm^3
# Measure TotalGray, TotalGrayVol, Total gray matter volume, 590084.165774, mm^3
# Measure SupraTentorial, SupraTentorialVol, Supratentorial volume, 1047335.584153, mm^3
# Measure SupraTentorialNotVent, SupraTentorialVolNotVent, Supratentorial volume, 951069.584153, mm^3
# Measure SupraTentorialNotVentVox, SupraTentorialVolNotVentVox, Supratentorial volume voxel count, 947551.000000, mm^3
# Measure Mask, MaskVol, Mask Volume, 1741591.000000, mm^3
# Measure BrainSegVol-to-eTIV, BrainSegVol-to-eTIV, Ratio of BrainSegVol to eTIV, 0.673623, unitless
# Measure MaskVol-to-eTIV, MaskVol-to-eTIV, Ratio of MaskVol to eTIV, 0.985787, unitless
# Measure lhSurfaceHoles, lhSurfaceHoles, Number of defect holes in lh surfaces prior to fixing, 41, unitless
# Measure rhSurfaceHoles, rhSurfaceHoles, Number of defect holes in rh surfaces prior to fixing, 42, unitless
# Measure SurfaceHoles, SurfaceHoles, Total number of defect holes in surfaces prior to fixing, 83, unitless
# Measure EstimatedTotalIntraCranialVol, eTIV, Estimated Total Intracranial Volume, 1766701.179622, mm^3
# SegVolFile mri/aseg.mgz 
# SegVolFileTimeStamp  2019/12/20 12:52:12 
# ColorTable /home/span/acad/xzheng/freesurfer/ASegStatsLUT.txt 
# ColorTableTimeStamp 2017/01/19 09:00:02 
# InVolFile  mri/norm.mgz 
# InVolFileTimeStamp  2019/12/20 04:00:26 
# InVolFrame 0 
# PVVolFile  mri/norm.mgz 
# PVVolFileTimeStamp  2019/12/20 04:00:26 
# Excluding Cortical Gray and White Matter
# ExcludeSegId 0 2 3 41 42 
# VoxelVolume_mm3 1 
# TableCol  1 ColHeader Index 
# TableCol  1 FieldName Index 
# TableCol  1 Units     NA 
# TableCol  2 ColHeader SegId 
# TableCol  2 FieldName Segmentation Id
# TableCol  2 Units     NA
# TableCol  3 ColHeader NVoxels 
# TableCol  3 FieldName Number of Voxels
# TableCol  3 Units     unitless
# TableCol  4 ColHeader Volume_mm3
# TableCol  4 FieldName Volume
# TableCol  4 Units     mm^3
# TableCol  5 ColHeader StructName
# TableCol  5 FieldName Structure Name
# TableCol  5 Units     NA
# TableCol  6 ColHeader normMean 
# TableCol  6 FieldName Intensity normMean
# TableCol  6 Units     MR
# TableCol  7 ColHeader normStdDev
# TableCol  7 FieldName Itensity normStdDev
# TableCol  7 Units     MR
# TableCol  8 ColHeader normMin
# TableCol  8 FieldName Intensity normMin
# TableCol  8 Units     MR
# TableCol  9 ColHeader normMax
# TableCol  9 FieldName Intensity normMax
# TableCol  9 Units     MR
# TableCol 10 ColHeader normRange
# TableCol 10 FieldName Intensity normRange
# TableCol 10 Units     MR
# NRows 45 
# NTableCols 10 
# ColHeaders  Index SegId NVoxels Volume_mm3 StructName normMean normStdDev normMin normMax normRange  
  1   4     51599    52006.8  Left-Lateral-Ventricle            22.0378     8.1594     4.0000    89.0000    85.0000 
  2   5       692      708.8  Left-Inf-Lat-Vent                 37.1777    14.9363     6.0000    74.0000    68.0000 
  3   7     13065    13649.2  Left-Cerebellum-White-Matter      84.9685     6.3218    34.0000   101.0000    67.0000 
  4   8     55359    54518.2  Left-Cerebellum-Cortex            61.7256     8.9209    13.0000    89.0000    76.0000 
  5  10      7175     6899.7  Left-Thalamus-Proper              85.3320    11.5565     9.0000   107.0000    98.0000 
  6  11      3893     3706.4  Left-Caudate                      76.3375    11.5451    18.0000    99.0000    81.0000 
  7  12      3590     3453.3  Left-Putamen                      87.1922     6.2336    56.0000   109.0000    53.0000 
  8  13      2083     2039.2  Left-Pallidum                     95.2880     6.7860    71.0000   112.0000    41.0000 
  9  14      2204     2211.6  3rd-Ventricle                     23.7382    11.1030     5.0000    78.0000    73.0000 
 10  15      1512     1630.2  4th-Ventricle                     29.3241    11.9531     6.0000    64.0000    58.0000 
 11  16     19610    19605.6  Brain-Stem                        81.4553     9.2228    17.0000   109.0000    92.0000 
 12  17      3974     3795.5  Left-Hippocampus                  67.8747     7.9000    24.0000    92.0000    68.0000 
 13  18      1206     1152.9  Left-Amygdala                     67.1650     6.7501    40.0000    91.0000    51.0000 
 14  24      2697     2551.0  CSF                               31.4820    13.2144     7.0000    85.0000    78.0000 
 15  26       335      309.3  Left-Accumbens-area               72.1493     9.4357    29.0000    91.0000    62.0000 
 16  28      3411     3222.0  Left-VentralDC                    88.6620    12.1951    28.0000   113.0000    85.0000 
 17  30        27       34.9  Left-vessel                       58.1481    10.5455    38.0000    75.0000    37.0000 
 18  31      1061      945.5  Left-choroid-plexus               44.3346    12.4076    14.0000    83.0000    69.0000 
 19  43     41513    41549.4  Right-Lateral-Ventricle           21.7341     9.1072     5.0000    90.0000    85.0000 
 20  44       362      431.4  Right-Inf-Lat-Vent                42.0028    13.2685     7.0000    80.0000    73.0000 
 21  46     13810    14386.2  Right-Cerebellum-White-Matter     82.6502     6.5471    36.0000   103.0000    67.0000 
 22  47     54816    54288.0  Right-Cerebellum-Cortex           59.4524     8.9316     8.0000    88.0000    80.0000 
 23  49      7376     7046.1  Right-Thalamus-Proper             84.6590    11.1887    14.0000   108.0000    94.0000 
 24  50      4570     4267.4  Right-Caudate                     79.2473    10.6106    43.0000   105.0000    62.0000 
 25  51      3867     3817.2  Right-Putamen                     85.5798     5.8245    58.0000   104.0000    46.0000 
 26  52      1986     1941.8  Right-Pallidum                    97.2865     5.6831    72.0000   113.0000    41.0000 
 27  53      4203     4050.6  Right-Hippocampus                 67.8009     8.4065    22.0000    94.0000    72.0000 
 28  54      1390     1300.0  Right-Amygdala                    66.9525     6.5449    42.0000    88.0000    46.0000 
 29  58       536      469.0  Right-Accumbens-area              77.6642     6.2981    54.0000   103.0000    49.0000 
 30  60      3376     3203.5  Right-VentralDC                   89.1363    11.9170    23.0000   110.0000    87.0000 
 31  62        15       27.0  Right-vessel                      63.2000     6.3042    46.0000    72.0000    26.0000 
 32  63      1039      959.4  Right-choroid-plexus              44.8248    12.0086    15.0000    95.0000    80.0000 
 33  72         0        0.0  5th-Ventricle                      0.0000     0.0000     0.0000     0.0000     0.0000 
 34  77      5149     4437.4  WM-hypointensities                68.6236    15.3684    16.0000   108.0000    92.0000 
 35  78         0        0.0  Left-WM-hypointensities            0.0000     0.0000     0.0000     0.0000     0.0000 
 36  79         0        0.0  Right-WM-hypointensities           0.0000     0.0000     0.0000     0.0000     0.0000 
 37  80         0        0.0  non-WM-hypointensities             0.0000     0.0000     0.0000     0.0000     0.0000 
 38  81         0        0.0  Left-non-WM-hypointensities        0.0000     0.0000     0.0000     0.0000     0.0000 
 39  82         0        0.0  Right-non-WM-hypointensities       0.0000     0.0000     0.0000     0.0000     0.0000 
 40  85       258      295.0  Optic-Chiasm                      69.3527    14.3886    28.0000   103.0000    75.0000 
 41 251      1138     1028.0  CC_Posterior                      91.7548    15.7458    39.0000   112.0000    73.0000 
 42 252       498      447.2  CC_Mid_Posterior                  85.3775    20.5231    21.0000   112.0000    91.0000 
 43 253       438      376.6  CC_Central                        86.0890    21.0142    36.0000   112.0000    76.0000 
 44 254       435      386.5  CC_Mid_Anterior                   87.3103    20.5822    40.0000   113.0000    73.0000 
 45 255      1136     1001.8  CC_Anterior                       86.6787    19.6208    25.0000   118.0000    93.0000 
