# Supplementary material for: Computer assisted diagnosis of Alzheimer’s disease using statistical likelihood-ratio test
Source: PLoS One. 2023 Feb 17;18(2):e0279574. doi: 10.1371/journal.pone.0279574 (PMC9937475; doi:10.1371/journal.pone.0279574)
Supplement: S3 File — (ZIP) [file pone.0279574.s003.zip › AD_Results_MIRIAD/miriad_195_1/stats/lh.aparc.a2009s.stats]

# Table of FreeSurfer cortical parcellation anatomical statistics 
# 
# CreationTime 2019/12/20-01:37:43-GMT
# generating_program mris_anatomical_stats
# cvs_version $Id: mris_anatomical_stats.c,v 1.79 2016/03/14 15:15:34 greve Exp $
# mrisurf.c-cvs_version $Id: mrisurf.c,v 1.781.2.6 2016/12/27 16:47:14 zkaufman Exp $
# cmdline mris_anatomical_stats -th3 -mgz -cortex ../label/lh.cortex.label -f ../stats/lh.aparc.a2009s.stats -b -a ../label/lh.aparc.a2009s.annot -c ../label/aparc.annot.a2009s.ctab miriad_195_AD_F_01_MR_1 lh white 
# sysname  Linux
# hostname ada
# machine  x86_64
# user     xzheng
# 
# SUBJECTS_DIR /home/span/acad/xzheng/freesurfer/subjects
# anatomy_type surface
# subjectname miriad_195_AD_F_01_MR_1
# hemi lh
# AnnotationFile ../label/lh.aparc.a2009s.annot
# AnnotationFileTimeStamp 2019/12/20 12:37:17
# Measure Cortex, NumVert, Number of Vertices, 126128, unitless
# Measure Cortex, WhiteSurfArea, White Surface Total Area, 81358.2, mm^2
# Measure Cortex, MeanThickness, Mean Thickness, 2.23663, mm
# Measure BrainSeg, BrainSegVol, Brain Segmentation Volume, 1190090.000000, mm^3
# Measure BrainSegNotVent, BrainSegVolNotVent, Brain Segmentation Volume Without Ventricles, 1087411.000000, mm^3
# Measure BrainSegNotVentSurf, BrainSegVolNotVentSurf, Brain Segmentation Volume Without Ventricles from Surf, 1086711.584153, mm^3
# Measure Cortex, CortexVol Total cortical gray matter volume, 424427.165774, mm^3
# Measure SupraTentorial, SupraTentorialVol, Supratentorial volume, 1047335.584153, mm^3
# Measure SupraTentorialNotVent, SupraTentorialVolNotVent, Supratentorial volume, 951069.584153, mm^3
# Measure EstimatedTotalIntraCranialVol, eTIV, Estimated Total Intracranial Volume, 1766701.179622, mm^3
# NTableCols 10
# TableCol  1 ColHeader StructName
# TableCol  1 FieldName Structure Name
# TableCol  1 Units     NA
# TableCol  2 ColHeader NumVert
# TableCol  2 FieldName Number of Vertices
# TableCol  2 Units     unitless
# TableCol  3 ColHeader SurfArea
# TableCol  3 FieldName Surface Area
# TableCol  3 Units     mm^2
# TableCol  4 ColHeader GrayVol
# TableCol  4 FieldName Gray Matter Volume
# TableCol  4 Units     mm^3
# TableCol  5 ColHeader ThickAvg 
# TableCol  5 FieldName Average Thickness
# TableCol  5 Units     mm
# TableCol  6 ColHeader ThickStd
# TableCol  6 FieldName Thickness StdDev
# TableCol  6 Units     mm 
# TableCol  7 ColHeader MeanCurv
# TableCol  7 FieldName Integrated Rectified Mean Curvature
# TableCol  7 Units     mm^-1
# TableCol  8 ColHeader GausCurv 
# TableCol  8 FieldName Integrated Rectified Gaussian Curvature
# TableCol  8 Units     mm^-2
# TableCol  9 ColHeader  FoldInd
# TableCol  9 FieldName  Folding Index 
# TableCol  9 Units      unitless 
# TableCol 10 ColHeader CurvInd
# TableCol 10 FieldName Intrinsic Curvature Index
# TableCol 10 Units     unitless
# ColHeaders StructName NumVert SurfArea GrayVol ThickAvg ThickStd MeanCurv GausCurv FoldInd CurvInd
G&S_frontomargin                         1049    710   1611  2.197 0.563     0.163     0.049       18     2.0
G&S_occipital_inf                        1245    812   2193  2.334 0.698     0.151     0.042       18     2.3
G&S_paracentral                          1563    942   1717  1.714 0.594     0.105     0.024       11     1.7
G&S_subcentral                           1558    958   2755  2.538 0.662     0.129     0.041       17     2.6
G&S_transv_frontopol                      795    467   1378  2.230 0.604     0.134     0.046       12     1.4
G&S_cingul-Ant                           2281   1550   3811  2.404 0.574     0.128     0.033       30     3.1
G&S_cingul-Mid-Ant                       1377    957   1949  2.190 0.596     0.114     0.018       12     1.1
G&S_cingul-Mid-Post                      1535   1052   2544  2.318 0.522     0.134     0.024       19     1.6
G_cingul-Post-dorsal                      643    431   1491  2.599 0.637     0.153     0.041       10     1.0
G_cingul-Post-ventral                     329    207    487  2.327 0.706     0.148     0.038        6     0.5
G_cuneus                                 1711   1119   1883  1.636 0.456     0.151     0.039       29     2.8
G_front_inf-Opercular                    1374    861   2968  2.629 0.581     0.121     0.029       16     1.7
G_front_inf-Orbital                       411    263    967  2.751 0.421     0.149     0.051        8     0.8
G_front_inf-Triangul                     1064    699   2269  2.494 0.620     0.144     0.046       16     2.1
G_front_middle                           5622   3332   8544  2.142 0.646     0.134     0.047       92    10.5
G_front_sup                              7561   4308  12756  2.458 0.636     0.119     0.046       97    11.2
G_Ins_lg&S_cent_ins                       820    500   1648  2.848 0.744     0.129     0.045       14     1.5
G_insular_short                           662    432   2257  3.638 0.886     0.104     0.037        6     1.0
G_occipital_middle                       2536   1439   4176  2.384 0.625     0.148     0.049       42     5.1
G_occipital_sup                          1579    943   2243  2.060 0.635     0.131     0.037       19     2.4
G_oc-temp_lat-fusifor                    1188    836   2648  2.464 0.545     0.160     0.046       25     2.2
G_oc-temp_med-Lingual                    2716   1736   3577  1.812 0.578     0.144     0.044       39     5.0
G_oc-temp_med-Parahip                    1412    947   4173  3.134 0.921     0.125     0.029       17     1.4
G_orbital                                2771   1823   6364  2.717 0.794     0.150     0.048       47     5.8
G_pariet_inf-Angular                     2623   1473   3950  2.181 0.549     0.126     0.047       37     5.0
G_pariet_inf-Supramar                    2946   1774   4689  2.131 0.631     0.132     0.038       43     4.2
G_parietal_sup                           3982   2279   4778  1.847 0.504     0.110     0.031       41     5.1
G_postcentral                            2683   1490   2814  1.660 0.452     0.116     0.028       29     3.3
G_precentral                             3103   1743   3928  1.953 0.574     0.107     0.033       27     4.3
G_precuneus                              2626   1621   4013  2.082 0.536     0.133     0.039       37     3.9
G_rectus                                  938    611   1672  2.137 0.572     0.141     0.038       19     1.5
G_subcallosal                            1033    592   1315  2.340 0.874     0.111     0.039       12     1.7
G_temp_sup-G_T_transv                     641    358    812  1.998 0.404     0.101     0.031        6     0.6
G_temp_sup-Lateral                       2020   1333   5520  2.801 0.682     0.143     0.042       37     3.8
G_temp_sup-Plan_polar                     641    444   1586  3.095 0.700     0.069     0.011        2     0.3
G_temp_sup-Plan_tempo                     744    516   1298  2.219 0.607     0.084     0.018        3     0.5
G_temporal_inf                           2603   1872   8033  2.938 0.875     0.170     0.061       62     6.6
G_temporal_middle                        2289   1630   6625  2.843 0.776     0.154     0.050       45     4.6
Lat_Fis-ant-Horizont                      276    195    349  2.067 0.320     0.105     0.020        1     0.2
Lat_Fis-ant-Vertical                      258    178    404  2.423 0.427     0.098     0.024        1     0.2
Lat_Fis-post                              975    636   1138  2.141 0.534     0.105     0.021        5     0.8
Pole_occipital                           1749   1137   2624  2.155 0.766     0.154     0.048       27     3.4
Pole_temporal                            1452   1083   4900  3.077 0.711     0.164     0.059       30     4.1
S_calcarine                              1832   1342   2020  1.659 0.640     0.133     0.027       22     2.1
S_central                                3264   2295   3144  1.544 0.418     0.111     0.021       20     3.1
S_cingul-Marginalis                      1292    882   1787  2.131 0.589     0.100     0.021        7     1.1
S_circular_insula_ant                     498    344    864  3.100 0.592     0.108     0.022        2     0.5
S_circular_insula_inf                    1730   1192   2305  2.255 0.520     0.078     0.013        6     1.0
S_circular_insula_sup                    1664   1166   2634  2.681 0.615     0.091     0.015        6     1.1
S_collat_transv_ant                      1084    747   2096  2.574 0.695     0.120     0.027       11     1.0
S_collat_transv_post                      374    262    398  2.043 0.528     0.180     0.046        7     0.7
S_front_inf                              2479   1679   3468  2.203 0.504     0.113     0.022       20     2.2
S_front_middle                           1461    984   1583  1.911 0.434     0.124     0.029       14     1.5
S_front_sup                              3063   2002   4446  2.301 0.632     0.098     0.022       18     2.6
S_interm_prim-Jensen                      224    161    250  1.943 0.701     0.148     0.028        3     0.3
S_intrapariet&P_trans                    3219   2078   3505  1.821 0.485     0.124     0.031       30     4.2
S_oc_middle&Lunatus                      1015    676   1053  1.883 0.456     0.148     0.047       16     2.4
S_oc_sup&transversal                     1385    892   1440  1.878 0.478     0.123     0.031       14     1.5
S_occipital_ant                           469    303    725  2.338 0.599     0.138     0.042        7     0.9
S_oc-temp_lat                             827    617   1073  2.050 0.490     0.108     0.018        4     0.6
S_oc-temp_med&Lingual                    1676   1240   2801  2.424 0.678     0.140     0.032       19     2.2
S_orbital_lateral                         369    257    531  2.131 0.504     0.130     0.031        3     0.4
S_orbital_med-olfact                      681    470    732  1.797 0.631     0.118     0.016        6     0.4
S_orbital-H_Shaped                       1429    994   3053  3.221 0.755     0.142     0.036       18     1.9
S_parieto_occipital                      2197   1434   2557  1.938 0.489     0.125     0.027       20     2.4
S_pericallosal                           1675    972   1601  2.211 1.108     0.123     0.023       32     1.2
S_postcentral                            2663   1768   2783  1.668 0.461     0.105     0.019       19     2.1
S_precentral-inf-part                    1481    976   2009  2.238 0.557     0.101     0.024        8     1.4
S_precentral-sup-part                    1636   1047   1950  1.997 0.536     0.109     0.026       13     1.6
S_suborbital                              942    671   1358  2.114 0.619     0.156     0.032       18     1.4
S_subparietal                             624    452    805  2.009 0.495     0.145     0.034        7     0.8
S_temporal_inf                           1388    989   2138  2.545 0.573     0.133     0.031       11     1.7
S_temporal_sup                           5817   3985   8631  2.271 0.558     0.111     0.024       48     5.7
S_temporal_transverse                     286    192    269  1.664 0.383     0.120     0.018        3     0.2
