# Supplementary material for: Computer assisted diagnosis of Alzheimer’s disease using statistical likelihood-ratio test
Source: PLoS One. 2023 Feb 17;18(2):e0279574. doi: 10.1371/journal.pone.0279574 (PMC9937475; doi:10.1371/journal.pone.0279574)
Supplement: S3 File — (ZIP) [file pone.0279574.s003.zip › AD_Results_MIRIAD/miriad_195_1/stats/lh.aparc.DKTatlas.stats]

# Table of FreeSurfer cortical parcellation anatomical statistics 
# 
# CreationTime 2019/12/20-01:39:43-GMT
# generating_program mris_anatomical_stats
# cvs_version $Id: mris_anatomical_stats.c,v 1.79 2016/03/14 15:15:34 greve Exp $
# mrisurf.c-cvs_version $Id: mrisurf.c,v 1.781.2.6 2016/12/27 16:47:14 zkaufman Exp $
# cmdline mris_anatomical_stats -th3 -mgz -cortex ../label/lh.cortex.label -f ../stats/lh.aparc.DKTatlas.stats -b -a ../label/lh.aparc.DKTatlas.annot -c ../label/aparc.annot.DKTatlas.ctab miriad_195_AD_F_01_MR_1 lh white 
# sysname  Linux
# hostname ada
# machine  x86_64
# user     xzheng
# 
# SUBJECTS_DIR /home/span/acad/xzheng/freesurfer/subjects
# anatomy_type surface
# subjectname miriad_195_AD_F_01_MR_1
# hemi lh
# AnnotationFile ../label/lh.aparc.DKTatlas.annot
# AnnotationFileTimeStamp 2019/12/20 12:39:21
# Measure Cortex, NumVert, Number of Vertices, 126128, unitless
# Measure Cortex, WhiteSurfArea, White Surface Total Area, 81358.2, mm^2
# Measure Cortex, MeanThickness, Mean Thickness, 2.23663, mm
# Measure BrainSeg, BrainSegVol, Brain Segmentation Volume, 1190090.000000, mm^3
# Measure BrainSegNotVent, BrainSegVolNotVent, Brain Segmentation Volume Without Ventricles, 1087411.000000, mm^3
# Measure BrainSegNotVentSurf, BrainSegVolNotVentSurf, Brain Segmentation Volume Without Ventricles from Surf, 1086711.584153, mm^3
# Measure Cortex, CortexVol Total cortical gray matter volume, 424427.165774, mm^3
# Measure SupraTentorial, SupraTentorialVol, Supratentorial volume, 1047335.584153, mm^3
# Measure SupraTentorialNotVent, SupraTentorialVolNotVent, Supratentorial volume, 951069.584153, mm^3
# Measure EstimatedTotalIntraCranialVol, eTIV, Estimated Total Intracranial Volume, 1766701.179622, mm^3
# NTableCols 10
# TableCol  1 ColHeader StructName
# TableCol  1 FieldName Structure Name
# TableCol  1 Units     NA
# TableCol  2 ColHeader NumVert
# TableCol  2 FieldName Number of Vertices
# TableCol  2 Units     unitless
# TableCol  3 ColHeader SurfArea
# TableCol  3 FieldName Surface Area
# TableCol  3 Units     mm^2
# TableCol  4 ColHeader GrayVol
# TableCol  4 FieldName Gray Matter Volume
# TableCol  4 Units     mm^3
# TableCol  5 ColHeader ThickAvg 
# TableCol  5 FieldName Average Thickness
# TableCol  5 Units     mm
# TableCol  6 ColHeader ThickStd
# TableCol  6 FieldName Thickness StdDev
# TableCol  6 Units     mm 
# TableCol  7 ColHeader MeanCurv
# TableCol  7 FieldName Integrated Rectified Mean Curvature
# TableCol  7 Units     mm^-1
# TableCol  8 ColHeader GausCurv 
# TableCol  8 FieldName Integrated Rectified Gaussian Curvature
# TableCol  8 Units     mm^-2
# TableCol  9 ColHeader  FoldInd
# TableCol  9 FieldName  Folding Index 
# TableCol  9 Units      unitless 
# TableCol 10 ColHeader CurvInd
# TableCol 10 FieldName Intrinsic Curvature Index
# TableCol 10 Units     unitless
# ColHeaders StructName NumVert SurfArea GrayVol ThickAvg ThickStd MeanCurv GausCurv FoldInd CurvInd
caudalanteriorcingulate                  2007   1292   3076  2.506 0.750     0.125     0.023       25     1.6
caudalmiddlefrontal                      4158   2526   5849  2.256 0.593     0.114     0.033       41     5.5
cuneus                                   2677   1746   3024  1.768 0.475     0.140     0.034       36     3.8
entorhinal                                635    449   2280  3.540 0.804     0.130     0.031        7     0.7
fusiform                                 3173   2294   6242  2.492 0.682     0.150     0.037       49     4.7
inferiorparietal                         7235   4397  10003  2.152 0.535     0.128     0.040       89    11.9
inferiortemporal                         4758   3440  12840  2.751 0.842     0.153     0.052       89    10.5
isthmuscingulate                         1631   1009   2147  1.955 0.796     0.121     0.034       22     1.9
lateraloccipital                         6488   4124   9668  2.204 0.682     0.149     0.046      100    12.1
lateralorbitofrontal                     4674   3109   9250  2.738 0.862     0.144     0.043       68     8.3
lingual                                  3946   2609   5202  1.887 0.595     0.147     0.041       57     6.8
medialorbitofrontal                      2316   1517   3606  2.133 0.671     0.131     0.035       39     3.4
middletemporal                           5433   3868  11716  2.599 0.714     0.132     0.036       70     7.7
parahippocampal                           894    609   1850  2.659 0.782     0.101     0.017        6     0.6
paracentral                              2663   1562   3464  2.163 0.630     0.105     0.027       20     2.9
parsopercularis                          2120   1352   3888  2.476 0.606     0.108     0.025       18     2.1
parsorbitalis                            1009    706   2180  2.905 0.513     0.143     0.033       13     1.4
parstriangularis                         2365   1579   3867  2.322 0.569     0.126     0.035       26     3.3
pericalcarine                            1392    996   1254  1.385 0.426     0.149     0.034       21     2.0
postcentral                              7426   4677   8478  1.750 0.588     0.113     0.026       65     8.3
posteriorcingulate                       2033   1415   3463  2.313 0.683     0.142     0.024       35     2.0
precentral                               7672   4829   9796  1.993 0.635     0.112     0.028       59     8.9
precuneus                                5155   3362   7306  2.058 0.542     0.130     0.033       58     6.5
rostralanteriorcingulate                 2053   1367   3523  2.495 0.728     0.125     0.035       30     3.1
rostralmiddlefrontal                     6571   4255  10267  2.166 0.609     0.137     0.042       96    10.8
superiorfrontal                         11870   7194  18307  2.305 0.648     0.117     0.039      136    15.7
superiorparietal                         7899   4673   9169  1.833 0.534     0.113     0.029       78     9.9
superiortemporal                         7421   5015  15231  2.534 0.727     0.107     0.026       73     8.2
supramarginal                            4672   2948   6693  2.082 0.599     0.127     0.032       55     6.0
transversetemporal                        804    451    909  1.958 0.402     0.106     0.031        8     0.9
insula                                   2978   1988   6321  2.927 0.856     0.102     0.029       24     3.6
