# Supplementary material for: Computer assisted diagnosis of Alzheimer’s disease using statistical likelihood-ratio test
Source: PLoS One. 2023 Feb 17;18(2):e0279574. doi: 10.1371/journal.pone.0279574 (PMC9937475; doi:10.1371/journal.pone.0279574)
Supplement: S3 File — (ZIP) [file pone.0279574.s003.zip › AD_Results_MIRIAD/miriad_195_1/stats/lh.aparc.pial.stats]

# Table of FreeSurfer cortical parcellation anatomical statistics 
# 
# CreationTime 2019/12/20-01:35:38-GMT
# generating_program mris_anatomical_stats
# cvs_version $Id: mris_anatomical_stats.c,v 1.79 2016/03/14 15:15:34 greve Exp $
# mrisurf.c-cvs_version $Id: mrisurf.c,v 1.781.2.6 2016/12/27 16:47:14 zkaufman Exp $
# cmdline mris_anatomical_stats -th3 -mgz -cortex ../label/lh.cortex.label -f ../stats/lh.aparc.pial.stats -b -a ../label/lh.aparc.annot -c ../label/aparc.annot.ctab miriad_195_AD_F_01_MR_1 lh pial 
# sysname  Linux
# hostname ada
# machine  x86_64
# user     xzheng
# 
# SUBJECTS_DIR /home/span/acad/xzheng/freesurfer/subjects
# anatomy_type surface
# subjectname miriad_195_AD_F_01_MR_1
# hemi lh
# AnnotationFile ../label/lh.aparc.annot
# AnnotationFileTimeStamp 2019/12/20 12:04:40
# Measure Cortex, NumVert, Number of Vertices, 126050, unitless
# Measure Cortex, PialSurfArea, Pial Surface Total Area, 95782, mm^2
# Measure Cortex, MeanThickness, Mean Thickness, 2.23689, mm
# Measure BrainSeg, BrainSegVol, Brain Segmentation Volume, 1190090.000000, mm^3
# Measure BrainSegNotVent, BrainSegVolNotVent, Brain Segmentation Volume Without Ventricles, 1087411.000000, mm^3
# Measure BrainSegNotVentSurf, BrainSegVolNotVentSurf, Brain Segmentation Volume Without Ventricles from Surf, 1086711.584153, mm^3
# Measure Cortex, CortexVol Total cortical gray matter volume, 424427.165774, mm^3
# Measure SupraTentorial, SupraTentorialVol, Supratentorial volume, 1047335.584153, mm^3
# Measure SupraTentorialNotVent, SupraTentorialVolNotVent, Supratentorial volume, 951069.584153, mm^3
# Measure EstimatedTotalIntraCranialVol, eTIV, Estimated Total Intracranial Volume, 1766701.179622, mm^3
# NTableCols 10
# TableCol  1 ColHeader StructName
# TableCol  1 FieldName Structure Name
# TableCol  1 Units     NA
# TableCol  2 ColHeader NumVert
# TableCol  2 FieldName Number of Vertices
# TableCol  2 Units     unitless
# TableCol  3 ColHeader SurfArea
# TableCol  3 FieldName Surface Area
# TableCol  3 Units     mm^2
# TableCol  4 ColHeader GrayVol
# TableCol  4 FieldName Gray Matter Volume
# TableCol  4 Units     mm^3
# TableCol  5 ColHeader ThickAvg 
# TableCol  5 FieldName Average Thickness
# TableCol  5 Units     mm
# TableCol  6 ColHeader ThickStd
# TableCol  6 FieldName Thickness StdDev
# TableCol  6 Units     mm 
# TableCol  7 ColHeader MeanCurv
# TableCol  7 FieldName Integrated Rectified Mean Curvature
# TableCol  7 Units     mm^-1
# TableCol  8 ColHeader GausCurv 
# TableCol  8 FieldName Integrated Rectified Gaussian Curvature
# TableCol  8 Units     mm^-2
# TableCol  9 ColHeader  FoldInd
# TableCol  9 FieldName  Folding Index 
# TableCol  9 Units      unitless 
# TableCol 10 ColHeader CurvInd
# TableCol 10 FieldName Intrinsic Curvature Index
# TableCol 10 Units     unitless
# ColHeaders StructName NumVert SurfArea GrayVol ThickAvg ThickStd MeanCurv GausCurv FoldInd CurvInd
bankssts                                 1370   1025   2216  2.197 0.536     0.137     0.029       17     1.8
caudalanteriorcingulate                  1184    782   1715  2.589 0.843     0.111     0.021       21     1.1
caudalmiddlefrontal                      3772   2464   5369  2.279 0.593     0.108     0.023       36     3.8
cuneus                                   1900   1378   2125  1.733 0.465     0.127     0.030       24     2.4
entorhinal                                692    976   2566  3.543 0.790     0.196     0.050       12     1.5
fusiform                                 3529   3166   7530  2.541 0.705     0.163     0.039       52     6.4
inferiorparietal                         7196   5088  10157  2.162 0.540     0.125     0.028       88     8.7
inferiortemporal                         4711   4876  12029  2.725 0.827     0.175     0.037       66     8.2
isthmuscingulate                         1637   1180   2195  1.984 0.797     0.142     0.040       34     2.6
lateraloccipital                         6498   4892   9757  2.207 0.689     0.129     0.035      128     9.3
lateralorbitofrontal                     4147   3074   8373  2.819 0.858     0.133     0.030       61     5.5
lingual                                  3849   2962   5027  1.872 0.577     0.136     0.030       65     5.0
medialorbitofrontal                      2922   2247   4300  2.085 0.673     0.138     0.035       43     4.3
middletemporal                           3967   3825   9366  2.716 0.729     0.162     0.033       54     6.4
parahippocampal                           845    784   1733  2.644 0.781     0.144     0.034        8     1.3
paracentral                              2265   1431   2934  2.169 0.626     0.098     0.022       23     2.1
parsopercularis                          2326   1878   4128  2.433 0.628     0.127     0.023       20     2.2
parsorbitalis                             992    965   2364  2.859 0.585     0.158     0.031       10     1.3
parstriangularis                         1938   1589   3477  2.393 0.523     0.142     0.032       22     2.7
pericalcarine                            1346    850   1209  1.359 0.395     0.147     0.076       51     6.4
postcentral                              6641   4836   7590  1.733 0.590     0.112     0.020       48     5.6
posteriorcingulate                       1842   1535   3253  2.365 0.690     0.155     0.039       59     2.1
precentral                               7863   5201   9933  1.978 0.631     0.097     0.019       60     6.2
precuneus                                5212   3624   7261  2.050 0.547     0.128     0.029       61     6.3
rostralanteriorcingulate                 1581   1292   2869  2.609 0.686     0.151     0.031       25     2.2
rostralmiddlefrontal                     8910   6418  13136  2.122 0.595     0.130     0.029      111    11.4
superiorfrontal                         10954   7853  17232  2.368 0.635     0.117     0.027      193    13.0
superiorparietal                         9492   6518  10985  1.834 0.521     0.114     0.024       86     9.1
superiortemporal                         5681   5001  11056  2.462 0.679     0.128     0.023       47     6.0
supramarginal                            5152   3798   7384  2.095 0.594     0.135     0.028       59     5.5
frontalpole                               365    385    767  2.374 0.455     0.175     0.037        4     0.5
temporalpole                              746    934   2397  3.277 0.670     0.161     0.025        6     0.8
transversetemporal                        825    523    927  1.946 0.396     0.090     0.016        6     0.5
insula                                   3717   2452   7398  2.844 0.855     0.125     0.032       51     5.4
