# Supplementary material for: Computer assisted diagnosis of Alzheimer’s disease using statistical likelihood-ratio test
Source: PLoS One. 2023 Feb 17;18(2):e0279574. doi: 10.1371/journal.pone.0279574 (PMC9937475; doi:10.1371/journal.pone.0279574)
Supplement: S3 File — (ZIP) [file pone.0279574.s003.zip › AD_Results_MIRIAD/miriad_195_1/stats/lh.aparc.stats]

# Table of FreeSurfer cortical parcellation anatomical statistics 
# 
# CreationTime 2019/12/20-01:35:07-GMT
# generating_program mris_anatomical_stats
# cvs_version $Id: mris_anatomical_stats.c,v 1.79 2016/03/14 15:15:34 greve Exp $
# mrisurf.c-cvs_version $Id: mrisurf.c,v 1.781.2.6 2016/12/27 16:47:14 zkaufman Exp $
# cmdline mris_anatomical_stats -th3 -mgz -cortex ../label/lh.cortex.label -f ../stats/lh.aparc.stats -b -a ../label/lh.aparc.annot -c ../label/aparc.annot.ctab miriad_195_AD_F_01_MR_1 lh white 
# sysname  Linux
# hostname ada
# machine  x86_64
# user     xzheng
# 
# SUBJECTS_DIR /home/span/acad/xzheng/freesurfer/subjects
# anatomy_type surface
# subjectname miriad_195_AD_F_01_MR_1
# hemi lh
# AnnotationFile ../label/lh.aparc.annot
# AnnotationFileTimeStamp 2019/12/20 12:04:40
# Measure Cortex, NumVert, Number of Vertices, 126050, unitless
# Measure Cortex, WhiteSurfArea, White Surface Total Area, 81297.8, mm^2
# Measure Cortex, MeanThickness, Mean Thickness, 2.23689, mm
# Measure BrainSeg, BrainSegVol, Brain Segmentation Volume, 1190090.000000, mm^3
# Measure BrainSegNotVent, BrainSegVolNotVent, Brain Segmentation Volume Without Ventricles, 1087411.000000, mm^3
# Measure BrainSegNotVentSurf, BrainSegVolNotVentSurf, Brain Segmentation Volume Without Ventricles from Surf, 1086711.584153, mm^3
# Measure Cortex, CortexVol Total cortical gray matter volume, 424427.165774, mm^3
# Measure SupraTentorial, SupraTentorialVol, Supratentorial volume, 1047335.584153, mm^3
# Measure SupraTentorialNotVent, SupraTentorialVolNotVent, Supratentorial volume, 951069.584153, mm^3
# Measure EstimatedTotalIntraCranialVol, eTIV, Estimated Total Intracranial Volume, 1766701.179622, mm^3
# NTableCols 10
# TableCol  1 ColHeader StructName
# TableCol  1 FieldName Structure Name
# TableCol  1 Units     NA
# TableCol  2 ColHeader NumVert
# TableCol  2 FieldName Number of Vertices
# TableCol  2 Units     unitless
# TableCol  3 ColHeader SurfArea
# TableCol  3 FieldName Surface Area
# TableCol  3 Units     mm^2
# TableCol  4 ColHeader GrayVol
# TableCol  4 FieldName Gray Matter Volume
# TableCol  4 Units     mm^3
# TableCol  5 ColHeader ThickAvg 
# TableCol  5 FieldName Average Thickness
# TableCol  5 Units     mm
# TableCol  6 ColHeader ThickStd
# TableCol  6 FieldName Thickness StdDev
# TableCol  6 Units     mm 
# TableCol  7 ColHeader MeanCurv
# TableCol  7 FieldName Integrated Rectified Mean Curvature
# TableCol  7 Units     mm^-1
# TableCol  8 ColHeader GausCurv 
# TableCol  8 FieldName Integrated Rectified Gaussian Curvature
# TableCol  8 Units     mm^-2
# TableCol  9 ColHeader  FoldInd
# TableCol  9 FieldName  Folding Index 
# TableCol  9 Units      unitless 
# TableCol 10 ColHeader CurvInd
# TableCol 10 FieldName Intrinsic Curvature Index
# TableCol 10 Units     unitless
# ColHeaders StructName NumVert SurfArea GrayVol ThickAvg ThickStd MeanCurv GausCurv FoldInd CurvInd
bankssts                                 1370    966   2216  2.197 0.536     0.130     0.034       16     1.7
caudalanteriorcingulate                  1184    741   1715  2.589 0.843     0.122     0.021       16     0.9
caudalmiddlefrontal                      3772   2304   5369  2.279 0.593     0.114     0.033       37     5.0
cuneus                                   1900   1249   2125  1.733 0.465     0.149     0.037       27     3.0
entorhinal                                692    508   2566  3.543 0.790     0.139     0.034        9     0.9
fusiform                                 3529   2539   7530  2.541 0.705     0.152     0.038       55     5.5
inferiorparietal                         7196   4411  10157  2.162 0.540     0.128     0.039       87    11.7
inferiortemporal                         4711   3392  12029  2.725 0.827     0.150     0.051       86    10.0
isthmuscingulate                         1637   1008   2195  1.984 0.797     0.120     0.032       22     1.9
lateraloccipital                         6498   4152   9757  2.207 0.689     0.149     0.046       99    12.3
lateralorbitofrontal                     4147   2771   8373  2.819 0.858     0.139     0.037       56     6.4
lingual                                  3849   2555   5027  1.872 0.577     0.146     0.041       55     6.6
medialorbitofrontal                      2922   1922   4300  2.085 0.673     0.129     0.033       47     3.9
middletemporal                           3967   2834   9366  2.716 0.729     0.133     0.037       54     5.9
parahippocampal                           845    573   1733  2.644 0.781     0.099     0.017        6     0.5
paracentral                              2265   1328   2934  2.169 0.626     0.105     0.027       17     2.5
parsopercularis                          2326   1477   4128  2.433 0.628     0.106     0.025       19     2.2
parsorbitalis                             992    681   2364  2.859 0.585     0.153     0.041       15     1.8
parstriangularis                         1938   1329   3477  2.393 0.523     0.130     0.037       22     3.1
pericalcarine                            1346    974   1209  1.359 0.395     0.148     0.033       20     1.8
postcentral                              6641   4135   7590  1.733 0.590     0.111     0.026       59     7.5
posteriorcingulate                       1842   1266   3253  2.365 0.690     0.141     0.024       33     1.8
precentral                               7863   4909   9933  1.978 0.631     0.111     0.028       61     9.3
precuneus                                5212   3439   7261  2.050 0.547     0.130     0.032       57     6.6
rostralanteriorcingulate                 1581   1025   2869  2.609 0.686     0.130     0.038       27     2.7
rostralmiddlefrontal                     8910   5706  13136  2.122 0.595     0.135     0.041      127    14.1
superiorfrontal                         10954   6697  17232  2.368 0.635     0.114     0.037      116    13.5
superiorparietal                         9492   5652  10985  1.834 0.521     0.116     0.030       99    11.7
superiortemporal                         5681   3816  11056  2.462 0.679     0.100     0.023       52     5.7
supramarginal                            5152   3246   7384  2.095 0.594     0.129     0.033       61     6.8
frontalpole                               365    245    767  2.374 0.455     0.146     0.050        6     0.7
temporalpole                              746    525   2397  3.277 0.670     0.120     0.032        9     0.9
transversetemporal                        825    462    927  1.946 0.396     0.104     0.031        8     0.9
insula                                   3717   2473   7398  2.844 0.855     0.112     0.033       34     5.3
