# Supplementary material for: Computer assisted diagnosis of Alzheimer’s disease using statistical likelihood-ratio test
Source: PLoS One. 2023 Feb 17;18(2):e0279574. doi: 10.1371/journal.pone.0279574 (PMC9937475; doi:10.1371/journal.pone.0279574)
Supplement: S3 File — (ZIP) [file pone.0279574.s003.zip › AD_Results_MIRIAD/miriad_195_1/stats/lh.curv.stats]

Raw <mean> +- <std> (using 'lh.curv'):                -0.03751 +- 0.1802 
       Raw Min:                                       -1.49572 at vertex 122701  
       Raw Max:                                        1.22040 at vertex 84057   
       Raw Curvature Calculation Type:                discrete
       Raw Mean Vertex Separation (Whole Surface):     0.83568 +- 0.23616 mm
       Raw Total Surface Area:                     79634.75000 mm^2
       Raw Total Number of Vertices:                    135567
       Raw Average Vertex Area (Whole Surface):        0.58742 mm^2
       Raw Natural Surface Integral:               -1439.13452
       Raw Rectified Surface Integral:             10233.91797
       Raw Positive Surface Integral:               4397.39209
       Raw Negative Surface Integral:               5836.52637
       Raw Mean Natural Surface Integral:             -0.01062 across 135567 (100.00%) vertices
       Raw Mean Rectified Surface Integral:            0.07549 across 135567 (100.00%) vertices
       Raw Mean Positive Surface Integral:             0.07066 across 62236 (45.91%) vertices
       Raw Mean Negative Surface Integral:             0.07959 across 73331 (54.09%) vertices
       Raw AreaNorm Natural Surface Integral:         -0.01807 across 79635.085938 (100.00%) mm^2
       Raw AreaNorm Rectified Surface Integral:        0.12851 across 79635.085938 (100.00%) mm^2
       Raw AreaNorm Positive Surface Integral:         0.11109 across 39583.000000 (49.71%) mm^2
       Raw AreaNorm Negative Surface Integral:         0.14572 across 40051.863281 (50.29%) mm^2

Raw <mean> +- <std> (using 'lh.sulc'):                -0.00000 +- 5.1572 
       Raw Min:                                      -14.08389 at vertex 108805  
       Raw Max:                                       16.03951 at vertex 53438   
       Raw Curvature Calculation Type:                discrete
       Raw Mean Vertex Separation (Whole Surface):     0.83568 +- 0.23616 mm
       Raw Total Surface Area:                     79634.75000 mm^2
       Raw Total Number of Vertices:                    135567
       Raw Average Vertex Area (Whole Surface):        0.58742 mm^2
       Raw Natural Surface Integral:               31346.59570
       Raw Rectified Surface Integral:            332838.59375
       Raw Positive Surface Integral:             182092.59375
       Raw Negative Surface Integral:             150746.00000
       Raw Mean Natural Surface Integral:              0.23123 across 135567 (100.00%) vertices
       Raw Mean Rectified Surface Integral:            2.45516 across 135567 (100.00%) vertices
       Raw Mean Positive Surface Integral:             2.88889 across 63032 (46.50%) vertices
       Raw Mean Negative Surface Integral:             2.07825 across 72535 (53.50%) vertices
       Raw AreaNorm Natural Surface Integral:          0.39363 across 79635.085938 (100.00%) mm^2
       Raw AreaNorm Rectified Surface Integral:        4.17955 across 79635.085938 (100.00%) mm^2
       Raw AreaNorm Positive Surface Integral:         4.62342 across 39384.859375 (49.46%) mm^2
       Raw AreaNorm Negative Surface Integral:         3.74525 across 40249.949219 (50.54%) mm^2

K <mean> +- <std> (using 'lh.smoothwm'):               0.26281 +- 8.0087 mm^-2
         K Min:                                      -56.82396 at vertex 70965   
         K Max:                                     1471.80811 at vertex 87786   
         K Curvature Calculation Type:                discrete
         K Mean Vertex Separation (Whole Surface):     0.83568 +- 0.23616 mm
         K Total Surface Area:                     79634.75000 mm^2
         K Total Number of Vertices:                    135567
         K Average Vertex Area (Whole Surface):        0.58742 mm^2
         K Natural Surface Integral:                  12.56641
         K Rectified Surface Integral:              5872.68896
         K Positive Surface Integral:               2942.62769
         K Negative Surface Integral:               2930.06128
         K Mean Natural Surface Integral:              0.00009 across 135567 (100.00%) vertices
         K Mean Rectified Surface Integral:            0.04332 across 135567 (100.00%) vertices
         K Mean Positive Surface Integral:             0.05017 across 58652 (43.26%) vertices
         K Mean Negative Surface Integral:             0.03809 across 76915 (56.74%) vertices
         K AreaNorm Natural Surface Integral:          0.00016 across 79635.085938 (100.00%) mm^2
         K AreaNorm Rectified Surface Integral:        0.07374 across 79635.085938 (100.00%) mm^2
         K AreaNorm Positive Surface Integral:         0.11258 across 26138.726562 (32.82%) mm^2
         K AreaNorm Negative Surface Integral:         0.05477 across 53496.230469 (67.18%) mm^2

H <mean> +- <std> (using 'lh.smoothwm'):              -0.07319 +- 0.8848 mm^-1
         H Min:                                      -62.44629 at vertex 69440   
         H Max:                                       37.98902 at vertex 135498  
         H Curvature Calculation Type:                discrete
         H Mean Vertex Separation (Whole Surface):     0.83568 +- 0.23616 mm
         H Total Surface Area:                     79634.75000 mm^2
         H Total Number of Vertices:                    135567
         H Average Vertex Area (Whole Surface):        0.58742 mm^2
         H Natural Surface Integral:               -1584.20618
         H Rectified Surface Integral:             13825.13965
         H Positive Surface Integral:               6120.46680
         H Negative Surface Integral:               7704.67285
         H Mean Natural Surface Integral:             -0.01169 across 135567 (100.00%) vertices
         H Mean Rectified Surface Integral:            0.10198 across 135567 (100.00%) vertices
         H Mean Positive Surface Integral:             0.09332 across 65583 (48.38%) vertices
         H Mean Negative Surface Integral:             0.11009 across 69984 (51.62%) vertices
         H AreaNorm Natural Surface Integral:         -0.01989 across 79635.085938 (100.00%) mm^2
         H AreaNorm Rectified Surface Integral:        0.17361 across 79635.085938 (100.00%) mm^2
         H AreaNorm Positive Surface Integral:         0.14815 across 41312.632812 (51.88%) mm^2
         H AreaNorm Negative Surface Integral:         0.20105 across 38322.058594 (48.12%) mm^2

k1 <mean> +- <std> (using 'lh.smoothwm'):             -0.14897 +- 1.5900 mm^-1
        k1 Min:                                     -113.01129 at vertex 69440   
        k1 Max:                                       75.83400 at vertex 135498  
        k1 Curvature Calculation Type:                discrete
        k1 Mean Vertex Separation (Whole Surface):     0.83568 +- 0.23616 mm
        k1 Total Surface Area:                     79634.75000 mm^2
        k1 Total Number of Vertices:                    135567
        k1 Average Vertex Area (Whole Surface):        0.58742 mm^2
        k1 Natural Surface Integral:               -3982.30737
        k1 Rectified Surface Integral:             31426.57227
        k1 Positive Surface Integral:              13722.13184
        k1 Negative Surface Integral:              17704.43945
        k1 Mean Natural Surface Integral:             -0.02938 across 135567 (100.00%) vertices
        k1 Mean Rectified Surface Integral:            0.23182 across 135567 (100.00%) vertices
        k1 Mean Positive Surface Integral:             0.20923 across 65583 (48.38%) vertices
        k1 Mean Negative Surface Integral:             0.25298 across 69984 (51.62%) vertices
        k1 AreaNorm Natural Surface Integral:         -0.05001 across 79635.085938 (100.00%) mm^2
        k1 AreaNorm Rectified Surface Integral:        0.39463 across 79635.085938 (100.00%) mm^2
        k1 AreaNorm Positive Surface Integral:         0.33215 across 41312.632812 (51.88%) mm^2
        k1 AreaNorm Negative Surface Integral:         0.46199 across 38322.058594 (48.12%) mm^2

k2 <mean> +- <std> (using 'lh.smoothwm'):              0.00259 +- 0.2808 mm^-1
        k2 Min:                                      -25.47171 at vertex 70975   
        k2 Max:                                       21.26402 at vertex 27929   
        k2 Curvature Calculation Type:                discrete
        k2 Mean Vertex Separation (Whole Surface):     0.83568 +- 0.23616 mm
        k2 Total Surface Area:                     79634.75000 mm^2
        k2 Total Number of Vertices:                    135567
        k2 Average Vertex Area (Whole Surface):        0.58742 mm^2
        k2 Natural Surface Integral:                 813.89502
        k2 Rectified Surface Integral:              8589.65820
        k2 Positive Surface Integral:               4701.77686
        k2 Negative Surface Integral:               3887.88159
        k2 Mean Natural Surface Integral:              0.00600 across 135567 (100.00%) vertices
        k2 Mean Rectified Surface Integral:            0.06336 across 135567 (100.00%) vertices
        k2 Mean Positive Surface Integral:             0.06518 across 72134 (53.21%) vertices
        k2 Mean Negative Surface Integral:             0.06129 across 63433 (46.79%) vertices
        k2 AreaNorm Natural Surface Integral:          0.01022 across 79635.085938 (100.00%) mm^2
        k2 AreaNorm Rectified Surface Integral:        0.10786 across 79635.085938 (100.00%) mm^2
        k2 AreaNorm Positive Surface Integral:         0.11124 across 42267.781250 (53.08%) mm^2
        k2 AreaNorm Negative Surface Integral:         0.10405 across 37367.007812 (46.92%) mm^2

S <mean> +- <std> (using 'lh.smoothwm'):               2.10534 +- 45.2060 mm^-2
         S Min:                                        0.00000 at vertex 100     
         S Max:                                    10227.27637 at vertex 69440   
         S Curvature Calculation Type:                discrete
         S Mean Vertex Separation (Whole Surface):     0.83568 +- 0.23616 mm
         S Total Surface Area:                     79634.75000 mm^2
         S Total Number of Vertices:                    135567
         S Average Vertex Area (Whole Surface):        0.58742 mm^2
         S Natural Surface Integral:               33572.98828
         S Rectified Surface Integral:             33572.98828
         S Positive Surface Integral:              33572.98828
         S Negative Surface Integral:                  0.00000
         S Mean Natural Surface Integral:              0.24765 across 135567 (100.00%) vertices
         S Mean Rectified Surface Integral:            0.24765 across 135567 (100.00%) vertices
         S Mean Positive Surface Integral:             0.24765 across 135567 (100.00%) vertices
         S Mean Negative Surface Integral:             0.00000 across 0 (00.00%) vertices
         S AreaNorm Natural Surface Integral:          0.42159 across 79635.085938 (100.00%) mm^2
         S AreaNorm Rectified Surface Integral:        0.42159 across 79635.085938 (100.00%) mm^2
         S AreaNorm Positive Surface Integral:         0.42159 across 79635.085938 (100.00%) mm^2
         S AreaNorm Negative Surface Integral:         0.00000 across 0.000000 (00.00%) mm^2

C <mean> +- <std> (using 'lh.smoothwm'):               0.47952 +- 1.0415 mm^-2
         C Min:                                        0.00055 at vertex 104889  
         C Max:                                       80.35147 at vertex 69440   
         C Curvature Calculation Type:                discrete
         C Mean Vertex Separation (Whole Surface):     0.83568 +- 0.23616 mm
         C Total Surface Area:                     79634.75000 mm^2
         C Total Number of Vertices:                    135567
         C Average Vertex Area (Whole Surface):        0.58742 mm^2
         C Natural Surface Integral:               23519.34766
         C Rectified Surface Integral:             23519.34766
         C Positive Surface Integral:              23519.34766
         C Negative Surface Integral:                  0.00000
         C Mean Natural Surface Integral:              0.17349 across 135567 (100.00%) vertices
         C Mean Rectified Surface Integral:            0.17349 across 135567 (100.00%) vertices
         C Mean Positive Surface Integral:             0.17349 across 135567 (100.00%) vertices
         C Mean Negative Surface Integral:             0.00000 across 0 (00.00%) vertices
         C AreaNorm Natural Surface Integral:          0.29534 across 79635.085938 (100.00%) mm^2
         C AreaNorm Rectified Surface Integral:        0.29534 across 79635.085938 (100.00%) mm^2
         C AreaNorm Positive Surface Integral:         0.29534 across 79635.085938 (100.00%) mm^2
         C AreaNorm Negative Surface Integral:         0.00000 across 0.000000 (00.00%) mm^2

BE <mean> +- <std> (using 'lh.smoothwm'):              2.62915 +- 57.3470 mm^-2
        BE Min:                                        0.00000 at vertex 104889  
        BE Max:                                    12912.71680 at vertex 69440   
        BE Curvature Calculation Type:                discrete
        BE Mean Vertex Separation (Whole Surface):     0.83568 +- 0.23616 mm
        BE Total Surface Area:                     79634.75000 mm^2
        BE Total Number of Vertices:                    135567
        BE Average Vertex Area (Whole Surface):        0.58742 mm^2
        BE Natural Surface Integral:               33595.61328
        BE Rectified Surface Integral:             33595.61328
        BE Positive Surface Integral:              33595.61328
        BE Negative Surface Integral:                  0.00000
        BE Mean Natural Surface Integral:              0.24782 across 135567 (100.00%) vertices
        BE Mean Rectified Surface Integral:            0.24782 across 135567 (100.00%) vertices
        BE Mean Positive Surface Integral:             0.24782 across 135567 (100.00%) vertices
        BE Mean Negative Surface Integral:             0.00000 across 0 (00.00%) vertices
        BE AreaNorm Natural Surface Integral:          0.42187 across 79635.085938 (100.00%) mm^2
        BE AreaNorm Rectified Surface Integral:        0.42187 across 79635.085938 (100.00%) mm^2
        BE AreaNorm Positive Surface Integral:         0.42187 across 79635.085938 (100.00%) mm^2
        BE AreaNorm Negative Surface Integral:         0.00000 across 0.000000 (00.00%) mm^2

FI <mean> +- <std> (using 'lh.smoothwm'):              2.20726 +- 49.9922 mm^-2
        FI Min:                                        0.00000 at vertex 100     
        FI Max:                                    11428.83105 at vertex 69440   
        FI Curvature Calculation Type:                discrete
        FI Mean Vertex Separation (Whole Surface):     0.83568 +- 0.23616 mm
        FI Total Surface Area:                     79634.75000 mm^2
        FI Total Number of Vertices:                    135567
        FI Average Vertex Area (Whole Surface):        0.58742 mm^2
        FI Natural Surface Integral:               25739.10938
        FI Rectified Surface Integral:             25739.10938
        FI Positive Surface Integral:              25739.10938
        FI Negative Surface Integral:                  0.00000
        FI Mean Natural Surface Integral:              0.18986 across 135567 (100.00%) vertices
        FI Mean Rectified Surface Integral:            0.18986 across 135567 (100.00%) vertices
        FI Mean Positive Surface Integral:             0.18986 across 135567 (100.00%) vertices
        FI Mean Negative Surface Integral:             0.00000 across 0 (00.00%) vertices
        FI AreaNorm Natural Surface Integral:          0.32321 across 79635.085938 (100.00%) mm^2
        FI AreaNorm Rectified Surface Integral:        0.32321 across 79635.085938 (100.00%) mm^2
        FI AreaNorm Positive Surface Integral:         0.32321 across 79635.085938 (100.00%) mm^2
        FI AreaNorm Negative Surface Integral:         0.00000 across 0.000000 (00.00%) mm^2

curv -- calculation type:                                discrete
curv -- Folding Index (FI):                            2048.25317
curv -- Intrinsic Curvature Index - positive (ICIp):    234.16687
curv -- Intrinsic Curvature Index - negative (ICIn):    233.16687
curv -- Intrinsic Curvature Index - natural  (ICIt):      1.00000

Mean across 10 curvatures: 7.4270e-01 +- 1.0502e+00
