# Supplementary material for: Computer assisted diagnosis of Alzheimer’s disease using statistical likelihood-ratio test
Source: PLoS One. 2023 Feb 17;18(2):e0279574. doi: 10.1371/journal.pone.0279574 (PMC9937475; doi:10.1371/journal.pone.0279574)
Supplement: S3 File — (ZIP) [file pone.0279574.s003.zip › AD_Results_MIRIAD/miriad_195_1/stats/lh.w-g.pct.stats]

# Title Segmentation Statistics 
# 
# generating_program mri_segstats
# cvs_version $Id: mri_segstats.c,v 1.121 2016/05/31 17:27:11 greve Exp $
# cmdline mri_segstats --in /home/span/acad/xzheng/freesurfer/subjects/miriad_195_AD_F_01_MR_1/surf/lh.w-g.pct.mgh --annot miriad_195_AD_F_01_MR_1 lh aparc --sum /home/span/acad/xzheng/freesurfer/subjects/miriad_195_AD_F_01_MR_1/stats/lh.w-g.pct.stats --snr 
# sysname  Linux
# hostname ada
# machine  x86_64
# user     xzheng
# anatomy_type surface
# 
# SUBJECTS_DIR /home/span/acad/xzheng/freesurfer/subjects
# subjectname miriad_195_AD_F_01_MR_1
# Annot miriad_195_AD_F_01_MR_1 lh aparc
# ColorTable /tmp/mri_segstats.tmp.miriad_195_AD_F_01_MR_1.lh.228.ctab 
# ColorTableTimeStamp 2019/12/20 12:40:39 
# InVolFile  /home/span/acad/xzheng/freesurfer/subjects/miriad_195_AD_F_01_MR_1/surf/lh.w-g.pct.mgh 
# InVolFileTimeStamp  2019/12/20 12:40:38 
# InVolFrame 0 
# Only reporting non-empty segmentations
# VertexArea_mm2 0.646517 
# TableCol  1 ColHeader Index 
# TableCol  1 FieldName Index 
# TableCol  1 Units     NA 
# TableCol  2 ColHeader SegId 
# TableCol  2 FieldName Segmentation Id
# TableCol  2 Units     NA
# TableCol  3 ColHeader NVertices 
# TableCol  3 FieldName Number of Vertices
# TableCol  3 Units     unitless
# TableCol  4 ColHeader Area_mm2
# TableCol  4 FieldName Area
# TableCol  4 Units     mm^2
# TableCol  5 ColHeader StructName
# TableCol  5 FieldName Structure Name
# TableCol  5 Units     NA
# TableCol  6 ColHeader Mean 
# TableCol  6 FieldName Intensity Mean
# TableCol  6 Units     unknown
# TableCol  7 ColHeader StdDev
# TableCol  7 FieldName Itensity StdDev
# TableCol  7 Units     unknown
# TableCol  8 ColHeader Min
# TableCol  8 FieldName Intensity Min
# TableCol  8 Units     unknown
# TableCol  9 ColHeader Max
# TableCol  9 FieldName Intensity Max
# TableCol  9 Units     unknown
# TableCol 10 ColHeader Range
# TableCol 10 FieldName Intensity Range
# TableCol 10 Units     unknown
# TableCol 11 ColHeader SNR
# TableCol 11 FieldName Intensity SNR
# TableCol 11 Units     none
# NRows 35 
# NTableCols 11 
# ColHeaders  Index SegId NVertices Area_mm2 StructName Mean StdDev Min Max Range SNR  
  1 1000      9500     6336.5  unknown                            0.1650     1.9954   -20.2143    44.0350    64.2493     0.0827 
  2 1001      1370      965.7  bankssts                          23.1574     6.8752     2.7633    42.3170    39.5537     3.3683 
  3 1002      1184      741.4  caudalanteriorcingulate           26.3954     6.5088     2.5061    43.1565    40.6504     4.0554 
  4 1003      3772     2303.6  caudalmiddlefrontal               18.2176     8.1732    -4.8814    43.3979    48.2794     2.2289 
  5 1005      1900     1248.5  cuneus                            17.8661     7.0161   -20.3080    45.7603    66.0683     2.5464 
  6 1006       692      508.2  entorhinal                        27.6735     9.7910     0.2046    50.2946    50.0900     2.8264 
  7 1007      3529     2538.7  fusiform                          24.6318     8.2787    -4.0955    52.4287    56.5242     2.9753 
  8 1008      7196     4410.6  inferiorparietal                  18.3885     7.4576   -11.7795    45.6724    57.4519     2.4657 
  9 1009      4711     3392.0  inferiortemporal                  23.1497     9.1371   -23.8974    51.3217    75.2191     2.5336 
 10 1010      1637     1007.5  isthmuscingulate                  26.0014     8.5298     1.9971    58.4072    56.4101     3.0483 
 11 1011      6498     4152.2  lateraloccipital                  19.4227     7.6863   -10.9471    50.3340    61.2811     2.5269 
 12 1012      4147     2771.3  lateralorbitofrontal              26.1088     9.9460   -18.9260    60.2449    79.1709     2.6251 
 13 1013      3849     2555.3  lingual                           19.1711     8.2775   -11.6149    51.2481    62.8630     2.3161 
 14 1014      2922     1922.1  medialorbitofrontal               23.9556     9.7768   -11.4980    53.0377    64.5357     2.4503 
 15 1015      3967     2834.1  middletemporal                    24.8851     8.5804     0.3077    51.1503    50.8427     2.9002 
 16 1016       845      573.3  parahippocampal                   28.4290     6.3791     0.0000    49.3805    49.3805     4.4566 
 17 1017      2265     1328.1  paracentral                       16.6242     8.5521    -1.2236    54.0779    55.3015     1.9439 
 18 1018      2326     1477.4  parsopercularis                   21.6568     7.3025    -1.1086    45.3510    46.4595     2.9657 
 19 1019       992      681.4  parsorbitalis                     24.0410     8.8740    -3.4409    58.9741    62.4150     2.7091 
 20 1020      1938     1328.8  parstriangularis                  23.2007     7.4288    -0.9943    48.4530    49.4473     3.1231 
 21 1021      1346      973.8  pericalcarine                     20.5843     8.0865   -40.2826    59.4261    99.7086     2.5455 
 22 1022      6641     4135.4  postcentral                       18.3798     6.9778    -4.5377    51.4921    56.0298     2.6340 
 23 1023      1842     1265.7  posteriorcingulate                26.6666     6.7181    -7.3163    47.3194    54.6358     3.9693 
 24 1024      7863     4909.3  precentral                        16.3498     7.9450    -9.0034    51.6477    60.6511     2.0579 
 25 1025      5212     3439.4  precuneus                         20.8128     7.3631   -16.5400    47.6575    64.1976     2.8266 
 26 1026      1581     1024.6  rostralanteriorcingulate          21.7580     9.6348   -23.5580    52.6889    76.2469     2.2583 
 27 1027      8910     5705.7  rostralmiddlefrontal              21.3957     8.2565   -20.2890    47.6166    67.9056     2.5914 
 28 1028     10954     6696.7  superiorfrontal                   20.1058     7.6932   -11.5232    52.8619    64.3851     2.6134 
 29 1029      9492     5651.9  superiorparietal                  18.3807     7.3090    -4.2971    48.3209    52.6180     2.5148 
 30 1030      5681     3815.8  superiortemporal                  24.3638     7.3086    -9.3570    62.3169    71.6739     3.3336 
 31 1031      5152     3246.0  supramarginal                     20.0587     7.6454    -9.9563    45.2168    55.1731     2.6236 
 32 1032       365      245.3  frontalpole                       18.7034     7.6441    -0.2162    37.5749    37.7912     2.4468 
 33 1033       746      524.7  temporalpole                      28.5310     8.0548     6.0830    54.1790    48.0961     3.5421 
 34 1034       825      462.4  transversetemporal                16.4154     7.6812    -2.5613    42.1513    44.7126     2.1371 
 35 1035      3717     2472.8  insula                            22.7058     8.5483    -6.2212    81.2441    87.4653     2.6562 
