# Supplementary material for: Computer assisted diagnosis of Alzheimer’s disease using statistical likelihood-ratio test
Source: PLoS One. 2023 Feb 17;18(2):e0279574. doi: 10.1371/journal.pone.0279574 (PMC9937475; doi:10.1371/journal.pone.0279574)
Supplement: S3 File — (ZIP) [file pone.0279574.s003.zip › AD_Results_MIRIAD/miriad_195_1/stats/rh.aparc.a2009s.stats]

# Table of FreeSurfer cortical parcellation anatomical statistics 
# 
# CreationTime 2019/12/20-01:38:12-GMT
# generating_program mris_anatomical_stats
# cvs_version $Id: mris_anatomical_stats.c,v 1.79 2016/03/14 15:15:34 greve Exp $
# mrisurf.c-cvs_version $Id: mrisurf.c,v 1.781.2.6 2016/12/27 16:47:14 zkaufman Exp $
# cmdline mris_anatomical_stats -th3 -mgz -cortex ../label/rh.cortex.label -f ../stats/rh.aparc.a2009s.stats -b -a ../label/rh.aparc.a2009s.annot -c ../label/aparc.annot.a2009s.ctab miriad_195_AD_F_01_MR_1 rh white 
# sysname  Linux
# hostname ada
# machine  x86_64
# user     xzheng
# 
# SUBJECTS_DIR /home/span/acad/xzheng/freesurfer/subjects
# anatomy_type surface
# subjectname miriad_195_AD_F_01_MR_1
# hemi rh
# AnnotationFile ../label/rh.aparc.a2009s.annot
# AnnotationFileTimeStamp 2019/12/20 12:37:36
# Measure Cortex, NumVert, Number of Vertices, 127890, unitless
# Measure Cortex, WhiteSurfArea, White Surface Total Area, 83113.7, mm^2
# Measure Cortex, MeanThickness, Mean Thickness, 2.41934, mm
# Measure BrainSeg, BrainSegVol, Brain Segmentation Volume, 1190090.000000, mm^3
# Measure BrainSegNotVent, BrainSegVolNotVent, Brain Segmentation Volume Without Ventricles, 1087411.000000, mm^3
# Measure BrainSegNotVentSurf, BrainSegVolNotVentSurf, Brain Segmentation Volume Without Ventricles from Surf, 1086711.584153, mm^3
# Measure Cortex, CortexVol Total cortical gray matter volume, 424427.165774, mm^3
# Measure SupraTentorial, SupraTentorialVol, Supratentorial volume, 1047335.584153, mm^3
# Measure SupraTentorialNotVent, SupraTentorialVolNotVent, Supratentorial volume, 951069.584153, mm^3
# Measure EstimatedTotalIntraCranialVol, eTIV, Estimated Total Intracranial Volume, 1766701.179622, mm^3
# NTableCols 10
# TableCol  1 ColHeader StructName
# TableCol  1 FieldName Structure Name
# TableCol  1 Units     NA
# TableCol  2 ColHeader NumVert
# TableCol  2 FieldName Number of Vertices
# TableCol  2 Units     unitless
# TableCol  3 ColHeader SurfArea
# TableCol  3 FieldName Surface Area
# TableCol  3 Units     mm^2
# TableCol  4 ColHeader GrayVol
# TableCol  4 FieldName Gray Matter Volume
# TableCol  4 Units     mm^3
# TableCol  5 ColHeader ThickAvg 
# TableCol  5 FieldName Average Thickness
# TableCol  5 Units     mm
# TableCol  6 ColHeader ThickStd
# TableCol  6 FieldName Thickness StdDev
# TableCol  6 Units     mm 
# TableCol  7 ColHeader MeanCurv
# TableCol  7 FieldName Integrated Rectified Mean Curvature
# TableCol  7 Units     mm^-1
# TableCol  8 ColHeader GausCurv 
# TableCol  8 FieldName Integrated Rectified Gaussian Curvature
# TableCol  8 Units     mm^-2
# TableCol  9 ColHeader  FoldInd
# TableCol  9 FieldName  Folding Index 
# TableCol  9 Units      unitless 
# TableCol 10 ColHeader CurvInd
# TableCol 10 FieldName Intrinsic Curvature Index
# TableCol 10 Units     unitless
# ColHeaders StructName NumVert SurfArea GrayVol ThickAvg ThickStd MeanCurv GausCurv FoldInd CurvInd
G&S_frontomargin                          965    628   1565  2.319 0.613     0.143     0.045       15     2.1
G&S_occipital_inf                        1029    687   2374  2.696 0.790     0.140     0.039       15     1.6
G&S_paracentral                          1604    864   2103  2.182 0.607     0.112     0.034       16     2.4
G&S_subcentral                           1572    983   2930  2.594 0.582     0.120     0.030       15     1.9
G&S_transv_frontopol                     1303    863   2034  2.147 0.493     0.148     0.042       21     2.2
G&S_cingul-Ant                           2998   2053   5199  2.437 0.675     0.130     0.031       42     3.7
G&S_cingul-Mid-Ant                       1200    801   2259  2.558 0.764     0.113     0.022       16     1.0
G&S_cingul-Mid-Post                      1493   1034   2348  2.305 0.643     0.127     0.024       16     1.4
G_cingul-Post-dorsal                      668    448   1586  2.692 0.565     0.170     0.046       12     1.2
G_cingul-Post-ventral                     288    172    466  2.263 0.587     0.096     0.025        2     0.2
G_cuneus                                 1938   1298   2169  1.672 0.498     0.150     0.039       32     3.4
G_front_inf-Opercular                    1261    787   3018  2.817 0.582     0.141     0.045       17     2.3
G_front_inf-Orbital                       432    280   1281  2.839 0.493     0.157     0.045        9     0.7
G_front_inf-Triangul                      608    425   1237  2.372 0.534     0.139     0.039       10     0.9
G_front_middle                           4356   2650   8876  2.535 0.630     0.136     0.050       81     8.7
G_front_sup                              7628   4349  14186  2.594 0.611     0.117     0.035       90    11.3
G_Ins_lg&S_cent_ins                       727    518   1864  3.076 1.026     0.145     0.075       20     3.0
G_insular_short                           669    419   2258  3.796 0.926     0.136     0.057       11     1.9
G_occipital_middle                       2506   1562   4624  2.461 0.625     0.145     0.052       41     5.0
G_occipital_sup                          1584    906   2044  1.925 0.557     0.118     0.034       17     2.1
G_oc-temp_lat-fusifor                    1309    945   3142  2.534 0.506     0.149     0.039       29     1.7
G_oc-temp_med-Lingual                    2363   1453   3407  2.000 0.574     0.144     0.044       38     4.2
G_oc-temp_med-Parahip                    1118    753   3479  3.198 0.964     0.122     0.030       12     1.3
G_orbital                                2898   1920   7625  2.987 0.919     0.148     0.044       49     4.8
G_pariet_inf-Angular                     3213   2044   6163  2.386 0.538     0.146     0.047       53     5.9
G_pariet_inf-Supramar                    2665   1801   5866  2.558 0.639     0.132     0.035       33     3.6
G_parietal_sup                           3223   1732   4399  2.138 0.606     0.127     0.040       44     5.1
G_postcentral                            3109   1727   4482  2.092 0.584     0.112     0.028       33     3.6
G_precentral                             3345   1737   5425  2.435 0.640     0.104     0.033       29     4.8
G_precuneus                              3169   1803   4380  2.091 0.593     0.128     0.041       42     5.2
G_rectus                                  838    516   1563  2.319 0.769     0.144     0.043       15     1.5
G_subcallosal                             492    306    828  2.603 1.125     0.097     0.032        3     0.4
G_temp_sup-G_T_transv                     453    267    664  2.189 0.475     0.112     0.022        4     0.5
G_temp_sup-Lateral                       1945   1285   5329  2.905 0.685     0.131     0.036       25     2.8
G_temp_sup-Plan_polar                     892    605   2122  3.122 0.782     0.086     0.020        7     0.7
G_temp_sup-Plan_tempo                     748    534   1346  2.198 0.689     0.096     0.021        5     0.7
G_temporal_inf                           2405   1651   7671  3.033 0.945     0.165     0.062       61     5.8
G_temporal_middle                        3011   2127  10337  3.070 0.796     0.158     0.057       63     7.4
Lat_Fis-ant-Horizont                      355    251    471  2.419 0.578     0.110     0.018        2     0.3
Lat_Fis-ant-Vertical                      130     85    239  2.723 0.379     0.131     0.031        1     0.2
Lat_Fis-post                             1435   1003   2074  2.382 0.667     0.105     0.019        7     1.2
Pole_occipital                           3394   2030   4443  2.039 0.580     0.156     0.044       56     6.3
Pole_temporal                            1547   1127   5955  3.400 0.754     0.160     0.062       27     4.0
S_calcarine                              1951   1405   2122  1.753 0.583     0.130     0.024       22     2.0
S_central                                3538   2516   3857  1.751 0.525     0.120     0.025       27     4.0
S_cingul-Marginalis                      1399    923   2014  2.298 0.611     0.103     0.021        7     1.2
S_circular_insula_ant                     795    534   1212  2.627 0.734     0.125     0.040        7     1.4
S_circular_insula_inf                    1270    840   1797  2.458 0.705     0.069     0.015        4     0.8
S_circular_insula_sup                    1155    850   2192  2.975 0.597     0.098     0.018        5     0.9
S_collat_transv_ant                       938    653   2266  2.954 0.731     0.112     0.026        9     0.8
S_collat_transv_post                      267    186    335  2.233 0.290     0.139     0.028        2     0.4
S_front_inf                              1743   1244   3048  2.406 0.608     0.121     0.028       18     1.7
S_front_middle                           2237   1548   3230  2.180 0.604     0.127     0.032       24     2.5
S_front_sup                              3163   2112   4828  2.417 0.573     0.103     0.024       19     3.0
S_interm_prim-Jensen                      523    363    619  2.089 0.467     0.122     0.028        4     0.5
S_intrapariet&P_trans                    3042   1996   3898  2.089 0.548     0.125     0.033       30     4.2
S_oc_middle&Lunatus                       762    541    989  2.113 0.510     0.168     0.046       12     1.5
S_oc_sup&transversal                     1491    998   1726  1.879 0.499     0.125     0.025       15     1.5
S_occipital_ant                           470    339    766  2.093 0.423     0.113     0.021        4     0.3
S_oc-temp_lat                             998    719   1404  2.330 0.465     0.106     0.018        6     0.6
S_oc-temp_med&Lingual                    1715   1227   2887  2.571 0.591     0.132     0.027       18     1.8
S_orbital_lateral                         592    412    767  2.191 0.430     0.119     0.024        4     0.7
S_orbital_med-olfact                      780    565    994  2.055 0.654     0.118     0.022        7     0.6
S_orbital-H_Shaped                       1411    979   3009  3.198 0.642     0.144     0.035       16     2.2
S_parieto_occipital                      2254   1488   2686  2.022 0.615     0.107     0.023       16     2.2
S_pericallosal                           1582    900   1426  2.260 1.283     0.139     0.032       39     1.8
S_postcentral                            3010   2028   3815  2.082 0.508     0.108     0.023       23     2.9
S_precentral-inf-part                    1515   1007   2045  2.189 0.542     0.116     0.025       11     1.6
S_precentral-sup-part                    1821   1225   2475  2.294 0.560     0.121     0.027       13     2.3
S_suborbital                              263    177    473  2.927 0.642     0.163     0.038        4     0.3
S_subparietal                             969    676   1470  2.323 0.538     0.155     0.044       13     1.5
S_temporal_inf                           1200    893   2159  2.828 0.708     0.124     0.023        9     1.2
S_temporal_sup                           5906   4178  10105  2.628 0.594     0.104     0.019       35     4.8
S_temporal_transverse                     244    158    303  2.201 0.446     0.112     0.020        2     0.2
