# Supplementary material for: Computer assisted diagnosis of Alzheimer’s disease using statistical likelihood-ratio test
Source: PLoS One. 2023 Feb 17;18(2):e0279574. doi: 10.1371/journal.pone.0279574 (PMC9937475; doi:10.1371/journal.pone.0279574)
Supplement: S3 File — (ZIP) [file pone.0279574.s003.zip › AD_Results_MIRIAD/miriad_195_1/stats/rh.aparc.DKTatlas.stats]

# Table of FreeSurfer cortical parcellation anatomical statistics 
# 
# CreationTime 2019/12/20-01:40:11-GMT
# generating_program mris_anatomical_stats
# cvs_version $Id: mris_anatomical_stats.c,v 1.79 2016/03/14 15:15:34 greve Exp $
# mrisurf.c-cvs_version $Id: mrisurf.c,v 1.781.2.6 2016/12/27 16:47:14 zkaufman Exp $
# cmdline mris_anatomical_stats -th3 -mgz -cortex ../label/rh.cortex.label -f ../stats/rh.aparc.DKTatlas.stats -b -a ../label/rh.aparc.DKTatlas.annot -c ../label/aparc.annot.DKTatlas.ctab miriad_195_AD_F_01_MR_1 rh white 
# sysname  Linux
# hostname ada
# machine  x86_64
# user     xzheng
# 
# SUBJECTS_DIR /home/span/acad/xzheng/freesurfer/subjects
# anatomy_type surface
# subjectname miriad_195_AD_F_01_MR_1
# hemi rh
# AnnotationFile ../label/rh.aparc.DKTatlas.annot
# AnnotationFileTimeStamp 2019/12/20 12:39:36
# Measure Cortex, NumVert, Number of Vertices, 127890, unitless
# Measure Cortex, WhiteSurfArea, White Surface Total Area, 83113.7, mm^2
# Measure Cortex, MeanThickness, Mean Thickness, 2.41934, mm
# Measure BrainSeg, BrainSegVol, Brain Segmentation Volume, 1190090.000000, mm^3
# Measure BrainSegNotVent, BrainSegVolNotVent, Brain Segmentation Volume Without Ventricles, 1087411.000000, mm^3
# Measure BrainSegNotVentSurf, BrainSegVolNotVentSurf, Brain Segmentation Volume Without Ventricles from Surf, 1086711.584153, mm^3
# Measure Cortex, CortexVol Total cortical gray matter volume, 424427.165774, mm^3
# Measure SupraTentorial, SupraTentorialVol, Supratentorial volume, 1047335.584153, mm^3
# Measure SupraTentorialNotVent, SupraTentorialVolNotVent, Supratentorial volume, 951069.584153, mm^3
# Measure EstimatedTotalIntraCranialVol, eTIV, Estimated Total Intracranial Volume, 1766701.179622, mm^3
# NTableCols 10
# TableCol  1 ColHeader StructName
# TableCol  1 FieldName Structure Name
# TableCol  1 Units     NA
# TableCol  2 ColHeader NumVert
# TableCol  2 FieldName Number of Vertices
# TableCol  2 Units     unitless
# TableCol  3 ColHeader SurfArea
# TableCol  3 FieldName Surface Area
# TableCol  3 Units     mm^2
# TableCol  4 ColHeader GrayVol
# TableCol  4 FieldName Gray Matter Volume
# TableCol  4 Units     mm^3
# TableCol  5 ColHeader ThickAvg 
# TableCol  5 FieldName Average Thickness
# TableCol  5 Units     mm
# TableCol  6 ColHeader ThickStd
# TableCol  6 FieldName Thickness StdDev
# TableCol  6 Units     mm 
# TableCol  7 ColHeader MeanCurv
# TableCol  7 FieldName Integrated Rectified Mean Curvature
# TableCol  7 Units     mm^-1
# TableCol  8 ColHeader GausCurv 
# TableCol  8 FieldName Integrated Rectified Gaussian Curvature
# TableCol  8 Units     mm^-2
# TableCol  9 ColHeader  FoldInd
# TableCol  9 FieldName  Folding Index 
# TableCol  9 Units      unitless 
# TableCol 10 ColHeader CurvInd
# TableCol 10 FieldName Intrinsic Curvature Index
# TableCol 10 Units     unitless
# ColHeaders StructName NumVert SurfArea GrayVol ThickAvg ThickStd MeanCurv GausCurv FoldInd CurvInd
caudalanteriorcingulate                  1158    674   2220  3.053 0.985     0.134     0.026       25     1.2
caudalmiddlefrontal                      3841   2380   6426  2.450 0.633     0.123     0.040       53     5.9
cuneus                                   2608   1676   2867  1.751 0.495     0.136     0.036       35     4.3
entorhinal                                461    318   1952  3.853 0.801     0.124     0.027        5     0.6
fusiform                                 2983   2177   6578  2.640 0.654     0.137     0.033       45     3.4
inferiorparietal                         7930   5272  13950  2.393 0.536     0.136     0.039      103    12.5
inferiortemporal                         4633   3221  12582  2.951 0.849     0.143     0.046       81     8.3
isthmuscingulate                         1495    936   2199  2.062 0.832     0.125     0.041       25     2.2
lateraloccipital                         7008   4382  10434  2.179 0.646     0.148     0.042      108    11.5
lateralorbitofrontal                     4493   2994   8945  2.727 0.846     0.143     0.039       65     7.4
lingual                                  3876   2476   5344  2.053 0.603     0.141     0.038       55     6.1
medialorbitofrontal                      2281   1486   4122  2.412 0.844     0.131     0.036       35     3.2
middletemporal                           5689   4086  15709  2.985 0.773     0.134     0.041       80    10.1
parahippocampal                           934    641   1808  2.530 0.592     0.114     0.024        9     0.8
paracentral                              2647   1524   3703  2.331 0.580     0.110     0.028       23     3.2
parsopercularis                          2023   1339   4229  2.737 0.625     0.124     0.034       21     2.7
parsorbitalis                            1193    799   2914  2.960 0.622     0.141     0.035       16     1.6
parstriangularis                         1768   1238   2971  2.370 0.534     0.128     0.030       21     2.1
pericalcarine                            1683   1245   1611  1.439 0.322     0.155     0.039       25     3.1
postcentral                              8270   5134  11362  2.006 0.611     0.113     0.026       77     9.2
posteriorcingulate                       1893   1260   3187  2.262 0.759     0.138     0.028       31     2.1
precentral                               8083   4925  11964  2.311 0.614     0.112     0.030       63    10.6
precuneus                                6432   3959   8789  2.159 0.603     0.125     0.034       72     8.8
rostralanteriorcingulate                 1475    963   2744  2.803 0.793     0.144     0.041       27     2.3
rostralmiddlefrontal                     6155   4131  11789  2.481 0.744     0.138     0.043       89    10.4
superiorfrontal                         13865   8738  23422  2.427 0.612     0.116     0.030      142    17.2
superiorparietal                         7065   4225   9264  2.076 0.562     0.122     0.034       79     9.8
superiortemporal                         7305   4998  16787  2.768 0.753     0.107     0.026       62     7.8
supramarginal                            5207   3548   9142  2.418 0.628     0.121     0.029       50     6.0
transversetemporal                        543    334    744  2.088 0.470     0.109     0.025        4     0.6
insula                                   2893   2032   6986  3.188 0.919     0.120     0.043       38     6.2
