# Supplementary material for: Computer assisted diagnosis of Alzheimer’s disease using statistical likelihood-ratio test
Source: PLoS One. 2023 Feb 17;18(2):e0279574. doi: 10.1371/journal.pone.0279574 (PMC9937475; doi:10.1371/journal.pone.0279574)
Supplement: S3 File — (ZIP) [file pone.0279574.s003.zip › AD_Results_MIRIAD/miriad_195_1/stats/rh.aparc.pial.stats]

# Table of FreeSurfer cortical parcellation anatomical statistics 
# 
# CreationTime 2019/12/20-01:36:36-GMT
# generating_program mris_anatomical_stats
# cvs_version $Id: mris_anatomical_stats.c,v 1.79 2016/03/14 15:15:34 greve Exp $
# mrisurf.c-cvs_version $Id: mrisurf.c,v 1.781.2.6 2016/12/27 16:47:14 zkaufman Exp $
# cmdline mris_anatomical_stats -th3 -mgz -cortex ../label/rh.cortex.label -f ../stats/rh.aparc.pial.stats -b -a ../label/rh.aparc.annot -c ../label/aparc.annot.ctab miriad_195_AD_F_01_MR_1 rh pial 
# sysname  Linux
# hostname ada
# machine  x86_64
# user     xzheng
# 
# SUBJECTS_DIR /home/span/acad/xzheng/freesurfer/subjects
# anatomy_type surface
# subjectname miriad_195_AD_F_01_MR_1
# hemi rh
# AnnotationFile ../label/rh.aparc.annot
# AnnotationFileTimeStamp 2019/12/20 12:04:55
# Measure Cortex, NumVert, Number of Vertices, 127816, unitless
# Measure Cortex, PialSurfArea, Pial Surface Total Area, 100409, mm^2
# Measure Cortex, MeanThickness, Mean Thickness, 2.41949, mm
# Measure BrainSeg, BrainSegVol, Brain Segmentation Volume, 1190090.000000, mm^3
# Measure BrainSegNotVent, BrainSegVolNotVent, Brain Segmentation Volume Without Ventricles, 1087411.000000, mm^3
# Measure BrainSegNotVentSurf, BrainSegVolNotVentSurf, Brain Segmentation Volume Without Ventricles from Surf, 1086711.584153, mm^3
# Measure Cortex, CortexVol Total cortical gray matter volume, 424427.165774, mm^3
# Measure SupraTentorial, SupraTentorialVol, Supratentorial volume, 1047335.584153, mm^3
# Measure SupraTentorialNotVent, SupraTentorialVolNotVent, Supratentorial volume, 951069.584153, mm^3
# Measure EstimatedTotalIntraCranialVol, eTIV, Estimated Total Intracranial Volume, 1766701.179622, mm^3
# NTableCols 10
# TableCol  1 ColHeader StructName
# TableCol  1 FieldName Structure Name
# TableCol  1 Units     NA
# TableCol  2 ColHeader NumVert
# TableCol  2 FieldName Number of Vertices
# TableCol  2 Units     unitless
# TableCol  3 ColHeader SurfArea
# TableCol  3 FieldName Surface Area
# TableCol  3 Units     mm^2
# TableCol  4 ColHeader GrayVol
# TableCol  4 FieldName Gray Matter Volume
# TableCol  4 Units     mm^3
# TableCol  5 ColHeader ThickAvg 
# TableCol  5 FieldName Average Thickness
# TableCol  5 Units     mm
# TableCol  6 ColHeader ThickStd
# TableCol  6 FieldName Thickness StdDev
# TableCol  6 Units     mm 
# TableCol  7 ColHeader MeanCurv
# TableCol  7 FieldName Integrated Rectified Mean Curvature
# TableCol  7 Units     mm^-1
# TableCol  8 ColHeader GausCurv 
# TableCol  8 FieldName Integrated Rectified Gaussian Curvature
# TableCol  8 Units     mm^-2
# TableCol  9 ColHeader  FoldInd
# TableCol  9 FieldName  Folding Index 
# TableCol  9 Units      unitless 
# TableCol 10 ColHeader CurvInd
# TableCol 10 FieldName Intrinsic Curvature Index
# TableCol 10 Units     unitless
# ColHeaders StructName NumVert SurfArea GrayVol ThickAvg ThickStd MeanCurv GausCurv FoldInd CurvInd
bankssts                                 1121    757   2085  2.675 0.578     0.132     0.032       15     1.6
caudalanteriorcingulate                  1044    840   2039  3.119 0.971     0.168     0.047       32     1.8
caudalmiddlefrontal                      3709   2714   6252  2.459 0.639     0.119     0.027       35     4.2
cuneus                                   2111   1456   2234  1.684 0.477     0.114     0.028       28     2.5
entorhinal                                484    669   2000  3.798 0.845     0.156     0.027        3     0.5
fusiform                                 3332   3001   7536  2.716 0.689     0.170     0.037       72     5.8
inferiorparietal                         7920   6393  13926  2.401 0.535     0.141     0.031      109    11.0
inferiortemporal                         4337   4471  11498  2.897 0.846     0.187     0.044       70     9.8
isthmuscingulate                         1541   1136   2233  2.065 0.845     0.125     0.039       34     1.9
lateraloccipital                         7001   5149  10542  2.203 0.642     0.131     0.030      113     8.9
lateralorbitofrontal                     4277   3212   8304  2.712 0.811     0.143     0.036       71     6.7
lingual                                  3999   2983   5494  2.035 0.604     0.138     0.033       51     5.8
medialorbitofrontal                      2911   2201   4764  2.320 0.807     0.134     0.033       34     4.4
middletemporal                           4785   5553  14070  3.038 0.799     0.186     0.038       71     9.1
parahippocampal                           876    799   1722  2.543 0.583     0.166     0.038       15     1.4
paracentral                              2524   1604   3554  2.352 0.582     0.108     0.023       24     2.4
parsopercularis                          1895   1529   3940  2.747 0.627     0.131     0.026       17     2.2
parsorbitalis                            1301   1319   3717  3.344 0.852     0.171     0.037       13     2.2
parstriangularis                         1767   1285   3142  2.421 0.543     0.128     0.026       30     2.1
pericalcarine                            1632   1110   1567  1.447 0.329     0.122     0.033       25     2.1
postcentral                              7494   5768  10468  2.000 0.615     0.117     0.022       56     6.9
posteriorcingulate                       1634   1372   2812  2.264 0.765     0.152     0.031       37     2.0
precentral                               8404   5569  12359  2.303 0.615     0.096     0.019       68     6.8
precuneus                                6143   3924   8396  2.156 0.602     0.119     0.029       89     7.5
rostralanteriorcingulate                 1023    811   2057  3.028 0.718     0.153     0.034       22     1.6
rostralmiddlefrontal                     8691   6987  15070  2.326 0.632     0.146     0.035      167    13.8
superiorfrontal                         11016   8408  19334  2.504 0.600     0.121     0.024       97    11.1
superiorparietal                         8517   5852  11006  2.064 0.564     0.123     0.028       91    10.1
superiortemporal                         5765   5037  12165  2.687 0.700     0.133     0.026       48     6.6
supramarginal                            5701   4419  10050  2.413 0.618     0.131     0.028       64     6.9
frontalpole                               445    442    928  2.498 0.511     0.174     0.034        8     0.6
temporalpole                              687   1087   3202  3.791 0.541     0.216     0.039        7     1.4
transversetemporal                        545    389    740  2.077 0.475     0.091     0.015        2     0.3
insula                                   3185   2162   7445  3.143 0.925     0.138     0.041       80     6.0
