# Supplementary material for: Computer assisted diagnosis of Alzheimer’s disease using statistical likelihood-ratio test
Source: PLoS One. 2023 Feb 17;18(2):e0279574. doi: 10.1371/journal.pone.0279574 (PMC9937475; doi:10.1371/journal.pone.0279574)
Supplement: S3 File — (ZIP) [file pone.0279574.s003.zip › AD_Results_MIRIAD/miriad_195_1/stats/rh.aparc.stats]

# Table of FreeSurfer cortical parcellation anatomical statistics 
# 
# CreationTime 2019/12/20-01:36:07-GMT
# generating_program mris_anatomical_stats
# cvs_version $Id: mris_anatomical_stats.c,v 1.79 2016/03/14 15:15:34 greve Exp $
# mrisurf.c-cvs_version $Id: mrisurf.c,v 1.781.2.6 2016/12/27 16:47:14 zkaufman Exp $
# cmdline mris_anatomical_stats -th3 -mgz -cortex ../label/rh.cortex.label -f ../stats/rh.aparc.stats -b -a ../label/rh.aparc.annot -c ../label/aparc.annot.ctab miriad_195_AD_F_01_MR_1 rh white 
# sysname  Linux
# hostname ada
# machine  x86_64
# user     xzheng
# 
# SUBJECTS_DIR /home/span/acad/xzheng/freesurfer/subjects
# anatomy_type surface
# subjectname miriad_195_AD_F_01_MR_1
# hemi rh
# AnnotationFile ../label/rh.aparc.annot
# AnnotationFileTimeStamp 2019/12/20 12:04:55
# Measure Cortex, NumVert, Number of Vertices, 127816, unitless
# Measure Cortex, WhiteSurfArea, White Surface Total Area, 83044.5, mm^2
# Measure Cortex, MeanThickness, Mean Thickness, 2.41949, mm
# Measure BrainSeg, BrainSegVol, Brain Segmentation Volume, 1190090.000000, mm^3
# Measure BrainSegNotVent, BrainSegVolNotVent, Brain Segmentation Volume Without Ventricles, 1087411.000000, mm^3
# Measure BrainSegNotVentSurf, BrainSegVolNotVentSurf, Brain Segmentation Volume Without Ventricles from Surf, 1086711.584153, mm^3
# Measure Cortex, CortexVol Total cortical gray matter volume, 424427.165774, mm^3
# Measure SupraTentorial, SupraTentorialVol, Supratentorial volume, 1047335.584153, mm^3
# Measure SupraTentorialNotVent, SupraTentorialVolNotVent, Supratentorial volume, 951069.584153, mm^3
# Measure EstimatedTotalIntraCranialVol, eTIV, Estimated Total Intracranial Volume, 1766701.179622, mm^3
# NTableCols 10
# TableCol  1 ColHeader StructName
# TableCol  1 FieldName Structure Name
# TableCol  1 Units     NA
# TableCol  2 ColHeader NumVert
# TableCol  2 FieldName Number of Vertices
# TableCol  2 Units     unitless
# TableCol  3 ColHeader SurfArea
# TableCol  3 FieldName Surface Area
# TableCol  3 Units     mm^2
# TableCol  4 ColHeader GrayVol
# TableCol  4 FieldName Gray Matter Volume
# TableCol  4 Units     mm^3
# TableCol  5 ColHeader ThickAvg 
# TableCol  5 FieldName Average Thickness
# TableCol  5 Units     mm
# TableCol  6 ColHeader ThickStd
# TableCol  6 FieldName Thickness StdDev
# TableCol  6 Units     mm 
# TableCol  7 ColHeader MeanCurv
# TableCol  7 FieldName Integrated Rectified Mean Curvature
# TableCol  7 Units     mm^-1
# TableCol  8 ColHeader GausCurv 
# TableCol  8 FieldName Integrated Rectified Gaussian Curvature
# TableCol  8 Units     mm^-2
# TableCol  9 ColHeader  FoldInd
# TableCol  9 FieldName  Folding Index 
# TableCol  9 Units      unitless 
# TableCol 10 ColHeader CurvInd
# TableCol 10 FieldName Intrinsic Curvature Index
# TableCol 10 Units     unitless
# ColHeaders StructName NumVert SurfArea GrayVol ThickAvg ThickStd MeanCurv GausCurv FoldInd CurvInd
bankssts                                 1121    814   2085  2.675 0.578     0.100     0.019        5     0.9
caudalanteriorcingulate                  1044    602   2039  3.119 0.971     0.136     0.026       22     1.1
caudalmiddlefrontal                      3709   2278   6252  2.459 0.639     0.123     0.040       51     5.8
cuneus                                   2111   1375   2234  1.684 0.477     0.142     0.038       31     3.6
entorhinal                                484    330   2000  3.798 0.845     0.124     0.028        5     0.6
fusiform                                 3332   2421   7536  2.716 0.689     0.139     0.033       51     3.9
inferiorparietal                         7920   5274  13926  2.401 0.535     0.135     0.039      101    12.4
inferiortemporal                         4337   3013  11498  2.897 0.846     0.140     0.045       75     7.5
isthmuscingulate                         1541    962   2233  2.065 0.845     0.127     0.042       27     2.4
lateraloccipital                         7001   4368  10542  2.203 0.642     0.148     0.041      108    11.6
lateralorbitofrontal                     4277   2885   8304  2.712 0.811     0.141     0.038       56     6.6
lingual                                  3999   2558   5494  2.035 0.604     0.142     0.038       57     6.5
medialorbitofrontal                      2911   1925   4764  2.320 0.807     0.128     0.033       40     3.7
middletemporal                           4785   3442  14070  3.038 0.799     0.137     0.045       74     9.2
parahippocampal                           876    601   1722  2.543 0.583     0.113     0.024        8     0.8
paracentral                              2524   1452   3554  2.352 0.582     0.109     0.028       21     3.1
parsopercularis                          1895   1238   3940  2.747 0.627     0.124     0.034       19     2.6
parsorbitalis                            1301    863   3717  3.344 0.852     0.151     0.048       23     2.3
parstriangularis                         1767   1235   3142  2.421 0.543     0.133     0.030       22     2.2
pericalcarine                            1632   1219   1567  1.447 0.329     0.154     0.038       24     2.9
postcentral                              7494   4657  10468  2.000 0.615     0.112     0.027       70     8.3
posteriorcingulate                       1634   1091   2812  2.264 0.765     0.135     0.025       27     1.5
precentral                               8404   5145  12359  2.303 0.615     0.112     0.029       67    10.9
precuneus                                6143   3852   8396  2.156 0.602     0.126     0.033       68     8.2
rostralanteriorcingulate                 1023    664   2057  3.028 0.718     0.150     0.043       22     1.8
rostralmiddlefrontal                     8691   5884  15070  2.326 0.632     0.136     0.040      120    14.0
superiorfrontal                         11016   6783  19334  2.504 0.600     0.113     0.030      107    13.4
superiorparietal                         8517   5034  11006  2.064 0.564     0.120     0.033       93    11.6
superiortemporal                         5765   3839  12165  2.687 0.700     0.102     0.023       47     5.4
supramarginal                            5701   3867  10050  2.413 0.618     0.123     0.030       57     6.7
frontalpole                               445    280    928  2.498 0.511     0.146     0.041        7     0.7
temporalpole                              687    555   3202  3.791 0.541     0.154     0.053       11     1.6
transversetemporal                        545    333    740  2.077 0.475     0.109     0.025        5     0.5
insula                                   3185   2209   7445  3.143 0.925     0.120     0.042       41     6.7
