# Supplementary material for: Computer assisted diagnosis of Alzheimer’s disease using statistical likelihood-ratio test
Source: PLoS One. 2023 Feb 17;18(2):e0279574. doi: 10.1371/journal.pone.0279574 (PMC9937475; doi:10.1371/journal.pone.0279574)
Supplement: S3 File — (ZIP) [file pone.0279574.s003.zip › AD_Results_MIRIAD/miriad_195_1/stats/rh.BA_exvivo.thresh.stats]

# Table of FreeSurfer cortical parcellation anatomical statistics 
# 
# CreationTime 2019/12/20-02:14:33-GMT
# generating_program mris_anatomical_stats
# cvs_version $Id: mris_anatomical_stats.c,v 1.79 2016/03/14 15:15:34 greve Exp $
# mrisurf.c-cvs_version $Id: mrisurf.c,v 1.781.2.6 2016/12/27 16:47:14 zkaufman Exp $
# cmdline mris_anatomical_stats -th3 -mgz -f ../stats/rh.BA_exvivo.thresh.stats -b -a ./rh.BA_exvivo.thresh.annot -c ./BA_exvivo.thresh.ctab miriad_195_AD_F_01_MR_1 rh white 
# sysname  Linux
# hostname ada
# machine  x86_64
# user     xzheng
# 
# SUBJECTS_DIR /home/span/acad/xzheng/freesurfer/subjects
# anatomy_type surface
# subjectname miriad_195_AD_F_01_MR_1
# hemi rh
# AnnotationFile ./rh.BA_exvivo.thresh.annot
# AnnotationFileTimeStamp 2019/12/20 13:14:07
# Measure Cortex, NumVert, Number of Vertices, 136960, unitless
# Measure Cortex, WhiteSurfArea, White Surface Total Area, 89251.4, mm^2
# Measure BrainSeg, BrainSegVol, Brain Segmentation Volume, 1190090.000000, mm^3
# Measure BrainSegNotVent, BrainSegVolNotVent, Brain Segmentation Volume Without Ventricles, 1087411.000000, mm^3
# Measure BrainSegNotVentSurf, BrainSegVolNotVentSurf, Brain Segmentation Volume Without Ventricles from Surf, 1086711.584153, mm^3
# Measure Cortex, CortexVol Total cortical gray matter volume, 424427.165774, mm^3
# Measure SupraTentorial, SupraTentorialVol, Supratentorial volume, 1047335.584153, mm^3
# Measure SupraTentorialNotVent, SupraTentorialVolNotVent, Supratentorial volume, 951069.584153, mm^3
# Measure EstimatedTotalIntraCranialVol, eTIV, Estimated Total Intracranial Volume, 1766701.179622, mm^3
# NTableCols 10
# TableCol  1 ColHeader StructName
# TableCol  1 FieldName Structure Name
# TableCol  1 Units     NA
# TableCol  2 ColHeader NumVert
# TableCol  2 FieldName Number of Vertices
# TableCol  2 Units     unitless
# TableCol  3 ColHeader SurfArea
# TableCol  3 FieldName Surface Area
# TableCol  3 Units     mm^2
# TableCol  4 ColHeader GrayVol
# TableCol  4 FieldName Gray Matter Volume
# TableCol  4 Units     mm^3
# TableCol  5 ColHeader ThickAvg 
# TableCol  5 FieldName Average Thickness
# TableCol  5 Units     mm
# TableCol  6 ColHeader ThickStd
# TableCol  6 FieldName Thickness StdDev
# TableCol  6 Units     mm 
# TableCol  7 ColHeader MeanCurv
# TableCol  7 FieldName Integrated Rectified Mean Curvature
# TableCol  7 Units     mm^-1
# TableCol  8 ColHeader GausCurv 
# TableCol  8 FieldName Integrated Rectified Gaussian Curvature
# TableCol  8 Units     mm^-2
# TableCol  9 ColHeader  FoldInd
# TableCol  9 FieldName  Folding Index 
# TableCol  9 Units      unitless 
# TableCol 10 ColHeader CurvInd
# TableCol 10 FieldName Intrinsic Curvature Index
# TableCol 10 Units     unitless
# ColHeaders StructName NumVert SurfArea GrayVol ThickAvg ThickStd MeanCurv GausCurv FoldInd CurvInd
BA1_exvivo                                900    468   1345  2.171 0.595     0.114     0.029       10     1.2
BA2_exvivo                               2534   1583   3641  2.062 0.529     0.103     0.024       22     2.4
BA3a_exvivo                              1157    823    968  1.547 0.353     0.135     0.031       10     1.5
BA3b_exvivo                              1795   1199   1909  1.576 0.373     0.118     0.027       16     1.9
BA4a_exvivo                               978    511   1402  2.433 0.583     0.117     0.040       10     1.8
BA4p_exvivo                              1194    843   1633  2.064 0.563     0.111     0.024        7     1.4
BA6_exvivo                               6300   3569  10305  2.547 0.608     0.108     0.030       54     8.0
BA44_exvivo                               835    539   1877  2.764 0.682     0.136     0.037       10     1.3
BA45_exvivo                               712    493   1457  2.443 0.570     0.133     0.041       10     1.0
V1_exvivo                                3077   2066   3233  1.639 0.512     0.149     0.038       47     5.3
V2_exvivo                                3859   2417   4666  1.880 0.539     0.151     0.043       62     6.9
MT_exvivo                                 280    182    401  2.030 0.400     0.135     0.038        4     0.4
perirhinal_exvivo                         298    210   1054  3.229 1.044     0.083     0.018        2     0.2
entorhinal_exvivo                         237    160    698  3.722 0.670     0.111     0.014        2     0.2
