# Supplementary material for: Computer assisted diagnosis of Alzheimer’s disease using statistical likelihood-ratio test
Source: PLoS One. 2023 Feb 17;18(2):e0279574. doi: 10.1371/journal.pone.0279574 (PMC9937475; doi:10.1371/journal.pone.0279574)
Supplement: S3 File — (ZIP) [file pone.0279574.s003.zip › AD_Results_MIRIAD/miriad_195_1/stats/rh.curv.stats]

Raw <mean> +- <std> (using 'rh.curv'):                -0.04093 +- 0.1916 
       Raw Min:                                       -3.42555 at vertex 83161   
       Raw Max:                                        3.83002 at vertex 81774   
       Raw Curvature Calculation Type:                discrete
       Raw Mean Vertex Separation (Whole Surface):     0.83858 +- 0.23773 mm
       Raw Total Surface Area:                     81010.36719 mm^2
       Raw Total Number of Vertices:                    136960
       Raw Average Vertex Area (Whole Surface):        0.59149 mm^2
       Raw Natural Surface Integral:               -1551.31287
       Raw Rectified Surface Integral:             10455.72754
       Raw Positive Surface Integral:               4452.20703
       Raw Negative Surface Integral:               6003.52002
       Raw Mean Natural Surface Integral:             -0.01133 across 136960 (100.00%) vertices
       Raw Mean Rectified Surface Integral:            0.07634 across 136960 (100.00%) vertices
       Raw Mean Positive Surface Integral:             0.06984 across 63751 (46.55%) vertices
       Raw Mean Negative Surface Integral:             0.08201 across 73209 (53.45%) vertices
       Raw AreaNorm Natural Surface Integral:         -0.01915 across 81010.804688 (100.00%) mm^2
       Raw AreaNorm Rectified Surface Integral:        0.12907 across 81010.804688 (100.00%) mm^2
       Raw AreaNorm Positive Surface Integral:         0.10825 across 41127.753906 (50.77%) mm^2
       Raw AreaNorm Negative Surface Integral:         0.15053 across 39882.468750 (49.23%) mm^2

Raw <mean> +- <std> (using 'rh.sulc'):                -0.00000 +- 5.2994 
       Raw Min:                                      -13.37754 at vertex 114540  
       Raw Max:                                       16.82238 at vertex 56830   
       Raw Curvature Calculation Type:                discrete
       Raw Mean Vertex Separation (Whole Surface):     0.83858 +- 0.23773 mm
       Raw Total Surface Area:                     81010.36719 mm^2
       Raw Total Number of Vertices:                    136960
       Raw Average Vertex Area (Whole Surface):        0.59149 mm^2
       Raw Natural Surface Integral:               36414.12500
       Raw Rectified Surface Integral:            345400.40625
       Raw Positive Surface Integral:             190907.26562
       Raw Negative Surface Integral:             154493.14062
       Raw Mean Natural Surface Integral:              0.26587 across 136960 (100.00%) vertices
       Raw Mean Rectified Surface Integral:            2.52191 across 136960 (100.00%) vertices
       Raw Mean Positive Surface Integral:             2.99599 across 63721 (46.53%) vertices
       Raw Mean Negative Surface Integral:             2.10944 across 73239 (53.47%) vertices
       Raw AreaNorm Natural Surface Integral:          0.44950 across 81010.804688 (100.00%) mm^2
       Raw AreaNorm Rectified Surface Integral:        4.26363 across 81010.804688 (100.00%) mm^2
       Raw AreaNorm Positive Surface Integral:         4.72302 across 40420.625000 (49.90%) mm^2
       Raw AreaNorm Negative Surface Integral:         3.80622 across 40589.597656 (50.10%) mm^2

K <mean> +- <std> (using 'rh.smoothwm'):               0.25076 +- 7.5984 mm^-2
         K Min:                                      -24.63483 at vertex 81790   
         K Max:                                     2218.28662 at vertex 81774   
         K Curvature Calculation Type:                discrete
         K Mean Vertex Separation (Whole Surface):     0.83858 +- 0.23773 mm
         K Total Surface Area:                     81010.36719 mm^2
         K Total Number of Vertices:                    136960
         K Average Vertex Area (Whole Surface):        0.59149 mm^2
         K Natural Surface Integral:                  12.56643
         K Rectified Surface Integral:              5985.88135
         K Positive Surface Integral:               2999.22388
         K Negative Surface Integral:               2986.65747
         K Mean Natural Surface Integral:              0.00009 across 136960 (100.00%) vertices
         K Mean Rectified Surface Integral:            0.04371 across 136960 (100.00%) vertices
         K Mean Positive Surface Integral:             0.05055 across 59331 (43.32%) vertices
         K Mean Negative Surface Integral:             0.03847 across 77629 (56.68%) vertices
         K AreaNorm Natural Surface Integral:          0.00016 across 81010.804688 (100.00%) mm^2
         K AreaNorm Rectified Surface Integral:        0.07389 across 81010.804688 (100.00%) mm^2
         K AreaNorm Positive Surface Integral:         0.11361 across 26398.394531 (32.59%) mm^2
         K AreaNorm Negative Surface Integral:         0.05469 across 54612.246094 (67.41%) mm^2

H <mean> +- <std> (using 'rh.smoothwm'):              -0.07958 +- 0.8626 mm^-1
         H Min:                                      -26.89114 at vertex 115458  
         H Max:                                       73.37944 at vertex 81774   
         H Curvature Calculation Type:                discrete
         H Mean Vertex Separation (Whole Surface):     0.83858 +- 0.23773 mm
         H Total Surface Area:                     81010.36719 mm^2
         H Total Number of Vertices:                    136960
         H Average Vertex Area (Whole Surface):        0.59149 mm^2
         H Natural Surface Integral:               -1656.71777
         H Rectified Surface Integral:             14119.09766
         H Positive Surface Integral:               6231.18994
         H Negative Surface Integral:               7887.90771
         H Mean Natural Surface Integral:             -0.01210 across 136960 (100.00%) vertices
         H Mean Rectified Surface Integral:            0.10309 across 136960 (100.00%) vertices
         H Mean Positive Surface Integral:             0.09232 across 67496 (49.28%) vertices
         H Mean Negative Surface Integral:             0.11355 across 69464 (50.72%) vertices
         H AreaNorm Natural Surface Integral:         -0.02045 across 81010.804688 (100.00%) mm^2
         H AreaNorm Rectified Surface Integral:        0.17429 across 81010.804688 (100.00%) mm^2
         H AreaNorm Positive Surface Integral:         0.14468 across 43069.339844 (53.17%) mm^2
         H AreaNorm Negative Surface Integral:         0.20790 across 37940.804688 (46.83%) mm^2

k1 <mean> +- <std> (using 'rh.smoothwm'):             -0.16119 +- 1.5504 mm^-1
        k1 Min:                                      -44.39890 at vertex 118840  
        k1 Max:                                      129.64894 at vertex 81774   
        k1 Curvature Calculation Type:                discrete
        k1 Mean Vertex Separation (Whole Surface):     0.83858 +- 0.23773 mm
        k1 Total Surface Area:                     81010.36719 mm^2
        k1 Total Number of Vertices:                    136960
        k1 Average Vertex Area (Whole Surface):        0.59149 mm^2
        k1 Natural Surface Integral:               -4274.16260
        k1 Rectified Surface Integral:             32079.79492
        k1 Positive Surface Integral:              13902.81641
        k1 Negative Surface Integral:              18176.97852
        k1 Mean Natural Surface Integral:             -0.03121 across 136960 (100.00%) vertices
        k1 Mean Rectified Surface Integral:            0.23423 across 136960 (100.00%) vertices
        k1 Mean Positive Surface Integral:             0.20598 across 67496 (49.28%) vertices
        k1 Mean Negative Surface Integral:             0.26167 across 69464 (50.72%) vertices
        k1 AreaNorm Natural Surface Integral:         -0.05276 across 81010.804688 (100.00%) mm^2
        k1 AreaNorm Rectified Surface Integral:        0.39599 across 81010.804688 (100.00%) mm^2
        k1 AreaNorm Positive Surface Integral:         0.32280 across 43069.339844 (53.17%) mm^2
        k1 AreaNorm Negative Surface Integral:         0.47909 across 37940.804688 (46.83%) mm^2

k2 <mean> +- <std> (using 'rh.smoothwm'):              0.00204 +- 0.2660 mm^-1
        k2 Min:                                      -11.99984 at vertex 83161   
        k2 Max:                                       17.10995 at vertex 81774   
        k2 Curvature Calculation Type:                discrete
        k2 Mean Vertex Separation (Whole Surface):     0.83858 +- 0.23773 mm
        k2 Total Surface Area:                     81010.36719 mm^2
        k2 Total Number of Vertices:                    136960
        k2 Average Vertex Area (Whole Surface):        0.59149 mm^2
        k2 Natural Surface Integral:                 960.72754
        k2 Rectified Surface Integral:              8794.56055
        k2 Positive Surface Integral:               4877.64404
        k2 Negative Surface Integral:               3916.91650
        k2 Mean Natural Surface Integral:              0.00701 across 136960 (100.00%) vertices
        k2 Mean Rectified Surface Integral:            0.06421 across 136960 (100.00%) vertices
        k2 Mean Positive Surface Integral:             0.06654 across 73308 (53.53%) vertices
        k2 Mean Negative Surface Integral:             0.06154 across 63652 (46.47%) vertices
        k2 AreaNorm Natural Surface Integral:          0.01186 across 81010.804688 (100.00%) mm^2
        k2 AreaNorm Rectified Surface Integral:        0.10856 across 81010.804688 (100.00%) mm^2
        k2 AreaNorm Positive Surface Integral:         0.11248 across 43363.531250 (53.53%) mm^2
        k2 AreaNorm Negative Surface Integral:         0.10404 across 37646.679688 (46.47%) mm^2

S <mean> +- <std> (using 'rh.smoothwm'):               1.99927 +- 41.5604 mm^-2
         S Min:                                        0.00000 at vertex 61      
         S Max:                                    12665.02539 at vertex 81774   
         S Curvature Calculation Type:                discrete
         S Mean Vertex Separation (Whole Surface):     0.83858 +- 0.23773 mm
         S Total Surface Area:                     81010.36719 mm^2
         S Total Number of Vertices:                    136960
         S Average Vertex Area (Whole Surface):        0.59149 mm^2
         S Natural Surface Integral:               34488.51172
         S Rectified Surface Integral:             34488.51172
         S Positive Surface Integral:              34488.51172
         S Negative Surface Integral:                  0.00000
         S Mean Natural Surface Integral:              0.25181 across 136960 (100.00%) vertices
         S Mean Rectified Surface Integral:            0.25181 across 136960 (100.00%) vertices
         S Mean Positive Surface Integral:             0.25181 across 136960 (100.00%) vertices
         S Mean Negative Surface Integral:             0.00000 across 0 (00.00%) vertices
         S AreaNorm Natural Surface Integral:          0.42573 across 81010.804688 (100.00%) mm^2
         S AreaNorm Rectified Surface Integral:        0.42573 across 81010.804688 (100.00%) mm^2
         S AreaNorm Positive Surface Integral:         0.42573 across 81010.804688 (100.00%) mm^2
         S AreaNorm Negative Surface Integral:         0.00000 across 0.000000 (00.00%) mm^2

C <mean> +- <std> (using 'rh.smoothwm'):               0.48255 +- 1.0087 mm^-2
         C Min:                                        0.00142 at vertex 101986  
         C Max:                                       92.47053 at vertex 81774   
         C Curvature Calculation Type:                discrete
         C Mean Vertex Separation (Whole Surface):     0.83858 +- 0.23773 mm
         C Total Surface Area:                     81010.36719 mm^2
         C Total Number of Vertices:                    136960
         C Average Vertex Area (Whole Surface):        0.59149 mm^2
         C Natural Surface Integral:               24011.98633
         C Rectified Surface Integral:             24011.98633
         C Positive Surface Integral:              24011.98633
         C Negative Surface Integral:                  0.00000
         C Mean Natural Surface Integral:              0.17532 across 136960 (100.00%) vertices
         C Mean Rectified Surface Integral:            0.17532 across 136960 (100.00%) vertices
         C Mean Positive Surface Integral:             0.17532 across 136960 (100.00%) vertices
         C Mean Negative Surface Integral:             0.00000 across 0 (00.00%) vertices
         C AreaNorm Natural Surface Integral:          0.29640 across 81010.804688 (100.00%) mm^2
         C AreaNorm Rectified Surface Integral:        0.29640 across 81010.804688 (100.00%) mm^2
         C AreaNorm Positive Surface Integral:         0.29640 across 81010.804688 (100.00%) mm^2
         C AreaNorm Negative Surface Integral:         0.00000 across 0.000000 (00.00%) mm^2

BE <mean> +- <std> (using 'rh.smoothwm'):              2.50056 +- 55.6437 mm^-2
        BE Min:                                        0.00000 at vertex 101986  
        BE Max:                                    17101.59766 at vertex 81774   
        BE Curvature Calculation Type:                discrete
        BE Mean Vertex Separation (Whole Surface):     0.83858 +- 0.23773 mm
        BE Total Surface Area:                     81010.36719 mm^2
        BE Total Number of Vertices:                    136960
        BE Average Vertex Area (Whole Surface):        0.59149 mm^2
        BE Natural Surface Integral:               34511.92188
        BE Rectified Surface Integral:             34511.92188
        BE Positive Surface Integral:              34511.92188
        BE Negative Surface Integral:                  0.00000
        BE Mean Natural Surface Integral:              0.25199 across 136960 (100.00%) vertices
        BE Mean Rectified Surface Integral:            0.25199 across 136960 (100.00%) vertices
        BE Mean Positive Surface Integral:             0.25199 across 136960 (100.00%) vertices
        BE Mean Negative Surface Integral:             0.00000 across 0 (00.00%) vertices
        BE AreaNorm Natural Surface Integral:          0.42602 across 81010.804688 (100.00%) mm^2
        BE AreaNorm Rectified Surface Integral:        0.42602 across 81010.804688 (100.00%) mm^2
        BE AreaNorm Positive Surface Integral:         0.42602 across 81010.804688 (100.00%) mm^2
        BE AreaNorm Negative Surface Integral:         0.00000 across 0.000000 (00.00%) mm^2

FI <mean> +- <std> (using 'rh.smoothwm'):              2.10070 +- 47.4756 mm^-2
        FI Min:                                        0.00000 at vertex 61      
        FI Max:                                    14590.56152 at vertex 81774   
        FI Curvature Calculation Type:                discrete
        FI Mean Vertex Separation (Whole Surface):     0.83858 +- 0.23773 mm
        FI Total Surface Area:                     81010.36719 mm^2
        FI Total Number of Vertices:                    136960
        FI Average Vertex Area (Whole Surface):        0.59149 mm^2
        FI Natural Surface Integral:               26518.16992
        FI Rectified Surface Integral:             26518.16992
        FI Positive Surface Integral:              26518.16992
        FI Negative Surface Integral:                  0.00000
        FI Mean Natural Surface Integral:              0.19362 across 136960 (100.00%) vertices
        FI Mean Rectified Surface Integral:            0.19362 across 136960 (100.00%) vertices
        FI Mean Positive Surface Integral:             0.19362 across 136960 (100.00%) vertices
        FI Mean Negative Surface Integral:             0.00000 across 0 (00.00%) vertices
        FI AreaNorm Natural Surface Integral:          0.32734 across 81010.804688 (100.00%) mm^2
        FI AreaNorm Rectified Surface Integral:        0.32734 across 81010.804688 (100.00%) mm^2
        FI AreaNorm Positive Surface Integral:         0.32734 across 81010.804688 (100.00%) mm^2
        FI AreaNorm Negative Surface Integral:         0.00000 across 0.000000 (00.00%) mm^2

curv -- calculation type:                                discrete
curv -- Folding Index (FI):                            2110.24902
curv -- Intrinsic Curvature Index - positive (ICIp):    238.67065
curv -- Intrinsic Curvature Index - negative (ICIn):    237.67065
curv -- Intrinsic Curvature Index - natural  (ICIt):      1.00000

Mean across 10 curvatures: 7.0542e-01 +- 1.0008e+00
