# Supplementary material for: Computer assisted diagnosis of Alzheimer’s disease using statistical likelihood-ratio test
Source: PLoS One. 2023 Feb 17;18(2):e0279574. doi: 10.1371/journal.pone.0279574 (PMC9937475; doi:10.1371/journal.pone.0279574)
Supplement: S3 File — (ZIP) [file pone.0279574.s003.zip › AD_Results_MIRIAD/miriad_195_1/stats/rh.w-g.pct.stats]

# Title Segmentation Statistics 
# 
# generating_program mri_segstats
# cvs_version $Id: mri_segstats.c,v 1.121 2016/05/31 17:27:11 greve Exp $
# cmdline mri_segstats --in /home/span/acad/xzheng/freesurfer/subjects/miriad_195_AD_F_01_MR_1/surf/rh.w-g.pct.mgh --annot miriad_195_AD_F_01_MR_1 rh aparc --sum /home/span/acad/xzheng/freesurfer/subjects/miriad_195_AD_F_01_MR_1/stats/rh.w-g.pct.stats --snr 
# sysname  Linux
# hostname ada
# machine  x86_64
# user     xzheng
# anatomy_type surface
# 
# SUBJECTS_DIR /home/span/acad/xzheng/freesurfer/subjects
# subjectname miriad_195_AD_F_01_MR_1
# Annot miriad_195_AD_F_01_MR_1 rh aparc
# ColorTable /tmp/mri_segstats.tmp.miriad_195_AD_F_01_MR_1.rh.66.ctab 
# ColorTableTimeStamp 2019/12/20 12:40:45 
# InVolFile  /home/span/acad/xzheng/freesurfer/subjects/miriad_195_AD_F_01_MR_1/surf/rh.w-g.pct.mgh 
# InVolFileTimeStamp  2019/12/20 12:40:44 
# InVolFrame 0 
# Only reporting non-empty segmentations
# VertexArea_mm2 0.65166 
# TableCol  1 ColHeader Index 
# TableCol  1 FieldName Index 
# TableCol  1 Units     NA 
# TableCol  2 ColHeader SegId 
# TableCol  2 FieldName Segmentation Id
# TableCol  2 Units     NA
# TableCol  3 ColHeader NVertices 
# TableCol  3 FieldName Number of Vertices
# TableCol  3 Units     unitless
# TableCol  4 ColHeader Area_mm2
# TableCol  4 FieldName Area
# TableCol  4 Units     mm^2
# TableCol  5 ColHeader StructName
# TableCol  5 FieldName Structure Name
# TableCol  5 Units     NA
# TableCol  6 ColHeader Mean 
# TableCol  6 FieldName Intensity Mean
# TableCol  6 Units     unknown
# TableCol  7 ColHeader StdDev
# TableCol  7 FieldName Itensity StdDev
# TableCol  7 Units     unknown
# TableCol  8 ColHeader Min
# TableCol  8 FieldName Intensity Min
# TableCol  8 Units     unknown
# TableCol  9 ColHeader Max
# TableCol  9 FieldName Intensity Max
# TableCol  9 Units     unknown
# TableCol 10 ColHeader Range
# TableCol 10 FieldName Intensity Range
# TableCol 10 Units     unknown
# TableCol 11 ColHeader SNR
# TableCol 11 FieldName Intensity SNR
# TableCol 11 Units     none
# NRows 35 
# NTableCols 11 
# ColHeaders  Index SegId NVertices Area_mm2 StructName Mean StdDev Min Max Range SNR  
  1 2000      9143     6206.7  unknown                            0.1722     2.0477     0.0000    39.4336    39.4336     0.0841 
  2 2001      1121      813.6  bankssts                          26.6044     6.1819     8.7926    46.3575    37.5649     4.3036 
  3 2002      1044      602.3  caudalanteriorcingulate           26.5579     7.7079     4.8119    44.9000    40.0881     3.4456 
  4 2003      3709     2278.3  caudalmiddlefrontal               18.9419     7.1546    -2.1342    44.6034    46.7376     2.6475 
  5 2005      2111     1375.2  cuneus                            17.5972     6.8037   -14.0674    35.9270    49.9944     2.5864 
  6 2006       484      330.1  entorhinal                        29.7270     9.4117     1.8106    53.6704    51.8598     3.1585 
  7 2007      3332     2420.6  fusiform                          28.3913     8.3681    -5.7433    63.7313    69.4746     3.3928 
  8 2008      7920     5273.9  inferiorparietal                  20.7048     7.3582    -6.2657    44.6907    50.9564     2.8138 
  9 2009      4337     3012.5  inferiortemporal                  27.1324     9.4981   -33.8138    55.8361    89.6499     2.8566 
 10 2010      1541      961.5  isthmuscingulate                  22.1544     8.9965   -18.1937    76.7318    94.9254     2.4626 
 11 2011      7001     4368.0  lateraloccipital                  20.5257     7.7920    -9.8129    56.0613    65.8742     2.6342 
 12 2012      4277     2885.1  lateralorbitofrontal              26.2031     9.9212    -8.1459    79.8945    88.0404     2.6411 
 13 2013      3999     2557.6  lingual                           20.4305     8.7958   -31.6005    50.0801    81.6806     2.3228 
 14 2014      2911     1925.4  medialorbitofrontal               24.6840    11.8816   -52.6311    62.6565   115.2877     2.0775 
 15 2015      4785     3441.7  middletemporal                    26.0709     8.7741   -18.4312    51.2779    69.7091     2.9714 
 16 2016       876      601.5  parahippocampal                   28.9804     6.5392   -14.7753    45.3686    60.1439     4.4318 
 17 2017      2524     1451.6  paracentral                       17.4440     7.9568    -8.3072    41.0459    49.3531     2.1923 
 18 2018      1895     1237.6  parsopercularis                   21.7480     7.3490     1.2593    44.0097    42.7505     2.9593 
 19 2019      1301      862.7  parsorbitalis                     25.1213     9.5882    -5.5178    56.7845    62.3023     2.6200 
 20 2020      1767     1234.8  parstriangularis                  22.9606     6.2921     0.5720    45.8504    45.2783     3.6491 
 21 2021      1632     1219.1  pericalcarine                     18.0573     7.4060    -3.7014    50.4611    54.1625     2.4382 
 22 2022      7494     4657.1  postcentral                       18.8544     6.8640    -4.6319    48.0347    52.6666     2.7469 
 23 2023      1634     1090.8  posteriorcingulate                27.6303     6.8301     3.4886    45.3468    41.8582     4.0454 
 24 2024      8404     5144.9  precentral                        16.4492     6.9929    -4.6462    44.2555    48.9017     2.3523 
 25 2025      6143     3851.9  precuneus                         20.6554     7.1446    -4.7946    43.5048    48.2995     2.8911 
 26 2026      1023      664.3  rostralanteriorcingulate          24.3664     8.0672     3.1461    53.5158    50.3697     3.0204 
 27 2027      8691     5883.6  rostralmiddlefrontal              22.5076     8.5090   -29.1865    54.3546    83.5411     2.6452 
 28 2028     11016     6783.0  superiorfrontal                   20.4779     7.5258    -8.9116    48.7734    57.6850     2.7210 
 29 2029      8517     5033.6  superiorparietal                  19.7921     7.3963    -6.0691    45.2899    51.3590     2.6759 
 30 2030      5765     3839.4  superiortemporal                  25.4836     7.5034     2.3459    57.4347    55.0888     3.3963 
 31 2031      5701     3867.1  supramarginal                     21.6294     6.8370    -0.8089    46.8564    47.6653     3.1636 
 32 2032       445      279.6  frontalpole                       21.0772     8.1166    -8.8963    43.7130    52.6093     2.5968 
 33 2033       687      554.5  temporalpole                      26.7402    10.3437     1.2501    61.5538    60.3036     2.5852 
 34 2034       545      333.2  transversetemporal                17.5909     5.8826     4.7544    42.0658    37.3115     2.9903 
 35 2035      3185     2208.7  insula                            24.7228    11.5849  -112.1894    60.1163   172.3057     2.1340 
