# Supplementary material for: Computer assisted diagnosis of Alzheimer’s disease using statistical likelihood-ratio test
Source: PLoS One. 2023 Feb 17;18(2):e0279574. doi: 10.1371/journal.pone.0279574 (PMC9937475; doi:10.1371/journal.pone.0279574)
Supplement: S3 File — (ZIP) [file pone.0279574.s003.zip › AD_Results_MIRIAD/miriad_195_1/stats/wmparc.stats]

# Title Segmentation Statistics 
# 
# generating_program mri_segstats
# cvs_version $Id: mri_segstats.c,v 1.121 2016/05/31 17:27:11 greve Exp $
# cmdline mri_segstats --seg mri/wmparc.mgz --sum stats/wmparc.stats --pv mri/norm.mgz --excludeid 0 --brainmask mri/brainmask.mgz --in mri/norm.mgz --in-intensity-name norm --in-intensity-units MR --subject miriad_195_AD_F_01_MR_1 --surf-wm-vol --ctab /home/span/acad/xzheng/freesurfer/WMParcStatsLUT.txt --etiv 
# sysname  Linux
# hostname ada
# machine  x86_64
# user     xzheng
# anatomy_type volume
# 
# SUBJECTS_DIR /home/span/acad/xzheng/freesurfer/subjects
# subjectname miriad_195_AD_F_01_MR_1
# Measure VentricleChoroidVol, VentricleChoroidVol, Volume of ventricles and choroid plexus, 96266.000000, mm^3
# Measure lhCerebralWhiteMatter, lhCerebralWhiteMatterVol, Left hemisphere cerebral white matter volume, 237251.826511, mm^3
# Measure rhCerebralWhiteMatter, rhCerebralWhiteMatterVol, Right hemisphere cerebral white matter volume, 232458.591868, mm^3
# Measure CerebralWhiteMatter, CerebralWhiteMatterVol, Total cerebral white matter volume, 469710.418379, mm^3
# Measure Mask, MaskVol, Mask Volume, 1741591.000000, mm^3
# Measure EstimatedTotalIntraCranialVol, eTIV, Estimated Total Intracranial Volume, 1766701.179622, mm^3
# SegVolFile mri/wmparc.mgz 
# SegVolFileTimeStamp  2019/12/20 12:57:13 
# ColorTable /home/span/acad/xzheng/freesurfer/WMParcStatsLUT.txt 
# ColorTableTimeStamp 2017/01/19 09:00:02 
# InVolFile  mri/norm.mgz 
# InVolFileTimeStamp  2019/12/20 04:00:26 
# InVolFrame 0 
# PVVolFile  mri/norm.mgz 
# PVVolFileTimeStamp  2019/12/20 04:00:26 
# ExcludeSegId 0 
# Only reporting non-empty segmentations
# VoxelVolume_mm3 1 
# TableCol  1 ColHeader Index 
# TableCol  1 FieldName Index 
# TableCol  1 Units     NA 
# TableCol  2 ColHeader SegId 
# TableCol  2 FieldName Segmentation Id
# TableCol  2 Units     NA
# TableCol  3 ColHeader NVoxels 
# TableCol  3 FieldName Number of Voxels
# TableCol  3 Units     unitless
# TableCol  4 ColHeader Volume_mm3
# TableCol  4 FieldName Volume
# TableCol  4 Units     mm^3
# TableCol  5 ColHeader StructName
# TableCol  5 FieldName Structure Name
# TableCol  5 Units     NA
# TableCol  6 ColHeader normMean 
# TableCol  6 FieldName Intensity normMean
# TableCol  6 Units     MR
# TableCol  7 ColHeader normStdDev
# TableCol  7 FieldName Itensity normStdDev
# TableCol  7 Units     MR
# TableCol  8 ColHeader normMin
# TableCol  8 FieldName Intensity normMin
# TableCol  8 Units     MR
# TableCol  9 ColHeader normMax
# TableCol  9 FieldName Intensity normMax
# TableCol  9 Units     MR
# TableCol 10 ColHeader normRange
# TableCol 10 FieldName Intensity normRange
# TableCol 10 Units     MR
# NRows 70 
# NTableCols 10 
# ColHeaders  Index SegId NVoxels Volume_mm3 StructName normMean normStdDev normMin normMax normRange  
  1 3001      2733     2687.2  wm-lh-bankssts                    95.9733     8.0777    55.0000   111.0000    56.0000 
  2 3002      3273     3236.8  wm-lh-caudalanteriorcingulate     97.9588    12.0730    26.0000   114.0000    88.0000 
  3 3003      7510     7529.5  wm-lh-caudalmiddlefrontal         99.0622     8.0131    74.0000   116.0000    42.0000 
  4 3005      2694     2660.8  wm-lh-cuneus                      95.5497     7.6813    61.0000   114.0000    53.0000 
  5 3006       987     1040.6  wm-lh-entorhinal                  81.6008     7.9890    64.0000   102.0000    38.0000 
  6 3007      6062     6074.2  wm-lh-fusiform                    89.5417     9.0551    16.0000   108.0000    92.0000 
  7 3008     10548    10750.7  wm-lh-inferiorparietal            97.1932     8.7965    49.0000   118.0000    69.0000 
  8 3009      5884     5972.4  wm-lh-inferiortemporal            87.5642     9.1015    67.0000   109.0000    42.0000 
  9 3010      3996     4090.5  wm-lh-isthmuscingulate            96.4860    10.3650    35.0000   113.0000    78.0000 
 10 3011      8735     9051.1  wm-lh-lateraloccipital            92.0807     7.8486    70.0000   115.0000    45.0000 
 11 3012      7701     7755.9  wm-lh-lateralorbitofrontal        95.9742     9.7904    65.0000   127.0000    62.0000 
 12 3013      4561     4683.0  wm-lh-lingual                     87.6203     7.4715    38.0000   105.0000    67.0000 
 13 3014      3726     3702.7  wm-lh-medialorbitofrontal         91.8368    11.9813    24.0000   119.0000    95.0000 
 14 3015      5642     5881.5  wm-lh-middletemporal              92.1810     8.9284    67.0000   114.0000    47.0000 
 15 3016      1371     1498.4  wm-lh-parahippocampal             91.5842     7.1275    55.0000   108.0000    53.0000 
 16 3017      4455     4477.8  wm-lh-paracentral                 95.3497     8.1203    44.0000   114.0000    70.0000 
 17 3018      3515     3523.4  wm-lh-parsopercularis             94.0725     8.5009    71.0000   112.0000    41.0000 
 18 3019      1051     1091.2  wm-lh-parsorbitalis               89.3939     7.6876    67.0000   109.0000    42.0000 
 19 3020      3413     3463.2  wm-lh-parstriangularis            94.6633     8.6952    73.0000   114.0000    41.0000 
 20 3021      3058     2966.1  wm-lh-pericalcarine               89.0942    10.3936    25.0000   110.0000    85.0000 
 21 3022      8252     8662.9  wm-lh-postcentral                 95.5703     8.0945    75.0000   120.0000    45.0000 
 22 3023      4586     4547.6  wm-lh-posteriorcingulate          98.2752    11.9675    28.0000   115.0000    87.0000 
 23 3024     16117    16280.8  wm-lh-precentral                  96.3181     7.5305    67.0000   118.0000    51.0000 
 24 3025      9880     9902.1  wm-lh-precuneus                   98.3883     9.7942    10.0000   117.0000   107.0000 
 25 3026      3082     3111.5  wm-lh-rostralanteriorcingulate    97.5425    11.4382    40.0000   118.0000    78.0000 
 26 3027     13272    13318.4  wm-lh-rostralmiddlefrontal        98.1253     8.9054    74.0000   123.0000    49.0000 
 27 3028     18192    18460.2  wm-lh-superiorfrontal             98.1561     8.1950    72.0000   122.0000    50.0000 
 28 3029     12798    13059.7  wm-lh-superiorparietal            97.5712     8.3964    75.0000   121.0000    46.0000 
 29 3030      7220     7598.9  wm-lh-superiortemporal            93.7940     8.7213    60.0000   113.0000    53.0000 
 30 3031      8096     8089.8  wm-lh-supramarginal               98.6633     9.6504    64.0000   120.0000    56.0000 
 31 3032       340      319.0  wm-lh-frontalpole                 94.3088     6.6151    81.0000   111.0000    30.0000 
 32 3033       674      771.8  wm-lh-temporalpole                79.9199     6.8659    66.0000    96.0000    30.0000 
 33 3034      1020     1032.2  wm-lh-transversetemporal          95.3284     6.6481    79.0000   110.0000    31.0000 
 34 3035     11144    11167.9  wm-lh-insula                      96.2914     9.1468    58.0000   118.0000    60.0000 
 35 4001      2852     2875.2  wm-rh-bankssts                    98.2763     6.4449    75.0000   114.0000    39.0000 
 36 4002      2118     2151.8  wm-rh-caudalanteriorcingulate     96.6752    11.4037    22.0000   112.0000    90.0000 
 37 4003      6424     6450.4  wm-rh-caudalmiddlefrontal         96.4535     8.2034    73.0000   113.0000    40.0000 
 38 4005      2853     2876.3  wm-rh-cuneus                      94.9965     7.2601    71.0000   113.0000    42.0000 
 39 4006       653      740.6  wm-rh-entorhinal                  84.7412     8.3577    67.0000   106.0000    39.0000 
 40 4007      5441     5446.7  wm-rh-fusiform                    90.6745     8.0986    57.0000   108.0000    51.0000 
 41 4008     11214    11496.1  wm-rh-inferiorparietal            95.9296     8.5876    65.0000   116.0000    51.0000 
 42 4009      5700     5765.2  wm-rh-inferiortemporal            91.1463     8.9489    67.0000   114.0000    47.0000 
 43 4010      3656     3740.4  wm-rh-isthmuscingulate            97.1890    10.1877    24.0000   115.0000    91.0000 
 44 4011      9006     9145.8  wm-rh-lateraloccipital            91.6552     7.9698    69.0000   113.0000    44.0000 
 45 4012      8139     8119.2  wm-rh-lateralorbitofrontal        93.7503     9.2290    35.0000   122.0000    87.0000 
 46 4013      4453     4614.4  wm-rh-lingual                     88.4765     7.0672    45.0000   109.0000    64.0000 
 47 4014      4260     4288.3  wm-rh-medialorbitofrontal         95.4514    10.4928    33.0000   116.0000    83.0000 
 48 4015      5968     6267.0  wm-rh-middletemporal              91.9239     8.6788    71.0000   119.0000    48.0000 
 49 4016      1298     1419.5  wm-rh-parahippocampal             90.7250     6.8210    54.0000   105.0000    51.0000 
 50 4017      4906     4939.5  wm-rh-paracentral                 96.4268     7.5287    58.0000   114.0000    56.0000 
 51 4018      2971     2995.6  wm-rh-parsopercularis             95.3814     9.1793    73.0000   112.0000    39.0000 
 52 4019      1409     1487.7  wm-rh-parsorbitalis               87.8836     8.0699    70.0000   107.0000    37.0000 
 53 4020      3202     3264.7  wm-rh-parstriangularis            92.7976     8.5513    69.0000   111.0000    42.0000 
 54 4021      3206     3097.5  wm-rh-pericalcarine               90.2698     8.5126    29.0000   108.0000    79.0000 
 55 4022      8632     9049.7  wm-rh-postcentral                 94.6382     8.1016    74.0000   116.0000    42.0000 
 56 4023      4006     4054.9  wm-rh-posteriorcingulate          98.9708     9.4798    41.0000   114.0000    73.0000 
 57 4024     16081    16338.1  wm-rh-precentral                  95.2403     7.5972    72.0000   116.0000    44.0000 
 58 4025     10567    10568.2  wm-rh-precuneus                   98.3678     8.3422    32.0000   117.0000    85.0000 
 59 4026      2016     1996.8  wm-rh-rostralanteriorcingulate    95.5615     9.1059    49.0000   111.0000    62.0000 
 60 4027     13861    14018.4  wm-rh-rostralmiddlefrontal        95.1810     8.5580    70.0000   117.0000    47.0000 
 61 4028     17550    17861.5  wm-rh-superiorfrontal             95.9115     8.0348    72.0000   116.0000    44.0000 
 62 4029     11324    11637.3  wm-rh-superiorparietal            98.1647     8.0604    73.0000   116.0000    43.0000 
 63 4030      6557     7003.6  wm-rh-superiortemporal            93.2762     8.2605    69.0000   112.0000    43.0000 
 64 4031      9939    10144.7  wm-rh-supramarginal               98.7508     9.7931    60.0000   118.0000    58.0000 
 65 4032       329      336.8  wm-rh-frontalpole                 92.6900     6.2801    79.0000   108.0000    29.0000 
 66 4033       702      762.0  wm-rh-temporalpole                79.5442     7.2010    66.0000   105.0000    39.0000 
 67 4034       497      510.2  wm-rh-transversetemporal          92.6801     5.7649    79.0000   109.0000    30.0000 
 68 4035      9834     9832.9  wm-rh-insula                      96.0758     8.9955    56.0000   116.0000    60.0000 
 69 5001     30690    29907.5  Left-UnsegmentedWhiteMatter       97.1925    15.0574    14.0000   123.0000   109.0000 
 70 5002     29634    28924.5  Right-UnsegmentedWhiteMatter      96.9108    13.8244    16.0000   115.0000    99.0000 
