# Supplementary material for: Computer assisted diagnosis of Alzheimer’s disease using statistical likelihood-ratio test
Source: PLoS One. 2023 Feb 17;18(2):e0279574. doi: 10.1371/journal.pone.0279574 (PMC9937475; doi:10.1371/journal.pone.0279574)
Supplement: S3 File — (ZIP) [file pone.0279574.s003.zip › AD_Results_MIRIAD/miriad_196_1/stats/aseg.stats]

# Title Segmentation Statistics 
# 
# generating_program mri_segstats
# cvs_version $Id: mri_segstats.c,v 1.121 2016/05/31 17:27:11 greve Exp $
# cmdline mri_segstats --seg mri/aseg.mgz --sum stats/aseg.stats --pv mri/norm.mgz --empty --brainmask mri/brainmask.mgz --brain-vol-from-seg --excludeid 0 --excl-ctxgmwm --supratent --subcortgray --in mri/norm.mgz --in-intensity-name norm --in-intensity-units MR --etiv --surf-wm-vol --surf-ctx-vol --totalgray --euler --ctab /home/span/acad/xzheng/freesurfer/ASegStatsLUT.txt --subject miriad_196_AD_F_01_MR_1 
# sysname  Linux
# hostname ada
# machine  x86_64
# user     xzheng
# anatomy_type volume
# 
# SUBJECTS_DIR /home/span/acad/xzheng/freesurfer/subjects
# subjectname miriad_196_AD_F_01_MR_1
# Measure BrainSeg, BrainSegVol, Brain Segmentation Volume, 1005868.000000, mm^3
# Measure BrainSegNotVent, BrainSegVolNotVent, Brain Segmentation Volume Without Ventricles, 932231.000000, mm^3
# Measure BrainSegNotVentSurf, BrainSegVolNotVentSurf, Brain Segmentation Volume Without Ventricles from Surf, 931168.871053, mm^3
# Measure VentricleChoroidVol, VentricleChoroidVol, Volume of ventricles and choroid plexus, 68226.000000, mm^3
# Measure lhCortex, lhCortexVol, Left hemisphere cortical gray matter volume, 183080.185443, mm^3
# Measure rhCortex, rhCortexVol, Right hemisphere cortical gray matter volume, 184516.976079, mm^3
# Measure Cortex, CortexVol, Total cortical gray matter volume, 367597.161523, mm^3
# Measure lhCerebralWhiteMatter, lhCerebralWhiteMatterVol, Left hemisphere cerebral white matter volume, 200784.619916, mm^3
# Measure rhCerebralWhiteMatter, rhCerebralWhiteMatterVol, Right hemisphere cerebral white matter volume, 195157.089615, mm^3
# Measure CerebralWhiteMatter, CerebralWhiteMatterVol, Total cerebral white matter volume, 395941.709531, mm^3
# Measure SubCortGray, SubCortGrayVol, Subcortical gray matter volume, 41496.000000, mm^3
# Measure TotalGray, TotalGrayVol, Total gray matter volume, 510107.161523, mm^3
# Measure SupraTentorial, SupraTentorialVol, Supratentorial volume, 875947.871053, mm^3
# Measure SupraTentorialNotVent, SupraTentorialVolNotVent, Supratentorial volume, 807721.871053, mm^3
# Measure SupraTentorialNotVentVox, SupraTentorialVolNotVentVox, Supratentorial volume voxel count, 805878.000000, mm^3
# Measure Mask, MaskVol, Mask Volume, 1441658.000000, mm^3
# Measure BrainSegVol-to-eTIV, BrainSegVol-to-eTIV, Ratio of BrainSegVol to eTIV, 0.658423, unitless
# Measure MaskVol-to-eTIV, MaskVol-to-eTIV, Ratio of MaskVol to eTIV, 0.943683, unitless
# Measure lhSurfaceHoles, lhSurfaceHoles, Number of defect holes in lh surfaces prior to fixing, 56, unitless
# Measure rhSurfaceHoles, rhSurfaceHoles, Number of defect holes in rh surfaces prior to fixing, 55, unitless
# Measure SurfaceHoles, SurfaceHoles, Total number of defect holes in surfaces prior to fixing, 111, unitless
# Measure EstimatedTotalIntraCranialVol, eTIV, Estimated Total Intracranial Volume, 1527693.338408, mm^3
# SegVolFile mri/aseg.mgz 
# SegVolFileTimeStamp  2019/12/20 22:02:57 
# ColorTable /home/span/acad/xzheng/freesurfer/ASegStatsLUT.txt 
# ColorTableTimeStamp 2017/01/19 09:00:02 
# InVolFile  mri/norm.mgz 
# InVolFileTimeStamp  2019/12/20 13:47:17 
# InVolFrame 0 
# PVVolFile  mri/norm.mgz 
# PVVolFileTimeStamp  2019/12/20 13:47:17 
# Excluding Cortical Gray and White Matter
# ExcludeSegId 0 2 3 41 42 
# VoxelVolume_mm3 1 
# TableCol  1 ColHeader Index 
# TableCol  1 FieldName Index 
# TableCol  1 Units     NA 
# TableCol  2 ColHeader SegId 
# TableCol  2 FieldName Segmentation Id
# TableCol  2 Units     NA
# TableCol  3 ColHeader NVoxels 
# TableCol  3 FieldName Number of Voxels
# TableCol  3 Units     unitless
# TableCol  4 ColHeader Volume_mm3
# TableCol  4 FieldName Volume
# TableCol  4 Units     mm^3
# TableCol  5 ColHeader StructName
# TableCol  5 FieldName Structure Name
# TableCol  5 Units     NA
# TableCol  6 ColHeader normMean 
# TableCol  6 FieldName Intensity normMean
# TableCol  6 Units     MR
# TableCol  7 ColHeader normStdDev
# TableCol  7 FieldName Itensity normStdDev
# TableCol  7 Units     MR
# TableCol  8 ColHeader normMin
# TableCol  8 FieldName Intensity normMin
# TableCol  8 Units     MR
# TableCol  9 ColHeader normMax
# TableCol  9 FieldName Intensity normMax
# TableCol  9 Units     MR
# TableCol 10 ColHeader normRange
# TableCol 10 FieldName Intensity normRange
# TableCol 10 Units     MR
# NRows 45 
# NTableCols 10 
# ColHeaders  Index SegId NVoxels Volume_mm3 StructName normMean normStdDev normMin normMax normRange  
  1   4     31952    32059.1  Left-Lateral-Ventricle            19.4920     9.5839     0.0000    87.0000    87.0000 
  2   5      2280     2205.7  Left-Inf-Lat-Vent                 28.8347    14.0631     4.0000    78.0000    74.0000 
  3   7     13072    13606.2  Left-Cerebellum-White-Matter      81.5913     6.9304    33.0000   104.0000    71.0000 
  4   8     49909    49996.8  Left-Cerebellum-Cortex            56.6699    10.5943     2.0000    93.0000    91.0000 
  5  10      5904     5656.0  Left-Thalamus-Proper              86.5827    10.3127    22.0000   108.0000    86.0000 
  6  11      3819     3606.2  Left-Caudate                      74.7316    10.8215    30.0000   104.0000    74.0000 
  7  12      3143     3075.5  Left-Putamen                      86.3038     6.3149    59.0000   111.0000    52.0000 
  8  13      1498     1433.6  Left-Pallidum                     98.2590     4.8845    64.0000   114.0000    50.0000 
  9  14      2347     2304.6  3rd-Ventricle                     24.5143    12.2922     5.0000    67.0000    62.0000 
 10  15      1361     1475.4  4th-Ventricle                     29.0456    12.2833     4.0000    77.0000    73.0000 
 11  16     19279    19465.9  Brain-Stem                        80.8644    10.2978    16.0000   105.0000    89.0000 
 12  17      2144     1910.5  Left-Hippocampus                  63.1017    14.2055     5.0000   101.0000    96.0000 
 13  18       700      662.1  Left-Amygdala                     72.2500    10.5599    35.0000   101.0000    66.0000 
 14  24      1705     1595.1  CSF                               34.5378    12.3983     9.0000    72.0000    63.0000 
 15  26       221      202.9  Left-Accumbens-area               75.0226     8.2498    41.0000    90.0000    49.0000 
 16  28      3550     3435.2  Left-VentralDC                    89.1620    10.5329    30.0000   109.0000    79.0000 
 17  30         9       16.9  Left-vessel                       58.6667     6.5574    50.0000    68.0000    18.0000 
 18  31      1680     1602.3  Left-choroid-plexus               43.9774    10.7516    13.0000    80.0000    67.0000 
 19  43     28171    28152.4  Right-Lateral-Ventricle           19.9485    10.2821     0.0000    80.0000    80.0000 
 20  44      3162     3032.0  Right-Inf-Lat-Vent                25.1559    13.4617     0.0000    80.0000    80.0000 
 21  46     12037    12632.8  Right-Cerebellum-White-Matter     82.1591     6.6350    39.0000   104.0000    65.0000 
 22  47     49588    49529.3  Right-Cerebellum-Cortex           56.8720    11.0829     3.0000    91.0000    88.0000 
 23  49      6039     5828.3  Right-Thalamus-Proper             86.8811    10.0967    24.0000   108.0000    84.0000 
 24  50      3519     3363.4  Right-Caudate                     79.2236     9.7445    39.0000   104.0000    65.0000 
 25  51      3119     3007.6  Right-Putamen                     85.3726     6.1187    67.0000   105.0000    38.0000 
 26  52      1448     1412.6  Right-Pallidum                    95.6789     4.5916    77.0000   115.0000    38.0000 
 27  53      2018     1827.7  Right-Hippocampus                 62.1412    13.4999    13.0000   100.0000    87.0000 
 28  54       938      931.6  Right-Amygdala                    72.0554     9.4127    41.0000   104.0000    63.0000 
 29  58       282      248.2  Right-Accumbens-area              82.4787     6.3100    55.0000    97.0000    42.0000 
 30  60      3200     3104.2  Right-VentralDC                   89.0616    10.8129    35.0000   111.0000    76.0000 
 31  62         2        8.5  Right-vessel                      61.5000     0.7071    61.0000    62.0000     1.0000 
 32  63      1089     1038.9  Right-choroid-plexus              46.3058    11.0917    17.0000    79.0000    62.0000 
 33  72         0        0.0  5th-Ventricle                      0.0000     0.0000     0.0000     0.0000     0.0000 
 34  77      4056     3725.1  WM-hypointensities                70.4213    12.4468    23.0000   108.0000    85.0000 
 35  78         0        0.0  Left-WM-hypointensities            0.0000     0.0000     0.0000     0.0000     0.0000 
 36  79         0        0.0  Right-WM-hypointensities           0.0000     0.0000     0.0000     0.0000     0.0000 
 37  80         2        5.2  non-WM-hypointensities            61.0000     1.4142    60.0000    62.0000     2.0000 
 38  81         0        0.0  Left-non-WM-hypointensities        0.0000     0.0000     0.0000     0.0000     0.0000 
 39  82         0        0.0  Right-non-WM-hypointensities       0.0000     0.0000     0.0000     0.0000     0.0000 
 40  85       229      253.9  Optic-Chiasm                      69.9389    14.9172    24.0000    99.0000    75.0000 
 41 251      1178     1106.2  CC_Posterior                      95.3090    19.0379    15.0000   117.0000   102.0000 
 42 252       542      463.5  CC_Mid_Posterior                  84.3524    20.0062    23.0000   112.0000    89.0000 
 43 253       486      426.7  CC_Central                        93.1626    20.0821    39.0000   117.0000    78.0000 
 44 254       414      367.3  CC_Mid_Anterior                   89.6546    21.9347    28.0000   117.0000    89.0000 
 45 255       915      857.0  CC_Anterior                       89.7552    19.5599    25.0000   117.0000    92.0000 
