# Supplementary material for: Computer assisted diagnosis of Alzheimer’s disease using statistical likelihood-ratio test
Source: PLoS One. 2023 Feb 17;18(2):e0279574. doi: 10.1371/journal.pone.0279574 (PMC9937475; doi:10.1371/journal.pone.0279574)
Supplement: S3 File — (ZIP) [file pone.0279574.s003.zip › AD_Results_MIRIAD/miriad_196_1/stats/lh.aparc.a2009s.stats]

# Table of FreeSurfer cortical parcellation anatomical statistics 
# 
# CreationTime 2019/12/20-10:47:38-GMT
# generating_program mris_anatomical_stats
# cvs_version $Id: mris_anatomical_stats.c,v 1.79 2016/03/14 15:15:34 greve Exp $
# mrisurf.c-cvs_version $Id: mrisurf.c,v 1.781.2.6 2016/12/27 16:47:14 zkaufman Exp $
# cmdline mris_anatomical_stats -th3 -mgz -cortex ../label/lh.cortex.label -f ../stats/lh.aparc.a2009s.stats -b -a ../label/lh.aparc.a2009s.annot -c ../label/aparc.annot.a2009s.ctab miriad_196_AD_F_01_MR_1 lh white 
# sysname  Linux
# hostname ada
# machine  x86_64
# user     xzheng
# 
# SUBJECTS_DIR /home/span/acad/xzheng/freesurfer/subjects
# anatomy_type surface
# subjectname miriad_196_AD_F_01_MR_1
# hemi lh
# AnnotationFile ../label/lh.aparc.a2009s.annot
# AnnotationFileTimeStamp 2019/12/20 21:47:15
# Measure Cortex, NumVert, Number of Vertices, 106715, unitless
# Measure Cortex, WhiteSurfArea, White Surface Total Area, 70513.5, mm^2
# Measure Cortex, MeanThickness, Mean Thickness, 2.27254, mm
# Measure BrainSeg, BrainSegVol, Brain Segmentation Volume, 1005868.000000, mm^3
# Measure BrainSegNotVent, BrainSegVolNotVent, Brain Segmentation Volume Without Ventricles, 932231.000000, mm^3
# Measure BrainSegNotVentSurf, BrainSegVolNotVentSurf, Brain Segmentation Volume Without Ventricles from Surf, 931168.871053, mm^3
# Measure Cortex, CortexVol Total cortical gray matter volume, 367597.161523, mm^3
# Measure SupraTentorial, SupraTentorialVol, Supratentorial volume, 875947.871053, mm^3
# Measure SupraTentorialNotVent, SupraTentorialVolNotVent, Supratentorial volume, 807721.871053, mm^3
# Measure EstimatedTotalIntraCranialVol, eTIV, Estimated Total Intracranial Volume, 1527693.338408, mm^3
# NTableCols 10
# TableCol  1 ColHeader StructName
# TableCol  1 FieldName Structure Name
# TableCol  1 Units     NA
# TableCol  2 ColHeader NumVert
# TableCol  2 FieldName Number of Vertices
# TableCol  2 Units     unitless
# TableCol  3 ColHeader SurfArea
# TableCol  3 FieldName Surface Area
# TableCol  3 Units     mm^2
# TableCol  4 ColHeader GrayVol
# TableCol  4 FieldName Gray Matter Volume
# TableCol  4 Units     mm^3
# TableCol  5 ColHeader ThickAvg 
# TableCol  5 FieldName Average Thickness
# TableCol  5 Units     mm
# TableCol  6 ColHeader ThickStd
# TableCol  6 FieldName Thickness StdDev
# TableCol  6 Units     mm 
# TableCol  7 ColHeader MeanCurv
# TableCol  7 FieldName Integrated Rectified Mean Curvature
# TableCol  7 Units     mm^-1
# TableCol  8 ColHeader GausCurv 
# TableCol  8 FieldName Integrated Rectified Gaussian Curvature
# TableCol  8 Units     mm^-2
# TableCol  9 ColHeader  FoldInd
# TableCol  9 FieldName  Folding Index 
# TableCol  9 Units      unitless 
# TableCol 10 ColHeader CurvInd
# TableCol 10 FieldName Intrinsic Curvature Index
# TableCol 10 Units     unitless
# ColHeaders StructName NumVert SurfArea GrayVol ThickAvg ThickStd MeanCurv GausCurv FoldInd CurvInd
G&S_frontomargin                         1010    709   2176  2.450 0.679     0.163     0.057       17     2.6
G&S_occipital_inf                        1339    877   2285  2.243 0.614     0.147     0.048       19     2.5
G&S_paracentral                          1619    981   2390  2.128 0.612     0.136     0.055       30     4.0
G&S_subcentral                           1403    842   2529  2.531 0.572     0.122     0.035       16     1.9
G&S_transv_frontopol                      729    444   1338  2.342 0.719     0.142     0.059       12     1.6
G&S_cingul-Ant                           2037   1340   4082  2.804 0.774     0.128     0.031       24     2.7
G&S_cingul-Mid-Ant                       1072    780   1598  2.131 0.497     0.129     0.021       11     1.0
G&S_cingul-Mid-Post                      1171    811   2197  2.426 0.625     0.110     0.023       10     1.1
G_cingul-Post-dorsal                      447    305   1038  2.679 0.573     0.157     0.042        8     0.7
G_cingul-Post-ventral                     356    217    491  2.091 0.714     0.130     0.029        4     0.4
G_cuneus                                 1624    946   1755  1.612 0.427     0.126     0.036       23     2.4
G_front_inf-Opercular                    1360    863   2910  2.571 0.617     0.146     0.048       21     2.6
G_front_inf-Orbital                       352    210    701  2.362 0.538     0.162     0.059        7     0.9
G_front_inf-Triangul                      923    597   2212  2.690 0.604     0.147     0.050       14     1.8
G_front_middle                           4274   2664   8944  2.460 0.640     0.150     0.062       73    11.5
G_front_sup                              7292   4772  15652  2.569 0.673     0.138     0.052      112    17.0
G_Ins_lg&S_cent_ins                       662    427   1549  3.497 0.939     0.125     0.041        8     1.1
G_insular_short                           550    366   1772  3.792 0.953     0.092     0.027        3     0.5
G_occipital_middle                       1944   1149   3920  2.444 0.732     0.145     0.052       30     4.1
G_occipital_sup                          1188    715   1402  1.736 0.472     0.125     0.037       12     1.9
G_oc-temp_lat-fusifor                    1186    805   2405  2.465 0.609     0.135     0.034       21     1.7
G_oc-temp_med-Lingual                    2624   1526   3102  1.775 0.489     0.141     0.051       46     5.4
G_oc-temp_med-Parahip                     965    600   1364  1.917 0.651     0.121     0.047       19     2.1
G_orbital                                1757   1253   4640  2.724 0.831     0.167     0.056       33     4.5
G_pariet_inf-Angular                     2073   1372   4732  2.574 0.607     0.148     0.048       37     3.9
G_pariet_inf-Supramar                    2507   1692   5212  2.531 0.478     0.145     0.039       41     3.7
G_parietal_sup                           2574   1571   3936  2.039 0.511     0.121     0.043       32     4.6
G_postcentral                            2129   1217   3200  2.147 0.537     0.120     0.036       26     3.2
G_precentral                             2879   1506   4753  2.482 0.735     0.123     0.060       87     7.5
G_precuneus                              2770   1735   5268  2.314 0.599     0.141     0.050       47     5.8
G_rectus                                 1036    661   2042  2.278 0.649     0.132     0.045       15     1.9
G_subcallosal                             712    410    624  1.560 1.218     0.121     0.065       20     2.3
G_temp_sup-G_T_transv                     471    283    753  2.148 0.369     0.121     0.031        5     0.5
G_temp_sup-Lateral                       1703   1129   4275  2.556 0.685     0.135     0.036       32     2.4
G_temp_sup-Plan_polar                     632    443   1179  2.346 0.549     0.052     0.009        1     0.1
G_temp_sup-Plan_tempo                     732    519   1447  2.415 0.474     0.098     0.023        4     0.7
G_temporal_inf                           1768   1215   4684  2.629 0.904     0.173     0.067       52     5.5
G_temporal_middle                        2035   1302   6861  3.136 0.751     0.148     0.056       39     4.7
Lat_Fis-ant-Horizont                      239    167    355  2.297 0.459     0.114     0.025        1     0.2
Lat_Fis-ant-Vertical                      384    264    698  2.757 0.654     0.131     0.027        3     0.5
Lat_Fis-post                             1113    757   1307  2.047 0.552     0.109     0.021        6     1.0
Pole_occipital                           1936   1146   2520  1.947 0.514     0.148     0.057       29     4.5
Pole_temporal                            1168    803   3520  2.611 0.801     0.157     0.059       24     3.1
S_calcarine                              2271   1576   2191  1.562 0.447     0.118     0.026       35     2.5
S_central                                3061   2218   3394  1.703 0.478     0.117     0.027       18     3.9
S_cingul-Marginalis                      1029    712   1457  2.120 0.520     0.110     0.031        7     1.3
S_circular_insula_ant                     347    253    645  2.859 0.488     0.100     0.020        1     0.3
S_circular_insula_inf                    1155    822   1634  2.278 0.929     0.081     0.012        3     0.6
S_circular_insula_sup                    1655   1213   2626  2.598 0.598     0.099     0.018        7     1.3
S_collat_transv_ant                       557    399    962  2.506 0.636     0.128     0.027        6     0.5
S_collat_transv_post                      406    292    434  1.785 0.467     0.139     0.030        4     0.5
S_front_inf                              1676   1180   2126  1.948 0.509     0.116     0.027       12     1.8
S_front_middle                           1098    783   1677  2.156 0.527     0.128     0.034       12     1.5
S_front_sup                              2863   1976   4657  2.337 0.555     0.119     0.032       22     4.0
S_interm_prim-Jensen                      191    139    289  2.067 0.695     0.153     0.033        2     0.2
S_intrapariet&P_trans                    2466   1664   2982  1.946 0.419     0.116     0.024       19     2.5
S_oc_middle&Lunatus                       801    537    810  1.609 0.370     0.129     0.033        9     1.0
S_oc_sup&transversal                      957    682   1071  1.707 0.441     0.103     0.019        6     0.7
S_occipital_ant                           529    367    662  1.931 0.493     0.133     0.033        6     0.7
S_oc-temp_lat                             557    420   1054  2.189 0.611     0.128     0.028        7     0.7
S_oc-temp_med&Lingual                    1475   1159   1886  1.743 0.371     0.120     0.018       12     1.2
S_orbital_lateral                         339    256    493  2.319 0.480     0.161     0.033        4     0.5
S_orbital_med-olfact                      558    397    710  2.118 0.530     0.124     0.023        6     0.5
S_orbital-H_Shaped                        970    673   1815  2.776 0.642     0.130     0.040        9     1.6
S_parieto_occipital                      1845   1255   2071  1.760 0.494     0.120     0.028       15     2.2
S_pericallosal                            964    572    944  2.414 0.919     0.142     0.048       21     2.3
S_postcentral                            2317   1631   3053  2.002 0.454     0.125     0.031       19     3.1
S_precentral-inf-part                    1269    848   1757  2.218 0.473     0.104     0.025        7     1.3
S_precentral-sup-part                    1368    949   1771  2.122 0.593     0.118     0.039       15     2.8
S_suborbital                              448    308    742  2.581 0.870     0.107     0.017        4     0.3
S_subparietal                             886    645   1333  2.175 0.561     0.125     0.026        6     1.0
S_temporal_inf                            939    675   1577  2.332 0.744     0.119     0.027        7     1.1
S_temporal_sup                           4535   3227   6758  2.140 0.548     0.110     0.025       35     4.7
S_temporal_transverse                     438    296    468  1.742 0.315     0.110     0.020        3     0.4
