# Supplementary material for: Computer assisted diagnosis of Alzheimer’s disease using statistical likelihood-ratio test
Source: PLoS One. 2023 Feb 17;18(2):e0279574. doi: 10.1371/journal.pone.0279574 (PMC9937475; doi:10.1371/journal.pone.0279574)
Supplement: S3 File — (ZIP) [file pone.0279574.s003.zip › AD_Results_MIRIAD/miriad_196_1/stats/lh.aparc.DKTatlas.stats]

# Table of FreeSurfer cortical parcellation anatomical statistics 
# 
# CreationTime 2019/12/20-10:48:57-GMT
# generating_program mris_anatomical_stats
# cvs_version $Id: mris_anatomical_stats.c,v 1.79 2016/03/14 15:15:34 greve Exp $
# mrisurf.c-cvs_version $Id: mrisurf.c,v 1.781.2.6 2016/12/27 16:47:14 zkaufman Exp $
# cmdline mris_anatomical_stats -th3 -mgz -cortex ../label/lh.cortex.label -f ../stats/lh.aparc.DKTatlas.stats -b -a ../label/lh.aparc.DKTatlas.annot -c ../label/aparc.annot.DKTatlas.ctab miriad_196_AD_F_01_MR_1 lh white 
# sysname  Linux
# hostname ada
# machine  x86_64
# user     xzheng
# 
# SUBJECTS_DIR /home/span/acad/xzheng/freesurfer/subjects
# anatomy_type surface
# subjectname miriad_196_AD_F_01_MR_1
# hemi lh
# AnnotationFile ../label/lh.aparc.DKTatlas.annot
# AnnotationFileTimeStamp 2019/12/20 21:48:36
# Measure Cortex, NumVert, Number of Vertices, 106715, unitless
# Measure Cortex, WhiteSurfArea, White Surface Total Area, 70513.5, mm^2
# Measure Cortex, MeanThickness, Mean Thickness, 2.27254, mm
# Measure BrainSeg, BrainSegVol, Brain Segmentation Volume, 1005868.000000, mm^3
# Measure BrainSegNotVent, BrainSegVolNotVent, Brain Segmentation Volume Without Ventricles, 932231.000000, mm^3
# Measure BrainSegNotVentSurf, BrainSegVolNotVentSurf, Brain Segmentation Volume Without Ventricles from Surf, 931168.871053, mm^3
# Measure Cortex, CortexVol Total cortical gray matter volume, 367597.161523, mm^3
# Measure SupraTentorial, SupraTentorialVol, Supratentorial volume, 875947.871053, mm^3
# Measure SupraTentorialNotVent, SupraTentorialVolNotVent, Supratentorial volume, 807721.871053, mm^3
# Measure EstimatedTotalIntraCranialVol, eTIV, Estimated Total Intracranial Volume, 1527693.338408, mm^3
# NTableCols 10
# TableCol  1 ColHeader StructName
# TableCol  1 FieldName Structure Name
# TableCol  1 Units     NA
# TableCol  2 ColHeader NumVert
# TableCol  2 FieldName Number of Vertices
# TableCol  2 Units     unitless
# TableCol  3 ColHeader SurfArea
# TableCol  3 FieldName Surface Area
# TableCol  3 Units     mm^2
# TableCol  4 ColHeader GrayVol
# TableCol  4 FieldName Gray Matter Volume
# TableCol  4 Units     mm^3
# TableCol  5 ColHeader ThickAvg 
# TableCol  5 FieldName Average Thickness
# TableCol  5 Units     mm
# TableCol  6 ColHeader ThickStd
# TableCol  6 FieldName Thickness StdDev
# TableCol  6 Units     mm 
# TableCol  7 ColHeader MeanCurv
# TableCol  7 FieldName Integrated Rectified Mean Curvature
# TableCol  7 Units     mm^-1
# TableCol  8 ColHeader GausCurv 
# TableCol  8 FieldName Integrated Rectified Gaussian Curvature
# TableCol  8 Units     mm^-2
# TableCol  9 ColHeader  FoldInd
# TableCol  9 FieldName  Folding Index 
# TableCol  9 Units      unitless 
# TableCol 10 ColHeader CurvInd
# TableCol 10 FieldName Intrinsic Curvature Index
# TableCol 10 Units     unitless
# ColHeaders StructName NumVert SurfArea GrayVol ThickAvg ThickStd MeanCurv GausCurv FoldInd CurvInd
caudalanteriorcingulate                  1360    938   2410  2.365 0.650     0.136     0.025       20     1.5
caudalmiddlefrontal                      3434   2119   5593  2.396 0.568     0.124     0.043       35     6.7
cuneus                                   2447   1490   2521  1.590 0.415     0.121     0.035       27     3.7
entorhinal                                468    279    571  1.682 0.511     0.145     0.079       14     1.8
fusiform                                 2798   1973   4777  2.220 0.632     0.134     0.029       41     3.2
inferiorparietal                         4955   3354   9052  2.333 0.625     0.136     0.041       66     8.0
inferiortemporal                         3218   2261   7604  2.494 0.856     0.154     0.053       68     7.9
isthmuscingulate                         1411    902   2163  2.326 0.732     0.121     0.034       16     2.0
lateraloccipital                         6573   4097   9264  1.990 0.602     0.141     0.045       86    12.2
lateralorbitofrontal                     3118   2212   6737  2.635 0.754     0.153     0.048       49     6.7
lingual                                  3770   2387   4380  1.744 0.473     0.133     0.042       55     6.4
medialorbitofrontal                      2162   1364   3358  2.097 0.892     0.123     0.044       38     4.2
middletemporal                           4274   2959  10996  2.712 0.803     0.126     0.038       55     6.8
parahippocampal                           739    525   1165  2.008 0.645     0.089     0.014        6     0.4
paracentral                              2363   1457   3634  2.290 0.628     0.122     0.045       28     4.7
parsopercularis                          2176   1440   3972  2.427 0.613     0.132     0.040       25     3.5
parsorbitalis                             811    544   1643  2.567 0.628     0.145     0.045       10     1.6
parstriangularis                         1974   1357   3840  2.497 0.629     0.130     0.034       21     2.7
pericalcarine                            1581   1069   1387  1.451 0.286     0.132     0.033       35     2.2
postcentral                              6312   4080   8943  2.022 0.597     0.120     0.031       64     8.4
posteriorcingulate                       1524   1021   2819  2.566 0.692     0.141     0.038       26     2.6
precentral                               7055   4430  10687  2.303 0.693     0.121     0.042       80    13.5
precuneus                                5049   3392   8251  2.155 0.569     0.134     0.040       61     8.5
rostralanteriorcingulate                 1359    861   2547  2.743 1.023     0.125     0.032       18     1.9
rostralmiddlefrontal                     4550   3118   8490  2.297 0.642     0.145     0.048       65     8.9
superiorfrontal                         11733   7850  23166  2.454 0.685     0.134     0.049      205    25.2
superiorparietal                         5540   3513   7451  1.955 0.498     0.115     0.034       57     7.4
superiortemporal                         6289   4296  12045  2.309 0.644     0.110     0.028       68     7.4
supramarginal                            4599   3165   8176  2.342 0.524     0.138     0.035       61     6.3
transversetemporal                        579    357    818  2.017 0.417     0.109     0.024        5     0.5
insula                                   2494   1704   5407  3.114 1.099     0.092     0.022       13     2.3
