# Supplementary material for: Computer assisted diagnosis of Alzheimer’s disease using statistical likelihood-ratio test
Source: PLoS One. 2023 Feb 17;18(2):e0279574. doi: 10.1371/journal.pone.0279574 (PMC9937475; doi:10.1371/journal.pone.0279574)
Supplement: S3 File — (ZIP) [file pone.0279574.s003.zip › AD_Results_MIRIAD/miriad_196_1/stats/lh.aparc.pial.stats]

# Table of FreeSurfer cortical parcellation anatomical statistics 
# 
# CreationTime 2019/12/20-10:45:55-GMT
# generating_program mris_anatomical_stats
# cvs_version $Id: mris_anatomical_stats.c,v 1.79 2016/03/14 15:15:34 greve Exp $
# mrisurf.c-cvs_version $Id: mrisurf.c,v 1.781.2.6 2016/12/27 16:47:14 zkaufman Exp $
# cmdline mris_anatomical_stats -th3 -mgz -cortex ../label/lh.cortex.label -f ../stats/lh.aparc.pial.stats -b -a ../label/lh.aparc.annot -c ../label/aparc.annot.ctab miriad_196_AD_F_01_MR_1 lh pial 
# sysname  Linux
# hostname ada
# machine  x86_64
# user     xzheng
# 
# SUBJECTS_DIR /home/span/acad/xzheng/freesurfer/subjects
# anatomy_type surface
# subjectname miriad_196_AD_F_01_MR_1
# hemi lh
# AnnotationFile ../label/lh.aparc.annot
# AnnotationFileTimeStamp 2019/12/20 21:21:29
# Measure Cortex, NumVert, Number of Vertices, 106708, unitless
# Measure Cortex, PialSurfArea, Pial Surface Total Area, 87301.8, mm^2
# Measure Cortex, MeanThickness, Mean Thickness, 2.27257, mm
# Measure BrainSeg, BrainSegVol, Brain Segmentation Volume, 1005868.000000, mm^3
# Measure BrainSegNotVent, BrainSegVolNotVent, Brain Segmentation Volume Without Ventricles, 932231.000000, mm^3
# Measure BrainSegNotVentSurf, BrainSegVolNotVentSurf, Brain Segmentation Volume Without Ventricles from Surf, 931168.871053, mm^3
# Measure Cortex, CortexVol Total cortical gray matter volume, 367597.161523, mm^3
# Measure SupraTentorial, SupraTentorialVol, Supratentorial volume, 875947.871053, mm^3
# Measure SupraTentorialNotVent, SupraTentorialVolNotVent, Supratentorial volume, 807721.871053, mm^3
# Measure EstimatedTotalIntraCranialVol, eTIV, Estimated Total Intracranial Volume, 1527693.338408, mm^3
# NTableCols 10
# TableCol  1 ColHeader StructName
# TableCol  1 FieldName Structure Name
# TableCol  1 Units     NA
# TableCol  2 ColHeader NumVert
# TableCol  2 FieldName Number of Vertices
# TableCol  2 Units     unitless
# TableCol  3 ColHeader SurfArea
# TableCol  3 FieldName Surface Area
# TableCol  3 Units     mm^2
# TableCol  4 ColHeader GrayVol
# TableCol  4 FieldName Gray Matter Volume
# TableCol  4 Units     mm^3
# TableCol  5 ColHeader ThickAvg 
# TableCol  5 FieldName Average Thickness
# TableCol  5 Units     mm
# TableCol  6 ColHeader ThickStd
# TableCol  6 FieldName Thickness StdDev
# TableCol  6 Units     mm 
# TableCol  7 ColHeader MeanCurv
# TableCol  7 FieldName Integrated Rectified Mean Curvature
# TableCol  7 Units     mm^-1
# TableCol  8 ColHeader GausCurv 
# TableCol  8 FieldName Integrated Rectified Gaussian Curvature
# TableCol  8 Units     mm^-2
# TableCol  9 ColHeader  FoldInd
# TableCol  9 FieldName  Folding Index 
# TableCol  9 Units      unitless 
# TableCol 10 ColHeader CurvInd
# TableCol 10 FieldName Intrinsic Curvature Index
# TableCol 10 Units     unitless
# ColHeaders StructName NumVert SurfArea GrayVol ThickAvg ThickStd MeanCurv GausCurv FoldInd CurvInd
bankssts                                 1001    739   1741  2.320 0.559     0.109     0.019        8     0.9
caudalanteriorcingulate                   586    407    759  2.228 0.652     0.103     0.016        9     0.3
caudalmiddlefrontal                      3159   2293   5124  2.387 0.572     0.117     0.024       27     3.6
cuneus                                   1808   1299   1827  1.578 0.416     0.113     0.021       16     1.8
entorhinal                                508    477    657  1.728 0.516     0.147     0.032        7     0.7
fusiform                                 3131   2776   5662  2.245 0.671     0.158     0.034       45     4.7
inferiorparietal                         5081   4194   9049  2.298 0.622     0.137     0.028       55     5.7
inferiortemporal                         3030   3243   6997  2.504 0.853     0.200     0.051       66     7.8
isthmuscingulate                         1427   1004   2161  2.324 0.738     0.127     0.066       37     5.7
lateraloccipital                         6486   5130   9257  2.010 0.599     0.141     0.031       74     8.7
lateralorbitofrontal                     2906   2469   6037  2.626 0.733     0.149     0.037       40     4.8
lingual                                  3672   2671   4289  1.745 0.473     0.123     0.027       40     4.0
medialorbitofrontal                      2452   2013   4491  2.467 0.856     0.137     0.030       30     2.9
middletemporal                           3286   3939   9454  2.858 0.816     0.185     0.035       37     5.5
parahippocampal                           724    647   1141  2.018 0.644     0.112     0.018        5     0.5
paracentral                              1904   1343   2809  2.247 0.634     0.111     0.024       17     2.0
parsopercularis                          2253   1867   4234  2.452 0.609     0.133     0.027       19     2.7
parsorbitalis                             690    725   1763  2.805 0.713     0.173     0.046        7     1.5
parstriangularis                         1657   1377   3176  2.502 0.627     0.156     0.036       24     2.6
pericalcarine                            1578    919   1388  1.455 0.287     0.107     0.024       16     1.5
postcentral                              5592   4436   7987  2.024 0.587     0.116     0.021       42     5.0
posteriorcingulate                       1421   1138   2639  2.545 0.711     0.150     0.044       33     2.6
precentral                               7148   4904  10846  2.307 0.692     0.097     0.020       62     5.9
precuneus                                5183   4179   8302  2.127 0.580     0.144     0.033       58     8.4
rostralanteriorcingulate                  896    687   1625  2.743 1.097     0.141     0.025       12     1.0
rostralmiddlefrontal                     6815   6059  12684  2.283 0.638     0.158     0.035       92    11.0
superiorfrontal                         10931   9375  21471  2.474 0.647     0.140     0.032      123    15.7
superiorparietal                         6841   4956   8992  1.913 0.500     0.117     0.023       64     6.4
superiortemporal                         4987   4279   8870  2.226 0.605     0.118     0.020       44     4.7
supramarginal                            4817   3989   8863  2.373 0.528     0.137     0.031       56     6.2
frontalpole                               389    419    837  2.337 0.644     0.176     0.033        4     0.6
temporalpole                              528    835   1660  2.849 0.663     0.260     0.051        6     1.6
transversetemporal                        602    472    839  2.000 0.423     0.101     0.016        3     0.3
insula                                   3343   2094   6233  2.815 1.226     0.113     0.034       76     5.2
