# Supplementary material for: Computer assisted diagnosis of Alzheimer’s disease using statistical likelihood-ratio test
Source: PLoS One. 2023 Feb 17;18(2):e0279574. doi: 10.1371/journal.pone.0279574 (PMC9937475; doi:10.1371/journal.pone.0279574)
Supplement: S3 File — (ZIP) [file pone.0279574.s003.zip › AD_Results_MIRIAD/miriad_196_1/stats/lh.aparc.stats]

# Table of FreeSurfer cortical parcellation anatomical statistics 
# 
# CreationTime 2019/12/20-10:45:31-GMT
# generating_program mris_anatomical_stats
# cvs_version $Id: mris_anatomical_stats.c,v 1.79 2016/03/14 15:15:34 greve Exp $
# mrisurf.c-cvs_version $Id: mrisurf.c,v 1.781.2.6 2016/12/27 16:47:14 zkaufman Exp $
# cmdline mris_anatomical_stats -th3 -mgz -cortex ../label/lh.cortex.label -f ../stats/lh.aparc.stats -b -a ../label/lh.aparc.annot -c ../label/aparc.annot.ctab miriad_196_AD_F_01_MR_1 lh white 
# sysname  Linux
# hostname ada
# machine  x86_64
# user     xzheng
# 
# SUBJECTS_DIR /home/span/acad/xzheng/freesurfer/subjects
# anatomy_type surface
# subjectname miriad_196_AD_F_01_MR_1
# hemi lh
# AnnotationFile ../label/lh.aparc.annot
# AnnotationFileTimeStamp 2019/12/20 21:21:29
# Measure Cortex, NumVert, Number of Vertices, 106708, unitless
# Measure Cortex, WhiteSurfArea, White Surface Total Area, 70511.2, mm^2
# Measure Cortex, MeanThickness, Mean Thickness, 2.27257, mm
# Measure BrainSeg, BrainSegVol, Brain Segmentation Volume, 1005868.000000, mm^3
# Measure BrainSegNotVent, BrainSegVolNotVent, Brain Segmentation Volume Without Ventricles, 932231.000000, mm^3
# Measure BrainSegNotVentSurf, BrainSegVolNotVentSurf, Brain Segmentation Volume Without Ventricles from Surf, 931168.871053, mm^3
# Measure Cortex, CortexVol Total cortical gray matter volume, 367597.161523, mm^3
# Measure SupraTentorial, SupraTentorialVol, Supratentorial volume, 875947.871053, mm^3
# Measure SupraTentorialNotVent, SupraTentorialVolNotVent, Supratentorial volume, 807721.871053, mm^3
# Measure EstimatedTotalIntraCranialVol, eTIV, Estimated Total Intracranial Volume, 1527693.338408, mm^3
# NTableCols 10
# TableCol  1 ColHeader StructName
# TableCol  1 FieldName Structure Name
# TableCol  1 Units     NA
# TableCol  2 ColHeader NumVert
# TableCol  2 FieldName Number of Vertices
# TableCol  2 Units     unitless
# TableCol  3 ColHeader SurfArea
# TableCol  3 FieldName Surface Area
# TableCol  3 Units     mm^2
# TableCol  4 ColHeader GrayVol
# TableCol  4 FieldName Gray Matter Volume
# TableCol  4 Units     mm^3
# TableCol  5 ColHeader ThickAvg 
# TableCol  5 FieldName Average Thickness
# TableCol  5 Units     mm
# TableCol  6 ColHeader ThickStd
# TableCol  6 FieldName Thickness StdDev
# TableCol  6 Units     mm 
# TableCol  7 ColHeader MeanCurv
# TableCol  7 FieldName Integrated Rectified Mean Curvature
# TableCol  7 Units     mm^-1
# TableCol  8 ColHeader GausCurv 
# TableCol  8 FieldName Integrated Rectified Gaussian Curvature
# TableCol  8 Units     mm^-2
# TableCol  9 ColHeader  FoldInd
# TableCol  9 FieldName  Folding Index 
# TableCol  9 Units      unitless 
# TableCol 10 ColHeader CurvInd
# TableCol 10 FieldName Intrinsic Curvature Index
# TableCol 10 Units     unitless
# ColHeaders StructName NumVert SurfArea GrayVol ThickAvg ThickStd MeanCurv GausCurv FoldInd CurvInd
bankssts                                 1001    735   1741  2.320 0.559     0.093     0.018        5     0.7
caudalanteriorcingulate                   586    382    759  2.228 0.652     0.102     0.013        6     0.3
caudalmiddlefrontal                      3159   1967   5124  2.387 0.572     0.124     0.044       32     6.3
cuneus                                   1808   1083   1827  1.578 0.416     0.120     0.035       19     2.8
entorhinal                                508    311    657  1.728 0.516     0.140     0.070       14     1.6
fusiform                                 3131   2168   5662  2.245 0.671     0.138     0.035       50     4.2
inferiorparietal                         5081   3431   9049  2.298 0.622     0.133     0.040       65     8.1
inferiortemporal                         3030   2163   6997  2.504 0.853     0.151     0.050       60     7.0
isthmuscingulate                         1427    909   2161  2.324 0.738     0.120     0.033       16     2.0
lateraloccipital                         6486   4053   9257  2.010 0.599     0.142     0.046       85    12.1
lateralorbitofrontal                     2906   2053   6037  2.626 0.733     0.147     0.045       42     5.8
lingual                                  3672   2330   4289  1.745 0.473     0.132     0.041       54     6.0
medialorbitofrontal                      2452   1585   4491  2.467 0.856     0.126     0.039       30     4.1
middletemporal                           3286   2250   9454  2.858 0.816     0.132     0.043       48     5.8
parahippocampal                           724    513   1141  2.018 0.644     0.091     0.014        6     0.4
paracentral                              1904   1146   2809  2.247 0.634     0.114     0.039       21     3.3
parsopercularis                          2253   1497   4234  2.452 0.609     0.129     0.039       24     3.5
parsorbitalis                             690    474   1763  2.805 0.713     0.162     0.054       11     1.5
parstriangularis                         1657   1128   3176  2.502 0.627     0.131     0.034       18     2.2
pericalcarine                            1578   1063   1388  1.455 0.287     0.133     0.033       35     2.2
postcentral                              5592   3569   7987  2.024 0.587     0.117     0.031       56     7.2
posteriorcingulate                       1421    940   2639  2.545 0.711     0.143     0.038       26     2.5
precentral                               7148   4479  10846  2.307 0.692     0.122     0.041       80    13.7
precuneus                                5183   3509   8302  2.127 0.580     0.132     0.039       60     8.5
rostralanteriorcingulate                  896    560   1625  2.743 1.097     0.109     0.027       10     1.1
rostralmiddlefrontal                     6815   4633  12684  2.283 0.638     0.145     0.049      100    14.0
superiorfrontal                         10931   7356  21471  2.474 0.647     0.134     0.047      193    22.7
superiorparietal                         6841   4357   8992  1.913 0.500     0.121     0.036       76     9.8
superiortemporal                         4987   3419   8870  2.226 0.605     0.108     0.025       52     5.3
supramarginal                            4817   3316   8863  2.373 0.528     0.140     0.036       65     6.9
frontalpole                               389    245    837  2.337 0.644     0.153     0.066        7     0.9
temporalpole                              528    335   1660  2.849 0.663     0.141     0.052        9     1.3
transversetemporal                        602    372    839  2.000 0.423     0.109     0.024        5     0.6
insula                                   3343   2268   6233  2.815 1.226     0.107     0.032       37     4.8
