# Supplementary material for: Computer assisted diagnosis of Alzheimer’s disease using statistical likelihood-ratio test
Source: PLoS One. 2023 Feb 17;18(2):e0279574. doi: 10.1371/journal.pone.0279574 (PMC9937475; doi:10.1371/journal.pone.0279574)
Supplement: S3 File — (ZIP) [file pone.0279574.s003.zip › AD_Results_MIRIAD/miriad_196_1/stats/lh.BA_exvivo.stats]

# Table of FreeSurfer cortical parcellation anatomical statistics 
# 
# CreationTime 2019/12/20-11:18:17-GMT
# generating_program mris_anatomical_stats
# cvs_version $Id: mris_anatomical_stats.c,v 1.79 2016/03/14 15:15:34 greve Exp $
# mrisurf.c-cvs_version $Id: mrisurf.c,v 1.781.2.6 2016/12/27 16:47:14 zkaufman Exp $
# cmdline mris_anatomical_stats -th3 -mgz -f ../stats/lh.BA_exvivo.stats -b -a ./lh.BA_exvivo.annot -c ./BA_exvivo.ctab miriad_196_AD_F_01_MR_1 lh white 
# sysname  Linux
# hostname ada
# machine  x86_64
# user     xzheng
# 
# SUBJECTS_DIR /home/span/acad/xzheng/freesurfer/subjects
# anatomy_type surface
# subjectname miriad_196_AD_F_01_MR_1
# hemi lh
# AnnotationFile ./lh.BA_exvivo.annot
# AnnotationFileTimeStamp 2019/12/20 22:18:11
# Measure Cortex, NumVert, Number of Vertices, 114843, unitless
# Measure Cortex, WhiteSurfArea, White Surface Total Area, 76057.8, mm^2
# Measure BrainSeg, BrainSegVol, Brain Segmentation Volume, 1005868.000000, mm^3
# Measure BrainSegNotVent, BrainSegVolNotVent, Brain Segmentation Volume Without Ventricles, 932231.000000, mm^3
# Measure BrainSegNotVentSurf, BrainSegVolNotVentSurf, Brain Segmentation Volume Without Ventricles from Surf, 931168.871053, mm^3
# Measure Cortex, CortexVol Total cortical gray matter volume, 367597.161523, mm^3
# Measure SupraTentorial, SupraTentorialVol, Supratentorial volume, 875947.871053, mm^3
# Measure SupraTentorialNotVent, SupraTentorialVolNotVent, Supratentorial volume, 807721.871053, mm^3
# Measure EstimatedTotalIntraCranialVol, eTIV, Estimated Total Intracranial Volume, 1527693.338408, mm^3
# NTableCols 10
# TableCol  1 ColHeader StructName
# TableCol  1 FieldName Structure Name
# TableCol  1 Units     NA
# TableCol  2 ColHeader NumVert
# TableCol  2 FieldName Number of Vertices
# TableCol  2 Units     unitless
# TableCol  3 ColHeader SurfArea
# TableCol  3 FieldName Surface Area
# TableCol  3 Units     mm^2
# TableCol  4 ColHeader GrayVol
# TableCol  4 FieldName Gray Matter Volume
# TableCol  4 Units     mm^3
# TableCol  5 ColHeader ThickAvg 
# TableCol  5 FieldName Average Thickness
# TableCol  5 Units     mm
# TableCol  6 ColHeader ThickStd
# TableCol  6 FieldName Thickness StdDev
# TableCol  6 Units     mm 
# TableCol  7 ColHeader MeanCurv
# TableCol  7 FieldName Integrated Rectified Mean Curvature
# TableCol  7 Units     mm^-1
# TableCol  8 ColHeader GausCurv 
# TableCol  8 FieldName Integrated Rectified Gaussian Curvature
# TableCol  8 Units     mm^-2
# TableCol  9 ColHeader  FoldInd
# TableCol  9 FieldName  Folding Index 
# TableCol  9 Units      unitless 
# TableCol 10 ColHeader CurvInd
# TableCol 10 FieldName Intrinsic Curvature Index
# TableCol 10 Units     unitless
# ColHeaders StructName NumVert SurfArea GrayVol ThickAvg ThickStd MeanCurv GausCurv FoldInd CurvInd
BA1_exvivo                               1080    596   1652  2.158 0.472     0.118     0.036       14     1.6
BA2_exvivo                               3129   2114   4556  2.116 0.527     0.118     0.028       24     3.7
BA3a_exvivo                              1082    756    987  1.583 0.389     0.132     0.030        9     1.5
BA3b_exvivo                              2064   1404   2882  1.837 0.522     0.126     0.034       26     3.0
BA4a_exvivo                              1675    954   2465  2.343 0.796     0.128     0.057       27     4.2
BA4p_exvivo                              1264    873   1725  2.018 0.521     0.113     0.029        8     1.8
BA6_exvivo                              10132   6255  17772  2.431 0.646     0.131     0.055      187    25.4
BA44_exvivo                              1985   1325   3431  2.351 0.601     0.131     0.039       20     3.2
BA45_exvivo                              2528   1707   4903  2.411 0.676     0.134     0.038       30     3.8
V1_exvivo                                2999   1881   3092  1.612 0.439     0.134     0.044       59     5.6
V2_exvivo                                7081   4348   8096  1.754 0.483     0.138     0.043       93    12.7
MT_exvivo                                1651   1111   2807  2.185 0.717     0.131     0.037       17     2.4
perirhinal_exvivo                         493    276    606  1.785 0.526     0.142     0.072       15     1.8
entorhinal_exvivo                         456    317    802  2.146 0.684     0.109     0.028        5     0.6
