# Supplementary material for: Computer assisted diagnosis of Alzheimer’s disease using statistical likelihood-ratio test
Source: PLoS One. 2023 Feb 17;18(2):e0279574. doi: 10.1371/journal.pone.0279574 (PMC9937475; doi:10.1371/journal.pone.0279574)
Supplement: S3 File — (ZIP) [file pone.0279574.s003.zip › AD_Results_MIRIAD/miriad_196_1/stats/lh.BA_exvivo.thresh.stats]

# Table of FreeSurfer cortical parcellation anatomical statistics 
# 
# CreationTime 2019/12/20-11:18:35-GMT
# generating_program mris_anatomical_stats
# cvs_version $Id: mris_anatomical_stats.c,v 1.79 2016/03/14 15:15:34 greve Exp $
# mrisurf.c-cvs_version $Id: mrisurf.c,v 1.781.2.6 2016/12/27 16:47:14 zkaufman Exp $
# cmdline mris_anatomical_stats -th3 -mgz -f ../stats/lh.BA_exvivo.thresh.stats -b -a ./lh.BA_exvivo.thresh.annot -c ./BA_exvivo.thresh.ctab miriad_196_AD_F_01_MR_1 lh white 
# sysname  Linux
# hostname ada
# machine  x86_64
# user     xzheng
# 
# SUBJECTS_DIR /home/span/acad/xzheng/freesurfer/subjects
# anatomy_type surface
# subjectname miriad_196_AD_F_01_MR_1
# hemi lh
# AnnotationFile ./lh.BA_exvivo.thresh.annot
# AnnotationFileTimeStamp 2019/12/20 22:18:12
# Measure Cortex, NumVert, Number of Vertices, 114843, unitless
# Measure Cortex, WhiteSurfArea, White Surface Total Area, 76057.8, mm^2
# Measure BrainSeg, BrainSegVol, Brain Segmentation Volume, 1005868.000000, mm^3
# Measure BrainSegNotVent, BrainSegVolNotVent, Brain Segmentation Volume Without Ventricles, 932231.000000, mm^3
# Measure BrainSegNotVentSurf, BrainSegVolNotVentSurf, Brain Segmentation Volume Without Ventricles from Surf, 931168.871053, mm^3
# Measure Cortex, CortexVol Total cortical gray matter volume, 367597.161523, mm^3
# Measure SupraTentorial, SupraTentorialVol, Supratentorial volume, 875947.871053, mm^3
# Measure SupraTentorialNotVent, SupraTentorialVolNotVent, Supratentorial volume, 807721.871053, mm^3
# Measure EstimatedTotalIntraCranialVol, eTIV, Estimated Total Intracranial Volume, 1527693.338408, mm^3
# NTableCols 10
# TableCol  1 ColHeader StructName
# TableCol  1 FieldName Structure Name
# TableCol  1 Units     NA
# TableCol  2 ColHeader NumVert
# TableCol  2 FieldName Number of Vertices
# TableCol  2 Units     unitless
# TableCol  3 ColHeader SurfArea
# TableCol  3 FieldName Surface Area
# TableCol  3 Units     mm^2
# TableCol  4 ColHeader GrayVol
# TableCol  4 FieldName Gray Matter Volume
# TableCol  4 Units     mm^3
# TableCol  5 ColHeader ThickAvg 
# TableCol  5 FieldName Average Thickness
# TableCol  5 Units     mm
# TableCol  6 ColHeader ThickStd
# TableCol  6 FieldName Thickness StdDev
# TableCol  6 Units     mm 
# TableCol  7 ColHeader MeanCurv
# TableCol  7 FieldName Integrated Rectified Mean Curvature
# TableCol  7 Units     mm^-1
# TableCol  8 ColHeader GausCurv 
# TableCol  8 FieldName Integrated Rectified Gaussian Curvature
# TableCol  8 Units     mm^-2
# TableCol  9 ColHeader  FoldInd
# TableCol  9 FieldName  Folding Index 
# TableCol  9 Units      unitless 
# TableCol 10 ColHeader CurvInd
# TableCol 10 FieldName Intrinsic Curvature Index
# TableCol 10 Units     unitless
# ColHeaders StructName NumVert SurfArea GrayVol ThickAvg ThickStd MeanCurv GausCurv FoldInd CurvInd
BA1_exvivo                                715    340    995  2.175 0.532     0.125     0.045       12     1.2
BA2_exvivo                               1293    842   1826  2.090 0.552     0.100     0.020        7     1.2
BA3a_exvivo                               892    632    782  1.571 0.374     0.138     0.032        8     1.2
BA3b_exvivo                              1278    904   1508  1.598 0.366     0.111     0.024        9     1.4
BA4a_exvivo                              1520    921   2192  2.230 0.687     0.120     0.047       20     3.2
BA4p_exvivo                              1092    761   1440  1.976 0.503     0.117     0.032        8     1.8
BA6_exvivo                               5690   3456   9640  2.401 0.712     0.135     0.061      135    16.3
BA44_exvivo                              1327    889   2275  2.314 0.538     0.133     0.041       14     2.1
BA45_exvivo                              1108    708   2475  2.665 0.647     0.143     0.047       16     2.2
V1_exvivo                                3227   2010   3343  1.612 0.435     0.128     0.041       56     5.6
V2_exvivo                                3581   2193   3884  1.694 0.470     0.144     0.048       54     6.9
MT_exvivo                                 447    309    904  2.417 0.715     0.139     0.045        5     0.8
perirhinal_exvivo                         219    134    311  1.823 0.574     0.084     0.020        2     0.2
entorhinal_exvivo                         238    165    386  2.030 0.760     0.088     0.013        1     0.2
