# Supplementary material for: Computer assisted diagnosis of Alzheimer’s disease using statistical likelihood-ratio test
Source: PLoS One. 2023 Feb 17;18(2):e0279574. doi: 10.1371/journal.pone.0279574 (PMC9937475; doi:10.1371/journal.pone.0279574)
Supplement: S3 File — (ZIP) [file pone.0279574.s003.zip › AD_Results_MIRIAD/miriad_196_1/stats/lh.curv.stats]

Raw <mean> +- <std> (using 'lh.curv'):                -0.04620 +- 0.1964 
       Raw Min:                                       -3.65459 at vertex 91865   
       Raw Max:                                        2.06505 at vertex 8842    
       Raw Curvature Calculation Type:                discrete
       Raw Mean Vertex Separation (Whole Surface):     0.84291 +- 0.24198 mm
       Raw Total Surface Area:                     68845.62500 mm^2
       Raw Total Number of Vertices:                    114843
       Raw Average Vertex Area (Whole Surface):        0.59948 mm^2
       Raw Natural Surface Integral:               -1575.78796
       Raw Rectified Surface Integral:              8843.73145
       Raw Positive Surface Integral:               3633.97168
       Raw Negative Surface Integral:               5209.75977
       Raw Mean Natural Surface Integral:             -0.01372 across 114843 (100.00%) vertices
       Raw Mean Rectified Surface Integral:            0.07701 across 114843 (100.00%) vertices
       Raw Mean Positive Surface Integral:             0.06825 across 53246 (46.36%) vertices
       Raw Mean Negative Surface Integral:             0.08458 across 61597 (53.64%) vertices
       Raw AreaNorm Natural Surface Integral:         -0.02289 across 68845.304688 (100.00%) mm^2
       Raw AreaNorm Rectified Surface Integral:        0.12846 across 68845.304688 (100.00%) mm^2
       Raw AreaNorm Positive Surface Integral:         0.10499 across 34612.148438 (50.28%) mm^2
       Raw AreaNorm Negative Surface Integral:         0.15218 across 34233.648438 (49.73%) mm^2

Raw <mean> +- <std> (using 'lh.sulc'):                 0.00000 +- 5.1929 
       Raw Min:                                      -14.99402 at vertex 114523  
       Raw Max:                                       16.61912 at vertex 46406   
       Raw Curvature Calculation Type:                discrete
       Raw Mean Vertex Separation (Whole Surface):     0.84291 +- 0.24198 mm
       Raw Total Surface Area:                     68845.62500 mm^2
       Raw Total Number of Vertices:                    114843
       Raw Average Vertex Area (Whole Surface):        0.59948 mm^2
       Raw Natural Surface Integral:               29659.35352
       Raw Rectified Surface Integral:            290449.18750
       Raw Positive Surface Integral:             160054.26562
       Raw Negative Surface Integral:             130394.91406
       Raw Mean Natural Surface Integral:              0.25826 across 114843 (100.00%) vertices
       Raw Mean Rectified Surface Integral:            2.52910 across 114843 (100.00%) vertices
       Raw Mean Positive Surface Integral:             2.99750 across 53396 (46.49%) vertices
       Raw Mean Negative Surface Integral:             2.12207 across 61447 (53.51%) vertices
       Raw AreaNorm Natural Surface Integral:          0.43081 across 68845.304688 (100.00%) mm^2
       Raw AreaNorm Rectified Surface Integral:        4.21887 across 68845.304688 (100.00%) mm^2
       Raw AreaNorm Positive Surface Integral:         4.68606 across 34155.371094 (49.61%) mm^2
       Raw AreaNorm Negative Surface Integral:         3.75881 across 34690.515625 (50.39%) mm^2

K <mean> +- <std> (using 'lh.smoothwm'):               0.34278 +- 10.7289 mm^-2
         K Min:                                     -150.50307 at vertex 41507   
         K Max:                                     2617.14380 at vertex 41492   
         K Curvature Calculation Type:                discrete
         K Mean Vertex Separation (Whole Surface):     0.84291 +- 0.24198 mm
         K Total Surface Area:                     68845.62500 mm^2
         K Total Number of Vertices:                    114843
         K Average Vertex Area (Whole Surface):        0.59948 mm^2
         K Natural Surface Integral:                  12.56632
         K Rectified Surface Integral:              5412.37988
         K Positive Surface Integral:               2712.47314
         K Negative Surface Integral:               2699.90698
         K Mean Natural Surface Integral:              0.00011 across 114843 (100.00%) vertices
         K Mean Rectified Surface Integral:            0.04713 across 114843 (100.00%) vertices
         K Mean Positive Surface Integral:             0.05450 across 49766 (43.33%) vertices
         K Mean Negative Surface Integral:             0.04149 across 65077 (56.67%) vertices
         K AreaNorm Natural Surface Integral:          0.00018 across 68845.304688 (100.00%) mm^2
         K AreaNorm Rectified Surface Integral:        0.07862 across 68845.304688 (100.00%) mm^2
         K AreaNorm Positive Surface Integral:         0.12140 across 22342.664062 (32.45%) mm^2
         K AreaNorm Negative Surface Integral:         0.05806 across 46503.222656 (67.55%) mm^2

H <mean> +- <std> (using 'lh.smoothwm'):              -0.08618 +- 0.9818 mm^-1
         H Min:                                      -74.60472 at vertex 41492   
         H Max:                                       46.29060 at vertex 37661   
         H Curvature Calculation Type:                discrete
         H Mean Vertex Separation (Whole Surface):     0.84291 +- 0.24198 mm
         H Total Surface Area:                     68845.62500 mm^2
         H Total Number of Vertices:                    114843
         H Average Vertex Area (Whole Surface):        0.59948 mm^2
         H Natural Surface Integral:               -1668.76794
         H Rectified Surface Integral:             11806.80566
         H Positive Surface Integral:               5069.01904
         H Negative Surface Integral:               6737.78711
         H Mean Natural Surface Integral:             -0.01453 across 114843 (100.00%) vertices
         H Mean Rectified Surface Integral:            0.10281 across 114843 (100.00%) vertices
         H Mean Positive Surface Integral:             0.08994 across 56361 (49.08%) vertices
         H Mean Negative Surface Integral:             0.11521 across 58482 (50.92%) vertices
         H AreaNorm Natural Surface Integral:         -0.02424 across 68845.304688 (100.00%) mm^2
         H AreaNorm Rectified Surface Integral:        0.17150 across 68845.304688 (100.00%) mm^2
         H AreaNorm Positive Surface Integral:         0.14004 across 36196.574219 (52.58%) mm^2
         H AreaNorm Negative Surface Integral:         0.20637 across 32649.337891 (47.42%) mm^2

k1 <mean> +- <std> (using 'lh.smoothwm'):             -0.17277 +- 1.7535 mm^-1
        k1 Min:                                     -128.90685 at vertex 41492   
        k1 Max:                                       83.10735 at vertex 37661   
        k1 Curvature Calculation Type:                discrete
        k1 Mean Vertex Separation (Whole Surface):     0.84291 +- 0.24198 mm
        k1 Total Surface Area:                     68845.62500 mm^2
        k1 Total Number of Vertices:                    114843
        k1 Average Vertex Area (Whole Surface):        0.59948 mm^2
        k1 Natural Surface Integral:               -4198.22119
        k1 Rectified Surface Integral:             27062.28906
        k1 Positive Surface Integral:              11432.03418
        k1 Negative Surface Integral:              15630.25488
        k1 Mean Natural Surface Integral:             -0.03656 across 114843 (100.00%) vertices
        k1 Mean Rectified Surface Integral:            0.23565 across 114843 (100.00%) vertices
        k1 Mean Positive Surface Integral:             0.20284 across 56361 (49.08%) vertices
        k1 Mean Negative Surface Integral:             0.26727 across 58482 (50.92%) vertices
        k1 AreaNorm Natural Surface Integral:         -0.06098 across 68845.304688 (100.00%) mm^2
        k1 AreaNorm Rectified Surface Integral:        0.39309 across 68845.304688 (100.00%) mm^2
        k1 AreaNorm Positive Surface Integral:         0.31583 across 36196.574219 (52.58%) mm^2
        k1 AreaNorm Negative Surface Integral:         0.47873 across 32649.337891 (47.42%) mm^2

k2 <mean> +- <std> (using 'lh.smoothwm'):              0.00040 +- 0.3082 mm^-1
        k2 Min:                                      -20.30260 at vertex 41492   
        k2 Max:                                       17.90818 at vertex 59671   
        k2 Curvature Calculation Type:                discrete
        k2 Mean Vertex Separation (Whole Surface):     0.84291 +- 0.24198 mm
        k2 Total Surface Area:                     68845.62500 mm^2
        k2 Total Number of Vertices:                    114843
        k2 Average Vertex Area (Whole Surface):        0.59948 mm^2
        k2 Natural Surface Integral:                 860.68896
        k2 Rectified Surface Integral:              7670.46436
        k2 Positive Surface Integral:               4265.57666
        k2 Negative Surface Integral:               3404.88770
        k2 Mean Natural Surface Integral:              0.00749 across 114843 (100.00%) vertices
        k2 Mean Rectified Surface Integral:            0.06679 across 114843 (100.00%) vertices
        k2 Mean Positive Surface Integral:             0.06997 across 60964 (53.08%) vertices
        k2 Mean Negative Surface Integral:             0.06320 across 53879 (46.92%) vertices
        k2 AreaNorm Natural Surface Integral:          0.01250 across 68845.304688 (100.00%) mm^2
        k2 AreaNorm Rectified Surface Integral:        0.11142 across 68845.304688 (100.00%) mm^2
        k2 AreaNorm Positive Surface Integral:         0.11650 across 36615.816406 (53.19%) mm^2
        k2 AreaNorm Negative Surface Integral:         0.10564 across 32230.044922 (46.81%) mm^2

S <mean> +- <std> (using 'lh.smoothwm'):               2.51409 +- 56.5991 mm^-2
         S Min:                                        0.00000 at vertex 180     
         S Max:                                    11794.88281 at vertex 41492   
         S Curvature Calculation Type:                discrete
         S Mean Vertex Separation (Whole Surface):     0.84291 +- 0.24198 mm
         S Total Surface Area:                     68845.62500 mm^2
         S Total Number of Vertices:                    114843
         S Average Vertex Area (Whole Surface):        0.59948 mm^2
         S Natural Surface Integral:               30235.55078
         S Rectified Surface Integral:             30235.55078
         S Positive Surface Integral:              30235.55078
         S Negative Surface Integral:                  0.00000
         S Mean Natural Surface Integral:              0.26328 across 114843 (100.00%) vertices
         S Mean Rectified Surface Integral:            0.26328 across 114843 (100.00%) vertices
         S Mean Positive Surface Integral:             0.26328 across 114843 (100.00%) vertices
         S Mean Negative Surface Integral:             0.00000 across 0 (00.00%) vertices
         S AreaNorm Natural Surface Integral:          0.43918 across 68845.304688 (100.00%) mm^2
         S AreaNorm Rectified Surface Integral:        0.43918 across 68845.304688 (100.00%) mm^2
         S AreaNorm Positive Surface Integral:         0.43918 across 68845.304688 (100.00%) mm^2
         S AreaNorm Negative Surface Integral:         0.00000 across 0.000000 (00.00%) mm^2

C <mean> +- <std> (using 'lh.smoothwm'):               0.49891 +- 1.1623 mm^-2
         C Min:                                        0.00000 at vertex 79596   
         C Max:                                       92.27451 at vertex 41492   
         C Curvature Calculation Type:                discrete
         C Mean Vertex Separation (Whole Surface):     0.84291 +- 0.24198 mm
         C Total Surface Area:                     68845.62500 mm^2
         C Total Number of Vertices:                    114843
         C Average Vertex Area (Whole Surface):        0.59948 mm^2
         C Natural Surface Integral:               20317.58008
         C Rectified Surface Integral:             20317.58008
         C Positive Surface Integral:              20317.58008
         C Negative Surface Integral:                  0.00000
         C Mean Natural Surface Integral:              0.17692 across 114843 (100.00%) vertices
         C Mean Rectified Surface Integral:            0.17692 across 114843 (100.00%) vertices
         C Mean Positive Surface Integral:             0.17692 across 114843 (100.00%) vertices
         C Mean Negative Surface Integral:             0.00000 across 0 (00.00%) vertices
         C AreaNorm Natural Surface Integral:          0.29512 across 68845.304688 (100.00%) mm^2
         C AreaNorm Rectified Surface Integral:        0.29512 across 68845.304688 (100.00%) mm^2
         C AreaNorm Positive Surface Integral:         0.29512 across 68845.304688 (100.00%) mm^2
         C AreaNorm Negative Surface Integral:         0.00000 across 0.000000 (00.00%) mm^2

BE <mean> +- <std> (using 'lh.smoothwm'):              3.19962 +- 74.7203 mm^-2
        BE Min:                                        0.00000 at vertex 79596   
        BE Max:                                    17029.16992 at vertex 41492   
        BE Curvature Calculation Type:                discrete
        BE Mean Vertex Separation (Whole Surface):     0.84291 +- 0.24198 mm
        BE Total Surface Area:                     68845.62500 mm^2
        BE Total Number of Vertices:                    114843
        BE Average Vertex Area (Whole Surface):        0.59948 mm^2
        BE Natural Surface Integral:               30259.66992
        BE Rectified Surface Integral:             30259.66992
        BE Positive Surface Integral:              30259.66992
        BE Negative Surface Integral:                  0.00000
        BE Mean Natural Surface Integral:              0.26349 across 114843 (100.00%) vertices
        BE Mean Rectified Surface Integral:            0.26349 across 114843 (100.00%) vertices
        BE Mean Positive Surface Integral:             0.26349 across 114843 (100.00%) vertices
        BE Mean Negative Surface Integral:             0.00000 across 0 (00.00%) vertices
        BE AreaNorm Natural Surface Integral:          0.43953 across 68845.304688 (100.00%) mm^2
        BE AreaNorm Rectified Surface Integral:        0.43953 across 68845.304688 (100.00%) mm^2
        BE AreaNorm Positive Surface Integral:         0.43953 across 68845.304688 (100.00%) mm^2
        BE AreaNorm Negative Surface Integral:         0.00000 across 0.000000 (00.00%) mm^2

FI <mean> +- <std> (using 'lh.smoothwm'):              2.67011 +- 63.7797 mm^-2
        FI Min:                                        0.00000 at vertex 180     
        FI Max:                                    13999.83105 at vertex 41492   
        FI Curvature Calculation Type:                discrete
        FI Mean Vertex Separation (Whole Surface):     0.84291 +- 0.24198 mm
        FI Total Surface Area:                     68845.62500 mm^2
        FI Total Number of Vertices:                    114843
        FI Average Vertex Area (Whole Surface):        0.59948 mm^2
        FI Natural Surface Integral:               22970.75000
        FI Rectified Surface Integral:             22970.75000
        FI Positive Surface Integral:              22970.75000
        FI Negative Surface Integral:                  0.00000
        FI Mean Natural Surface Integral:              0.20002 across 114843 (100.00%) vertices
        FI Mean Rectified Surface Integral:            0.20002 across 114843 (100.00%) vertices
        FI Mean Positive Surface Integral:             0.20002 across 114843 (100.00%) vertices
        FI Mean Negative Surface Integral:             0.00000 across 0 (00.00%) vertices
        FI AreaNorm Natural Surface Integral:          0.33366 across 68845.304688 (100.00%) mm^2
        FI AreaNorm Rectified Surface Integral:        0.33366 across 68845.304688 (100.00%) mm^2
        FI AreaNorm Positive Surface Integral:         0.33366 across 68845.304688 (100.00%) mm^2
        FI AreaNorm Negative Surface Integral:         0.00000 across 0.000000 (00.00%) mm^2

curv -- calculation type:                                discrete
curv -- Folding Index (FI):                            1827.95422
curv -- Intrinsic Curvature Index - positive (ICIp):    215.85176
curv -- Intrinsic Curvature Index - negative (ICIn):    214.85178
curv -- Intrinsic Curvature Index - natural  (ICIt):      1.00000

Mean across 10 curvatures: 8.9208e-01 +- 1.2703e+00
