# Supplementary material for: Computer assisted diagnosis of Alzheimer’s disease using statistical likelihood-ratio test
Source: PLoS One. 2023 Feb 17;18(2):e0279574. doi: 10.1371/journal.pone.0279574 (PMC9937475; doi:10.1371/journal.pone.0279574)
Supplement: S3 File — (ZIP) [file pone.0279574.s003.zip › AD_Results_MIRIAD/miriad_196_1/stats/lh.w-g.pct.stats]

# Title Segmentation Statistics 
# 
# generating_program mri_segstats
# cvs_version $Id: mri_segstats.c,v 1.121 2016/05/31 17:27:11 greve Exp $
# cmdline mri_segstats --in /home/span/acad/xzheng/freesurfer/subjects/miriad_196_AD_F_01_MR_1/surf/lh.w-g.pct.mgh --annot miriad_196_AD_F_01_MR_1 lh aparc --sum /home/span/acad/xzheng/freesurfer/subjects/miriad_196_AD_F_01_MR_1/stats/lh.w-g.pct.stats --snr 
# sysname  Linux
# hostname ada
# machine  x86_64
# user     xzheng
# anatomy_type surface
# 
# SUBJECTS_DIR /home/span/acad/xzheng/freesurfer/subjects
# subjectname miriad_196_AD_F_01_MR_1
# Annot miriad_196_AD_F_01_MR_1 lh aparc
# ColorTable /tmp/mri_segstats.tmp.miriad_196_AD_F_01_MR_1.lh.4.ctab 
# ColorTableTimeStamp 2019/12/20 21:49:46 
# InVolFile  /home/span/acad/xzheng/freesurfer/subjects/miriad_196_AD_F_01_MR_1/surf/lh.w-g.pct.mgh 
# InVolFileTimeStamp  2019/12/20 21:49:45 
# InVolFrame 0 
# Only reporting non-empty segmentations
# VertexArea_mm2 0.662276 
# TableCol  1 ColHeader Index 
# TableCol  1 FieldName Index 
# TableCol  1 Units     NA 
# TableCol  2 ColHeader SegId 
# TableCol  2 FieldName Segmentation Id
# TableCol  2 Units     NA
# TableCol  3 ColHeader NVertices 
# TableCol  3 FieldName Number of Vertices
# TableCol  3 Units     unitless
# TableCol  4 ColHeader Area_mm2
# TableCol  4 FieldName Area
# TableCol  4 Units     mm^2
# TableCol  5 ColHeader StructName
# TableCol  5 FieldName Structure Name
# TableCol  5 Units     NA
# TableCol  6 ColHeader Mean 
# TableCol  6 FieldName Intensity Mean
# TableCol  6 Units     unknown
# TableCol  7 ColHeader StdDev
# TableCol  7 FieldName Itensity StdDev
# TableCol  7 Units     unknown
# TableCol  8 ColHeader Min
# TableCol  8 FieldName Intensity Min
# TableCol  8 Units     unknown
# TableCol  9 ColHeader Max
# TableCol  9 FieldName Intensity Max
# TableCol  9 Units     unknown
# TableCol 10 ColHeader Range
# TableCol 10 FieldName Intensity Range
# TableCol 10 Units     unknown
# TableCol 11 ColHeader SNR
# TableCol 11 FieldName Intensity SNR
# TableCol 11 Units     none
# NRows 35 
# NTableCols 11 
# ColHeaders  Index SegId NVertices Area_mm2 StructName Mean StdDev Min Max Range SNR  
  1 1000      8011     5460.2  unknown                            0.0057     0.2362    -1.3610    12.3516    13.7126     0.0241 
  2 1001      1001      735.2  bankssts                          24.1133     6.1528     7.6983    41.9668    34.2685     3.9191 
  3 1002       586      381.5  caudalanteriorcingulate           32.0942     5.1186    17.5898    46.1917    28.6019     6.2701 
  4 1003      3159     1967.4  caudalmiddlefrontal               18.7906     7.4772    -5.5343    42.5628    48.0971     2.5131 
  5 1005      1808     1082.9  cuneus                            18.2205     7.8530    -5.2899    43.4260    48.7160     2.3202 
  6 1006       508      311.2  entorhinal                        13.3560    10.3246   -23.3605    40.5223    63.8828     1.2936 
  7 1007      3131     2168.0  fusiform                          21.9729     8.2992   -30.8199    44.9536    75.7735     2.6476 
  8 1008      5081     3431.3  inferiorparietal                  20.8513     7.3114    -1.6305    42.3838    44.0143     2.8519 
  9 1009      3030     2163.0  inferiortemporal                  24.2590     8.6693   -20.4449    51.8418    72.2867     2.7983 
 10 1010      1427      908.9  isthmuscingulate                  22.5060     7.1778   -21.5152    44.9438    66.4590     3.1355 
 11 1011      6486     4053.1  lateraloccipital                  18.8955     7.4724    -7.6809    48.2249    55.9058     2.5287 
 12 1012      2906     2053.4  lateralorbitofrontal              20.8950     7.8657    -5.8634    44.5108    50.3742     2.6565 
 13 1013      3672     2329.7  lingual                           18.3090     9.0108   -39.7829    47.9693    87.7522     2.0319 
 14 1014      2452     1585.2  medialorbitofrontal               21.4240    10.4240   -66.0553    52.4518   118.5071     2.0553 
 15 1015      3286     2249.9  middletemporal                    23.5150     8.0900   -10.4036    51.0109    61.4146     2.9067 
 16 1016       724      512.8  parahippocampal                   24.3187     9.1511   -50.6222    58.3755   108.9977     2.6575 
 17 1017      1904     1146.4  paracentral                       19.2883     7.9370   -10.0848    45.7759    55.8608     2.4302 
 18 1018      2253     1497.1  parsopercularis                   20.0000     7.5065    -3.8258    47.5746    51.4004     2.6643 
 19 1019       690      474.3  parsorbitalis                     19.5014     8.1208    -3.7941    40.6346    44.4288     2.4014 
 20 1020      1657     1127.9  parstriangularis                  21.7200     6.3085    -4.8434    42.0451    46.8885     3.4430 
 21 1021      1578     1062.6  pericalcarine                     17.5427     7.3132   -18.8152    43.8069    62.6221     2.3988 
 22 1022      5592     3568.9  postcentral                       17.6316     6.6198   -18.4493    41.2913    59.7406     2.6635 
 23 1023      1421      939.6  posteriorcingulate                24.3154     7.6596   -16.8611    49.4105    66.2716     3.1745 
 24 1024      7148     4478.7  precentral                        16.5553     7.6153   -32.0794    44.8112    76.8906     2.1740 
 25 1025      5183     3508.8  precuneus                         20.8816     8.4298   -60.6931    48.8750   109.5681     2.4771 
 26 1026       896      559.8  rostralanteriorcingulate          19.3983    18.2783   -65.0693    42.6656   107.7349     1.0613 
 27 1027      6815     4633.1  rostralmiddlefrontal              20.7565     7.9663   -19.8158    49.4322    69.2480     2.6055 
 28 1028     10931     7356.3  superiorfrontal                   22.1038     8.5356   -29.9221    53.9687    83.8908     2.5896 
 29 1029      6841     4356.6  superiorparietal                  20.4609     7.3797   -28.2395    44.0374    72.2770     2.7726 
 30 1030      4987     3418.8  superiortemporal                  22.4033     6.5006    -5.6385    44.3947    50.0332     3.4463 
 31 1031      4817     3316.0  supramarginal                     20.6473     6.5412   -10.9043    46.4521    57.3564     3.1565 
 32 1032       389      244.5  frontalpole                       17.9588     6.6854     2.4410    32.8735    30.4325     2.6863 
 33 1033       528      334.6  temporalpole                      25.7255     8.8927    -8.0076    49.3201    57.3277     2.8929 
 34 1034       602      372.5  transversetemporal                14.1765     4.7924     0.1348    31.3477    31.2129     2.9581 
 35 1035      3343     2267.7  insula                            20.7873    10.0676   -71.4966    84.0415   155.5381     2.0648 
