# Supplementary material for: Computer assisted diagnosis of Alzheimer’s disease using statistical likelihood-ratio test
Source: PLoS One. 2023 Feb 17;18(2):e0279574. doi: 10.1371/journal.pone.0279574 (PMC9937475; doi:10.1371/journal.pone.0279574)
Supplement: S3 File — (ZIP) [file pone.0279574.s003.zip › AD_Results_MIRIAD/miriad_196_1/stats/rh.aparc.a2009s.stats]

# Table of FreeSurfer cortical parcellation anatomical statistics 
# 
# CreationTime 2019/12/20-10:48:02-GMT
# generating_program mris_anatomical_stats
# cvs_version $Id: mris_anatomical_stats.c,v 1.79 2016/03/14 15:15:34 greve Exp $
# mrisurf.c-cvs_version $Id: mrisurf.c,v 1.781.2.6 2016/12/27 16:47:14 zkaufman Exp $
# cmdline mris_anatomical_stats -th3 -mgz -cortex ../label/rh.cortex.label -f ../stats/rh.aparc.a2009s.stats -b -a ../label/rh.aparc.a2009s.annot -c ../label/aparc.annot.a2009s.ctab miriad_196_AD_F_01_MR_1 rh white 
# sysname  Linux
# hostname ada
# machine  x86_64
# user     xzheng
# 
# SUBJECTS_DIR /home/span/acad/xzheng/freesurfer/subjects
# anatomy_type surface
# subjectname miriad_196_AD_F_01_MR_1
# hemi rh
# AnnotationFile ../label/rh.aparc.a2009s.annot
# AnnotationFileTimeStamp 2019/12/20 21:47:32
# Measure Cortex, NumVert, Number of Vertices, 105136, unitless
# Measure Cortex, WhiteSurfArea, White Surface Total Area, 69209.1, mm^2
# Measure Cortex, MeanThickness, Mean Thickness, 2.29592, mm
# Measure BrainSeg, BrainSegVol, Brain Segmentation Volume, 1005868.000000, mm^3
# Measure BrainSegNotVent, BrainSegVolNotVent, Brain Segmentation Volume Without Ventricles, 932231.000000, mm^3
# Measure BrainSegNotVentSurf, BrainSegVolNotVentSurf, Brain Segmentation Volume Without Ventricles from Surf, 931168.871053, mm^3
# Measure Cortex, CortexVol Total cortical gray matter volume, 367597.161523, mm^3
# Measure SupraTentorial, SupraTentorialVol, Supratentorial volume, 875947.871053, mm^3
# Measure SupraTentorialNotVent, SupraTentorialVolNotVent, Supratentorial volume, 807721.871053, mm^3
# Measure EstimatedTotalIntraCranialVol, eTIV, Estimated Total Intracranial Volume, 1527693.338408, mm^3
# NTableCols 10
# TableCol  1 ColHeader StructName
# TableCol  1 FieldName Structure Name
# TableCol  1 Units     NA
# TableCol  2 ColHeader NumVert
# TableCol  2 FieldName Number of Vertices
# TableCol  2 Units     unitless
# TableCol  3 ColHeader SurfArea
# TableCol  3 FieldName Surface Area
# TableCol  3 Units     mm^2
# TableCol  4 ColHeader GrayVol
# TableCol  4 FieldName Gray Matter Volume
# TableCol  4 Units     mm^3
# TableCol  5 ColHeader ThickAvg 
# TableCol  5 FieldName Average Thickness
# TableCol  5 Units     mm
# TableCol  6 ColHeader ThickStd
# TableCol  6 FieldName Thickness StdDev
# TableCol  6 Units     mm 
# TableCol  7 ColHeader MeanCurv
# TableCol  7 FieldName Integrated Rectified Mean Curvature
# TableCol  7 Units     mm^-1
# TableCol  8 ColHeader GausCurv 
# TableCol  8 FieldName Integrated Rectified Gaussian Curvature
# TableCol  8 Units     mm^-2
# TableCol  9 ColHeader  FoldInd
# TableCol  9 FieldName  Folding Index 
# TableCol  9 Units      unitless 
# TableCol 10 ColHeader CurvInd
# TableCol 10 FieldName Intrinsic Curvature Index
# TableCol 10 Units     unitless
# ColHeaders StructName NumVert SurfArea GrayVol ThickAvg ThickStd MeanCurv GausCurv FoldInd CurvInd
G&S_frontomargin                          678    461   1246  2.389 0.524     0.126     0.036        8     0.9
G&S_occipital_inf                         658    458   1349  2.275 0.642     0.156     0.060       12     1.4
G&S_paracentral                          1612    958   2425  2.094 0.552     0.139     0.062       27     4.6
G&S_subcentral                           1640   1087   2877  2.294 0.568     0.136     0.040       22     2.5
G&S_transv_frontopol                      874    552   1934  2.554 0.579     0.122     0.045       12     1.4
G&S_cingul-Ant                           2342   1575   4122  2.517 0.677     0.125     0.035       26     3.3
G&S_cingul-Mid-Ant                       1096    769   2121  2.573 0.605     0.100     0.017        8     0.7
G&S_cingul-Mid-Post                      1274    891   2330  2.435 0.649     0.120     0.025       11     1.2
G_cingul-Post-dorsal                      351    242    931  2.882 0.473     0.176     0.065        8     1.1
G_cingul-Post-ventral                     257    158    387  2.167 0.694     0.126     0.035        3     0.4
G_cuneus                                 2133   1220   2278  1.685 0.465     0.119     0.035       25     3.3
G_front_inf-Opercular                    1169    786   3105  2.791 0.648     0.143     0.056       20     2.3
G_front_inf-Orbital                       243    183    674  2.923 0.582     0.191     0.065        5     0.8
G_front_inf-Triangul                     1098    725   2720  2.698 0.648     0.163     0.069       23     3.0
G_front_middle                           3561   2245   8546  2.644 0.602     0.157     0.065       73     9.6
G_front_sup                              7791   4800  14752  2.468 0.718     0.151     0.058      154    20.2
G_Ins_lg&S_cent_ins                       410    288   1183  3.712 0.864     0.104     0.031        3     0.6
G_insular_short                           368    247   1370  3.633 0.671     0.116     0.029        5     0.4
G_occipital_middle                       1445    972   3603  2.747 0.658     0.161     0.061       31     3.3
G_occipital_sup                          1492    908   1862  1.773 0.564     0.110     0.029       15     1.6
G_oc-temp_lat-fusifor                    1295    802   3018  2.679 0.610     0.140     0.046       31     2.5
G_oc-temp_med-Lingual                    2616   1477   3377  1.904 0.539     0.124     0.038       37     4.3
G_oc-temp_med-Parahip                     826    513   1435  2.072 0.790     0.111     0.028        9     0.8
G_orbital                                1886   1255   6107  3.075 0.887     0.142     0.044       30     3.3
G_pariet_inf-Angular                     2157   1463   5452  2.593 0.618     0.157     0.056       39     4.7
G_pariet_inf-Supramar                    2308   1544   4399  2.370 0.544     0.148     0.042       35     4.0
G_parietal_sup                           2259   1377   4205  2.292 0.595     0.152     0.057       40     5.4
G_postcentral                            1953   1116   2706  1.929 0.551     0.118     0.043       24     3.5
G_precentral                             2577   1417   4603  2.562 0.610     0.122     0.054       33     6.2
G_precuneus                              2681   1673   5238  2.415 0.637     0.140     0.049       49     5.5
G_rectus                                  871    515   1410  2.106 0.579     0.144     0.045       20     1.5
G_subcallosal                             576    345    483  1.284 1.162     0.099     0.040       29     0.8
G_temp_sup-G_T_transv                     454    209    708  2.379 0.546     0.088     0.027        4     0.4
G_temp_sup-Lateral                       1677   1163   4651  2.855 0.658     0.153     0.048       27     3.3
G_temp_sup-Plan_polar                     458    307    884  2.384 0.596     0.102     0.033        4     0.5
G_temp_sup-Plan_tempo                    1008    649   1842  2.411 0.718     0.117     0.032       11     1.3
G_temporal_inf                           1346    960   4162  2.927 0.833     0.156     0.049       32     2.4
G_temporal_middle                        1949   1377   5799  2.833 0.758     0.151     0.048       40     4.1
Lat_Fis-ant-Horizont                      310    200    454  2.208 0.581     0.101     0.021        2     0.2
Lat_Fis-ant-Vertical                      300    207    416  2.203 0.422     0.104     0.018        1     0.2
Lat_Fis-post                             1607   1114   2101  2.141 0.512     0.117     0.024       10     1.8
Pole_occipital                           2643   1616   3902  2.072 0.652     0.144     0.050       38     5.4
Pole_temporal                            1222    777   3235  2.549 0.727     0.167     0.090       39     4.7
S_calcarine                              2061   1489   2220  1.641 0.507     0.106     0.021       15     1.8
S_central                                2831   2042   3036  1.702 0.512     0.115     0.025       17     3.2
S_cingul-Marginalis                      1260    886   1835  2.107 0.598     0.095     0.016        6     0.8
S_circular_insula_ant                     518    342    824  2.375 0.569     0.084     0.019        2     0.4
S_circular_insula_inf                    1026    722   1502  2.297 0.827     0.082     0.011        3     0.5
S_circular_insula_sup                    1337    957   2005  2.348 0.484     0.088     0.014        4     0.8
S_collat_transv_ant                       459    355    847  2.190 0.610     0.117     0.014        3     0.3
S_collat_transv_post                      446    279    544  2.018 0.447     0.139     0.045        5     0.9
S_front_inf                              1711   1191   2432  2.084 0.581     0.108     0.026       10     1.6
S_front_middle                           1857   1291   2855  2.099 0.558     0.103     0.022       12     1.6
S_front_sup                              2288   1565   3603  2.315 0.541     0.103     0.025       12     2.5
S_interm_prim-Jensen                      187    135    283  1.930 0.359     0.097     0.016        1     0.1
S_intrapariet&P_trans                    2822   1960   3413  1.842 0.485     0.113     0.025       23     3.0
S_oc_middle&Lunatus                       523    361    646  2.065 0.372     0.117     0.026        3     0.6
S_oc_sup&transversal                      979    688   1109  1.752 0.436     0.114     0.024        6     1.0
S_occipital_ant                           547    380    816  1.995 0.452     0.127     0.037        7     0.7
S_oc-temp_lat                             668    497   1223  2.341 0.624     0.115     0.023        4     0.6
S_oc-temp_med&Lingual                    1477   1090   1941  1.986 0.582     0.126     0.024       14     1.4
S_orbital_lateral                         326    227    461  2.151 0.525     0.118     0.020        2     0.3
S_orbital_med-olfact                      702    483    980  2.049 0.655     0.121     0.023        6     0.7
S_orbital-H_Shaped                        944    644   1926  2.920 0.801     0.116     0.033        8     1.4
S_parieto_occipital                      1968   1337   2604  2.127 0.715     0.099     0.019       11     1.7
S_pericallosal                           1255    767   1070  2.031 0.910     0.139     0.035       28     1.5
S_postcentral                            2121   1423   2530  1.909 0.475     0.102     0.023       13     1.9
S_precentral-inf-part                    1364    945   1971  2.299 0.648     0.102     0.020        6     1.2
S_precentral-sup-part                    1170    810   1331  1.868 0.561     0.111     0.031       11     1.7
S_suborbital                              140     89    215  2.479 0.695     0.160     0.032        2     0.2
S_subparietal                             969    654   1460  2.186 0.630     0.108     0.024        6     1.0
S_temporal_inf                            771    539   1330  2.435 0.826     0.117     0.025        5     0.8
S_temporal_sup                           4658   3265   7460  2.340 0.596     0.111     0.028       36     5.7
S_temporal_transverse                     280    199    353  2.048 0.458     0.127     0.016        2     0.2
