# Supplementary material for: Computer assisted diagnosis of Alzheimer’s disease using statistical likelihood-ratio test
Source: PLoS One. 2023 Feb 17;18(2):e0279574. doi: 10.1371/journal.pone.0279574 (PMC9937475; doi:10.1371/journal.pone.0279574)
Supplement: S3 File — (ZIP) [file pone.0279574.s003.zip › AD_Results_MIRIAD/miriad_196_1/stats/rh.aparc.DKTatlas.stats]

# Table of FreeSurfer cortical parcellation anatomical statistics 
# 
# CreationTime 2019/12/20-10:49:22-GMT
# generating_program mris_anatomical_stats
# cvs_version $Id: mris_anatomical_stats.c,v 1.79 2016/03/14 15:15:34 greve Exp $
# mrisurf.c-cvs_version $Id: mrisurf.c,v 1.781.2.6 2016/12/27 16:47:14 zkaufman Exp $
# cmdline mris_anatomical_stats -th3 -mgz -cortex ../label/rh.cortex.label -f ../stats/rh.aparc.DKTatlas.stats -b -a ../label/rh.aparc.DKTatlas.annot -c ../label/aparc.annot.DKTatlas.ctab miriad_196_AD_F_01_MR_1 rh white 
# sysname  Linux
# hostname ada
# machine  x86_64
# user     xzheng
# 
# SUBJECTS_DIR /home/span/acad/xzheng/freesurfer/subjects
# anatomy_type surface
# subjectname miriad_196_AD_F_01_MR_1
# hemi rh
# AnnotationFile ../label/rh.aparc.DKTatlas.annot
# AnnotationFileTimeStamp 2019/12/20 21:48:50
# Measure Cortex, NumVert, Number of Vertices, 105136, unitless
# Measure Cortex, WhiteSurfArea, White Surface Total Area, 69209.1, mm^2
# Measure Cortex, MeanThickness, Mean Thickness, 2.29592, mm
# Measure BrainSeg, BrainSegVol, Brain Segmentation Volume, 1005868.000000, mm^3
# Measure BrainSegNotVent, BrainSegVolNotVent, Brain Segmentation Volume Without Ventricles, 932231.000000, mm^3
# Measure BrainSegNotVentSurf, BrainSegVolNotVentSurf, Brain Segmentation Volume Without Ventricles from Surf, 931168.871053, mm^3
# Measure Cortex, CortexVol Total cortical gray matter volume, 367597.161523, mm^3
# Measure SupraTentorial, SupraTentorialVol, Supratentorial volume, 875947.871053, mm^3
# Measure SupraTentorialNotVent, SupraTentorialVolNotVent, Supratentorial volume, 807721.871053, mm^3
# Measure EstimatedTotalIntraCranialVol, eTIV, Estimated Total Intracranial Volume, 1527693.338408, mm^3
# NTableCols 10
# TableCol  1 ColHeader StructName
# TableCol  1 FieldName Structure Name
# TableCol  1 Units     NA
# TableCol  2 ColHeader NumVert
# TableCol  2 FieldName Number of Vertices
# TableCol  2 Units     unitless
# TableCol  3 ColHeader SurfArea
# TableCol  3 FieldName Surface Area
# TableCol  3 Units     mm^2
# TableCol  4 ColHeader GrayVol
# TableCol  4 FieldName Gray Matter Volume
# TableCol  4 Units     mm^3
# TableCol  5 ColHeader ThickAvg 
# TableCol  5 FieldName Average Thickness
# TableCol  5 Units     mm
# TableCol  6 ColHeader ThickStd
# TableCol  6 FieldName Thickness StdDev
# TableCol  6 Units     mm 
# TableCol  7 ColHeader MeanCurv
# TableCol  7 FieldName Integrated Rectified Mean Curvature
# TableCol  7 Units     mm^-1
# TableCol  8 ColHeader GausCurv 
# TableCol  8 FieldName Integrated Rectified Gaussian Curvature
# TableCol  8 Units     mm^-2
# TableCol  9 ColHeader  FoldInd
# TableCol  9 FieldName  Folding Index 
# TableCol  9 Units      unitless 
# TableCol 10 ColHeader CurvInd
# TableCol 10 FieldName Intrinsic Curvature Index
# TableCol 10 Units     unitless
# ColHeaders StructName NumVert SurfArea GrayVol ThickAvg ThickStd MeanCurv GausCurv FoldInd CurvInd
caudalanteriorcingulate                   871    577   1704  2.565 0.816     0.130     0.023       14     0.8
caudalmiddlefrontal                      2847   1845   4865  2.368 0.570     0.124     0.042       31     4.9
cuneus                                   2624   1601   2700  1.621 0.369     0.116     0.030       25     3.4
entorhinal                                365    229    542  1.791 0.722     0.109     0.025        3     0.5
fusiform                                 2513   1698   5092  2.492 0.665     0.136     0.039       45     3.9
inferiorparietal                         5402   3778  10769  2.396 0.707     0.142     0.044       78     9.9
inferiortemporal                         2651   1904   7064  2.708 0.850     0.135     0.037       43     3.7
isthmuscingulate                         1273    772   1792  2.107 0.824     0.124     0.042       19     2.2
lateraloccipital                         5157   3345   7781  2.037 0.608     0.138     0.044       70     8.7
lateralorbitofrontal                     3007   2011   7353  2.871 0.875     0.134     0.039       39     4.8
lingual                                  4131   2514   5355  1.936 0.587     0.126     0.037       53     6.3
medialorbitofrontal                      2340   1447   3352  2.001 0.785     0.135     0.047       65     4.2
middletemporal                           4139   2901   9761  2.571 0.745     0.135     0.041       64     7.2
parahippocampal                           738    492   1097  1.975 0.593     0.099     0.019        6     0.4
paracentral                              2733   1674   4085  2.288 0.628     0.123     0.046       31     5.8
parsopercularis                          2192   1486   4447  2.521 0.644     0.123     0.044       28     3.4
parsorbitalis                             768    537   1906  2.591 0.689     0.127     0.035        8     1.2
parstriangularis                         1958   1308   3853  2.437 0.699     0.136     0.043       24     3.5
pericalcarine                            1897   1274   1978  1.621 0.481     0.115     0.030       18     2.4
postcentral                              6361   4108   8859  1.913 0.600     0.117     0.034       66     8.8
posteriorcingulate                       1493   1018   3008  2.691 0.711     0.141     0.031       25     1.7
precentral                               6547   4189  10164  2.283 0.663     0.119     0.039       65    11.6
precuneus                                5638   3712   9422  2.280 0.659     0.121     0.035       66     8.5
rostralanteriorcingulate                  950    613   1567  2.465 1.051     0.128     0.037       15     1.5
rostralmiddlefrontal                     4839   3272   9600  2.344 0.682     0.138     0.043       67     8.9
superiorfrontal                         12454   8147  22904  2.417 0.662     0.130     0.043      174    22.8
superiorparietal                         5572   3603   8178  2.026 0.572     0.128     0.038       65     8.7
superiortemporal                         5878   3948  11831  2.503 0.661     0.125     0.040       76     9.8
supramarginal                            4835   3261   8224  2.272 0.532     0.133     0.036       57     7.1
transversetemporal                        624    296    839  2.224 0.456     0.089     0.026        5     0.6
insula                                   2339   1651   5134  2.888 0.945     0.093     0.018       13     1.8
