# Supplementary material for: Computer assisted diagnosis of Alzheimer’s disease using statistical likelihood-ratio test
Source: PLoS One. 2023 Feb 17;18(2):e0279574. doi: 10.1371/journal.pone.0279574 (PMC9937475; doi:10.1371/journal.pone.0279574)
Supplement: S3 File — (ZIP) [file pone.0279574.s003.zip › AD_Results_MIRIAD/miriad_196_1/stats/rh.aparc.pial.stats]

# Table of FreeSurfer cortical parcellation anatomical statistics 
# 
# CreationTime 2019/12/20-10:46:42-GMT
# generating_program mris_anatomical_stats
# cvs_version $Id: mris_anatomical_stats.c,v 1.79 2016/03/14 15:15:34 greve Exp $
# mrisurf.c-cvs_version $Id: mrisurf.c,v 1.781.2.6 2016/12/27 16:47:14 zkaufman Exp $
# cmdline mris_anatomical_stats -th3 -mgz -cortex ../label/rh.cortex.label -f ../stats/rh.aparc.pial.stats -b -a ../label/rh.aparc.annot -c ../label/aparc.annot.ctab miriad_196_AD_F_01_MR_1 rh pial 
# sysname  Linux
# hostname ada
# machine  x86_64
# user     xzheng
# 
# SUBJECTS_DIR /home/span/acad/xzheng/freesurfer/subjects
# anatomy_type surface
# subjectname miriad_196_AD_F_01_MR_1
# hemi rh
# AnnotationFile ../label/rh.aparc.annot
# AnnotationFileTimeStamp 2019/12/20 21:21:40
# Measure Cortex, NumVert, Number of Vertices, 105129, unitless
# Measure Cortex, PialSurfArea, Pial Surface Total Area, 86894.2, mm^2
# Measure Cortex, MeanThickness, Mean Thickness, 2.29596, mm
# Measure BrainSeg, BrainSegVol, Brain Segmentation Volume, 1005868.000000, mm^3
# Measure BrainSegNotVent, BrainSegVolNotVent, Brain Segmentation Volume Without Ventricles, 932231.000000, mm^3
# Measure BrainSegNotVentSurf, BrainSegVolNotVentSurf, Brain Segmentation Volume Without Ventricles from Surf, 931168.871053, mm^3
# Measure Cortex, CortexVol Total cortical gray matter volume, 367597.161523, mm^3
# Measure SupraTentorial, SupraTentorialVol, Supratentorial volume, 875947.871053, mm^3
# Measure SupraTentorialNotVent, SupraTentorialVolNotVent, Supratentorial volume, 807721.871053, mm^3
# Measure EstimatedTotalIntraCranialVol, eTIV, Estimated Total Intracranial Volume, 1527693.338408, mm^3
# NTableCols 10
# TableCol  1 ColHeader StructName
# TableCol  1 FieldName Structure Name
# TableCol  1 Units     NA
# TableCol  2 ColHeader NumVert
# TableCol  2 FieldName Number of Vertices
# TableCol  2 Units     unitless
# TableCol  3 ColHeader SurfArea
# TableCol  3 FieldName Surface Area
# TableCol  3 Units     mm^2
# TableCol  4 ColHeader GrayVol
# TableCol  4 FieldName Gray Matter Volume
# TableCol  4 Units     mm^3
# TableCol  5 ColHeader ThickAvg 
# TableCol  5 FieldName Average Thickness
# TableCol  5 Units     mm
# TableCol  6 ColHeader ThickStd
# TableCol  6 FieldName Thickness StdDev
# TableCol  6 Units     mm 
# TableCol  7 ColHeader MeanCurv
# TableCol  7 FieldName Integrated Rectified Mean Curvature
# TableCol  7 Units     mm^-1
# TableCol  8 ColHeader GausCurv 
# TableCol  8 FieldName Integrated Rectified Gaussian Curvature
# TableCol  8 Units     mm^-2
# TableCol  9 ColHeader  FoldInd
# TableCol  9 FieldName  Folding Index 
# TableCol  9 Units      unitless 
# TableCol 10 ColHeader CurvInd
# TableCol 10 FieldName Intrinsic Curvature Index
# TableCol 10 Units     unitless
# ColHeaders StructName NumVert SurfArea GrayVol ThickAvg ThickStd MeanCurv GausCurv FoldInd CurvInd
bankssts                                  917    605   1540  2.415 0.404     0.114     0.025        9     0.9
caudalanteriorcingulate                   837    693   1640  2.571 0.805     0.132     0.033       20     1.1
caudalmiddlefrontal                      2682   2098   4658  2.385 0.553     0.125     0.026       25     3.2
cuneus                                   2110   1507   2194  1.638 0.378     0.108     0.020       15     1.9
entorhinal                                392    435    597  1.817 0.726     0.161     0.029        3     0.6
fusiform                                 2673   2589   5664  2.501 0.700     0.170     0.036       41     4.1
inferiorparietal                         5411   4947  10814  2.392 0.710     0.159     0.034       65     8.8
inferiortemporal                         2445   2709   6552  2.740 0.836     0.187     0.036       40     4.0
isthmuscingulate                         1306    902   1846  2.126 0.840     0.127     0.044       31     2.6
lateraloccipital                         5050   4017   7740  2.065 0.599     0.136     0.030       58     6.4
lateralorbitofrontal                     2867   2536   6498  2.712 1.020     0.149     0.034       41     4.3
lingual                                  4224   3118   5455  1.940 0.583     0.123     0.025       43     4.5
medialorbitofrontal                      2884   2193   4143  2.058 0.719     0.132     0.072       45    13.7
middletemporal                           3529   3924   8661  2.613 0.761     0.180     0.038       45     6.1
parahippocampal                           693    574   1033  1.965 0.595     0.121     0.024        8     0.6
paracentral                              2647   1738   3826  2.264 0.619     0.103     0.020       49     2.5
parsopercularis                          1877   1664   3772  2.519 0.656     0.150     0.030       27     2.5
parsorbitalis                             790    985   2141  2.684 0.773     0.190     0.032       10     1.4
parstriangularis                         2003   1967   4125  2.462 0.674     0.178     0.040       28     3.7
pericalcarine                            1954   1252   2045  1.620 0.481     0.105     0.019       18     1.5
postcentral                              5789   4459   7884  1.897 0.598     0.111     0.020       42     4.9
posteriorcingulate                       1280   1044   2607  2.729 0.738     0.168     0.056       46     3.6
precentral                               6784   4768  10498  2.282 0.674     0.099     0.020       55     5.4
precuneus                                5475   4184   9040  2.270 0.676     0.127     0.028       76     6.5
rostralanteriorcingulate                  692    515   1312  2.794 0.810     0.117     0.019       11     0.5
rostralmiddlefrontal                     6847   6442  13804  2.407 0.682     0.160     0.033       77    10.0
superiorfrontal                         10220   8156  18641  2.420 0.669     0.131     0.034      406    17.0
superiorparietal                         6876   5448  10123  2.009 0.571     0.132     0.027       71     7.8
superiortemporal                         4758   4149   9621  2.514 0.700     0.140     0.032       63     8.0
supramarginal                            5021   3920   8476  2.263 0.540     0.133     0.027       57     5.9
frontalpole                               445    462    836  2.229 0.526     0.188     0.039        6     0.9
temporalpole                              492    682   1123  2.379 0.565     0.245     0.063        9     1.5
transversetemporal                        639    444    881  2.250 0.476     0.081     0.010        2     0.2
insula                                   2529   1774   5431  2.855 0.930     0.115     0.021       22     2.1
