# Supplementary material for: Computer assisted diagnosis of Alzheimer’s disease using statistical likelihood-ratio test
Source: PLoS One. 2023 Feb 17;18(2):e0279574. doi: 10.1371/journal.pone.0279574 (PMC9937475; doi:10.1371/journal.pone.0279574)
Supplement: S3 File — (ZIP) [file pone.0279574.s003.zip › AD_Results_MIRIAD/miriad_196_1/stats/rh.aparc.stats]

# Table of FreeSurfer cortical parcellation anatomical statistics 
# 
# CreationTime 2019/12/20-10:46:18-GMT
# generating_program mris_anatomical_stats
# cvs_version $Id: mris_anatomical_stats.c,v 1.79 2016/03/14 15:15:34 greve Exp $
# mrisurf.c-cvs_version $Id: mrisurf.c,v 1.781.2.6 2016/12/27 16:47:14 zkaufman Exp $
# cmdline mris_anatomical_stats -th3 -mgz -cortex ../label/rh.cortex.label -f ../stats/rh.aparc.stats -b -a ../label/rh.aparc.annot -c ../label/aparc.annot.ctab miriad_196_AD_F_01_MR_1 rh white 
# sysname  Linux
# hostname ada
# machine  x86_64
# user     xzheng
# 
# SUBJECTS_DIR /home/span/acad/xzheng/freesurfer/subjects
# anatomy_type surface
# subjectname miriad_196_AD_F_01_MR_1
# hemi rh
# AnnotationFile ../label/rh.aparc.annot
# AnnotationFileTimeStamp 2019/12/20 21:21:40
# Measure Cortex, NumVert, Number of Vertices, 105129, unitless
# Measure Cortex, WhiteSurfArea, White Surface Total Area, 69204.1, mm^2
# Measure Cortex, MeanThickness, Mean Thickness, 2.29596, mm
# Measure BrainSeg, BrainSegVol, Brain Segmentation Volume, 1005868.000000, mm^3
# Measure BrainSegNotVent, BrainSegVolNotVent, Brain Segmentation Volume Without Ventricles, 932231.000000, mm^3
# Measure BrainSegNotVentSurf, BrainSegVolNotVentSurf, Brain Segmentation Volume Without Ventricles from Surf, 931168.871053, mm^3
# Measure Cortex, CortexVol Total cortical gray matter volume, 367597.161523, mm^3
# Measure SupraTentorial, SupraTentorialVol, Supratentorial volume, 875947.871053, mm^3
# Measure SupraTentorialNotVent, SupraTentorialVolNotVent, Supratentorial volume, 807721.871053, mm^3
# Measure EstimatedTotalIntraCranialVol, eTIV, Estimated Total Intracranial Volume, 1527693.338408, mm^3
# NTableCols 10
# TableCol  1 ColHeader StructName
# TableCol  1 FieldName Structure Name
# TableCol  1 Units     NA
# TableCol  2 ColHeader NumVert
# TableCol  2 FieldName Number of Vertices
# TableCol  2 Units     unitless
# TableCol  3 ColHeader SurfArea
# TableCol  3 FieldName Surface Area
# TableCol  3 Units     mm^2
# TableCol  4 ColHeader GrayVol
# TableCol  4 FieldName Gray Matter Volume
# TableCol  4 Units     mm^3
# TableCol  5 ColHeader ThickAvg 
# TableCol  5 FieldName Average Thickness
# TableCol  5 Units     mm
# TableCol  6 ColHeader ThickStd
# TableCol  6 FieldName Thickness StdDev
# TableCol  6 Units     mm 
# TableCol  7 ColHeader MeanCurv
# TableCol  7 FieldName Integrated Rectified Mean Curvature
# TableCol  7 Units     mm^-1
# TableCol  8 ColHeader GausCurv 
# TableCol  8 FieldName Integrated Rectified Gaussian Curvature
# TableCol  8 Units     mm^-2
# TableCol  9 ColHeader  FoldInd
# TableCol  9 FieldName  Folding Index 
# TableCol  9 Units      unitless 
# TableCol 10 ColHeader CurvInd
# TableCol 10 FieldName Intrinsic Curvature Index
# TableCol 10 Units     unitless
# ColHeaders StructName NumVert SurfArea GrayVol ThickAvg ThickStd MeanCurv GausCurv FoldInd CurvInd
bankssts                                  917    653   1540  2.415 0.404     0.112     0.024        6     0.9
caudalanteriorcingulate                   837    553   1640  2.571 0.805     0.130     0.023       14     0.8
caudalmiddlefrontal                      2682   1733   4658  2.385 0.553     0.123     0.044       29     4.8
cuneus                                   2110   1271   2194  1.638 0.378     0.117     0.031       21     2.8
entorhinal                                392    250    597  1.817 0.726     0.107     0.025        3     0.5
fusiform                                 2673   1835   5664  2.501 0.700     0.136     0.036       47     4.0
inferiorparietal                         5411   3770  10814  2.392 0.710     0.140     0.044       78     9.6
inferiortemporal                         2445   1752   6552  2.740 0.836     0.134     0.037       38     3.4
isthmuscingulate                         1306    790   1846  2.126 0.840     0.126     0.043       20     2.3
lateraloccipital                         5050   3255   7740  2.065 0.599     0.139     0.046       72     9.0
lateralorbitofrontal                     2867   1912   6498  2.712 1.020     0.128     0.037       37     4.4
lingual                                  4224   2570   5455  1.940 0.583     0.127     0.037       55     6.6
medialorbitofrontal                      2884   1842   4143  2.058 0.719     0.134     0.044       68     4.8
middletemporal                           3529   2487   8661  2.613 0.761     0.139     0.043       58     6.7
parahippocampal                           693    458   1033  1.965 0.595     0.098     0.019        6     0.3
paracentral                              2647   1618   3826  2.264 0.619     0.124     0.046       30     5.8
parsopercularis                          1877   1281   3772  2.519 0.656     0.126     0.043       23     3.0
parsorbitalis                             790    553   2141  2.684 0.773     0.138     0.040       10     1.3
parstriangularis                         2003   1343   4125  2.462 0.674     0.133     0.045       25     3.4
pericalcarine                            1954   1317   2045  1.620 0.481     0.115     0.029       18     2.4
postcentral                              5789   3707   7884  1.897 0.598     0.113     0.034       56     7.8
posteriorcingulate                       1280    874   2607  2.729 0.738     0.139     0.030       22     1.3
precentral                               6784   4353  10498  2.282 0.674     0.119     0.039       67    11.8
precuneus                                5475   3619   9040  2.270 0.676     0.119     0.034       63     7.9
rostralanteriorcingulate                  692    437   1312  2.794 0.810     0.133     0.038       10     1.2
rostralmiddlefrontal                     6847   4613  13804  2.407 0.682     0.132     0.041       92    11.8
superiorfrontal                         10220   6643  18641  2.420 0.669     0.131     0.044      148    19.6
superiorparietal                         6876   4456  10123  2.009 0.571     0.130     0.038       83    10.8
superiortemporal                         4758   3224   9621  2.514 0.700     0.122     0.034       53     7.2
supramarginal                            5021   3395   8476  2.263 0.540     0.133     0.035       58     7.3
frontalpole                               445    277    836  2.229 0.526     0.165     0.069       10     1.3
temporalpole                              492    288   1123  2.379 0.565     0.168     0.111       18     2.0
transversetemporal                        639    308    881  2.250 0.476     0.093     0.026        5     0.6
insula                                   2529   1773   5431  2.855 0.930     0.097     0.021       17     2.1
