# Supplementary material for: Computer assisted diagnosis of Alzheimer’s disease using statistical likelihood-ratio test
Source: PLoS One. 2023 Feb 17;18(2):e0279574. doi: 10.1371/journal.pone.0279574 (PMC9937475; doi:10.1371/journal.pone.0279574)
Supplement: S3 File — (ZIP) [file pone.0279574.s003.zip › AD_Results_MIRIAD/miriad_196_1/stats/rh.curv.stats]

Raw <mean> +- <std> (using 'rh.curv'):                -0.04724 +- 0.1921 
       Raw Min:                                       -2.04534 at vertex 65136   
       Raw Max:                                        1.71520 at vertex 36857   
       Raw Curvature Calculation Type:                discrete
       Raw Mean Vertex Separation (Whole Surface):     0.84287 +- 0.24164 mm
       Raw Total Surface Area:                     67755.85938 mm^2
       Raw Total Number of Vertices:                    113171
       Raw Average Vertex Area (Whole Surface):        0.59870 mm^2
       Raw Natural Surface Integral:               -1619.12915
       Raw Rectified Surface Integral:              8622.60938
       Raw Positive Surface Integral:               3501.73999
       Raw Negative Surface Integral:               5120.86914
       Raw Mean Natural Surface Integral:             -0.01431 across 113171 (100.00%) vertices
       Raw Mean Rectified Surface Integral:            0.07619 across 113171 (100.00%) vertices
       Raw Mean Positive Surface Integral:             0.06597 across 53084 (46.91%) vertices
       Raw Mean Negative Surface Integral:             0.08522 across 60087 (53.09%) vertices
       Raw AreaNorm Natural Surface Integral:         -0.02390 across 67756.289062 (100.00%) mm^2
       Raw AreaNorm Rectified Surface Integral:        0.12726 across 67756.289062 (100.00%) mm^2
       Raw AreaNorm Positive Surface Integral:         0.10159 across 34468.324219 (50.87%) mm^2
       Raw AreaNorm Negative Surface Integral:         0.15384 across 33287.414062 (49.13%) mm^2

Raw <mean> +- <std> (using 'rh.sulc'):                -0.00000 +- 5.2690 
       Raw Min:                                      -12.41002 at vertex 93906   
       Raw Max:                                       16.38506 at vertex 48007   
       Raw Curvature Calculation Type:                discrete
       Raw Mean Vertex Separation (Whole Surface):     0.84287 +- 0.24164 mm
       Raw Total Surface Area:                     67755.85938 mm^2
       Raw Total Number of Vertices:                    113171
       Raw Average Vertex Area (Whole Surface):        0.59870 mm^2
       Raw Natural Surface Integral:               29774.24414
       Raw Rectified Surface Integral:            290446.25000
       Raw Positive Surface Integral:             160110.25000
       Raw Negative Surface Integral:             130336.00781
       Raw Mean Natural Surface Integral:              0.26309 across 113171 (100.00%) vertices
       Raw Mean Rectified Surface Integral:            2.56644 across 113171 (100.00%) vertices
       Raw Mean Positive Surface Integral:             3.05700 across 52375 (46.28%) vertices
       Raw Mean Negative Surface Integral:             2.14383 across 60796 (53.72%) vertices
       Raw AreaNorm Natural Surface Integral:          0.43943 across 67756.289062 (100.00%) mm^2
       Raw AreaNorm Rectified Surface Integral:        4.28663 across 67756.289062 (100.00%) mm^2
       Raw AreaNorm Positive Surface Integral:         4.79004 across 33425.667969 (49.33%) mm^2
       Raw AreaNorm Negative Surface Integral:         3.79656 across 34330.023438 (50.67%) mm^2

K <mean> +- <std> (using 'rh.smoothwm'):               0.40208 +- 13.8926 mm^-2
         K Min:                                     -206.23448 at vertex 47558   
         K Max:                                     2321.23169 at vertex 93360   
         K Curvature Calculation Type:                discrete
         K Mean Vertex Separation (Whole Surface):     0.84287 +- 0.24164 mm
         K Total Surface Area:                     67755.85938 mm^2
         K Total Number of Vertices:                    113171
         K Average Vertex Area (Whole Surface):        0.59870 mm^2
         K Natural Surface Integral:                  12.56640
         K Rectified Surface Integral:              5404.95898
         K Positive Surface Integral:               2708.76270
         K Negative Surface Integral:               2696.19629
         K Mean Natural Surface Integral:              0.00011 across 113171 (100.00%) vertices
         K Mean Rectified Surface Integral:            0.04776 across 113171 (100.00%) vertices
         K Mean Positive Surface Integral:             0.05531 across 48972 (43.27%) vertices
         K Mean Negative Surface Integral:             0.04200 across 64199 (56.73%) vertices
         K AreaNorm Natural Surface Integral:          0.00019 across 67756.289062 (100.00%) mm^2
         K AreaNorm Rectified Surface Integral:        0.07977 across 67756.289062 (100.00%) mm^2
         K AreaNorm Positive Surface Integral:         0.12403 across 21840.136719 (32.23%) mm^2
         K AreaNorm Negative Surface Integral:         0.05872 across 45916.066406 (67.77%) mm^2

H <mean> +- <std> (using 'rh.smoothwm'):              -0.08466 +- 1.0843 mm^-1
         H Min:                                      -59.09174 at vertex 112608  
         H Max:                                       81.28116 at vertex 93360   
         H Curvature Calculation Type:                discrete
         H Mean Vertex Separation (Whole Surface):     0.84287 +- 0.24164 mm
         H Total Surface Area:                     67755.85938 mm^2
         H Total Number of Vertices:                    113171
         H Average Vertex Area (Whole Surface):        0.59870 mm^2
         H Natural Surface Integral:               -1678.63623
         H Rectified Surface Integral:             11553.93359
         H Positive Surface Integral:               4937.64893
         H Negative Surface Integral:               6616.28516
         H Mean Natural Surface Integral:             -0.01483 across 113171 (100.00%) vertices
         H Mean Rectified Surface Integral:            0.10209 across 113171 (100.00%) vertices
         H Mean Positive Surface Integral:             0.08751 across 56422 (49.86%) vertices
         H Mean Negative Surface Integral:             0.11659 across 56749 (50.14%) vertices
         H AreaNorm Natural Surface Integral:         -0.02477 across 67756.289062 (100.00%) mm^2
         H AreaNorm Rectified Surface Integral:        0.17052 across 67756.289062 (100.00%) mm^2
         H AreaNorm Positive Surface Integral:         0.13607 across 36286.675781 (53.56%) mm^2
         H AreaNorm Negative Surface Integral:         0.21025 across 31469.148438 (46.44%) mm^2

k1 <mean> +- <std> (using 'rh.smoothwm'):             -0.17002 +- 1.9473 mm^-1
        k1 Min:                                     -117.56376 at vertex 112608  
        k1 Max:                                      146.74409 at vertex 93360   
        k1 Curvature Calculation Type:                discrete
        k1 Mean Vertex Separation (Whole Surface):     0.84287 +- 0.24164 mm
        k1 Total Surface Area:                     67755.85938 mm^2
        k1 Total Number of Vertices:                    113171
        k1 Average Vertex Area (Whole Surface):        0.59870 mm^2
        k1 Natural Surface Integral:               -4215.91895
        k1 Rectified Surface Integral:             26524.09570
        k1 Positive Surface Integral:              11154.08789
        k1 Negative Surface Integral:              15370.00684
        k1 Mean Natural Surface Integral:             -0.03725 across 113171 (100.00%) vertices
        k1 Mean Rectified Surface Integral:            0.23437 across 113171 (100.00%) vertices
        k1 Mean Positive Surface Integral:             0.19769 across 56422 (49.86%) vertices
        k1 Mean Negative Surface Integral:             0.27084 across 56749 (50.14%) vertices
        k1 AreaNorm Natural Surface Integral:         -0.06222 across 67756.289062 (100.00%) mm^2
        k1 AreaNorm Rectified Surface Integral:        0.39146 across 67756.289062 (100.00%) mm^2
        k1 AreaNorm Positive Surface Integral:         0.30739 across 36286.675781 (53.56%) mm^2
        k1 AreaNorm Negative Surface Integral:         0.48842 across 31469.148438 (46.44%) mm^2

k2 <mean> +- <std> (using 'rh.smoothwm'):              0.00071 +- 0.3269 mm^-1
        k2 Min:                                      -14.73522 at vertex 93646   
        k2 Max:                                       18.48361 at vertex 46349   
        k2 Curvature Calculation Type:                discrete
        k2 Mean Vertex Separation (Whole Surface):     0.84287 +- 0.24164 mm
        k2 Total Surface Area:                     67755.85938 mm^2
        k2 Total Number of Vertices:                    113171
        k2 Average Vertex Area (Whole Surface):        0.59870 mm^2
        k2 Natural Surface Integral:                 858.65216
        k2 Rectified Surface Integral:              7481.07764
        k2 Positive Surface Integral:               4169.86475
        k2 Negative Surface Integral:               3311.21265
        k2 Mean Natural Surface Integral:              0.00759 across 113171 (100.00%) vertices
        k2 Mean Rectified Surface Integral:            0.06610 across 113171 (100.00%) vertices
        k2 Mean Positive Surface Integral:             0.06927 across 60196 (53.19%) vertices
        k2 Mean Negative Surface Integral:             0.06251 across 52975 (46.81%) vertices
        k2 AreaNorm Natural Surface Integral:          0.01267 across 67756.289062 (100.00%) mm^2
        k2 AreaNorm Rectified Surface Integral:        0.11041 across 67756.289062 (100.00%) mm^2
        k2 AreaNorm Positive Surface Integral:         0.11562 across 36063.832031 (53.23%) mm^2
        k2 AreaNorm Negative Surface Integral:         0.10448 across 31691.953125 (46.77%) mm^2

S <mean> +- <std> (using 'rh.smoothwm'):               3.12392 +- 88.9282 mm^-2
         S Min:                                        0.00000 at vertex 119     
         S Max:                                    17141.58398 at vertex 93360   
         S Curvature Calculation Type:                discrete
         S Mean Vertex Separation (Whole Surface):     0.84287 +- 0.24164 mm
         S Total Surface Area:                     67755.85938 mm^2
         S Total Number of Vertices:                    113171
         S Average Vertex Area (Whole Surface):        0.59870 mm^2
         S Natural Surface Integral:               31413.03516
         S Rectified Surface Integral:             31413.03516
         S Positive Surface Integral:              31413.03516
         S Negative Surface Integral:                  0.00000
         S Mean Natural Surface Integral:              0.27757 across 113171 (100.00%) vertices
         S Mean Rectified Surface Integral:            0.27757 across 113171 (100.00%) vertices
         S Mean Positive Surface Integral:             0.27757 across 113171 (100.00%) vertices
         S Mean Negative Surface Integral:             0.00000 across 0 (00.00%) vertices
         S AreaNorm Natural Surface Integral:          0.46362 across 67756.289062 (100.00%) mm^2
         S AreaNorm Rectified Surface Integral:        0.46362 across 67756.289062 (100.00%) mm^2
         S AreaNorm Positive Surface Integral:         0.46362 across 67756.289062 (100.00%) mm^2
         S AreaNorm Negative Surface Integral:         0.00000 across 0.000000 (00.00%) mm^2

C <mean> +- <std> (using 'rh.smoothwm'):               0.50862 +- 1.3059 mm^-2
         C Min:                                        0.00000 at vertex 74826   
         C Max:                                      104.36486 at vertex 93360   
         C Curvature Calculation Type:                discrete
         C Mean Vertex Separation (Whole Surface):     0.84287 +- 0.24164 mm
         C Total Surface Area:                     67755.85938 mm^2
         C Total Number of Vertices:                    113171
         C Average Vertex Area (Whole Surface):        0.59870 mm^2
         C Natural Surface Integral:               19907.09570
         C Rectified Surface Integral:             19907.09570
         C Positive Surface Integral:              19907.09570
         C Negative Surface Integral:                  0.00000
         C Mean Natural Surface Integral:              0.17590 across 113171 (100.00%) vertices
         C Mean Rectified Surface Integral:            0.17590 across 113171 (100.00%) vertices
         C Mean Positive Surface Integral:             0.17590 across 113171 (100.00%) vertices
         C Mean Negative Surface Integral:             0.00000 across 0 (00.00%) vertices
         C AreaNorm Natural Surface Integral:          0.29380 across 67756.289062 (100.00%) mm^2
         C AreaNorm Rectified Surface Integral:        0.29380 across 67756.289062 (100.00%) mm^2
         C AreaNorm Positive Surface Integral:         0.29380 across 67756.289062 (100.00%) mm^2
         C AreaNorm Negative Surface Integral:         0.00000 across 0.000000 (00.00%) mm^2

BE <mean> +- <std> (using 'rh.smoothwm'):              3.92791 +- 111.7240 mm^-2
        BE Min:                                        0.00000 at vertex 74826   
        BE Max:                                    21784.04688 at vertex 93360   
        BE Curvature Calculation Type:                discrete
        BE Mean Vertex Separation (Whole Surface):     0.84287 +- 0.24164 mm
        BE Total Surface Area:                     67755.85938 mm^2
        BE Total Number of Vertices:                    113171
        BE Average Vertex Area (Whole Surface):        0.59870 mm^2
        BE Natural Surface Integral:               31436.33203
        BE Rectified Surface Integral:             31436.33203
        BE Positive Surface Integral:              31436.33203
        BE Negative Surface Integral:                  0.00000
        BE Mean Natural Surface Integral:              0.27778 across 113171 (100.00%) vertices
        BE Mean Rectified Surface Integral:            0.27778 across 113171 (100.00%) vertices
        BE Mean Positive Surface Integral:             0.27778 across 113171 (100.00%) vertices
        BE Mean Negative Surface Integral:             0.00000 across 0 (00.00%) vertices
        BE AreaNorm Natural Surface Integral:          0.46396 across 67756.289062 (100.00%) mm^2
        BE AreaNorm Rectified Surface Integral:        0.46396 across 67756.289062 (100.00%) mm^2
        BE AreaNorm Positive Surface Integral:         0.46396 across 67756.289062 (100.00%) mm^2
        BE AreaNorm Negative Surface Integral:         0.00000 across 0.000000 (00.00%) mm^2

FI <mean> +- <std> (using 'rh.smoothwm'):              3.32310 +- 98.3054 mm^-2
        FI Min:                                        0.00000 at vertex 119     
        FI Max:                                    19212.59766 at vertex 93360   
        FI Curvature Calculation Type:                discrete
        FI Mean Vertex Separation (Whole Surface):     0.84287 +- 0.24164 mm
        FI Total Surface Area:                     67755.85938 mm^2
        FI Total Number of Vertices:                    113171
        FI Average Vertex Area (Whole Surface):        0.59870 mm^2
        FI Natural Surface Integral:               24190.32031
        FI Rectified Surface Integral:             24190.32031
        FI Positive Surface Integral:              24190.32031
        FI Negative Surface Integral:                  0.00000
        FI Mean Natural Surface Integral:              0.21375 across 113171 (100.00%) vertices
        FI Mean Rectified Surface Integral:            0.21375 across 113171 (100.00%) vertices
        FI Mean Positive Surface Integral:             0.21375 across 113171 (100.00%) vertices
        FI Mean Negative Surface Integral:             0.00000 across 0 (00.00%) vertices
        FI AreaNorm Natural Surface Integral:          0.35702 across 67756.289062 (100.00%) mm^2
        FI AreaNorm Rectified Surface Integral:        0.35702 across 67756.289062 (100.00%) mm^2
        FI AreaNorm Positive Surface Integral:         0.35702 across 67756.289062 (100.00%) mm^2
        FI AreaNorm Negative Surface Integral:         0.00000 across 0.000000 (00.00%) mm^2

curv -- calculation type:                                discrete
curv -- Folding Index (FI):                            1925.00452
curv -- Intrinsic Curvature Index - positive (ICIp):    215.55649
curv -- Intrinsic Curvature Index - negative (ICIn):    214.55649
curv -- Intrinsic Curvature Index - natural  (ICIt):      1.00000

Mean across 10 curvatures: 1.0984e+00 +- 1.5692e+00
