# Supplementary material for: Computer assisted diagnosis of Alzheimer’s disease using statistical likelihood-ratio test
Source: PLoS One. 2023 Feb 17;18(2):e0279574. doi: 10.1371/journal.pone.0279574 (PMC9937475; doi:10.1371/journal.pone.0279574)
Supplement: S3 File — (ZIP) [file pone.0279574.s003.zip › AD_Results_MIRIAD/miriad_196_1/stats/rh.w-g.pct.stats]

# Title Segmentation Statistics 
# 
# generating_program mri_segstats
# cvs_version $Id: mri_segstats.c,v 1.121 2016/05/31 17:27:11 greve Exp $
# cmdline mri_segstats --in /home/span/acad/xzheng/freesurfer/subjects/miriad_196_AD_F_01_MR_1/surf/rh.w-g.pct.mgh --annot miriad_196_AD_F_01_MR_1 rh aparc --sum /home/span/acad/xzheng/freesurfer/subjects/miriad_196_AD_F_01_MR_1/stats/rh.w-g.pct.stats --snr 
# sysname  Linux
# hostname ada
# machine  x86_64
# user     xzheng
# anatomy_type surface
# 
# SUBJECTS_DIR /home/span/acad/xzheng/freesurfer/subjects
# subjectname miriad_196_AD_F_01_MR_1
# Annot miriad_196_AD_F_01_MR_1 rh aparc
# ColorTable /tmp/mri_segstats.tmp.miriad_196_AD_F_01_MR_1.rh.112.ctab 
# ColorTableTimeStamp 2019/12/20 21:49:51 
# InVolFile  /home/span/acad/xzheng/freesurfer/subjects/miriad_196_AD_F_01_MR_1/surf/rh.w-g.pct.mgh 
# InVolFileTimeStamp  2019/12/20 21:49:50 
# InVolFrame 0 
# Only reporting non-empty segmentations
# VertexArea_mm2 0.659718 
# TableCol  1 ColHeader Index 
# TableCol  1 FieldName Index 
# TableCol  1 Units     NA 
# TableCol  2 ColHeader SegId 
# TableCol  2 FieldName Segmentation Id
# TableCol  2 Units     NA
# TableCol  3 ColHeader NVertices 
# TableCol  3 FieldName Number of Vertices
# TableCol  3 Units     unitless
# TableCol  4 ColHeader Area_mm2
# TableCol  4 FieldName Area
# TableCol  4 Units     mm^2
# TableCol  5 ColHeader StructName
# TableCol  5 FieldName Structure Name
# TableCol  5 Units     NA
# TableCol  6 ColHeader Mean 
# TableCol  6 FieldName Intensity Mean
# TableCol  6 Units     unknown
# TableCol  7 ColHeader StdDev
# TableCol  7 FieldName Itensity StdDev
# TableCol  7 Units     unknown
# TableCol  8 ColHeader Min
# TableCol  8 FieldName Intensity Min
# TableCol  8 Units     unknown
# TableCol  9 ColHeader Max
# TableCol  9 FieldName Intensity Max
# TableCol  9 Units     unknown
# TableCol 10 ColHeader Range
# TableCol 10 FieldName Intensity Range
# TableCol 10 Units     unknown
# TableCol 11 ColHeader SNR
# TableCol 11 FieldName Intensity SNR
# TableCol 11 Units     none
# NRows 35 
# NTableCols 11 
# ColHeaders  Index SegId NVertices Area_mm2 StructName Mean StdDev Min Max Range SNR  
  1 2000      8033     5453.0  unknown                            0.0122     0.4523     0.0000    21.7085    21.7085     0.0270 
  2 2001       917      653.2  bankssts                          24.7226     6.6570     6.1176    48.0310    41.9134     3.7138 
  3 2002       837      553.2  caudalanteriorcingulate           29.2074     7.7323   -14.6434    49.0941    63.7375     3.7773 
  4 2003      2682     1732.7  caudalmiddlefrontal               20.5166     6.7670     0.4514    45.3291    44.8777     3.0319 
  5 2005      2110     1271.4  cuneus                            18.0264     7.2624    -4.5160    39.9916    44.5076     2.4821 
  6 2006       392      249.6  entorhinal                        12.5299    16.5470   -88.4977    46.4517   134.9493     0.7572 
  7 2007      2673     1835.3  fusiform                          22.6248     8.3951   -19.4594    48.3113    67.7707     2.6950 
  8 2008      5411     3769.5  inferiorparietal                  21.3710     7.2465   -14.8851    51.3925    66.2776     2.9492 
  9 2009      2445     1752.2  inferiortemporal                  24.3594     7.2438    -1.7768    46.9304    48.7073     3.3628 
 10 2010      1306      790.2  isthmuscingulate                  20.9025     7.1649   -11.3756    44.2214    55.5970     2.9173 
 11 2011      5050     3255.4  lateraloccipital                  19.5320     7.2700   -30.8495    46.4666    77.3160     2.6867 
 12 2012      2867     1911.7  lateralorbitofrontal              22.5016     9.2595   -19.6192    58.5827    78.2019     2.4301 
 13 2013      4224     2569.8  lingual                           19.0737     8.8931   -55.4314    52.5947   108.0260     2.1448 
 14 2014      2884     1842.3  medialorbitofrontal               17.2754    14.7723   -97.1020    66.3260   163.4280     1.1694 
 15 2015      3529     2487.4  middletemporal                    24.6254     8.1872   -22.3989    49.7120    72.1110     3.0078 
 16 2016       693      457.6  parahippocampal                   22.4190     7.4952     3.8379    43.2944    39.4565     2.9911 
 17 2017      2647     1617.6  paracentral                       18.3892     8.3797    -6.2024    46.8691    53.0715     2.1945 
 18 2018      1877     1280.9  parsopercularis                   20.8290     8.1800   -16.0782    45.9679    62.0461     2.5463 
 19 2019       790      553.2  parsorbitalis                     22.2314     7.0367    -1.5711    45.7539    47.3250     3.1593 
 20 2020      2003     1342.6  parstriangularis                  20.8348     7.4244    -8.8730    44.2907    53.1637     2.8063 
 21 2021      1954     1317.1  pericalcarine                     16.2922     7.0996    -9.9939    42.8387    52.8326     2.2948 
 22 2022      5789     3706.7  postcentral                       18.7360     7.0899    -6.0508    40.7259    46.7767     2.6426 
 23 2023      1280      874.4  posteriorcingulate                26.0571     6.4054     1.8541    44.2909    42.4368     4.0680 
 24 2024      6784     4353.5  precentral                        17.7791     7.1130   -13.4036    47.4792    60.8828     2.4995 
 25 2025      5475     3618.9  precuneus                         21.7023     7.2990   -30.9359    50.0634    80.9993     2.9733 
 26 2026       692      436.5  rostralanteriorcingulate          20.6799    10.1240   -82.6646    48.1995   130.8641     2.0427 
 27 2027      6847     4612.6  rostralmiddlefrontal              22.7925     7.2883   -24.1907    49.7831    73.9738     3.1273 
 28 2028     10220     6642.7  superiorfrontal                   21.6261     8.6125   -36.6160    69.3481   105.9641     2.5110 
 29 2029      6876     4455.5  superiorparietal                  19.6618     6.8838    -4.3403    42.8832    47.2235     2.8563 
 30 2030      4758     3224.0  superiortemporal                  23.0024     7.6997   -13.3473    55.7463    69.0936     2.9874 
 31 2031      5021     3394.6  supramarginal                     20.5557     6.9746    -5.5150    47.0333    52.5483     2.9472 
 32 2032       445      276.9  frontalpole                       20.1756     9.6637   -23.8987    52.8397    76.7383     2.0878 
 33 2033       492      288.0  temporalpole                      18.8617     7.5521    -7.2412    46.2684    53.5095     2.4975 
 34 2034       639      307.5  transversetemporal                12.6617     5.2663    -2.1389    31.9707    34.1096     2.4043 
 35 2035      2529     1773.2  insula                            24.5614     7.8603    -6.5542    48.3276    54.8818     3.1248 
