# Supplementary material for: Computer assisted diagnosis of Alzheimer’s disease using statistical likelihood-ratio test
Source: PLoS One. 2023 Feb 17;18(2):e0279574. doi: 10.1371/journal.pone.0279574 (PMC9937475; doi:10.1371/journal.pone.0279574)
Supplement: S3 File — (ZIP) [file pone.0279574.s003.zip › AD_Results_MIRIAD/miriad_196_1/stats/wmparc.stats]

# Title Segmentation Statistics 
# 
# generating_program mri_segstats
# cvs_version $Id: mri_segstats.c,v 1.121 2016/05/31 17:27:11 greve Exp $
# cmdline mri_segstats --seg mri/wmparc.mgz --sum stats/wmparc.stats --pv mri/norm.mgz --excludeid 0 --brainmask mri/brainmask.mgz --in mri/norm.mgz --in-intensity-name norm --in-intensity-units MR --subject miriad_196_AD_F_01_MR_1 --surf-wm-vol --ctab /home/span/acad/xzheng/freesurfer/WMParcStatsLUT.txt --etiv 
# sysname  Linux
# hostname ada
# machine  x86_64
# user     xzheng
# anatomy_type volume
# 
# SUBJECTS_DIR /home/span/acad/xzheng/freesurfer/subjects
# subjectname miriad_196_AD_F_01_MR_1
# Measure VentricleChoroidVol, VentricleChoroidVol, Volume of ventricles and choroid plexus, 68226.000000, mm^3
# Measure lhCerebralWhiteMatter, lhCerebralWhiteMatterVol, Left hemisphere cerebral white matter volume, 200784.619916, mm^3
# Measure rhCerebralWhiteMatter, rhCerebralWhiteMatterVol, Right hemisphere cerebral white matter volume, 195157.089615, mm^3
# Measure CerebralWhiteMatter, CerebralWhiteMatterVol, Total cerebral white matter volume, 395941.709531, mm^3
# Measure Mask, MaskVol, Mask Volume, 1441658.000000, mm^3
# Measure EstimatedTotalIntraCranialVol, eTIV, Estimated Total Intracranial Volume, 1527693.338408, mm^3
# SegVolFile mri/wmparc.mgz 
# SegVolFileTimeStamp  2019/12/20 22:06:52 
# ColorTable /home/span/acad/xzheng/freesurfer/WMParcStatsLUT.txt 
# ColorTableTimeStamp 2017/01/19 09:00:02 
# InVolFile  mri/norm.mgz 
# InVolFileTimeStamp  2019/12/20 13:47:17 
# InVolFrame 0 
# PVVolFile  mri/norm.mgz 
# PVVolFileTimeStamp  2019/12/20 13:47:17 
# ExcludeSegId 0 
# Only reporting non-empty segmentations
# VoxelVolume_mm3 1 
# TableCol  1 ColHeader Index 
# TableCol  1 FieldName Index 
# TableCol  1 Units     NA 
# TableCol  2 ColHeader SegId 
# TableCol  2 FieldName Segmentation Id
# TableCol  2 Units     NA
# TableCol  3 ColHeader NVoxels 
# TableCol  3 FieldName Number of Voxels
# TableCol  3 Units     unitless
# TableCol  4 ColHeader Volume_mm3
# TableCol  4 FieldName Volume
# TableCol  4 Units     mm^3
# TableCol  5 ColHeader StructName
# TableCol  5 FieldName Structure Name
# TableCol  5 Units     NA
# TableCol  6 ColHeader normMean 
# TableCol  6 FieldName Intensity normMean
# TableCol  6 Units     MR
# TableCol  7 ColHeader normStdDev
# TableCol  7 FieldName Itensity normStdDev
# TableCol  7 Units     MR
# TableCol  8 ColHeader normMin
# TableCol  8 FieldName Intensity normMin
# TableCol  8 Units     MR
# TableCol  9 ColHeader normMax
# TableCol  9 FieldName Intensity normMax
# TableCol  9 Units     MR
# TableCol 10 ColHeader normRange
# TableCol 10 FieldName Intensity normRange
# TableCol 10 Units     MR
# NRows 70 
# NTableCols 10 
# ColHeaders  Index SegId NVoxels Volume_mm3 StructName normMean normStdDev normMin normMax normRange  
  1 3001      2368     2373.4  wm-lh-bankssts                    96.9928     7.2732    76.0000   116.0000    40.0000 
  2 3002      2074     2068.5  wm-lh-caudalanteriorcingulate    102.1220    12.6360    40.0000   124.0000    84.0000 
  3 3003      6530     6499.4  wm-lh-caudalmiddlefrontal         98.5610     8.5313    72.0000   121.0000    49.0000 
  4 3005      1919     2049.0  wm-lh-cuneus                      99.1819     7.0708    81.0000   118.0000    37.0000 
  5 3006       345      406.1  wm-lh-entorhinal                  77.0058     5.2595    66.0000    95.0000    29.0000 
  6 3007      4493     4487.5  wm-lh-fusiform                    89.1874     8.6089    63.0000   115.0000    52.0000 
  7 3008      8254     8409.7  wm-lh-inferiorparietal            99.3410     9.1002    56.0000   123.0000    67.0000 
  8 3009      4420     4464.8  wm-lh-inferiortemporal            90.3611     8.7024    61.0000   118.0000    57.0000 
  9 3010      3597     3690.9  wm-lh-isthmuscingulate           101.7434    11.2319    23.0000   126.0000   103.0000 
 10 3011      8058     8338.0  wm-lh-lateraloccipital            89.7045     9.0823    65.0000   119.0000    54.0000 
 11 3012      5421     5480.8  wm-lh-lateralorbitofrontal        95.4567     9.6447    47.0000   120.0000    73.0000 
 12 3013      4049     4266.1  wm-lh-lingual                     89.9763     8.0491    32.0000   110.0000    78.0000 
 13 3014      3081     3220.3  wm-lh-medialorbitofrontal         96.0896    10.0281    48.0000   120.0000    72.0000 
 14 3015      3566     3843.9  wm-lh-middletemporal              89.8674     9.3073    68.0000   115.0000    47.0000 
 15 3016       935     1122.6  wm-lh-parahippocampal             89.0449     7.7663    63.0000   115.0000    52.0000 
 16 3017      3631     3688.9  wm-lh-paracentral                 97.8554     8.0678    76.0000   122.0000    46.0000 
 17 3018      3390     3415.3  wm-lh-parsopercularis             94.4814     9.5801    71.0000   115.0000    44.0000 
 18 3019       630      653.4  wm-lh-parsorbitalis               83.7460     6.6422    70.0000   102.0000    32.0000 
 19 3020      2980     2996.6  wm-lh-parstriangularis            91.8725     8.5325    68.0000   112.0000    44.0000 
 20 3021      3009     2960.6  wm-lh-pericalcarine               92.0086    11.9098     7.0000   117.0000   110.0000 
 21 3022      6715     6969.8  wm-lh-postcentral                 93.1573     8.2348    69.0000   119.0000    50.0000 
 22 3023      4069     4129.3  wm-lh-posteriorcingulate         101.6840     9.8847    45.0000   122.0000    77.0000 
 23 3024     13817    13958.0  wm-lh-precentral                  95.8530     8.1975    73.0000   119.0000    46.0000 
 24 3025      9217     9307.9  wm-lh-precuneus                  101.7097    10.0386    45.0000   131.0000    86.0000 
 25 3026      2377     2396.0  wm-lh-rostralanteriorcingulate    95.7164    12.6428    35.0000   116.0000    81.0000 
 26 3027     11037    11101.8  wm-lh-rostralmiddlefrontal        96.0485     9.5026    70.0000   118.0000    48.0000 
 27 3028     17647    18070.0  wm-lh-superiorfrontal             97.1013     8.5907    59.0000   124.0000    65.0000 
 28 3029     10773    10937.1  wm-lh-superiorparietal           100.2147     8.9753    74.0000   125.0000    51.0000 
 29 3030      7072     7433.9  wm-lh-superiortemporal            94.2838     8.6683    66.0000   115.0000    49.0000 
 30 3031      7784     7806.9  wm-lh-supramarginal               96.1429    10.2879    72.0000   119.0000    47.0000 
 31 3032       315      316.3  wm-lh-frontalpole                 92.1238     6.4660    78.0000   110.0000    32.0000 
 32 3033       401      477.2  wm-lh-temporalpole                84.1022     6.7692    72.0000   104.0000    32.0000 
 33 3034       709      733.6  wm-lh-transversetemporal          95.9252     6.4595    83.0000   114.0000    31.0000 
 34 3035      9726     9950.0  wm-lh-insula                      98.5783     9.9094    37.0000   121.0000    84.0000 
 35 4001      2192     2182.2  wm-rh-bankssts                    97.8381     7.7815    72.0000   118.0000    46.0000 
 36 4002      1986     1995.1  wm-rh-caudalanteriorcingulate     99.3489    12.4865    36.0000   123.0000    87.0000 
 37 4003      5285     5311.5  wm-rh-caudalmiddlefrontal         96.3833     8.4687    74.0000   118.0000    44.0000 
 38 4005      2261     2407.7  wm-rh-cuneus                      98.8921     7.0992    75.0000   118.0000    43.0000 
 39 4006       300      375.7  wm-rh-entorhinal                  78.3867     6.8786    45.0000    99.0000    54.0000 
 40 4007      3760     3805.3  wm-rh-fusiform                    91.5048     8.5633    41.0000   114.0000    73.0000 
 41 4008      8896     9081.4  wm-rh-inferiorparietal            96.0092     9.1448    71.0000   120.0000    49.0000 
 42 4009      3272     3392.7  wm-rh-inferiortemporal            92.0752     8.8564    69.0000   110.0000    41.0000 
 43 4010      3246     3309.9  wm-rh-isthmuscingulate            99.2409    12.5538    29.0000   119.0000    90.0000 
 44 4011      6288     6546.2  wm-rh-lateraloccipital            90.3903     8.3350    42.0000   123.0000    81.0000 
 45 4012      5745     5804.8  wm-rh-lateralorbitofrontal        96.9751     9.5432    28.0000   121.0000    93.0000 
 46 4013      4391     4615.3  wm-rh-lingual                     91.5265     8.3773    26.0000   112.0000    86.0000 
 47 4014      3409     3464.7  wm-rh-medialorbitofrontal         98.2006    12.0167    24.0000   122.0000    98.0000 
 48 4015      4689     4929.1  wm-rh-middletemporal              92.5116     9.4254    71.0000   113.0000    42.0000 
 49 4016       881     1005.7  wm-rh-parahippocampal             88.4790     8.1531    65.0000   108.0000    43.0000 
 50 4017      5309     5447.8  wm-rh-paracentral                 97.4449     7.8178    73.0000   119.0000    46.0000 
 51 4018      3017     3008.0  wm-rh-parsopercularis             94.8591     9.5686    74.0000   117.0000    43.0000 
 52 4019       954      993.0  wm-rh-parsorbitalis               90.6929     8.7930    70.0000   114.0000    44.0000 
 53 4020      3130     3135.9  wm-rh-parstriangularis            91.5815     9.2004    70.0000   114.0000    44.0000 
 54 4021      3137     3150.5  wm-rh-pericalcarine               91.6812    12.7667    10.0000   115.0000   105.0000 
 55 4022      7151     7531.8  wm-rh-postcentral                 92.5664     8.5786    72.0000   116.0000    44.0000 
 56 4023      3622     3676.9  wm-rh-posteriorcingulate         102.2134     9.8985    44.0000   122.0000    78.0000 
 57 4024     13793    13958.3  wm-rh-precentral                  93.8862     7.8620    72.0000   122.0000    50.0000 
 58 4025      9694     9825.3  wm-rh-precuneus                   99.5418     9.1746     9.0000   125.0000   116.0000 
 59 4026      1749     1763.0  wm-rh-rostralanteriorcingulate    99.7410    10.0699    41.0000   126.0000    85.0000 
 60 4027     10412    10587.6  wm-rh-rostralmiddlefrontal        96.3922     8.8409    73.0000   119.0000    46.0000 
 61 4028     16516    16872.1  wm-rh-superiorfrontal             96.8910     8.7479    70.0000   121.0000    51.0000 
 62 4029      9874    10137.0  wm-rh-superiorparietal            97.6193     8.7066    68.0000   123.0000    55.0000 
 63 4030      6389     6748.0  wm-rh-superiortemporal            93.9515     8.4048    70.0000   114.0000    44.0000 
 64 4031      8702     8785.0  wm-rh-supramarginal               95.8069     9.7486    69.0000   119.0000    50.0000 
 65 4032       321      347.0  wm-rh-frontalpole                 97.2087     7.2648    83.0000   124.0000    41.0000 
 66 4033       283      349.2  wm-rh-temporalpole                84.5760     5.2447    73.0000    99.0000    26.0000 
 67 4034       504      528.2  wm-rh-transversetemporal          94.7282     5.8503    82.0000   112.0000    30.0000 
 68 4035      8019     8162.4  wm-rh-insula                      96.7081     9.5681    25.0000   118.0000    93.0000 
 69 5001     24731    24397.5  Left-UnsegmentedWhiteMatter       98.7913    12.6531    23.0000   121.0000    98.0000 
 70 5002     25368    24853.5  Right-UnsegmentedWhiteMatter      97.1827    13.2255    14.0000   124.0000   110.0000 
