# Supplementary material for: Computer assisted diagnosis of Alzheimer’s disease using statistical likelihood-ratio test
Source: PLoS One. 2023 Feb 17;18(2):e0279574. doi: 10.1371/journal.pone.0279574 (PMC9937475; doi:10.1371/journal.pone.0279574)
Supplement: S3 File — (ZIP) [file pone.0279574.s003.zip › AD_Results_MIRIAD/miriad_198_1/stats/aseg.stats]

# Title Segmentation Statistics 
# 
# generating_program mri_segstats
# cvs_version $Id: mri_segstats.c,v 1.121 2016/05/31 17:27:11 greve Exp $
# cmdline mri_segstats --seg mri/aseg.mgz --sum stats/aseg.stats --pv mri/norm.mgz --empty --brainmask mri/brainmask.mgz --brain-vol-from-seg --excludeid 0 --excl-ctxgmwm --supratent --subcortgray --in mri/norm.mgz --in-intensity-name norm --in-intensity-units MR --etiv --surf-wm-vol --surf-ctx-vol --totalgray --euler --ctab /home/span/acad/xzheng/freesurfer/ASegStatsLUT.txt --subject miriad_198_AD_F_01_MR_1 
# sysname  Linux
# hostname ada
# machine  x86_64
# user     xzheng
# anatomy_type volume
# 
# SUBJECTS_DIR /home/span/acad/xzheng/freesurfer/subjects
# subjectname miriad_198_AD_F_01_MR_1
# Measure BrainSeg, BrainSegVol, Brain Segmentation Volume, 921865.000000, mm^3
# Measure BrainSegNotVent, BrainSegVolNotVent, Brain Segmentation Volume Without Ventricles, 877802.000000, mm^3
# Measure BrainSegNotVentSurf, BrainSegVolNotVentSurf, Brain Segmentation Volume Without Ventricles from Surf, 876927.848146, mm^3
# Measure VentricleChoroidVol, VentricleChoroidVol, Volume of ventricles and choroid plexus, 39260.000000, mm^3
# Measure lhCortex, lhCortexVol, Left hemisphere cortical gray matter volume, 175844.138420, mm^3
# Measure rhCortex, rhCortexVol, Right hemisphere cortical gray matter volume, 167747.128953, mm^3
# Measure Cortex, CortexVol, Total cortical gray matter volume, 343591.267373, mm^3
# Measure lhCerebralWhiteMatter, lhCerebralWhiteMatterVol, Left hemisphere cerebral white matter volume, 192569.634687, mm^3
# Measure rhCerebralWhiteMatter, rhCerebralWhiteMatterVol, Right hemisphere cerebral white matter volume, 183891.946087, mm^3
# Measure CerebralWhiteMatter, CerebralWhiteMatterVol, Total cerebral white matter volume, 376461.580774, mm^3
# Measure SubCortGray, SubCortGrayVol, Subcortical gray matter volume, 39544.000000, mm^3
# Measure TotalGray, TotalGrayVol, Total gray matter volume, 478308.267373, mm^3
# Measure SupraTentorial, SupraTentorialVol, Supratentorial volume, 801819.848146, mm^3
# Measure SupraTentorialNotVent, SupraTentorialVolNotVent, Supratentorial volume, 762559.848146, mm^3
# Measure SupraTentorialNotVentVox, SupraTentorialVolNotVentVox, Supratentorial volume voxel count, 760285.000000, mm^3
# Measure Mask, MaskVol, Mask Volume, 1412847.000000, mm^3
# Measure BrainSegVol-to-eTIV, BrainSegVol-to-eTIV, Ratio of BrainSegVol to eTIV, 0.642132, unitless
# Measure MaskVol-to-eTIV, MaskVol-to-eTIV, Ratio of MaskVol to eTIV, 0.984129, unitless
# Measure lhSurfaceHoles, lhSurfaceHoles, Number of defect holes in lh surfaces prior to fixing, 18, unitless
# Measure rhSurfaceHoles, rhSurfaceHoles, Number of defect holes in rh surfaces prior to fixing, 17, unitless
# Measure SurfaceHoles, SurfaceHoles, Total number of defect holes in surfaces prior to fixing, 35, unitless
# Measure EstimatedTotalIntraCranialVol, eTIV, Estimated Total Intracranial Volume, 1435631.700483, mm^3
# SegVolFile mri/aseg.mgz 
# SegVolFileTimeStamp  2019/12/21 05:57:23 
# ColorTable /home/span/acad/xzheng/freesurfer/ASegStatsLUT.txt 
# ColorTableTimeStamp 2017/01/19 09:00:02 
# InVolFile  mri/norm.mgz 
# InVolFileTimeStamp  2019/12/20 23:08:53 
# InVolFrame 0 
# PVVolFile  mri/norm.mgz 
# PVVolFileTimeStamp  2019/12/20 23:08:53 
# Excluding Cortical Gray and White Matter
# ExcludeSegId 0 2 3 41 42 
# VoxelVolume_mm3 1 
# TableCol  1 ColHeader Index 
# TableCol  1 FieldName Index 
# TableCol  1 Units     NA 
# TableCol  2 ColHeader SegId 
# TableCol  2 FieldName Segmentation Id
# TableCol  2 Units     NA
# TableCol  3 ColHeader NVoxels 
# TableCol  3 FieldName Number of Voxels
# TableCol  3 Units     unitless
# TableCol  4 ColHeader Volume_mm3
# TableCol  4 FieldName Volume
# TableCol  4 Units     mm^3
# TableCol  5 ColHeader StructName
# TableCol  5 FieldName Structure Name
# TableCol  5 Units     NA
# TableCol  6 ColHeader normMean 
# TableCol  6 FieldName Intensity normMean
# TableCol  6 Units     MR
# TableCol  7 ColHeader normStdDev
# TableCol  7 FieldName Itensity normStdDev
# TableCol  7 Units     MR
# TableCol  8 ColHeader normMin
# TableCol  8 FieldName Intensity normMin
# TableCol  8 Units     MR
# TableCol  9 ColHeader normMax
# TableCol  9 FieldName Intensity normMax
# TableCol  9 Units     MR
# TableCol 10 ColHeader normRange
# TableCol 10 FieldName Intensity normRange
# TableCol 10 Units     MR
# NRows 45 
# NTableCols 10 
# ColHeaders  Index SegId NVoxels Volume_mm3 StructName normMean normStdDev normMin normMax normRange  
  1   4     17166    17374.4  Left-Lateral-Ventricle            23.3676    11.2107     3.0000    90.0000    87.0000 
  2   5       641      671.7  Left-Inf-Lat-Vent                 39.7254    13.2895    11.0000    80.0000    69.0000 
  3   7     10926    11446.5  Left-Cerebellum-White-Matter      82.9670     6.5709    38.0000   103.0000    65.0000 
  4   8     46957    46756.1  Left-Cerebellum-Cortex            58.8168    10.4899     5.0000    92.0000    87.0000 
  5  10      5631     5343.6  Left-Thalamus-Proper              87.5718    10.5840    24.0000   108.0000    84.0000 
  6  11      2201     2111.1  Left-Caudate                      76.8264    10.4629    26.0000   105.0000    79.0000 
  7  12      3642     3641.8  Left-Putamen                      84.3325     6.0727    20.0000   100.0000    80.0000 
  8  13      1565     1568.1  Left-Pallidum                     95.4038     7.2624    62.0000   113.0000    51.0000 
  9  14      1685     1704.1  3rd-Ventricle                     24.0635    11.4097     3.0000    70.0000    67.0000 
 10  15      1112     1229.0  4th-Ventricle                     33.0639    11.7235    11.0000    74.0000    63.0000 
 11  16     16135    16264.1  Brain-Stem                        84.0062    10.7616    19.0000   108.0000    89.0000 
 12  17      2722     2517.0  Left-Hippocampus                  68.1804     9.1378    22.0000    95.0000    73.0000 
 13  18       756      711.8  Left-Amygdala                     70.9220     6.6051    40.0000    90.0000    50.0000 
 14  24      2007     1871.2  CSF                               33.9726    12.7851    11.0000    89.0000    78.0000 
 15  26       246      225.4  Left-Accumbens-area               76.1016     8.4222    40.0000    89.0000    49.0000 
 16  28      3139     3058.2  Left-VentralDC                    92.0685    11.2533    36.0000   116.0000    80.0000 
 17  30        23       29.8  Left-vessel                       45.6957    18.4081    14.0000    70.0000    56.0000 
 18  31      1106     1025.6  Left-choroid-plexus               45.2432    11.0410    18.0000    79.0000    61.0000 
 19  43     18108    18164.5  Right-Lateral-Ventricle           21.8793    11.2562     4.0000    87.0000    83.0000 
 20  44      1137     1151.6  Right-Inf-Lat-Vent                32.5998    14.2690     3.0000    73.0000    70.0000 
 21  46     11202    11670.3  Right-Cerebellum-White-Matter     81.6980     6.2453    38.0000   104.0000    66.0000 
 22  47     46390    46311.8  Right-Cerebellum-Cortex           59.7313     9.7284     9.0000    88.0000    79.0000 
 23  49      5742     5387.8  Right-Thalamus-Proper             87.1900    11.0498    23.0000   111.0000    88.0000 
 24  50      2457     2364.7  Right-Caudate                     74.3704     9.7734    33.0000   104.0000    71.0000 
 25  51      3631     3539.9  Right-Putamen                     83.4079     5.6343    56.0000   103.0000    47.0000 
 26  52      1634     1585.1  Right-Pallidum                    92.6842     8.2694    57.0000   108.0000    51.0000 
 27  53      2187     2022.2  Right-Hippocampus                 67.2497     9.9775    20.0000    95.0000    75.0000 
 28  54       811      748.5  Right-Amygdala                    68.7004     9.8768    23.0000    91.0000    68.0000 
 29  58       332      268.2  Right-Accumbens-area              78.1687     7.6008    45.0000    91.0000    46.0000 
 30  60      2885     2702.0  Right-VentralDC                   90.1879    13.0073    23.0000   111.0000    88.0000 
 31  62         7       16.5  Right-vessel                      54.5714     6.9248    47.0000    66.0000    19.0000 
 32  63      1199     1099.8  Right-choroid-plexus              44.7681    11.2470    14.0000    75.0000    61.0000 
 33  72         0        0.0  5th-Ventricle                      0.0000     0.0000     0.0000     0.0000     0.0000 
 34  77      2045     1842.9  WM-hypointensities                69.3428    12.4044    36.0000   103.0000    67.0000 
 35  78         0        0.0  Left-WM-hypointensities            0.0000     0.0000     0.0000     0.0000     0.0000 
 36  79         0        0.0  Right-WM-hypointensities           0.0000     0.0000     0.0000     0.0000     0.0000 
 37  80         0        0.0  non-WM-hypointensities             0.0000     0.0000     0.0000     0.0000     0.0000 
 38  81         0        0.0  Left-non-WM-hypointensities        0.0000     0.0000     0.0000     0.0000     0.0000 
 39  82         0        0.0  Right-non-WM-hypointensities       0.0000     0.0000     0.0000     0.0000     0.0000 
 40  85       217      223.2  Optic-Chiasm                      73.4194    15.0051    36.0000   101.0000    65.0000 
 41 251       940      848.6  CC_Posterior                      94.9532    17.1521    40.0000   118.0000    78.0000 
 42 252       478      410.1  CC_Mid_Posterior                  89.5418    20.9748    36.0000   113.0000    77.0000 
 43 253       444      392.5  CC_Central                        92.2072    20.0267    44.0000   118.0000    74.0000 
 44 254       429      380.1  CC_Mid_Anterior                   89.0396    19.8676    41.0000   113.0000    72.0000 
 45 255       772      704.7  CC_Anterior                       91.8808    20.7642    27.0000   120.0000    93.0000 
