# Supplementary material for: Computer assisted diagnosis of Alzheimer’s disease using statistical likelihood-ratio test
Source: PLoS One. 2023 Feb 17;18(2):e0279574. doi: 10.1371/journal.pone.0279574 (PMC9937475; doi:10.1371/journal.pone.0279574)
Supplement: S3 File — (ZIP) [file pone.0279574.s003.zip › AD_Results_MIRIAD/miriad_198_1/stats/lh.aparc.a2009s.stats]

# Table of FreeSurfer cortical parcellation anatomical statistics 
# 
# CreationTime 2019/12/20-18:39:45-GMT
# generating_program mris_anatomical_stats
# cvs_version $Id: mris_anatomical_stats.c,v 1.79 2016/03/14 15:15:34 greve Exp $
# mrisurf.c-cvs_version $Id: mrisurf.c,v 1.781.2.6 2016/12/27 16:47:14 zkaufman Exp $
# cmdline mris_anatomical_stats -th3 -mgz -cortex ../label/lh.cortex.label -f ../stats/lh.aparc.a2009s.stats -b -a ../label/lh.aparc.a2009s.annot -c ../label/aparc.annot.a2009s.ctab miriad_198_AD_F_01_MR_1 lh white 
# sysname  Linux
# hostname ada
# machine  x86_64
# user     xzheng
# 
# SUBJECTS_DIR /home/span/acad/xzheng/freesurfer/subjects
# anatomy_type surface
# subjectname miriad_198_AD_F_01_MR_1
# hemi lh
# AnnotationFile ../label/lh.aparc.a2009s.annot
# AnnotationFileTimeStamp 2019/12/21 05:39:24
# Measure Cortex, NumVert, Number of Vertices, 104344, unitless
# Measure Cortex, WhiteSurfArea, White Surface Total Area, 68059.6, mm^2
# Measure Cortex, MeanThickness, Mean Thickness, 2.30346, mm
# Measure BrainSeg, BrainSegVol, Brain Segmentation Volume, 921865.000000, mm^3
# Measure BrainSegNotVent, BrainSegVolNotVent, Brain Segmentation Volume Without Ventricles, 877802.000000, mm^3
# Measure BrainSegNotVentSurf, BrainSegVolNotVentSurf, Brain Segmentation Volume Without Ventricles from Surf, 876927.848146, mm^3
# Measure Cortex, CortexVol Total cortical gray matter volume, 343591.267373, mm^3
# Measure SupraTentorial, SupraTentorialVol, Supratentorial volume, 801819.848146, mm^3
# Measure SupraTentorialNotVent, SupraTentorialVolNotVent, Supratentorial volume, 762559.848146, mm^3
# Measure EstimatedTotalIntraCranialVol, eTIV, Estimated Total Intracranial Volume, 1435631.700483, mm^3
# NTableCols 10
# TableCol  1 ColHeader StructName
# TableCol  1 FieldName Structure Name
# TableCol  1 Units     NA
# TableCol  2 ColHeader NumVert
# TableCol  2 FieldName Number of Vertices
# TableCol  2 Units     unitless
# TableCol  3 ColHeader SurfArea
# TableCol  3 FieldName Surface Area
# TableCol  3 Units     mm^2
# TableCol  4 ColHeader GrayVol
# TableCol  4 FieldName Gray Matter Volume
# TableCol  4 Units     mm^3
# TableCol  5 ColHeader ThickAvg 
# TableCol  5 FieldName Average Thickness
# TableCol  5 Units     mm
# TableCol  6 ColHeader ThickStd
# TableCol  6 FieldName Thickness StdDev
# TableCol  6 Units     mm 
# TableCol  7 ColHeader MeanCurv
# TableCol  7 FieldName Integrated Rectified Mean Curvature
# TableCol  7 Units     mm^-1
# TableCol  8 ColHeader GausCurv 
# TableCol  8 FieldName Integrated Rectified Gaussian Curvature
# TableCol  8 Units     mm^-2
# TableCol  9 ColHeader  FoldInd
# TableCol  9 FieldName  Folding Index 
# TableCol  9 Units      unitless 
# TableCol 10 ColHeader CurvInd
# TableCol 10 FieldName Intrinsic Curvature Index
# TableCol 10 Units     unitless
# ColHeaders StructName NumVert SurfArea GrayVol ThickAvg ThickStd MeanCurv GausCurv FoldInd CurvInd
G&S_frontomargin                          959    612   1219  1.879 0.534     0.136     0.031       12     1.3
G&S_occipital_inf                        1315    864   2220  2.305 0.554     0.145     0.044       21     2.5
G&S_paracentral                          1517    827   2241  2.240 0.500     0.112     0.033       18     2.1
G&S_subcentral                           1251    851   2351  2.438 0.549     0.132     0.029       14     1.4
G&S_transv_frontopol                      759    433   1288  2.224 0.597     0.143     0.046       13     1.5
G&S_cingul-Ant                           1673   1160   3166  2.561 0.668     0.122     0.030       15     1.9
G&S_cingul-Mid-Ant                       1129    788   1930  2.306 0.620     0.119     0.021        9     1.0
G&S_cingul-Mid-Post                      1120    793   2079  2.362 0.606     0.131     0.033       14     1.4
G_cingul-Post-dorsal                      443    301    985  2.613 0.402     0.143     0.036        6     0.6
G_cingul-Post-ventral                     246    155    411  2.434 0.789     0.114     0.025        3     0.2
G_cuneus                                 2071   1146   2515  1.905 0.484     0.135     0.036       27     3.2
G_front_inf-Opercular                    1057    691   2640  2.764 0.489     0.127     0.038       14     1.5
G_front_inf-Orbital                       373    248    921  2.613 0.492     0.153     0.041        7     0.7
G_front_inf-Triangul                      968    627   2223  2.616 0.557     0.139     0.036       13     1.4
G_front_middle                           3443   2076   6241  2.314 0.556     0.134     0.040       55     5.7
G_front_sup                              7215   4392  14656  2.677 0.622     0.128     0.038       92    10.8
G_Ins_lg&S_cent_ins                       497    315   1070  2.950 0.769     0.113     0.026        5     0.4
G_insular_short                           638    394   1878  3.527 0.694     0.101     0.029        6     0.7
G_occipital_middle                       1884   1184   4081  2.560 0.495     0.144     0.037       34     2.8
G_occipital_sup                          1378    794   2062  2.121 0.580     0.116     0.028       13     1.5
G_oc-temp_lat-fusifor                    1925   1262   4113  2.657 0.544     0.142     0.034       31     2.7
G_oc-temp_med-Lingual                    2691   1623   3753  1.978 0.532     0.131     0.033       36     3.7
G_oc-temp_med-Parahip                     983    634   1928  2.391 0.892     0.098     0.032        9     1.3
G_orbital                                2109   1335   4724  2.636 0.744     0.137     0.040       34     3.9
G_pariet_inf-Angular                     1885   1148   3551  2.377 0.539     0.139     0.039       30     3.0
G_pariet_inf-Supramar                    2251   1540   4810  2.509 0.479     0.146     0.037       32     3.2
G_parietal_sup                           3027   1862   4869  2.100 0.557     0.126     0.030       37     3.7
G_postcentral                            2306   1336   3482  2.132 0.572     0.124     0.032       30     3.0
G_precentral                             2419   1319   4801  2.697 0.590     0.106     0.031       23     3.3
G_precuneus                              2207   1387   4246  2.384 0.565     0.139     0.042       32     3.8
G_rectus                                 1000    639   1866  2.192 0.696     0.149     0.033       20     1.5
G_subcallosal                             891    560   1011  1.807 1.198     0.103     0.034       14     1.2
G_temp_sup-G_T_transv                     584    311    940  2.353 0.457     0.111     0.022        6     0.4
G_temp_sup-Lateral                       1628   1066   3946  2.771 0.543     0.143     0.035       25     2.4
G_temp_sup-Plan_polar                     513    385   1291  2.805 0.651     0.084     0.017        2     0.3
G_temp_sup-Plan_tempo                     727    529   1291  2.206 0.477     0.077     0.013        3     0.4
G_temporal_inf                           1700   1166   4709  2.829 0.849     0.158     0.047       35     3.6
G_temporal_middle                        1620   1083   4249  2.709 0.641     0.143     0.038       29     2.5
Lat_Fis-ant-Horizont                      308    221    446  2.120 0.395     0.100     0.015        2     0.2
Lat_Fis-ant-Vertical                      206    139    241  2.110 0.453     0.124     0.026        1     0.2
Lat_Fis-post                              967    671   1158  1.980 0.523     0.093     0.018        4     0.7
Pole_occipital                           1912   1109   2430  2.018 0.650     0.137     0.037       27     2.9
Pole_temporal                            1219    894   4238  3.119 0.768     0.170     0.060       29     3.1
S_calcarine                              1812   1318   2040  1.769 0.598     0.127     0.026       17     1.9
S_central                                2772   1996   3201  1.779 0.467     0.109     0.023       15     2.8
S_cingul-Marginalis                       903    650   1177  2.000 0.477     0.098     0.017        5     0.5
S_circular_insula_ant                     372    273    604  2.516 0.396     0.109     0.022        2     0.3
S_circular_insula_inf                    1441    972   1780  2.121 0.731     0.081     0.016        6     1.1
S_circular_insula_sup                    1566   1141   2140  2.215 0.474     0.088     0.012        5     0.9
S_collat_transv_ant                       751    541   1087  2.118 0.624     0.130     0.018        8     0.5
S_collat_transv_post                      458    327    561  2.353 0.691     0.168     0.036        8     0.6
S_front_inf                              1597   1104   2165  2.004 0.497     0.122     0.025       13     1.6
S_front_middle                           1049    698   1304  1.912 0.527     0.117     0.028       10     1.1
S_front_sup                              2282   1527   3297  2.334 0.593     0.103     0.025       14     2.3
S_interm_prim-Jensen                      165    111    155  1.677 0.340     0.137     0.030        2     0.2
S_intrapariet&P_trans                    2454   1608   3081  2.014 0.590     0.098     0.018       14     2.0
S_oc_middle&Lunatus                       881    608   1035  2.028 0.421     0.119     0.022        7     0.8
S_oc_sup&transversal                     1275    857   1517  1.898 0.431     0.101     0.016        7     0.8
S_occipital_ant                           581    428   1102  2.599 0.513     0.126     0.027        5     0.6
S_oc-temp_lat                             614    432   1074  2.363 0.548     0.095     0.014        4     0.3
S_oc-temp_med&Lingual                    1804   1356   2589  2.079 0.494     0.112     0.020       13     1.4
S_orbital_lateral                         311    201    328  1.925 0.469     0.154     0.035        4     0.5
S_orbital_med-olfact                      537    375    570  1.714 0.591     0.121     0.013        5     0.3
S_orbital-H_Shaped                       1234    788   2209  2.765 0.759     0.115     0.030        9     1.5
S_parieto_occipital                      2071   1362   2584  2.122 0.663     0.108     0.021       15     1.9
S_pericallosal                           1096    675    889  1.886 1.053     0.148     0.065       30     1.5
S_postcentral                            2683   1772   3637  2.100 0.558     0.116     0.023       21     2.6
S_precentral-inf-part                    1234    847   1753  2.247 0.584     0.123     0.028       11     1.3
S_precentral-sup-part                    1229    840   1668  2.277 0.563     0.122     0.027       10     1.5
S_suborbital                              639    435    995  2.462 0.881     0.108     0.018        4     0.5
S_subparietal                             624    445    879  2.125 0.443     0.137     0.033        5     0.9
S_temporal_inf                            869    641   1403  2.378 0.701     0.119     0.022        6     0.7
S_temporal_sup                           3721   2637   5454  2.153 0.507     0.099     0.018       24     2.4
S_temporal_transverse                     305    224    348  1.777 0.435     0.112     0.018        2     0.2
