# Supplementary material for: Computer assisted diagnosis of Alzheimer’s disease using statistical likelihood-ratio test
Source: PLoS One. 2023 Feb 17;18(2):e0279574. doi: 10.1371/journal.pone.0279574 (PMC9937475; doi:10.1371/journal.pone.0279574)
Supplement: S3 File — (ZIP) [file pone.0279574.s003.zip › AD_Results_MIRIAD/miriad_198_1/stats/lh.aparc.DKTatlas.stats]

# Table of FreeSurfer cortical parcellation anatomical statistics 
# 
# CreationTime 2019/12/20-18:44:02-GMT
# generating_program mris_anatomical_stats
# cvs_version $Id: mris_anatomical_stats.c,v 1.79 2016/03/14 15:15:34 greve Exp $
# mrisurf.c-cvs_version $Id: mrisurf.c,v 1.781.2.6 2016/12/27 16:47:14 zkaufman Exp $
# cmdline mris_anatomical_stats -th3 -mgz -cortex ../label/lh.cortex.label -f ../stats/lh.aparc.DKTatlas.stats -b -a ../label/lh.aparc.DKTatlas.annot -c ../label/aparc.annot.DKTatlas.ctab miriad_198_AD_F_01_MR_1 lh white 
# sysname  Linux
# hostname ada
# machine  x86_64
# user     xzheng
# 
# SUBJECTS_DIR /home/span/acad/xzheng/freesurfer/subjects
# anatomy_type surface
# subjectname miriad_198_AD_F_01_MR_1
# hemi lh
# AnnotationFile ../label/lh.aparc.DKTatlas.annot
# AnnotationFileTimeStamp 2019/12/21 05:43:44
# Measure Cortex, NumVert, Number of Vertices, 104344, unitless
# Measure Cortex, WhiteSurfArea, White Surface Total Area, 68059.6, mm^2
# Measure Cortex, MeanThickness, Mean Thickness, 2.30346, mm
# Measure BrainSeg, BrainSegVol, Brain Segmentation Volume, 921865.000000, mm^3
# Measure BrainSegNotVent, BrainSegVolNotVent, Brain Segmentation Volume Without Ventricles, 877802.000000, mm^3
# Measure BrainSegNotVentSurf, BrainSegVolNotVentSurf, Brain Segmentation Volume Without Ventricles from Surf, 876927.848146, mm^3
# Measure Cortex, CortexVol Total cortical gray matter volume, 343591.267373, mm^3
# Measure SupraTentorial, SupraTentorialVol, Supratentorial volume, 801819.848146, mm^3
# Measure SupraTentorialNotVent, SupraTentorialVolNotVent, Supratentorial volume, 762559.848146, mm^3
# Measure EstimatedTotalIntraCranialVol, eTIV, Estimated Total Intracranial Volume, 1435631.700483, mm^3
# NTableCols 10
# TableCol  1 ColHeader StructName
# TableCol  1 FieldName Structure Name
# TableCol  1 Units     NA
# TableCol  2 ColHeader NumVert
# TableCol  2 FieldName Number of Vertices
# TableCol  2 Units     unitless
# TableCol  3 ColHeader SurfArea
# TableCol  3 FieldName Surface Area
# TableCol  3 Units     mm^2
# TableCol  4 ColHeader GrayVol
# TableCol  4 FieldName Gray Matter Volume
# TableCol  4 Units     mm^3
# TableCol  5 ColHeader ThickAvg 
# TableCol  5 FieldName Average Thickness
# TableCol  5 Units     mm
# TableCol  6 ColHeader ThickStd
# TableCol  6 FieldName Thickness StdDev
# TableCol  6 Units     mm 
# TableCol  7 ColHeader MeanCurv
# TableCol  7 FieldName Integrated Rectified Mean Curvature
# TableCol  7 Units     mm^-1
# TableCol  8 ColHeader GausCurv 
# TableCol  8 FieldName Integrated Rectified Gaussian Curvature
# TableCol  8 Units     mm^-2
# TableCol  9 ColHeader  FoldInd
# TableCol  9 FieldName  Folding Index 
# TableCol  9 Units      unitless 
# TableCol 10 ColHeader CurvInd
# TableCol 10 FieldName Intrinsic Curvature Index
# TableCol 10 Units     unitless
# ColHeaders StructName NumVert SurfArea GrayVol ThickAvg ThickStd MeanCurv GausCurv FoldInd CurvInd
caudalanteriorcingulate                  1228    818   2018  2.435 0.802     0.137     0.023       18     1.1
caudalmiddlefrontal                      2797   1752   4256  2.304 0.554     0.125     0.031       27     3.6
cuneus                                   2878   1720   3463  1.893 0.466     0.125     0.030       31     3.6
entorhinal                                461    300    977  2.351 0.984     0.114     0.051        5     1.0
fusiform                                 3849   2644   7248  2.503 0.596     0.133     0.027       50     4.2
inferiorparietal                         4952   3273   8179  2.238 0.543     0.124     0.029       56     5.5
inferiortemporal                         3104   2216   7580  2.661 0.822     0.146     0.040       50     5.1
isthmuscingulate                         1143    730   1625  2.181 0.784     0.114     0.025       12     1.0
lateraloccipital                         6523   4091   9936  2.206 0.593     0.134     0.034       89     9.2
lateralorbitofrontal                     3762   2422   6713  2.427 0.804     0.131     0.034       49     5.7
lingual                                  3850   2477   5221  1.971 0.526     0.126     0.029       46     4.6
medialorbitofrontal                      2268   1460   3442  2.052 0.908     0.123     0.030       37     2.8
middletemporal                           3882   2697   8528  2.533 0.697     0.123     0.032       51     5.1
parahippocampal                           821    578   1355  2.150 0.620     0.078     0.013        4     0.4
paracentral                              2255   1346   3520  2.411 0.523     0.105     0.024       16     2.2
parsopercularis                          1745   1147   3260  2.492 0.535     0.117     0.031       18     2.1
parsorbitalis                             935    641   2040  2.659 0.634     0.124     0.026       10     1.1
parstriangularis                         1909   1301   3506  2.302 0.594     0.128     0.030       20     2.3
pericalcarine                            1455    984   1394  1.561 0.404     0.136     0.035       17     2.0
postcentral                              6459   4124   9083  2.006 0.587     0.119     0.027       67     7.4
posteriorcingulate                       1459   1046   2532  2.199 0.643     0.161     0.066       32     2.7
precentral                               6490   4124  10961  2.423 0.612     0.111     0.027       54     7.5
precuneus                                4482   2951   7384  2.303 0.616     0.124     0.032       47     5.9
rostralanteriorcingulate                 1484    967   2760  2.567 0.973     0.135     0.034       19     2.1
rostralmiddlefrontal                     4386   2807   6863  2.167 0.627     0.132     0.036       57     6.4
superiorfrontal                         10438   6665  19405  2.499 0.653     0.123     0.035      122    14.5
superiorparietal                         6236   3940   9097  2.046 0.563     0.116     0.026       62     6.9
superiortemporal                         5701   3990  11385  2.424 0.715     0.108     0.023       52     5.1
supramarginal                            4123   2759   7279  2.380 0.531     0.131     0.032       45     5.3
transversetemporal                        707    376    995  2.286 0.427     0.098     0.018        5     0.5
insula                                   2562   1712   4889  2.732 0.873     0.096     0.022       17     2.2
