# Supplementary material for: Computer assisted diagnosis of Alzheimer’s disease using statistical likelihood-ratio test
Source: PLoS One. 2023 Feb 17;18(2):e0279574. doi: 10.1371/journal.pone.0279574 (PMC9937475; doi:10.1371/journal.pone.0279574)
Supplement: S3 File — (ZIP) [file pone.0279574.s003.zip › AD_Results_MIRIAD/miriad_198_1/stats/lh.aparc.pial.stats]

# Table of FreeSurfer cortical parcellation anatomical statistics 
# 
# CreationTime 2019/12/20-18:38:03-GMT
# generating_program mris_anatomical_stats
# cvs_version $Id: mris_anatomical_stats.c,v 1.79 2016/03/14 15:15:34 greve Exp $
# mrisurf.c-cvs_version $Id: mrisurf.c,v 1.781.2.6 2016/12/27 16:47:14 zkaufman Exp $
# cmdline mris_anatomical_stats -th3 -mgz -cortex ../label/lh.cortex.label -f ../stats/lh.aparc.pial.stats -b -a ../label/lh.aparc.annot -c ../label/aparc.annot.ctab miriad_198_AD_F_01_MR_1 lh pial 
# sysname  Linux
# hostname ada
# machine  x86_64
# user     xzheng
# 
# SUBJECTS_DIR /home/span/acad/xzheng/freesurfer/subjects
# anatomy_type surface
# subjectname miriad_198_AD_F_01_MR_1
# hemi lh
# AnnotationFile ../label/lh.aparc.annot
# AnnotationFileTimeStamp 2019/12/21 05:13:35
# Measure Cortex, NumVert, Number of Vertices, 104315, unitless
# Measure Cortex, PialSurfArea, Pial Surface Total Area, 82841.9, mm^2
# Measure Cortex, MeanThickness, Mean Thickness, 2.30339, mm
# Measure BrainSeg, BrainSegVol, Brain Segmentation Volume, 921865.000000, mm^3
# Measure BrainSegNotVent, BrainSegVolNotVent, Brain Segmentation Volume Without Ventricles, 877802.000000, mm^3
# Measure BrainSegNotVentSurf, BrainSegVolNotVentSurf, Brain Segmentation Volume Without Ventricles from Surf, 876927.848146, mm^3
# Measure Cortex, CortexVol Total cortical gray matter volume, 343591.267373, mm^3
# Measure SupraTentorial, SupraTentorialVol, Supratentorial volume, 801819.848146, mm^3
# Measure SupraTentorialNotVent, SupraTentorialVolNotVent, Supratentorial volume, 762559.848146, mm^3
# Measure EstimatedTotalIntraCranialVol, eTIV, Estimated Total Intracranial Volume, 1435631.700483, mm^3
# NTableCols 10
# TableCol  1 ColHeader StructName
# TableCol  1 FieldName Structure Name
# TableCol  1 Units     NA
# TableCol  2 ColHeader NumVert
# TableCol  2 FieldName Number of Vertices
# TableCol  2 Units     unitless
# TableCol  3 ColHeader SurfArea
# TableCol  3 FieldName Surface Area
# TableCol  3 Units     mm^2
# TableCol  4 ColHeader GrayVol
# TableCol  4 FieldName Gray Matter Volume
# TableCol  4 Units     mm^3
# TableCol  5 ColHeader ThickAvg 
# TableCol  5 FieldName Average Thickness
# TableCol  5 Units     mm
# TableCol  6 ColHeader ThickStd
# TableCol  6 FieldName Thickness StdDev
# TableCol  6 Units     mm 
# TableCol  7 ColHeader MeanCurv
# TableCol  7 FieldName Integrated Rectified Mean Curvature
# TableCol  7 Units     mm^-1
# TableCol  8 ColHeader GausCurv 
# TableCol  8 FieldName Integrated Rectified Gaussian Curvature
# TableCol  8 Units     mm^-2
# TableCol  9 ColHeader  FoldInd
# TableCol  9 FieldName  Folding Index 
# TableCol  9 Units      unitless 
# TableCol 10 ColHeader CurvInd
# TableCol 10 FieldName Intrinsic Curvature Index
# TableCol 10 Units     unitless
# ColHeaders StructName NumVert SurfArea GrayVol ThickAvg ThickStd MeanCurv GausCurv FoldInd CurvInd
bankssts                                  971    644   1503  2.255 0.315     0.087     0.014        6     0.5
caudalanteriorcingulate                   791    644   1403  2.578 0.903     0.155     0.033      160     1.0
caudalmiddlefrontal                      2639   1831   4058  2.306 0.557     0.117     0.027       35     3.0
cuneus                                   2203   1467   2454  1.825 0.430     0.111     0.022       34     2.0
entorhinal                                492    591   1156  2.399 0.988     0.142     0.029        3     0.7
fusiform                                 3975   3353   7617  2.500 0.615     0.142     0.031       58     5.3
inferiorparietal                         4913   3945   8187  2.252 0.539     0.133     0.024       54     5.0
inferiortemporal                         3093   3140   7598  2.680 0.824     0.172     0.037       48     5.3
isthmuscingulate                         1159    821   1633  2.164 0.778     0.126     0.030       33     1.4
lateraloccipital                         6570   4891   9993  2.207 0.593     0.123     0.027       80     7.5
lateralorbitofrontal                     3308   2656   6076  2.499 0.729     0.148     0.034       44     5.1
lingual                                  3819   2908   5206  1.978 0.526     0.123     0.026       58     4.5
medialorbitofrontal                      2532   2047   4176  2.248 0.817     0.137     0.028       29     3.1
middletemporal                           2906   3027   6619  2.557 0.714     0.162     0.030       36     3.8
parahippocampal                           777    691   1293  2.169 0.619     0.113     0.023        5     0.8
paracentral                              1891   1358   3015  2.401 0.530     0.113     0.023       16     1.9
parsopercularis                          1860   1556   3564  2.502 0.543     0.129     0.025       17     1.8
parsorbitalis                             833    857   2100  2.996 0.618     0.154     0.027        8     1.0
parstriangularis                         1602   1374   2939  2.317 0.576     0.147     0.025       17     1.7
pericalcarine                            1453    864   1397  1.582 0.425     0.113     0.028       18     1.7
postcentral                              5593   4307   7706  1.975 0.581     0.119     0.023       47     5.5
posteriorcingulate                       1260   1094   2251  2.189 0.681     0.166     0.040       37     2.3
precentral                               6581   4846  11035  2.418 0.614     0.105     0.023       60     6.2
precuneus                                4550   3367   7419  2.305 0.609     0.126     0.025       53     4.7
rostralanteriorcingulate                  922    825   1852  2.650 1.069     0.145     0.026        9     1.1
rostralmiddlefrontal                     6300   4906   9429  2.084 0.583     0.145     0.031       75     8.3
superiorfrontal                          9622   7551  17997  2.553 0.625     0.129     0.028       94    11.1
superiorparietal                         7662   5967  11281  2.054 0.571     0.125     0.025       74     7.5
superiortemporal                         4542   3838   8411  2.338 0.672     0.123     0.020       38     3.9
supramarginal                            4490   3577   7944  2.392 0.534     0.143     0.042      262    10.0
frontalpole                               385    376    723  2.333 0.565     0.163     0.028        3     0.5
temporalpole                              478    778   1869  3.201 0.754     0.217     0.038        4     0.8
transversetemporal                        727    547   1030  2.277 0.430     0.091     0.011        3     0.3
insula                                   3419   2201   5917  2.519 1.024     0.109     0.023       37     3.2
