# Supplementary material for: Computer assisted diagnosis of Alzheimer’s disease using statistical likelihood-ratio test
Source: PLoS One. 2023 Feb 17;18(2):e0279574. doi: 10.1371/journal.pone.0279574 (PMC9937475; doi:10.1371/journal.pone.0279574)
Supplement: S3 File — (ZIP) [file pone.0279574.s003.zip › AD_Results_MIRIAD/miriad_198_1/stats/lh.aparc.stats]

# Table of FreeSurfer cortical parcellation anatomical statistics 
# 
# CreationTime 2019/12/20-18:37:38-GMT
# generating_program mris_anatomical_stats
# cvs_version $Id: mris_anatomical_stats.c,v 1.79 2016/03/14 15:15:34 greve Exp $
# mrisurf.c-cvs_version $Id: mrisurf.c,v 1.781.2.6 2016/12/27 16:47:14 zkaufman Exp $
# cmdline mris_anatomical_stats -th3 -mgz -cortex ../label/lh.cortex.label -f ../stats/lh.aparc.stats -b -a ../label/lh.aparc.annot -c ../label/aparc.annot.ctab miriad_198_AD_F_01_MR_1 lh white 
# sysname  Linux
# hostname ada
# machine  x86_64
# user     xzheng
# 
# SUBJECTS_DIR /home/span/acad/xzheng/freesurfer/subjects
# anatomy_type surface
# subjectname miriad_198_AD_F_01_MR_1
# hemi lh
# AnnotationFile ../label/lh.aparc.annot
# AnnotationFileTimeStamp 2019/12/21 05:13:35
# Measure Cortex, NumVert, Number of Vertices, 104315, unitless
# Measure Cortex, WhiteSurfArea, White Surface Total Area, 68038.2, mm^2
# Measure Cortex, MeanThickness, Mean Thickness, 2.30339, mm
# Measure BrainSeg, BrainSegVol, Brain Segmentation Volume, 921865.000000, mm^3
# Measure BrainSegNotVent, BrainSegVolNotVent, Brain Segmentation Volume Without Ventricles, 877802.000000, mm^3
# Measure BrainSegNotVentSurf, BrainSegVolNotVentSurf, Brain Segmentation Volume Without Ventricles from Surf, 876927.848146, mm^3
# Measure Cortex, CortexVol Total cortical gray matter volume, 343591.267373, mm^3
# Measure SupraTentorial, SupraTentorialVol, Supratentorial volume, 801819.848146, mm^3
# Measure SupraTentorialNotVent, SupraTentorialVolNotVent, Supratentorial volume, 762559.848146, mm^3
# Measure EstimatedTotalIntraCranialVol, eTIV, Estimated Total Intracranial Volume, 1435631.700483, mm^3
# NTableCols 10
# TableCol  1 ColHeader StructName
# TableCol  1 FieldName Structure Name
# TableCol  1 Units     NA
# TableCol  2 ColHeader NumVert
# TableCol  2 FieldName Number of Vertices
# TableCol  2 Units     unitless
# TableCol  3 ColHeader SurfArea
# TableCol  3 FieldName Surface Area
# TableCol  3 Units     mm^2
# TableCol  4 ColHeader GrayVol
# TableCol  4 FieldName Gray Matter Volume
# TableCol  4 Units     mm^3
# TableCol  5 ColHeader ThickAvg 
# TableCol  5 FieldName Average Thickness
# TableCol  5 Units     mm
# TableCol  6 ColHeader ThickStd
# TableCol  6 FieldName Thickness StdDev
# TableCol  6 Units     mm 
# TableCol  7 ColHeader MeanCurv
# TableCol  7 FieldName Integrated Rectified Mean Curvature
# TableCol  7 Units     mm^-1
# TableCol  8 ColHeader GausCurv 
# TableCol  8 FieldName Integrated Rectified Gaussian Curvature
# TableCol  8 Units     mm^-2
# TableCol  9 ColHeader  FoldInd
# TableCol  9 FieldName  Folding Index 
# TableCol  9 Units      unitless 
# TableCol 10 ColHeader CurvInd
# TableCol 10 FieldName Intrinsic Curvature Index
# TableCol 10 Units     unitless
# ColHeaders StructName NumVert SurfArea GrayVol ThickAvg ThickStd MeanCurv GausCurv FoldInd CurvInd
bankssts                                  971    690   1503  2.255 0.315     0.080     0.012        3     0.4
caudalanteriorcingulate                   791    502   1403  2.578 0.903     0.137     0.021       14     0.6
caudalmiddlefrontal                      2639   1649   4058  2.306 0.557     0.121     0.030       26     3.0
cuneus                                   2203   1302   2454  1.825 0.430     0.127     0.031       24     3.0
entorhinal                                492    328   1156  2.399 0.988     0.108     0.046        5     0.9
fusiform                                 3975   2742   7617  2.500 0.615     0.134     0.029       54     4.6
inferiorparietal                         4913   3264   8187  2.252 0.539     0.123     0.028       54     5.4
inferiortemporal                         3093   2218   7598  2.680 0.824     0.145     0.038       48     5.0
isthmuscingulate                         1159    736   1633  2.164 0.778     0.112     0.024       12     1.0
lateraloccipital                         6570   4125   9993  2.207 0.593     0.135     0.035       90     9.2
lateralorbitofrontal                     3308   2166   6076  2.499 0.729     0.129     0.034       40     5.1
lingual                                  3819   2469   5206  1.978 0.526     0.126     0.029       46     4.6
medialorbitofrontal                      2532   1629   4176  2.248 0.817     0.120     0.026       32     2.7
middletemporal                           2906   2011   6619  2.557 0.714     0.132     0.034       44     4.2
parahippocampal                           777    545   1293  2.169 0.619     0.079     0.013        4     0.3
paracentral                              1891   1140   3015  2.401 0.530     0.107     0.025       14     1.9
parsopercularis                          1860   1230   3564  2.502 0.543     0.116     0.030       18     2.1
parsorbitalis                             833    547   2100  2.996 0.618     0.136     0.031       11     1.1
parstriangularis                         1602   1091   2939  2.317 0.576     0.123     0.027       16     1.8
pericalcarine                            1453    971   1397  1.582 0.425     0.136     0.035       18     2.0
postcentral                              5593   3551   7706  1.975 0.581     0.116     0.027       57     6.5
posteriorcingulate                       1260    903   2251  2.189 0.681     0.158     0.067       29     2.2
precentral                               6581   4173  11035  2.418 0.614     0.112     0.028       56     7.9
precuneus                                4550   3017   7419  2.305 0.609     0.125     0.031       48     5.8
rostralanteriorcingulate                  922    611   1852  2.650 1.069     0.124     0.033       11     1.3
rostralmiddlefrontal                     6300   4025   9429  2.084 0.583     0.134     0.037       87     9.6
superiorfrontal                          9622   6195  17997  2.553 0.625     0.123     0.033      103    12.8
superiorparietal                         7662   4834  11281  2.054 0.571     0.118     0.027       75     8.4
superiortemporal                         4542   3146   8411  2.338 0.672     0.107     0.021       39     4.1
supramarginal                            4490   2966   7944  2.392 0.534     0.131     0.032       51     5.7
frontalpole                               385    215    723  2.333 0.565     0.152     0.057        7     0.9
temporalpole                              478    360   1869  3.201 0.754     0.141     0.048        9     0.9
transversetemporal                        727    392   1030  2.277 0.430     0.099     0.018        5     0.5
insula                                   3419   2297   5917  2.519 1.024     0.103     0.025       31     3.5
