# Supplementary material for: Computer assisted diagnosis of Alzheimer’s disease using statistical likelihood-ratio test
Source: PLoS One. 2023 Feb 17;18(2):e0279574. doi: 10.1371/journal.pone.0279574 (PMC9937475; doi:10.1371/journal.pone.0279574)
Supplement: S3 File — (ZIP) [file pone.0279574.s003.zip › AD_Results_MIRIAD/miriad_198_1/stats/lh.BA_exvivo.stats]

# Table of FreeSurfer cortical parcellation anatomical statistics 
# 
# CreationTime 2019/12/20-19:13:04-GMT
# generating_program mris_anatomical_stats
# cvs_version $Id: mris_anatomical_stats.c,v 1.79 2016/03/14 15:15:34 greve Exp $
# mrisurf.c-cvs_version $Id: mrisurf.c,v 1.781.2.6 2016/12/27 16:47:14 zkaufman Exp $
# cmdline mris_anatomical_stats -th3 -mgz -f ../stats/lh.BA_exvivo.stats -b -a ./lh.BA_exvivo.annot -c ./BA_exvivo.ctab miriad_198_AD_F_01_MR_1 lh white 
# sysname  Linux
# hostname ada
# machine  x86_64
# user     xzheng
# 
# SUBJECTS_DIR /home/span/acad/xzheng/freesurfer/subjects
# anatomy_type surface
# subjectname miriad_198_AD_F_01_MR_1
# hemi lh
# AnnotationFile ./lh.BA_exvivo.annot
# AnnotationFileTimeStamp 2019/12/21 06:12:58
# Measure Cortex, NumVert, Number of Vertices, 111557, unitless
# Measure Cortex, WhiteSurfArea, White Surface Total Area, 72800.5, mm^2
# Measure BrainSeg, BrainSegVol, Brain Segmentation Volume, 921865.000000, mm^3
# Measure BrainSegNotVent, BrainSegVolNotVent, Brain Segmentation Volume Without Ventricles, 877802.000000, mm^3
# Measure BrainSegNotVentSurf, BrainSegVolNotVentSurf, Brain Segmentation Volume Without Ventricles from Surf, 876927.848146, mm^3
# Measure Cortex, CortexVol Total cortical gray matter volume, 343591.267373, mm^3
# Measure SupraTentorial, SupraTentorialVol, Supratentorial volume, 801819.848146, mm^3
# Measure SupraTentorialNotVent, SupraTentorialVolNotVent, Supratentorial volume, 762559.848146, mm^3
# Measure EstimatedTotalIntraCranialVol, eTIV, Estimated Total Intracranial Volume, 1435631.700483, mm^3
# NTableCols 10
# TableCol  1 ColHeader StructName
# TableCol  1 FieldName Structure Name
# TableCol  1 Units     NA
# TableCol  2 ColHeader NumVert
# TableCol  2 FieldName Number of Vertices
# TableCol  2 Units     unitless
# TableCol  3 ColHeader SurfArea
# TableCol  3 FieldName Surface Area
# TableCol  3 Units     mm^2
# TableCol  4 ColHeader GrayVol
# TableCol  4 FieldName Gray Matter Volume
# TableCol  4 Units     mm^3
# TableCol  5 ColHeader ThickAvg 
# TableCol  5 FieldName Average Thickness
# TableCol  5 Units     mm
# TableCol  6 ColHeader ThickStd
# TableCol  6 FieldName Thickness StdDev
# TableCol  6 Units     mm 
# TableCol  7 ColHeader MeanCurv
# TableCol  7 FieldName Integrated Rectified Mean Curvature
# TableCol  7 Units     mm^-1
# TableCol  8 ColHeader GausCurv 
# TableCol  8 FieldName Integrated Rectified Gaussian Curvature
# TableCol  8 Units     mm^-2
# TableCol  9 ColHeader  FoldInd
# TableCol  9 FieldName  Folding Index 
# TableCol  9 Units      unitless 
# TableCol 10 ColHeader CurvInd
# TableCol 10 FieldName Intrinsic Curvature Index
# TableCol 10 Units     unitless
# ColHeaders StructName NumVert SurfArea GrayVol ThickAvg ThickStd MeanCurv GausCurv FoldInd CurvInd
BA1_exvivo                               1060    577   1565  2.159 0.547     0.122     0.032       13     1.3
BA2_exvivo                               3597   2356   5530  2.166 0.581     0.122     0.026       36     3.8
BA3a_exvivo                               960    673    905  1.652 0.384     0.127     0.029        7     1.0
BA3b_exvivo                              2065   1333   2654  1.812 0.520     0.114     0.028       21     2.5
BA4a_exvivo                              1446    855   2500  2.504 0.517     0.107     0.029       10     1.9
BA4p_exvivo                              1110    782   1741  2.247 0.463     0.103     0.024        6     1.1
BA6_exvivo                               8566   5198  15601  2.577 0.612     0.114     0.031       83    11.0
BA44_exvivo                              1793   1179   3552  2.529 0.583     0.122     0.031       20     2.1
BA45_exvivo                              2314   1562   4203  2.287 0.614     0.135     0.035       27     3.3
V1_exvivo                                2777   1769   3029  1.688 0.465     0.129     0.031       32     3.9
V2_exvivo                                7241   4415   9356  2.002 0.575     0.131     0.035       90    10.1
MT_exvivo                                1531   1066   3076  2.505 0.577     0.139     0.032       21     1.8
perirhinal_exvivo                         482    291    952  2.549 0.651     0.118     0.047        6     1.0
entorhinal_exvivo                         486    359   1153  2.345 1.027     0.100     0.033        5     0.6
