# Supplementary material for: Computer assisted diagnosis of Alzheimer’s disease using statistical likelihood-ratio test
Source: PLoS One. 2023 Feb 17;18(2):e0279574. doi: 10.1371/journal.pone.0279574 (PMC9937475; doi:10.1371/journal.pone.0279574)
Supplement: S3 File — (ZIP) [file pone.0279574.s003.zip › AD_Results_MIRIAD/miriad_198_1/stats/lh.BA_exvivo.thresh.stats]

# Table of FreeSurfer cortical parcellation anatomical statistics 
# 
# CreationTime 2019/12/20-19:13:22-GMT
# generating_program mris_anatomical_stats
# cvs_version $Id: mris_anatomical_stats.c,v 1.79 2016/03/14 15:15:34 greve Exp $
# mrisurf.c-cvs_version $Id: mrisurf.c,v 1.781.2.6 2016/12/27 16:47:14 zkaufman Exp $
# cmdline mris_anatomical_stats -th3 -mgz -f ../stats/lh.BA_exvivo.thresh.stats -b -a ./lh.BA_exvivo.thresh.annot -c ./BA_exvivo.thresh.ctab miriad_198_AD_F_01_MR_1 lh white 
# sysname  Linux
# hostname ada
# machine  x86_64
# user     xzheng
# 
# SUBJECTS_DIR /home/span/acad/xzheng/freesurfer/subjects
# anatomy_type surface
# subjectname miriad_198_AD_F_01_MR_1
# hemi lh
# AnnotationFile ./lh.BA_exvivo.thresh.annot
# AnnotationFileTimeStamp 2019/12/21 06:12:59
# Measure Cortex, NumVert, Number of Vertices, 111557, unitless
# Measure Cortex, WhiteSurfArea, White Surface Total Area, 72800.5, mm^2
# Measure BrainSeg, BrainSegVol, Brain Segmentation Volume, 921865.000000, mm^3
# Measure BrainSegNotVent, BrainSegVolNotVent, Brain Segmentation Volume Without Ventricles, 877802.000000, mm^3
# Measure BrainSegNotVentSurf, BrainSegVolNotVentSurf, Brain Segmentation Volume Without Ventricles from Surf, 876927.848146, mm^3
# Measure Cortex, CortexVol Total cortical gray matter volume, 343591.267373, mm^3
# Measure SupraTentorial, SupraTentorialVol, Supratentorial volume, 801819.848146, mm^3
# Measure SupraTentorialNotVent, SupraTentorialVolNotVent, Supratentorial volume, 762559.848146, mm^3
# Measure EstimatedTotalIntraCranialVol, eTIV, Estimated Total Intracranial Volume, 1435631.700483, mm^3
# NTableCols 10
# TableCol  1 ColHeader StructName
# TableCol  1 FieldName Structure Name
# TableCol  1 Units     NA
# TableCol  2 ColHeader NumVert
# TableCol  2 FieldName Number of Vertices
# TableCol  2 Units     unitless
# TableCol  3 ColHeader SurfArea
# TableCol  3 FieldName Surface Area
# TableCol  3 Units     mm^2
# TableCol  4 ColHeader GrayVol
# TableCol  4 FieldName Gray Matter Volume
# TableCol  4 Units     mm^3
# TableCol  5 ColHeader ThickAvg 
# TableCol  5 FieldName Average Thickness
# TableCol  5 Units     mm
# TableCol  6 ColHeader ThickStd
# TableCol  6 FieldName Thickness StdDev
# TableCol  6 Units     mm 
# TableCol  7 ColHeader MeanCurv
# TableCol  7 FieldName Integrated Rectified Mean Curvature
# TableCol  7 Units     mm^-1
# TableCol  8 ColHeader GausCurv 
# TableCol  8 FieldName Integrated Rectified Gaussian Curvature
# TableCol  8 Units     mm^-2
# TableCol  9 ColHeader  FoldInd
# TableCol  9 FieldName  Folding Index 
# TableCol  9 Units      unitless 
# TableCol 10 ColHeader CurvInd
# TableCol 10 FieldName Intrinsic Curvature Index
# TableCol 10 Units     unitless
# ColHeaders StructName NumVert SurfArea GrayVol ThickAvg ThickStd MeanCurv GausCurv FoldInd CurvInd
BA1_exvivo                                666    340   1019  2.208 0.500     0.126     0.032        9     0.8
BA2_exvivo                               1500    970   2170  2.055 0.602     0.120     0.025       15     1.6
BA3a_exvivo                               795    564    724  1.613 0.363     0.134     0.030        6     0.9
BA3b_exvivo                              1238    841   1338  1.539 0.313     0.094     0.022        7     1.2
BA4a_exvivo                              1374    844   2270  2.417 0.540     0.102     0.026        8     1.6
BA4p_exvivo                               938    659   1417  2.231 0.478     0.109     0.026        6     1.1
BA6_exvivo                               4950   2889   9124  2.660 0.586     0.110     0.032       50     6.5
BA44_exvivo                              1155    759   2399  2.552 0.618     0.134     0.035       15     1.6
BA45_exvivo                               948    646   2088  2.469 0.546     0.145     0.040       13     1.4
V1_exvivo                                2923   1855   3241  1.706 0.471     0.124     0.031       32     3.8
V2_exvivo                                3557   2119   4446  1.945 0.576     0.140     0.038       49     5.5
MT_exvivo                                 423    313    902  2.506 0.485     0.140     0.028        6     0.6
perirhinal_exvivo                         232    144    476  2.409 0.556     0.101     0.051        2     0.6
entorhinal_exvivo                         249    187    359  1.726 0.575     0.053     0.007        0     0.1
