# Supplementary material for: Computer assisted diagnosis of Alzheimer’s disease using statistical likelihood-ratio test
Source: PLoS One. 2023 Feb 17;18(2):e0279574. doi: 10.1371/journal.pone.0279574 (PMC9937475; doi:10.1371/journal.pone.0279574)
Supplement: S3 File — (ZIP) [file pone.0279574.s003.zip › AD_Results_MIRIAD/miriad_198_1/stats/lh.curv.stats]

Raw <mean> +- <std> (using 'lh.curv'):                -0.03992 +- 0.1773 
       Raw Min:                                       -1.95589 at vertex 100437  
       Raw Max:                                        1.71066 at vertex 74953   
       Raw Curvature Calculation Type:                discrete
       Raw Mean Vertex Separation (Whole Surface):     0.84276 +- 0.23029 mm
       Raw Total Surface Area:                     66596.91406 mm^2
       Raw Total Number of Vertices:                    111557
       Raw Average Vertex Area (Whole Surface):        0.59698 mm^2
       Raw Natural Surface Integral:               -1370.11572
       Raw Rectified Surface Integral:              8471.75195
       Raw Positive Surface Integral:               3550.81812
       Raw Negative Surface Integral:               4920.93408
       Raw Mean Natural Surface Integral:             -0.01228 across 111557 (100.00%) vertices
       Raw Mean Rectified Surface Integral:            0.07594 across 111557 (100.00%) vertices
       Raw Mean Positive Surface Integral:             0.06897 across 51484 (46.15%) vertices
       Raw Mean Negative Surface Integral:             0.08192 across 60073 (53.85%) vertices
       Raw AreaNorm Natural Surface Integral:         -0.02057 across 66596.992188 (100.00%) mm^2
       Raw AreaNorm Rectified Surface Integral:        0.12721 across 66596.992188 (100.00%) mm^2
       Raw AreaNorm Positive Surface Integral:         0.10665 across 33293.492188 (49.99%) mm^2
       Raw AreaNorm Negative Surface Integral:         0.14776 across 33303.527344 (50.01%) mm^2

Raw <mean> +- <std> (using 'lh.sulc'):                 0.00000 +- 5.2858 
       Raw Min:                                      -13.85821 at vertex 93889   
       Raw Max:                                       16.55154 at vertex 47334   
       Raw Curvature Calculation Type:                discrete
       Raw Mean Vertex Separation (Whole Surface):     0.84276 +- 0.23029 mm
       Raw Total Surface Area:                     66596.91406 mm^2
       Raw Total Number of Vertices:                    111557
       Raw Average Vertex Area (Whole Surface):        0.59698 mm^2
       Raw Natural Surface Integral:               26980.00391
       Raw Rectified Surface Integral:            287493.65625
       Raw Positive Surface Integral:             157236.82812
       Raw Negative Surface Integral:             130256.83594
       Raw Mean Natural Surface Integral:              0.24185 across 111557 (100.00%) vertices
       Raw Mean Rectified Surface Integral:            2.57710 across 111557 (100.00%) vertices
       Raw Mean Positive Surface Integral:             3.02222 across 52027 (46.64%) vertices
       Raw Mean Negative Surface Integral:             2.18809 across 59530 (53.36%) vertices
       Raw AreaNorm Natural Surface Integral:          0.40512 across 66596.992188 (100.00%) mm^2
       Raw AreaNorm Rectified Surface Integral:        4.31692 across 66596.992188 (100.00%) mm^2
       Raw AreaNorm Positive Surface Integral:         4.76910 across 32969.921875 (49.51%) mm^2
       Raw AreaNorm Negative Surface Integral:         3.87357 across 33627.070312 (50.49%) mm^2

K <mean> +- <std> (using 'lh.smoothwm'):               0.17975 +- 4.1900 mm^-2
         K Min:                                      -11.33434 at vertex 85701   
         K Max:                                      665.29877 at vertex 81588   
         K Curvature Calculation Type:                discrete
         K Mean Vertex Separation (Whole Surface):     0.84276 +- 0.23029 mm
         K Total Surface Area:                     66596.91406 mm^2
         K Total Number of Vertices:                    111557
         K Average Vertex Area (Whole Surface):        0.59698 mm^2
         K Natural Surface Integral:                  12.56639
         K Rectified Surface Integral:              4241.02490
         K Positive Surface Integral:               2126.79565
         K Negative Surface Integral:               2114.22925
         K Mean Natural Surface Integral:              0.00011 across 111557 (100.00%) vertices
         K Mean Rectified Surface Integral:            0.03802 across 111557 (100.00%) vertices
         K Mean Positive Surface Integral:             0.04382 across 48533 (43.51%) vertices
         K Mean Negative Surface Integral:             0.03355 across 63024 (56.49%) vertices
         K AreaNorm Natural Surface Integral:          0.00019 across 66596.992188 (100.00%) mm^2
         K AreaNorm Rectified Surface Integral:        0.06368 across 66596.992188 (100.00%) mm^2
         K AreaNorm Positive Surface Integral:         0.09641 across 22060.892578 (33.13%) mm^2
         K AreaNorm Negative Surface Integral:         0.04747 across 44536.050781 (66.87%) mm^2

H <mean> +- <std> (using 'lh.smoothwm'):              -0.06837 +- 0.7551 mm^-1
         H Min:                                      -27.44664 at vertex 64424   
         H Max:                                       54.41854 at vertex 111324  
         H Curvature Calculation Type:                discrete
         H Mean Vertex Separation (Whole Surface):     0.84276 +- 0.23029 mm
         H Total Surface Area:                     66596.91406 mm^2
         H Total Number of Vertices:                    111557
         H Average Vertex Area (Whole Surface):        0.59698 mm^2
         H Natural Surface Integral:               -1329.56787
         H Rectified Surface Integral:             11242.10547
         H Positive Surface Integral:               4956.26904
         H Negative Surface Integral:               6285.83691
         H Mean Natural Surface Integral:             -0.01192 across 111557 (100.00%) vertices
         H Mean Rectified Surface Integral:            0.10077 across 111557 (100.00%) vertices
         H Mean Positive Surface Integral:             0.09047 across 54781 (49.11%) vertices
         H Mean Negative Surface Integral:             0.11071 across 56776 (50.89%) vertices
         H AreaNorm Natural Surface Integral:         -0.01996 across 66596.992188 (100.00%) mm^2
         H AreaNorm Rectified Surface Integral:        0.16881 across 66596.992188 (100.00%) mm^2
         H AreaNorm Positive Surface Integral:         0.14103 across 35143.261719 (52.77%) mm^2
         H AreaNorm Negative Surface Integral:         0.19984 across 31453.861328 (47.23%) mm^2

k1 <mean> +- <std> (using 'lh.smoothwm'):             -0.14035 +- 1.3666 mm^-1
        k1 Min:                                      -45.90631 at vertex 64424   
        k1 Max:                                      108.47643 at vertex 111324  
        k1 Curvature Calculation Type:                discrete
        k1 Mean Vertex Separation (Whole Surface):     0.84276 +- 0.23029 mm
        k1 Total Surface Area:                     66596.91406 mm^2
        k1 Total Number of Vertices:                    111557
        k1 Average Vertex Area (Whole Surface):        0.59698 mm^2
        k1 Natural Surface Integral:               -3372.10620
        k1 Rectified Surface Integral:             25320.42969
        k1 Positive Surface Integral:              10974.16211
        k1 Negative Surface Integral:              14346.26855
        k1 Mean Natural Surface Integral:             -0.03023 across 111557 (100.00%) vertices
        k1 Mean Rectified Surface Integral:            0.22697 across 111557 (100.00%) vertices
        k1 Mean Positive Surface Integral:             0.20033 across 54781 (49.11%) vertices
        k1 Mean Negative Surface Integral:             0.25268 across 56776 (50.89%) vertices
        k1 AreaNorm Natural Surface Integral:         -0.05063 across 66596.992188 (100.00%) mm^2
        k1 AreaNorm Rectified Surface Integral:        0.38020 across 66596.992188 (100.00%) mm^2
        k1 AreaNorm Positive Surface Integral:         0.31227 across 35143.261719 (52.77%) mm^2
        k1 AreaNorm Negative Surface Integral:         0.45611 across 31453.861328 (47.23%) mm^2

k2 <mean> +- <std> (using 'lh.smoothwm'):              0.00361 +- 0.2296 mm^-1
        k2 Min:                                       -8.98697 at vertex 64424   
        k2 Max:                                       12.90124 at vertex 62922   
        k2 Curvature Calculation Type:                discrete
        k2 Mean Vertex Separation (Whole Surface):     0.84276 +- 0.23029 mm
        k2 Total Surface Area:                     66596.91406 mm^2
        k2 Total Number of Vertices:                    111557
        k2 Average Vertex Area (Whole Surface):        0.59698 mm^2
        k2 Natural Surface Integral:                 712.97058
        k2 Rectified Surface Integral:              6750.53369
        k2 Positive Surface Integral:               3731.75220
        k2 Negative Surface Integral:               3018.78174
        k2 Mean Natural Surface Integral:              0.00639 across 111557 (100.00%) vertices
        k2 Mean Rectified Surface Integral:            0.06051 across 111557 (100.00%) vertices
        k2 Mean Positive Surface Integral:             0.06243 across 59778 (53.59%) vertices
        k2 Mean Negative Surface Integral:             0.05830 across 51779 (46.41%) vertices
        k2 AreaNorm Natural Surface Integral:          0.01071 across 66596.992188 (100.00%) mm^2
        k2 AreaNorm Rectified Surface Integral:        0.10136 across 66596.992188 (100.00%) mm^2
        k2 AreaNorm Positive Surface Integral:         0.10463 across 35666.992188 (53.56%) mm^2
        k2 AreaNorm Negative Surface Integral:         0.09760 across 30930.072266 (46.44%) mm^2

S <mean> +- <std> (using 'lh.smoothwm'):               1.58062 +- 39.8895 mm^-2
         S Min:                                        0.00000 at vertex 511     
         S Max:                                    11689.02246 at vertex 111324  
         S Curvature Calculation Type:                discrete
         S Mean Vertex Separation (Whole Surface):     0.84276 +- 0.23029 mm
         S Total Surface Area:                     66596.91406 mm^2
         S Total Number of Vertices:                    111557
         S Average Vertex Area (Whole Surface):        0.59698 mm^2
         S Natural Surface Integral:               24618.08398
         S Rectified Surface Integral:             24618.08398
         S Positive Surface Integral:              24618.08398
         S Negative Surface Integral:                  0.00000
         S Mean Natural Surface Integral:              0.22068 across 111557 (100.00%) vertices
         S Mean Rectified Surface Integral:            0.22068 across 111557 (100.00%) vertices
         S Mean Positive Surface Integral:             0.22068 across 111557 (100.00%) vertices
         S Mean Negative Surface Integral:             0.00000 across 0 (00.00%) vertices
         S AreaNorm Natural Surface Integral:          0.36966 across 66596.992188 (100.00%) mm^2
         S AreaNorm Rectified Surface Integral:        0.36966 across 66596.992188 (100.00%) mm^2
         S AreaNorm Positive Surface Integral:         0.36966 across 66596.992188 (100.00%) mm^2
         S AreaNorm Negative Surface Integral:         0.00000 across 0.000000 (00.00%) mm^2

C <mean> +- <std> (using 'lh.smoothwm'):               0.44370 +- 0.8793 mm^-2
         C Min:                                        0.00000 at vertex 31312   
         C Max:                                       76.70484 at vertex 111324  
         C Curvature Calculation Type:                discrete
         C Mean Vertex Separation (Whole Surface):     0.84276 +- 0.23029 mm
         C Total Surface Area:                     66596.91406 mm^2
         C Total Number of Vertices:                    111557
         C Average Vertex Area (Whole Surface):        0.59698 mm^2
         C Natural Surface Integral:               18903.85156
         C Rectified Surface Integral:             18903.85156
         C Positive Surface Integral:              18903.85156
         C Negative Surface Integral:                  0.00000
         C Mean Natural Surface Integral:              0.16945 across 111557 (100.00%) vertices
         C Mean Rectified Surface Integral:            0.16945 across 111557 (100.00%) vertices
         C Mean Positive Surface Integral:             0.16945 across 111557 (100.00%) vertices
         C Mean Negative Surface Integral:             0.00000 across 0 (00.00%) vertices
         C AreaNorm Natural Surface Integral:          0.28385 across 66596.992188 (100.00%) mm^2
         C AreaNorm Rectified Surface Integral:        0.28385 across 66596.992188 (100.00%) mm^2
         C AreaNorm Positive Surface Integral:         0.28385 across 66596.992188 (100.00%) mm^2
         C AreaNorm Negative Surface Integral:         0.00000 across 0.000000 (00.00%) mm^2

BE <mean> +- <std> (using 'lh.smoothwm'):              1.94009 +- 43.8619 mm^-2
        BE Min:                                        0.00000 at vertex 31312   
        BE Max:                                    11767.26660 at vertex 111324  
        BE Curvature Calculation Type:                discrete
        BE Mean Vertex Separation (Whole Surface):     0.84276 +- 0.23029 mm
        BE Total Surface Area:                     66596.91406 mm^2
        BE Total Number of Vertices:                    111557
        BE Average Vertex Area (Whole Surface):        0.59698 mm^2
        BE Natural Surface Integral:               24642.68750
        BE Rectified Surface Integral:             24642.68750
        BE Positive Surface Integral:              24642.68750
        BE Negative Surface Integral:                  0.00000
        BE Mean Natural Surface Integral:              0.22090 across 111557 (100.00%) vertices
        BE Mean Rectified Surface Integral:            0.22090 across 111557 (100.00%) vertices
        BE Mean Positive Surface Integral:             0.22090 across 111557 (100.00%) vertices
        BE Mean Negative Surface Integral:             0.00000 across 0 (00.00%) vertices
        BE AreaNorm Natural Surface Integral:          0.37003 across 66596.992188 (100.00%) mm^2
        BE AreaNorm Rectified Surface Integral:        0.37003 across 66596.992188 (100.00%) mm^2
        BE AreaNorm Positive Surface Integral:         0.37003 across 66596.992188 (100.00%) mm^2
        BE AreaNorm Negative Surface Integral:         0.00000 across 0.000000 (00.00%) mm^2

FI <mean> +- <std> (using 'lh.smoothwm'):              1.64297 +- 41.3687 mm^-2
        FI Min:                                        0.00000 at vertex 511     
        FI Max:                                    11728.01465 at vertex 111324  
        FI Curvature Calculation Type:                discrete
        FI Mean Vertex Separation (Whole Surface):     0.84276 +- 0.23029 mm
        FI Total Surface Area:                     66596.91406 mm^2
        FI Total Number of Vertices:                    111557
        FI Average Vertex Area (Whole Surface):        0.59698 mm^2
        FI Natural Surface Integral:               19003.36719
        FI Rectified Surface Integral:             19003.36719
        FI Positive Surface Integral:              19003.36719
        FI Negative Surface Integral:                  0.00000
        FI Mean Natural Surface Integral:              0.17035 across 111557 (100.00%) vertices
        FI Mean Rectified Surface Integral:            0.17035 across 111557 (100.00%) vertices
        FI Mean Positive Surface Integral:             0.17035 across 111557 (100.00%) vertices
        FI Mean Negative Surface Integral:             0.00000 across 0 (00.00%) vertices
        FI AreaNorm Natural Surface Integral:          0.28535 across 66596.992188 (100.00%) mm^2
        FI AreaNorm Rectified Surface Integral:        0.28535 across 66596.992188 (100.00%) mm^2
        FI AreaNorm Positive Surface Integral:         0.28535 across 66596.992188 (100.00%) mm^2
        FI AreaNorm Negative Surface Integral:         0.00000 across 0.000000 (00.00%) mm^2

curv -- calculation type:                                discrete
curv -- Folding Index (FI):                            1512.23987
curv -- Intrinsic Curvature Index - positive (ICIp):    169.24503
curv -- Intrinsic Curvature Index - negative (ICIn):    168.24501
curv -- Intrinsic Curvature Index - natural  (ICIt):      1.00000

Mean across 10 curvatures: 5.5421e-01 +- 7.8392e-01
