# Supplementary material for: Computer assisted diagnosis of Alzheimer’s disease using statistical likelihood-ratio test
Source: PLoS One. 2023 Feb 17;18(2):e0279574. doi: 10.1371/journal.pone.0279574 (PMC9937475; doi:10.1371/journal.pone.0279574)
Supplement: S3 File — (ZIP) [file pone.0279574.s003.zip › AD_Results_MIRIAD/miriad_198_1/stats/lh.w-g.pct.stats]

# Title Segmentation Statistics 
# 
# generating_program mri_segstats
# cvs_version $Id: mri_segstats.c,v 1.121 2016/05/31 17:27:11 greve Exp $
# cmdline mri_segstats --in /home/span/acad/xzheng/freesurfer/subjects/miriad_198_AD_F_01_MR_1/surf/lh.w-g.pct.mgh --annot miriad_198_AD_F_01_MR_1 lh aparc --sum /home/span/acad/xzheng/freesurfer/subjects/miriad_198_AD_F_01_MR_1/stats/lh.w-g.pct.stats --snr 
# sysname  Linux
# hostname ada
# machine  x86_64
# user     xzheng
# anatomy_type surface
# 
# SUBJECTS_DIR /home/span/acad/xzheng/freesurfer/subjects
# subjectname miriad_198_AD_F_01_MR_1
# Annot miriad_198_AD_F_01_MR_1 lh aparc
# ColorTable /tmp/mri_segstats.tmp.miriad_198_AD_F_01_MR_1.lh.183.ctab 
# ColorTableTimeStamp 2019/12/21 05:44:49 
# InVolFile  /home/span/acad/xzheng/freesurfer/subjects/miriad_198_AD_F_01_MR_1/surf/lh.w-g.pct.mgh 
# InVolFileTimeStamp  2019/12/21 05:44:48 
# InVolFrame 0 
# Only reporting non-empty segmentations
# VertexArea_mm2 0.652586 
# TableCol  1 ColHeader Index 
# TableCol  1 FieldName Index 
# TableCol  1 Units     NA 
# TableCol  2 ColHeader SegId 
# TableCol  2 FieldName Segmentation Id
# TableCol  2 Units     NA
# TableCol  3 ColHeader NVertices 
# TableCol  3 FieldName Number of Vertices
# TableCol  3 Units     unitless
# TableCol  4 ColHeader Area_mm2
# TableCol  4 FieldName Area
# TableCol  4 Units     mm^2
# TableCol  5 ColHeader StructName
# TableCol  5 FieldName Structure Name
# TableCol  5 Units     NA
# TableCol  6 ColHeader Mean 
# TableCol  6 FieldName Intensity Mean
# TableCol  6 Units     unknown
# TableCol  7 ColHeader StdDev
# TableCol  7 FieldName Itensity StdDev
# TableCol  7 Units     unknown
# TableCol  8 ColHeader Min
# TableCol  8 FieldName Intensity Min
# TableCol  8 Units     unknown
# TableCol  9 ColHeader Max
# TableCol  9 FieldName Intensity Max
# TableCol  9 Units     unknown
# TableCol 10 ColHeader Range
# TableCol 10 FieldName Intensity Range
# TableCol 10 Units     unknown
# TableCol 11 ColHeader SNR
# TableCol 11 FieldName Intensity SNR
# TableCol 11 Units     none
# NRows 35 
# NTableCols 11 
# ColHeaders  Index SegId NVertices Area_mm2 StructName Mean StdDev Min Max Range SNR  
  1 1000      7239     4759.3  unknown                            0.0573     1.0221    -6.5513    26.6740    33.2253     0.0560 
  2 1001       971      690.1  bankssts                          25.4682     5.1243    12.0916    41.0658    28.9742     4.9701 
  3 1002       791      502.3  caudalanteriorcingulate           29.2291     6.5667     9.2465    52.9785    43.7320     4.4511 
  4 1003      2639     1648.9  caudalmiddlefrontal               19.4975     6.9471    -2.0758    39.2416    41.3174     2.8066 
  5 1005      2203     1301.5  cuneus                            18.1940     7.1569     1.5099    48.8905    47.3805     2.5422 
  6 1006       492      328.1  entorhinal                        18.3102     7.8068   -14.1525    39.1482    53.3008     2.3454 
  7 1007      3975     2741.8  fusiform                          24.1419     7.2428   -25.3246    45.0654    70.3900     3.3332 
  8 1008      4913     3263.8  inferiorparietal                  22.4212     6.2253     1.8466    44.4360    42.5895     3.6016 
  9 1009      3093     2218.5  inferiortemporal                  24.8244     8.2420    -6.9711    52.0999    59.0710     3.0119 
 10 1010      1159      735.6  isthmuscingulate                  21.9710     8.1630   -20.2678    45.7431    66.0109     2.6915 
 11 1011      6570     4125.1  lateraloccipital                  20.7682     7.1991    -6.3421    45.6548    51.9969     2.8849 
 12 1012      3308     2166.5  lateralorbitofrontal              23.5694     8.9797   -17.4838    63.2895    80.7733     2.6247 
 13 1013      3819     2469.3  lingual                           20.0238     8.0558   -73.1784    43.8264   117.0049     2.4856 
 14 1014      2532     1628.5  medialorbitofrontal               21.2687     9.4240   -32.8008    47.7990    80.5998     2.2569 
 15 1015      2906     2010.6  middletemporal                    23.8913     7.4030    -3.0142    49.2199    52.2341     3.2272 
 16 1016       777      545.2  parahippocampal                   25.3023     8.9379   -63.3029    48.3735   111.6764     2.8309 
 17 1017      1891     1140.3  paracentral                       18.1892     7.2262     0.8690    39.5579    38.6889     2.5171 
 18 1018      1860     1230.3  parsopercularis                   22.6285     6.6698     0.3102    41.9323    41.6220     3.3927 
 19 1019       833      547.3  parsorbitalis                     25.3916     8.5948     5.4833    56.7822    51.2989     2.9543 
 20 1020      1602     1091.0  parstriangularis                  22.2746     5.9766     3.7133    41.5257    37.8124     3.7270 
 21 1021      1453      970.9  pericalcarine                     18.1018     7.5377    -1.8156    43.6120    45.4276     2.4015 
 22 1022      5593     3550.8  postcentral                       18.5277     7.0131    -7.7146    46.3685    54.0831     2.6419 
 23 1023      1260      902.8  posteriorcingulate                24.9076     6.4887    -3.5459    41.8394    45.3853     3.8386 
 24 1024      6581     4173.1  precentral                        17.2897     7.1968   -13.2616    45.2391    58.5007     2.4024 
 25 1025      4550     3017.4  precuneus                         22.5845     6.9172   -44.2297    43.3411    87.5708     3.2650 
 26 1026       922      610.5  rostralanteriorcingulate          21.5818    11.5782   -42.3531    79.9930   122.3461     1.8640 
 27 1027      6300     4025.5  rostralmiddlefrontal              20.6764     8.5384   -15.0011    56.1928    71.1939     2.4216 
 28 1028      9622     6195.1  superiorfrontal                   21.0318     7.3492   -10.1699    47.5495    57.7194     2.8618 
 29 1029      7662     4834.4  superiorparietal                  20.7097     6.4428    -6.2845    53.3898    59.6743     3.2144 
 30 1030      4542     3146.3  superiortemporal                  23.0805     6.3041     4.0589    46.7953    42.7363     3.6612 
 31 1031      4490     2965.5  supramarginal                     21.5754     6.3503    -5.5430    45.6026    51.1456     3.3976 
 32 1032       385      215.4  frontalpole                       16.6095     8.3175   -11.3414    36.7267    48.0681     1.9969 
 33 1033       478      359.9  temporalpole                      24.7195     7.7022    -0.0336    43.6297    43.6633     3.2094 
 34 1034       727      391.7  transversetemporal                15.5129     4.2056     5.4004    29.3836    23.9832     3.6886 
 35 1035      3419     2297.3  insula                            21.4655     8.6449   -56.9986    60.4114   117.4100     2.4830 
