# Supplementary material for: Computer assisted diagnosis of Alzheimer’s disease using statistical likelihood-ratio test
Source: PLoS One. 2023 Feb 17;18(2):e0279574. doi: 10.1371/journal.pone.0279574 (PMC9937475; doi:10.1371/journal.pone.0279574)
Supplement: S3 File — (ZIP) [file pone.0279574.s003.zip › AD_Results_MIRIAD/miriad_198_1/stats/rh.aparc.a2009s.stats]

# Table of FreeSurfer cortical parcellation anatomical statistics 
# 
# CreationTime 2019/12/20-18:40:11-GMT
# generating_program mris_anatomical_stats
# cvs_version $Id: mris_anatomical_stats.c,v 1.79 2016/03/14 15:15:34 greve Exp $
# mrisurf.c-cvs_version $Id: mrisurf.c,v 1.781.2.6 2016/12/27 16:47:14 zkaufman Exp $
# cmdline mris_anatomical_stats -th3 -mgz -cortex ../label/rh.cortex.label -f ../stats/rh.aparc.a2009s.stats -b -a ../label/rh.aparc.a2009s.annot -c ../label/aparc.annot.a2009s.ctab miriad_198_AD_F_01_MR_1 rh white 
# sysname  Linux
# hostname ada
# machine  x86_64
# user     xzheng
# 
# SUBJECTS_DIR /home/span/acad/xzheng/freesurfer/subjects
# anatomy_type surface
# subjectname miriad_198_AD_F_01_MR_1
# hemi rh
# AnnotationFile ../label/rh.aparc.a2009s.annot
# AnnotationFileTimeStamp 2019/12/21 05:39:39
# Measure Cortex, NumVert, Number of Vertices, 102959, unitless
# Measure Cortex, WhiteSurfArea, White Surface Total Area, 66807.4, mm^2
# Measure Cortex, MeanThickness, Mean Thickness, 2.23345, mm
# Measure BrainSeg, BrainSegVol, Brain Segmentation Volume, 921865.000000, mm^3
# Measure BrainSegNotVent, BrainSegVolNotVent, Brain Segmentation Volume Without Ventricles, 877802.000000, mm^3
# Measure BrainSegNotVentSurf, BrainSegVolNotVentSurf, Brain Segmentation Volume Without Ventricles from Surf, 876927.848146, mm^3
# Measure Cortex, CortexVol Total cortical gray matter volume, 343591.267373, mm^3
# Measure SupraTentorial, SupraTentorialVol, Supratentorial volume, 801819.848146, mm^3
# Measure SupraTentorialNotVent, SupraTentorialVolNotVent, Supratentorial volume, 762559.848146, mm^3
# Measure EstimatedTotalIntraCranialVol, eTIV, Estimated Total Intracranial Volume, 1435631.700483, mm^3
# NTableCols 10
# TableCol  1 ColHeader StructName
# TableCol  1 FieldName Structure Name
# TableCol  1 Units     NA
# TableCol  2 ColHeader NumVert
# TableCol  2 FieldName Number of Vertices
# TableCol  2 Units     unitless
# TableCol  3 ColHeader SurfArea
# TableCol  3 FieldName Surface Area
# TableCol  3 Units     mm^2
# TableCol  4 ColHeader GrayVol
# TableCol  4 FieldName Gray Matter Volume
# TableCol  4 Units     mm^3
# TableCol  5 ColHeader ThickAvg 
# TableCol  5 FieldName Average Thickness
# TableCol  5 Units     mm
# TableCol  6 ColHeader ThickStd
# TableCol  6 FieldName Thickness StdDev
# TableCol  6 Units     mm 
# TableCol  7 ColHeader MeanCurv
# TableCol  7 FieldName Integrated Rectified Mean Curvature
# TableCol  7 Units     mm^-1
# TableCol  8 ColHeader GausCurv 
# TableCol  8 FieldName Integrated Rectified Gaussian Curvature
# TableCol  8 Units     mm^-2
# TableCol  9 ColHeader  FoldInd
# TableCol  9 FieldName  Folding Index 
# TableCol  9 Units      unitless 
# TableCol 10 ColHeader CurvInd
# TableCol 10 FieldName Intrinsic Curvature Index
# TableCol 10 Units     unitless
# ColHeaders StructName NumVert SurfArea GrayVol ThickAvg ThickStd MeanCurv GausCurv FoldInd CurvInd
G&S_frontomargin                          639    418   1116  2.177 0.569     0.147     0.038       11     1.0
G&S_occipital_inf                         994    685   1946  2.605 0.581     0.149     0.029       14     1.1
G&S_paracentral                          1299    677   1831  2.334 0.608     0.105     0.031       11     1.7
G&S_subcentral                            953    622   1959  2.614 0.479     0.129     0.030       11     1.2
G&S_transv_frontopol                      798    499   1485  2.265 0.645     0.151     0.044       14     1.3
G&S_cingul-Ant                           2914   1926   4338  2.263 0.671     0.124     0.027       34     3.1
G&S_cingul-Mid-Ant                       1198    793   1968  2.211 0.629     0.128     0.027       16     1.2
G&S_cingul-Mid-Post                      1100    785   1886  2.224 0.525     0.111     0.018        8     0.8
G_cingul-Post-dorsal                      446    279   1001  2.596 0.424     0.145     0.027        7     0.5
G_cingul-Post-ventral                     269    176    533  2.335 0.597     0.139     0.037        4     0.3
G_cuneus                                 2143   1199   2603  1.978 0.482     0.131     0.037       26     3.5
G_front_inf-Opercular                    1190    749   2386  2.419 0.558     0.132     0.034       16     1.5
G_front_inf-Orbital                       322    222    621  2.222 0.578     0.147     0.032        5     0.4
G_front_inf-Triangul                      887    554   1852  2.553 0.531     0.143     0.034       12     1.3
G_front_middle                           2739   1593   4844  2.289 0.536     0.126     0.042       42     4.7
G_front_sup                              6253   3745  11934  2.537 0.634     0.124     0.041       76    11.5
G_Ins_lg&S_cent_ins                       552    364   1123  2.753 0.648     0.105     0.027        5     0.6
G_insular_short                           515    318   1486  3.428 0.802     0.118     0.028        6     0.6
G_occipital_middle                       1810   1199   4095  2.572 0.545     0.147     0.043       33     2.9
G_occipital_sup                          1494    916   2022  1.890 0.599     0.121     0.031       16     1.8
G_oc-temp_lat-fusifor                    1328    864   2854  2.575 0.460     0.143     0.030       28     1.7
G_oc-temp_med-Lingual                    2337   1367   3476  2.030 0.589     0.125     0.031       31     3.0
G_oc-temp_med-Parahip                     887    574   1890  2.516 0.889     0.109     0.032       10     0.8
G_orbital                                2190   1416   4597  2.553 0.739     0.148     0.044       41     3.7
G_pariet_inf-Angular                     2559   1622   4721  2.265 0.576     0.159     0.056       59     6.2
G_pariet_inf-Supramar                    1816   1192   3491  2.452 0.573     0.137     0.036       23     2.6
G_parietal_sup                           2278   1432   3532  2.015 0.557     0.125     0.037       33     3.7
G_postcentral                            1694    958   2422  1.979 0.547     0.113     0.030       18     2.2
G_precentral                             2843   1568   5006  2.495 0.547     0.102     0.030       24     3.4
G_precuneus                              2174   1235   3615  2.182 0.615     0.128     0.045       34     3.6
G_rectus                                  856    531   1594  2.177 0.613     0.138     0.041       15     1.5
G_subcallosal                             421    266    463  1.868 0.997     0.071     0.028        2     0.2
G_temp_sup-G_T_transv                     290    148    510  2.530 0.426     0.075     0.015        2     0.1
G_temp_sup-Lateral                       1358    894   3421  2.801 0.583     0.138     0.035       20     1.9
G_temp_sup-Plan_polar                     869    613   1509  2.336 0.703     0.077     0.024        4     0.8
G_temp_sup-Plan_tempo                     551    373    998  2.267 0.456     0.100     0.017        5     0.4
G_temporal_inf                           1798   1268   5041  2.858 0.694     0.158     0.046       37     3.6
G_temporal_middle                        1825   1259   4985  2.800 0.588     0.137     0.032       33     2.5
Lat_Fis-ant-Horizont                      325    220    383  1.924 0.384     0.093     0.019        2     0.3
Lat_Fis-ant-Vertical                      268    198    368  2.036 0.504     0.126     0.024        2     0.3
Lat_Fis-post                             1040    751   1350  2.001 0.640     0.104     0.017        6     0.7
Pole_occipital                           3542   2005   4717  2.074 0.680     0.128     0.033       45     4.9
Pole_temporal                            1408    961   4746  3.221 0.817     0.153     0.045       26     2.7
S_calcarine                              2099   1439   2396  1.814 0.570     0.109     0.020       16     1.7
S_central                                2712   1940   3114  1.845 0.532     0.100     0.019       12     2.4
S_cingul-Marginalis                      1095    781   1407  1.924 0.436     0.085     0.010        4     0.5
S_circular_insula_ant                     409    289    583  2.284 0.386     0.101     0.018        2     0.3
S_circular_insula_inf                    1202    802   1432  1.994 0.529     0.064     0.008        3     0.5
S_circular_insula_sup                    1272    901   1668  2.042 0.526     0.088     0.013        4     0.8
S_collat_transv_ant                       763    511   1256  2.450 0.571     0.112     0.016        7     0.5
S_collat_transv_post                      286    202    396  2.140 0.520     0.119     0.017        2     0.2
S_front_inf                              1483   1004   2001  1.938 0.518     0.109     0.023       11     1.4
S_front_middle                           1446    986   1984  1.957 0.606     0.119     0.030       13     1.9
S_front_sup                              1856   1282   2856  2.179 0.648     0.094     0.020       10     1.5
S_interm_prim-Jensen                      341    244    328  1.532 0.231     0.122     0.015        2     0.3
S_intrapariet&P_trans                    3147   2174   3952  1.790 0.424     0.108     0.022       24     2.9
S_oc_middle&Lunatus                       721    501    874  1.988 0.425     0.110     0.019        4     0.6
S_oc_sup&transversal                     1496    987   1743  1.962 0.477     0.113     0.020       10     1.4
S_occipital_ant                           451    320    635  2.572 0.512     0.150     0.039        5     0.7
S_oc-temp_lat                             566    397   1028  2.451 0.699     0.123     0.020        4     0.4
S_oc-temp_med&Lingual                    1883   1387   2513  2.049 0.544     0.115     0.023       18     1.7
S_orbital_lateral                         332    235    508  2.196 0.548     0.147     0.038        4     0.6
S_orbital_med-olfact                      648    462    721  1.693 0.601     0.110     0.012        5     0.3
S_orbital-H_Shaped                       1058    689   1671  2.410 0.606     0.121     0.040       13     2.0
S_parieto_occipital                      2102   1377   2656  2.043 0.486     0.096     0.019       11     1.7
S_pericallosal                           1333    762   1073  1.928 1.002     0.133     0.025       29     1.0
S_postcentral                            1678   1153   1800  1.772 0.434     0.105     0.020       10     1.3
S_precentral-inf-part                    1209    814   1627  2.152 0.424     0.114     0.025        8     1.2
S_precentral-sup-part                    1444    974   1934  2.270 0.521     0.108     0.022        9     1.4
S_suborbital                              402    276    556  2.138 0.745     0.107     0.015        4     0.2
S_subparietal                             911    606   1160  1.981 0.426     0.118     0.028        8     0.9
S_temporal_inf                            909    643   1131  1.985 0.373     0.123     0.017        8     0.7
S_temporal_sup                           4377   3116   6350  2.155 0.473     0.098     0.016       22     3.0
S_temporal_transverse                     156    121    234  1.944 0.453     0.061     0.006        0     0.1
