# Supplementary material for: Computer assisted diagnosis of Alzheimer’s disease using statistical likelihood-ratio test
Source: PLoS One. 2023 Feb 17;18(2):e0279574. doi: 10.1371/journal.pone.0279574 (PMC9937475; doi:10.1371/journal.pone.0279574)
Supplement: S3 File — (ZIP) [file pone.0279574.s003.zip › AD_Results_MIRIAD/miriad_198_1/stats/rh.aparc.DKTatlas.stats]

# Table of FreeSurfer cortical parcellation anatomical statistics 
# 
# CreationTime 2019/12/20-18:44:26-GMT
# generating_program mris_anatomical_stats
# cvs_version $Id: mris_anatomical_stats.c,v 1.79 2016/03/14 15:15:34 greve Exp $
# mrisurf.c-cvs_version $Id: mrisurf.c,v 1.781.2.6 2016/12/27 16:47:14 zkaufman Exp $
# cmdline mris_anatomical_stats -th3 -mgz -cortex ../label/rh.cortex.label -f ../stats/rh.aparc.DKTatlas.stats -b -a ../label/rh.aparc.DKTatlas.annot -c ../label/aparc.annot.DKTatlas.ctab miriad_198_AD_F_01_MR_1 rh white 
# sysname  Linux
# hostname ada
# machine  x86_64
# user     xzheng
# 
# SUBJECTS_DIR /home/span/acad/xzheng/freesurfer/subjects
# anatomy_type surface
# subjectname miriad_198_AD_F_01_MR_1
# hemi rh
# AnnotationFile ../label/rh.aparc.DKTatlas.annot
# AnnotationFileTimeStamp 2019/12/21 05:43:56
# Measure Cortex, NumVert, Number of Vertices, 102959, unitless
# Measure Cortex, WhiteSurfArea, White Surface Total Area, 66807.4, mm^2
# Measure Cortex, MeanThickness, Mean Thickness, 2.23345, mm
# Measure BrainSeg, BrainSegVol, Brain Segmentation Volume, 921865.000000, mm^3
# Measure BrainSegNotVent, BrainSegVolNotVent, Brain Segmentation Volume Without Ventricles, 877802.000000, mm^3
# Measure BrainSegNotVentSurf, BrainSegVolNotVentSurf, Brain Segmentation Volume Without Ventricles from Surf, 876927.848146, mm^3
# Measure Cortex, CortexVol Total cortical gray matter volume, 343591.267373, mm^3
# Measure SupraTentorial, SupraTentorialVol, Supratentorial volume, 801819.848146, mm^3
# Measure SupraTentorialNotVent, SupraTentorialVolNotVent, Supratentorial volume, 762559.848146, mm^3
# Measure EstimatedTotalIntraCranialVol, eTIV, Estimated Total Intracranial Volume, 1435631.700483, mm^3
# NTableCols 10
# TableCol  1 ColHeader StructName
# TableCol  1 FieldName Structure Name
# TableCol  1 Units     NA
# TableCol  2 ColHeader NumVert
# TableCol  2 FieldName Number of Vertices
# TableCol  2 Units     unitless
# TableCol  3 ColHeader SurfArea
# TableCol  3 FieldName Surface Area
# TableCol  3 Units     mm^2
# TableCol  4 ColHeader GrayVol
# TableCol  4 FieldName Gray Matter Volume
# TableCol  4 Units     mm^3
# TableCol  5 ColHeader ThickAvg 
# TableCol  5 FieldName Average Thickness
# TableCol  5 Units     mm
# TableCol  6 ColHeader ThickStd
# TableCol  6 FieldName Thickness StdDev
# TableCol  6 Units     mm 
# TableCol  7 ColHeader MeanCurv
# TableCol  7 FieldName Integrated Rectified Mean Curvature
# TableCol  7 Units     mm^-1
# TableCol  8 ColHeader GausCurv 
# TableCol  8 FieldName Integrated Rectified Gaussian Curvature
# TableCol  8 Units     mm^-2
# TableCol  9 ColHeader  FoldInd
# TableCol  9 FieldName  Folding Index 
# TableCol  9 Units      unitless 
# TableCol 10 ColHeader CurvInd
# TableCol 10 FieldName Intrinsic Curvature Index
# TableCol 10 Units     unitless
# ColHeaders StructName NumVert SurfArea GrayVol ThickAvg ThickStd MeanCurv GausCurv FoldInd CurvInd
caudalanteriorcingulate                  1148    716   1629  2.204 0.672     0.144     0.025       24     1.0
caudalmiddlefrontal                      2784   1677   4023  2.220 0.491     0.110     0.033       27     3.7
cuneus                                   2781   1613   3443  1.993 0.513     0.125     0.033       30     4.1
entorhinal                                434    275    897  2.379 0.865     0.108     0.037        5     0.5
fusiform                                 2955   2016   5267  2.415 0.541     0.135     0.026       46     3.1
inferiorparietal                         6371   4333  10526  2.149 0.575     0.137     0.039       95    10.5
inferiortemporal                         3384   2380   8727  2.825 0.791     0.144     0.038       54     5.4
isthmuscingulate                         1353    830   1814  2.011 0.757     0.109     0.023       14     1.1
lateraloccipital                         6570   4077   9723  2.183 0.615     0.132     0.031       82     8.4
lateralorbitofrontal                     3529   2329   5962  2.331 0.763     0.134     0.040       53     5.8
lingual                                  3993   2515   5464  1.961 0.613     0.122     0.027       45     4.7
medialorbitofrontal                      2070   1341   3289  2.150 0.748     0.116     0.030       25     2.3
middletemporal                           4197   2968   8821  2.476 0.641     0.118     0.025       49     4.5
parahippocampal                           801    586   1374  2.171 0.618     0.095     0.019        6     0.5
paracentral                              2230   1336   3241  2.327 0.541     0.106     0.025       15     2.4
parsopercularis                          1874   1203   3250  2.318 0.558     0.118     0.029       18     2.2
parsorbitalis                             765    515   1320  2.158 0.532     0.133     0.028        9     1.0
parstriangularis                         1911   1289   3382  2.286 0.541     0.133     0.029       22     2.3
pericalcarine                            1732   1116   1791  1.698 0.605     0.117     0.026       16     1.8
postcentral                              5163   3267   6804  1.916 0.584     0.105     0.023       40     5.0
posteriorcingulate                       1355    923   2137  2.022 0.642     0.123     0.018       19     0.9
precentral                               6589   4173  10392  2.327 0.567     0.108     0.026       48     7.3
precuneus                                5053   3193   7490  2.112 0.542     0.112     0.031       52     5.8
rostralanteriorcingulate                 1211    755   1880  2.523 0.880     0.126     0.032       17     1.5
rostralmiddlefrontal                     3792   2491   6016  2.108 0.608     0.127     0.034       45     5.2
superiorfrontal                         11109   7088  19529  2.363 0.669     0.120     0.034      122    16.6
superiorparietal                         5762   3745   8134  1.953 0.532     0.117     0.029       60     7.1
superiortemporal                         5442   3676  10743  2.455 0.689     0.100     0.022       46     4.8
supramarginal                            3646   2408   5966  2.236 0.607     0.126     0.028       39     4.3
transversetemporal                        417    225    584  2.214 0.445     0.073     0.014        2     0.2
insula                                   2538   1749   4685  2.549 0.844     0.101     0.020       18     2.1
