# Supplementary material for: Computer assisted diagnosis of Alzheimer’s disease using statistical likelihood-ratio test
Source: PLoS One. 2023 Feb 17;18(2):e0279574. doi: 10.1371/journal.pone.0279574 (PMC9937475; doi:10.1371/journal.pone.0279574)
Supplement: S3 File — (ZIP) [file pone.0279574.s003.zip › AD_Results_MIRIAD/miriad_198_1/stats/rh.aparc.pial.stats]

# Table of FreeSurfer cortical parcellation anatomical statistics 
# 
# CreationTime 2019/12/20-18:38:52-GMT
# generating_program mris_anatomical_stats
# cvs_version $Id: mris_anatomical_stats.c,v 1.79 2016/03/14 15:15:34 greve Exp $
# mrisurf.c-cvs_version $Id: mrisurf.c,v 1.781.2.6 2016/12/27 16:47:14 zkaufman Exp $
# cmdline mris_anatomical_stats -th3 -mgz -cortex ../label/rh.cortex.label -f ../stats/rh.aparc.pial.stats -b -a ../label/rh.aparc.annot -c ../label/aparc.annot.ctab miriad_198_AD_F_01_MR_1 rh pial 
# sysname  Linux
# hostname ada
# machine  x86_64
# user     xzheng
# 
# SUBJECTS_DIR /home/span/acad/xzheng/freesurfer/subjects
# anatomy_type surface
# subjectname miriad_198_AD_F_01_MR_1
# hemi rh
# AnnotationFile ../label/rh.aparc.annot
# AnnotationFileTimeStamp 2019/12/21 05:13:46
# Measure Cortex, NumVert, Number of Vertices, 102934, unitless
# Measure Cortex, PialSurfArea, Pial Surface Total Area, 81232, mm^2
# Measure Cortex, MeanThickness, Mean Thickness, 2.23351, mm
# Measure BrainSeg, BrainSegVol, Brain Segmentation Volume, 921865.000000, mm^3
# Measure BrainSegNotVent, BrainSegVolNotVent, Brain Segmentation Volume Without Ventricles, 877802.000000, mm^3
# Measure BrainSegNotVentSurf, BrainSegVolNotVentSurf, Brain Segmentation Volume Without Ventricles from Surf, 876927.848146, mm^3
# Measure Cortex, CortexVol Total cortical gray matter volume, 343591.267373, mm^3
# Measure SupraTentorial, SupraTentorialVol, Supratentorial volume, 801819.848146, mm^3
# Measure SupraTentorialNotVent, SupraTentorialVolNotVent, Supratentorial volume, 762559.848146, mm^3
# Measure EstimatedTotalIntraCranialVol, eTIV, Estimated Total Intracranial Volume, 1435631.700483, mm^3
# NTableCols 10
# TableCol  1 ColHeader StructName
# TableCol  1 FieldName Structure Name
# TableCol  1 Units     NA
# TableCol  2 ColHeader NumVert
# TableCol  2 FieldName Number of Vertices
# TableCol  2 Units     unitless
# TableCol  3 ColHeader SurfArea
# TableCol  3 FieldName Surface Area
# TableCol  3 Units     mm^2
# TableCol  4 ColHeader GrayVol
# TableCol  4 FieldName Gray Matter Volume
# TableCol  4 Units     mm^3
# TableCol  5 ColHeader ThickAvg 
# TableCol  5 FieldName Average Thickness
# TableCol  5 Units     mm
# TableCol  6 ColHeader ThickStd
# TableCol  6 FieldName Thickness StdDev
# TableCol  6 Units     mm 
# TableCol  7 ColHeader MeanCurv
# TableCol  7 FieldName Integrated Rectified Mean Curvature
# TableCol  7 Units     mm^-1
# TableCol  8 ColHeader GausCurv 
# TableCol  8 FieldName Integrated Rectified Gaussian Curvature
# TableCol  8 Units     mm^-2
# TableCol  9 ColHeader  FoldInd
# TableCol  9 FieldName  Folding Index 
# TableCol  9 Units      unitless 
# TableCol 10 ColHeader CurvInd
# TableCol 10 FieldName Intrinsic Curvature Index
# TableCol 10 Units     unitless
# ColHeaders StructName NumVert SurfArea GrayVol ThickAvg ThickStd MeanCurv GausCurv FoldInd CurvInd
bankssts                                 1026    640   1585  2.317 0.503     0.100     0.019       10     0.7
caudalanteriorcingulate                   862    584   1184  2.249 0.696     0.157     0.040       31     1.3
caudalmiddlefrontal                      2658   1900   3886  2.212 0.495     0.117     0.023       24     2.5
cuneus                                   2296   1575   2820  2.016 0.501     0.112     0.023       31     2.4
entorhinal                                500    512   1036  2.404 0.892     0.148     0.029        5     0.8
fusiform                                 3159   2583   6155  2.504 0.648     0.143     0.032       66     4.1
inferiorparietal                         6356   5187  10540  2.156 0.577     0.141     0.029       76     7.7
inferiortemporal                         3122   3149   7669  2.765 0.754     0.172     0.035       43     5.1
isthmuscingulate                         1345    939   1827  2.029 0.767     0.120     0.026       18     1.4
lateraloccipital                         6440   4804   9805  2.225 0.600     0.120     0.024       72     6.4
lateralorbitofrontal                     3473   2541   5509  2.253 0.785     0.127     0.028       47     4.1
lingual                                  4134   3167   5582  1.941 0.615     0.128     0.027       52     5.1
medialorbitofrontal                      2642   2193   4370  2.261 0.736     0.137     0.028       37     3.1
middletemporal                           3413   3404   7534  2.511 0.660     0.152     0.027       35     4.1
parahippocampal                           718    643   1264  2.206 0.629     0.136     0.044        9     1.8
paracentral                              2114   1346   3027  2.317 0.537     0.103     0.020       19     1.7
parsopercularis                          1633   1324   2673  2.218 0.479     0.133     0.024       20     1.7
parsorbitalis                             882    860   1766  2.416 0.591     0.166     0.039       12     1.4
parstriangularis                         1934   1640   3492  2.345 0.597     0.140     0.026       21     2.0
pericalcarine                            1768   1106   1838  1.711 0.610     0.105     0.022       17     1.6
postcentral                              4674   3632   6287  1.929 0.591     0.110     0.019       29     3.8
posteriorcingulate                       1310   1078   2080  2.001 0.634     0.134     0.026       21     1.4
precentral                               6936   4839  10753  2.317 0.557     0.101     0.019       56     5.6
precuneus                                4926   3594   7265  2.113 0.532     0.120     0.024       50     4.7
rostralanteriorcingulate                  890    628   1373  2.579 0.815     0.135     0.027       23     0.9
rostralmiddlefrontal                     5389   4670   8958  2.137 0.608     0.155     0.032       64     7.4
superiorfrontal                          9128   7364  16008  2.386 0.680     0.129     0.026       86    10.0
superiorparietal                         7030   5405   9602  1.918 0.531     0.123     0.025       87     7.4
superiortemporal                         4086   3443   7514  2.388 0.586     0.111     0.018       28     3.1
supramarginal                            3901   3047   6401  2.232 0.597     0.133     0.026       40     4.4
frontalpole                               394    409    772  2.314 0.650     0.178     0.035        5     0.6
temporalpole                              573    797   1976  3.107 0.877     0.189     0.028        5     0.7
transversetemporal                        430    292    585  2.164 0.458     0.086     0.010        2     0.2
insula                                   2806   1953   5138  2.545 0.886     0.116     0.020       27     2.2
