# Supplementary material for: Computer assisted diagnosis of Alzheimer’s disease using statistical likelihood-ratio test
Source: PLoS One. 2023 Feb 17;18(2):e0279574. doi: 10.1371/journal.pone.0279574 (PMC9937475; doi:10.1371/journal.pone.0279574)
Supplement: S3 File — (ZIP) [file pone.0279574.s003.zip › AD_Results_MIRIAD/miriad_198_1/stats/rh.aparc.stats]

# Table of FreeSurfer cortical parcellation anatomical statistics 
# 
# CreationTime 2019/12/20-18:38:27-GMT
# generating_program mris_anatomical_stats
# cvs_version $Id: mris_anatomical_stats.c,v 1.79 2016/03/14 15:15:34 greve Exp $
# mrisurf.c-cvs_version $Id: mrisurf.c,v 1.781.2.6 2016/12/27 16:47:14 zkaufman Exp $
# cmdline mris_anatomical_stats -th3 -mgz -cortex ../label/rh.cortex.label -f ../stats/rh.aparc.stats -b -a ../label/rh.aparc.annot -c ../label/aparc.annot.ctab miriad_198_AD_F_01_MR_1 rh white 
# sysname  Linux
# hostname ada
# machine  x86_64
# user     xzheng
# 
# SUBJECTS_DIR /home/span/acad/xzheng/freesurfer/subjects
# anatomy_type surface
# subjectname miriad_198_AD_F_01_MR_1
# hemi rh
# AnnotationFile ../label/rh.aparc.annot
# AnnotationFileTimeStamp 2019/12/21 05:13:46
# Measure Cortex, NumVert, Number of Vertices, 102934, unitless
# Measure Cortex, WhiteSurfArea, White Surface Total Area, 66788.2, mm^2
# Measure Cortex, MeanThickness, Mean Thickness, 2.23351, mm
# Measure BrainSeg, BrainSegVol, Brain Segmentation Volume, 921865.000000, mm^3
# Measure BrainSegNotVent, BrainSegVolNotVent, Brain Segmentation Volume Without Ventricles, 877802.000000, mm^3
# Measure BrainSegNotVentSurf, BrainSegVolNotVentSurf, Brain Segmentation Volume Without Ventricles from Surf, 876927.848146, mm^3
# Measure Cortex, CortexVol Total cortical gray matter volume, 343591.267373, mm^3
# Measure SupraTentorial, SupraTentorialVol, Supratentorial volume, 801819.848146, mm^3
# Measure SupraTentorialNotVent, SupraTentorialVolNotVent, Supratentorial volume, 762559.848146, mm^3
# Measure EstimatedTotalIntraCranialVol, eTIV, Estimated Total Intracranial Volume, 1435631.700483, mm^3
# NTableCols 10
# TableCol  1 ColHeader StructName
# TableCol  1 FieldName Structure Name
# TableCol  1 Units     NA
# TableCol  2 ColHeader NumVert
# TableCol  2 FieldName Number of Vertices
# TableCol  2 Units     unitless
# TableCol  3 ColHeader SurfArea
# TableCol  3 FieldName Surface Area
# TableCol  3 Units     mm^2
# TableCol  4 ColHeader GrayVol
# TableCol  4 FieldName Gray Matter Volume
# TableCol  4 Units     mm^3
# TableCol  5 ColHeader ThickAvg 
# TableCol  5 FieldName Average Thickness
# TableCol  5 Units     mm
# TableCol  6 ColHeader ThickStd
# TableCol  6 FieldName Thickness StdDev
# TableCol  6 Units     mm 
# TableCol  7 ColHeader MeanCurv
# TableCol  7 FieldName Integrated Rectified Mean Curvature
# TableCol  7 Units     mm^-1
# TableCol  8 ColHeader GausCurv 
# TableCol  8 FieldName Integrated Rectified Gaussian Curvature
# TableCol  8 Units     mm^-2
# TableCol  9 ColHeader  FoldInd
# TableCol  9 FieldName  Folding Index 
# TableCol  9 Units      unitless 
# TableCol 10 ColHeader CurvInd
# TableCol 10 FieldName Intrinsic Curvature Index
# TableCol 10 Units     unitless
# ColHeaders StructName NumVert SurfArea GrayVol ThickAvg ThickStd MeanCurv GausCurv FoldInd CurvInd
bankssts                                 1026    697   1585  2.317 0.503     0.093     0.016        5     0.7
caudalanteriorcingulate                   862    527   1184  2.249 0.696     0.146     0.026       19     0.8
caudalmiddlefrontal                      2658   1599   3886  2.212 0.495     0.110     0.033       26     3.5
cuneus                                   2296   1305   2820  2.016 0.501     0.130     0.036       27     3.6
entorhinal                                500    314   1036  2.404 0.892     0.107     0.036        6     0.5
fusiform                                 3159   2149   6155  2.504 0.648     0.132     0.026       48     3.4
inferiorparietal                         6356   4340  10540  2.156 0.577     0.137     0.039       93    10.5
inferiortemporal                         3122   2204   7669  2.765 0.754     0.149     0.039       52     5.3
isthmuscingulate                         1345    816   1827  2.029 0.767     0.111     0.024       15     1.1
lateraloccipital                         6440   3996   9805  2.225 0.600     0.130     0.031       79     8.2
lateralorbitofrontal                     3473   2266   5509  2.253 0.785     0.128     0.039       49     5.4
lingual                                  4134   2610   5582  1.941 0.615     0.124     0.028       48     4.8
medialorbitofrontal                      2642   1717   4370  2.261 0.736     0.127     0.030       38     3.1
middletemporal                           3413   2424   7534  2.511 0.660     0.120     0.026       44     3.6
parahippocampal                           718    527   1264  2.206 0.629     0.100     0.020        6     0.5
paracentral                              2114   1264   3027  2.317 0.537     0.107     0.025       15     2.3
parsopercularis                          1633   1064   2673  2.218 0.479     0.118     0.028       16     1.8
parsorbitalis                             882    610   1766  2.416 0.591     0.146     0.035       13     1.3
parstriangularis                         1934   1278   3492  2.345 0.597     0.126     0.028       20     2.2
pericalcarine                            1768   1132   1838  1.711 0.610     0.117     0.026       17     1.9
postcentral                              4674   2931   6287  1.929 0.591     0.103     0.023       36     4.5
posteriorcingulate                       1310    899   2080  2.001 0.634     0.123     0.018       19     0.9
precentral                               6936   4410  10753  2.317 0.557     0.108     0.026       49     7.7
precuneus                                4926   3152   7265  2.113 0.532     0.110     0.028       45     5.3
rostralanteriorcingulate                  890    554   1373  2.579 0.815     0.125     0.031       12     1.0
rostralmiddlefrontal                     5389   3577   8958  2.137 0.608     0.133     0.037       70     8.2
superiorfrontal                          9128   5782  16008  2.386 0.680     0.116     0.033       93    13.2
superiorparietal                         7030   4533   9602  1.918 0.531     0.118     0.030       77     8.6
superiortemporal                         4086   2770   7514  2.388 0.586     0.096     0.020       32     3.3
supramarginal                            3901   2580   6401  2.232 0.597     0.127     0.028       42     4.6
frontalpole                               394    233    772  2.314 0.650     0.133     0.031        5     0.5
temporalpole                              573    375   1976  3.107 0.877     0.134     0.037        9     1.0
transversetemporal                        430    234    585  2.164 0.458     0.074     0.014        2     0.2
insula                                   2806   1924   5138  2.545 0.886     0.100     0.020       19     2.3
