# Supplementary material for: Computer assisted diagnosis of Alzheimer’s disease using statistical likelihood-ratio test
Source: PLoS One. 2023 Feb 17;18(2):e0279574. doi: 10.1371/journal.pone.0279574 (PMC9937475; doi:10.1371/journal.pone.0279574)
Supplement: S3 File — (ZIP) [file pone.0279574.s003.zip › AD_Results_MIRIAD/miriad_198_1/stats/rh.BA_exvivo.stats]

# Table of FreeSurfer cortical parcellation anatomical statistics 
# 
# CreationTime 2019/12/20-19:17:34-GMT
# generating_program mris_anatomical_stats
# cvs_version $Id: mris_anatomical_stats.c,v 1.79 2016/03/14 15:15:34 greve Exp $
# mrisurf.c-cvs_version $Id: mrisurf.c,v 1.781.2.6 2016/12/27 16:47:14 zkaufman Exp $
# cmdline mris_anatomical_stats -th3 -mgz -f ../stats/rh.BA_exvivo.stats -b -a ./rh.BA_exvivo.annot -c ./BA_exvivo.ctab miriad_198_AD_F_01_MR_1 rh white 
# sysname  Linux
# hostname ada
# machine  x86_64
# user     xzheng
# 
# SUBJECTS_DIR /home/span/acad/xzheng/freesurfer/subjects
# anatomy_type surface
# subjectname miriad_198_AD_F_01_MR_1
# hemi rh
# AnnotationFile ./rh.BA_exvivo.annot
# AnnotationFileTimeStamp 2019/12/21 06:17:28
# Measure Cortex, NumVert, Number of Vertices, 110048, unitless
# Measure Cortex, WhiteSurfArea, White Surface Total Area, 71435.1, mm^2
# Measure BrainSeg, BrainSegVol, Brain Segmentation Volume, 921865.000000, mm^3
# Measure BrainSegNotVent, BrainSegVolNotVent, Brain Segmentation Volume Without Ventricles, 877802.000000, mm^3
# Measure BrainSegNotVentSurf, BrainSegVolNotVentSurf, Brain Segmentation Volume Without Ventricles from Surf, 876927.848146, mm^3
# Measure Cortex, CortexVol Total cortical gray matter volume, 343591.267373, mm^3
# Measure SupraTentorial, SupraTentorialVol, Supratentorial volume, 801819.848146, mm^3
# Measure SupraTentorialNotVent, SupraTentorialVolNotVent, Supratentorial volume, 762559.848146, mm^3
# Measure EstimatedTotalIntraCranialVol, eTIV, Estimated Total Intracranial Volume, 1435631.700483, mm^3
# NTableCols 10
# TableCol  1 ColHeader StructName
# TableCol  1 FieldName Structure Name
# TableCol  1 Units     NA
# TableCol  2 ColHeader NumVert
# TableCol  2 FieldName Number of Vertices
# TableCol  2 Units     unitless
# TableCol  3 ColHeader SurfArea
# TableCol  3 FieldName Surface Area
# TableCol  3 Units     mm^2
# TableCol  4 ColHeader GrayVol
# TableCol  4 FieldName Gray Matter Volume
# TableCol  4 Units     mm^3
# TableCol  5 ColHeader ThickAvg 
# TableCol  5 FieldName Average Thickness
# TableCol  5 Units     mm
# TableCol  6 ColHeader ThickStd
# TableCol  6 FieldName Thickness StdDev
# TableCol  6 Units     mm 
# TableCol  7 ColHeader MeanCurv
# TableCol  7 FieldName Integrated Rectified Mean Curvature
# TableCol  7 Units     mm^-1
# TableCol  8 ColHeader GausCurv 
# TableCol  8 FieldName Integrated Rectified Gaussian Curvature
# TableCol  8 Units     mm^-2
# TableCol  9 ColHeader  FoldInd
# TableCol  9 FieldName  Folding Index 
# TableCol  9 Units      unitless 
# TableCol 10 ColHeader CurvInd
# TableCol 10 FieldName Intrinsic Curvature Index
# TableCol 10 Units     unitless
# ColHeaders StructName NumVert SurfArea GrayVol ThickAvg ThickStd MeanCurv GausCurv FoldInd CurvInd
BA1_exvivo                                787    381   1224  2.221 0.562     0.121     0.035       10     1.2
BA2_exvivo                               2232   1473   2775  1.840 0.482     0.110     0.022       18     2.0
BA3a_exvivo                               960    689    885  1.638 0.389     0.121     0.026        6     1.1
BA3b_exvivo                              1577   1018   1879  1.695 0.509     0.098     0.022       11     1.5
BA4a_exvivo                              1456    836   2237  2.342 0.505     0.105     0.030       10     2.0
BA4p_exvivo                              1185    788   1756  2.364 0.478     0.091     0.019        5     1.0
BA6_exvivo                               8292   5043  14349  2.489 0.633     0.110     0.029       71     9.7
BA44_exvivo                              2651   1747   4344  2.254 0.501     0.121     0.028       25     3.1
BA45_exvivo                              3295   2195   5839  2.274 0.608     0.133     0.030       38     4.1
V1_exvivo                                3341   2044   4093  1.861 0.711     0.119     0.029       35     4.2
V2_exvivo                                7538   4503   9500  1.977 0.547     0.132     0.033       94    10.5
MT_exvivo                                1416    963   2476  2.507 0.561     0.134     0.033       16     1.8
perirhinal_exvivo                         440    271    967  2.464 0.779     0.106     0.031        5     0.4
entorhinal_exvivo                         266    185    658  2.634 1.086     0.071     0.012        1     0.1
