# Supplementary material for: Computer assisted diagnosis of Alzheimer’s disease using statistical likelihood-ratio test
Source: PLoS One. 2023 Feb 17;18(2):e0279574. doi: 10.1371/journal.pone.0279574 (PMC9937475; doi:10.1371/journal.pone.0279574)
Supplement: S3 File — (ZIP) [file pone.0279574.s003.zip › AD_Results_MIRIAD/miriad_198_1/stats/rh.curv.stats]

Raw <mean> +- <std> (using 'rh.curv'):                -0.04144 +- 0.1829 
       Raw Min:                                       -2.33310 at vertex 82322   
       Raw Max:                                        1.86013 at vertex 77399   
       Raw Curvature Calculation Type:                discrete
       Raw Mean Vertex Separation (Whole Surface):     0.84231 +- 0.23185 mm
       Raw Total Surface Area:                     65534.41016 mm^2
       Raw Total Number of Vertices:                    110048
       Raw Average Vertex Area (Whole Surface):        0.59551 mm^2
       Raw Natural Surface Integral:               -1314.91357
       Raw Rectified Surface Integral:              8270.41211
       Raw Positive Surface Integral:               3477.74927
       Raw Negative Surface Integral:               4792.66260
       Raw Mean Natural Surface Integral:             -0.01195 across 110048 (100.00%) vertices
       Raw Mean Rectified Surface Integral:            0.07515 across 110048 (100.00%) vertices
       Raw Mean Positive Surface Integral:             0.06818 across 51008 (46.35%) vertices
       Raw Mean Negative Surface Integral:             0.08118 across 59040 (53.65%) vertices
       Raw AreaNorm Natural Surface Integral:         -0.02006 across 65534.808594 (100.00%) mm^2
       Raw AreaNorm Rectified Surface Integral:        0.12620 across 65534.808594 (100.00%) mm^2
       Raw AreaNorm Positive Surface Integral:         0.10512 across 33083.066406 (50.48%) mm^2
       Raw AreaNorm Negative Surface Integral:         0.14769 across 32451.353516 (49.52%) mm^2

Raw <mean> +- <std> (using 'rh.sulc'):                -0.00000 +- 5.2879 
       Raw Min:                                      -14.98588 at vertex 91599   
       Raw Max:                                       16.79413 at vertex 49708   
       Raw Curvature Calculation Type:                discrete
       Raw Mean Vertex Separation (Whole Surface):     0.84231 +- 0.23185 mm
       Raw Total Surface Area:                     65534.41016 mm^2
       Raw Total Number of Vertices:                    110048
       Raw Average Vertex Area (Whole Surface):        0.59551 mm^2
       Raw Natural Surface Integral:               28875.23242
       Raw Rectified Surface Integral:            280300.65625
       Raw Positive Surface Integral:             154587.95312
       Raw Negative Surface Integral:             125712.71875
       Raw Mean Natural Surface Integral:              0.26239 across 110048 (100.00%) vertices
       Raw Mean Rectified Surface Integral:            2.54708 across 110048 (100.00%) vertices
       Raw Mean Positive Surface Integral:             3.01747 across 51231 (46.55%) vertices
       Raw Mean Negative Surface Integral:             2.13735 across 58817 (53.45%) vertices
       Raw AreaNorm Natural Surface Integral:          0.44061 across 65534.808594 (100.00%) mm^2
       Raw AreaNorm Rectified Surface Integral:        4.27713 across 65534.808594 (100.00%) mm^2
       Raw AreaNorm Positive Surface Integral:         4.75077 across 32539.550781 (49.65%) mm^2
       Raw AreaNorm Negative Surface Integral:         3.81007 across 32994.828125 (50.35%) mm^2

K <mean> +- <std> (using 'rh.smoothwm'):               0.20404 +- 5.1442 mm^-2
         K Min:                                      -21.70907 at vertex 102854  
         K Max:                                      745.47107 at vertex 21218   
         K Curvature Calculation Type:                discrete
         K Mean Vertex Separation (Whole Surface):     0.84231 +- 0.23185 mm
         K Total Surface Area:                     65534.41016 mm^2
         K Total Number of Vertices:                    110048
         K Average Vertex Area (Whole Surface):        0.59551 mm^2
         K Natural Surface Integral:                  12.56629
         K Rectified Surface Integral:              4171.93701
         K Positive Surface Integral:               2092.25171
         K Negative Surface Integral:               2079.68530
         K Mean Natural Surface Integral:              0.00011 across 110048 (100.00%) vertices
         K Mean Rectified Surface Integral:            0.03791 across 110048 (100.00%) vertices
         K Mean Positive Surface Integral:             0.04343 across 48172 (43.77%) vertices
         K Mean Negative Surface Integral:             0.03361 across 61876 (56.23%) vertices
         K AreaNorm Natural Surface Integral:          0.00019 across 65534.808594 (100.00%) mm^2
         K AreaNorm Rectified Surface Integral:        0.06366 across 65534.808594 (100.00%) mm^2
         K AreaNorm Positive Surface Integral:         0.09579 across 21842.605469 (33.33%) mm^2
         K AreaNorm Negative Surface Integral:         0.04760 across 43691.972656 (66.67%) mm^2

H <mean> +- <std> (using 'rh.smoothwm'):              -0.07661 +- 0.7884 mm^-1
         H Min:                                      -33.28017 at vertex 102853  
         H Max:                                       36.12629 at vertex 21218   
         H Curvature Calculation Type:                discrete
         H Mean Vertex Separation (Whole Surface):     0.84231 +- 0.23185 mm
         H Total Surface Area:                     65534.41016 mm^2
         H Total Number of Vertices:                    110048
         H Average Vertex Area (Whole Surface):        0.59551 mm^2
         H Natural Surface Integral:               -1288.07141
         H Rectified Surface Integral:             10883.49902
         H Positive Surface Integral:               4797.71387
         H Negative Surface Integral:               6085.78516
         H Mean Natural Surface Integral:             -0.01170 across 110048 (100.00%) vertices
         H Mean Rectified Surface Integral:            0.09890 across 110048 (100.00%) vertices
         H Mean Positive Surface Integral:             0.08825 across 54364 (49.40%) vertices
         H Mean Negative Surface Integral:             0.10929 across 55684 (50.60%) vertices
         H AreaNorm Natural Surface Integral:         -0.01965 across 65534.808594 (100.00%) mm^2
         H AreaNorm Rectified Surface Integral:        0.16607 across 65534.808594 (100.00%) mm^2
         H AreaNorm Positive Surface Integral:         0.13737 across 34925.957031 (53.29%) mm^2
         H AreaNorm Negative Surface Integral:         0.19883 across 30608.523438 (46.71%) mm^2

k1 <mean> +- <std> (using 'rh.smoothwm'):             -0.15678 +- 1.4208 mm^-1
        k1 Min:                                      -56.39431 at vertex 109897  
        k1 Max:                                       59.78296 at vertex 21218   
        k1 Curvature Calculation Type:                discrete
        k1 Mean Vertex Separation (Whole Surface):     0.84231 +- 0.23185 mm
        k1 Total Surface Area:                     65534.41016 mm^2
        k1 Total Number of Vertices:                    110048
        k1 Average Vertex Area (Whole Surface):        0.59551 mm^2
        k1 Natural Surface Integral:               -3327.83643
        k1 Rectified Surface Integral:             24500.53906
        k1 Positive Surface Integral:              10586.35156
        k1 Negative Surface Integral:              13914.18848
        k1 Mean Natural Surface Integral:             -0.03024 across 110048 (100.00%) vertices
        k1 Mean Rectified Surface Integral:            0.22264 across 110048 (100.00%) vertices
        k1 Mean Positive Surface Integral:             0.19473 across 54364 (49.40%) vertices
        k1 Mean Negative Surface Integral:             0.24988 across 55684 (50.60%) vertices
        k1 AreaNorm Natural Surface Integral:         -0.05078 across 65534.808594 (100.00%) mm^2
        k1 AreaNorm Rectified Surface Integral:        0.37386 across 65534.808594 (100.00%) mm^2
        k1 AreaNorm Positive Surface Integral:         0.30311 across 34925.957031 (53.29%) mm^2
        k1 AreaNorm Negative Surface Integral:         0.45459 across 30608.523438 (46.71%) mm^2

k2 <mean> +- <std> (using 'rh.smoothwm'):              0.00356 +- 0.2429 mm^-1
        k2 Min:                                      -13.15249 at vertex 82322   
        k2 Max:                                       13.43455 at vertex 77399   
        k2 Curvature Calculation Type:                discrete
        k2 Mean Vertex Separation (Whole Surface):     0.84231 +- 0.23185 mm
        k2 Total Surface Area:                     65534.41016 mm^2
        k2 Total Number of Vertices:                    110048
        k2 Average Vertex Area (Whole Surface):        0.59551 mm^2
        k2 Natural Surface Integral:                 751.69366
        k2 Rectified Surface Integral:              6505.39160
        k2 Positive Surface Integral:               3628.54272
        k2 Negative Surface Integral:               2876.84888
        k2 Mean Natural Surface Integral:              0.00683 across 110048 (100.00%) vertices
        k2 Mean Rectified Surface Integral:            0.05911 across 110048 (100.00%) vertices
        k2 Mean Positive Surface Integral:             0.06088 across 59600 (54.16%) vertices
        k2 Mean Negative Surface Integral:             0.05703 across 50448 (45.84%) vertices
        k2 AreaNorm Natural Surface Integral:          0.01147 across 65534.808594 (100.00%) mm^2
        k2 AreaNorm Rectified Surface Integral:        0.09927 across 65534.808594 (100.00%) mm^2
        k2 AreaNorm Positive Surface Integral:         0.10264 across 35353.476562 (53.95%) mm^2
        k2 AreaNorm Negative Surface Integral:         0.09532 across 30180.953125 (46.05%) mm^2

S <mean> +- <std> (using 'rh.smoothwm'):               1.69422 +- 28.0237 mm^-2
         S Min:                                        0.00000 at vertex 703     
         S Max:                                     3072.70312 at vertex 109897  
         S Curvature Calculation Type:                discrete
         S Mean Vertex Separation (Whole Surface):     0.84231 +- 0.23185 mm
         S Total Surface Area:                     65534.41016 mm^2
         S Total Number of Vertices:                    110048
         S Average Vertex Area (Whole Surface):        0.59551 mm^2
         S Natural Surface Integral:               24461.39258
         S Rectified Surface Integral:             24461.39258
         S Positive Surface Integral:              24461.39258
         S Negative Surface Integral:                  0.00000
         S Mean Natural Surface Integral:              0.22228 across 110048 (100.00%) vertices
         S Mean Rectified Surface Integral:            0.22228 across 110048 (100.00%) vertices
         S Mean Positive Surface Integral:             0.22228 across 110048 (100.00%) vertices
         S Mean Negative Surface Integral:             0.00000 across 0 (00.00%) vertices
         S AreaNorm Natural Surface Integral:          0.37326 across 65534.808594 (100.00%) mm^2
         S AreaNorm Rectified Surface Integral:        0.37326 across 65534.808594 (100.00%) mm^2
         S AreaNorm Positive Surface Integral:         0.37326 across 65534.808594 (100.00%) mm^2
         S AreaNorm Negative Surface Integral:         0.00000 across 0.000000 (00.00%) mm^2

C <mean> +- <std> (using 'rh.smoothwm'):               0.44294 +- 0.9246 mm^-2
         C Min:                                        0.00000 at vertex 16238   
         C Max:                                       43.18272 at vertex 21218   
         C Curvature Calculation Type:                discrete
         C Mean Vertex Separation (Whole Surface):     0.84231 +- 0.23185 mm
         C Total Surface Area:                     65534.41016 mm^2
         C Total Number of Vertices:                    110048
         C Average Vertex Area (Whole Surface):        0.59551 mm^2
         C Natural Surface Integral:               18282.90625
         C Rectified Surface Integral:             18282.90625
         C Positive Surface Integral:              18282.90625
         C Negative Surface Integral:                  0.00000
         C Mean Natural Surface Integral:              0.16614 across 110048 (100.00%) vertices
         C Mean Rectified Surface Integral:            0.16614 across 110048 (100.00%) vertices
         C Mean Positive Surface Integral:             0.16614 across 110048 (100.00%) vertices
         C Mean Negative Surface Integral:             0.00000 across 0 (00.00%) vertices
         C AreaNorm Natural Surface Integral:          0.27898 across 65534.808594 (100.00%) mm^2
         C AreaNorm Rectified Surface Integral:        0.27898 across 65534.808594 (100.00%) mm^2
         C AreaNorm Positive Surface Integral:         0.27898 across 65534.808594 (100.00%) mm^2
         C AreaNorm Negative Surface Integral:         0.00000 across 0.000000 (00.00%) mm^2

BE <mean> +- <std> (using 'rh.smoothwm'):              2.10215 +- 35.5431 mm^-2
        BE Min:                                        0.00000 at vertex 16238   
        BE Max:                                     3729.49414 at vertex 21218   
        BE Curvature Calculation Type:                discrete
        BE Mean Vertex Separation (Whole Surface):     0.84231 +- 0.23185 mm
        BE Total Surface Area:                     65534.41016 mm^2
        BE Total Number of Vertices:                    110048
        BE Average Vertex Area (Whole Surface):        0.59551 mm^2
        BE Natural Surface Integral:               24485.63086
        BE Rectified Surface Integral:             24485.63086
        BE Positive Surface Integral:              24485.63086
        BE Negative Surface Integral:                  0.00000
        BE Mean Natural Surface Integral:              0.22250 across 110048 (100.00%) vertices
        BE Mean Rectified Surface Integral:            0.22250 across 110048 (100.00%) vertices
        BE Mean Positive Surface Integral:             0.22250 across 110048 (100.00%) vertices
        BE Mean Negative Surface Integral:             0.00000 across 0 (00.00%) vertices
        BE AreaNorm Natural Surface Integral:          0.37363 across 65534.808594 (100.00%) mm^2
        BE AreaNorm Rectified Surface Integral:        0.37363 across 65534.808594 (100.00%) mm^2
        BE AreaNorm Positive Surface Integral:         0.37363 across 65534.808594 (100.00%) mm^2
        BE AreaNorm Negative Surface Integral:         0.00000 across 0.000000 (00.00%) mm^2

FI <mean> +- <std> (using 'rh.smoothwm'):              1.77173 +- 30.8788 mm^-2
        FI Min:                                        0.00000 at vertex 703     
        FI Max:                                     3126.04785 at vertex 109897  
        FI Curvature Calculation Type:                discrete
        FI Mean Vertex Separation (Whole Surface):     0.84231 +- 0.23185 mm
        FI Total Surface Area:                     65534.41016 mm^2
        FI Total Number of Vertices:                    110048
        FI Average Vertex Area (Whole Surface):        0.59551 mm^2
        FI Natural Surface Integral:               18959.78906
        FI Rectified Surface Integral:             18959.78906
        FI Positive Surface Integral:              18959.78906
        FI Negative Surface Integral:                  0.00000
        FI Mean Natural Surface Integral:              0.17229 across 110048 (100.00%) vertices
        FI Mean Rectified Surface Integral:            0.17229 across 110048 (100.00%) vertices
        FI Mean Positive Surface Integral:             0.17229 across 110048 (100.00%) vertices
        FI Mean Negative Surface Integral:             0.00000 across 0 (00.00%) vertices
        FI AreaNorm Natural Surface Integral:          0.28931 across 65534.808594 (100.00%) mm^2
        FI AreaNorm Rectified Surface Integral:        0.28931 across 65534.808594 (100.00%) mm^2
        FI AreaNorm Positive Surface Integral:         0.28931 across 65534.808594 (100.00%) mm^2
        FI AreaNorm Negative Surface Integral:         0.00000 across 0.000000 (00.00%) mm^2

curv -- calculation type:                                discrete
curv -- Folding Index (FI):                            1508.77209
curv -- Intrinsic Curvature Index - positive (ICIp):    166.49609
curv -- Intrinsic Curvature Index - negative (ICIn):    165.49609
curv -- Intrinsic Curvature Index - natural  (ICIt):      0.99999

Mean across 10 curvatures: 5.9438e-01 +- 8.4650e-01
