# Supplementary material for: Computer assisted diagnosis of Alzheimer’s disease using statistical likelihood-ratio test
Source: PLoS One. 2023 Feb 17;18(2):e0279574. doi: 10.1371/journal.pone.0279574 (PMC9937475; doi:10.1371/journal.pone.0279574)
Supplement: S3 File — (ZIP) [file pone.0279574.s003.zip › AD_Results_MIRIAD/miriad_198_1/stats/rh.w-g.pct.stats]

# Title Segmentation Statistics 
# 
# generating_program mri_segstats
# cvs_version $Id: mri_segstats.c,v 1.121 2016/05/31 17:27:11 greve Exp $
# cmdline mri_segstats --in /home/span/acad/xzheng/freesurfer/subjects/miriad_198_AD_F_01_MR_1/surf/rh.w-g.pct.mgh --annot miriad_198_AD_F_01_MR_1 rh aparc --sum /home/span/acad/xzheng/freesurfer/subjects/miriad_198_AD_F_01_MR_1/stats/rh.w-g.pct.stats --snr 
# sysname  Linux
# hostname ada
# machine  x86_64
# user     xzheng
# anatomy_type surface
# 
# SUBJECTS_DIR /home/span/acad/xzheng/freesurfer/subjects
# subjectname miriad_198_AD_F_01_MR_1
# Annot miriad_198_AD_F_01_MR_1 rh aparc
# ColorTable /tmp/mri_segstats.tmp.miriad_198_AD_F_01_MR_1.rh.174.ctab 
# ColorTableTimeStamp 2019/12/21 05:44:54 
# InVolFile  /home/span/acad/xzheng/freesurfer/subjects/miriad_198_AD_F_01_MR_1/surf/rh.w-g.pct.mgh 
# InVolFileTimeStamp  2019/12/21 05:44:53 
# InVolFrame 0 
# Only reporting non-empty segmentations
# VertexArea_mm2 0.649127 
# TableCol  1 ColHeader Index 
# TableCol  1 FieldName Index 
# TableCol  1 Units     NA 
# TableCol  2 ColHeader SegId 
# TableCol  2 FieldName Segmentation Id
# TableCol  2 Units     NA
# TableCol  3 ColHeader NVertices 
# TableCol  3 FieldName Number of Vertices
# TableCol  3 Units     unitless
# TableCol  4 ColHeader Area_mm2
# TableCol  4 FieldName Area
# TableCol  4 Units     mm^2
# TableCol  5 ColHeader StructName
# TableCol  5 FieldName Structure Name
# TableCol  5 Units     NA
# TableCol  6 ColHeader Mean 
# TableCol  6 FieldName Intensity Mean
# TableCol  6 Units     unknown
# TableCol  7 ColHeader StdDev
# TableCol  7 FieldName Itensity StdDev
# TableCol  7 Units     unknown
# TableCol  8 ColHeader Min
# TableCol  8 FieldName Intensity Min
# TableCol  8 Units     unknown
# TableCol  9 ColHeader Max
# TableCol  9 FieldName Intensity Max
# TableCol  9 Units     unknown
# TableCol 10 ColHeader Range
# TableCol 10 FieldName Intensity Range
# TableCol 10 Units     unknown
# TableCol 11 ColHeader SNR
# TableCol 11 FieldName Intensity SNR
# TableCol 11 Units     none
# NRows 35 
# NTableCols 11 
# ColHeaders  Index SegId NVertices Area_mm2 StructName Mean StdDev Min Max Range SNR  
  1 2000      7100     4641.1  unknown                            0.0458     1.3624   -27.8994    40.0679    67.9673     0.0337 
  2 2001      1026      696.5  bankssts                          23.3087     5.0794     7.4825    39.6606    32.1781     4.5889 
  3 2002       862      527.5  caudalanteriorcingulate           27.6241     7.7570    -7.0855    48.7857    55.8712     3.5612 
  4 2003      2658     1599.2  caudalmiddlefrontal               18.7250     7.1550    -4.4660    47.7713    52.2373     2.6170 
  5 2005      2296     1305.5  cuneus                            17.2382     7.3283    -4.8002    46.0246    50.8248     2.3523 
  6 2006       500      314.1  entorhinal                        16.7861    10.0185    -9.7539    48.2211    57.9750     1.6755 
  7 2007      3159     2149.2  fusiform                          24.8510     7.4999    -8.1948    62.4353    70.6301     3.3135 
  8 2008      6356     4340.1  inferiorparietal                  20.9856     7.0296   -12.6172    45.4386    58.0559     2.9853 
  9 2009      3122     2203.8  inferiortemporal                  24.3504     7.5654    -6.3746    52.9100    59.2846     3.2186 
 10 2010      1345      816.0  isthmuscingulate                  23.4793     8.8708   -28.9574    59.5064    88.4638     2.6468 
 11 2011      6440     3996.5  lateraloccipital                  21.2082     7.9345    -9.6502    48.9432    58.5933     2.6729 
 12 2012      3473     2266.2  lateralorbitofrontal              21.2010    10.4394   -25.2614    71.5855    96.8469     2.0309 
 13 2013      4134     2609.7  lingual                           20.4558     8.4860   -38.3251    43.6480    81.9731     2.4105 
 14 2014      2642     1717.3  medialorbitofrontal               22.4752     8.5018   -20.3734    47.8043    68.1777     2.6436 
 15 2015      3413     2424.2  middletemporal                    25.2176     6.6231   -18.6890    43.5520    62.2410     3.8075 
 16 2016       718      526.5  parahippocampal                   24.1455    12.1353   -83.7193    40.7224   124.4417     1.9897 
 17 2017      2114     1263.8  paracentral                       18.4370     8.4826    -0.4702    41.0221    41.4923     2.1735 
 18 2018      1633     1064.2  parsopercularis                   21.3632     7.0223     2.2900    46.6873    44.3973     3.0422 
 19 2019       882      609.7  parsorbitalis                     23.3682     6.5750    -1.9705    48.5625    50.5330     3.5541 
 20 2020      1934     1278.3  parstriangularis                  22.9354     5.8005     4.2890    41.7791    37.4901     3.9540 
 21 2021      1768     1132.5  pericalcarine                     15.2941     6.1356   -13.4579    36.4699    49.9278     2.4927 
 22 2022      4674     2930.8  postcentral                       17.5094     6.4221    -6.9307    49.6916    56.6223     2.7264 
 23 2023      1310      899.4  posteriorcingulate                26.4778     6.6930    -0.7888    48.2229    49.0116     3.9561 
 24 2024      6936     4409.8  precentral                        17.9839     6.6168    -1.4290    44.1861    45.6151     2.7179 
 25 2025      4926     3152.2  precuneus                         22.2223     6.8005     0.3907    42.9184    42.5276     3.2678 
 26 2026       890      554.4  rostralanteriorcingulate          23.0160     8.5272     1.2584    48.2582    46.9998     2.6991 
 27 2027      5389     3577.2  rostralmiddlefrontal              22.8313     6.5672     0.5290    45.5542    45.0251     3.4766 
 28 2028      9128     5781.9  superiorfrontal                   20.3520     6.9713    -5.7080    44.4078    50.1157     2.9194 
 29 2029      7030     4533.0  superiorparietal                  20.2071     6.5742   -16.7261    43.6825    60.4085     3.0737 
 30 2030      4086     2769.5  superiortemporal                  24.0769     5.7763     0.1653    47.2839    47.1186     4.1683 
 31 2031      3901     2579.6  supramarginal                     21.4257     6.5933    -1.4788    43.7145    45.1933     3.2496 
 32 2032       394      232.6  frontalpole                       20.3840     6.7852     1.9628    36.7935    34.8308     3.0042 
 33 2033       573      374.7  temporalpole                      22.6554     7.5552     5.0899    68.2564    63.1665     2.9986 
 34 2034       430      234.1  transversetemporal                17.3360     4.4944     7.0778    32.1519    25.0740     3.8572 
 35 2035      2806     1924.2  insula                            21.9972     6.0376     1.8902    44.2747    42.3845     3.6434 
