# Supplementary material for: Computer assisted diagnosis of Alzheimer’s disease using statistical likelihood-ratio test
Source: PLoS One. 2023 Feb 17;18(2):e0279574. doi: 10.1371/journal.pone.0279574 (PMC9937475; doi:10.1371/journal.pone.0279574)
Supplement: S3 File — (ZIP) [file pone.0279574.s003.zip › AD_Results_MIRIAD/miriad_198_1/stats/wmparc.stats]

# Title Segmentation Statistics 
# 
# generating_program mri_segstats
# cvs_version $Id: mri_segstats.c,v 1.121 2016/05/31 17:27:11 greve Exp $
# cmdline mri_segstats --seg mri/wmparc.mgz --sum stats/wmparc.stats --pv mri/norm.mgz --excludeid 0 --brainmask mri/brainmask.mgz --in mri/norm.mgz --in-intensity-name norm --in-intensity-units MR --subject miriad_198_AD_F_01_MR_1 --surf-wm-vol --ctab /home/span/acad/xzheng/freesurfer/WMParcStatsLUT.txt --etiv 
# sysname  Linux
# hostname ada
# machine  x86_64
# user     xzheng
# anatomy_type volume
# 
# SUBJECTS_DIR /home/span/acad/xzheng/freesurfer/subjects
# subjectname miriad_198_AD_F_01_MR_1
# Measure VentricleChoroidVol, VentricleChoroidVol, Volume of ventricles and choroid plexus, 39260.000000, mm^3
# Measure lhCerebralWhiteMatter, lhCerebralWhiteMatterVol, Left hemisphere cerebral white matter volume, 192569.634687, mm^3
# Measure rhCerebralWhiteMatter, rhCerebralWhiteMatterVol, Right hemisphere cerebral white matter volume, 183891.946087, mm^3
# Measure CerebralWhiteMatter, CerebralWhiteMatterVol, Total cerebral white matter volume, 376461.580774, mm^3
# Measure Mask, MaskVol, Mask Volume, 1412847.000000, mm^3
# Measure EstimatedTotalIntraCranialVol, eTIV, Estimated Total Intracranial Volume, 1435631.700483, mm^3
# SegVolFile mri/wmparc.mgz 
# SegVolFileTimeStamp  2019/12/21 06:01:30 
# ColorTable /home/span/acad/xzheng/freesurfer/WMParcStatsLUT.txt 
# ColorTableTimeStamp 2017/01/19 09:00:02 
# InVolFile  mri/norm.mgz 
# InVolFileTimeStamp  2019/12/20 23:08:53 
# InVolFrame 0 
# PVVolFile  mri/norm.mgz 
# PVVolFileTimeStamp  2019/12/20 23:08:53 
# ExcludeSegId 0 
# Only reporting non-empty segmentations
# VoxelVolume_mm3 1 
# TableCol  1 ColHeader Index 
# TableCol  1 FieldName Index 
# TableCol  1 Units     NA 
# TableCol  2 ColHeader SegId 
# TableCol  2 FieldName Segmentation Id
# TableCol  2 Units     NA
# TableCol  3 ColHeader NVoxels 
# TableCol  3 FieldName Number of Voxels
# TableCol  3 Units     unitless
# TableCol  4 ColHeader Volume_mm3
# TableCol  4 FieldName Volume
# TableCol  4 Units     mm^3
# TableCol  5 ColHeader StructName
# TableCol  5 FieldName Structure Name
# TableCol  5 Units     NA
# TableCol  6 ColHeader normMean 
# TableCol  6 FieldName Intensity normMean
# TableCol  6 Units     MR
# TableCol  7 ColHeader normStdDev
# TableCol  7 FieldName Itensity normStdDev
# TableCol  7 Units     MR
# TableCol  8 ColHeader normMin
# TableCol  8 FieldName Intensity normMin
# TableCol  8 Units     MR
# TableCol  9 ColHeader normMax
# TableCol  9 FieldName Intensity normMax
# TableCol  9 Units     MR
# TableCol 10 ColHeader normRange
# TableCol 10 FieldName Intensity normRange
# TableCol 10 Units     MR
# NRows 70 
# NTableCols 10 
# ColHeaders  Index SegId NVoxels Volume_mm3 StructName normMean normStdDev normMin normMax normRange  
  1 3001      2105     2148.2  wm-lh-bankssts                    97.1420     6.8461    74.0000   111.0000    37.0000 
  2 3002      1982     1984.3  wm-lh-caudalanteriorcingulate     99.4157    11.6467    39.0000   118.0000    79.0000 
  3 3003      5290     5255.0  wm-lh-caudalmiddlefrontal         98.5945     7.7572    77.0000   115.0000    38.0000 
  4 3005      2612     2733.2  wm-lh-cuneus                      95.3813     6.5778    70.0000   109.0000    39.0000 
  5 3006       534      601.2  wm-lh-entorhinal                  83.7060     5.2134    72.0000    98.0000    26.0000 
  6 3007      6095     6126.2  wm-lh-fusiform                    91.6743     8.2264    52.0000   109.0000    57.0000 
  7 3008      7463     7588.1  wm-lh-inferiorparietal            95.0606     8.6087    66.0000   114.0000    48.0000 
  8 3009      4789     4800.1  wm-lh-inferiortemporal            92.0729     9.5451    67.0000   120.0000    53.0000 
  9 3010      3109     3163.5  wm-lh-isthmuscingulate            98.3326    11.8957    21.0000   115.0000    94.0000 
 10 3011      8869     9049.2  wm-lh-lateraloccipital            90.0749     7.8998    66.0000   111.0000    45.0000 
 11 3012      5943     6020.0  wm-lh-lateralorbitofrontal       101.0340     8.4124    73.0000   120.0000    47.0000 
 12 3013      4439     4643.8  wm-lh-lingual                     91.1681     8.3248    20.0000   110.0000    90.0000 
 13 3014      3574     3658.7  wm-lh-medialorbitofrontal         99.6486    10.0332    49.0000   122.0000    73.0000 
 14 3015      2934     3052.2  wm-lh-middletemporal              87.9857     8.8488    69.0000   112.0000    43.0000 
 15 3016      1130     1295.2  wm-lh-parahippocampal             90.5681     7.0284    56.0000   107.0000    51.0000 
 16 3017      3541     3621.4  wm-lh-paracentral                 96.8424     8.0896    72.0000   113.0000    41.0000 
 17 3018      2903     2931.6  wm-lh-parsopercularis             96.5952     8.2057    76.0000   113.0000    37.0000 
 18 3019       893      940.3  wm-lh-parsorbitalis               93.5375     7.6218    73.0000   111.0000    38.0000 
 19 3020      2932     2937.3  wm-lh-parstriangularis            95.9144     8.4876    72.0000   112.0000    40.0000 
 20 3021      2449     2380.3  wm-lh-pericalcarine               91.8122     7.3695    47.0000   109.0000    62.0000 
 21 3022      6890     7197.5  wm-lh-postcentral                 93.7781     7.9089    74.0000   116.0000    42.0000 
 22 3023      3818     3804.0  wm-lh-posteriorcingulate         100.4990    10.0072    40.0000   117.0000    77.0000 
 23 3024     12331    12582.7  wm-lh-precentral                  96.3365     7.6150    73.0000   116.0000    43.0000 
 24 3025      7976     8030.5  wm-lh-precuneus                   97.7504     8.4823    21.0000   116.0000    95.0000 
 25 3026      2117     2134.3  wm-lh-rostralanteriorcingulate    97.9589    13.3970    28.0000   125.0000    97.0000 
 26 3027     10189    10189.2  wm-lh-rostralmiddlefrontal        98.2882     8.5309    73.0000   116.0000    43.0000 
 27 3028     16293    16528.3  wm-lh-superiorfrontal             95.5583     8.1804    72.0000   115.0000    43.0000 
 28 3029     11644    11907.4  wm-lh-superiorparietal            96.9093     8.2566    75.0000   116.0000    41.0000 
 29 3030      6888     7218.2  wm-lh-superiortemporal            93.6458     8.7108    71.0000   115.0000    44.0000 
 30 3031      7359     7480.3  wm-lh-supramarginal               97.5175     9.3471    74.0000   115.0000    41.0000 
 31 3032       218      225.3  wm-lh-frontalpole                 94.9037     5.6670    84.0000   109.0000    25.0000 
 32 3033       381      416.9  wm-lh-temporalpole                82.4698     5.7131    71.0000    97.0000    26.0000 
 33 3034       787      809.7  wm-lh-transversetemporal          96.6493     6.2024    76.0000   109.0000    33.0000 
 34 3035     10170    10239.1  wm-lh-insula                      96.6350     9.0593    23.0000   118.0000    95.0000 
 35 4001      2620     2619.5  wm-rh-bankssts                    96.8668     6.7647    72.0000   109.0000    37.0000 
 36 4002      2409     2384.6  wm-rh-caudalanteriorcingulate     98.1378    10.0180    47.0000   115.0000    68.0000 
 37 4003      4517     4584.6  wm-rh-caudalmiddlefrontal         96.6006     8.1096    75.0000   114.0000    39.0000 
 38 4005      2369     2492.9  wm-rh-cuneus                      95.1541     6.6769    76.0000   112.0000    36.0000 
 39 4006       445      498.4  wm-rh-entorhinal                  82.5169     5.7760    69.0000    97.0000    28.0000 
 40 4007      5164     5159.4  wm-rh-fusiform                    91.8555     7.8503    55.0000   109.0000    54.0000 
 41 4008      9864    10059.8  wm-rh-inferiorparietal            95.4848     8.9942    68.0000   116.0000    48.0000 
 42 4009      4071     4195.7  wm-rh-inferiortemporal            88.9204     9.5139    66.0000   111.0000    45.0000 
 43 4010      3310     3404.0  wm-rh-isthmuscingulate            98.4825    13.9601    17.0000   115.0000    98.0000 
 44 4011      8228     8492.0  wm-rh-lateraloccipital            91.5948     7.4652    70.0000   111.0000    41.0000 
 45 4012      6373     6480.5  wm-rh-lateralorbitofrontal        97.4459    10.0792    24.0000   122.0000    98.0000 
 46 4013      5392     5566.5  wm-rh-lingual                     92.2713     8.0418    26.0000   111.0000    85.0000 
 47 4014      3036     3160.7  wm-rh-medialorbitofrontal         99.6696     9.1432    47.0000   123.0000    76.0000 
 48 4015      4440     4600.9  wm-rh-middletemporal              90.7669     8.9134    69.0000   110.0000    41.0000 
 49 4016      1020     1165.1  wm-rh-parahippocampal             89.2098     6.3319    66.0000   104.0000    38.0000 
 50 4017      4592     4571.1  wm-rh-paracentral                 97.1148     7.9215    71.0000   115.0000    44.0000 
 51 4018      2586     2592.0  wm-rh-parsopercularis             95.9571     9.0047    71.0000   116.0000    45.0000 
 52 4019      1049     1073.6  wm-rh-parsorbitalis               93.6749     8.0151    75.0000   112.0000    37.0000 
 53 4020      2981     3025.0  wm-rh-parstriangularis            94.0399     7.9564    67.0000   114.0000    47.0000 
 54 4021      2694     2720.5  wm-rh-pericalcarine               92.3734     6.9414    40.0000   108.0000    68.0000 
 55 4022      5321     5601.5  wm-rh-postcentral                 92.1180     8.0595    72.0000   115.0000    43.0000 
 56 4023      3204     3225.8  wm-rh-posteriorcingulate         100.7784     9.4818    24.0000   114.0000    90.0000 
 57 4024     13289    13524.0  wm-rh-precentral                  95.4699     7.7714    69.0000   114.0000    45.0000 
 58 4025      8505     8585.4  wm-rh-precuneus                   98.7523     7.6110    55.0000   122.0000    67.0000 
 59 4026      2116     2108.3  wm-rh-rostralanteriorcingulate    98.9367     8.7264    53.0000   118.0000    65.0000 
 60 4027      8471     8573.9  wm-rh-rostralmiddlefrontal        97.3942     8.0433    74.0000   115.0000    41.0000 
 61 4028     14360    14545.1  wm-rh-superiorfrontal             95.1408     7.9488    73.0000   116.0000    43.0000 
 62 4029     10640    10844.9  wm-rh-superiorparietal            96.5429     8.4081    66.0000   117.0000    51.0000 
 63 4030      4912     5267.2  wm-rh-superiortemporal            91.2233     8.3584    68.0000   111.0000    43.0000 
 64 4031      6089     6172.5  wm-rh-supramarginal               96.6912     9.0569    74.0000   114.0000    40.0000 
 65 4032       310      320.0  wm-rh-frontalpole                 97.3774     6.4424    84.0000   113.0000    29.0000 
 66 4033       388      453.7  wm-rh-temporalpole                79.8093     5.6151    69.0000    97.0000    28.0000 
 67 4034       665      674.8  wm-rh-transversetemporal          98.4977     5.6326    81.0000   108.0000    27.0000 
 68 4035      8326     8423.5  wm-rh-insula                      95.9344     8.8663    56.0000   114.0000    58.0000 
 69 5001     20814    20667.1  Left-UnsegmentedWhiteMatter       99.3318    12.3245    14.0000   116.0000   102.0000 
 70 5002     19459    19410.4  Right-UnsegmentedWhiteMatter      98.3855    13.0254    18.0000   117.0000    99.0000 
