# Supplementary material for: Computer assisted diagnosis of Alzheimer’s disease using statistical likelihood-ratio test
Source: PLoS One. 2023 Feb 17;18(2):e0279574. doi: 10.1371/journal.pone.0279574 (PMC9937475; doi:10.1371/journal.pone.0279574)
Supplement: S3 File — (ZIP) [file pone.0279574.s003.zip › AD_Results_MIRIAD/miriad_201_1/stats/aseg.stats]

# Title Segmentation Statistics 
# 
# generating_program mri_segstats
# cvs_version $Id: mri_segstats.c,v 1.121 2016/05/31 17:27:11 greve Exp $
# cmdline mri_segstats --seg mri/aseg.mgz --sum stats/aseg.stats --pv mri/norm.mgz --empty --brainmask mri/brainmask.mgz --brain-vol-from-seg --excludeid 0 --excl-ctxgmwm --supratent --subcortgray --in mri/norm.mgz --in-intensity-name norm --in-intensity-units MR --etiv --surf-wm-vol --surf-ctx-vol --totalgray --euler --ctab /home/span/acad/xzheng/freesurfer/ASegStatsLUT.txt --subject miriad_201_AD_F_01_MR_1 
# sysname  Linux
# hostname ada
# machine  x86_64
# user     xzheng
# anatomy_type volume
# 
# SUBJECTS_DIR /home/span/acad/xzheng/freesurfer/subjects
# subjectname miriad_201_AD_F_01_MR_1
# Measure BrainSeg, BrainSegVol, Brain Segmentation Volume, 957012.000000, mm^3
# Measure BrainSegNotVent, BrainSegVolNotVent, Brain Segmentation Volume Without Ventricles, 927142.000000, mm^3
# Measure BrainSegNotVentSurf, BrainSegVolNotVentSurf, Brain Segmentation Volume Without Ventricles from Surf, 927079.481951, mm^3
# Measure VentricleChoroidVol, VentricleChoroidVol, Volume of ventricles and choroid plexus, 26062.000000, mm^3
# Measure lhCortex, lhCortexVol, Left hemisphere cortical gray matter volume, 172854.872168, mm^3
# Measure rhCortex, rhCortexVol, Right hemisphere cortical gray matter volume, 149980.691914, mm^3
# Measure Cortex, CortexVol, Total cortical gray matter volume, 322835.564081, mm^3
# Measure lhCerebralWhiteMatter, lhCerebralWhiteMatterVol, Left hemisphere cerebral white matter volume, 226913.124700, mm^3
# Measure rhCerebralWhiteMatter, rhCerebralWhiteMatterVol, Right hemisphere cerebral white matter volume, 213802.793170, mm^3
# Measure CerebralWhiteMatter, CerebralWhiteMatterVol, Total cerebral white matter volume, 440715.917870, mm^3
# Measure SubCortGray, SubCortGrayVol, Subcortical gray matter volume, 46294.000000, mm^3
# Measure TotalGray, TotalGrayVol, Total gray matter volume, 460185.564081, mm^3
# Measure SupraTentorial, SupraTentorialVol, Supratentorial volume, 838196.481951, mm^3
# Measure SupraTentorialNotVent, SupraTentorialVolNotVent, Supratentorial volume, 812134.481951, mm^3
# Measure SupraTentorialNotVentVox, SupraTentorialVolNotVentVox, Supratentorial volume voxel count, 809746.000000, mm^3
# Measure Mask, MaskVol, Mask Volume, 1485581.000000, mm^3
# Measure BrainSegVol-to-eTIV, BrainSegVol-to-eTIV, Ratio of BrainSegVol to eTIV, 0.675581, unitless
# Measure MaskVol-to-eTIV, MaskVol-to-eTIV, Ratio of MaskVol to eTIV, 1.048712, unitless
# Measure lhSurfaceHoles, lhSurfaceHoles, Number of defect holes in lh surfaces prior to fixing, 27, unitless
# Measure rhSurfaceHoles, rhSurfaceHoles, Number of defect holes in rh surfaces prior to fixing, 19, unitless
# Measure SurfaceHoles, SurfaceHoles, Total number of defect holes in surfaces prior to fixing, 46, unitless
# Measure EstimatedTotalIntraCranialVol, eTIV, Estimated Total Intracranial Volume, 1416576.912274, mm^3
# SegVolFile mri/aseg.mgz 
# SegVolFileTimeStamp  2019/12/21 14:40:42 
# ColorTable /home/span/acad/xzheng/freesurfer/ASegStatsLUT.txt 
# ColorTableTimeStamp 2017/01/19 09:00:02 
# InVolFile  mri/norm.mgz 
# InVolFileTimeStamp  2019/12/21 06:59:51 
# InVolFrame 0 
# PVVolFile  mri/norm.mgz 
# PVVolFileTimeStamp  2019/12/21 06:59:51 
# Excluding Cortical Gray and White Matter
# ExcludeSegId 0 2 3 41 42 
# VoxelVolume_mm3 1 
# TableCol  1 ColHeader Index 
# TableCol  1 FieldName Index 
# TableCol  1 Units     NA 
# TableCol  2 ColHeader SegId 
# TableCol  2 FieldName Segmentation Id
# TableCol  2 Units     NA
# TableCol  3 ColHeader NVoxels 
# TableCol  3 FieldName Number of Voxels
# TableCol  3 Units     unitless
# TableCol  4 ColHeader Volume_mm3
# TableCol  4 FieldName Volume
# TableCol  4 Units     mm^3
# TableCol  5 ColHeader StructName
# TableCol  5 FieldName Structure Name
# TableCol  5 Units     NA
# TableCol  6 ColHeader normMean 
# TableCol  6 FieldName Intensity normMean
# TableCol  6 Units     MR
# TableCol  7 ColHeader normStdDev
# TableCol  7 FieldName Itensity normStdDev
# TableCol  7 Units     MR
# TableCol  8 ColHeader normMin
# TableCol  8 FieldName Intensity normMin
# TableCol  8 Units     MR
# TableCol  9 ColHeader normMax
# TableCol  9 FieldName Intensity normMax
# TableCol  9 Units     MR
# TableCol 10 ColHeader normRange
# TableCol 10 FieldName Intensity normRange
# TableCol 10 Units     MR
# NRows 45 
# NTableCols 10 
# ColHeaders  Index SegId NVoxels Volume_mm3 StructName normMean normStdDev normMin normMax normRange  
  1   4     11258    11525.2  Left-Lateral-Ventricle            26.0452    12.1811     7.0000    89.0000    82.0000 
  2   5       377      464.6  Left-Inf-Lat-Vent                 47.3448    10.0918    20.0000    77.0000    57.0000 
  3   7     12942    13692.6  Left-Cerebellum-White-Matter      85.0784     5.7570    34.0000    99.0000    65.0000 
  4   8     44855    44425.5  Left-Cerebellum-Cortex            62.3248    10.3338     7.0000    94.0000    87.0000 
  5  10      6784     6531.0  Left-Thalamus-Proper              89.0747    10.4426    25.0000   108.0000    83.0000 
  6  11      2683     2645.5  Left-Caudate                      80.5162     9.0910    39.0000   101.0000    62.0000 
  7  12      3448     3356.8  Left-Putamen                      88.3274     6.5108    48.0000   105.0000    57.0000 
  8  13      1633     1615.8  Left-Pallidum                     99.2474     3.7430    86.0000   110.0000    24.0000 
  9  14      1233     1277.2  3rd-Ventricle                     27.5320    13.2895     7.0000    74.0000    67.0000 
 10  15      1211     1301.4  4th-Ventricle                     29.9942    12.2941    11.0000    68.0000    57.0000 
 11  16     21885    21982.0  Brain-Stem                        81.0010    10.0292    13.0000   104.0000    91.0000 
 12  17      3846     3607.5  Left-Hippocampus                  68.8456     7.7828    31.0000    95.0000    64.0000 
 13  18      1121     1059.5  Left-Amygdala                     67.2864     7.2167    43.0000    88.0000    45.0000 
 14  24      1364     1330.9  CSF                               38.5022    13.4447    14.0000    98.0000    84.0000 
 15  26       371      361.3  Left-Accumbens-area               77.5930     6.5714    51.0000    90.0000    39.0000 
 16  28      3893     3742.6  Left-VentralDC                    91.3244    10.7354    22.0000   109.0000    87.0000 
 17  30        78       96.2  Left-vessel                       51.1923    12.3720    29.0000    76.0000    47.0000 
 18  31       699      651.0  Left-choroid-plexus               49.2074    11.3474    16.0000    83.0000    67.0000 
 19  43     12456    12638.1  Right-Lateral-Ventricle           25.2885    12.2306     5.0000    87.0000    82.0000 
 20  44       421      489.3  Right-Inf-Lat-Vent                40.2827    11.8849    10.0000    79.0000    69.0000 
 21  46     13133    13784.0  Right-Cerebellum-White-Matter     84.1818     5.4303    41.0000   101.0000    60.0000 
 22  47     44859    44552.6  Right-Cerebellum-Cortex           62.0040    10.3159     0.0000    92.0000    92.0000 
 23  49      6157     5830.5  Right-Thalamus-Proper             89.0101    10.7916    30.0000   109.0000    79.0000 
 24  50      2705     2601.2  Right-Caudate                     79.0643    10.6772    41.0000   102.0000    61.0000 
 25  51      3108     3044.4  Right-Putamen                     88.5109     5.9039    62.0000   103.0000    41.0000 
 26  52      1510     1471.5  Right-Pallidum                    99.3570     3.6501    80.0000   111.0000    31.0000 
 27  53      3678     3437.4  Right-Hippocampus                 66.2912     9.1426    16.0000    96.0000    80.0000 
 28  54      1158     1089.3  Right-Amygdala                    66.7841     7.6522    32.0000    94.0000    62.0000 
 29  58       410      381.5  Right-Accumbens-area              79.7415     5.8658    51.0000    97.0000    46.0000 
 30  60      3831     3628.2  Right-VentralDC                   90.5424    11.0039    35.0000   107.0000    72.0000 
 31  62        25       45.0  Right-vessel                      58.9600     7.9607    44.0000    72.0000    28.0000 
 32  63       853      799.8  Right-choroid-plexus              46.3962    11.0760    21.0000    80.0000    59.0000 
 33  72         0        0.0  5th-Ventricle                      0.0000     0.0000     0.0000     0.0000     0.0000 
 34  77      2445     2531.1  WM-hypointensities                78.0875    16.4217    25.0000   112.0000    87.0000 
 35  78         0        0.0  Left-WM-hypointensities            0.0000     0.0000     0.0000     0.0000     0.0000 
 36  79         0        0.0  Right-WM-hypointensities           0.0000     0.0000     0.0000     0.0000     0.0000 
 37  80         0        0.0  non-WM-hypointensities             0.0000     0.0000     0.0000     0.0000     0.0000 
 38  81         0        0.0  Left-non-WM-hypointensities        0.0000     0.0000     0.0000     0.0000     0.0000 
 39  82         0        0.0  Right-non-WM-hypointensities       0.0000     0.0000     0.0000     0.0000     0.0000 
 40  85       274      277.6  Optic-Chiasm                      73.8321    14.5643    38.0000   105.0000    67.0000 
 41 251       729      685.3  CC_Posterior                      96.7819    14.6981    42.0000   114.0000    72.0000 
 42 252       548      496.0  CC_Mid_Posterior                  83.7993    19.0628    26.0000   118.0000    92.0000 
 43 253       500      465.3  CC_Central                        91.8720    16.4080    45.0000   111.0000    66.0000 
 44 254       474      444.9  CC_Mid_Anterior                   92.5190    16.5614    42.0000   114.0000    72.0000 
 45 255       918      885.5  CC_Anterior                       97.1220    12.7203    43.0000   114.0000    71.0000 
