# Supplementary material for: Computer assisted diagnosis of Alzheimer’s disease using statistical likelihood-ratio test
Source: PLoS One. 2023 Feb 17;18(2):e0279574. doi: 10.1371/journal.pone.0279574 (PMC9937475; doi:10.1371/journal.pone.0279574)
Supplement: S3 File — (ZIP) [file pone.0279574.s003.zip › AD_Results_MIRIAD/miriad_201_1/stats/lh.aparc.a2009s.stats]

# Table of FreeSurfer cortical parcellation anatomical statistics 
# 
# CreationTime 2019/12/21-03:24:04-GMT
# generating_program mris_anatomical_stats
# cvs_version $Id: mris_anatomical_stats.c,v 1.79 2016/03/14 15:15:34 greve Exp $
# mrisurf.c-cvs_version $Id: mrisurf.c,v 1.781.2.6 2016/12/27 16:47:14 zkaufman Exp $
# cmdline mris_anatomical_stats -th3 -mgz -cortex ../label/lh.cortex.label -f ../stats/lh.aparc.a2009s.stats -b -a ../label/lh.aparc.a2009s.annot -c ../label/aparc.annot.a2009s.ctab miriad_201_AD_F_01_MR_1 lh white 
# sysname  Linux
# hostname ada
# machine  x86_64
# user     xzheng
# 
# SUBJECTS_DIR /home/span/acad/xzheng/freesurfer/subjects
# anatomy_type surface
# subjectname miriad_201_AD_F_01_MR_1
# hemi lh
# AnnotationFile ../label/lh.aparc.a2009s.annot
# AnnotationFileTimeStamp 2019/12/21 14:23:42
# Measure Cortex, NumVert, Number of Vertices, 114149, unitless
# Measure Cortex, WhiteSurfArea, White Surface Total Area, 72965.3, mm^2
# Measure Cortex, MeanThickness, Mean Thickness, 2.2101, mm
# Measure BrainSeg, BrainSegVol, Brain Segmentation Volume, 957012.000000, mm^3
# Measure BrainSegNotVent, BrainSegVolNotVent, Brain Segmentation Volume Without Ventricles, 927142.000000, mm^3
# Measure BrainSegNotVentSurf, BrainSegVolNotVentSurf, Brain Segmentation Volume Without Ventricles from Surf, 927079.481951, mm^3
# Measure Cortex, CortexVol Total cortical gray matter volume, 322835.564081, mm^3
# Measure SupraTentorial, SupraTentorialVol, Supratentorial volume, 838196.481951, mm^3
# Measure SupraTentorialNotVent, SupraTentorialVolNotVent, Supratentorial volume, 812134.481951, mm^3
# Measure EstimatedTotalIntraCranialVol, eTIV, Estimated Total Intracranial Volume, 1416576.912274, mm^3
# NTableCols 10
# TableCol  1 ColHeader StructName
# TableCol  1 FieldName Structure Name
# TableCol  1 Units     NA
# TableCol  2 ColHeader NumVert
# TableCol  2 FieldName Number of Vertices
# TableCol  2 Units     unitless
# TableCol  3 ColHeader SurfArea
# TableCol  3 FieldName Surface Area
# TableCol  3 Units     mm^2
# TableCol  4 ColHeader GrayVol
# TableCol  4 FieldName Gray Matter Volume
# TableCol  4 Units     mm^3
# TableCol  5 ColHeader ThickAvg 
# TableCol  5 FieldName Average Thickness
# TableCol  5 Units     mm
# TableCol  6 ColHeader ThickStd
# TableCol  6 FieldName Thickness StdDev
# TableCol  6 Units     mm 
# TableCol  7 ColHeader MeanCurv
# TableCol  7 FieldName Integrated Rectified Mean Curvature
# TableCol  7 Units     mm^-1
# TableCol  8 ColHeader GausCurv 
# TableCol  8 FieldName Integrated Rectified Gaussian Curvature
# TableCol  8 Units     mm^-2
# TableCol  9 ColHeader  FoldInd
# TableCol  9 FieldName  Folding Index 
# TableCol  9 Units      unitless 
# TableCol 10 ColHeader CurvInd
# TableCol 10 FieldName Intrinsic Curvature Index
# TableCol 10 Units     unitless
# ColHeaders StructName NumVert SurfArea GrayVol ThickAvg ThickStd MeanCurv GausCurv FoldInd CurvInd
G&S_frontomargin                         1157    737   1705  2.368 0.568     0.150     0.042       17     2.1
G&S_occipital_inf                        1064    710   1403  2.052 0.641     0.145     0.033       15     1.4
G&S_paracentral                          1762    936   2106  2.008 0.516     0.111     0.027       18     2.0
G&S_subcentral                           1375    842   2224  2.446 0.501     0.124     0.034       16     1.9
G&S_transv_frontopol                      644    402   1115  2.429 0.519     0.149     0.041       10     1.1
G&S_cingul-Ant                           1998   1361   3309  2.412 0.587     0.135     0.026       24     2.2
G&S_cingul-Mid-Ant                       1117    779   1745  2.423 0.580     0.130     0.032       12     1.4
G&S_cingul-Mid-Post                      1358    922   2013  2.308 0.559     0.123     0.024       13     1.4
G_cingul-Post-dorsal                      575    381   1233  2.806 0.720     0.161     0.039       10     0.9
G_cingul-Post-ventral                     270    186    426  2.483 0.847     0.150     0.032        4     0.3
G_cuneus                                 1937   1130   1961  1.587 0.373     0.114     0.028       21     2.4
G_front_inf-Opercular                    1159    729   2211  2.633 0.572     0.137     0.040       13     2.0
G_front_inf-Orbital                       365    232    799  2.479 0.586     0.157     0.040        6     0.6
G_front_inf-Triangul                     1051    660   2041  2.413 0.634     0.139     0.036       14     1.5
G_front_middle                           4627   2768   8086  2.343 0.619     0.134     0.044       61     8.6
G_front_sup                              7649   4427  13967  2.633 0.638     0.115     0.033       87    11.0
G_Ins_lg&S_cent_ins                       474    296   1020  3.246 0.699     0.108     0.047        5     0.9
G_insular_short                           621    382   1915  3.635 0.754     0.123     0.060        9     1.6
G_occipital_middle                       2223   1261   3508  2.322 0.574     0.128     0.033       28     3.0
G_occipital_sup                          1444    814   1741  1.883 0.426     0.108     0.025       12     1.6
G_oc-temp_lat-fusifor                    1480    994   2944  2.472 0.549     0.138     0.026       25     1.6
G_oc-temp_med-Lingual                    2505   1525   3170  1.881 0.602     0.140     0.036       40     4.0
G_oc-temp_med-Parahip                    1108    726   2474  2.746 0.733     0.093     0.021        7     0.8
G_orbital                                2147   1456   4812  2.635 0.684     0.151     0.048       32     4.2
G_pariet_inf-Angular                     2079   1312   3693  2.306 0.606     0.138     0.034       29     3.0
G_pariet_inf-Supramar                    2539   1535   3992  2.246 0.587     0.127     0.036       32     3.7
G_parietal_sup                           2801   1643   3617  1.887 0.489     0.126     0.037       35     3.9
G_postcentral                            2106   1219   2315  1.642 0.449     0.106     0.023       18     2.0
G_precentral                             2871   1528   4391  2.349 0.630     0.105     0.030       25     3.9
G_precuneus                              2669   1701   3959  1.985 0.474     0.135     0.038       39     4.0
G_rectus                                  987    652   2068  2.479 0.579     0.142     0.049       24     1.9
G_subcallosal                             783    557   1049  2.111 0.878     0.120     0.067       10     1.4
G_temp_sup-G_T_transv                     565    321    690  1.899 0.394     0.104     0.020        5     0.4
G_temp_sup-Lateral                       1896   1219   4715  2.864 0.644     0.143     0.036       28     2.9
G_temp_sup-Plan_polar                     748    534   1764  2.878 0.507     0.084     0.017        2     0.6
G_temp_sup-Plan_tempo                    1200    776   1900  2.186 0.548     0.127     0.030       14     1.4
G_temporal_inf                           2595   1669   5303  2.400 0.791     0.136     0.043       49     4.8
G_temporal_middle                        2179   1408   5144  2.748 0.698     0.149     0.044       42     3.6
Lat_Fis-ant-Horizont                      286    197    322  1.782 0.506     0.118     0.024        2     0.2
Lat_Fis-ant-Vertical                      208    148    330  2.595 0.548     0.139     0.024        2     0.2
Lat_Fis-post                             1190    780   1245  1.958 0.515     0.122     0.024       10     1.3
Pole_occipital                           2237   1205   2563  1.902 0.646     0.129     0.040       33     3.6
Pole_temporal                            1263    968   4657  3.244 0.877     0.188     0.063       31     3.5
S_calcarine                              2093   1359   1811  1.538 0.502     0.121     0.026       27     2.2
S_central                                3282   2255   3140  1.576 0.402     0.112     0.022       23     3.1
S_cingul-Marginalis                      1110    751   1126  1.630 0.416     0.088     0.011        5     0.5
S_circular_insula_ant                     382    281    554  2.340 0.557     0.136     0.028        3     0.5
S_circular_insula_inf                    1186    779   1609  2.446 0.617     0.090     0.016        6     0.8
S_circular_insula_sup                    1365    957   1845  2.230 0.490     0.107     0.018        7     1.1
S_collat_transv_ant                       731    529   1311  2.639 0.825     0.124     0.015        9     0.4
S_collat_transv_post                      378    247    448  1.754 0.635     0.139     0.034        5     0.6
S_front_inf                              1626   1110   2087  2.016 0.502     0.128     0.028       15     1.7
S_front_middle                           1369    882   1622  2.141 0.560     0.133     0.031       14     1.8
S_front_sup                              2940   1999   4197  2.239 0.497     0.111     0.023       20     2.6
S_interm_prim-Jensen                      444    326    513  2.019 0.514     0.136     0.024        4     0.5
S_intrapariet&P_trans                    2305   1500   2288  1.664 0.422     0.122     0.025       22     2.3
S_oc_middle&Lunatus                      1035    667   1018  1.800 0.422     0.154     0.033       16     1.4
S_oc_sup&transversal                     1128    749   1224  1.831 0.429     0.113     0.024        9     1.1
S_occipital_ant                           533    349    584  1.834 0.515     0.133     0.031        7     0.6
S_oc-temp_lat                             677    483    988  2.316 0.606     0.138     0.034        7     0.8
S_oc-temp_med&Lingual                    1729   1257   2200  1.942 0.503     0.118     0.021       14     1.5
S_orbital_lateral                         274    205    378  2.211 0.599     0.154     0.034        3     0.4
S_orbital_med-olfact                      561    405    865  2.450 0.552     0.126     0.017        5     0.3
S_orbital-H_Shaped                       1231    851   2226  2.997 0.503     0.148     0.031       15     1.6
S_parieto_occipital                      2412   1562   2728  1.896 0.493     0.130     0.030       26     3.0
S_pericallosal                           1278    800   1160  1.965 0.781     0.130     0.029       22     1.2
S_postcentral                            2388   1581   2403  1.628 0.423     0.125     0.027       24     2.6
S_precentral-inf-part                    1351    888   1596  2.059 0.463     0.117     0.026       12     1.4
S_precentral-sup-part                    1275    790   1432  2.009 0.564     0.122     0.026       13     1.4
S_suborbital                              490    335    594  2.095 0.638     0.133     0.020        5     0.4
S_subparietal                             829    562    921  1.975 0.519     0.142     0.025       10     0.9
S_temporal_inf                           1471   1053   1876  2.099 0.541     0.119     0.020       13     1.2
S_temporal_sup                           4676   3254   7104  2.305 0.583     0.114     0.024       35     4.6
S_temporal_transverse                     288    171    263  1.903 0.460     0.140     0.018        5     0.2
