# Supplementary material for: Computer assisted diagnosis of Alzheimer’s disease using statistical likelihood-ratio test
Source: PLoS One. 2023 Feb 17;18(2):e0279574. doi: 10.1371/journal.pone.0279574 (PMC9937475; doi:10.1371/journal.pone.0279574)
Supplement: S3 File — (ZIP) [file pone.0279574.s003.zip › AD_Results_MIRIAD/miriad_201_1/stats/lh.aparc.DKTatlas.stats]

# Table of FreeSurfer cortical parcellation anatomical statistics 
# 
# CreationTime 2019/12/21-03:25:23-GMT
# generating_program mris_anatomical_stats
# cvs_version $Id: mris_anatomical_stats.c,v 1.79 2016/03/14 15:15:34 greve Exp $
# mrisurf.c-cvs_version $Id: mrisurf.c,v 1.781.2.6 2016/12/27 16:47:14 zkaufman Exp $
# cmdline mris_anatomical_stats -th3 -mgz -cortex ../label/lh.cortex.label -f ../stats/lh.aparc.DKTatlas.stats -b -a ../label/lh.aparc.DKTatlas.annot -c ../label/aparc.annot.DKTatlas.ctab miriad_201_AD_F_01_MR_1 lh white 
# sysname  Linux
# hostname ada
# machine  x86_64
# user     xzheng
# 
# SUBJECTS_DIR /home/span/acad/xzheng/freesurfer/subjects
# anatomy_type surface
# subjectname miriad_201_AD_F_01_MR_1
# hemi lh
# AnnotationFile ../label/lh.aparc.DKTatlas.annot
# AnnotationFileTimeStamp 2019/12/21 14:25:02
# Measure Cortex, NumVert, Number of Vertices, 114149, unitless
# Measure Cortex, WhiteSurfArea, White Surface Total Area, 72965.3, mm^2
# Measure Cortex, MeanThickness, Mean Thickness, 2.2101, mm
# Measure BrainSeg, BrainSegVol, Brain Segmentation Volume, 957012.000000, mm^3
# Measure BrainSegNotVent, BrainSegVolNotVent, Brain Segmentation Volume Without Ventricles, 927142.000000, mm^3
# Measure BrainSegNotVentSurf, BrainSegVolNotVentSurf, Brain Segmentation Volume Without Ventricles from Surf, 927079.481951, mm^3
# Measure Cortex, CortexVol Total cortical gray matter volume, 322835.564081, mm^3
# Measure SupraTentorial, SupraTentorialVol, Supratentorial volume, 838196.481951, mm^3
# Measure SupraTentorialNotVent, SupraTentorialVolNotVent, Supratentorial volume, 812134.481951, mm^3
# Measure EstimatedTotalIntraCranialVol, eTIV, Estimated Total Intracranial Volume, 1416576.912274, mm^3
# NTableCols 10
# TableCol  1 ColHeader StructName
# TableCol  1 FieldName Structure Name
# TableCol  1 Units     NA
# TableCol  2 ColHeader NumVert
# TableCol  2 FieldName Number of Vertices
# TableCol  2 Units     unitless
# TableCol  3 ColHeader SurfArea
# TableCol  3 FieldName Surface Area
# TableCol  3 Units     mm^2
# TableCol  4 ColHeader GrayVol
# TableCol  4 FieldName Gray Matter Volume
# TableCol  4 Units     mm^3
# TableCol  5 ColHeader ThickAvg 
# TableCol  5 FieldName Average Thickness
# TableCol  5 Units     mm
# TableCol  6 ColHeader ThickStd
# TableCol  6 FieldName Thickness StdDev
# TableCol  6 Units     mm 
# TableCol  7 ColHeader MeanCurv
# TableCol  7 FieldName Integrated Rectified Mean Curvature
# TableCol  7 Units     mm^-1
# TableCol  8 ColHeader GausCurv 
# TableCol  8 FieldName Integrated Rectified Gaussian Curvature
# TableCol  8 Units     mm^-2
# TableCol  9 ColHeader  FoldInd
# TableCol  9 FieldName  Folding Index 
# TableCol  9 Units      unitless 
# TableCol 10 ColHeader CurvInd
# TableCol 10 FieldName Intrinsic Curvature Index
# TableCol 10 Units     unitless
# ColHeaders StructName NumVert SurfArea GrayVol ThickAvg ThickStd MeanCurv GausCurv FoldInd CurvInd
caudalanteriorcingulate                  1562   1051   2563  2.489 0.555     0.138     0.030       22     1.9
caudalmiddlefrontal                      3235   1995   4648  2.248 0.610     0.117     0.026       32     3.5
cuneus                                   2863   1733   2917  1.639 0.380     0.116     0.027       29     3.2
entorhinal                                513    362   1396  3.056 0.857     0.104     0.024        4     0.4
fusiform                                 3274   2289   5676  2.327 0.563     0.136     0.029       46     4.1
inferiorparietal                         5549   3581   8470  2.154 0.575     0.132     0.032       64     7.3
inferiortemporal                         4273   2929   8414  2.435 0.828     0.137     0.037       72     6.4
isthmuscingulate                         1377    919   1840  2.050 0.825     0.125     0.034       18     1.6
lateraloccipital                         6808   4017   8346  1.986 0.588     0.135     0.035       95     9.6
lateralorbitofrontal                     3885   2673   7245  2.651 0.622     0.152     0.043       53     7.2
lingual                                  3753   2390   4460  1.806 0.592     0.129     0.031       51     4.9
medialorbitofrontal                      2001   1335   3458  2.334 0.651     0.122     0.035       32     2.6
middletemporal                           4966   3373   9965  2.565 0.707     0.132     0.034       68     6.6
parahippocampal                           835    556   1393  2.312 0.563     0.082     0.013        4     0.3
paracentral                              2564   1468   3324  2.115 0.573     0.096     0.022       21     2.3
parsopercularis                          1752   1150   2872  2.351 0.554     0.132     0.033       19     2.5
parsorbitalis                             843    575   1676  2.511 0.782     0.140     0.032       10     1.0
parstriangularis                         2061   1344   3385  2.272 0.651     0.129     0.030       21     2.6
pericalcarine                            1625   1007   1279  1.392 0.380     0.127     0.030       23     2.1
postcentral                              6297   3928   6999  1.724 0.540     0.111     0.024       56     6.2
posteriorcingulate                       1870   1237   2826  2.371 0.684     0.141     0.026       28     2.0
precentral                               7168   4321   9580  2.153 0.620     0.114     0.028       62     8.6
precuneus                                5541   3610   7114  1.930 0.500     0.131     0.031       70     6.9
rostralanteriorcingulate                 1572   1068   2660  2.385 0.758     0.137     0.036       24     1.7
rostralmiddlefrontal                     5566   3578   8903  2.291 0.620     0.141     0.043       69     9.8
superiorfrontal                         11688   7208  19290  2.461 0.633     0.121     0.033      128    16.2
superiorparietal                         5757   3489   6677  1.798 0.467     0.122     0.030       62     7.2
superiortemporal                         7033   4717  14134  2.602 0.701     0.124     0.028       75     8.3
supramarginal                            4835   3082   6630  2.059 0.576     0.126     0.032       53     6.3
transversetemporal                        697    397    780  1.896 0.435     0.102     0.021        6     0.5
insula                                   2386   1582   4839  2.901 0.867     0.112     0.036       21     3.5
