# Supplementary material for: Computer assisted diagnosis of Alzheimer’s disease using statistical likelihood-ratio test
Source: PLoS One. 2023 Feb 17;18(2):e0279574. doi: 10.1371/journal.pone.0279574 (PMC9937475; doi:10.1371/journal.pone.0279574)
Supplement: S3 File — (ZIP) [file pone.0279574.s003.zip › AD_Results_MIRIAD/miriad_201_1/stats/lh.aparc.pial.stats]

# Table of FreeSurfer cortical parcellation anatomical statistics 
# 
# CreationTime 2019/12/21-03:22:22-GMT
# generating_program mris_anatomical_stats
# cvs_version $Id: mris_anatomical_stats.c,v 1.79 2016/03/14 15:15:34 greve Exp $
# mrisurf.c-cvs_version $Id: mrisurf.c,v 1.781.2.6 2016/12/27 16:47:14 zkaufman Exp $
# cmdline mris_anatomical_stats -th3 -mgz -cortex ../label/lh.cortex.label -f ../stats/lh.aparc.pial.stats -b -a ../label/lh.aparc.annot -c ../label/aparc.annot.ctab miriad_201_AD_F_01_MR_1 lh pial 
# sysname  Linux
# hostname ada
# machine  x86_64
# user     xzheng
# 
# SUBJECTS_DIR /home/span/acad/xzheng/freesurfer/subjects
# anatomy_type surface
# subjectname miriad_201_AD_F_01_MR_1
# hemi lh
# AnnotationFile ../label/lh.aparc.annot
# AnnotationFileTimeStamp 2019/12/21 13:56:31
# Measure Cortex, NumVert, Number of Vertices, 114104, unitless
# Measure Cortex, PialSurfArea, Pial Surface Total Area, 83572.5, mm^2
# Measure Cortex, MeanThickness, Mean Thickness, 2.21023, mm
# Measure BrainSeg, BrainSegVol, Brain Segmentation Volume, 957012.000000, mm^3
# Measure BrainSegNotVent, BrainSegVolNotVent, Brain Segmentation Volume Without Ventricles, 927142.000000, mm^3
# Measure BrainSegNotVentSurf, BrainSegVolNotVentSurf, Brain Segmentation Volume Without Ventricles from Surf, 927079.481951, mm^3
# Measure Cortex, CortexVol Total cortical gray matter volume, 322835.564081, mm^3
# Measure SupraTentorial, SupraTentorialVol, Supratentorial volume, 838196.481951, mm^3
# Measure SupraTentorialNotVent, SupraTentorialVolNotVent, Supratentorial volume, 812134.481951, mm^3
# Measure EstimatedTotalIntraCranialVol, eTIV, Estimated Total Intracranial Volume, 1416576.912274, mm^3
# NTableCols 10
# TableCol  1 ColHeader StructName
# TableCol  1 FieldName Structure Name
# TableCol  1 Units     NA
# TableCol  2 ColHeader NumVert
# TableCol  2 FieldName Number of Vertices
# TableCol  2 Units     unitless
# TableCol  3 ColHeader SurfArea
# TableCol  3 FieldName Surface Area
# TableCol  3 Units     mm^2
# TableCol  4 ColHeader GrayVol
# TableCol  4 FieldName Gray Matter Volume
# TableCol  4 Units     mm^3
# TableCol  5 ColHeader ThickAvg 
# TableCol  5 FieldName Average Thickness
# TableCol  5 Units     mm
# TableCol  6 ColHeader ThickStd
# TableCol  6 FieldName Thickness StdDev
# TableCol  6 Units     mm 
# TableCol  7 ColHeader MeanCurv
# TableCol  7 FieldName Integrated Rectified Mean Curvature
# TableCol  7 Units     mm^-1
# TableCol  8 ColHeader GausCurv 
# TableCol  8 FieldName Integrated Rectified Gaussian Curvature
# TableCol  8 Units     mm^-2
# TableCol  9 ColHeader  FoldInd
# TableCol  9 FieldName  Folding Index 
# TableCol  9 Units      unitless 
# TableCol 10 ColHeader CurvInd
# TableCol 10 FieldName Intrinsic Curvature Index
# TableCol 10 Units     unitless
# ColHeaders StructName NumVert SurfArea GrayVol ThickAvg ThickStd MeanCurv GausCurv FoldInd CurvInd
bankssts                                 1083    704   1743  2.389 0.432     0.103     0.024       13     1.1
caudalanteriorcingulate                   775    517   1232  2.584 0.482     0.096     0.017        7     0.3
caudalmiddlefrontal                      3079   2135   4465  2.251 0.617     0.114     0.026       43     3.3
cuneus                                   2024   1366   2003  1.615 0.367     0.109     0.021       26     2.0
entorhinal                                544    626   1623  3.173 0.922     0.146     0.029        4     0.7
fusiform                                 3440   2775   6256  2.409 0.621     0.138     0.032       52     4.6
inferiorparietal                         5422   4040   8179  2.158 0.575     0.126     0.026       66     6.1
inferiortemporal                         4435   3840   8198  2.360 0.767     0.140     0.031       68     6.2
isthmuscingulate                         1390    918   1817  2.018 0.825     0.106     0.028       30     1.6
lateraloccipital                         6696   4649   8337  2.001 0.602     0.115     0.026      129     7.4
lateralorbitofrontal                     3287   2463   6204  2.636 0.624     0.137     0.033       85     4.7
lingual                                  3727   2676   4388  1.787 0.570     0.117     0.026       47     4.5
medialorbitofrontal                      2499   1933   4042  2.269 0.630     0.120     0.025       35     2.4
middletemporal                           3842   3480   8270  2.649 0.724     0.143     0.029       44     4.7
parahippocampal                           857    688   1400  2.297 0.565     0.131     0.031       77     1.0
paracentral                              2180   1452   2802  2.096 0.596     0.100     0.016       17     1.4
parsopercularis                          1899   1443   3201  2.398 0.559     0.122     0.027       17     2.1
parsorbitalis                             938    898   2117  2.811 0.675     0.169     0.035       36     1.6
parstriangularis                         1700   1250   2706  2.234 0.664     0.139     0.036       26     2.3
pericalcarine                            1596    902   1267  1.408 0.388     0.102     0.022       25     1.6
postcentral                              5581   3974   6207  1.717 0.549     0.104     0.019       36     4.4
posteriorcingulate                       1693   1156   2649  2.432 0.673     0.115     0.021       36     1.3
precentral                               7298   4728   9692  2.146 0.621     0.094     0.019       63     5.7
precuneus                                5704   3868   7264  1.925 0.502     0.117     0.024       74     5.8
rostralanteriorcingulate                 1070    873   1863  2.434 0.788     0.137     0.025       12     1.2
rostralmiddlefrontal                     7686   5670  11745  2.236 0.585     0.137     0.032      117    10.8
superiorfrontal                         11014   7999  18730  2.505 0.635     0.115     0.024      114    11.4
superiorparietal                         7297   5105   8361  1.780 0.457     0.122     0.025       78     7.5
superiortemporal                         5654   4324  10587  2.564 0.670     0.120     0.025       69     6.1
supramarginal                            5213   3731   7303  2.064 0.575     0.123     0.029       60     6.3
frontalpole                               369    248    579  2.642 0.546     0.123     0.029        4     0.5
temporalpole                              541    876   2176  3.196 0.967     0.246     0.049        8     1.3
transversetemporal                        709    487    795  1.916 0.445     0.096     0.019        4     0.5
insula                                   2866   1783   5497  2.810 0.861     0.125     0.035       51     4.3
