# Supplementary material for: Computer assisted diagnosis of Alzheimer’s disease using statistical likelihood-ratio test
Source: PLoS One. 2023 Feb 17;18(2):e0279574. doi: 10.1371/journal.pone.0279574 (PMC9937475; doi:10.1371/journal.pone.0279574)
Supplement: S3 File — (ZIP) [file pone.0279574.s003.zip › AD_Results_MIRIAD/miriad_201_1/stats/lh.aparc.stats]

# Table of FreeSurfer cortical parcellation anatomical statistics 
# 
# CreationTime 2019/12/21-03:21:55-GMT
# generating_program mris_anatomical_stats
# cvs_version $Id: mris_anatomical_stats.c,v 1.79 2016/03/14 15:15:34 greve Exp $
# mrisurf.c-cvs_version $Id: mrisurf.c,v 1.781.2.6 2016/12/27 16:47:14 zkaufman Exp $
# cmdline mris_anatomical_stats -th3 -mgz -cortex ../label/lh.cortex.label -f ../stats/lh.aparc.stats -b -a ../label/lh.aparc.annot -c ../label/aparc.annot.ctab miriad_201_AD_F_01_MR_1 lh white 
# sysname  Linux
# hostname ada
# machine  x86_64
# user     xzheng
# 
# SUBJECTS_DIR /home/span/acad/xzheng/freesurfer/subjects
# anatomy_type surface
# subjectname miriad_201_AD_F_01_MR_1
# hemi lh
# AnnotationFile ../label/lh.aparc.annot
# AnnotationFileTimeStamp 2019/12/21 13:56:31
# Measure Cortex, NumVert, Number of Vertices, 114104, unitless
# Measure Cortex, WhiteSurfArea, White Surface Total Area, 72931.4, mm^2
# Measure Cortex, MeanThickness, Mean Thickness, 2.21023, mm
# Measure BrainSeg, BrainSegVol, Brain Segmentation Volume, 957012.000000, mm^3
# Measure BrainSegNotVent, BrainSegVolNotVent, Brain Segmentation Volume Without Ventricles, 927142.000000, mm^3
# Measure BrainSegNotVentSurf, BrainSegVolNotVentSurf, Brain Segmentation Volume Without Ventricles from Surf, 927079.481951, mm^3
# Measure Cortex, CortexVol Total cortical gray matter volume, 322835.564081, mm^3
# Measure SupraTentorial, SupraTentorialVol, Supratentorial volume, 838196.481951, mm^3
# Measure SupraTentorialNotVent, SupraTentorialVolNotVent, Supratentorial volume, 812134.481951, mm^3
# Measure EstimatedTotalIntraCranialVol, eTIV, Estimated Total Intracranial Volume, 1416576.912274, mm^3
# NTableCols 10
# TableCol  1 ColHeader StructName
# TableCol  1 FieldName Structure Name
# TableCol  1 Units     NA
# TableCol  2 ColHeader NumVert
# TableCol  2 FieldName Number of Vertices
# TableCol  2 Units     unitless
# TableCol  3 ColHeader SurfArea
# TableCol  3 FieldName Surface Area
# TableCol  3 Units     mm^2
# TableCol  4 ColHeader GrayVol
# TableCol  4 FieldName Gray Matter Volume
# TableCol  4 Units     mm^3
# TableCol  5 ColHeader ThickAvg 
# TableCol  5 FieldName Average Thickness
# TableCol  5 Units     mm
# TableCol  6 ColHeader ThickStd
# TableCol  6 FieldName Thickness StdDev
# TableCol  6 Units     mm 
# TableCol  7 ColHeader MeanCurv
# TableCol  7 FieldName Integrated Rectified Mean Curvature
# TableCol  7 Units     mm^-1
# TableCol  8 ColHeader GausCurv 
# TableCol  8 FieldName Integrated Rectified Gaussian Curvature
# TableCol  8 Units     mm^-2
# TableCol  9 ColHeader  FoldInd
# TableCol  9 FieldName  Folding Index 
# TableCol  9 Units      unitless 
# TableCol 10 ColHeader CurvInd
# TableCol 10 FieldName Intrinsic Curvature Index
# TableCol 10 Units     unitless
# ColHeaders StructName NumVert SurfArea GrayVol ThickAvg ThickStd MeanCurv GausCurv FoldInd CurvInd
bankssts                                 1083    801   1743  2.389 0.432     0.110     0.023        8     1.0
caudalanteriorcingulate                   775    500   1232  2.584 0.482     0.143     0.031       13     1.0
caudalmiddlefrontal                      3079   1876   4465  2.251 0.617     0.116     0.026       30     3.3
cuneus                                   2024   1220   2003  1.615 0.367     0.122     0.030       23     2.6
entorhinal                                544    395   1623  3.173 0.922     0.108     0.024        5     0.4
fusiform                                 3440   2413   6256  2.409 0.621     0.138     0.030       50     4.3
inferiorparietal                         5422   3502   8179  2.158 0.575     0.133     0.032       65     7.0
inferiortemporal                         4435   3007   8198  2.360 0.767     0.135     0.035       72     6.5
isthmuscingulate                         1390    922   1817  2.018 0.825     0.122     0.033       17     1.6
lateraloccipital                         6696   3954   8337  2.001 0.602     0.134     0.035       93     9.5
lateralorbitofrontal                     3287   2301   6204  2.636 0.624     0.150     0.037       43     5.0
lingual                                  3727   2381   4388  1.787 0.570     0.128     0.031       50     4.9
medialorbitofrontal                      2499   1666   4042  2.269 0.630     0.119     0.040       40     3.0
middletemporal                           3842   2593   8270  2.649 0.724     0.132     0.035       55     5.2
parahippocampal                           857    564   1400  2.297 0.565     0.085     0.014        5     0.4
paracentral                              2180   1262   2802  2.096 0.596     0.097     0.020       16     1.8
parsopercularis                          1899   1236   3201  2.398 0.559     0.132     0.033       21     2.7
parsorbitalis                             938    618   2117  2.811 0.675     0.149     0.038       14     1.4
parstriangularis                         1700   1107   2706  2.234 0.664     0.130     0.031       18     2.1
pericalcarine                            1596    991   1267  1.408 0.388     0.126     0.030       22     2.0
postcentral                              5581   3460   6207  1.717 0.549     0.108     0.023       49     5.3
posteriorcingulate                       1693   1122   2649  2.432 0.673     0.142     0.026       26     1.8
precentral                               7298   4398   9692  2.146 0.621     0.114     0.028       64     8.9
precuneus                                5704   3731   7264  1.925 0.502     0.131     0.030       71     7.0
rostralanteriorcingulate                 1070    725   1863  2.434 0.788     0.139     0.025       14     1.1
rostralmiddlefrontal                     7686   4915  11745  2.236 0.585     0.140     0.042       98    13.3
superiorfrontal                         11014   6869  18730  2.505 0.635     0.118     0.031      114    14.6
superiorparietal                         7297   4416   8361  1.780 0.457     0.121     0.030       78     8.8
superiortemporal                         5654   3711  10587  2.564 0.670     0.120     0.026       57     6.2
supramarginal                            5213   3337   7303  2.064 0.575     0.126     0.032       57     6.9
frontalpole                               369    194    579  2.642 0.546     0.133     0.034        5     0.6
temporalpole                              541    418   2176  3.196 0.967     0.178     0.055       11     1.3
transversetemporal                        709    402    795  1.916 0.445     0.103     0.021        7     0.6
insula                                   2866   1926   5497  2.810 0.861     0.122     0.039       27     4.9
