# Supplementary material for: Computer assisted diagnosis of Alzheimer’s disease using statistical likelihood-ratio test
Source: PLoS One. 2023 Feb 17;18(2):e0279574. doi: 10.1371/journal.pone.0279574 (PMC9937475; doi:10.1371/journal.pone.0279574)
Supplement: S3 File — (ZIP) [file pone.0279574.s003.zip › AD_Results_MIRIAD/miriad_201_1/stats/lh.BA_exvivo.stats]

# Table of FreeSurfer cortical parcellation anatomical statistics 
# 
# CreationTime 2019/12/21-03:55:42-GMT
# generating_program mris_anatomical_stats
# cvs_version $Id: mris_anatomical_stats.c,v 1.79 2016/03/14 15:15:34 greve Exp $
# mrisurf.c-cvs_version $Id: mrisurf.c,v 1.781.2.6 2016/12/27 16:47:14 zkaufman Exp $
# cmdline mris_anatomical_stats -th3 -mgz -f ../stats/lh.BA_exvivo.stats -b -a ./lh.BA_exvivo.annot -c ./BA_exvivo.ctab miriad_201_AD_F_01_MR_1 lh white 
# sysname  Linux
# hostname ada
# machine  x86_64
# user     xzheng
# 
# SUBJECTS_DIR /home/span/acad/xzheng/freesurfer/subjects
# anatomy_type surface
# subjectname miriad_201_AD_F_01_MR_1
# hemi lh
# AnnotationFile ./lh.BA_exvivo.annot
# AnnotationFileTimeStamp 2019/12/21 14:55:34
# Measure Cortex, NumVert, Number of Vertices, 121271, unitless
# Measure Cortex, WhiteSurfArea, White Surface Total Area, 77714.2, mm^2
# Measure BrainSeg, BrainSegVol, Brain Segmentation Volume, 957012.000000, mm^3
# Measure BrainSegNotVent, BrainSegVolNotVent, Brain Segmentation Volume Without Ventricles, 927142.000000, mm^3
# Measure BrainSegNotVentSurf, BrainSegVolNotVentSurf, Brain Segmentation Volume Without Ventricles from Surf, 927079.481951, mm^3
# Measure Cortex, CortexVol Total cortical gray matter volume, 322835.564081, mm^3
# Measure SupraTentorial, SupraTentorialVol, Supratentorial volume, 838196.481951, mm^3
# Measure SupraTentorialNotVent, SupraTentorialVolNotVent, Supratentorial volume, 812134.481951, mm^3
# Measure EstimatedTotalIntraCranialVol, eTIV, Estimated Total Intracranial Volume, 1416576.912274, mm^3
# NTableCols 10
# TableCol  1 ColHeader StructName
# TableCol  1 FieldName Structure Name
# TableCol  1 Units     NA
# TableCol  2 ColHeader NumVert
# TableCol  2 FieldName Number of Vertices
# TableCol  2 Units     unitless
# TableCol  3 ColHeader SurfArea
# TableCol  3 FieldName Surface Area
# TableCol  3 Units     mm^2
# TableCol  4 ColHeader GrayVol
# TableCol  4 FieldName Gray Matter Volume
# TableCol  4 Units     mm^3
# TableCol  5 ColHeader ThickAvg 
# TableCol  5 FieldName Average Thickness
# TableCol  5 Units     mm
# TableCol  6 ColHeader ThickStd
# TableCol  6 FieldName Thickness StdDev
# TableCol  6 Units     mm 
# TableCol  7 ColHeader MeanCurv
# TableCol  7 FieldName Integrated Rectified Mean Curvature
# TableCol  7 Units     mm^-1
# TableCol  8 ColHeader GausCurv 
# TableCol  8 FieldName Integrated Rectified Gaussian Curvature
# TableCol  8 Units     mm^-2
# TableCol  9 ColHeader  FoldInd
# TableCol  9 FieldName  Folding Index 
# TableCol  9 Units      unitless 
# TableCol 10 ColHeader CurvInd
# TableCol 10 FieldName Intrinsic Curvature Index
# TableCol 10 Units     unitless
# ColHeaders StructName NumVert SurfArea GrayVol ThickAvg ThickStd MeanCurv GausCurv FoldInd CurvInd
BA1_exvivo                               1015    537   1275  1.891 0.513     0.112     0.028       10     1.1
BA2_exvivo                               3207   2024   3476  1.697 0.485     0.119     0.027       31     3.5
BA3a_exvivo                              1139    774    962  1.527 0.376     0.140     0.031       12     1.4
BA3b_exvivo                              2143   1355   2269  1.628 0.542     0.108     0.024       21     2.0
BA4a_exvivo                              1707    948   2311  2.224 0.600     0.103     0.023       13     1.8
BA4p_exvivo                              1454    959   1720  1.856 0.487     0.102     0.023        8     1.5
BA6_exvivo                               9384   5439  14769  2.399 0.645     0.109     0.030       93    12.0
BA44_exvivo                              1821   1177   2832  2.321 0.525     0.130     0.034       20     2.6
BA45_exvivo                              2590   1695   4476  2.367 0.642     0.135     0.032       29     3.5
V1_exvivo                                3088   1839   2911  1.575 0.499     0.115     0.029       36     4.0
V2_exvivo                                7177   4279   8040  1.807 0.561     0.136     0.036      104    10.8
MT_exvivo                                1785   1105   2464  2.223 0.629     0.142     0.032       25     2.3
perirhinal_exvivo                         546    336   1334  2.814 0.762     0.089     0.020        4     0.3
entorhinal_exvivo                         531    409   1408  3.035 0.910     0.126     0.026        6     0.5
