# Supplementary material for: Computer assisted diagnosis of Alzheimer’s disease using statistical likelihood-ratio test
Source: PLoS One. 2023 Feb 17;18(2):e0279574. doi: 10.1371/journal.pone.0279574 (PMC9937475; doi:10.1371/journal.pone.0279574)
Supplement: S3 File — (ZIP) [file pone.0279574.s003.zip › AD_Results_MIRIAD/miriad_201_1/stats/lh.curv.stats]

Raw <mean> +- <std> (using 'lh.curv'):                -0.03160 +- 0.1845 
       Raw Min:                                       -1.90260 at vertex 85243   
       Raw Max:                                        3.77770 at vertex 82406   
       Raw Curvature Calculation Type:                discrete
       Raw Mean Vertex Separation (Whole Surface):     0.83356 +- 0.23084 mm
       Raw Total Surface Area:                     70766.62500 mm^2
       Raw Total Number of Vertices:                    121271
       Raw Average Vertex Area (Whole Surface):        0.58354 mm^2
       Raw Natural Surface Integral:               -1146.01355
       Raw Rectified Surface Integral:              9281.67676
       Raw Positive Surface Integral:               4067.83154
       Raw Negative Surface Integral:               5213.84521
       Raw Mean Natural Surface Integral:             -0.00945 across 121271 (100.00%) vertices
       Raw Mean Rectified Surface Integral:            0.07654 across 121271 (100.00%) vertices
       Raw Mean Positive Surface Integral:             0.07432 across 54732 (45.13%) vertices
       Raw Mean Negative Surface Integral:             0.07836 across 66539 (54.87%) vertices
       Raw AreaNorm Natural Surface Integral:         -0.01619 across 70767.179688 (100.00%) mm^2
       Raw AreaNorm Rectified Surface Integral:        0.13116 across 70767.179688 (100.00%) mm^2
       Raw AreaNorm Positive Surface Integral:         0.11867 across 34278.132812 (48.44%) mm^2
       Raw AreaNorm Negative Surface Integral:         0.14289 across 36488.453125 (51.56%) mm^2

Raw <mean> +- <std> (using 'lh.sulc'):                 0.00000 +- 5.2334 
       Raw Min:                                      -13.52688 at vertex 98943   
       Raw Max:                                       16.86637 at vertex 50656   
       Raw Curvature Calculation Type:                discrete
       Raw Mean Vertex Separation (Whole Surface):     0.83356 +- 0.23084 mm
       Raw Total Surface Area:                     70766.62500 mm^2
       Raw Total Number of Vertices:                    121271
       Raw Average Vertex Area (Whole Surface):        0.58354 mm^2
       Raw Natural Surface Integral:               25817.71680
       Raw Rectified Surface Integral:            297212.50000
       Raw Positive Surface Integral:             161515.10938
       Raw Negative Surface Integral:             135697.39062
       Raw Mean Natural Surface Integral:              0.21289 across 121271 (100.00%) vertices
       Raw Mean Rectified Surface Integral:            2.45081 across 121271 (100.00%) vertices
       Raw Mean Positive Surface Integral:             2.89200 across 55849 (46.05%) vertices
       Raw Mean Negative Surface Integral:             2.07419 across 65422 (53.95%) vertices
       Raw AreaNorm Natural Surface Integral:          0.36483 across 70767.179688 (100.00%) mm^2
       Raw AreaNorm Rectified Surface Integral:        4.19986 across 70767.179688 (100.00%) mm^2
       Raw AreaNorm Positive Surface Integral:         4.67583 across 34542.546875 (48.81%) mm^2
       Raw AreaNorm Negative Surface Integral:         3.74606 across 36223.984375 (51.19%) mm^2

K <mean> +- <std> (using 'lh.smoothwm'):               0.25203 +- 9.6795 mm^-2
         K Min:                                      -18.15682 at vertex 85281   
         K Max:                                     1716.01306 at vertex 82406   
         K Curvature Calculation Type:                discrete
         K Mean Vertex Separation (Whole Surface):     0.83356 +- 0.23084 mm
         K Total Surface Area:                     70766.62500 mm^2
         K Total Number of Vertices:                    121271
         K Average Vertex Area (Whole Surface):        0.58354 mm^2
         K Natural Surface Integral:                  12.56615
         K Rectified Surface Integral:              4971.85986
         K Positive Surface Integral:               2492.21289
         K Negative Surface Integral:               2479.64673
         K Mean Natural Surface Integral:              0.00010 across 121271 (100.00%) vertices
         K Mean Rectified Surface Integral:            0.04100 across 121271 (100.00%) vertices
         K Mean Positive Surface Integral:             0.04732 across 52665 (43.43%) vertices
         K Mean Negative Surface Integral:             0.03614 across 68606 (56.57%) vertices
         K AreaNorm Natural Surface Integral:          0.00018 across 70767.179688 (100.00%) mm^2
         K AreaNorm Rectified Surface Integral:        0.07026 across 70767.179688 (100.00%) mm^2
         K AreaNorm Positive Surface Integral:         0.10845 across 22980.625000 (32.47%) mm^2
         K AreaNorm Negative Surface Integral:         0.05189 across 47785.925781 (67.53%) mm^2

H <mean> +- <std> (using 'lh.smoothwm'):              -0.05244 +- 0.8591 mm^-1
         H Min:                                      -50.21698 at vertex 61550   
         H Max:                                       58.66405 at vertex 82406   
         H Curvature Calculation Type:                discrete
         H Mean Vertex Separation (Whole Surface):     0.83356 +- 0.23084 mm
         H Total Surface Area:                     70766.62500 mm^2
         H Total Number of Vertices:                    121271
         H Average Vertex Area (Whole Surface):        0.58354 mm^2
         H Natural Surface Integral:               -1301.77747
         H Rectified Surface Integral:             12489.61328
         H Positive Surface Integral:               5593.91797
         H Negative Surface Integral:               6895.69531
         H Mean Natural Surface Integral:             -0.01073 across 121271 (100.00%) vertices
         H Mean Rectified Surface Integral:            0.10299 across 121271 (100.00%) vertices
         H Mean Positive Surface Integral:             0.09919 across 56396 (46.50%) vertices
         H Mean Negative Surface Integral:             0.10629 across 64875 (53.50%) vertices
         H AreaNorm Natural Surface Integral:         -0.01840 across 70767.179688 (100.00%) mm^2
         H AreaNorm Rectified Surface Integral:        0.17649 across 70767.179688 (100.00%) mm^2
         H AreaNorm Positive Surface Integral:         0.16010 across 34939.957031 (49.37%) mm^2
         H AreaNorm Negative Surface Integral:         0.19247 across 35826.558594 (50.63%) mm^2

k1 <mean> +- <std> (using 'lh.smoothwm'):             -0.10707 +- 1.5419 mm^-1
        k1 Min:                                      -87.79670 at vertex 61550   
        k1 Max:                                      100.20267 at vertex 82406   
        k1 Curvature Calculation Type:                discrete
        k1 Mean Vertex Separation (Whole Surface):     0.83356 +- 0.23084 mm
        k1 Total Surface Area:                     70766.62500 mm^2
        k1 Total Number of Vertices:                    121271
        k1 Average Vertex Area (Whole Surface):        0.58354 mm^2
        k1 Natural Surface Integral:               -3091.48779
        k1 Rectified Surface Integral:             28254.43359
        k1 Positive Surface Integral:              12581.47266
        k1 Negative Surface Integral:              15672.96094
        k1 Mean Natural Surface Integral:             -0.02549 across 121271 (100.00%) vertices
        k1 Mean Rectified Surface Integral:            0.23299 across 121271 (100.00%) vertices
        k1 Mean Positive Surface Integral:             0.22309 across 56396 (46.50%) vertices
        k1 Mean Negative Surface Integral:             0.24159 across 64875 (53.50%) vertices
        k1 AreaNorm Natural Surface Integral:         -0.04369 across 70767.179688 (100.00%) mm^2
        k1 AreaNorm Rectified Surface Integral:        0.39926 across 70767.179688 (100.00%) mm^2
        k1 AreaNorm Positive Surface Integral:         0.36009 across 34939.957031 (49.37%) mm^2
        k1 AreaNorm Negative Surface Integral:         0.43747 across 35826.558594 (50.63%) mm^2

k2 <mean> +- <std> (using 'lh.smoothwm'):              0.00218 +- 0.2650 mm^-1
        k2 Min:                                      -16.25749 at vertex 71311   
        k2 Max:                                       18.00201 at vertex 88776   
        k2 Curvature Calculation Type:                discrete
        k2 Mean Vertex Separation (Whole Surface):     0.83356 +- 0.23084 mm
        k2 Total Surface Area:                     70766.62500 mm^2
        k2 Total Number of Vertices:                    121271
        k2 Average Vertex Area (Whole Surface):        0.58354 mm^2
        k2 Natural Surface Integral:                 487.93304
        k2 Rectified Surface Integral:              7581.57617
        k2 Positive Surface Integral:               4034.75464
        k2 Negative Surface Integral:               3546.82178
        k2 Mean Natural Surface Integral:              0.00402 across 121271 (100.00%) vertices
        k2 Mean Rectified Surface Integral:            0.06252 across 121271 (100.00%) vertices
        k2 Mean Positive Surface Integral:             0.06375 across 63292 (52.19%) vertices
        k2 Mean Negative Surface Integral:             0.06117 across 57979 (47.81%) vertices
        k2 AreaNorm Natural Surface Integral:          0.00689 across 70767.179688 (100.00%) mm^2
        k2 AreaNorm Rectified Surface Integral:        0.10713 across 70767.179688 (100.00%) mm^2
        k2 AreaNorm Positive Surface Integral:         0.10837 across 37232.355469 (52.61%) mm^2
        k2 AreaNorm Negative Surface Integral:         0.10577 across 33534.191406 (47.39%) mm^2

S <mean> +- <std> (using 'lh.smoothwm'):               1.95508 +- 44.7823 mm^-2
         S Min:                                        0.00000 at vertex 378     
         S Max:                                     8199.58105 at vertex 81434   
         S Curvature Calculation Type:                discrete
         S Mean Vertex Separation (Whole Surface):     0.83356 +- 0.23084 mm
         S Total Surface Area:                     70766.62500 mm^2
         S Total Number of Vertices:                    121271
         S Average Vertex Area (Whole Surface):        0.58354 mm^2
         S Natural Surface Integral:               28614.41992
         S Rectified Surface Integral:             28614.41992
         S Positive Surface Integral:              28614.41992
         S Negative Surface Integral:                  0.00000
         S Mean Natural Surface Integral:              0.23595 across 121271 (100.00%) vertices
         S Mean Rectified Surface Integral:            0.23595 across 121271 (100.00%) vertices
         S Mean Positive Surface Integral:             0.23595 across 121271 (100.00%) vertices
         S Mean Negative Surface Integral:             0.00000 across 0 (00.00%) vertices
         S AreaNorm Natural Surface Integral:          0.40435 across 70767.179688 (100.00%) mm^2
         S AreaNorm Rectified Surface Integral:        0.40435 across 70767.179688 (100.00%) mm^2
         S AreaNorm Positive Surface Integral:         0.40435 across 70767.179688 (100.00%) mm^2
         S AreaNorm Negative Surface Integral:         0.00000 across 0.000000 (00.00%) mm^2

C <mean> +- <std> (using 'lh.smoothwm'):               0.46988 +- 1.0044 mm^-2
         C Min:                                        0.00000 at vertex 30354   
         C Max:                                       71.88135 at vertex 82406   
         C Curvature Calculation Type:                discrete
         C Mean Vertex Separation (Whole Surface):     0.83356 +- 0.23084 mm
         C Total Surface Area:                     70766.62500 mm^2
         C Total Number of Vertices:                    121271
         C Average Vertex Area (Whole Surface):        0.58354 mm^2
         C Natural Surface Integral:               21108.79492
         C Rectified Surface Integral:             21108.79492
         C Positive Surface Integral:              21108.79492
         C Negative Surface Integral:                  0.00000
         C Mean Natural Surface Integral:              0.17406 across 121271 (100.00%) vertices
         C Mean Rectified Surface Integral:            0.17406 across 121271 (100.00%) vertices
         C Mean Positive Surface Integral:             0.17406 across 121271 (100.00%) vertices
         C Mean Negative Surface Integral:             0.00000 across 0 (00.00%) vertices
         C AreaNorm Natural Surface Integral:          0.29829 across 70767.179688 (100.00%) mm^2
         C AreaNorm Rectified Surface Integral:        0.29829 across 70767.179688 (100.00%) mm^2
         C AreaNorm Positive Surface Integral:         0.29829 across 70767.179688 (100.00%) mm^2
         C AreaNorm Negative Surface Integral:         0.00000 across 0.000000 (00.00%) mm^2

BE <mean> +- <std> (using 'lh.smoothwm'):              2.45911 +- 60.7273 mm^-2
        BE Min:                                        0.00000 at vertex 30354   
        BE Max:                                    10333.85645 at vertex 82406   
        BE Curvature Calculation Type:                discrete
        BE Mean Vertex Separation (Whole Surface):     0.83356 +- 0.23084 mm
        BE Total Surface Area:                     70766.62500 mm^2
        BE Total Number of Vertices:                    121271
        BE Average Vertex Area (Whole Surface):        0.58354 mm^2
        BE Natural Surface Integral:               28638.77734
        BE Rectified Surface Integral:             28638.77734
        BE Positive Surface Integral:              28638.77734
        BE Negative Surface Integral:                  0.00000
        BE Mean Natural Surface Integral:              0.23616 across 121271 (100.00%) vertices
        BE Mean Rectified Surface Integral:            0.23616 across 121271 (100.00%) vertices
        BE Mean Positive Surface Integral:             0.23616 across 121271 (100.00%) vertices
        BE Mean Negative Surface Integral:             0.00000 across 0 (00.00%) vertices
        BE AreaNorm Natural Surface Integral:          0.40469 across 70767.179688 (100.00%) mm^2
        BE AreaNorm Rectified Surface Integral:        0.40469 across 70767.179688 (100.00%) mm^2
        BE AreaNorm Positive Surface Integral:         0.40469 across 70767.179688 (100.00%) mm^2
        BE AreaNorm Negative Surface Integral:         0.00000 across 0.000000 (00.00%) mm^2

FI <mean> +- <std> (using 'lh.smoothwm'):              2.06383 +- 50.9788 mm^-2
        FI Min:                                        0.00000 at vertex 378     
        FI Max:                                     8324.56348 at vertex 82406   
        FI Curvature Calculation Type:                discrete
        FI Mean Vertex Separation (Whole Surface):     0.83356 +- 0.23084 mm
        FI Total Surface Area:                     70766.62500 mm^2
        FI Total Number of Vertices:                    121271
        FI Average Vertex Area (Whole Surface):        0.58354 mm^2
        FI Natural Surface Integral:               22011.89258
        FI Rectified Surface Integral:             22011.89258
        FI Positive Surface Integral:              22011.89258
        FI Negative Surface Integral:                  0.00000
        FI Mean Natural Surface Integral:              0.18151 across 121271 (100.00%) vertices
        FI Mean Rectified Surface Integral:            0.18151 across 121271 (100.00%) vertices
        FI Mean Positive Surface Integral:             0.18151 across 121271 (100.00%) vertices
        FI Mean Negative Surface Integral:             0.00000 across 0 (00.00%) vertices
        FI AreaNorm Natural Surface Integral:          0.31105 across 70767.179688 (100.00%) mm^2
        FI AreaNorm Rectified Surface Integral:        0.31105 across 70767.179688 (100.00%) mm^2
        FI AreaNorm Positive Surface Integral:         0.31105 across 70767.179688 (100.00%) mm^2
        FI AreaNorm Negative Surface Integral:         0.00000 across 0.000000 (00.00%) mm^2

curv -- calculation type:                                discrete
curv -- Folding Index (FI):                            1751.65076
curv -- Intrinsic Curvature Index - positive (ICIp):    198.32401
curv -- Intrinsic Curvature Index - negative (ICIn):    197.32402
curv -- Intrinsic Curvature Index - natural  (ICIt):      0.99998

Mean across 10 curvatures: 7.0110e-01 +- 9.7535e-01
