# Supplementary material for: Computer assisted diagnosis of Alzheimer’s disease using statistical likelihood-ratio test
Source: PLoS One. 2023 Feb 17;18(2):e0279574. doi: 10.1371/journal.pone.0279574 (PMC9937475; doi:10.1371/journal.pone.0279574)
Supplement: S3 File — (ZIP) [file pone.0279574.s003.zip › AD_Results_MIRIAD/miriad_201_1/stats/lh.w-g.pct.stats]

# Title Segmentation Statistics 
# 
# generating_program mri_segstats
# cvs_version $Id: mri_segstats.c,v 1.121 2016/05/31 17:27:11 greve Exp $
# cmdline mri_segstats --in /home/span/acad/xzheng/freesurfer/subjects/miriad_201_AD_F_01_MR_1/surf/lh.w-g.pct.mgh --annot miriad_201_AD_F_01_MR_1 lh aparc --sum /home/span/acad/xzheng/freesurfer/subjects/miriad_201_AD_F_01_MR_1/stats/lh.w-g.pct.stats --snr 
# sysname  Linux
# hostname ada
# machine  x86_64
# user     xzheng
# anatomy_type surface
# 
# SUBJECTS_DIR /home/span/acad/xzheng/freesurfer/subjects
# subjectname miriad_201_AD_F_01_MR_1
# Annot miriad_201_AD_F_01_MR_1 lh aparc
# ColorTable /tmp/mri_segstats.tmp.miriad_201_AD_F_01_MR_1.lh.111.ctab 
# ColorTableTimeStamp 2019/12/21 14:26:15 
# InVolFile  /home/span/acad/xzheng/freesurfer/subjects/miriad_201_AD_F_01_MR_1/surf/lh.w-g.pct.mgh 
# InVolFileTimeStamp  2019/12/21 14:26:14 
# InVolFrame 0 
# Only reporting non-empty segmentations
# VertexArea_mm2 0.640831 
# TableCol  1 ColHeader Index 
# TableCol  1 FieldName Index 
# TableCol  1 Units     NA 
# TableCol  2 ColHeader SegId 
# TableCol  2 FieldName Segmentation Id
# TableCol  2 Units     NA
# TableCol  3 ColHeader NVertices 
# TableCol  3 FieldName Number of Vertices
# TableCol  3 Units     unitless
# TableCol  4 ColHeader Area_mm2
# TableCol  4 FieldName Area
# TableCol  4 Units     mm^2
# TableCol  5 ColHeader StructName
# TableCol  5 FieldName Structure Name
# TableCol  5 Units     NA
# TableCol  6 ColHeader Mean 
# TableCol  6 FieldName Intensity Mean
# TableCol  6 Units     unknown
# TableCol  7 ColHeader StdDev
# TableCol  7 FieldName Itensity StdDev
# TableCol  7 Units     unknown
# TableCol  8 ColHeader Min
# TableCol  8 FieldName Intensity Min
# TableCol  8 Units     unknown
# TableCol  9 ColHeader Max
# TableCol  9 FieldName Intensity Max
# TableCol  9 Units     unknown
# TableCol 10 ColHeader Range
# TableCol 10 FieldName Intensity Range
# TableCol 10 Units     unknown
# TableCol 11 ColHeader SNR
# TableCol 11 FieldName Intensity SNR
# TableCol 11 Units     none
# NRows 35 
# NTableCols 11 
# ColHeaders  Index SegId NVertices Area_mm2 StructName Mean StdDev Min Max Range SNR  
  1 1000      7163     4781.4  unknown                            0.1481     2.0268     0.0000    51.1616    51.1616     0.0731 
  2 1001      1083      800.8  bankssts                          25.6691     5.5499     4.7292    43.8265    39.0973     4.6251 
  3 1002       775      500.3  caudalanteriorcingulate           28.2696     7.0380     9.8492    52.9457    43.0965     4.0167 
  4 1003      3079     1876.5  caudalmiddlefrontal               20.7320     6.2166    -1.4995    43.3800    44.8795     3.3349 
  5 1005      2024     1220.5  cuneus                            19.0399     7.4558    -4.9354    45.6718    50.6072     2.5537 
  6 1006       544      394.7  entorhinal                        25.3453     6.6953     5.8008    44.2059    38.4050     3.7856 
  7 1007      3440     2413.0  fusiform                          25.9778     7.4461    -3.9570    48.2131    52.1701     3.4888 
  8 1008      5422     3501.9  inferiorparietal                  21.3368     6.6258   -18.5857    45.1427    63.7285     3.2203 
  9 1009      4435     3007.2  inferiortemporal                  24.6181     8.7601    -9.1413    69.5612    78.7025     2.8103 
 10 1010      1390      922.1  isthmuscingulate                  21.8017     7.2593    -0.6804    42.2403    42.9207     3.0033 
 11 1011      6696     3954.3  lateraloccipital                  20.0590     7.4790    -5.9271    54.5199    60.4470     2.6821 
 12 1012      3287     2300.8  lateralorbitofrontal              24.9501     8.6491   -11.4885    53.4416    64.9301     2.8847 
 13 1013      3727     2381.0  lingual                           20.7592     7.7289    -4.3775    50.3754    54.7529     2.6859 
 14 1014      2499     1665.6  medialorbitofrontal               20.9759     8.9732    -8.4297    59.1235    67.5532     2.3376 
 15 1015      3842     2593.3  middletemporal                    24.6249     7.3119    -0.0715    58.4277    58.4993     3.3678 
 16 1016       857      563.7  parahippocampal                   24.0235     5.9066     0.0000    45.8798    45.8798     4.0672 
 17 1017      2180     1261.7  paracentral                       18.0902     6.8112    -6.1269    38.3004    44.4274     2.6559 
 18 1018      1899     1236.4  parsopercularis                   20.8616     6.1966     0.9634    42.8779    41.9146     3.3666 
 19 1019       938      617.6  parsorbitalis                     22.9543     7.8016    -0.8406    49.0713    49.9119     2.9422 
 20 1020      1700     1106.6  parstriangularis                  23.1352     6.5306     4.6740    46.4734    41.7995     3.5426 
 21 1021      1596      991.1  pericalcarine                     20.7788     8.1922    -2.3738    47.0848    49.4586     2.5364 
 22 1022      5581     3460.1  postcentral                       20.2855     6.8929   -12.9595    53.1340    66.0934     2.9429 
 23 1023      1693     1121.5  posteriorcingulate                25.4967     7.8026     0.2531    55.4645    55.2114     3.2677 
 24 1024      7298     4398.1  precentral                        17.6085     7.0843    -8.4948    42.8458    51.3406     2.4856 
 25 1025      5704     3730.6  precuneus                         21.7505     6.5613   -45.3652    54.9804   100.3456     3.3150 
 26 1026      1070      725.5  rostralanteriorcingulate          20.8985    10.8192   -32.9848    70.0892   103.0740     1.9316 
 27 1027      7686     4915.0  rostralmiddlefrontal              21.4638     7.7962    -5.4100    47.9764    53.3865     2.7531 
 28 1028     11014     6868.8  superiorfrontal                   20.8585     7.4012   -15.0548    46.1960    61.2508     2.8182 
 29 1029      7297     4416.0  superiorparietal                  20.3015     7.2831    -2.5620    47.1052    49.6672     2.7875 
 30 1030      5654     3711.0  superiortemporal                  23.8856     6.7486    -0.0412    50.3336    50.3747     3.5393 
 31 1031      5213     3337.4  supramarginal                     21.3164     6.9082    -5.7692    56.1150    61.8842     3.0857 
 32 1032       369      193.7  frontalpole                       17.6579     6.7318    -0.3376    36.0370    36.3746     2.6230 
 33 1033       541      418.4  temporalpole                      28.9459     9.0839    -0.6991    54.8339    55.5330     3.1865 
 34 1034       709      401.8  transversetemporal                17.4960     5.0909     6.5633    36.0978    29.5344     3.4367 
 35 1035      2866     1925.8  insula                            22.3347     7.7146   -11.3629    60.1567    71.5196     2.8951 
