# Supplementary material for: Computer assisted diagnosis of Alzheimer’s disease using statistical likelihood-ratio test
Source: PLoS One. 2023 Feb 17;18(2):e0279574. doi: 10.1371/journal.pone.0279574 (PMC9937475; doi:10.1371/journal.pone.0279574)
Supplement: S3 File — (ZIP) [file pone.0279574.s003.zip › AD_Results_MIRIAD/miriad_201_1/stats/rh.aparc.a2009s.stats]

# Table of FreeSurfer cortical parcellation anatomical statistics 
# 
# CreationTime 2019/12/21-03:24:29-GMT
# generating_program mris_anatomical_stats
# cvs_version $Id: mris_anatomical_stats.c,v 1.79 2016/03/14 15:15:34 greve Exp $
# mrisurf.c-cvs_version $Id: mrisurf.c,v 1.781.2.6 2016/12/27 16:47:14 zkaufman Exp $
# cmdline mris_anatomical_stats -th3 -mgz -cortex ../label/rh.cortex.label -f ../stats/rh.aparc.a2009s.stats -b -a ../label/rh.aparc.a2009s.annot -c ../label/aparc.annot.a2009s.ctab miriad_201_AD_F_01_MR_1 rh white 
# sysname  Linux
# hostname ada
# machine  x86_64
# user     xzheng
# 
# SUBJECTS_DIR /home/span/acad/xzheng/freesurfer/subjects
# anatomy_type surface
# subjectname miriad_201_AD_F_01_MR_1
# hemi rh
# AnnotationFile ../label/rh.aparc.a2009s.annot
# AnnotationFileTimeStamp 2019/12/21 14:23:58
# Measure Cortex, NumVert, Number of Vertices, 107649, unitless
# Measure Cortex, WhiteSurfArea, White Surface Total Area, 68965.5, mm^2
# Measure Cortex, MeanThickness, Mean Thickness, 2.01686, mm
# Measure BrainSeg, BrainSegVol, Brain Segmentation Volume, 957012.000000, mm^3
# Measure BrainSegNotVent, BrainSegVolNotVent, Brain Segmentation Volume Without Ventricles, 927142.000000, mm^3
# Measure BrainSegNotVentSurf, BrainSegVolNotVentSurf, Brain Segmentation Volume Without Ventricles from Surf, 927079.481951, mm^3
# Measure Cortex, CortexVol Total cortical gray matter volume, 322835.564081, mm^3
# Measure SupraTentorial, SupraTentorialVol, Supratentorial volume, 838196.481951, mm^3
# Measure SupraTentorialNotVent, SupraTentorialVolNotVent, Supratentorial volume, 812134.481951, mm^3
# Measure EstimatedTotalIntraCranialVol, eTIV, Estimated Total Intracranial Volume, 1416576.912274, mm^3
# NTableCols 10
# TableCol  1 ColHeader StructName
# TableCol  1 FieldName Structure Name
# TableCol  1 Units     NA
# TableCol  2 ColHeader NumVert
# TableCol  2 FieldName Number of Vertices
# TableCol  2 Units     unitless
# TableCol  3 ColHeader SurfArea
# TableCol  3 FieldName Surface Area
# TableCol  3 Units     mm^2
# TableCol  4 ColHeader GrayVol
# TableCol  4 FieldName Gray Matter Volume
# TableCol  4 Units     mm^3
# TableCol  5 ColHeader ThickAvg 
# TableCol  5 FieldName Average Thickness
# TableCol  5 Units     mm
# TableCol  6 ColHeader ThickStd
# TableCol  6 FieldName Thickness StdDev
# TableCol  6 Units     mm 
# TableCol  7 ColHeader MeanCurv
# TableCol  7 FieldName Integrated Rectified Mean Curvature
# TableCol  7 Units     mm^-1
# TableCol  8 ColHeader GausCurv 
# TableCol  8 FieldName Integrated Rectified Gaussian Curvature
# TableCol  8 Units     mm^-2
# TableCol  9 ColHeader  FoldInd
# TableCol  9 FieldName  Folding Index 
# TableCol  9 Units      unitless 
# TableCol 10 ColHeader CurvInd
# TableCol 10 FieldName Intrinsic Curvature Index
# TableCol 10 Units     unitless
# ColHeaders StructName NumVert SurfArea GrayVol ThickAvg ThickStd MeanCurv GausCurv FoldInd CurvInd
G&S_frontomargin                          967    637   1246  2.132 0.618     0.145     0.039       14     1.6
G&S_occipital_inf                        1080    660   1856  2.231 0.781     0.121     0.030       12     1.4
G&S_paracentral                          1530    843   1812  1.897 0.521     0.112     0.027       15     1.9
G&S_subcentral                           1103    645   1793  2.386 0.507     0.106     0.025        9     1.1
G&S_transv_frontopol                     1231    788   1810  2.018 0.572     0.153     0.047       21     2.5
G&S_cingul-Ant                           2569   1748   3879  2.287 0.590     0.138     0.030       37     3.2
G&S_cingul-Mid-Ant                       1380    902   2197  2.318 0.591     0.122     0.025       13     1.5
G&S_cingul-Mid-Post                      1274    805   1841  2.201 0.522     0.128     0.033       14     1.7
G_cingul-Post-dorsal                      446    277    927  2.661 0.420     0.153     0.045        7     0.8
G_cingul-Post-ventral                     292    187    423  2.264 0.660     0.136     0.030        3     0.3
G_cuneus                                 1860   1114   1921  1.622 0.450     0.119     0.029       20     2.4
G_front_inf-Opercular                    1087    691   2160  2.560 0.484     0.138     0.040       13     1.8
G_front_inf-Orbital                       246    153    514  2.632 0.482     0.158     0.040        5     0.4
G_front_inf-Triangul                      674    408   1315  2.509 0.616     0.136     0.036        8     0.9
G_front_middle                           3490   1968   5382  2.179 0.580     0.128     0.037       46     5.4
G_front_sup                              6714   3917  11024  2.382 0.634     0.123     0.033       79     8.7
G_Ins_lg&S_cent_ins                       368    251    938  3.438 0.875     0.072     0.015        1     0.2
G_insular_short                           674    435   1714  3.072 1.343     0.109     0.037        5     1.2
G_occipital_middle                       1955   1100   2703  1.960 0.515     0.121     0.031       22     2.4
G_occipital_sup                          1505    906   1481  1.511 0.343     0.124     0.029       16     1.8
G_oc-temp_lat-fusifor                    1440    950   2758  2.357 0.610     0.140     0.031       24     1.8
G_oc-temp_med-Lingual                    2356   1525   2995  1.740 0.591     0.133     0.027       32     3.0
G_oc-temp_med-Parahip                     933    610   2164  2.588 0.770     0.095     0.025        7     0.6
G_orbital                                2866   1909   5639  2.398 0.622     0.154     0.045       48     5.4
G_pariet_inf-Angular                     2018   1251   3471  2.153 0.584     0.125     0.032       25     2.5
G_pariet_inf-Supramar                    1967   1106   2787  2.047 0.600     0.125     0.035       25     2.7
G_parietal_sup                           2166   1285   2269  1.579 0.421     0.121     0.033       26     3.2
G_postcentral                            1873   1098   1874  1.511 0.344     0.114     0.029       17     2.3
G_precentral                             2926   1683   3696  1.916 0.562     0.106     0.030       27     3.8
G_precuneus                              2564   1502   3214  1.869 0.479     0.131     0.035       37     3.6
G_rectus                                  892    627   1319  1.894 0.589     0.157     0.028       16     1.2
G_subcallosal                             490    326    629  2.121 0.879     0.079     0.019        3     0.2
G_temp_sup-G_T_transv                     403    221    503  1.857 0.388     0.113     0.017        4     0.3
G_temp_sup-Lateral                       1694   1026   3306  2.514 0.564     0.121     0.031       18     2.2
G_temp_sup-Plan_polar                     822    561   1504  2.604 0.884     0.097     0.036        6     1.5
G_temp_sup-Plan_tempo                     874    561   1076  1.729 0.427     0.102     0.025        7     1.0
G_temporal_inf                           1869   1312   4052  2.308 0.791     0.160     0.058       39     5.2
G_temporal_middle                        2215   1515   4641  2.403 0.694     0.136     0.034       32     3.0
Lat_Fis-ant-Horizont                      457    298    534  1.872 0.439     0.105     0.026        3     0.4
Lat_Fis-ant-Vertical                      129     82    141  1.937 0.520     0.112     0.023        1     0.1
Lat_Fis-post                             1350    904   1450  1.771 0.492     0.111     0.020        8     1.2
Pole_occipital                           3027   1852   3796  1.772 0.629     0.139     0.038       45     4.9
Pole_temporal                            1459   1020   4569  3.126 0.718     0.153     0.039       22     2.3
S_calcarine                              1861   1273   1629  1.436 0.437     0.122     0.026       21     2.0
S_central                                3256   2230   2930  1.509 0.368     0.115     0.022       26     3.1
S_cingul-Marginalis                      1108    796   1149  1.520 0.384     0.093     0.015        6     0.7
S_circular_insula_ant                     484    314    631  2.392 0.652     0.129     0.035        4     0.6
S_circular_insula_inf                    1037    684   1294  2.152 0.836     0.081     0.012        4     0.6
S_circular_insula_sup                    1072    761   1494  2.221 0.696     0.096     0.014        4     0.8
S_collat_transv_ant                       679    464    974  2.205 0.634     0.115     0.017        6     0.4
S_collat_transv_post                      251    179    297  1.958 0.404     0.154     0.030        3     0.3
S_front_inf                              1409    947   1605  1.849 0.466     0.122     0.026       12     1.4
S_front_middle                           1927   1238   2066  1.819 0.485     0.120     0.028       17     2.2
S_front_sup                              2451   1590   2899  1.869 0.512     0.104     0.022       18     2.3
S_interm_prim-Jensen                      213    158    192  1.406 0.183     0.135     0.017        2     0.2
S_intrapariet&P_trans                    2221   1473   2028  1.474 0.341     0.116     0.028       20     2.8
S_oc_middle&Lunatus                       725    488    606  1.506 0.272     0.134     0.027        9     0.7
S_oc_sup&transversal                     1019    678    805  1.366 0.256     0.108     0.020        9     0.8
S_occipital_ant                           779    497    896  1.808 0.468     0.143     0.031       11     1.1
S_oc-temp_lat                             749    527   1003  1.866 0.500     0.124     0.024        7     0.6
S_oc-temp_med&Lingual                    1818   1272   2150  1.946 0.609     0.135     0.022       23     1.6
S_orbital_lateral                         316    219    323  1.773 0.345     0.140     0.029        4     0.4
S_orbital_med-olfact                      634    448    910  2.295 0.629     0.111     0.015        5     0.3
S_orbital-H_Shaped                       1448    955   2254  2.448 0.530     0.140     0.035       18     2.1
S_parieto_occipital                      1904   1277   1946  1.725 0.502     0.114     0.025       15     1.8
S_pericallosal                           1254    816   1360  2.446 1.135     0.144     0.029       24     1.4
S_postcentral                            2020   1333   1737  1.374 0.272     0.117     0.024       20     2.0
S_precentral-inf-part                     931    654   1001  1.711 0.371     0.115     0.026        7     1.3
S_precentral-sup-part                    1559   1015   1457  1.666 0.448     0.121     0.028       13     2.1
S_suborbital                              171    120    246  2.609 0.725     0.208     0.037        6     0.2
S_subparietal                            1025    700   1094  1.804 0.457     0.141     0.032       14     1.3
S_temporal_inf                            684    495   1023  2.328 0.565     0.141     0.027       10     0.7
S_temporal_sup                           5107   3505   6648  1.966 0.514     0.122     0.025       50     5.3
S_temporal_transverse                     302    199    277  1.801 0.343     0.141     0.022        3     0.3
