# Supplementary material for: Computer assisted diagnosis of Alzheimer’s disease using statistical likelihood-ratio test
Source: PLoS One. 2023 Feb 17;18(2):e0279574. doi: 10.1371/journal.pone.0279574 (PMC9937475; doi:10.1371/journal.pone.0279574)
Supplement: S3 File — (ZIP) [file pone.0279574.s003.zip › AD_Results_MIRIAD/miriad_201_1/stats/rh.aparc.DKTatlas.stats]

# Table of FreeSurfer cortical parcellation anatomical statistics 
# 
# CreationTime 2019/12/21-03:25:50-GMT
# generating_program mris_anatomical_stats
# cvs_version $Id: mris_anatomical_stats.c,v 1.79 2016/03/14 15:15:34 greve Exp $
# mrisurf.c-cvs_version $Id: mrisurf.c,v 1.781.2.6 2016/12/27 16:47:14 zkaufman Exp $
# cmdline mris_anatomical_stats -th3 -mgz -cortex ../label/rh.cortex.label -f ../stats/rh.aparc.DKTatlas.stats -b -a ../label/rh.aparc.DKTatlas.annot -c ../label/aparc.annot.DKTatlas.ctab miriad_201_AD_F_01_MR_1 rh white 
# sysname  Linux
# hostname ada
# machine  x86_64
# user     xzheng
# 
# SUBJECTS_DIR /home/span/acad/xzheng/freesurfer/subjects
# anatomy_type surface
# subjectname miriad_201_AD_F_01_MR_1
# hemi rh
# AnnotationFile ../label/rh.aparc.DKTatlas.annot
# AnnotationFileTimeStamp 2019/12/21 14:25:17
# Measure Cortex, NumVert, Number of Vertices, 107649, unitless
# Measure Cortex, WhiteSurfArea, White Surface Total Area, 68965.5, mm^2
# Measure Cortex, MeanThickness, Mean Thickness, 2.01686, mm
# Measure BrainSeg, BrainSegVol, Brain Segmentation Volume, 957012.000000, mm^3
# Measure BrainSegNotVent, BrainSegVolNotVent, Brain Segmentation Volume Without Ventricles, 927142.000000, mm^3
# Measure BrainSegNotVentSurf, BrainSegVolNotVentSurf, Brain Segmentation Volume Without Ventricles from Surf, 927079.481951, mm^3
# Measure Cortex, CortexVol Total cortical gray matter volume, 322835.564081, mm^3
# Measure SupraTentorial, SupraTentorialVol, Supratentorial volume, 838196.481951, mm^3
# Measure SupraTentorialNotVent, SupraTentorialVolNotVent, Supratentorial volume, 812134.481951, mm^3
# Measure EstimatedTotalIntraCranialVol, eTIV, Estimated Total Intracranial Volume, 1416576.912274, mm^3
# NTableCols 10
# TableCol  1 ColHeader StructName
# TableCol  1 FieldName Structure Name
# TableCol  1 Units     NA
# TableCol  2 ColHeader NumVert
# TableCol  2 FieldName Number of Vertices
# TableCol  2 Units     unitless
# TableCol  3 ColHeader SurfArea
# TableCol  3 FieldName Surface Area
# TableCol  3 Units     mm^2
# TableCol  4 ColHeader GrayVol
# TableCol  4 FieldName Gray Matter Volume
# TableCol  4 Units     mm^3
# TableCol  5 ColHeader ThickAvg 
# TableCol  5 FieldName Average Thickness
# TableCol  5 Units     mm
# TableCol  6 ColHeader ThickStd
# TableCol  6 FieldName Thickness StdDev
# TableCol  6 Units     mm 
# TableCol  7 ColHeader MeanCurv
# TableCol  7 FieldName Integrated Rectified Mean Curvature
# TableCol  7 Units     mm^-1
# TableCol  8 ColHeader GausCurv 
# TableCol  8 FieldName Integrated Rectified Gaussian Curvature
# TableCol  8 Units     mm^-2
# TableCol  9 ColHeader  FoldInd
# TableCol  9 FieldName  Folding Index 
# TableCol  9 Units      unitless 
# TableCol 10 ColHeader CurvInd
# TableCol 10 FieldName Intrinsic Curvature Index
# TableCol 10 Units     unitless
# ColHeaders StructName NumVert SurfArea GrayVol ThickAvg ThickStd MeanCurv GausCurv FoldInd CurvInd
caudalanteriorcingulate                   959    642   1788  2.796 0.794     0.130     0.020       14     0.9
caudalmiddlefrontal                      2644   1621   3288  1.931 0.556     0.116     0.026       24     2.9
cuneus                                   2367   1461   2540  1.660 0.470     0.123     0.029       25     3.0
entorhinal                                478    315   1254  2.652 0.864     0.093     0.026        3     0.4
fusiform                                 2944   2016   4820  2.235 0.609     0.144     0.028       43     3.3
inferiorparietal                         5929   3844   8267  1.890 0.558     0.126     0.028       66     6.8
inferiortemporal                         3656   2547   7788  2.420 0.838     0.150     0.045       64     7.1
isthmuscingulate                         1189    767   1547  1.980 0.730     0.123     0.032       14     1.6
lateraloccipital                         6381   3880   7798  1.816 0.617     0.129     0.032       80     8.4
lateralorbitofrontal                     4426   2927   7004  2.291 0.644     0.146     0.042       65     8.3
lingual                                  3804   2500   4701  1.754 0.608     0.133     0.027       52     4.6
medialorbitofrontal                      2293   1584   3172  2.038 0.702     0.140     0.026       36     2.4
middletemporal                           4509   3118   8032  2.277 0.649     0.128     0.029       55     5.5
parahippocampal                           860    578   1296  2.113 0.647     0.103     0.020        8     0.6
paracentral                              2447   1461   2896  1.918 0.497     0.113     0.026       21     2.9
parsopercularis                          1579   1011   2661  2.381 0.562     0.126     0.031       15     2.0
parsorbitalis                             948    648   1812  2.364 0.542     0.144     0.042       11     1.4
parstriangularis                         1800   1149   2670  2.145 0.606     0.132     0.030       20     2.3
pericalcarine                            1733   1146   1429  1.341 0.366     0.124     0.029       21     2.1
postcentral                              5828   3640   6007  1.602 0.512     0.110     0.024       50     5.7
posteriorcingulate                       1545   1020   2332  2.231 0.632     0.144     0.037       25     2.1
precentral                               6917   4340   8091  1.833 0.531     0.112     0.028       60     8.4
precuneus                                5523   3500   6339  1.803 0.509     0.124     0.030       63     6.6
rostralanteriorcingulate                 1155    774   2077  2.716 0.771     0.147     0.031       20     1.5
rostralmiddlefrontal                     5326   3329   7252  2.031 0.597     0.132     0.036       65     7.9
superiorfrontal                         12491   7676  18256  2.201 0.615     0.122     0.032      138    16.3
superiorparietal                         5007   3143   4760  1.488 0.350     0.118     0.031       51     6.8
superiortemporal                         6113   3983  10254  2.288 0.713     0.111     0.025       52     6.4
supramarginal                            4014   2468   4850  1.821 0.565     0.124     0.031       46     5.1
transversetemporal                        554    305    654  1.891 0.408     0.099     0.016        4     0.3
insula                                   2230   1570   4617  2.891 1.048     0.095     0.019       11     1.8
