# Supplementary material for: Computer assisted diagnosis of Alzheimer’s disease using statistical likelihood-ratio test
Source: PLoS One. 2023 Feb 17;18(2):e0279574. doi: 10.1371/journal.pone.0279574 (PMC9937475; doi:10.1371/journal.pone.0279574)
Supplement: S3 File — (ZIP) [file pone.0279574.s003.zip › AD_Results_MIRIAD/miriad_201_1/stats/rh.aparc.pial.stats]

# Table of FreeSurfer cortical parcellation anatomical statistics 
# 
# CreationTime 2019/12/21-03:23:10-GMT
# generating_program mris_anatomical_stats
# cvs_version $Id: mris_anatomical_stats.c,v 1.79 2016/03/14 15:15:34 greve Exp $
# mrisurf.c-cvs_version $Id: mrisurf.c,v 1.781.2.6 2016/12/27 16:47:14 zkaufman Exp $
# cmdline mris_anatomical_stats -th3 -mgz -cortex ../label/rh.cortex.label -f ../stats/rh.aparc.pial.stats -b -a ../label/rh.aparc.annot -c ../label/aparc.annot.ctab miriad_201_AD_F_01_MR_1 rh pial 
# sysname  Linux
# hostname ada
# machine  x86_64
# user     xzheng
# 
# SUBJECTS_DIR /home/span/acad/xzheng/freesurfer/subjects
# anatomy_type surface
# subjectname miriad_201_AD_F_01_MR_1
# hemi rh
# AnnotationFile ../label/rh.aparc.annot
# AnnotationFileTimeStamp 2019/12/21 13:56:43
# Measure Cortex, NumVert, Number of Vertices, 107632, unitless
# Measure Cortex, PialSurfArea, Pial Surface Total Area, 79912.1, mm^2
# Measure Cortex, MeanThickness, Mean Thickness, 2.01683, mm
# Measure BrainSeg, BrainSegVol, Brain Segmentation Volume, 957012.000000, mm^3
# Measure BrainSegNotVent, BrainSegVolNotVent, Brain Segmentation Volume Without Ventricles, 927142.000000, mm^3
# Measure BrainSegNotVentSurf, BrainSegVolNotVentSurf, Brain Segmentation Volume Without Ventricles from Surf, 927079.481951, mm^3
# Measure Cortex, CortexVol Total cortical gray matter volume, 322835.564081, mm^3
# Measure SupraTentorial, SupraTentorialVol, Supratentorial volume, 838196.481951, mm^3
# Measure SupraTentorialNotVent, SupraTentorialVolNotVent, Supratentorial volume, 812134.481951, mm^3
# Measure EstimatedTotalIntraCranialVol, eTIV, Estimated Total Intracranial Volume, 1416576.912274, mm^3
# NTableCols 10
# TableCol  1 ColHeader StructName
# TableCol  1 FieldName Structure Name
# TableCol  1 Units     NA
# TableCol  2 ColHeader NumVert
# TableCol  2 FieldName Number of Vertices
# TableCol  2 Units     unitless
# TableCol  3 ColHeader SurfArea
# TableCol  3 FieldName Surface Area
# TableCol  3 Units     mm^2
# TableCol  4 ColHeader GrayVol
# TableCol  4 FieldName Gray Matter Volume
# TableCol  4 Units     mm^3
# TableCol  5 ColHeader ThickAvg 
# TableCol  5 FieldName Average Thickness
# TableCol  5 Units     mm
# TableCol  6 ColHeader ThickStd
# TableCol  6 FieldName Thickness StdDev
# TableCol  6 Units     mm 
# TableCol  7 ColHeader MeanCurv
# TableCol  7 FieldName Integrated Rectified Mean Curvature
# TableCol  7 Units     mm^-1
# TableCol  8 ColHeader GausCurv 
# TableCol  8 FieldName Integrated Rectified Gaussian Curvature
# TableCol  8 Units     mm^-2
# TableCol  9 ColHeader  FoldInd
# TableCol  9 FieldName  Folding Index 
# TableCol  9 Units      unitless 
# TableCol 10 ColHeader CurvInd
# TableCol 10 FieldName Intrinsic Curvature Index
# TableCol 10 Units     unitless
# ColHeaders StructName NumVert SurfArea GrayVol ThickAvg ThickStd MeanCurv GausCurv FoldInd CurvInd
bankssts                                  911    568   1286  2.104 0.483     0.103     0.025       12     0.9
caudalanteriorcingulate                   900    734   1739  2.859 0.778     0.150     0.039       31     1.3
caudalmiddlefrontal                      2502   1785   3160  1.945 0.561     0.117     0.020       23     2.1
cuneus                                   1910   1349   1991  1.638 0.441     0.108     0.023       17     1.8
entorhinal                                529    600   1306  2.645 0.858     0.151     0.028        4     0.7
fusiform                                 3262   2721   5859  2.344 0.719     0.141     0.031       44     4.4
inferiorparietal                         6004   4827   8465  1.912 0.554     0.140     0.026       67     6.9
inferiortemporal                         3340   3122   6679  2.330 0.757     0.168     0.044       78     7.4
isthmuscingulate                         1189    822   1557  1.977 0.739     0.113     0.024       17     1.2
lateraloccipital                         6362   4675   7916  1.832 0.625     0.121     0.027       85     7.2
lateralorbitofrontal                     3533   2548   5877  2.418 0.563     0.129     0.031       57     4.4
lingual                                  3885   3003   4772  1.750 0.609     0.121     0.032       53     4.7
medialorbitofrontal                      2800   2065   3759  2.033 0.654     0.133     0.028       42     3.6
middletemporal                           3768   3450   6960  2.287 0.685     0.143     0.027       38     4.6
parahippocampal                           800    659   1231  2.118 0.657     0.123     0.028        8     0.9
paracentral                              2332   1529   2743  1.913 0.503     0.101     0.019       21     2.0
parsopercularis                          1354   1069   2297  2.369 0.543     0.129     0.023       13     1.3
parsorbitalis                            1254   1198   2648  2.524 0.581     0.165     0.035       18     1.9
parstriangularis                         1789   1392   2782  2.203 0.635     0.140     0.027       20     2.1
pericalcarine                            1763   1131   1466  1.347 0.368     0.097     0.023       16     1.6
postcentral                              5297   3771   5453  1.592 0.511     0.106     0.019       33     4.4
posteriorcingulate                       1450   1054   2224  2.252 0.627     0.125     0.025       20     1.5
precentral                               7331   4844   8452  1.825 0.524     0.095     0.019       53     6.0
precuneus                                5424   3616   6210  1.805 0.508     0.117     0.024       61     5.6
rostralanteriorcingulate                  932    755   1774  2.803 0.776     0.156     0.032       24     1.4
rostralmiddlefrontal                     7587   5312   9752  1.958 0.550     0.128     0.029       86     9.4
superiorfrontal                          9654   6914  14684  2.279 0.614     0.121     0.027      111    10.5
superiorparietal                         6144   4274   5896  1.517 0.382     0.118     0.025       64     6.0
superiortemporal                         4876   3768   7609  2.191 0.664     0.113     0.020       41     4.0
supramarginal                            4132   2926   4990  1.822 0.562     0.132     0.027       44     4.6
frontalpole                               460    347    719  2.400 0.531     0.142     0.028        5     0.7
temporalpole                              558    716   1790  3.198 0.532     0.168     0.025        4     0.6
transversetemporal                        562    393    654  1.890 0.412     0.094     0.014        3     0.3
insula                                   3043   1980   5520  2.620 1.107     0.107     0.029       34     2.9
