# Supplementary material for: Computer assisted diagnosis of Alzheimer’s disease using statistical likelihood-ratio test
Source: PLoS One. 2023 Feb 17;18(2):e0279574. doi: 10.1371/journal.pone.0279574 (PMC9937475; doi:10.1371/journal.pone.0279574)
Supplement: S3 File — (ZIP) [file pone.0279574.s003.zip › AD_Results_MIRIAD/miriad_201_1/stats/rh.aparc.stats]

# Table of FreeSurfer cortical parcellation anatomical statistics 
# 
# CreationTime 2019/12/21-03:22:47-GMT
# generating_program mris_anatomical_stats
# cvs_version $Id: mris_anatomical_stats.c,v 1.79 2016/03/14 15:15:34 greve Exp $
# mrisurf.c-cvs_version $Id: mrisurf.c,v 1.781.2.6 2016/12/27 16:47:14 zkaufman Exp $
# cmdline mris_anatomical_stats -th3 -mgz -cortex ../label/rh.cortex.label -f ../stats/rh.aparc.stats -b -a ../label/rh.aparc.annot -c ../label/aparc.annot.ctab miriad_201_AD_F_01_MR_1 rh white 
# sysname  Linux
# hostname ada
# machine  x86_64
# user     xzheng
# 
# SUBJECTS_DIR /home/span/acad/xzheng/freesurfer/subjects
# anatomy_type surface
# subjectname miriad_201_AD_F_01_MR_1
# hemi rh
# AnnotationFile ../label/rh.aparc.annot
# AnnotationFileTimeStamp 2019/12/21 13:56:43
# Measure Cortex, NumVert, Number of Vertices, 107632, unitless
# Measure Cortex, WhiteSurfArea, White Surface Total Area, 68954.4, mm^2
# Measure Cortex, MeanThickness, Mean Thickness, 2.01683, mm
# Measure BrainSeg, BrainSegVol, Brain Segmentation Volume, 957012.000000, mm^3
# Measure BrainSegNotVent, BrainSegVolNotVent, Brain Segmentation Volume Without Ventricles, 927142.000000, mm^3
# Measure BrainSegNotVentSurf, BrainSegVolNotVentSurf, Brain Segmentation Volume Without Ventricles from Surf, 927079.481951, mm^3
# Measure Cortex, CortexVol Total cortical gray matter volume, 322835.564081, mm^3
# Measure SupraTentorial, SupraTentorialVol, Supratentorial volume, 838196.481951, mm^3
# Measure SupraTentorialNotVent, SupraTentorialVolNotVent, Supratentorial volume, 812134.481951, mm^3
# Measure EstimatedTotalIntraCranialVol, eTIV, Estimated Total Intracranial Volume, 1416576.912274, mm^3
# NTableCols 10
# TableCol  1 ColHeader StructName
# TableCol  1 FieldName Structure Name
# TableCol  1 Units     NA
# TableCol  2 ColHeader NumVert
# TableCol  2 FieldName Number of Vertices
# TableCol  2 Units     unitless
# TableCol  3 ColHeader SurfArea
# TableCol  3 FieldName Surface Area
# TableCol  3 Units     mm^2
# TableCol  4 ColHeader GrayVol
# TableCol  4 FieldName Gray Matter Volume
# TableCol  4 Units     mm^3
# TableCol  5 ColHeader ThickAvg 
# TableCol  5 FieldName Average Thickness
# TableCol  5 Units     mm
# TableCol  6 ColHeader ThickStd
# TableCol  6 FieldName Thickness StdDev
# TableCol  6 Units     mm 
# TableCol  7 ColHeader MeanCurv
# TableCol  7 FieldName Integrated Rectified Mean Curvature
# TableCol  7 Units     mm^-1
# TableCol  8 ColHeader GausCurv 
# TableCol  8 FieldName Integrated Rectified Gaussian Curvature
# TableCol  8 Units     mm^-2
# TableCol  9 ColHeader  FoldInd
# TableCol  9 FieldName  Folding Index 
# TableCol  9 Units      unitless 
# TableCol 10 ColHeader CurvInd
# TableCol 10 FieldName Intrinsic Curvature Index
# TableCol 10 Units     unitless
# ColHeaders StructName NumVert SurfArea GrayVol ThickAvg ThickStd MeanCurv GausCurv FoldInd CurvInd
bankssts                                  911    661   1286  2.104 0.483     0.115     0.019        6     0.7
caudalanteriorcingulate                   900    600   1739  2.859 0.778     0.127     0.020       13     0.8
caudalmiddlefrontal                      2502   1524   3160  1.945 0.561     0.114     0.024       22     2.6
cuneus                                   1910   1187   1991  1.638 0.441     0.123     0.030       20     2.4
entorhinal                                529    348   1306  2.645 0.858     0.099     0.028        4     0.5
fusiform                                 3262   2227   5859  2.344 0.719     0.147     0.029       50     3.8
inferiorparietal                         6004   3893   8465  1.912 0.554     0.127     0.029       67     7.2
inferiortemporal                         3340   2344   6679  2.330 0.757     0.149     0.046       57     6.7
isthmuscingulate                         1189    773   1557  1.977 0.739     0.121     0.031       14     1.5
lateraloccipital                         6362   3859   7916  1.832 0.625     0.127     0.032       78     8.5
lateralorbitofrontal                     3533   2355   5877  2.418 0.563     0.143     0.037       49     5.4
lingual                                  3885   2554   4772  1.750 0.609     0.134     0.027       54     4.7
medialorbitofrontal                      2800   1886   3759  2.033 0.654     0.146     0.029       47     3.2
middletemporal                           3768   2584   6960  2.287 0.685     0.127     0.030       48     4.5
parahippocampal                           800    541   1231  2.118 0.657     0.102     0.020        7     0.5
paracentral                              2332   1388   2743  1.913 0.503     0.113     0.025       20     2.7
parsopercularis                          1354    861   2297  2.369 0.543     0.124     0.032       13     1.8
parsorbitalis                            1254    852   2648  2.524 0.581     0.161     0.049       20     2.3
parstriangularis                         1789   1148   2782  2.203 0.635     0.130     0.030       19     2.1
pericalcarine                            1763   1169   1466  1.347 0.368     0.126     0.029       21     2.1
postcentral                              5297   3325   5453  1.592 0.511     0.109     0.024       44     5.2
posteriorcingulate                       1450    956   2224  2.252 0.627     0.144     0.037       24     2.0
precentral                               7331   4592   8452  1.825 0.524     0.113     0.028       64     9.2
precuneus                                5424   3465   6210  1.805 0.508     0.125     0.029       63     6.4
rostralanteriorcingulate                  932    629   1774  2.803 0.776     0.154     0.033       17     1.4
rostralmiddlefrontal                     7587   4753   9752  1.958 0.550     0.131     0.035       93    11.2
superiorfrontal                          9654   5939  14684  2.279 0.614     0.120     0.030       98    12.3
superiorparietal                         6144   3791   5896  1.517 0.382     0.118     0.030       64     7.9
superiortemporal                         4876   3149   7609  2.191 0.664     0.108     0.023       39     4.7
supramarginal                            4132   2549   4990  1.822 0.562     0.126     0.031       48     5.4
frontalpole                               460    268    719  2.400 0.531     0.153     0.054        8     0.9
temporalpole                              558    382   1790  3.198 0.532     0.126     0.032        6     0.8
transversetemporal                        562    308    654  1.890 0.412     0.104     0.017        5     0.3
insula                                   3043   2096   5520  2.620 1.107     0.097     0.026       18     3.6
