# Supplementary material for: Computer assisted diagnosis of Alzheimer’s disease using statistical likelihood-ratio test
Source: PLoS One. 2023 Feb 17;18(2):e0279574. doi: 10.1371/journal.pone.0279574 (PMC9937475; doi:10.1371/journal.pone.0279574)
Supplement: S3 File — (ZIP) [file pone.0279574.s003.zip › AD_Results_MIRIAD/miriad_201_1/stats/rh.BA_exvivo.stats]

# Table of FreeSurfer cortical parcellation anatomical statistics 
# 
# CreationTime 2019/12/21-04:00:24-GMT
# generating_program mris_anatomical_stats
# cvs_version $Id: mris_anatomical_stats.c,v 1.79 2016/03/14 15:15:34 greve Exp $
# mrisurf.c-cvs_version $Id: mrisurf.c,v 1.781.2.6 2016/12/27 16:47:14 zkaufman Exp $
# cmdline mris_anatomical_stats -th3 -mgz -f ../stats/rh.BA_exvivo.stats -b -a ./rh.BA_exvivo.annot -c ./BA_exvivo.ctab miriad_201_AD_F_01_MR_1 rh white 
# sysname  Linux
# hostname ada
# machine  x86_64
# user     xzheng
# 
# SUBJECTS_DIR /home/span/acad/xzheng/freesurfer/subjects
# anatomy_type surface
# subjectname miriad_201_AD_F_01_MR_1
# hemi rh
# AnnotationFile ./rh.BA_exvivo.annot
# AnnotationFileTimeStamp 2019/12/21 15:00:17
# Measure Cortex, NumVert, Number of Vertices, 114967, unitless
# Measure Cortex, WhiteSurfArea, White Surface Total Area, 73815.2, mm^2
# Measure BrainSeg, BrainSegVol, Brain Segmentation Volume, 957012.000000, mm^3
# Measure BrainSegNotVent, BrainSegVolNotVent, Brain Segmentation Volume Without Ventricles, 927142.000000, mm^3
# Measure BrainSegNotVentSurf, BrainSegVolNotVentSurf, Brain Segmentation Volume Without Ventricles from Surf, 927079.481951, mm^3
# Measure Cortex, CortexVol Total cortical gray matter volume, 322835.564081, mm^3
# Measure SupraTentorial, SupraTentorialVol, Supratentorial volume, 838196.481951, mm^3
# Measure SupraTentorialNotVent, SupraTentorialVolNotVent, Supratentorial volume, 812134.481951, mm^3
# Measure EstimatedTotalIntraCranialVol, eTIV, Estimated Total Intracranial Volume, 1416576.912274, mm^3
# NTableCols 10
# TableCol  1 ColHeader StructName
# TableCol  1 FieldName Structure Name
# TableCol  1 Units     NA
# TableCol  2 ColHeader NumVert
# TableCol  2 FieldName Number of Vertices
# TableCol  2 Units     unitless
# TableCol  3 ColHeader SurfArea
# TableCol  3 FieldName Surface Area
# TableCol  3 Units     mm^2
# TableCol  4 ColHeader GrayVol
# TableCol  4 FieldName Gray Matter Volume
# TableCol  4 Units     mm^3
# TableCol  5 ColHeader ThickAvg 
# TableCol  5 FieldName Average Thickness
# TableCol  5 Units     mm
# TableCol  6 ColHeader ThickStd
# TableCol  6 FieldName Thickness StdDev
# TableCol  6 Units     mm 
# TableCol  7 ColHeader MeanCurv
# TableCol  7 FieldName Integrated Rectified Mean Curvature
# TableCol  7 Units     mm^-1
# TableCol  8 ColHeader GausCurv 
# TableCol  8 FieldName Integrated Rectified Gaussian Curvature
# TableCol  8 Units     mm^-2
# TableCol  9 ColHeader  FoldInd
# TableCol  9 FieldName  Folding Index 
# TableCol  9 Units      unitless 
# TableCol 10 ColHeader CurvInd
# TableCol 10 FieldName Intrinsic Curvature Index
# TableCol 10 Units     unitless
# ColHeaders StructName NumVert SurfArea GrayVol ThickAvg ThickStd MeanCurv GausCurv FoldInd CurvInd
BA1_exvivo                                874    458    955  1.713 0.453     0.121     0.034        9     1.3
BA2_exvivo                               2672   1696   2466  1.450 0.348     0.110     0.023       23     2.5
BA3a_exvivo                              1061    723    829  1.431 0.311     0.127     0.027       10     1.1
BA3b_exvivo                              1747   1128   1666  1.442 0.425     0.109     0.023       14     1.7
BA4a_exvivo                              1677   1010   2079  1.959 0.499     0.106     0.025       13     2.0
BA4p_exvivo                              1453    959   1504  1.686 0.403     0.113     0.022       10     1.5
BA6_exvivo                               8027   4733  10652  2.066 0.633     0.114     0.031       76    10.9
BA44_exvivo                              2277   1539   3570  2.154 0.574     0.126     0.030       21     2.9
BA45_exvivo                              3458   2223   5473  2.180 0.617     0.134     0.033       41     4.6
V1_exvivo                                3137   2047   3453  1.512 0.601     0.122     0.028       35     3.7
V2_exvivo                                6787   4287   7399  1.679 0.511     0.136     0.033       95     9.6
MT_exvivo                                1956   1229   2626  1.899 0.551     0.134     0.033       26     2.8
perirhinal_exvivo                         528    340   1336  2.786 0.746     0.097     0.027        4     0.4
entorhinal_exvivo                         323    214    547  2.463 0.658     0.084     0.013        2     0.2
