# Supplementary material for: Computer assisted diagnosis of Alzheimer’s disease using statistical likelihood-ratio test
Source: PLoS One. 2023 Feb 17;18(2):e0279574. doi: 10.1371/journal.pone.0279574 (PMC9937475; doi:10.1371/journal.pone.0279574)
Supplement: S3 File — (ZIP) [file pone.0279574.s003.zip › AD_Results_MIRIAD/miriad_201_1/stats/rh.BA_exvivo.thresh.stats]

# Table of FreeSurfer cortical parcellation anatomical statistics 
# 
# CreationTime 2019/12/21-04:00:42-GMT
# generating_program mris_anatomical_stats
# cvs_version $Id: mris_anatomical_stats.c,v 1.79 2016/03/14 15:15:34 greve Exp $
# mrisurf.c-cvs_version $Id: mrisurf.c,v 1.781.2.6 2016/12/27 16:47:14 zkaufman Exp $
# cmdline mris_anatomical_stats -th3 -mgz -f ../stats/rh.BA_exvivo.thresh.stats -b -a ./rh.BA_exvivo.thresh.annot -c ./BA_exvivo.thresh.ctab miriad_201_AD_F_01_MR_1 rh white 
# sysname  Linux
# hostname ada
# machine  x86_64
# user     xzheng
# 
# SUBJECTS_DIR /home/span/acad/xzheng/freesurfer/subjects
# anatomy_type surface
# subjectname miriad_201_AD_F_01_MR_1
# hemi rh
# AnnotationFile ./rh.BA_exvivo.thresh.annot
# AnnotationFileTimeStamp 2019/12/21 15:00:18
# Measure Cortex, NumVert, Number of Vertices, 114967, unitless
# Measure Cortex, WhiteSurfArea, White Surface Total Area, 73815.2, mm^2
# Measure BrainSeg, BrainSegVol, Brain Segmentation Volume, 957012.000000, mm^3
# Measure BrainSegNotVent, BrainSegVolNotVent, Brain Segmentation Volume Without Ventricles, 927142.000000, mm^3
# Measure BrainSegNotVentSurf, BrainSegVolNotVentSurf, Brain Segmentation Volume Without Ventricles from Surf, 927079.481951, mm^3
# Measure Cortex, CortexVol Total cortical gray matter volume, 322835.564081, mm^3
# Measure SupraTentorial, SupraTentorialVol, Supratentorial volume, 838196.481951, mm^3
# Measure SupraTentorialNotVent, SupraTentorialVolNotVent, Supratentorial volume, 812134.481951, mm^3
# Measure EstimatedTotalIntraCranialVol, eTIV, Estimated Total Intracranial Volume, 1416576.912274, mm^3
# NTableCols 10
# TableCol  1 ColHeader StructName
# TableCol  1 FieldName Structure Name
# TableCol  1 Units     NA
# TableCol  2 ColHeader NumVert
# TableCol  2 FieldName Number of Vertices
# TableCol  2 Units     unitless
# TableCol  3 ColHeader SurfArea
# TableCol  3 FieldName Surface Area
# TableCol  3 Units     mm^2
# TableCol  4 ColHeader GrayVol
# TableCol  4 FieldName Gray Matter Volume
# TableCol  4 Units     mm^3
# TableCol  5 ColHeader ThickAvg 
# TableCol  5 FieldName Average Thickness
# TableCol  5 Units     mm
# TableCol  6 ColHeader ThickStd
# TableCol  6 FieldName Thickness StdDev
# TableCol  6 Units     mm 
# TableCol  7 ColHeader MeanCurv
# TableCol  7 FieldName Integrated Rectified Mean Curvature
# TableCol  7 Units     mm^-1
# TableCol  8 ColHeader GausCurv 
# TableCol  8 FieldName Integrated Rectified Gaussian Curvature
# TableCol  8 Units     mm^-2
# TableCol  9 ColHeader  FoldInd
# TableCol  9 FieldName  Folding Index 
# TableCol  9 Units      unitless 
# TableCol 10 ColHeader CurvInd
# TableCol 10 FieldName Intrinsic Curvature Index
# TableCol 10 Units     unitless
# ColHeaders StructName NumVert SurfArea GrayVol ThickAvg ThickStd MeanCurv GausCurv FoldInd CurvInd
BA1_exvivo                                592    320    563  1.521 0.351     0.126     0.040        6     0.9
BA2_exvivo                               1588   1049   1470  1.409 0.291     0.107     0.020       12     1.3
BA3a_exvivo                               995    678    727  1.405 0.255     0.140     0.030       10     1.2
BA3b_exvivo                              1403    962   1219  1.310 0.208     0.099     0.017       10     1.0
BA4a_exvivo                              1028    575   1350  2.130 0.513     0.112     0.032        9     1.6
BA4p_exvivo                              1183    808   1283  1.713 0.436     0.108     0.020        8     1.0
BA6_exvivo                               5205   3049   6800  2.029 0.635     0.111     0.029       48     6.6
BA44_exvivo                               626    396   1268  2.522 0.448     0.127     0.034        6     0.8
BA45_exvivo                               774    507   1388  2.421 0.639     0.142     0.034       10     1.0
V1_exvivo                                2982   1950   3191  1.494 0.595     0.120     0.027       32     3.5
V2_exvivo                                3554   2257   4169  1.696 0.552     0.144     0.035       54     5.7
MT_exvivo                                 296    187    411  1.883 0.459     0.111     0.029        3     0.3
perirhinal_exvivo                         318    198    819  2.857 0.762     0.075     0.017        1     0.2
entorhinal_exvivo                         224    141    340  2.176 0.539     0.064     0.011        1     0.1
