# Supplementary material for: Computer assisted diagnosis of Alzheimer’s disease using statistical likelihood-ratio test
Source: PLoS One. 2023 Feb 17;18(2):e0279574. doi: 10.1371/journal.pone.0279574 (PMC9937475; doi:10.1371/journal.pone.0279574)
Supplement: S3 File — (ZIP) [file pone.0279574.s003.zip › AD_Results_MIRIAD/miriad_201_1/stats/rh.curv.stats]

Raw <mean> +- <std> (using 'rh.curv'):                -0.03148 +- 0.1745 
       Raw Min:                                       -1.26029 at vertex 86722   
       Raw Max:                                        1.07072 at vertex 66364   
       Raw Curvature Calculation Type:                discrete
       Raw Mean Vertex Separation (Whole Surface):     0.83508 +- 0.22944 mm
       Raw Total Surface Area:                     67331.07031 mm^2
       Raw Total Number of Vertices:                    114967
       Raw Average Vertex Area (Whole Surface):        0.58566 mm^2
       Raw Natural Surface Integral:               -1104.04907
       Raw Rectified Surface Integral:              8682.92871
       Raw Positive Surface Integral:               3789.43970
       Raw Negative Surface Integral:               4893.48877
       Raw Mean Natural Surface Integral:             -0.00960 across 114967 (100.00%) vertices
       Raw Mean Rectified Surface Integral:            0.07553 across 114967 (100.00%) vertices
       Raw Mean Positive Surface Integral:             0.07280 across 52055 (45.28%) vertices
       Raw Mean Negative Surface Integral:             0.07778 across 62912 (54.72%) vertices
       Raw AreaNorm Natural Surface Integral:         -0.01640 across 67330.945312 (100.00%) mm^2
       Raw AreaNorm Rectified Surface Integral:        0.12896 across 67330.945312 (100.00%) mm^2
       Raw AreaNorm Positive Surface Integral:         0.11580 across 32725.085938 (48.60%) mm^2
       Raw AreaNorm Negative Surface Integral:         0.14141 across 34606.015625 (51.40%) mm^2

Raw <mean> +- <std> (using 'rh.sulc'):                -0.00000 +- 5.2476 
       Raw Min:                                      -14.12911 at vertex 88265   
       Raw Max:                                       16.24032 at vertex 47975   
       Raw Curvature Calculation Type:                discrete
       Raw Mean Vertex Separation (Whole Surface):     0.83508 +- 0.22944 mm
       Raw Total Surface Area:                     67331.07031 mm^2
       Raw Total Number of Vertices:                    114967
       Raw Average Vertex Area (Whole Surface):        0.58566 mm^2
       Raw Natural Surface Integral:               22397.44141
       Raw Rectified Surface Integral:            283947.59375
       Raw Positive Surface Integral:             153172.51562
       Raw Negative Surface Integral:             130775.07031
       Raw Mean Natural Surface Integral:              0.19482 across 114967 (100.00%) vertices
       Raw Mean Rectified Surface Integral:            2.46982 across 114967 (100.00%) vertices
       Raw Mean Positive Surface Integral:             2.82601 across 54201 (47.14%) vertices
       Raw Mean Negative Surface Integral:             2.15211 across 60766 (52.86%) vertices
       Raw AreaNorm Natural Surface Integral:          0.33265 across 67330.945312 (100.00%) mm^2
       Raw AreaNorm Rectified Surface Integral:        4.21719 across 67330.945312 (100.00%) mm^2
       Raw AreaNorm Positive Surface Integral:         4.59515 across 33333.546875 (49.51%) mm^2
       Raw AreaNorm Negative Surface Integral:         3.84662 across 33997.414062 (50.49%) mm^2

K <mean> +- <std> (using 'rh.smoothwm'):               0.16496 +- 5.8398 mm^-2
         K Min:                                      -12.89802 at vertex 84879   
         K Max:                                     1811.93347 at vertex 70484   
         K Curvature Calculation Type:                discrete
         K Mean Vertex Separation (Whole Surface):     0.83508 +- 0.22944 mm
         K Total Surface Area:                     67331.07031 mm^2
         K Total Number of Vertices:                    114967
         K Average Vertex Area (Whole Surface):        0.58566 mm^2
         K Natural Surface Integral:                  12.56623
         K Rectified Surface Integral:              4453.84961
         K Positive Surface Integral:               2233.20801
         K Negative Surface Integral:               2220.64160
         K Mean Natural Surface Integral:              0.00011 across 114967 (100.00%) vertices
         K Mean Rectified Surface Integral:            0.03874 across 114967 (100.00%) vertices
         K Mean Positive Surface Integral:             0.04444 across 50250 (43.71%) vertices
         K Mean Negative Surface Integral:             0.03431 across 64717 (56.29%) vertices
         K AreaNorm Natural Surface Integral:          0.00019 across 67330.945312 (100.00%) mm^2
         K AreaNorm Rectified Surface Integral:        0.06615 across 67330.945312 (100.00%) mm^2
         K AreaNorm Positive Surface Integral:         0.10015 across 22297.818359 (33.12%) mm^2
         K AreaNorm Negative Surface Integral:         0.04931 across 45033.296875 (66.88%) mm^2

H <mean> +- <std> (using 'rh.smoothwm'):              -0.05330 +- 0.7395 mm^-1
         H Min:                                      -21.43306 at vertex 51111   
         H Max:                                       69.72695 at vertex 70484   
         H Curvature Calculation Type:                discrete
         H Mean Vertex Separation (Whole Surface):     0.83508 +- 0.22944 mm
         H Total Surface Area:                     67331.07031 mm^2
         H Total Number of Vertices:                    114967
         H Average Vertex Area (Whole Surface):        0.58566 mm^2
         H Natural Surface Integral:               -1243.23755
         H Rectified Surface Integral:             11728.39941
         H Positive Surface Integral:               5242.58105
         H Negative Surface Integral:               6485.81836
         H Mean Natural Surface Integral:             -0.01081 across 114967 (100.00%) vertices
         H Mean Rectified Surface Integral:            0.10202 across 114967 (100.00%) vertices
         H Mean Positive Surface Integral:             0.09705 across 54019 (46.99%) vertices
         H Mean Negative Surface Integral:             0.10642 across 60948 (53.01%) vertices
         H AreaNorm Natural Surface Integral:         -0.01846 across 67330.945312 (100.00%) mm^2
         H AreaNorm Rectified Surface Integral:        0.17419 across 67330.945312 (100.00%) mm^2
         H AreaNorm Positive Surface Integral:         0.15596 across 33614.957031 (49.92%) mm^2
         H AreaNorm Negative Surface Integral:         0.19237 across 33716.070312 (50.08%) mm^2

k1 <mean> +- <std> (using 'rh.smoothwm'):             -0.10941 +- 1.3455 mm^-1
        k1 Min:                                      -41.67189 at vertex 51111   
        k1 Max:                                      124.95298 at vertex 70484   
        k1 Curvature Calculation Type:                discrete
        k1 Mean Vertex Separation (Whole Surface):     0.83508 +- 0.22944 mm
        k1 Total Surface Area:                     67331.07031 mm^2
        k1 Total Number of Vertices:                    114967
        k1 Average Vertex Area (Whole Surface):        0.58566 mm^2
        k1 Natural Surface Integral:               -3000.00879
        k1 Rectified Surface Integral:             26406.66602
        k1 Positive Surface Integral:              11703.32812
        k1 Negative Surface Integral:              14703.33691
        k1 Mean Natural Surface Integral:             -0.02609 across 114967 (100.00%) vertices
        k1 Mean Rectified Surface Integral:            0.22969 across 114967 (100.00%) vertices
        k1 Mean Positive Surface Integral:             0.21665 across 54019 (46.99%) vertices
        k1 Mean Negative Surface Integral:             0.24124 across 60948 (53.01%) vertices
        k1 AreaNorm Natural Surface Integral:         -0.04456 across 67330.945312 (100.00%) mm^2
        k1 AreaNorm Rectified Surface Integral:        0.39219 across 67330.945312 (100.00%) mm^2
        k1 AreaNorm Positive Surface Integral:         0.34816 across 33614.957031 (49.92%) mm^2
        k1 AreaNorm Negative Surface Integral:         0.43609 across 33716.070312 (50.08%) mm^2

k2 <mean> +- <std> (using 'rh.smoothwm'):              0.00281 +- 0.2161 mm^-1
        k2 Min:                                       -6.90952 at vertex 54074   
        k2 Max:                                       14.50092 at vertex 70484   
        k2 Curvature Calculation Type:                discrete
        k2 Mean Vertex Separation (Whole Surface):     0.83508 +- 0.22944 mm
        k2 Total Surface Area:                     67331.07031 mm^2
        k2 Total Number of Vertices:                    114967
        k2 Average Vertex Area (Whole Surface):        0.58566 mm^2
        k2 Natural Surface Integral:                 513.53351
        k2 Rectified Surface Integral:              7002.89404
        k2 Positive Surface Integral:               3758.21387
        k2 Negative Surface Integral:               3244.68042
        k2 Mean Natural Surface Integral:              0.00447 across 114967 (100.00%) vertices
        k2 Mean Rectified Surface Integral:            0.06091 across 114967 (100.00%) vertices
        k2 Mean Positive Surface Integral:             0.06253 across 60102 (52.28%) vertices
        k2 Mean Negative Surface Integral:             0.05914 across 54865 (47.72%) vertices
        k2 AreaNorm Natural Surface Integral:          0.00763 across 67330.945312 (100.00%) mm^2
        k2 AreaNorm Rectified Surface Integral:        0.10401 across 67330.945312 (100.00%) mm^2
        k2 AreaNorm Positive Surface Integral:         0.10635 across 35339.109375 (52.49%) mm^2
        k2 AreaNorm Negative Surface Integral:         0.10142 across 31991.916016 (47.51%) mm^2

S <mean> +- <std> (using 'rh.smoothwm'):               1.53915 +- 42.1949 mm^-2
         S Min:                                        0.00000 at vertex 818     
         S Max:                                    12199.65723 at vertex 70484   
         S Curvature Calculation Type:                discrete
         S Mean Vertex Separation (Whole Surface):     0.83508 +- 0.22944 mm
         S Total Surface Area:                     67331.07031 mm^2
         S Total Number of Vertices:                    114967
         S Average Vertex Area (Whole Surface):        0.58566 mm^2
         S Natural Surface Integral:               25917.81641
         S Rectified Surface Integral:             25917.81641
         S Positive Surface Integral:              25917.81641
         S Negative Surface Integral:                  0.00000
         S Mean Natural Surface Integral:              0.22544 across 114967 (100.00%) vertices
         S Mean Rectified Surface Integral:            0.22544 across 114967 (100.00%) vertices
         S Mean Positive Surface Integral:             0.22544 across 114967 (100.00%) vertices
         S Mean Negative Surface Integral:             0.00000 across 0 (00.00%) vertices
         S AreaNorm Natural Surface Integral:          0.38493 across 67330.945312 (100.00%) mm^2
         S AreaNorm Rectified Surface Integral:        0.38493 across 67330.945312 (100.00%) mm^2
         S AreaNorm Positive Surface Integral:         0.38493 across 67330.945312 (100.00%) mm^2
         S AreaNorm Negative Surface Integral:         0.00000 across 0.000000 (00.00%) mm^2

C <mean> +- <std> (using 'rh.smoothwm'):               0.45124 +- 0.8549 mm^-2
         C Min:                                        0.00243 at vertex 79661   
         C Max:                                       88.94808 at vertex 70484   
         C Curvature Calculation Type:                discrete
         C Mean Vertex Separation (Whole Surface):     0.83508 +- 0.22944 mm
         C Total Surface Area:                     67331.07031 mm^2
         C Total Number of Vertices:                    114967
         C Average Vertex Area (Whole Surface):        0.58566 mm^2
         C Natural Surface Integral:               19708.44336
         C Rectified Surface Integral:             19708.44336
         C Positive Surface Integral:              19708.44336
         C Negative Surface Integral:                  0.00000
         C Mean Natural Surface Integral:              0.17143 across 114967 (100.00%) vertices
         C Mean Rectified Surface Integral:            0.17143 across 114967 (100.00%) vertices
         C Mean Positive Surface Integral:             0.17143 across 114967 (100.00%) vertices
         C Mean Negative Surface Integral:             0.00000 across 0 (00.00%) vertices
         C AreaNorm Natural Surface Integral:          0.29271 across 67330.945312 (100.00%) mm^2
         C AreaNorm Rectified Surface Integral:        0.29271 across 67330.945312 (100.00%) mm^2
         C AreaNorm Positive Surface Integral:         0.29271 across 67330.945312 (100.00%) mm^2
         C AreaNorm Negative Surface Integral:         0.00000 across 0.000000 (00.00%) mm^2

BE <mean> +- <std> (using 'rh.smoothwm'):              1.86903 +- 52.7942 mm^-2
        BE Min:                                        0.00001 at vertex 79661   
        BE Max:                                    15823.52344 at vertex 70484   
        BE Curvature Calculation Type:                discrete
        BE Mean Vertex Separation (Whole Surface):     0.83508 +- 0.22944 mm
        BE Total Surface Area:                     67331.07031 mm^2
        BE Total Number of Vertices:                    114967
        BE Average Vertex Area (Whole Surface):        0.58566 mm^2
        BE Natural Surface Integral:               25942.00781
        BE Rectified Surface Integral:             25942.00781
        BE Positive Surface Integral:              25942.00781
        BE Negative Surface Integral:                  0.00000
        BE Mean Natural Surface Integral:              0.22565 across 114967 (100.00%) vertices
        BE Mean Rectified Surface Integral:            0.22565 across 114967 (100.00%) vertices
        BE Mean Positive Surface Integral:             0.22565 across 114967 (100.00%) vertices
        BE Mean Negative Surface Integral:             0.00000 across 0 (00.00%) vertices
        BE AreaNorm Natural Surface Integral:          0.38529 across 67330.945312 (100.00%) mm^2
        BE AreaNorm Rectified Surface Integral:        0.38529 across 67330.945312 (100.00%) mm^2
        BE AreaNorm Positive Surface Integral:         0.38529 across 67330.945312 (100.00%) mm^2
        BE AreaNorm Negative Surface Integral:         0.00000 across 0.000000 (00.00%) mm^2

FI <mean> +- <std> (using 'rh.smoothwm'):              1.59226 +- 46.7888 mm^-2
        FI Min:                                        0.00000 at vertex 818     
        FI Max:                                    13801.31348 at vertex 70484   
        FI Curvature Calculation Type:                discrete
        FI Mean Vertex Separation (Whole Surface):     0.83508 +- 0.22944 mm
        FI Total Surface Area:                     67331.07031 mm^2
        FI Total Number of Vertices:                    114967
        FI Average Vertex Area (Whole Surface):        0.58566 mm^2
        FI Natural Surface Integral:               20018.48047
        FI Rectified Surface Integral:             20018.48047
        FI Positive Surface Integral:              20018.48047
        FI Negative Surface Integral:                  0.00000
        FI Mean Natural Surface Integral:              0.17412 across 114967 (100.00%) vertices
        FI Mean Rectified Surface Integral:            0.17412 across 114967 (100.00%) vertices
        FI Mean Positive Surface Integral:             0.17412 across 114967 (100.00%) vertices
        FI Mean Negative Surface Integral:             0.00000 across 0 (00.00%) vertices
        FI AreaNorm Natural Surface Integral:          0.29731 across 67330.945312 (100.00%) mm^2
        FI AreaNorm Rectified Surface Integral:        0.29731 across 67330.945312 (100.00%) mm^2
        FI AreaNorm Positive Surface Integral:         0.29731 across 67330.945312 (100.00%) mm^2
        FI AreaNorm Negative Surface Integral:         0.00000 across 0.000000 (00.00%) mm^2

curv -- calculation type:                                discrete
curv -- Folding Index (FI):                            1593.02002
curv -- Intrinsic Curvature Index - positive (ICIp):    177.71304
curv -- Intrinsic Curvature Index - negative (ICIn):    176.71304
curv -- Intrinsic Curvature Index - natural  (ICIt):      0.99999

Mean across 10 curvatures: 5.4253e-01 +- 7.5504e-01
