# Supplementary material for: Computer assisted diagnosis of Alzheimer’s disease using statistical likelihood-ratio test
Source: PLoS One. 2023 Feb 17;18(2):e0279574. doi: 10.1371/journal.pone.0279574 (PMC9937475; doi:10.1371/journal.pone.0279574)
Supplement: S3 File — (ZIP) [file pone.0279574.s003.zip › AD_Results_MIRIAD/miriad_201_1/stats/rh.w-g.pct.stats]

# Title Segmentation Statistics 
# 
# generating_program mri_segstats
# cvs_version $Id: mri_segstats.c,v 1.121 2016/05/31 17:27:11 greve Exp $
# cmdline mri_segstats --in /home/span/acad/xzheng/freesurfer/subjects/miriad_201_AD_F_01_MR_1/surf/rh.w-g.pct.mgh --annot miriad_201_AD_F_01_MR_1 rh aparc --sum /home/span/acad/xzheng/freesurfer/subjects/miriad_201_AD_F_01_MR_1/stats/rh.w-g.pct.stats --snr 
# sysname  Linux
# hostname ada
# machine  x86_64
# user     xzheng
# anatomy_type surface
# 
# SUBJECTS_DIR /home/span/acad/xzheng/freesurfer/subjects
# subjectname miriad_201_AD_F_01_MR_1
# Annot miriad_201_AD_F_01_MR_1 rh aparc
# ColorTable /tmp/mri_segstats.tmp.miriad_201_AD_F_01_MR_1.rh.51.ctab 
# ColorTableTimeStamp 2019/12/21 14:26:20 
# InVolFile  /home/span/acad/xzheng/freesurfer/subjects/miriad_201_AD_F_01_MR_1/surf/rh.w-g.pct.mgh 
# InVolFileTimeStamp  2019/12/21 14:26:19 
# InVolFrame 0 
# Only reporting non-empty segmentations
# VertexArea_mm2 0.642056 
# TableCol  1 ColHeader Index 
# TableCol  1 FieldName Index 
# TableCol  1 Units     NA 
# TableCol  2 ColHeader SegId 
# TableCol  2 FieldName Segmentation Id
# TableCol  2 Units     NA
# TableCol  3 ColHeader NVertices 
# TableCol  3 FieldName Number of Vertices
# TableCol  3 Units     unitless
# TableCol  4 ColHeader Area_mm2
# TableCol  4 FieldName Area
# TableCol  4 Units     mm^2
# TableCol  5 ColHeader StructName
# TableCol  5 FieldName Structure Name
# TableCol  5 Units     NA
# TableCol  6 ColHeader Mean 
# TableCol  6 FieldName Intensity Mean
# TableCol  6 Units     unknown
# TableCol  7 ColHeader StdDev
# TableCol  7 FieldName Itensity StdDev
# TableCol  7 Units     unknown
# TableCol  8 ColHeader Min
# TableCol  8 FieldName Intensity Min
# TableCol  8 Units     unknown
# TableCol  9 ColHeader Max
# TableCol  9 FieldName Intensity Max
# TableCol  9 Units     unknown
# TableCol 10 ColHeader Range
# TableCol 10 FieldName Intensity Range
# TableCol 10 Units     unknown
# TableCol 11 ColHeader SNR
# TableCol 11 FieldName Intensity SNR
# TableCol 11 Units     none
# NRows 35 
# NTableCols 11 
# ColHeaders  Index SegId NVertices Area_mm2 StructName Mean StdDev Min Max Range SNR  
  1 2000      7330     4858.4  unknown                            0.0375     0.8049     0.0000    25.2499    25.2499     0.0466 
  2 2001       911      661.3  bankssts                          25.3010     7.1466     7.4383    48.5555    41.1172     3.5403 
  3 2002       900      599.7  caudalanteriorcingulate           24.9727     5.6384     5.5941    38.1745    32.5804     4.4290 
  4 2003      2502     1524.5  caudalmiddlefrontal               21.9327     8.0508    -5.8627    49.7187    55.5815     2.7243 
  5 2005      1910     1187.1  cuneus                            19.7287     8.3975    -3.7141    49.8187    53.5329     2.3494 
  6 2006       529      348.5  entorhinal                        21.0056     7.3361     1.3495    38.6456    37.2962     2.8633 
  7 2007      3262     2227.2  fusiform                          24.5749     7.6028    -0.0436    51.1035    51.1471     3.2324 
  8 2008      6004     3893.0  inferiorparietal                  21.2815     7.3930    -1.3633    49.5525    50.9158     2.8786 
  9 2009      3340     2344.1  inferiortemporal                  23.8050     9.8589   -46.4294    62.8125   109.2419     2.4146 
 10 2010      1189      773.3  isthmuscingulate                  22.6232     7.8886    -0.9966    47.6431    48.6397     2.8678 
 11 2011      6362     3858.9  lateraloccipital                  22.2072     8.8470    -1.3349    79.7776    81.1126     2.5101 
 12 2012      3533     2355.0  lateralorbitofrontal              24.1652     8.8065   -18.4110    50.7182    69.1292     2.7440 
 13 2013      3885     2554.4  lingual                           22.1794     8.9416    -7.2042    59.5832    66.7873     2.4805 
 14 2014      2800     1885.8  medialorbitofrontal               24.1110     8.3796    -5.7533    51.7909    57.5442     2.8774 
 15 2015      3768     2583.5  middletemporal                    24.8096     7.8021     1.1403    55.6910    54.5506     3.1799 
 16 2016       800      540.7  parahippocampal                   24.7725     6.0892     7.4210    43.9169    36.4959     4.0683 
 17 2017      2332     1388.5  paracentral                       18.1105     8.3885    -1.7936    45.6616    47.4552     2.1590 
 18 2018      1354      861.5  parsopercularis                   20.8735     6.7481     3.1819    41.1198    37.9379     3.0933 
 19 2019      1254      851.5  parsorbitalis                     24.3828     8.2752   -22.2118    49.4147    71.6265     2.9465 
 20 2020      1789     1148.4  parstriangularis                  23.1718     6.8736     0.5334    44.3244    43.7911     3.3711 
 21 2021      1763     1169.0  pericalcarine                     21.1091     8.3414    -3.2703    46.8203    50.0906     2.5307 
 22 2022      5297     3324.9  postcentral                       20.5193     7.2193    -5.7405    49.4115    55.1521     2.8423 
 23 2023      1450      956.1  posteriorcingulate                23.5478     7.8320    -6.8745    50.4550    57.3294     3.0066 
 24 2024      7331     4591.7  precentral                        18.4003     8.4447    -5.0484    57.7298    62.7783     2.1789 
 25 2025      5424     3464.8  precuneus                         21.3789     7.8150    -4.9314    51.9847    56.9161     2.7356 
 26 2026       932      628.8  rostralanteriorcingulate          22.1392     7.6433    -2.5938    41.8241    44.4179     2.8966 
 27 2027      7587     4753.0  rostralmiddlefrontal              23.3636     9.0855   -21.4053    59.8186    81.2239     2.5715 
 28 2028      9654     5938.7  superiorfrontal                   21.4741     7.7669   -12.4809    47.1746    59.6556     2.7648 
 29 2029      6144     3791.1  superiorparietal                  18.7337     7.9439    -7.8982    48.5209    56.4190     2.3582 
 30 2030      4876     3149.1  superiortemporal                  23.4906     7.2162     1.6116    52.5896    50.9780     3.2553 
 31 2031      4132     2549.0  supramarginal                     20.0258     8.0717    -4.2799    48.6225    52.9025     2.4810 
 32 2032       460      267.7  frontalpole                       17.5483     7.0857    -3.1726    38.6766    41.8492     2.4766 
 33 2033       558      382.5  temporalpole                      24.0588     8.4828     3.9673    56.8450    52.8777     2.8362 
 34 2034       562      307.6  transversetemporal                17.6350     6.2386     2.7053    44.7845    42.0792     2.8267 
 35 2035      3043     2095.9  insula                            22.1914    10.6280   -76.3093    92.2172   168.5266     2.0880 
