# Supplementary material for: Computer assisted diagnosis of Alzheimer’s disease using statistical likelihood-ratio test
Source: PLoS One. 2023 Feb 17;18(2):e0279574. doi: 10.1371/journal.pone.0279574 (PMC9937475; doi:10.1371/journal.pone.0279574)
Supplement: S3 File — (ZIP) [file pone.0279574.s003.zip › AD_Results_MIRIAD/miriad_201_1/stats/wmparc.stats]

# Title Segmentation Statistics 
# 
# generating_program mri_segstats
# cvs_version $Id: mri_segstats.c,v 1.121 2016/05/31 17:27:11 greve Exp $
# cmdline mri_segstats --seg mri/wmparc.mgz --sum stats/wmparc.stats --pv mri/norm.mgz --excludeid 0 --brainmask mri/brainmask.mgz --in mri/norm.mgz --in-intensity-name norm --in-intensity-units MR --subject miriad_201_AD_F_01_MR_1 --surf-wm-vol --ctab /home/span/acad/xzheng/freesurfer/WMParcStatsLUT.txt --etiv 
# sysname  Linux
# hostname ada
# machine  x86_64
# user     xzheng
# anatomy_type volume
# 
# SUBJECTS_DIR /home/span/acad/xzheng/freesurfer/subjects
# subjectname miriad_201_AD_F_01_MR_1
# Measure VentricleChoroidVol, VentricleChoroidVol, Volume of ventricles and choroid plexus, 26062.000000, mm^3
# Measure lhCerebralWhiteMatter, lhCerebralWhiteMatterVol, Left hemisphere cerebral white matter volume, 226913.124700, mm^3
# Measure rhCerebralWhiteMatter, rhCerebralWhiteMatterVol, Right hemisphere cerebral white matter volume, 213802.793170, mm^3
# Measure CerebralWhiteMatter, CerebralWhiteMatterVol, Total cerebral white matter volume, 440715.917870, mm^3
# Measure Mask, MaskVol, Mask Volume, 1485581.000000, mm^3
# Measure EstimatedTotalIntraCranialVol, eTIV, Estimated Total Intracranial Volume, 1416576.912274, mm^3
# SegVolFile mri/wmparc.mgz 
# SegVolFileTimeStamp  2019/12/21 14:44:43 
# ColorTable /home/span/acad/xzheng/freesurfer/WMParcStatsLUT.txt 
# ColorTableTimeStamp 2017/01/19 09:00:02 
# InVolFile  mri/norm.mgz 
# InVolFileTimeStamp  2019/12/21 06:59:51 
# InVolFrame 0 
# PVVolFile  mri/norm.mgz 
# PVVolFileTimeStamp  2019/12/21 06:59:51 
# ExcludeSegId 0 
# Only reporting non-empty segmentations
# VoxelVolume_mm3 1 
# TableCol  1 ColHeader Index 
# TableCol  1 FieldName Index 
# TableCol  1 Units     NA 
# TableCol  2 ColHeader SegId 
# TableCol  2 FieldName Segmentation Id
# TableCol  2 Units     NA
# TableCol  3 ColHeader NVoxels 
# TableCol  3 FieldName Number of Voxels
# TableCol  3 Units     unitless
# TableCol  4 ColHeader Volume_mm3
# TableCol  4 FieldName Volume
# TableCol  4 Units     mm^3
# TableCol  5 ColHeader StructName
# TableCol  5 FieldName Structure Name
# TableCol  5 Units     NA
# TableCol  6 ColHeader normMean 
# TableCol  6 FieldName Intensity normMean
# TableCol  6 Units     MR
# TableCol  7 ColHeader normStdDev
# TableCol  7 FieldName Itensity normStdDev
# TableCol  7 Units     MR
# TableCol  8 ColHeader normMin
# TableCol  8 FieldName Intensity normMin
# TableCol  8 Units     MR
# TableCol  9 ColHeader normMax
# TableCol  9 FieldName Intensity normMax
# TableCol  9 Units     MR
# TableCol 10 ColHeader normRange
# TableCol 10 FieldName Intensity normRange
# TableCol 10 Units     MR
# NRows 70 
# NTableCols 10 
# ColHeaders  Index SegId NVoxels Volume_mm3 StructName normMean normStdDev normMin normMax normRange  
  1 3001      2830     2879.5  wm-lh-bankssts                    99.6060     6.7897    75.0000   114.0000    39.0000 
  2 3002      2466     2441.1  wm-lh-caudalanteriorcingulate     98.6630     9.2753    45.0000   114.0000    69.0000 
  3 3003      5993     5956.5  wm-lh-caudalmiddlefrontal        100.6024     7.7016    78.0000   115.0000    37.0000 
  4 3005      2843     2928.6  wm-lh-cuneus                      97.7995     6.9125    77.0000   115.0000    38.0000 
  5 3006       812      899.6  wm-lh-entorhinal                  83.4212     5.7322    70.0000    97.0000    27.0000 
  6 3007      5544     5495.9  wm-lh-fusiform                    92.5745     7.7519    65.0000   111.0000    46.0000 
  7 3008      8664     8703.7  wm-lh-inferiorparietal            96.3722     8.6027    70.0000   115.0000    45.0000 
  8 3009      5973     6048.5  wm-lh-inferiortemporal            91.7758     9.2847    65.0000   129.0000    64.0000 
  9 3010      3936     3969.2  wm-lh-isthmuscingulate            99.1354    10.3517    28.0000   115.0000    87.0000 
 10 3011      8953     9083.0  wm-lh-lateraloccipital            93.1200     7.9972    70.0000   113.0000    43.0000 
 11 3012      6710     6639.7  wm-lh-lateralorbitofrontal        97.5407     9.6559    69.0000   117.0000    48.0000 
 12 3013      5457     5525.5  wm-lh-lingual                     92.2598     8.0923    29.0000   109.0000    80.0000 
 13 3014      3805     3794.2  wm-lh-medialorbitofrontal         95.0544     9.1927    37.0000   114.0000    77.0000 
 14 3015      4315     4503.3  wm-lh-middletemporal              91.9275     8.6539    71.0000   113.0000    42.0000 
 15 3016      1402     1506.0  wm-lh-parahippocampal             87.6591     6.8481    53.0000   106.0000    53.0000 
 16 3017      4031     4066.5  wm-lh-paracentral                 98.0856     7.9427    65.0000   114.0000    49.0000 
 17 3018      3192     3166.5  wm-lh-parsopercularis             95.6773     8.3946    73.0000   111.0000    38.0000 
 18 3019      1148     1145.6  wm-lh-parsorbitalis               93.0148     8.7450    73.0000   111.0000    38.0000 
 19 3020      3393     3345.5  wm-lh-parstriangularis            95.3943     8.6667    70.0000   111.0000    41.0000 
 20 3021      2890     2733.7  wm-lh-pericalcarine               93.0176     7.8930    43.0000   111.0000    68.0000 
 21 3022      7064     7321.3  wm-lh-postcentral                 96.2770     7.3957    75.0000   117.0000    42.0000 
 22 3023      3993     3932.1  wm-lh-posteriorcingulate         100.4318    10.4777    43.0000   117.0000    74.0000 
 23 3024     15030    15026.0  wm-lh-precentral                  97.8191     7.3419    42.0000   118.0000    76.0000 
 24 3025      9433     9398.9  wm-lh-precuneus                   97.8436     8.6678    39.0000   119.0000    80.0000 
 25 3026      2471     2384.0  wm-lh-rostralanteriorcingulate    96.7098    12.0253    31.0000   120.0000    89.0000 
 26 3027     12644    12586.0  wm-lh-rostralmiddlefrontal        97.5838     8.4842    71.0000   120.0000    49.0000 
 27 3028     20375    20472.4  wm-lh-superiorfrontal             96.5207     7.9339    66.0000   116.0000    50.0000 
 28 3029     11497    11675.0  wm-lh-superiorparietal            98.3309     7.7347    76.0000   118.0000    42.0000 
 29 3030      8177     8463.5  wm-lh-superiortemporal            95.1417     8.2535    71.0000   113.0000    42.0000 
 30 3031      8541     8590.5  wm-lh-supramarginal               98.8309     8.5582    53.0000   119.0000    66.0000 
 31 3032       415      394.2  wm-lh-frontalpole                 94.9807     6.8387    78.0000   110.0000    32.0000 
 32 3033       602      626.0  wm-lh-temporalpole                83.4269     6.8608    69.0000   100.0000    31.0000 
 33 3034       715      731.1  wm-lh-transversetemporal          95.1846     5.7594    77.0000   109.0000    32.0000 
 34 3035      9323     9269.9  wm-lh-insula                      97.3691     9.4092    52.0000   119.0000    67.0000 
 35 4001      2235     2223.1  wm-rh-bankssts                    98.5172     7.3880    75.0000   113.0000    38.0000 
 36 4002      2329     2322.2  wm-rh-caudalanteriorcingulate     97.2649     9.8029    39.0000   113.0000    74.0000 
 37 4003      4394     4365.4  wm-rh-caudalmiddlefrontal         98.6145     7.5612    75.0000   116.0000    41.0000 
 38 4005      2825     2904.4  wm-rh-cuneus                      96.7278     7.4221    37.0000   113.0000    76.0000 
 39 4006       700      781.8  wm-rh-entorhinal                  80.3214     6.2569    67.0000    95.0000    28.0000 
 40 4007      5194     5219.9  wm-rh-fusiform                    89.7455     8.4587    42.0000   111.0000    69.0000 
 41 4008      9366     9500.8  wm-rh-inferiorparietal            94.6472     8.2165    68.0000   112.0000    44.0000 
 42 4009      5193     5200.2  wm-rh-inferiortemporal            89.8346    10.0485    64.0000   118.0000    54.0000 
 43 4010      3120     3154.8  wm-rh-isthmuscingulate            98.7785    10.2674    29.0000   115.0000    86.0000 
 44 4011      9555     9759.5  wm-rh-lateraloccipital            91.9945     7.4870    67.0000   110.0000    43.0000 
 45 4012      6879     6768.4  wm-rh-lateralorbitofrontal        94.1717    10.2028    62.0000   114.0000    52.0000 
 46 4013      5313     5497.2  wm-rh-lingual                     90.6446     7.7202    32.0000   107.0000    75.0000 
 47 4014      3846     3847.0  wm-rh-medialorbitofrontal         96.5068     9.2832    56.0000   127.0000    71.0000 
 48 4015      4479     4656.9  wm-rh-middletemporal              90.4981     8.9670    68.0000   129.0000    61.0000 
 49 4016      1295     1394.1  wm-rh-parahippocampal             85.6880     6.5556    57.0000   100.0000    43.0000 
 50 4017      4654     4653.8  wm-rh-paracentral                 97.2318     7.8584    73.0000   115.0000    42.0000 
 51 4018      2421     2403.7  wm-rh-parsopercularis             97.1545     8.5489    75.0000   112.0000    37.0000 
 52 4019      1662     1634.5  wm-rh-parsorbitalis               89.1438     9.0571    69.0000   111.0000    42.0000 
 53 4020      3412     3344.9  wm-rh-parstriangularis            95.1961     8.7132    71.0000   112.0000    41.0000 
 54 4021      3239     3121.8  wm-rh-pericalcarine               91.7305     7.9944    38.0000   111.0000    73.0000 
 55 4022      6880     7195.3  wm-rh-postcentral                 95.3820     7.5695    69.0000   115.0000    46.0000 
 56 4023      3518     3477.8  wm-rh-posteriorcingulate          99.1816    10.8318    43.0000   116.0000    73.0000 
 57 4024     15902    15862.0  wm-rh-precentral                  96.8866     7.2738    71.0000   116.0000    45.0000 
 58 4025      9585     9562.9  wm-rh-precuneus                   96.7948     9.0511    18.0000   117.0000    99.0000 
 59 4026      1828     1794.7  wm-rh-rostralanteriorcingulate    96.7768     8.7354    59.0000   112.0000    53.0000 
 60 4027     12915    12766.0  wm-rh-rostralmiddlefrontal        96.8528     8.4622    69.0000   118.0000    49.0000 
 61 4028     17552    17539.3  wm-rh-superiorfrontal             96.0888     8.0221    59.0000   118.0000    59.0000 
 62 4029      9192     9473.8  wm-rh-superiorparietal            96.0428     7.7940    68.0000   113.0000    45.0000 
 63 4030      6358     6602.6  wm-rh-superiortemporal            92.6722     8.4243    67.0000   111.0000    44.0000 
 64 4031      6625     6714.3  wm-rh-supramarginal               96.4214     8.6772    74.0000   115.0000    41.0000 
 65 4032       382      396.5  wm-rh-frontalpole                 91.7696     6.9225    74.0000   113.0000    39.0000 
 66 4033       531      583.2  wm-rh-temporalpole                79.2147     6.5783    64.0000   101.0000    37.0000 
 67 4034       539      560.0  wm-rh-transversetemporal          95.2059     6.2208    77.0000   110.0000    33.0000 
 68 4035     10018     9983.4  wm-rh-insula                      95.8996     9.7381    28.0000   116.0000    88.0000 
 69 5001     31208    31316.3  Left-UnsegmentedWhiteMatter      101.9415     9.6552    20.0000   120.0000   100.0000 
 70 5002     29065    29575.5  Right-UnsegmentedWhiteMatter     101.1181     9.8449    25.0000   117.0000    92.0000 
