# Supplementary material for: Computer assisted diagnosis of Alzheimer’s disease using statistical likelihood-ratio test
Source: PLoS One. 2023 Feb 17;18(2):e0279574. doi: 10.1371/journal.pone.0279574 (PMC9937475; doi:10.1371/journal.pone.0279574)
Supplement: S3 File — (ZIP) [file pone.0279574.s003.zip › AD_Results_MIRIAD/miriad_203_1/stats/aseg.stats]

# Title Segmentation Statistics 
# 
# generating_program mri_segstats
# cvs_version $Id: mri_segstats.c,v 1.121 2016/05/31 17:27:11 greve Exp $
# cmdline mri_segstats --seg mri/aseg.mgz --sum stats/aseg.stats --pv mri/norm.mgz --empty --brainmask mri/brainmask.mgz --brain-vol-from-seg --excludeid 0 --excl-ctxgmwm --supratent --subcortgray --in mri/norm.mgz --in-intensity-name norm --in-intensity-units MR --etiv --surf-wm-vol --surf-ctx-vol --totalgray --euler --ctab /home/span/acad/xzheng/freesurfer/ASegStatsLUT.txt --subject miriad_203_AD_F_01_MR_1 
# sysname  Linux
# hostname ada
# machine  x86_64
# user     xzheng
# anatomy_type volume
# 
# SUBJECTS_DIR /home/span/acad/xzheng/freesurfer/subjects
# subjectname miriad_203_AD_F_01_MR_1
# Measure BrainSeg, BrainSegVol, Brain Segmentation Volume, 1124568.000000, mm^3
# Measure BrainSegNotVent, BrainSegVolNotVent, Brain Segmentation Volume Without Ventricles, 1042092.000000, mm^3
# Measure BrainSegNotVentSurf, BrainSegVolNotVentSurf, Brain Segmentation Volume Without Ventricles from Surf, 1043143.261494, mm^3
# Measure VentricleChoroidVol, VentricleChoroidVol, Volume of ventricles and choroid plexus, 74823.000000, mm^3
# Measure lhCortex, lhCortexVol, Left hemisphere cortical gray matter volume, 181535.669958, mm^3
# Measure rhCortex, rhCortexVol, Right hemisphere cortical gray matter volume, 174185.156318, mm^3
# Measure Cortex, CortexVol, Total cortical gray matter volume, 355720.826276, mm^3
# Measure lhCerebralWhiteMatter, lhCerebralWhiteMatterVol, Left hemisphere cerebral white matter volume, 231098.930341, mm^3
# Measure rhCerebralWhiteMatter, rhCerebralWhiteMatterVol, Right hemisphere cerebral white matter volume, 269097.504878, mm^3
# Measure CerebralWhiteMatter, CerebralWhiteMatterVol, Total cerebral white matter volume, 500196.435218, mm^3
# Measure SubCortGray, SubCortGrayVol, Subcortical gray matter volume, 45073.000000, mm^3
# Measure TotalGray, TotalGrayVol, Total gray matter volume, 516033.826276, mm^3
# Measure SupraTentorial, SupraTentorialVol, Supratentorial volume, 979018.261494, mm^3
# Measure SupraTentorialNotVent, SupraTentorialVolNotVent, Supratentorial volume, 904195.261494, mm^3
# Measure SupraTentorialNotVentVox, SupraTentorialVolNotVentVox, Supratentorial volume voxel count, 899806.000000, mm^3
# Measure Mask, MaskVol, Mask Volume, 1661702.000000, mm^3
# Measure BrainSegVol-to-eTIV, BrainSegVol-to-eTIV, Ratio of BrainSegVol to eTIV, 0.673158, unitless
# Measure MaskVol-to-eTIV, MaskVol-to-eTIV, Ratio of MaskVol to eTIV, 0.994682, unitless
# Measure lhSurfaceHoles, lhSurfaceHoles, Number of defect holes in lh surfaces prior to fixing, 32, unitless
# Measure rhSurfaceHoles, rhSurfaceHoles, Number of defect holes in rh surfaces prior to fixing, 39, unitless
# Measure SurfaceHoles, SurfaceHoles, Total number of defect holes in surfaces prior to fixing, 71, unitless
# Measure EstimatedTotalIntraCranialVol, eTIV, Estimated Total Intracranial Volume, 1670585.979078, mm^3
# SegVolFile mri/aseg.mgz 
# SegVolFileTimeStamp  2019/12/22 00:28:20 
# ColorTable /home/span/acad/xzheng/freesurfer/ASegStatsLUT.txt 
# ColorTableTimeStamp 2017/01/19 09:00:02 
# InVolFile  mri/norm.mgz 
# InVolFileTimeStamp  2019/12/21 15:32:03 
# InVolFrame 0 
# PVVolFile  mri/norm.mgz 
# PVVolFileTimeStamp  2019/12/21 15:32:03 
# Excluding Cortical Gray and White Matter
# ExcludeSegId 0 2 3 41 42 
# VoxelVolume_mm3 1 
# TableCol  1 ColHeader Index 
# TableCol  1 FieldName Index 
# TableCol  1 Units     NA 
# TableCol  2 ColHeader SegId 
# TableCol  2 FieldName Segmentation Id
# TableCol  2 Units     NA
# TableCol  3 ColHeader NVoxels 
# TableCol  3 FieldName Number of Voxels
# TableCol  3 Units     unitless
# TableCol  4 ColHeader Volume_mm3
# TableCol  4 FieldName Volume
# TableCol  4 Units     mm^3
# TableCol  5 ColHeader StructName
# TableCol  5 FieldName Structure Name
# TableCol  5 Units     NA
# TableCol  6 ColHeader normMean 
# TableCol  6 FieldName Intensity normMean
# TableCol  6 Units     MR
# TableCol  7 ColHeader normStdDev
# TableCol  7 FieldName Itensity normStdDev
# TableCol  7 Units     MR
# TableCol  8 ColHeader normMin
# TableCol  8 FieldName Intensity normMin
# TableCol  8 Units     MR
# TableCol  9 ColHeader normMax
# TableCol  9 FieldName Intensity normMax
# TableCol  9 Units     MR
# TableCol 10 ColHeader normRange
# TableCol 10 FieldName Intensity normRange
# TableCol 10 Units     MR
# NRows 45 
# NTableCols 10 
# ColHeaders  Index SegId NVoxels Volume_mm3 StructName normMean normStdDev normMin normMax normRange  
  1   4     28216    28522.0  Left-Lateral-Ventricle            23.5584     9.1923     6.0000    84.0000    78.0000 
  2   5      1960     1878.4  Left-Inf-Lat-Vent                 32.8449    14.3303     9.0000    78.0000    69.0000 
  3   7     13209    14089.6  Left-Cerebellum-White-Matter      83.9168     6.8772    33.0000   102.0000    69.0000 
  4   8     57191    56891.1  Left-Cerebellum-Cortex            55.2179    13.6937     5.0000    88.0000    83.0000 
  5  10      6507     6256.2  Left-Thalamus-Proper              91.7573    11.6667    13.0000   115.0000   102.0000 
  6  11      2696     2678.7  Left-Caudate                      81.3361     8.9324    36.0000   102.0000    66.0000 
  7  12      3602     3583.8  Left-Putamen                      87.8079     6.2523    41.0000   106.0000    65.0000 
  8  13      1763     1728.4  Left-Pallidum                     99.1021     4.8180    72.0000   115.0000    43.0000 
  9  14      3086     3131.3  3rd-Ventricle                     23.8134     9.5680     7.0000    76.0000    69.0000 
 10  15      1710     1835.6  4th-Ventricle                     29.7801    12.4241     7.0000    72.0000    65.0000 
 11  16     18861    19058.3  Brain-Stem                        84.2513    10.4907    11.0000   109.0000    98.0000 
 12  17      3171     3025.7  Left-Hippocampus                  69.6578    10.6682    21.0000   110.0000    89.0000 
 13  18       939      905.9  Left-Amygdala                     72.5208     6.6740    40.0000    93.0000    53.0000 
 14  24      2858     2665.7  CSF                               32.8639    12.4261    10.0000    82.0000    72.0000 
 15  26       378      379.0  Left-Accumbens-area               79.8995     6.2656    42.0000    95.0000    53.0000 
 16  28      3779     3630.8  Left-VentralDC                    92.2048    11.2832    24.0000   112.0000    88.0000 
 17  30        63       80.2  Left-vessel                       49.4762    14.2567    18.0000    71.0000    53.0000 
 18  31      1380     1284.6  Left-choroid-plexus               46.7072    11.4731    18.0000    83.0000    65.0000 
 19  43     37865    37902.7  Right-Lateral-Ventricle           22.8469     9.1877     0.0000    82.0000    82.0000 
 20  44      4155     4002.8  Right-Inf-Lat-Vent                26.0785    12.9514     4.0000    77.0000    73.0000 
 21  46     13585    14434.9  Right-Cerebellum-White-Matter     82.8786     6.6629    32.0000   102.0000    70.0000 
 22  47     56278    56054.6  Right-Cerebellum-Cortex           55.8579    12.8575     4.0000    95.0000    91.0000 
 23  49      6190     5951.5  Right-Thalamus-Proper             92.9383    11.7131    20.0000   114.0000    94.0000 
 24  50      2614     2447.4  Right-Caudate                     81.7471     9.6763    36.0000   107.0000    71.0000 
 25  51      3480     3423.6  Right-Putamen                     90.0885     6.8947    57.0000   113.0000    56.0000 
 26  52      1711     1643.4  Right-Pallidum                   101.1496     4.5196    71.0000   114.0000    43.0000 
 27  53      3204     3066.2  Right-Hippocampus                 68.0696    13.2360    16.0000   104.0000    88.0000 
 28  54      1081     1052.2  Right-Amygdala                    72.5689     8.3465    10.0000    93.0000    83.0000 
 29  58       471      422.4  Right-Accumbens-area              81.4607     5.9539    50.0000    97.0000    47.0000 
 30  60      3527     3319.4  Right-VentralDC                   91.1231    12.0486    21.0000   111.0000    90.0000 
 31  62        56       67.7  Right-vessel                      52.5714    11.3872    28.0000    72.0000    44.0000 
 32  63      1349     1277.7  Right-choroid-plexus              46.0949    12.6363    19.0000    79.0000    60.0000 
 33  72         0        0.0  5th-Ventricle                      0.0000     0.0000     0.0000     0.0000     0.0000 
 34  77      6106     6465.5  WM-hypointensities                77.2796    17.2526    11.0000   115.0000   104.0000 
 35  78         0        0.0  Left-WM-hypointensities            0.0000     0.0000     0.0000     0.0000     0.0000 
 36  79         0        0.0  Right-WM-hypointensities           0.0000     0.0000     0.0000     0.0000     0.0000 
 37  80         0        0.0  non-WM-hypointensities             0.0000     0.0000     0.0000     0.0000     0.0000 
 38  81         0        0.0  Left-non-WM-hypointensities        0.0000     0.0000     0.0000     0.0000     0.0000 
 39  82         0        0.0  Right-non-WM-hypointensities       0.0000     0.0000     0.0000     0.0000     0.0000 
 40  85       285      321.3  Optic-Chiasm                      72.7509    14.4935    29.0000   102.0000    73.0000 
 41 251      1121     1023.1  CC_Posterior                      91.3988    19.4964    36.0000   116.0000    80.0000 
 42 252       485      404.4  CC_Mid_Posterior                  73.3381    21.0693    23.0000   110.0000    87.0000 
 43 253       462      400.1  CC_Central                        87.1061    20.1090    29.0000   113.0000    84.0000 
 44 254       488      450.8  CC_Mid_Anterior                   89.0615    19.1412    36.0000   115.0000    79.0000 
 45 255       916      869.5  CC_Anterior                       92.6234    17.7818    31.0000   115.0000    84.0000 
