# Supplementary material for: Computer assisted diagnosis of Alzheimer’s disease using statistical likelihood-ratio test
Source: PLoS One. 2023 Feb 17;18(2):e0279574. doi: 10.1371/journal.pone.0279574 (PMC9937475; doi:10.1371/journal.pone.0279574)
Supplement: S3 File — (ZIP) [file pone.0279574.s003.zip › AD_Results_MIRIAD/miriad_203_1/stats/lh.aparc.a2009s.stats]

# Table of FreeSurfer cortical parcellation anatomical statistics 
# 
# CreationTime 2019/12/21-13:11:08-GMT
# generating_program mris_anatomical_stats
# cvs_version $Id: mris_anatomical_stats.c,v 1.79 2016/03/14 15:15:34 greve Exp $
# mrisurf.c-cvs_version $Id: mrisurf.c,v 1.781.2.6 2016/12/27 16:47:14 zkaufman Exp $
# cmdline mris_anatomical_stats -th3 -mgz -cortex ../label/lh.cortex.label -f ../stats/lh.aparc.a2009s.stats -b -a ../label/lh.aparc.a2009s.annot -c ../label/aparc.annot.a2009s.ctab miriad_203_AD_F_01_MR_1 lh white 
# sysname  Linux
# hostname ada
# machine  x86_64
# user     xzheng
# 
# SUBJECTS_DIR /home/span/acad/xzheng/freesurfer/subjects
# anatomy_type surface
# subjectname miriad_203_AD_F_01_MR_1
# hemi lh
# AnnotationFile ../label/lh.aparc.a2009s.annot
# AnnotationFileTimeStamp 2019/12/22 00:10:43
# Measure Cortex, NumVert, Number of Vertices, 126913, unitless
# Measure Cortex, WhiteSurfArea, White Surface Total Area, 81025.2, mm^2
# Measure Cortex, MeanThickness, Mean Thickness, 2.02232, mm
# Measure BrainSeg, BrainSegVol, Brain Segmentation Volume, 1124568.000000, mm^3
# Measure BrainSegNotVent, BrainSegVolNotVent, Brain Segmentation Volume Without Ventricles, 1042092.000000, mm^3
# Measure BrainSegNotVentSurf, BrainSegVolNotVentSurf, Brain Segmentation Volume Without Ventricles from Surf, 1043143.261494, mm^3
# Measure Cortex, CortexVol Total cortical gray matter volume, 355720.826276, mm^3
# Measure SupraTentorial, SupraTentorialVol, Supratentorial volume, 979018.261494, mm^3
# Measure SupraTentorialNotVent, SupraTentorialVolNotVent, Supratentorial volume, 904195.261494, mm^3
# Measure EstimatedTotalIntraCranialVol, eTIV, Estimated Total Intracranial Volume, 1670585.979078, mm^3
# NTableCols 10
# TableCol  1 ColHeader StructName
# TableCol  1 FieldName Structure Name
# TableCol  1 Units     NA
# TableCol  2 ColHeader NumVert
# TableCol  2 FieldName Number of Vertices
# TableCol  2 Units     unitless
# TableCol  3 ColHeader SurfArea
# TableCol  3 FieldName Surface Area
# TableCol  3 Units     mm^2
# TableCol  4 ColHeader GrayVol
# TableCol  4 FieldName Gray Matter Volume
# TableCol  4 Units     mm^3
# TableCol  5 ColHeader ThickAvg 
# TableCol  5 FieldName Average Thickness
# TableCol  5 Units     mm
# TableCol  6 ColHeader ThickStd
# TableCol  6 FieldName Thickness StdDev
# TableCol  6 Units     mm 
# TableCol  7 ColHeader MeanCurv
# TableCol  7 FieldName Integrated Rectified Mean Curvature
# TableCol  7 Units     mm^-1
# TableCol  8 ColHeader GausCurv 
# TableCol  8 FieldName Integrated Rectified Gaussian Curvature
# TableCol  8 Units     mm^-2
# TableCol  9 ColHeader  FoldInd
# TableCol  9 FieldName  Folding Index 
# TableCol  9 Units      unitless 
# TableCol 10 ColHeader CurvInd
# TableCol 10 FieldName Intrinsic Curvature Index
# TableCol 10 Units     unitless
# ColHeaders StructName NumVert SurfArea GrayVol ThickAvg ThickStd MeanCurv GausCurv FoldInd CurvInd
G&S_frontomargin                         1396    862   1740  1.970 0.512     0.134     0.034       18     2.1
G&S_occipital_inf                        1456    920   2335  2.237 0.643     0.142     0.036       21     2.2
G&S_paracentral                          1549    940   1772  1.741 0.452     0.115     0.030       13     2.0
G&S_subcentral                           1329    786   1900  2.086 0.538     0.105     0.024       10     1.2
G&S_transv_frontopol                      893    512   1367  2.157 0.514     0.136     0.039       11     1.4
G&S_cingul-Ant                           3055   2053   4202  2.143 0.632     0.130     0.029       38     3.5
G&S_cingul-Mid-Ant                       1315    942   1971  2.214 0.527     0.116     0.016       13     0.9
G&S_cingul-Mid-Post                      1203    817   1843  2.171 0.561     0.122     0.023       12     1.1
G_cingul-Post-dorsal                      580    356   1166  2.505 0.498     0.149     0.046        8     1.1
G_cingul-Post-ventral                     392    227    547  2.303 0.703     0.132     0.040        7     0.6
G_cuneus                                 2542   1491   2719  1.676 0.386     0.136     0.039       32     4.0
G_front_inf-Opercular                    1169    732   2064  2.269 0.455     0.126     0.037       14     1.6
G_front_inf-Orbital                       458    286    903  2.301 0.490     0.150     0.044        7     0.9
G_front_inf-Triangul                     1116    689   1820  2.102 0.434     0.134     0.036       15     1.6
G_front_middle                           4979   2888   8214  2.199 0.681     0.123     0.039       63     7.7
G_front_sup                              9304   5350  15108  2.284 0.639     0.124     0.041      116    16.0
G_Ins_lg&S_cent_ins                       585    346   1202  2.990 0.824     0.094     0.020        4     0.4
G_insular_short                           668    439   1929  3.314 0.971     0.116     0.048       11     1.4
G_occipital_middle                       2567   1536   3922  2.065 0.520     0.133     0.037       36     3.7
G_occipital_sup                          1583    932   1873  1.768 0.445     0.120     0.030       18     2.0
G_oc-temp_lat-fusifor                    1685   1077   3322  2.375 0.624     0.143     0.042       31     2.9
G_oc-temp_med-Lingual                    3334   1854   4345  1.990 0.583     0.126     0.036       46     5.0
G_oc-temp_med-Parahip                    1420    929   3677  2.930 0.933     0.122     0.035       19     1.6
G_orbital                                2620   1622   4899  2.349 0.690     0.130     0.038       36     3.9
G_pariet_inf-Angular                     2669   1722   4019  1.941 0.514     0.137     0.040       37     5.0
G_pariet_inf-Supramar                    2355   1368   3533  2.047 0.569     0.126     0.039       38     3.7
G_parietal_sup                           3264   1906   3755  1.662 0.473     0.111     0.030       45     4.1
G_postcentral                            2359   1382   3191  1.814 0.600     0.112     0.027       25     2.7
G_precentral                             3190   1754   4448  2.138 0.660     0.104     0.031       25     4.3
G_precuneus                              2633   1601   3742  1.937 0.504     0.124     0.037       34     3.9
G_rectus                                 1198    708   2017  2.224 0.478     0.135     0.030       18     1.6
G_subcallosal                            1298    804   1299  1.672 1.272     0.117     0.043       20     1.8
G_temp_sup-G_T_transv                     557    289    919  2.504 0.393     0.111     0.022        6     0.4
G_temp_sup-Lateral                       1898   1237   4610  2.676 0.682     0.122     0.030       27     2.5
G_temp_sup-Plan_polar                     688    495   1656  2.967 0.632     0.064     0.009        1     0.3
G_temp_sup-Plan_tempo                     773    499   1120  2.016 0.544     0.084     0.020        4     0.6
G_temporal_inf                           2380   1529   4505  2.190 0.647     0.143     0.042       47     4.1
G_temporal_middle                        2423   1661   6009  2.529 0.608     0.147     0.040       44     4.2
Lat_Fis-ant-Horizont                      357    213    372  1.918 0.392     0.104     0.021        2     0.2
Lat_Fis-ant-Vertical                      204    154    229  1.826 0.508     0.121     0.021        1     0.2
Lat_Fis-post                              987    649   1091  1.981 0.604     0.110     0.025        6     1.1
Pole_occipital                           2214   1335   3006  1.945 0.560     0.144     0.045       31     4.3
Pole_temporal                            1590   1180   5354  2.780 0.847     0.165     0.058       41     3.9
S_calcarine                              2190   1587   2256  1.618 0.508     0.128     0.030       21     2.7
S_central                                3519   2453   3318  1.503 0.405     0.110     0.023       22     3.4
S_cingul-Marginalis                      1093    757   1169  1.571 0.449     0.112     0.028        9     1.3
S_circular_insula_ant                     526    363    788  2.667 0.790     0.101     0.024        2     0.5
S_circular_insula_inf                    1439    985   1844  2.167 0.663     0.075     0.018        6     1.1
S_circular_insula_sup                    1365    987   1915  2.224 0.707     0.093     0.014        5     0.9
S_collat_transv_ant                       899    627   1098  1.901 0.580     0.099     0.014        4     0.5
S_collat_transv_post                      491    339    535  1.787 0.385     0.133     0.027        5     0.5
S_front_inf                              1901   1305   2451  1.926 0.510     0.111     0.023       13     1.7
S_front_middle                           1410    912   1442  1.695 0.407     0.127     0.029       13     1.7
S_front_sup                              2854   1973   3475  1.846 0.548     0.107     0.023       17     2.7
S_interm_prim-Jensen                      220    141    265  1.856 0.359     0.123     0.026        2     0.3
S_intrapariet&P_trans                    2946   1983   2649  1.403 0.349     0.096     0.018       17     2.0
S_oc_middle&Lunatus                      1033    734   1063  1.529 0.378     0.118     0.024        7     1.1
S_oc_sup&transversal                     1508   1002   1377  1.481 0.360     0.101     0.021        8     1.2
S_occipital_ant                           823    549    815  1.679 0.396     0.137     0.027        9     0.9
S_oc-temp_lat                             914    633   1092  1.743 0.462     0.131     0.027        9     1.0
S_oc-temp_med&Lingual                    1981   1399   2630  2.019 0.565     0.126     0.020       20     1.5
S_orbital_lateral                         246    181    350  2.128 0.708     0.129     0.028        2     0.2
S_orbital_med-olfact                      734    494    841  2.054 0.585     0.118     0.019        8     0.5
S_orbital-H_Shaped                       1453    967   2183  2.374 0.633     0.136     0.040       15     2.6
S_parieto_occipital                      2224   1498   2214  1.586 0.406     0.111     0.022       16     2.0
S_pericallosal                           1471    887   1508  2.157 1.056     0.128     0.030       26     1.7
S_postcentral                            2231   1518   2058  1.421 0.346     0.101     0.017       13     1.6
S_precentral-inf-part                    1585   1049   1767  1.833 0.520     0.107     0.020        9     1.3
S_precentral-sup-part                    1614   1033   1768  1.846 0.526     0.113     0.026       13     1.7
S_suborbital                              588    404    671  1.877 0.685     0.118     0.025        6     0.5
S_subparietal                             900    649   1064  1.790 0.442     0.125     0.026        8     0.9
S_temporal_inf                           1393   1021   1662  1.800 0.485     0.119     0.021       10     1.1
S_temporal_sup                           4746   3281   6180  1.939 0.533     0.098     0.019       25     3.7
S_temporal_transverse                     381    244    393  1.832 0.506     0.103     0.013        3     0.2
