# Supplementary material for: Computer assisted diagnosis of Alzheimer’s disease using statistical likelihood-ratio test
Source: PLoS One. 2023 Feb 17;18(2):e0279574. doi: 10.1371/journal.pone.0279574 (PMC9937475; doi:10.1371/journal.pone.0279574)
Supplement: S4 File — (ZIP) [file pone.0279574.s004.zip]

Archive with 460 entries (414 files):
- HC_Results_MIRIAD/miriad_197_1/
- HC_Results_MIRIAD/miriad_197_1/stats/
- HC_Results_MIRIAD/miriad_197_1/stats/aseg.stats
- HC_Results_MIRIAD/miriad_197_1/stats/lh.aparc.a2009s.stats
- HC_Results_MIRIAD/miriad_197_1/stats/lh.aparc.DKTatlas.stats
- HC_Results_MIRIAD/miriad_197_1/stats/lh.aparc.pial.stats
- HC_Results_MIRIAD/miriad_197_1/stats/lh.aparc.stats
- HC_Results_MIRIAD/miriad_197_1/stats/lh.BA_exvivo.stats
- HC_Results_MIRIAD/miriad_197_1/stats/lh.BA_exvivo.thresh.stats
- HC_Results_MIRIAD/miriad_197_1/stats/lh.curv.stats
- HC_Results_MIRIAD/miriad_197_1/stats/lh.w-g.pct.stats
- HC_Results_MIRIAD/miriad_197_1/stats/rh.aparc.a2009s.stats
- HC_Results_MIRIAD/miriad_197_1/stats/rh.aparc.DKTatlas.stats
- HC_Results_MIRIAD/miriad_197_1/stats/rh.aparc.pial.stats
- HC_Results_MIRIAD/miriad_197_1/stats/rh.aparc.stats
- HC_Results_MIRIAD/miriad_197_1/stats/rh.BA_exvivo.stats
- HC_Results_MIRIAD/miriad_197_1/stats/rh.BA_exvivo.thresh.stats
- HC_Results_MIRIAD/miriad_197_1/stats/rh.curv.stats
- HC_Results_MIRIAD/miriad_197_1/stats/rh.w-g.pct.stats
- HC_Results_MIRIAD/miriad_197_1/stats/wmparc.stats
- HC_Results_MIRIAD/miriad_199_1/
- HC_Results_MIRIAD/miriad_199_1/stats/
- HC_Results_MIRIAD/miriad_199_1/stats/aseg.stats
- HC_Results_MIRIAD/miriad_199_1/stats/lh.aparc.a2009s.stats
- HC_Results_MIRIAD/miriad_199_1/stats/lh.aparc.DKTatlas.stats
- HC_Results_MIRIAD/miriad_199_1/stats/lh.aparc.pial.stats
- HC_Results_MIRIAD/miriad_199_1/stats/lh.aparc.stats
- HC_Results_MIRIAD/miriad_199_1/stats/lh.BA_exvivo.stats
- HC_Results_MIRIAD/miriad_199_1/stats/lh.BA_exvivo.thresh.stats
- HC_Results_MIRIAD/miriad_199_1/stats/lh.curv.stats
- HC_Results_MIRIAD/miriad_199_1/stats/lh.w-g.pct.stats
- HC_Results_MIRIAD/miriad_199_1/stats/rh.aparc.a2009s.stats
- HC_Results_MIRIAD/miriad_199_1/stats/rh.aparc.DKTatlas.stats
- HC_Results_MIRIAD/miriad_199_1/stats/rh.aparc.pial.stats
- HC_Results_MIRIAD/miriad_199_1/stats/rh.aparc.stats
- HC_Results_MIRIAD/miriad_199_1/stats/rh.BA_exvivo.stats
- HC_Results_MIRIAD/miriad_199_1/stats/rh.BA_exvivo.thresh.stats
- HC_Results_MIRIAD/miriad_199_1/stats/rh.curv.stats
- HC_Results_MIRIAD/miriad_199_1/stats/rh.w-g.pct.stats
- HC_Results_MIRIAD/miriad_199_1/stats/wmparc.stats
- HC_Results_MIRIAD/miriad_200_1/
- HC_Results_MIRIAD/miriad_200_1/stats/
- HC_Results_MIRIAD/miriad_200_1/stats/aseg.stats
- HC_Results_MIRIAD/miriad_200_1/stats/lh.aparc.a2009s.stats
- HC_Results_MIRIAD/miriad_200_1/stats/lh.aparc.DKTatlas.stats
- HC_Results_MIRIAD/miriad_200_1/stats/lh.aparc.pial.stats
- HC_Results_MIRIAD/miriad_200_1/stats/lh.aparc.stats
- HC_Results_MIRIAD/miriad_200_1/stats/lh.BA_exvivo.stats
- HC_Results_MIRIAD/miriad_200_1/stats/lh.BA_exvivo.thresh.stats
- HC_Results_MIRIAD/miriad_200_1/stats/lh.curv.stats
- HC_Results_MIRIAD/miriad_200_1/stats/lh.w-g.pct.stats
- HC_Results_MIRIAD/miriad_200_1/stats/rh.aparc.a2009s.stats
- HC_Results_MIRIAD/miriad_200_1/stats/rh.aparc.DKTatlas.stats
- HC_Results_MIRIAD/miriad_200_1/stats/rh.aparc.pial.stats
- HC_Results_MIRIAD/miriad_200_1/stats/rh.aparc.stats
- HC_Results_MIRIAD/miriad_200_1/stats/rh.BA_exvivo.stats
- HC_Results_MIRIAD/miriad_200_1/stats/rh.BA_exvivo.thresh.stats
- HC_Results_MIRIAD/miriad_200_1/stats/rh.curv.stats
- HC_Results_MIRIAD/miriad_200_1/stats/rh.w-g.pct.stats
- HC_Results_MIRIAD/miriad_200_1/stats/wmparc.stats
- HC_Results_MIRIAD/miriad_202_1/
- HC_Results_MIRIAD/miriad_202_1/stats/
- HC_Results_MIRIAD/miriad_202_1/stats/aseg.stats
- HC_Results_MIRIAD/miriad_202_1/stats/lh.aparc.a2009s.stats
- HC_Results_MIRIAD/miriad_202_1/stats/lh.aparc.DKTatlas.stats
- HC_Results_MIRIAD/miriad_202_1/stats/lh.aparc.pial.stats
- HC_Results_MIRIAD/miriad_202_1/stats/lh.aparc.stats
- HC_Results_MIRIAD/miriad_202_1/stats/lh.BA_exvivo.stats
- HC_Results_MIRIAD/miriad_202_1/stats/lh.BA_exvivo.thresh.stats
- HC_Results_MIRIAD/miriad_202_1/stats/lh.curv.stats
- HC_Results_MIRIAD/miriad_202_1/stats/lh.w-g.pct.stats
- HC_Results_MIRIAD/miriad_202_1/stats/rh.aparc.a2009s.stats
- HC_Results_MIRIAD/miriad_202_1/stats/rh.aparc.DKTatlas.stats
- HC_Results_MIRIAD/miriad_202_1/stats/rh.aparc.pial.stats
- HC_Results_MIRIAD/miriad_202_1/stats/rh.aparc.stats
- HC_Results_MIRIAD/miriad_202_1/stats/rh.BA_exvivo.stats
- HC_Results_MIRIAD/miriad_202_1/stats/rh.BA_exvivo.thresh.stats
- HC_Results_MIRIAD/miriad_202_1/stats/rh.curv.stats
- HC_Results_MIRIAD/miriad_202_1/stats/rh.w-g.pct.stats
- HC_Results_MIRIAD/miriad_202_1/stats/wmparc.stats
- HC_Results_MIRIAD/miriad_218_1/
- HC_Results_MIRIAD/miriad_218_1/stats/
- HC_Results_MIRIAD/miriad_218_1/stats/aseg.stats
- HC_Results_MIRIAD/miriad_218_1/stats/lh.aparc.a2009s.stats
- HC_Results_MIRIAD/miriad_218_1/stats/lh.aparc.DKTatlas.stats
- HC_Results_MIRIAD/miriad_218_1/stats/lh.aparc.pial.stats
- HC_Results_MIRIAD/miriad_218_1/stats/lh.aparc.stats
- HC_Results_MIRIAD/miriad_218_1/stats/lh.BA_exvivo.stats
- HC_Results_MIRIAD/miriad_218_1/stats/lh.BA_exvivo.thresh.stats
- HC_Results_MIRIAD/miriad_218_1/stats/lh.curv.stats
- HC_Results_MIRIAD/miriad_218_1/stats/lh.w-g.pct.stats
- HC_Results_MIRIAD/miriad_218_1/stats/rh.aparc.a2009s.stats
- HC_Results_MIRIAD/miriad_218_1/stats/rh.aparc.DKTatlas.stats
- HC_Results_MIRIAD/miriad_218_1/stats/rh.aparc.pial.stats
- HC_Results_MIRIAD/miriad_218_1/stats/rh.aparc.stats
- HC_Results_MIRIAD/miriad_218_1/stats/rh.BA_exvivo.stats
- HC_Results_MIRIAD/miriad_218_1/stats/rh.BA_exvivo.thresh.stats
- HC_Results_MIRIAD/miriad_218_1/stats/rh.curv.stats
- HC_Results_MIRIAD/miriad_218_1/stats/rh.w-g.pct.stats
- HC_Results_MIRIAD/miriad_218_1/stats/wmparc.stats
- HC_Results_MIRIAD/miriad_219_1/
- HC_Results_MIRIAD/miriad_219_1/stats/
- HC_Results_MIRIAD/miriad_219_1/stats/aseg.stats
- HC_Results_MIRIAD/miriad_219_1/stats/lh.aparc.a2009s.stats
- HC_Results_MIRIAD/miriad_219_1/stats/lh.aparc.DKTatlas.stats
- HC_Results_MIRIAD/miriad_219_1/stats/lh.aparc.pial.stats
- HC_Results_MIRIAD/miriad_219_1/stats/lh.aparc.stats
- HC_Results_MIRIAD/miriad_219_1/stats/lh.BA_exvivo.stats
- HC_Results_MIRIAD/miriad_219_1/stats/lh.BA_exvivo.thresh.stats
- HC_Results_MIRIAD/miriad_219_1/stats/lh.curv.stats
- HC_Results_MIRIAD/miriad_219_1/stats/lh.w-g.pct.stats
- HC_Results_MIRIAD/miriad_219_1/stats/rh.aparc.a2009s.stats
- HC_Results_MIRIAD/miriad_219_1/stats/rh.aparc.DKTatlas.stats
- HC_Results_MIRIAD/miriad_219_1/stats/rh.aparc.pial.stats
- HC_Results_MIRIAD/miriad_219_1/stats/rh.aparc.stats
- HC_Results_MIRIAD/miriad_219_1/stats/rh.BA_exvivo.stats
- HC_Results_MIRIAD/miriad_219_1/stats/rh.BA_exvivo.thresh.stats
- HC_Results_MIRIAD/miriad_219_1/stats/rh.curv.stats
- HC_Results_MIRIAD/miriad_219_1/stats/rh.w-g.pct.stats
- HC_Results_MIRIAD/miriad_219_1/stats/wmparc.stats
- HC_Results_MIRIAD/miriad_221_1/
- HC_Results_MIRIAD/miriad_221_1/stats/
- HC_Results_MIRIAD/miriad_221_1/stats/aseg.stats
- HC_Results_MIRIAD/miriad_221_1/stats/lh.aparc.a2009s.stats
- HC_Results_MIRIAD/miriad_221_1/stats/lh.aparc.DKTatlas.stats
- HC_Results_MIRIAD/miriad_221_1/stats/lh.aparc.pial.stats
- HC_Results_MIRIAD/miriad_221_1/stats/lh.aparc.stats
- HC_Results_MIRIAD/miriad_221_1/stats/lh.BA_exvivo.stats
- HC_Results_MIRIAD/miriad_221_1/stats/lh.BA_exvivo.thresh.stats
- HC_Results_MIRIAD/miriad_221_1/stats/lh.curv.stats
- HC_Results_MIRIAD/miriad_221_1/stats/lh.w-g.pct.stats
- HC_Results_MIRIAD/miriad_221_1/stats/rh.aparc.a2009s.stats
- HC_Results_MIRIAD/miriad_221_1/stats/rh.aparc.DKTatlas.stats
- HC_Results_MIRIAD/miriad_221_1/stats/rh.aparc.pial.stats
- HC_Results_MIRIAD/miriad_221_1/stats/rh.aparc.stats
- HC_Results_MIRIAD/miriad_221_1/stats/rh.BA_exvivo.stats
- HC_Results_MIRIAD/miriad_221_1/stats/rh.BA_exvivo.thresh.stats
- HC_Results_MIRIAD/miriad_221_1/stats/rh.curv.stats
- HC_Results_MIRIAD/miriad_221_1/stats/rh.w-g.pct.stats
- HC_Results_MIRIAD/miriad_221_1/stats/wmparc.stats
- HC_Results_MIRIAD/miriad_223_1/
- HC_Results_MIRIAD/miriad_223_1/stats/
- HC_Results_MIRIAD/miriad_223_1/stats/aseg.stats
- HC_Results_MIRIAD/miriad_223_1/stats/lh.aparc.a2009s.stats
- HC_Results_MIRIAD/miriad_223_1/stats/lh.aparc.DKTatlas.stats
- HC_Results_MIRIAD/miriad_223_1/stats/lh.aparc.pial.stats
- HC_Results_MIRIAD/miriad_223_1/stats/lh.aparc.stats
- HC_Results_MIRIAD/miriad_223_1/stats/lh.BA_exvivo.stats
- HC_Results_MIRIAD/miriad_223_1/stats/lh.BA_exvivo.thresh.stats
- HC_Results_MIRIAD/miriad_223_1/stats/lh.curv.stats
- HC_Results_MIRIAD/miriad_223_1/stats/lh.w-g.pct.stats
- HC_Results_MIRIAD/miriad_223_1/stats/rh.aparc.a2009s.stats
- HC_Results_MIRIAD/miriad_223_1/stats/rh.aparc.DKTatlas.stats
- HC_Results_MIRIAD/miriad_223_1/stats/rh.aparc.pial.stats
- HC_Results_MIRIAD/miriad_223_1/stats/rh.aparc.stats
- HC_Results_MIRIAD/miriad_223_1/stats/rh.BA_exvivo.stats
- HC_Results_MIRIAD/miriad_223_1/stats/rh.BA_exvivo.thresh.stats
- HC_Results_MIRIAD/miriad_223_1/stats/rh.curv.stats
- HC_Results_MIRIAD/miriad_223_1/stats/rh.w-g.pct.stats
- HC_Results_MIRIAD/miriad_223_1/stats/wmparc.stats
- HC_Results_MIRIAD/miriad_224_1/
- HC_Results_MIRIAD/miriad_224_1/stats/
- HC_Results_MIRIAD/miriad_224_1/stats/aseg.stats
- HC_Results_MIRIAD/miriad_224_1/stats/lh.aparc.a2009s.stats
- HC_Results_MIRIAD/miriad_224_1/stats/lh.aparc.DKTatlas.stats
- HC_Results_MIRIAD/miriad_224_1/stats/lh.aparc.pial.stats
- HC_Results_MIRIAD/miriad_224_1/stats/lh.aparc.stats
- HC_Results_MIRIAD/miriad_224_1/stats/lh.BA_exvivo.stats
- HC_Results_MIRIAD/miriad_224_1/stats/lh.BA_exvivo.thresh.stats
- HC_Results_MIRIAD/miriad_224_1/stats/lh.curv.stats
- HC_Results_MIRIAD/miriad_224_1/stats/lh.w-g.pct.stats
- HC_Results_MIRIAD/miriad_224_1/stats/rh.aparc.a2009s.stats
- HC_Results_MIRIAD/miriad_224_1/stats/rh.aparc.DKTatlas.stats
- HC_Results_MIRIAD/miriad_224_1/stats/rh.aparc.pial.stats
- HC_Results_MIRIAD/miriad_224_1/stats/rh.aparc.stats
- HC_Results_MIRIAD/miriad_224_1/stats/rh.BA_exvivo.stats
- HC_Results_MIRIAD/miriad_224_1/stats/rh.BA_exvivo.thresh.stats
- HC_Results_MIRIAD/miriad_224_1/stats/rh.curv.stats
- HC_Results_MIRIAD/miriad_224_1/stats/rh.w-g.pct.stats
- HC_Results_MIRIAD/miriad_224_1/stats/wmparc.stats
- HC_Results_MIRIAD/miriad_227_1/
- HC_Results_MIRIAD/miriad_227_1/stats/
- HC_Results_MIRIAD/miriad_227_1/stats/aseg.stats
- HC_Results_MIRIAD/miriad_227_1/stats/lh.aparc.a2009s.stats
- HC_Results_MIRIAD/miriad_227_1/stats/lh.aparc.DKTatlas.stats
- HC_Results_MIRIAD/miriad_227_1/stats/lh.aparc.pial.stats
- HC_Results_MIRIAD/miriad_227_1/stats/lh.aparc.stats
- HC_Results_MIRIAD/miriad_227_1/stats/lh.BA_exvivo.stats
- HC_Results_MIRIAD/miriad_227_1/stats/lh.BA_exvivo.thresh.stats
- HC_Results_MIRIAD/miriad_227_1/stats/lh.curv.stats
- HC_Results_MIRIAD/miriad_227_1/stats/lh.w-g.pct.stats
- HC_Results_MIRIAD/miriad_227_1/stats/rh.aparc.a2009s.stats
- HC_Results_MIRIAD/miriad_227_1/stats/rh.aparc.DKTatlas.stats
- HC_Results_MIRIAD/miriad_227_1/stats/rh.aparc.pial.stats
- HC_Results_MIRIAD/miriad_227_1/stats/rh.aparc.stats
- HC_Results_MIRIAD/miriad_227_1/stats/rh.BA_exvivo.stats
- HC_Results_MIRIAD/miriad_227_1/stats/rh.BA_exvivo.thresh.stats
- HC_Results_MIRIAD/miriad_227_1/stats/rh.curv.stats
- HC_Results_MIRIAD/miriad_227_1/stats/rh.w-g.pct.stats
- HC_Results_MIRIAD/miriad_227_1/stats/wmparc.stats
- HC_Results_MIRIAD/miriad_230_1/
- HC_Results_MIRIAD/miriad_230_1/stats/
- HC_Results_MIRIAD/miriad_230_1/stats/aseg.stats
- HC_Results_MIRIAD/miriad_230_1/stats/lh.aparc.a2009s.stats
- HC_Results_MIRIAD/miriad_230_1/stats/lh.aparc.DKTatlas.stats
- HC_Results_MIRIAD/miriad_230_1/stats/lh.aparc.pial.stats
- HC_Results_MIRIAD/miriad_230_1/stats/lh.aparc.stats
- HC_Results_MIRIAD/miriad_230_1/stats/lh.BA_exvivo.stats
- HC_Results_MIRIAD/miriad_230_1/stats/lh.BA_exvivo.thresh.stats
- HC_Results_MIRIAD/miriad_230_1/stats/lh.curv.stats
- HC_Results_MIRIAD/miriad_230_1/stats/lh.w-g.pct.stats
- HC_Results_MIRIAD/miriad_230_1/stats/rh.aparc.a2009s.stats
- HC_Results_MIRIAD/miriad_230_1/stats/rh.aparc.DKTatlas.stats
- HC_Results_MIRIAD/miriad_230_1/stats/rh.aparc.pial.stats
- HC_Results_MIRIAD/miriad_230_1/stats/rh.aparc.stats
- HC_Results_MIRIAD/miriad_230_1/stats/rh.BA_exvivo.stats
- HC_Results_MIRIAD/miriad_230_1/stats/rh.BA_exvivo.thresh.stats
- HC_Results_MIRIAD/miriad_230_1/stats/rh.curv.stats
- HC_Results_MIRIAD/miriad_230_1/stats/rh.w-g.pct.stats
- HC_Results_MIRIAD/miriad_230_1/stats/wmparc.stats
- HC_Results_MIRIAD/miriad_231_1/
- HC_Results_MIRIAD/miriad_231_1/stats/
- HC_Results_MIRIAD/miriad_231_1/stats/aseg.stats
- HC_Results_MIRIAD/miriad_231_1/stats/lh.aparc.a2009s.stats
- HC_Results_MIRIAD/miriad_231_1/stats/lh.aparc.DKTatlas.stats
- HC_Results_MIRIAD/miriad_231_1/stats/lh.aparc.pial.stats
- HC_Results_MIRIAD/miriad_231_1/stats/lh.aparc.stats
- HC_Results_MIRIAD/miriad_231_1/stats/lh.BA_exvivo.stats
- HC_Results_MIRIAD/miriad_231_1/stats/lh.BA_exvivo.thresh.stats
- HC_Results_MIRIAD/miriad_231_1/stats/lh.curv.stats
- HC_Results_MIRIAD/miriad_231_1/stats/lh.w-g.pct.stats
- HC_Results_MIRIAD/miriad_231_1/stats/rh.aparc.a2009s.stats
- HC_Results_MIRIAD/miriad_231_1/stats/rh.aparc.DKTatlas.stats
- HC_Results_MIRIAD/miriad_231_1/stats/rh.aparc.pial.stats
- HC_Results_MIRIAD/miriad_231_1/stats/rh.aparc.stats
- HC_Results_MIRIAD/miriad_231_1/stats/rh.BA_exvivo.stats
- HC_Results_MIRIAD/miriad_231_1/stats/rh.BA_exvivo.thresh.stats
- HC_Results_MIRIAD/miriad_231_1/stats/rh.curv.stats
- HC_Results_MIRIAD/miriad_231_1/stats/rh.w-g.pct.stats
- HC_Results_MIRIAD/miriad_231_1/stats/wmparc.stats
- HC_Results_MIRIAD/miriad_232_1/
- HC_Results_MIRIAD/miriad_232_1/stats/
- HC_Results_MIRIAD/miriad_232_1/stats/aseg.stats
- HC_Results_MIRIAD/miriad_232_1/stats/lh.aparc.a2009s.stats
- HC_Results_MIRIAD/miriad_232_1/stats/lh.aparc.DKTatlas.stats
- HC_Results_MIRIAD/miriad_232_1/stats/lh.aparc.pial.stats
- HC_Results_MIRIAD/miriad_232_1/stats/lh.aparc.stats
- HC_Results_MIRIAD/miriad_232_1/stats/lh.BA_exvivo.stats
- HC_Results_MIRIAD/miriad_232_1/stats/lh.BA_exvivo.thresh.stats
- HC_Results_MIRIAD/miriad_232_1/stats/lh.curv.stats
- HC_Results_MIRIAD/miriad_232_1/stats/lh.w-g.pct.stats
- HC_Results_MIRIAD/miriad_232_1/stats/rh.aparc.a2009s.stats
- HC_Results_MIRIAD/miriad_232_1/stats/rh.aparc.DKTatlas.stats
- HC_Results_MIRIAD/miriad_232_1/stats/rh.aparc.pial.stats
- HC_Results_MIRIAD/miriad_232_1/stats/rh.aparc.stats
- HC_Results_MIRIAD/miriad_232_1/stats/rh.BA_exvivo.stats
- HC_Results_MIRIAD/miriad_232_1/stats/rh.BA_exvivo.thresh.stats
- HC_Results_MIRIAD/miriad_232_1/stats/rh.curv.stats
- HC_Results_MIRIAD/miriad_232_1/stats/rh.w-g.pct.stats
- HC_Results_MIRIAD/miriad_232_1/stats/wmparc.stats
- HC_Results_MIRIAD/miriad_233_1/
- HC_Results_MIRIAD/miriad_233_1/stats/
- HC_Results_MIRIAD/miriad_233_1/stats/aseg.stats
- HC_Results_MIRIAD/miriad_233_1/stats/lh.aparc.a2009s.stats
- HC_Results_MIRIAD/miriad_233_1/stats/lh.aparc.DKTatlas.stats
- HC_Results_MIRIAD/miriad_233_1/stats/lh.aparc.pial.stats
- HC_Results_MIRIAD/miriad_233_1/stats/lh.aparc.stats
- HC_Results_MIRIAD/miriad_233_1/stats/lh.BA_exvivo.stats
- HC_Results_MIRIAD/miriad_233_1/stats/lh.BA_exvivo.thresh.stats
- HC_Results_MIRIAD/miriad_233_1/stats/lh.curv.stats
- HC_Results_MIRIAD/miriad_233_1/stats/lh.w-g.pct.stats
- HC_Results_MIRIAD/miriad_233_1/stats/rh.aparc.a2009s.stats
- HC_Results_MIRIAD/miriad_233_1/stats/rh.aparc.DKTatlas.stats
- HC_Results_MIRIAD/miriad_233_1/stats/rh.aparc.pial.stats
- HC_Results_MIRIAD/miriad_233_1/stats/rh.aparc.stats
- HC_Results_MIRIAD/miriad_233_1/stats/rh.BA_exvivo.stats
- HC_Results_MIRIAD/miriad_233_1/stats/rh.BA_exvivo.thresh.stats
- HC_Results_MIRIAD/miriad_233_1/stats/rh.curv.stats
- HC_Results_MIRIAD/miriad_233_1/stats/rh.w-g.pct.stats
- HC_Results_MIRIAD/miriad_233_1/stats/wmparc.stats
- HC_Results_MIRIAD/miriad_235_1/
- HC_Results_MIRIAD/miriad_235_1/stats/
- HC_Results_MIRIAD/miriad_235_1/stats/aseg.stats
- HC_Results_MIRIAD/miriad_235_1/stats/lh.aparc.a2009s.stats
- HC_Results_MIRIAD/miriad_235_1/stats/lh.aparc.DKTatlas.stats
- HC_Results_MIRIAD/miriad_235_1/stats/lh.aparc.pial.stats
- HC_Results_MIRIAD/miriad_235_1/stats/lh.aparc.stats
- HC_Results_MIRIAD/miriad_235_1/stats/lh.BA_exvivo.stats
- HC_Results_MIRIAD/miriad_235_1/stats/lh.BA_exvivo.thresh.stats
- HC_Results_MIRIAD/miriad_235_1/stats/lh.curv.stats
- HC_Results_MIRIAD/miriad_235_1/stats/lh.w-g.pct.stats
- HC_Results_MIRIAD/miriad_235_1/stats/rh.aparc.a2009s.stats
- HC_Results_MIRIAD/miriad_235_1/stats/rh.aparc.DKTatlas.stats
- HC_Results_MIRIAD/miriad_235_1/stats/rh.aparc.pial.stats
- HC_Results_MIRIAD/miriad_235_1/stats/rh.aparc.stats
- HC_Results_MIRIAD/miriad_235_1/stats/rh.BA_exvivo.stats
- HC_Results_MIRIAD/miriad_235_1/stats/rh.BA_exvivo.thresh.stats
- HC_Results_MIRIAD/miriad_235_1/stats/rh.curv.stats
- HC_Results_MIRIAD/miriad_235_1/stats/rh.w-g.pct.stats
- HC_Results_MIRIAD/miriad_235_1/stats/wmparc.stats
[truncated: 160 more entries]
