# Supplementary material for: Computer assisted diagnosis of Alzheimer’s disease using statistical likelihood-ratio test
Source: PLoS One. 2023 Feb 17;18(2):e0279574. doi: 10.1371/journal.pone.0279574 (PMC9937475; doi:10.1371/journal.pone.0279574)
Supplement: S4 File — (ZIP) [file pone.0279574.s004.zip › HC_Results_MIRIAD/miriad_197_1/stats/aseg.stats]

# Title Segmentation Statistics 
# 
# generating_program mri_segstats
# cvs_version $Id: mri_segstats.c,v 1.121 2016/05/31 17:27:11 greve Exp $
# cmdline mri_segstats --seg mri/aseg.mgz --sum stats/aseg.stats --pv mri/norm.mgz --empty --brainmask mri/brainmask.mgz --brain-vol-from-seg --excludeid 0 --excl-ctxgmwm --supratent --subcortgray --in mri/norm.mgz --in-intensity-name norm --in-intensity-units MR --etiv --surf-wm-vol --surf-ctx-vol --totalgray --euler --ctab /home/span/acad/xzheng/freesurfer/ASegStatsLUT.txt --subject miriad_197_HC_F_01_MR_1 
# sysname  Linux
# hostname ada
# machine  x86_64
# user     xzheng
# anatomy_type volume
# 
# SUBJECTS_DIR /home/span/acad/xzheng/freesurfer/subjects
# subjectname miriad_197_HC_F_01_MR_1
# Measure BrainSeg, BrainSegVol, Brain Segmentation Volume, 1069425.000000, mm^3
# Measure BrainSegNotVent, BrainSegVolNotVent, Brain Segmentation Volume Without Ventricles, 1042921.000000, mm^3
# Measure BrainSegNotVentSurf, BrainSegVolNotVentSurf, Brain Segmentation Volume Without Ventricles from Surf, 1042505.584972, mm^3
# Measure VentricleChoroidVol, VentricleChoroidVol, Volume of ventricles and choroid plexus, 21199.000000, mm^3
# Measure lhCortex, lhCortexVol, Left hemisphere cortical gray matter volume, 204749.414212, mm^3
# Measure rhCortex, rhCortexVol, Right hemisphere cortical gray matter volume, 206114.448641, mm^3
# Measure Cortex, CortexVol, Total cortical gray matter volume, 410863.862853, mm^3
# Measure lhCerebralWhiteMatter, lhCerebralWhiteMatterVol, Left hemisphere cerebral white matter volume, 229949.177268, mm^3
# Measure rhCerebralWhiteMatter, rhCerebralWhiteMatterVol, Right hemisphere cerebral white matter volume, 230204.544851, mm^3
# Measure CerebralWhiteMatter, CerebralWhiteMatterVol, Total cerebral white matter volume, 460153.722119, mm^3
# Measure SubCortGray, SubCortGrayVol, Subcortical gray matter volume, 52924.000000, mm^3
# Measure TotalGray, TotalGrayVol, Total gray matter volume, 561117.862853, mm^3
# Measure SupraTentorial, SupraTentorialVol, Supratentorial volume, 946471.584972, mm^3
# Measure SupraTentorialNotVent, SupraTentorialVolNotVent, Supratentorial volume, 925272.584972, mm^3
# Measure SupraTentorialNotVentVox, SupraTentorialVolNotVentVox, Supratentorial volume voxel count, 924293.000000, mm^3
# Measure Mask, MaskVol, Mask Volume, 1553551.000000, mm^3
# Measure BrainSegVol-to-eTIV, BrainSegVol-to-eTIV, Ratio of BrainSegVol to eTIV, 0.734718, unitless
# Measure MaskVol-to-eTIV, MaskVol-to-eTIV, Ratio of MaskVol to eTIV, 1.067323, unitless
# Measure lhSurfaceHoles, lhSurfaceHoles, Number of defect holes in lh surfaces prior to fixing, 31, unitless
# Measure rhSurfaceHoles, rhSurfaceHoles, Number of defect holes in rh surfaces prior to fixing, 32, unitless
# Measure SurfaceHoles, SurfaceHoles, Total number of defect holes in surfaces prior to fixing, 63, unitless
# Measure EstimatedTotalIntraCranialVol, eTIV, Estimated Total Intracranial Volume, 1455559.040020, mm^3
# SegVolFile mri/aseg.mgz 
# SegVolFileTimeStamp  2020/01/09 18:45:03 
# ColorTable /home/span/acad/xzheng/freesurfer/ASegStatsLUT.txt 
# ColorTableTimeStamp 2017/01/19 09:00:02 
# InVolFile  mri/norm.mgz 
# InVolFileTimeStamp  2020/01/09 10:38:27 
# InVolFrame 0 
# PVVolFile  mri/norm.mgz 
# PVVolFileTimeStamp  2020/01/09 10:38:27 
# Excluding Cortical Gray and White Matter
# ExcludeSegId 0 2 3 41 42 
# VoxelVolume_mm3 1 
# TableCol  1 ColHeader Index 
# TableCol  1 FieldName Index 
# TableCol  1 Units     NA 
# TableCol  2 ColHeader SegId 
# TableCol  2 FieldName Segmentation Id
# TableCol  2 Units     NA
# TableCol  3 ColHeader NVoxels 
# TableCol  3 FieldName Number of Voxels
# TableCol  3 Units     unitless
# TableCol  4 ColHeader Volume_mm3
# TableCol  4 FieldName Volume
# TableCol  4 Units     mm^3
# TableCol  5 ColHeader StructName
# TableCol  5 FieldName Structure Name
# TableCol  5 Units     NA
# TableCol  6 ColHeader normMean 
# TableCol  6 FieldName Intensity normMean
# TableCol  6 Units     MR
# TableCol  7 ColHeader normStdDev
# TableCol  7 FieldName Itensity normStdDev
# TableCol  7 Units     MR
# TableCol  8 ColHeader normMin
# TableCol  8 FieldName Intensity normMin
# TableCol  8 Units     MR
# TableCol  9 ColHeader normMax
# TableCol  9 FieldName Intensity normMax
# TableCol  9 Units     MR
# TableCol 10 ColHeader normRange
# TableCol 10 FieldName Intensity normRange
# TableCol 10 Units     MR
# NRows 45 
# NTableCols 10 
# ColHeaders  Index SegId NVoxels Volume_mm3 StructName normMean normStdDev normMin normMax normRange  
  1   4      9818    10070.8  Left-Lateral-Ventricle            17.4195    13.2068     0.0000    90.0000    90.0000 
  2   5       386      424.4  Left-Inf-Lat-Vent                 40.1451    15.1608     0.0000    78.0000    78.0000 
  3   7     10525    11162.0  Left-Cerebellum-White-Matter      82.9056     7.0424    32.0000   100.0000    68.0000 
  4   8     48726    48981.0  Left-Cerebellum-Cortex            55.7119    11.5257     0.0000    87.0000    87.0000 
  5  10      6464     6216.5  Left-Thalamus-Proper              84.2268    10.2830    25.0000   108.0000    83.0000 
  6  11      3375     3326.9  Left-Caudate                      73.9953     9.2004    27.0000   103.0000    76.0000 
  7  12      4501     4541.1  Left-Putamen                      79.4386     5.8761    29.0000    98.0000    69.0000 
  8  13      1858     1806.9  Left-Pallidum                     97.8057     5.2773    79.0000   115.0000    36.0000 
  9  14      1538     1533.6  3rd-Ventricle                     20.6333    14.7384     0.0000    67.0000    67.0000 
 10  15      2661     2827.4  4th-Ventricle                     19.5622    12.2393     0.0000    72.0000    72.0000 
 11  16     20058    20340.5  Brain-Stem                        82.7669     9.9642    18.0000   106.0000    88.0000 
 12  17      3947     3797.4  Left-Hippocampus                  65.7304     8.2173    22.0000    94.0000    72.0000 
 13  18      1729     1659.1  Left-Amygdala                     63.3181     6.7098    39.0000    95.0000    56.0000 
 14  24      1106     1109.3  CSF                               33.0398    14.0556     0.0000    82.0000    82.0000 
 15  26       590      569.4  Left-Accumbens-area               72.2475     5.0411    44.0000    87.0000    43.0000 
 16  28      3918     3785.3  Left-VentralDC                    89.5949    10.4740    44.0000   110.0000    66.0000 
 17  30       112      118.6  Left-vessel                       45.6607    15.9857     6.0000    76.0000    70.0000 
 18  31       674      592.2  Left-choroid-plexus               47.3323    13.1485    19.0000    79.0000    60.0000 
 19  43      8884     9118.5  Right-Lateral-Ventricle           18.6978    13.6182     0.0000    91.0000    91.0000 
 20  44       597      617.5  Right-Inf-Lat-Vent                30.1876    15.8399     0.0000    77.0000    77.0000 
 21  46     10576    11136.8  Right-Cerebellum-White-Matter     82.7471     6.6578    32.0000   104.0000    72.0000 
 22  47     48454    48615.2  Right-Cerebellum-Cortex           56.1525    10.7446     0.0000    90.0000    90.0000 
 23  49      6542     6228.2  Right-Thalamus-Proper             84.5822    10.6393    24.0000   111.0000    87.0000 
 24  50      3319     3278.6  Right-Caudate                     73.7234     8.9263    34.0000    95.0000    61.0000 
 25  51      4523     4574.1  Right-Putamen                     79.9717     6.5045    19.0000    99.0000    80.0000 
 26  52      1608     1508.0  Right-Pallidum                    95.1580     6.2910    59.0000   110.0000    51.0000 
 27  53      4373     4254.3  Right-Hippocampus                 65.2890     9.7088    10.0000    94.0000    84.0000 
 28  54      1771     1721.8  Right-Amygdala                    63.7973     7.0323    32.0000    90.0000    58.0000 
 29  58       572      557.2  Right-Accumbens-area              71.7640     4.7085    52.0000    92.0000    40.0000 
 30  60      3865     3714.3  Right-VentralDC                   89.6849    11.1359    31.0000   110.0000    79.0000 
 31  62        21       39.0  Right-vessel                      52.3810     9.0525    32.0000    65.0000    33.0000 
 32  63       840      733.8  Right-choroid-plexus              48.0488    13.2553    13.0000    79.0000    66.0000 
 33  72         0        0.0  5th-Ventricle                      0.0000     0.0000     0.0000     0.0000     0.0000 
 34  77      1888     1810.0  WM-hypointensities                70.2442    15.0703     5.0000   105.0000   100.0000 
 35  78         0        0.0  Left-WM-hypointensities            0.0000     0.0000     0.0000     0.0000     0.0000 
 36  79         0        0.0  Right-WM-hypointensities           0.0000     0.0000     0.0000     0.0000     0.0000 
 37  80         0        0.0  non-WM-hypointensities             0.0000     0.0000     0.0000     0.0000     0.0000 
 38  81         0        0.0  Left-non-WM-hypointensities        0.0000     0.0000     0.0000     0.0000     0.0000 
 39  82         0        0.0  Right-non-WM-hypointensities       0.0000     0.0000     0.0000     0.0000     0.0000 
 40  85       208      241.1  Optic-Chiasm                      76.7692    16.6061    18.0000   116.0000    98.0000 
 41 251      1082     1019.1  CC_Posterior                     100.3004    16.1092    38.0000   118.0000    80.0000 
 42 252       568      499.0  CC_Mid_Posterior                  84.1338    21.5587    11.0000   124.0000   113.0000 
 43 253       447      425.3  CC_Central                        96.6801    16.8775    41.0000   115.0000    74.0000 
 44 254       448      405.2  CC_Mid_Anterior                   94.7902    19.0963    40.0000   120.0000    80.0000 
 45 255       821      780.6  CC_Anterior                       96.9744    17.4576    35.0000   118.0000    83.0000 
