# Supplementary material for: Computer assisted diagnosis of Alzheimer’s disease using statistical likelihood-ratio test
Source: PLoS One. 2023 Feb 17;18(2):e0279574. doi: 10.1371/journal.pone.0279574 (PMC9937475; doi:10.1371/journal.pone.0279574)
Supplement: S4 File — (ZIP) [file pone.0279574.s004.zip › HC_Results_MIRIAD/miriad_197_1/stats/lh.aparc.a2009s.stats]

# Table of FreeSurfer cortical parcellation anatomical statistics 
# 
# CreationTime 2020/01/09-07:31:37-GMT
# generating_program mris_anatomical_stats
# cvs_version $Id: mris_anatomical_stats.c,v 1.79 2016/03/14 15:15:34 greve Exp $
# mrisurf.c-cvs_version $Id: mrisurf.c,v 1.781.2.6 2016/12/27 16:47:14 zkaufman Exp $
# cmdline mris_anatomical_stats -th3 -mgz -cortex ../label/lh.cortex.label -f ../stats/lh.aparc.a2009s.stats -b -a ../label/lh.aparc.a2009s.annot -c ../label/aparc.annot.a2009s.ctab miriad_197_HC_F_01_MR_1 lh white 
# sysname  Linux
# hostname ada
# machine  x86_64
# user     xzheng
# 
# SUBJECTS_DIR /home/span/acad/xzheng/freesurfer/subjects
# anatomy_type surface
# subjectname miriad_197_HC_F_01_MR_1
# hemi lh
# AnnotationFile ../label/lh.aparc.a2009s.annot
# AnnotationFileTimeStamp 2020/01/09 18:31:13
# Measure Cortex, NumVert, Number of Vertices, 116509, unitless
# Measure Cortex, WhiteSurfArea, White Surface Total Area, 76968.9, mm^2
# Measure Cortex, MeanThickness, Mean Thickness, 2.4267, mm
# Measure BrainSeg, BrainSegVol, Brain Segmentation Volume, 1069425.000000, mm^3
# Measure BrainSegNotVent, BrainSegVolNotVent, Brain Segmentation Volume Without Ventricles, 1042921.000000, mm^3
# Measure BrainSegNotVentSurf, BrainSegVolNotVentSurf, Brain Segmentation Volume Without Ventricles from Surf, 1042505.584972, mm^3
# Measure Cortex, CortexVol Total cortical gray matter volume, 410863.862853, mm^3
# Measure SupraTentorial, SupraTentorialVol, Supratentorial volume, 946471.584972, mm^3
# Measure SupraTentorialNotVent, SupraTentorialVolNotVent, Supratentorial volume, 925272.584972, mm^3
# Measure EstimatedTotalIntraCranialVol, eTIV, Estimated Total Intracranial Volume, 1455559.040020, mm^3
# NTableCols 10
# TableCol  1 ColHeader StructName
# TableCol  1 FieldName Structure Name
# TableCol  1 Units     NA
# TableCol  2 ColHeader NumVert
# TableCol  2 FieldName Number of Vertices
# TableCol  2 Units     unitless
# TableCol  3 ColHeader SurfArea
# TableCol  3 FieldName Surface Area
# TableCol  3 Units     mm^2
# TableCol  4 ColHeader GrayVol
# TableCol  4 FieldName Gray Matter Volume
# TableCol  4 Units     mm^3
# TableCol  5 ColHeader ThickAvg 
# TableCol  5 FieldName Average Thickness
# TableCol  5 Units     mm
# TableCol  6 ColHeader ThickStd
# TableCol  6 FieldName Thickness StdDev
# TableCol  6 Units     mm 
# TableCol  7 ColHeader MeanCurv
# TableCol  7 FieldName Integrated Rectified Mean Curvature
# TableCol  7 Units     mm^-1
# TableCol  8 ColHeader GausCurv 
# TableCol  8 FieldName Integrated Rectified Gaussian Curvature
# TableCol  8 Units     mm^-2
# TableCol  9 ColHeader  FoldInd
# TableCol  9 FieldName  Folding Index 
# TableCol  9 Units      unitless 
# TableCol 10 ColHeader CurvInd
# TableCol 10 FieldName Intrinsic Curvature Index
# TableCol 10 Units     unitless
# ColHeaders StructName NumVert SurfArea GrayVol ThickAvg ThickStd MeanCurv GausCurv FoldInd CurvInd
G&S_frontomargin                         1015    688   1925  2.733 0.567     0.154     0.046       16     1.9
G&S_occipital_inf                        1577   1031   2627  2.324 0.492     0.146     0.047       21     2.9
G&S_paracentral                          1772   1025   2427  2.167 0.557     0.122     0.031       18     2.3
G&S_subcentral                           1353    895   2699  2.717 0.583     0.129     0.030       15     1.6
G&S_transv_frontopol                      799    556   1483  2.257 0.531     0.166     0.045       18     1.6
G&S_cingul-Ant                           1772   1224   3734  2.832 0.747     0.123     0.030       18     2.1
G&S_cingul-Mid-Ant                        988    725   1672  2.248 0.374     0.103     0.010        8     0.4
G&S_cingul-Mid-Post                      1412    996   2539  2.554 0.554     0.133     0.035       16     1.9
G_cingul-Post-dorsal                      479    336   1199  2.765 0.497     0.162     0.046        8     0.9
G_cingul-Post-ventral                     341    234    603  2.348 0.750     0.145     0.030        6     0.4
G_cuneus                                 1699   1040   2017  1.784 0.465     0.138     0.042       21     3.1
G_front_inf-Opercular                    1069    721   2385  2.560 0.528     0.145     0.039       14     1.6
G_front_inf-Orbital                       374    249    911  2.669 0.499     0.134     0.035        4     0.5
G_front_inf-Triangul                      910    594   2228  2.625 0.497     0.146     0.045       13     1.7
G_front_middle                           3782   2368   7390  2.447 0.602     0.142     0.042       54     6.6
G_front_sup                              8756   5491  17789  2.728 0.636     0.133     0.040      114    14.6
G_Ins_lg&S_cent_ins                       687    445   1645  3.457 0.596     0.147     0.061       15     1.8
G_insular_short                           636    425   2322  3.692 0.824     0.158     0.073       17     2.0
G_occipital_middle                       2658   1598   4595  2.394 0.536     0.145     0.052       43     5.2
G_occipital_sup                          1452    861   1976  2.158 0.555     0.132     0.039       18     2.4
G_oc-temp_lat-fusifor                    1636   1149   4235  2.795 0.538     0.144     0.033       31     2.3
G_oc-temp_med-Lingual                    2926   1841   4020  2.009 0.530     0.151     0.045       47     5.3
G_oc-temp_med-Parahip                    1207    799   2913  2.687 0.802     0.121     0.035       14     1.5
G_orbital                                1894   1218   4198  2.594 0.775     0.130     0.040       29     2.7
G_pariet_inf-Angular                     2597   1702   5394  2.461 0.622     0.157     0.057       49     6.3
G_pariet_inf-Supramar                    2256   1607   5605  2.762 0.518     0.157     0.041       34     3.8
G_parietal_sup                           2960   1817   4766  2.152 0.589     0.126     0.037       38     4.5
G_postcentral                            2412   1340   3368  2.075 0.529     0.111     0.031       24     3.1
G_precentral                             3273   1897   4659  2.149 0.646     0.109     0.029       25     4.4
G_precuneus                              2327   1448   4228  2.355 0.511     0.134     0.036       29     3.4
G_rectus                                  868    555   1878  2.461 0.608     0.138     0.041       15     1.5
G_subcallosal                             728    454   1034  2.464 0.904     0.099     0.039        7     0.9
G_temp_sup-G_T_transv                     431    255    658  2.332 0.314     0.089     0.021        2     0.4
G_temp_sup-Lateral                       1970   1335   5919  3.081 0.546     0.133     0.036       33     2.9
G_temp_sup-Plan_polar                     617    421   1331  2.997 0.732     0.078     0.017        4     0.4
G_temp_sup-Plan_tempo                     827    612   1792  2.551 0.604     0.090     0.019        5     0.5
G_temporal_inf                           2063   1447   6061  3.014 0.702     0.152     0.050       38     4.6
G_temporal_middle                        2519   1835   7349  2.920 0.618     0.156     0.038       48     4.2
Lat_Fis-ant-Horizont                      180    126    269  2.344 0.376     0.120     0.026        2     0.1
Lat_Fis-ant-Vertical                      173    135    301  2.335 0.469     0.112     0.024        1     0.1
Lat_Fis-post                             1044    710   1348  2.270 0.508     0.116     0.024        7     1.1
Pole_occipital                           2111   1238   2508  1.952 0.613     0.140     0.046       31     3.9
Pole_temporal                            1287   1022   4926  3.247 0.793     0.176     0.052       21     3.0
S_calcarine                              2120   1443   2289  1.981 0.691     0.135     0.031       24     2.6
S_central                                3363   2327   3658  1.800 0.508     0.121     0.027       26     4.1
S_cingul-Marginalis                      1188    829   1616  2.179 0.502     0.113     0.021        7     1.0
S_circular_insula_ant                     341    246    623  3.009 0.634     0.110     0.025        2     0.3
S_circular_insula_inf                    1314    871   1856  2.488 0.676     0.076     0.014        5     0.6
S_circular_insula_sup                    1652   1150   2426  2.506 0.535     0.099     0.018        6     1.3
S_collat_transv_ant                       757    534   1266  2.563 0.603     0.115     0.025        5     0.8
S_collat_transv_post                      583    386    550  1.832 0.410     0.149     0.039        6     1.0
S_front_inf                              1550   1107   2293  2.307 0.434     0.101     0.019        9     1.0
S_front_middle                           1092    750   1513  2.180 0.518     0.141     0.041       14     1.7
S_front_sup                              3031   2072   4999  2.655 0.700     0.112     0.031       22     4.0
S_interm_prim-Jensen                      126     86    143  2.033 0.482     0.146     0.039        1     0.2
S_intrapariet&P_trans                    2683   1851   3352  1.989 0.453     0.109     0.022       18     2.5
S_oc_middle&Lunatus                       756    524    812  2.031 0.509     0.135     0.028        8     0.9
S_oc_sup&transversal                     1332    874   1680  2.173 0.557     0.115     0.028       10     1.5
S_occipital_ant                           883    609   1342  2.176 0.456     0.138     0.031       13     1.0
S_oc-temp_lat                             868    608   1427  2.593 0.469     0.120     0.026        6     0.9
S_oc-temp_med&Lingual                    1923   1381   2950  2.427 0.546     0.111     0.019       13     1.3
S_orbital_lateral                         253    175    365  2.190 0.470     0.139     0.038        3     0.3
S_orbital_med-olfact                      562    401    727  2.168 0.759     0.125     0.019        5     0.4
S_orbital-H_Shaped                       1370    887   2405  2.932 0.737     0.107     0.024       10     1.5
S_parieto_occipital                      1801   1153   2159  2.043 0.662     0.113     0.023       16     1.7
S_pericallosal                           1161    725   1097  2.059 0.795     0.139     0.035       22     1.5
S_postcentral                            2672   1737   3494  2.243 0.583     0.102     0.020       15     2.3
S_precentral-inf-part                    1395    999   2096  2.301 0.491     0.133     0.033       13     1.8
S_precentral-sup-part                    1201    780   1461  2.072 0.471     0.114     0.030       10     1.5
S_suborbital                              500    361    851  2.742 0.655     0.149     0.025        6     0.5
S_subparietal                             802    561   1095  2.142 0.473     0.128     0.031        6     1.0
S_temporal_inf                           1554   1073   2593  2.595 0.774     0.120     0.030       13     1.7
S_temporal_sup                           5577   3827   8763  2.475 0.549     0.112     0.023       39     5.5
S_temporal_transverse                     262    179    433  2.696 0.514     0.103     0.015        2     0.2
