# Supplementary material for: Computer assisted diagnosis of Alzheimer’s disease using statistical likelihood-ratio test
Source: PLoS One. 2023 Feb 17;18(2):e0279574. doi: 10.1371/journal.pone.0279574 (PMC9937475; doi:10.1371/journal.pone.0279574)
Supplement: S4 File — (ZIP) [file pone.0279574.s004.zip › HC_Results_MIRIAD/miriad_197_1/stats/lh.aparc.DKTatlas.stats]

# Table of FreeSurfer cortical parcellation anatomical statistics 
# 
# CreationTime 2020/01/09-07:32:55-GMT
# generating_program mris_anatomical_stats
# cvs_version $Id: mris_anatomical_stats.c,v 1.79 2016/03/14 15:15:34 greve Exp $
# mrisurf.c-cvs_version $Id: mrisurf.c,v 1.781.2.6 2016/12/27 16:47:14 zkaufman Exp $
# cmdline mris_anatomical_stats -th3 -mgz -cortex ../label/lh.cortex.label -f ../stats/lh.aparc.DKTatlas.stats -b -a ../label/lh.aparc.DKTatlas.annot -c ../label/aparc.annot.DKTatlas.ctab miriad_197_HC_F_01_MR_1 lh white 
# sysname  Linux
# hostname ada
# machine  x86_64
# user     xzheng
# 
# SUBJECTS_DIR /home/span/acad/xzheng/freesurfer/subjects
# anatomy_type surface
# subjectname miriad_197_HC_F_01_MR_1
# hemi lh
# AnnotationFile ../label/lh.aparc.DKTatlas.annot
# AnnotationFileTimeStamp 2020/01/09 18:32:34
# Measure Cortex, NumVert, Number of Vertices, 116509, unitless
# Measure Cortex, WhiteSurfArea, White Surface Total Area, 76968.9, mm^2
# Measure Cortex, MeanThickness, Mean Thickness, 2.4267, mm
# Measure BrainSeg, BrainSegVol, Brain Segmentation Volume, 1069425.000000, mm^3
# Measure BrainSegNotVent, BrainSegVolNotVent, Brain Segmentation Volume Without Ventricles, 1042921.000000, mm^3
# Measure BrainSegNotVentSurf, BrainSegVolNotVentSurf, Brain Segmentation Volume Without Ventricles from Surf, 1042505.584972, mm^3
# Measure Cortex, CortexVol Total cortical gray matter volume, 410863.862853, mm^3
# Measure SupraTentorial, SupraTentorialVol, Supratentorial volume, 946471.584972, mm^3
# Measure SupraTentorialNotVent, SupraTentorialVolNotVent, Supratentorial volume, 925272.584972, mm^3
# Measure EstimatedTotalIntraCranialVol, eTIV, Estimated Total Intracranial Volume, 1455559.040020, mm^3
# NTableCols 10
# TableCol  1 ColHeader StructName
# TableCol  1 FieldName Structure Name
# TableCol  1 Units     NA
# TableCol  2 ColHeader NumVert
# TableCol  2 FieldName Number of Vertices
# TableCol  2 Units     unitless
# TableCol  3 ColHeader SurfArea
# TableCol  3 FieldName Surface Area
# TableCol  3 Units     mm^2
# TableCol  4 ColHeader GrayVol
# TableCol  4 FieldName Gray Matter Volume
# TableCol  4 Units     mm^3
# TableCol  5 ColHeader ThickAvg 
# TableCol  5 FieldName Average Thickness
# TableCol  5 Units     mm
# TableCol  6 ColHeader ThickStd
# TableCol  6 FieldName Thickness StdDev
# TableCol  6 Units     mm 
# TableCol  7 ColHeader MeanCurv
# TableCol  7 FieldName Integrated Rectified Mean Curvature
# TableCol  7 Units     mm^-1
# TableCol  8 ColHeader GausCurv 
# TableCol  8 FieldName Integrated Rectified Gaussian Curvature
# TableCol  8 Units     mm^-2
# TableCol  9 ColHeader  FoldInd
# TableCol  9 FieldName  Folding Index 
# TableCol  9 Units      unitless 
# TableCol 10 ColHeader CurvInd
# TableCol 10 FieldName Intrinsic Curvature Index
# TableCol 10 Units     unitless
# ColHeaders StructName NumVert SurfArea GrayVol ThickAvg ThickStd MeanCurv GausCurv FoldInd CurvInd
caudalanteriorcingulate                  1606   1128   2743  2.308 0.506     0.123     0.015       19     1.0
caudalmiddlefrontal                      3336   2116   5369  2.462 0.532     0.125     0.032       33     4.5
cuneus                                   2526   1523   2926  1.848 0.504     0.123     0.035       28     3.6
entorhinal                                508    359   1631  2.910 0.850     0.131     0.042        7     0.7
fusiform                                 3672   2609   7629  2.630 0.561     0.130     0.027       47     4.1
inferiorparietal                         6404   4243  10910  2.339 0.563     0.138     0.042       87    11.0
inferiortemporal                         4225   2957  10295  2.841 0.744     0.142     0.042       60     7.7
isthmuscingulate                         1374    931   2172  2.325 0.765     0.132     0.034       17     2.0
lateraloccipital                         7441   4630  10233  2.130 0.559     0.139     0.044       98    12.9
lateralorbitofrontal                     3779   2455   7309  2.783 0.789     0.130     0.037       50     5.3
lingual                                  4354   2836   5722  2.034 0.571     0.138     0.037       57     6.4
medialorbitofrontal                      2081   1368   3846  2.462 0.671     0.126     0.033       29     2.5
middletemporal                           5657   4089  13394  2.818 0.623     0.140     0.033       80     7.6
parahippocampal                           939    619   1591  2.383 0.618     0.090     0.014        6     0.5
paracentral                              3011   1842   4407  2.329 0.533     0.122     0.028       27     3.4
parsopercularis                          1705   1192   3463  2.531 0.457     0.125     0.031       17     2.1
parsorbitalis                             760    524   1488  2.507 0.580     0.122     0.029        7     0.8
parstriangularis                         1646   1120   3085  2.387 0.530     0.130     0.033       17     2.2
pericalcarine                            1557   1058   1468  1.690 0.406     0.149     0.039       21     2.4
postcentral                              6865   4284   9425  2.118 0.635     0.111     0.027       58     7.6
posteriorcingulate                       1882   1261   3285  2.567 0.626     0.144     0.039       31     2.7
precentral                               7788   4955  10893  2.145 0.606     0.119     0.030       64    10.1
precuneus                                4571   2953   7188  2.282 0.589     0.128     0.032       47     5.9
rostralanteriorcingulate                 1217    829   2717  2.892 0.886     0.131     0.034       16     1.5
rostralmiddlefrontal                     4594   3088   8395  2.437 0.681     0.137     0.041       60     7.4
superiorfrontal                         12098   7952  23111  2.642 0.657     0.129     0.039      144    20.1
superiorparietal                         6526   4155   9257  2.093 0.561     0.117     0.029       62     8.2
superiortemporal                         6929   4783  15967  2.799 0.682     0.109     0.027       67     7.9
supramarginal                            4249   2981   8500  2.540 0.564     0.141     0.035       50     6.2
transversetemporal                        601    370    845  2.324 0.413     0.106     0.023        4     0.5
insula                                   2608   1761   5999  3.102 0.793     0.123     0.041       37     4.4
