# Supplementary material for: Computer assisted diagnosis of Alzheimer’s disease using statistical likelihood-ratio test
Source: PLoS One. 2023 Feb 17;18(2):e0279574. doi: 10.1371/journal.pone.0279574 (PMC9937475; doi:10.1371/journal.pone.0279574)
Supplement: S4 File — (ZIP) [file pone.0279574.s004.zip › HC_Results_MIRIAD/miriad_197_1/stats/lh.aparc.pial.stats]

# Table of FreeSurfer cortical parcellation anatomical statistics 
# 
# CreationTime 2020/01/09-07:29:37-GMT
# generating_program mris_anatomical_stats
# cvs_version $Id: mris_anatomical_stats.c,v 1.79 2016/03/14 15:15:34 greve Exp $
# mrisurf.c-cvs_version $Id: mrisurf.c,v 1.781.2.6 2016/12/27 16:47:14 zkaufman Exp $
# cmdline mris_anatomical_stats -th3 -mgz -cortex ../label/lh.cortex.label -f ../stats/lh.aparc.pial.stats -b -a ../label/lh.aparc.annot -c ../label/aparc.annot.ctab miriad_197_HC_F_01_MR_1 lh pial 
# sysname  Linux
# hostname ada
# machine  x86_64
# user     xzheng
# 
# SUBJECTS_DIR /home/span/acad/xzheng/freesurfer/subjects
# anatomy_type surface
# subjectname miriad_197_HC_F_01_MR_1
# hemi lh
# AnnotationFile ../label/lh.aparc.annot
# AnnotationFileTimeStamp 2020/01/09 18:02:59
# Measure Cortex, NumVert, Number of Vertices, 116493, unitless
# Measure Cortex, PialSurfArea, Pial Surface Total Area, 89864.1, mm^2
# Measure Cortex, MeanThickness, Mean Thickness, 2.42682, mm
# Measure BrainSeg, BrainSegVol, Brain Segmentation Volume, 1069425.000000, mm^3
# Measure BrainSegNotVent, BrainSegVolNotVent, Brain Segmentation Volume Without Ventricles, 1042921.000000, mm^3
# Measure BrainSegNotVentSurf, BrainSegVolNotVentSurf, Brain Segmentation Volume Without Ventricles from Surf, 1042505.584972, mm^3
# Measure Cortex, CortexVol Total cortical gray matter volume, 410863.862853, mm^3
# Measure SupraTentorial, SupraTentorialVol, Supratentorial volume, 946471.584972, mm^3
# Measure SupraTentorialNotVent, SupraTentorialVolNotVent, Supratentorial volume, 925272.584972, mm^3
# Measure EstimatedTotalIntraCranialVol, eTIV, Estimated Total Intracranial Volume, 1455559.040020, mm^3
# NTableCols 10
# TableCol  1 ColHeader StructName
# TableCol  1 FieldName Structure Name
# TableCol  1 Units     NA
# TableCol  2 ColHeader NumVert
# TableCol  2 FieldName Number of Vertices
# TableCol  2 Units     unitless
# TableCol  3 ColHeader SurfArea
# TableCol  3 FieldName Surface Area
# TableCol  3 Units     mm^2
# TableCol  4 ColHeader GrayVol
# TableCol  4 FieldName Gray Matter Volume
# TableCol  4 Units     mm^3
# TableCol  5 ColHeader ThickAvg 
# TableCol  5 FieldName Average Thickness
# TableCol  5 Units     mm
# TableCol  6 ColHeader ThickStd
# TableCol  6 FieldName Thickness StdDev
# TableCol  6 Units     mm 
# TableCol  7 ColHeader MeanCurv
# TableCol  7 FieldName Integrated Rectified Mean Curvature
# TableCol  7 Units     mm^-1
# TableCol  8 ColHeader GausCurv 
# TableCol  8 FieldName Integrated Rectified Gaussian Curvature
# TableCol  8 Units     mm^-2
# TableCol  9 ColHeader  FoldInd
# TableCol  9 FieldName  Folding Index 
# TableCol  9 Units      unitless 
# TableCol 10 ColHeader CurvInd
# TableCol 10 FieldName Intrinsic Curvature Index
# TableCol 10 Units     unitless
# ColHeaders StructName NumVert SurfArea GrayVol ThickAvg ThickStd MeanCurv GausCurv FoldInd CurvInd
bankssts                                 1260    858   2221  2.532 0.555     0.121     0.029       16     1.7
caudalanteriorcingulate                   806    649   1332  2.240 0.537     0.122     0.019       13     0.5
caudalmiddlefrontal                      3107   2053   4921  2.453 0.513     0.115     0.025       44     3.5
cuneus                                   1761   1203   1960  1.776 0.426     0.114     0.028       26     2.1
entorhinal                                506    691   1606  2.894 0.822     0.205     0.042        7     1.0
fusiform                                 3971   3528   8652  2.676 0.600     0.147     0.035       54     6.1
inferiorparietal                         6343   4796  10666  2.346 0.567     0.131     0.030       70     8.5
inferiortemporal                         4326   4000  10052  2.809 0.708     0.171     0.046       68     9.3
isthmuscingulate                         1376    977   2184  2.319 0.763     0.115     0.025       15     1.4
lateraloccipital                         7503   5229  10399  2.128 0.558     0.119     0.028       95     9.6
lateralorbitofrontal                     3284   2367   6292  2.789 0.765     0.127     0.028       46     4.3
lingual                                  4239   2962   5647  2.045 0.568     0.121     0.028       56     5.3
medialorbitofrontal                      2565   2059   4515  2.472 0.649     0.132     0.035       30     3.5
middletemporal                           4282   4351  11002  2.900 0.621     0.165     0.035       48     7.0
parahippocampal                           895    728   1518  2.391 0.594     0.117     0.024        6     0.9
paracentral                              2593   1807   3910  2.354 0.538     0.112     0.026       41     2.8
parsopercularis                          1820   1634   3736  2.538 0.468     0.153     0.028       21     2.4
parsorbitalis                             744    713   1652  2.533 0.704     0.164     0.032        9     1.1
parstriangularis                         1449   1279   2784  2.377 0.521     0.157     0.030       16     2.1
pericalcarine                            1596    817   1506  1.697 0.403     0.114     0.032       21     2.3
postcentral                              6058   4352   8279  2.079 0.615     0.107     0.021       43     5.4
posteriorcingulate                       1732   1294   3060  2.556 0.636     0.144     0.046       39     4.1
precentral                               7890   5297  10959  2.136 0.604     0.103     0.023       70     7.7
precuneus                                4615   3291   7035  2.237 0.609     0.123     0.029       47     5.6
rostralanteriorcingulate                  914    875   2144  2.811 0.974     0.158     0.031        8     1.4
rostralmiddlefrontal                     6529   5277  11710  2.410 0.644     0.147     0.035      127     9.7
superiorfrontal                         11500   8615  22022  2.676 0.653     0.124     0.028      160    14.2
superiorparietal                         8040   5667  11290  2.112 0.556     0.114     0.024       72     7.9
superiortemporal                         5403   4734  11766  2.759 0.617     0.123     0.022       40     5.6
supramarginal                            4701   4016   9512  2.558 0.579     0.147     0.032      100     6.5
frontalpole                               384    341    768  2.673 0.565     0.171     0.047        5     0.9
temporalpole                              495    892   2436  3.742 0.733     0.277     0.055       10     1.3
transversetemporal                        600    377    854  2.344 0.404     0.088     0.019        3     0.5
insula                                   3222   2152   6853  3.037 0.843     0.142     0.051      156     8.1
