# Supplementary material for: Computer assisted diagnosis of Alzheimer’s disease using statistical likelihood-ratio test
Source: PLoS One. 2023 Feb 17;18(2):e0279574. doi: 10.1371/journal.pone.0279574 (PMC9937475; doi:10.1371/journal.pone.0279574)
Supplement: S4 File — (ZIP) [file pone.0279574.s004.zip › HC_Results_MIRIAD/miriad_197_1/stats/lh.aparc.stats]

# Table of FreeSurfer cortical parcellation anatomical statistics 
# 
# CreationTime 2020/01/09-07:29:10-GMT
# generating_program mris_anatomical_stats
# cvs_version $Id: mris_anatomical_stats.c,v 1.79 2016/03/14 15:15:34 greve Exp $
# mrisurf.c-cvs_version $Id: mrisurf.c,v 1.781.2.6 2016/12/27 16:47:14 zkaufman Exp $
# cmdline mris_anatomical_stats -th3 -mgz -cortex ../label/lh.cortex.label -f ../stats/lh.aparc.stats -b -a ../label/lh.aparc.annot -c ../label/aparc.annot.ctab miriad_197_HC_F_01_MR_1 lh white 
# sysname  Linux
# hostname ada
# machine  x86_64
# user     xzheng
# 
# SUBJECTS_DIR /home/span/acad/xzheng/freesurfer/subjects
# anatomy_type surface
# subjectname miriad_197_HC_F_01_MR_1
# hemi lh
# AnnotationFile ../label/lh.aparc.annot
# AnnotationFileTimeStamp 2020/01/09 18:02:59
# Measure Cortex, NumVert, Number of Vertices, 116493, unitless
# Measure Cortex, WhiteSurfArea, White Surface Total Area, 76958.6, mm^2
# Measure Cortex, MeanThickness, Mean Thickness, 2.42682, mm
# Measure BrainSeg, BrainSegVol, Brain Segmentation Volume, 1069425.000000, mm^3
# Measure BrainSegNotVent, BrainSegVolNotVent, Brain Segmentation Volume Without Ventricles, 1042921.000000, mm^3
# Measure BrainSegNotVentSurf, BrainSegVolNotVentSurf, Brain Segmentation Volume Without Ventricles from Surf, 1042505.584972, mm^3
# Measure Cortex, CortexVol Total cortical gray matter volume, 410863.862853, mm^3
# Measure SupraTentorial, SupraTentorialVol, Supratentorial volume, 946471.584972, mm^3
# Measure SupraTentorialNotVent, SupraTentorialVolNotVent, Supratentorial volume, 925272.584972, mm^3
# Measure EstimatedTotalIntraCranialVol, eTIV, Estimated Total Intracranial Volume, 1455559.040020, mm^3
# NTableCols 10
# TableCol  1 ColHeader StructName
# TableCol  1 FieldName Structure Name
# TableCol  1 Units     NA
# TableCol  2 ColHeader NumVert
# TableCol  2 FieldName Number of Vertices
# TableCol  2 Units     unitless
# TableCol  3 ColHeader SurfArea
# TableCol  3 FieldName Surface Area
# TableCol  3 Units     mm^2
# TableCol  4 ColHeader GrayVol
# TableCol  4 FieldName Gray Matter Volume
# TableCol  4 Units     mm^3
# TableCol  5 ColHeader ThickAvg 
# TableCol  5 FieldName Average Thickness
# TableCol  5 Units     mm
# TableCol  6 ColHeader ThickStd
# TableCol  6 FieldName Thickness StdDev
# TableCol  6 Units     mm 
# TableCol  7 ColHeader MeanCurv
# TableCol  7 FieldName Integrated Rectified Mean Curvature
# TableCol  7 Units     mm^-1
# TableCol  8 ColHeader GausCurv 
# TableCol  8 FieldName Integrated Rectified Gaussian Curvature
# TableCol  8 Units     mm^-2
# TableCol  9 ColHeader  FoldInd
# TableCol  9 FieldName  Folding Index 
# TableCol  9 Units      unitless 
# TableCol 10 ColHeader CurvInd
# TableCol 10 FieldName Intrinsic Curvature Index
# TableCol 10 Units     unitless
# ColHeaders StructName NumVert SurfArea GrayVol ThickAvg ThickStd MeanCurv GausCurv FoldInd CurvInd
bankssts                                 1260    916   2221  2.532 0.555     0.108     0.019        8     1.1
caudalanteriorcingulate                   806    563   1332  2.240 0.537     0.130     0.013       11     0.4
caudalmiddlefrontal                      3107   1960   4921  2.453 0.513     0.121     0.030       29     3.9
cuneus                                   1761   1097   1960  1.776 0.426     0.139     0.037       22     2.8
entorhinal                                506    364   1606  2.894 0.822     0.130     0.038        6     0.7
fusiform                                 3971   2816   8652  2.676 0.600     0.131     0.028       51     4.6
inferiorparietal                         6343   4191  10666  2.346 0.567     0.133     0.040       80    10.5
inferiortemporal                         4326   3023  10052  2.809 0.708     0.140     0.041       61     7.5
isthmuscingulate                         1376    936   2184  2.319 0.763     0.132     0.034       17     2.0
lateraloccipital                         7503   4680  10399  2.128 0.558     0.141     0.044      101    13.2
lateralorbitofrontal                     3284   2154   6292  2.789 0.765     0.125     0.031       37     4.0
lingual                                  4239   2772   5647  2.045 0.568     0.138     0.037       56     6.2
medialorbitofrontal                      2565   1689   4515  2.472 0.649     0.126     0.033       34     3.1
middletemporal                           4282   3112  11002  2.900 0.621     0.144     0.034       65     6.2
parahippocampal                           895    586   1518  2.391 0.594     0.087     0.014        5     0.4
paracentral                              2593   1595   3910  2.354 0.538     0.122     0.027       23     2.9
parsopercularis                          1820   1275   3736  2.538 0.468     0.127     0.031       18     2.2
parsorbitalis                             744    498   1652  2.533 0.704     0.133     0.041       10     1.1
parstriangularis                         1449    981   2784  2.377 0.521     0.129     0.034       16     2.0
pericalcarine                            1596   1071   1506  1.697 0.403     0.150     0.040       22     2.6
postcentral                              6058   3759   8279  2.079 0.615     0.108     0.026       50     6.6
posteriorcingulate                       1732   1176   3060  2.556 0.636     0.145     0.038       29     2.4
precentral                               7890   5018  10959  2.136 0.604     0.119     0.030       65    10.3
precuneus                                4615   3003   7035  2.237 0.609     0.124     0.030       45     5.7
rostralanteriorcingulate                  914    617   2144  2.811 0.974     0.129     0.036       13     1.3
rostralmiddlefrontal                     6529   4407  11710  2.410 0.644     0.142     0.041       91    10.9
superiorfrontal                         11500   7539  22022  2.676 0.653     0.124     0.036      126    17.4
superiorparietal                         8040   5044  11290  2.112 0.556     0.119     0.031       80    10.2
superiortemporal                         5403   3657  11766  2.759 0.617     0.101     0.023       48     5.1
supramarginal                            4701   3296   9512  2.558 0.579     0.143     0.036       58     6.9
frontalpole                               384    248    768  2.673 0.565     0.178     0.061        7     1.1
temporalpole                              495    412   2436  3.742 0.733     0.182     0.061        9     1.4
transversetemporal                        600    370    854  2.344 0.404     0.106     0.024        4     0.5
insula                                   3222   2141   6853  3.037 0.843     0.130     0.046       49     6.2
