# Supplementary material for: Computer assisted diagnosis of Alzheimer’s disease using statistical likelihood-ratio test
Source: PLoS One. 2023 Feb 17;18(2):e0279574. doi: 10.1371/journal.pone.0279574 (PMC9937475; doi:10.1371/journal.pone.0279574)
Supplement: S4 File — (ZIP) [file pone.0279574.s004.zip › HC_Results_MIRIAD/miriad_197_1/stats/lh.BA_exvivo.stats]

# Table of FreeSurfer cortical parcellation anatomical statistics 
# 
# CreationTime 2020/01/09-08:00:23-GMT
# generating_program mris_anatomical_stats
# cvs_version $Id: mris_anatomical_stats.c,v 1.79 2016/03/14 15:15:34 greve Exp $
# mrisurf.c-cvs_version $Id: mrisurf.c,v 1.781.2.6 2016/12/27 16:47:14 zkaufman Exp $
# cmdline mris_anatomical_stats -th3 -mgz -f ../stats/lh.BA_exvivo.stats -b -a ./lh.BA_exvivo.annot -c ./BA_exvivo.ctab miriad_197_HC_F_01_MR_1 lh white 
# sysname  Linux
# hostname ada
# machine  x86_64
# user     xzheng
# 
# SUBJECTS_DIR /home/span/acad/xzheng/freesurfer/subjects
# anatomy_type surface
# subjectname miriad_197_HC_F_01_MR_1
# hemi lh
# AnnotationFile ./lh.BA_exvivo.annot
# AnnotationFileTimeStamp 2020/01/09 19:00:16
# Measure Cortex, NumVert, Number of Vertices, 123877, unitless
# Measure Cortex, WhiteSurfArea, White Surface Total Area, 81896.6, mm^2
# Measure BrainSeg, BrainSegVol, Brain Segmentation Volume, 1069425.000000, mm^3
# Measure BrainSegNotVent, BrainSegVolNotVent, Brain Segmentation Volume Without Ventricles, 1042921.000000, mm^3
# Measure BrainSegNotVentSurf, BrainSegVolNotVentSurf, Brain Segmentation Volume Without Ventricles from Surf, 1042505.584972, mm^3
# Measure Cortex, CortexVol Total cortical gray matter volume, 410863.862853, mm^3
# Measure SupraTentorial, SupraTentorialVol, Supratentorial volume, 946471.584972, mm^3
# Measure SupraTentorialNotVent, SupraTentorialVolNotVent, Supratentorial volume, 925272.584972, mm^3
# Measure EstimatedTotalIntraCranialVol, eTIV, Estimated Total Intracranial Volume, 1455559.040020, mm^3
# NTableCols 10
# TableCol  1 ColHeader StructName
# TableCol  1 FieldName Structure Name
# TableCol  1 Units     NA
# TableCol  2 ColHeader NumVert
# TableCol  2 FieldName Number of Vertices
# TableCol  2 Units     unitless
# TableCol  3 ColHeader SurfArea
# TableCol  3 FieldName Surface Area
# TableCol  3 Units     mm^2
# TableCol  4 ColHeader GrayVol
# TableCol  4 FieldName Gray Matter Volume
# TableCol  4 Units     mm^3
# TableCol  5 ColHeader ThickAvg 
# TableCol  5 FieldName Average Thickness
# TableCol  5 Units     mm
# TableCol  6 ColHeader ThickStd
# TableCol  6 FieldName Thickness StdDev
# TableCol  6 Units     mm 
# TableCol  7 ColHeader MeanCurv
# TableCol  7 FieldName Integrated Rectified Mean Curvature
# TableCol  7 Units     mm^-1
# TableCol  8 ColHeader GausCurv 
# TableCol  8 FieldName Integrated Rectified Gaussian Curvature
# TableCol  8 Units     mm^-2
# TableCol  9 ColHeader  FoldInd
# TableCol  9 FieldName  Folding Index 
# TableCol  9 Units      unitless 
# TableCol 10 ColHeader CurvInd
# TableCol 10 FieldName Intrinsic Curvature Index
# TableCol 10 Units     unitless
# ColHeaders StructName NumVert SurfArea GrayVol ThickAvg ThickStd MeanCurv GausCurv FoldInd CurvInd
BA1_exvivo                               1177    632   1624  2.129 0.488     0.112     0.032       12     1.5
BA2_exvivo                               3572   2235   5161  2.254 0.582     0.107     0.023       25     3.6
BA3a_exvivo                              1067    788   1083  1.659 0.469     0.145     0.030       10     1.4
BA3b_exvivo                              2232   1441   2949  1.881 0.586     0.113     0.028       22     2.5
BA4a_exvivo                              2007   1185   2752  2.172 0.589     0.121     0.031       18     2.9
BA4p_exvivo                              1453    980   1746  1.924 0.570     0.114     0.025       10     1.7
BA6_exvivo                              10689   6563  18296  2.517 0.655     0.118     0.035      104    15.6
BA44_exvivo                              1886   1326   3510  2.416 0.507     0.131     0.033       19     2.4
BA45_exvivo                              2121   1442   4118  2.402 0.540     0.132     0.035       24     2.8
V1_exvivo                                2909   1904   2989  1.676 0.412     0.143     0.041       39     4.8
V2_exvivo                                7633   4722   9578  2.039 0.589     0.142     0.042      103    13.1
MT_exvivo                                2002   1349   3120  2.250 0.475     0.138     0.037       25     2.9
perirhinal_exvivo                         542    362   1585  2.877 0.688     0.114     0.034        6     0.7
entorhinal_exvivo                         518    379   1036  2.550 0.821     0.107     0.026        4     0.4
