# Supplementary material for: Computer assisted diagnosis of Alzheimer’s disease using statistical likelihood-ratio test
Source: PLoS One. 2023 Feb 17;18(2):e0279574. doi: 10.1371/journal.pone.0279574 (PMC9937475; doi:10.1371/journal.pone.0279574)
Supplement: S4 File — (ZIP) [file pone.0279574.s004.zip › HC_Results_MIRIAD/miriad_197_1/stats/lh.curv.stats]

Raw <mean> +- <std> (using 'lh.curv'):                -0.03624 +- 0.1921 
       Raw Min:                                       -7.05060 at vertex 93659   
       Raw Max:                                        1.39012 at vertex 54459   
       Raw Curvature Calculation Type:                discrete
       Raw Mean Vertex Separation (Whole Surface):     0.84311 +- 0.23187 mm
       Raw Total Surface Area:                     74389.20312 mm^2
       Raw Total Number of Vertices:                    123877
       Raw Average Vertex Area (Whole Surface):        0.60051 mm^2
       Raw Natural Surface Integral:               -1516.39636
       Raw Rectified Surface Integral:              9537.06445
       Raw Positive Surface Integral:               4010.33398
       Raw Negative Surface Integral:               5526.73047
       Raw Mean Natural Surface Integral:             -0.01224 across 123877 (100.00%) vertices
       Raw Mean Rectified Surface Integral:            0.07699 across 123877 (100.00%) vertices
       Raw Mean Positive Surface Integral:             0.06946 across 57735 (46.61%) vertices
       Raw Mean Negative Surface Integral:             0.08356 across 66142 (53.39%) vertices
       Raw AreaNorm Natural Surface Integral:         -0.02038 across 74389.554688 (100.00%) mm^2
       Raw AreaNorm Rectified Surface Integral:        0.12820 across 74389.554688 (100.00%) mm^2
       Raw AreaNorm Positive Surface Integral:         0.10912 across 36751.617188 (49.40%) mm^2
       Raw AreaNorm Negative Surface Integral:         0.14684 across 37637.296875 (50.60%) mm^2

Raw <mean> +- <std> (using 'lh.sulc'):                -0.00000 +- 5.4764 
       Raw Min:                                      -16.35959 at vertex 108856  
       Raw Max:                                       16.18451 at vertex 86096   
       Raw Curvature Calculation Type:                discrete
       Raw Mean Vertex Separation (Whole Surface):     0.84311 +- 0.23187 mm
       Raw Total Surface Area:                     74389.20312 mm^2
       Raw Total Number of Vertices:                    123877
       Raw Average Vertex Area (Whole Surface):        0.60051 mm^2
       Raw Natural Surface Integral:               24381.04492
       Raw Rectified Surface Integral:            330810.34375
       Raw Positive Surface Integral:             177595.70312
       Raw Negative Surface Integral:             153214.65625
       Raw Mean Natural Surface Integral:              0.19682 across 123877 (100.00%) vertices
       Raw Mean Rectified Surface Integral:            2.67047 across 123877 (100.00%) vertices
       Raw Mean Positive Surface Integral:             3.15754 across 56245 (45.40%) vertices
       Raw Mean Negative Surface Integral:             2.26542 across 67632 (54.60%) vertices
       Raw AreaNorm Natural Surface Integral:          0.32775 across 74389.554688 (100.00%) mm^2
       Raw AreaNorm Rectified Surface Integral:        4.44700 across 74389.554688 (100.00%) mm^2
       Raw AreaNorm Positive Surface Integral:         5.01400 across 35419.933594 (47.61%) mm^2
       Raw AreaNorm Negative Surface Integral:         3.93172 across 38968.859375 (52.39%) mm^2

K <mean> +- <std> (using 'lh.smoothwm'):               0.25457 +- 8.4924 mm^-2
         K Min:                                      -23.54370 at vertex 77069   
         K Max:                                     1894.93213 at vertex 89985   
         K Curvature Calculation Type:                discrete
         K Mean Vertex Separation (Whole Surface):     0.84311 +- 0.23187 mm
         K Total Surface Area:                     74389.20312 mm^2
         K Total Number of Vertices:                    123877
         K Average Vertex Area (Whole Surface):        0.60051 mm^2
         K Natural Surface Integral:                  12.56657
         K Rectified Surface Integral:              5388.09082
         K Positive Surface Integral:               2700.32886
         K Negative Surface Integral:               2687.76221
         K Mean Natural Surface Integral:              0.00010 across 123877 (100.00%) vertices
         K Mean Rectified Surface Integral:            0.04350 across 123877 (100.00%) vertices
         K Mean Positive Surface Integral:             0.05012 across 53879 (43.49%) vertices
         K Mean Negative Surface Integral:             0.03840 across 69998 (56.51%) vertices
         K AreaNorm Natural Surface Integral:          0.00017 across 74389.554688 (100.00%) mm^2
         K AreaNorm Rectified Surface Integral:        0.07243 across 74389.554688 (100.00%) mm^2
         K AreaNorm Positive Surface Integral:         0.11195 across 24120.275391 (32.42%) mm^2
         K AreaNorm Negative Surface Integral:         0.05347 across 50268.929688 (67.58%) mm^2

H <mean> +- <std> (using 'lh.smoothwm'):              -0.06191 +- 0.8873 mm^-1
         H Min:                                      -41.58953 at vertex 93659   
         H Max:                                       75.73938 at vertex 89985   
         H Curvature Calculation Type:                discrete
         H Mean Vertex Separation (Whole Surface):     0.84311 +- 0.23187 mm
         H Total Surface Area:                     74389.20312 mm^2
         H Total Number of Vertices:                    123877
         H Average Vertex Area (Whole Surface):        0.60051 mm^2
         H Natural Surface Integral:               -1515.28894
         H Rectified Surface Integral:             12855.98926
         H Positive Surface Integral:               5670.35010
         H Negative Surface Integral:               7185.63916
         H Mean Natural Surface Integral:             -0.01223 across 123877 (100.00%) vertices
         H Mean Rectified Surface Integral:            0.10378 across 123877 (100.00%) vertices
         H Mean Positive Surface Integral:             0.09348 across 60660 (48.97%) vertices
         H Mean Negative Surface Integral:             0.11367 across 63217 (51.03%) vertices
         H AreaNorm Natural Surface Integral:         -0.02037 across 74389.554688 (100.00%) mm^2
         H AreaNorm Rectified Surface Integral:        0.17282 across 74389.554688 (100.00%) mm^2
         H AreaNorm Positive Surface Integral:         0.14741 across 38467.167969 (51.71%) mm^2
         H AreaNorm Negative Surface Integral:         0.20004 across 35921.812500 (48.29%) mm^2

k1 <mean> +- <std> (using 'lh.smoothwm'):             -0.12501 +- 1.6026 mm^-1
        k1 Min:                                      -67.46440 at vertex 93659   
        k1 Max:                                      137.71939 at vertex 89985   
        k1 Curvature Calculation Type:                discrete
        k1 Mean Vertex Separation (Whole Surface):     0.84311 +- 0.23187 mm
        k1 Total Surface Area:                     74389.20312 mm^2
        k1 Total Number of Vertices:                    123877
        k1 Average Vertex Area (Whole Surface):        0.60051 mm^2
        k1 Natural Surface Integral:               -3742.52783
        k1 Rectified Surface Integral:             29285.83984
        k1 Positive Surface Integral:              12771.65625
        k1 Negative Surface Integral:              16514.18359
        k1 Mean Natural Surface Integral:             -0.03021 across 123877 (100.00%) vertices
        k1 Mean Rectified Surface Integral:            0.23641 across 123877 (100.00%) vertices
        k1 Mean Positive Surface Integral:             0.21054 across 60660 (48.97%) vertices
        k1 Mean Negative Surface Integral:             0.26123 across 63217 (51.03%) vertices
        k1 AreaNorm Natural Surface Integral:         -0.05031 across 74389.554688 (100.00%) mm^2
        k1 AreaNorm Rectified Surface Integral:        0.39368 across 74389.554688 (100.00%) mm^2
        k1 AreaNorm Positive Surface Integral:         0.33201 across 38467.167969 (51.71%) mm^2
        k1 AreaNorm Negative Surface Integral:         0.45973 across 35921.812500 (48.29%) mm^2

k2 <mean> +- <std> (using 'lh.smoothwm'):              0.00119 +- 0.2675 mm^-1
        k2 Min:                                      -15.71467 at vertex 93659   
        k2 Max:                                       16.56343 at vertex 52651   
        k2 Curvature Calculation Type:                discrete
        k2 Mean Vertex Separation (Whole Surface):     0.84311 +- 0.23187 mm
        k2 Total Surface Area:                     74389.20312 mm^2
        k2 Total Number of Vertices:                    123877
        k2 Average Vertex Area (Whole Surface):        0.60051 mm^2
        k2 Natural Surface Integral:                 711.95007
        k2 Rectified Surface Integral:              8115.27637
        k2 Positive Surface Integral:               4413.61328
        k2 Negative Surface Integral:               3701.66309
        k2 Mean Natural Surface Integral:              0.00575 across 123877 (100.00%) vertices
        k2 Mean Rectified Surface Integral:            0.06551 across 123877 (100.00%) vertices
        k2 Mean Positive Surface Integral:             0.06769 across 65204 (52.64%) vertices
        k2 Mean Negative Surface Integral:             0.06309 across 58673 (47.36%) vertices
        k2 AreaNorm Natural Surface Integral:          0.00957 across 74389.554688 (100.00%) mm^2
        k2 AreaNorm Rectified Surface Integral:        0.10909 across 74389.554688 (100.00%) mm^2
        k2 AreaNorm Positive Surface Integral:         0.11253 across 39221.757812 (52.73%) mm^2
        k2 AreaNorm Negative Surface Integral:         0.10526 across 35167.246094 (47.27%) mm^2

S <mean> +- <std> (using 'lh.smoothwm'):               2.14639 +- 65.8577 mm^-2
         S Min:                                        0.00000 at vertex 186     
         S Max:                                    15366.08691 at vertex 89985   
         S Curvature Calculation Type:                discrete
         S Mean Vertex Separation (Whole Surface):     0.84311 +- 0.23187 mm
         S Total Surface Area:                     74389.20312 mm^2
         S Total Number of Vertices:                    123877
         S Average Vertex Area (Whole Surface):        0.60051 mm^2
         S Natural Surface Integral:               29967.90430
         S Rectified Surface Integral:             29967.90430
         S Positive Surface Integral:              29967.90430
         S Negative Surface Integral:                  0.00000
         S Mean Natural Surface Integral:              0.24192 across 123877 (100.00%) vertices
         S Mean Rectified Surface Integral:            0.24192 across 123877 (100.00%) vertices
         S Mean Positive Surface Integral:             0.24192 across 123877 (100.00%) vertices
         S Mean Negative Surface Integral:             0.00000 across 0 (00.00%) vertices
         S AreaNorm Natural Surface Integral:          0.40285 across 74389.554688 (100.00%) mm^2
         S AreaNorm Rectified Surface Integral:        0.40285 across 74389.554688 (100.00%) mm^2
         S AreaNorm Positive Surface Integral:         0.40285 across 74389.554688 (100.00%) mm^2
         S AreaNorm Negative Surface Integral:         0.00000 across 0.000000 (00.00%) mm^2

C <mean> +- <std> (using 'lh.smoothwm'):               0.46838 +- 1.0528 mm^-2
         C Min:                                        0.00153 at vertex 92387   
         C Max:                                       97.86713 at vertex 89985   
         C Curvature Calculation Type:                discrete
         C Mean Vertex Separation (Whole Surface):     0.84311 +- 0.23187 mm
         C Total Surface Area:                     74389.20312 mm^2
         C Total Number of Vertices:                    123877
         C Average Vertex Area (Whole Surface):        0.60051 mm^2
         C Natural Surface Integral:               21934.49805
         C Rectified Surface Integral:             21934.49805
         C Positive Surface Integral:              21934.49805
         C Negative Surface Integral:                  0.00000
         C Mean Natural Surface Integral:              0.17707 across 123877 (100.00%) vertices
         C Mean Rectified Surface Integral:            0.17707 across 123877 (100.00%) vertices
         C Mean Positive Surface Integral:             0.17707 across 123877 (100.00%) vertices
         C Mean Negative Surface Integral:             0.00000 across 0 (00.00%) vertices
         C AreaNorm Natural Surface Integral:          0.29486 across 74389.554688 (100.00%) mm^2
         C AreaNorm Rectified Surface Integral:        0.29486 across 74389.554688 (100.00%) mm^2
         C AreaNorm Positive Surface Integral:         0.29486 across 74389.554688 (100.00%) mm^2
         C AreaNorm Negative Surface Integral:         0.00000 across 0.000000 (00.00%) mm^2

BE <mean> +- <std> (using 'lh.smoothwm'):              2.65549 +- 78.4559 mm^-2
        BE Min:                                        0.00000 at vertex 92387   
        BE Max:                                    19155.95117 at vertex 89985   
        BE Curvature Calculation Type:                discrete
        BE Mean Vertex Separation (Whole Surface):     0.84311 +- 0.23187 mm
        BE Total Surface Area:                     74389.20312 mm^2
        BE Total Number of Vertices:                    123877
        BE Average Vertex Area (Whole Surface):        0.60051 mm^2
        BE Natural Surface Integral:               29992.22070
        BE Rectified Surface Integral:             29992.22070
        BE Positive Surface Integral:              29992.22070
        BE Negative Surface Integral:                  0.00000
        BE Mean Natural Surface Integral:              0.24211 across 123877 (100.00%) vertices
        BE Mean Rectified Surface Integral:            0.24211 across 123877 (100.00%) vertices
        BE Mean Positive Surface Integral:             0.24211 across 123877 (100.00%) vertices
        BE Mean Negative Surface Integral:             0.00000 across 0 (00.00%) vertices
        BE AreaNorm Natural Surface Integral:          0.40318 across 74389.554688 (100.00%) mm^2
        BE AreaNorm Rectified Surface Integral:        0.40318 across 74389.554688 (100.00%) mm^2
        BE AreaNorm Positive Surface Integral:         0.40318 across 74389.554688 (100.00%) mm^2
        BE AreaNorm Negative Surface Integral:         0.00000 across 0.000000 (00.00%) mm^2

FI <mean> +- <std> (using 'lh.smoothwm'):              2.25511 +- 71.0723 mm^-2
        FI Min:                                        0.00000 at vertex 186     
        FI Max:                                    17071.69922 at vertex 89985   
        FI Curvature Calculation Type:                discrete
        FI Mean Vertex Separation (Whole Surface):     0.84311 +- 0.23187 mm
        FI Total Surface Area:                     74389.20312 mm^2
        FI Total Number of Vertices:                    123877
        FI Average Vertex Area (Whole Surface):        0.60051 mm^2
        FI Natural Surface Integral:               22766.50000
        FI Rectified Surface Integral:             22766.50000
        FI Positive Surface Integral:              22766.50000
        FI Negative Surface Integral:                  0.00000
        FI Mean Natural Surface Integral:              0.18378 across 123877 (100.00%) vertices
        FI Mean Rectified Surface Integral:            0.18378 across 123877 (100.00%) vertices
        FI Mean Positive Surface Integral:             0.18378 across 123877 (100.00%) vertices
        FI Mean Negative Surface Integral:             0.00000 across 0 (00.00%) vertices
        FI AreaNorm Natural Surface Integral:          0.30604 across 74389.554688 (100.00%) mm^2
        FI AreaNorm Rectified Surface Integral:        0.30604 across 74389.554688 (100.00%) mm^2
        FI AreaNorm Positive Surface Integral:         0.30604 across 74389.554688 (100.00%) mm^2
        FI AreaNorm Negative Surface Integral:         0.00000 across 0.000000 (00.00%) mm^2

curv -- calculation type:                                discrete
curv -- Folding Index (FI):                            1811.70056
curv -- Intrinsic Curvature Index - positive (ICIp):    214.88535
curv -- Intrinsic Curvature Index - negative (ICIn):    213.88531
curv -- Intrinsic Curvature Index - natural  (ICIt):      1.00002

Mean across 10 curvatures: 7.5580e-01 +- 1.0647e+00
