# Supplementary material for: Computer assisted diagnosis of Alzheimer’s disease using statistical likelihood-ratio test
Source: PLoS One. 2023 Feb 17;18(2):e0279574. doi: 10.1371/journal.pone.0279574 (PMC9937475; doi:10.1371/journal.pone.0279574)
Supplement: S4 File — (ZIP) [file pone.0279574.s004.zip › HC_Results_MIRIAD/miriad_197_1/stats/lh.w-g.pct.stats]

# Title Segmentation Statistics 
# 
# generating_program mri_segstats
# cvs_version $Id: mri_segstats.c,v 1.121 2016/05/31 17:27:11 greve Exp $
# cmdline mri_segstats --in /home/span/acad/xzheng/freesurfer/subjects/miriad_197_HC_F_01_MR_1/surf/lh.w-g.pct.mgh --annot miriad_197_HC_F_01_MR_1 lh aparc --sum /home/span/acad/xzheng/freesurfer/subjects/miriad_197_HC_F_01_MR_1/stats/lh.w-g.pct.stats --snr 
# sysname  Linux
# hostname ada
# machine  x86_64
# user     xzheng
# anatomy_type surface
# 
# SUBJECTS_DIR /home/span/acad/xzheng/freesurfer/subjects
# subjectname miriad_197_HC_F_01_MR_1
# Annot miriad_197_HC_F_01_MR_1 lh aparc
# ColorTable /tmp/mri_segstats.tmp.miriad_197_HC_F_01_MR_1.lh.206.ctab 
# ColorTableTimeStamp 2020/01/09 18:33:44 
# InVolFile  /home/span/acad/xzheng/freesurfer/subjects/miriad_197_HC_F_01_MR_1/surf/lh.w-g.pct.mgh 
# InVolFileTimeStamp  2020/01/09 18:33:42 
# InVolFrame 0 
# Only reporting non-empty segmentations
# VertexArea_mm2 0.661112 
# TableCol  1 ColHeader Index 
# TableCol  1 FieldName Index 
# TableCol  1 Units     NA 
# TableCol  2 ColHeader SegId 
# TableCol  2 FieldName Segmentation Id
# TableCol  2 Units     NA
# TableCol  3 ColHeader NVertices 
# TableCol  3 FieldName Number of Vertices
# TableCol  3 Units     unitless
# TableCol  4 ColHeader Area_mm2
# TableCol  4 FieldName Area
# TableCol  4 Units     mm^2
# TableCol  5 ColHeader StructName
# TableCol  5 FieldName Structure Name
# TableCol  5 Units     NA
# TableCol  6 ColHeader Mean 
# TableCol  6 FieldName Intensity Mean
# TableCol  6 Units     unknown
# TableCol  7 ColHeader StdDev
# TableCol  7 FieldName Itensity StdDev
# TableCol  7 Units     unknown
# TableCol  8 ColHeader Min
# TableCol  8 FieldName Intensity Min
# TableCol  8 Units     unknown
# TableCol  9 ColHeader Max
# TableCol  9 FieldName Intensity Max
# TableCol  9 Units     unknown
# TableCol 10 ColHeader Range
# TableCol 10 FieldName Intensity Range
# TableCol 10 Units     unknown
# TableCol 11 ColHeader SNR
# TableCol 11 FieldName Intensity SNR
# TableCol 11 Units     none
# NRows 35 
# NTableCols 11 
# ColHeaders  Index SegId NVertices Area_mm2 StructName Mean StdDev Min Max Range SNR  
  1 1000      7368     4927.9  unknown                            0.0463     1.0722     0.0000    35.7281    35.7281     0.0432 
  2 1001      1260      916.3  bankssts                          26.4878     7.4971     2.9253    59.0063    56.0810     3.5331 
  3 1002       806      563.3  caudalanteriorcingulate           34.5145     6.8037     0.0000    53.5480    53.5480     5.0729 
  4 1003      3107     1959.8  caudalmiddlefrontal               20.4301     7.0377    -4.2547    41.3053    45.5599     2.9029 
  5 1005      1761     1097.1  cuneus                            18.1242     7.1620    -8.9936    39.3749    48.3686     2.5306 
  6 1006       506      363.8  entorhinal                        27.1208     8.3311     5.2498    56.6506    51.4008     3.2553 
  7 1007      3971     2816.4  fusiform                          28.6719     7.1582    -1.2781    63.0174    64.2955     4.0055 
  8 1008      6343     4190.5  inferiorparietal                  21.8827     7.4760    -5.5722    47.5490    53.1212     2.9271 
  9 1009      4326     3023.2  inferiortemporal                  27.7580     8.7079   -20.7723    69.4776    90.2500     3.1877 
 10 1010      1376      935.6  isthmuscingulate                  23.5115     7.3568     3.2413    49.5266    46.2853     3.1959 
 11 1011      7503     4679.7  lateraloccipital                  20.2132     7.6719   -13.9217    51.6045    65.5262     2.6347 
 12 1012      3284     2154.4  lateralorbitofrontal              23.3798     7.8117    -8.6765    49.0014    57.6779     2.9929 
 13 1013      4239     2772.3  lingual                           22.0985     7.9033    -7.3887    52.5061    59.8948     2.7961 
 14 1014      2565     1689.1  medialorbitofrontal               22.7405    10.5834   -10.9672    70.4337    81.4008     2.1487 
 15 1015      4282     3112.5  middletemporal                    27.6541     7.6318     0.3714    59.4153    59.0440     3.6236 
 16 1016       895      586.2  parahippocampal                   27.7599     6.9771     3.6783    46.3971    42.7188     3.9787 
 17 1017      2593     1594.5  paracentral                       19.2529     8.1975     0.9301    45.5304    44.6004     2.3486 
 18 1018      1820     1275.3  parsopercularis                   22.5564     7.0280     3.4609    46.6620    43.2011     3.2095 
 19 1019       744      497.6  parsorbitalis                     19.7335     8.0043    -7.2595    50.0459    57.3054     2.4654 
 20 1020      1449      981.4  parstriangularis                  22.8756     6.5911    -0.1152    39.2921    39.4074     3.4707 
 21 1021      1596     1071.3  pericalcarine                     20.4294     7.3968    -4.7815    44.2144    48.9959     2.7619 
 22 1022      6058     3758.7  postcentral                       18.9773     6.7152    -1.0980    44.7185    45.8165     2.8260 
 23 1023      1732     1176.4  posteriorcingulate                26.3818     8.1565   -14.1011    49.1933    63.2944     3.2345 
 24 1024      7890     5017.8  precentral                        18.0161     7.4156    -3.8764    44.3774    48.2538     2.4295 
 25 1025      4615     3003.0  precuneus                         22.1019     7.3141   -15.3528    52.0478    67.4006     3.0218 
 26 1026       914      617.3  rostralanteriorcingulate          21.2545    15.8876   -63.5058    47.4203   110.9261     1.3378 
 27 1027      6529     4407.2  rostralmiddlefrontal              22.0775     7.7867    -7.5116    49.6528    57.1644     2.8353 
 28 1028     11500     7538.7  superiorfrontal                   22.4633     7.9388   -10.0624    50.5712    60.6336     2.8296 
 29 1029      8040     5044.2  superiorparietal                  19.5058     7.2567   -24.5466    47.9507    72.4973     2.6879 
 30 1030      5403     3657.3  superiortemporal                  26.6024     7.2534     2.3552    58.5176    56.1624     3.6676 
 31 1031      4701     3296.0  supramarginal                     22.6908     7.0977    -3.8833    46.8573    50.7406     3.1969 
 32 1032       384      248.3  frontalpole                       20.8958     7.7963     2.6299    44.1845    41.5546     2.6802 
 33 1033       495      412.2  temporalpole                      30.6963    12.3087   -21.1322    60.3941    81.5263     2.4939 
 34 1034       600      369.8  transversetemporal                20.2994     5.9198     5.0181    37.1044    32.0863     3.4291 
 35 1035      3222     2141.3  insula                            23.2690     8.1698   -18.5049    57.1770    75.6819     2.8482 
