# Supplementary material for: Computer assisted diagnosis of Alzheimer’s disease using statistical likelihood-ratio test
Source: PLoS One. 2023 Feb 17;18(2):e0279574. doi: 10.1371/journal.pone.0279574 (PMC9937475; doi:10.1371/journal.pone.0279574)
Supplement: S4 File — (ZIP) [file pone.0279574.s004.zip › HC_Results_MIRIAD/miriad_197_1/stats/rh.aparc.a2009s.stats]

# Table of FreeSurfer cortical parcellation anatomical statistics 
# 
# CreationTime 2020/01/09-07:32:04-GMT
# generating_program mris_anatomical_stats
# cvs_version $Id: mris_anatomical_stats.c,v 1.79 2016/03/14 15:15:34 greve Exp $
# mrisurf.c-cvs_version $Id: mrisurf.c,v 1.781.2.6 2016/12/27 16:47:14 zkaufman Exp $
# cmdline mris_anatomical_stats -th3 -mgz -cortex ../label/rh.cortex.label -f ../stats/rh.aparc.a2009s.stats -b -a ../label/rh.aparc.a2009s.annot -c ../label/aparc.annot.a2009s.ctab miriad_197_HC_F_01_MR_1 rh white 
# sysname  Linux
# hostname ada
# machine  x86_64
# user     xzheng
# 
# SUBJECTS_DIR /home/span/acad/xzheng/freesurfer/subjects
# anatomy_type surface
# subjectname miriad_197_HC_F_01_MR_1
# hemi rh
# AnnotationFile ../label/rh.aparc.a2009s.annot
# AnnotationFileTimeStamp 2020/01/09 18:31:30
# Measure Cortex, NumVert, Number of Vertices, 114852, unitless
# Measure Cortex, WhiteSurfArea, White Surface Total Area, 76485.7, mm^2
# Measure Cortex, MeanThickness, Mean Thickness, 2.42506, mm
# Measure BrainSeg, BrainSegVol, Brain Segmentation Volume, 1069425.000000, mm^3
# Measure BrainSegNotVent, BrainSegVolNotVent, Brain Segmentation Volume Without Ventricles, 1042921.000000, mm^3
# Measure BrainSegNotVentSurf, BrainSegVolNotVentSurf, Brain Segmentation Volume Without Ventricles from Surf, 1042505.584972, mm^3
# Measure Cortex, CortexVol Total cortical gray matter volume, 410863.862853, mm^3
# Measure SupraTentorial, SupraTentorialVol, Supratentorial volume, 946471.584972, mm^3
# Measure SupraTentorialNotVent, SupraTentorialVolNotVent, Supratentorial volume, 925272.584972, mm^3
# Measure EstimatedTotalIntraCranialVol, eTIV, Estimated Total Intracranial Volume, 1455559.040020, mm^3
# NTableCols 10
# TableCol  1 ColHeader StructName
# TableCol  1 FieldName Structure Name
# TableCol  1 Units     NA
# TableCol  2 ColHeader NumVert
# TableCol  2 FieldName Number of Vertices
# TableCol  2 Units     unitless
# TableCol  3 ColHeader SurfArea
# TableCol  3 FieldName Surface Area
# TableCol  3 Units     mm^2
# TableCol  4 ColHeader GrayVol
# TableCol  4 FieldName Gray Matter Volume
# TableCol  4 Units     mm^3
# TableCol  5 ColHeader ThickAvg 
# TableCol  5 FieldName Average Thickness
# TableCol  5 Units     mm
# TableCol  6 ColHeader ThickStd
# TableCol  6 FieldName Thickness StdDev
# TableCol  6 Units     mm 
# TableCol  7 ColHeader MeanCurv
# TableCol  7 FieldName Integrated Rectified Mean Curvature
# TableCol  7 Units     mm^-1
# TableCol  8 ColHeader GausCurv 
# TableCol  8 FieldName Integrated Rectified Gaussian Curvature
# TableCol  8 Units     mm^-2
# TableCol  9 ColHeader  FoldInd
# TableCol  9 FieldName  Folding Index 
# TableCol  9 Units      unitless 
# TableCol 10 ColHeader CurvInd
# TableCol 10 FieldName Intrinsic Curvature Index
# TableCol 10 Units     unitless
# ColHeaders StructName NumVert SurfArea GrayVol ThickAvg ThickStd MeanCurv GausCurv FoldInd CurvInd
G&S_frontomargin                          718    495   1311  2.463 0.562     0.144     0.043       11     1.2
G&S_occipital_inf                         815    575   1785  2.615 0.643     0.136     0.037        9     1.1
G&S_paracentral                          1571    930   2038  2.045 0.491     0.120     0.038       17     2.6
G&S_subcentral                           1053    746   2324  2.927 0.588     0.134     0.031       11     1.3
G&S_transv_frontopol                     1079    724   2577  2.779 0.607     0.149     0.051       18     2.1
G&S_cingul-Ant                           2585   1802   5027  2.619 0.729     0.139     0.033       36     3.8
G&S_cingul-Mid-Ant                       1373    972   2799  2.831 0.538     0.133     0.026       17     1.4
G&S_cingul-Mid-Post                      1420    997   2516  2.514 0.499     0.125     0.025       14     1.3
G_cingul-Post-dorsal                      547    353   1221  2.700 0.528     0.156     0.046       10     1.1
G_cingul-Post-ventral                     349    211    743  2.691 0.651     0.122     0.025        4     0.3
G_cuneus                                 2282   1419   2546  1.728 0.410     0.136     0.035       29     3.3
G_front_inf-Opercular                    1175    812   3012  2.961 0.401     0.154     0.038       17     1.8
G_front_inf-Orbital                       292    205    775  2.743 0.548     0.132     0.029        4     0.3
G_front_inf-Triangul                      734    507   1617  2.461 0.471     0.145     0.033       11     1.0
G_front_middle                           3054   2009   6948  2.662 0.576     0.152     0.041       47     5.2
G_front_sup                              6824   4223  14477  2.824 0.750     0.136     0.046       96    13.6
G_Ins_lg&S_cent_ins                       628    432   1640  3.281 0.812     0.132     0.034       11     0.8
G_insular_short                           719    480   2180  3.243 0.957     0.151     0.060       13     2.0
G_occipital_middle                       2127   1389   4540  2.461 0.708     0.143     0.045       29     4.1
G_occipital_sup                          1726   1004   2301  2.002 0.573     0.124     0.043       20     3.5
G_oc-temp_lat-fusifor                    1730   1198   4640  2.889 0.673     0.157     0.043       33     3.3
G_oc-temp_med-Lingual                    3140   1940   4391  2.003 0.554     0.138     0.040       45     5.1
G_oc-temp_med-Parahip                    1119    755   3431  3.141 0.734     0.131     0.033       15     1.4
G_orbital                                2435   1602   6063  2.879 0.671     0.147     0.048       50     4.8
G_pariet_inf-Angular                     3361   2313   7084  2.453 0.683     0.148     0.042       53     5.6
G_pariet_inf-Supramar                    1992   1400   4484  2.613 0.491     0.144     0.037       27     2.9
G_parietal_sup                           2036   1238   3173  2.099 0.507     0.117     0.033       22     2.8
G_postcentral                            1964   1117   2528  1.877 0.532     0.109     0.027       19     2.3
G_precentral                             3270   1858   5152  2.324 0.727     0.113     0.031       30     4.4
G_precuneus                              2409   1506   4640  2.382 0.529     0.137     0.038       36     3.5
G_rectus                                  815    519   1796  2.404 0.671     0.142     0.041       14     1.2
G_subcallosal                             633    389    693  1.670 1.372     0.106     0.041       10     0.8
G_temp_sup-G_T_transv                     431    277    798  2.425 0.303     0.098     0.018        2     0.3
G_temp_sup-Lateral                       1721   1136   4669  2.940 0.650     0.130     0.035       27     2.4
G_temp_sup-Plan_polar                     726    509   1687  3.017 0.811     0.098     0.026        5     0.9
G_temp_sup-Plan_tempo                     729    478   1243  2.412 0.570     0.101     0.023        6     0.6
G_temporal_inf                           2118   1513   6331  2.854 0.791     0.153     0.047       42     4.4
G_temporal_middle                        2692   2035   8334  3.030 0.715     0.163     0.048       54     5.4
Lat_Fis-ant-Horizont                      376    245    565  2.307 0.397     0.084     0.013        1     0.2
Lat_Fis-ant-Vertical                      261    190    452  2.673 0.436     0.095     0.015        1     0.1
Lat_Fis-post                             1130    769   1649  2.623 0.759     0.102     0.019        6     0.9
Pole_occipital                           3310   2008   4273  1.939 0.537     0.136     0.038       38     5.1
Pole_temporal                            1409   1055   5578  3.457 0.826     0.157     0.044       23     2.6
S_calcarine                              2137   1460   2149  1.719 0.584     0.134     0.029       27     2.5
S_central                                2812   2009   2790  1.632 0.402     0.115     0.024       17     2.9
S_cingul-Marginalis                      1274    884   1683  2.049 0.568     0.101     0.018        7     0.9
S_circular_insula_ant                     508    339    808  2.699 0.561     0.120     0.039        7     1.0
S_circular_insula_inf                    1184    786   1714  2.528 0.644     0.070     0.010        3     0.5
S_circular_insula_sup                    1316    921   2286  2.879 0.590     0.112     0.030        9     1.9
S_collat_transv_ant                       687    497   1164  2.413 0.521     0.091     0.012        3     0.3
S_collat_transv_post                      355    233    406  2.150 0.338     0.138     0.030        3     0.5
S_front_inf                              1500   1044   2280  2.218 0.533     0.121     0.025       13     1.5
S_front_middle                           1858   1267   2946  2.334 0.513     0.139     0.041       25     3.0
S_front_sup                              2218   1498   3455  2.461 0.568     0.102     0.022       13     2.0
S_interm_prim-Jensen                      130     91    175  2.025 0.380     0.119     0.021        1     0.1
S_intrapariet&P_trans                    3292   2144   4001  2.090 0.498     0.122     0.024       29     3.4
S_oc_middle&Lunatus                       620    428    660  1.879 0.334     0.129     0.024        6     0.6
S_oc_sup&transversal                     1567   1032   1862  2.100 0.470     0.132     0.029       17     1.9
S_occipital_ant                           559    395    764  2.165 0.434     0.132     0.032        5     0.6
S_oc-temp_lat                             987    701   1586  2.574 0.656     0.111     0.022        7     0.9
S_oc-temp_med&Lingual                    1799   1318   2712  2.374 0.427     0.111     0.018       12     1.3
S_orbital_lateral                         332    234    452  2.085 0.597     0.125     0.024        3     0.3
S_orbital_med-olfact                      555    418    819  2.155 0.786     0.109     0.015        4     0.3
S_orbital-H_Shaped                       1182    787   1998  2.696 0.577     0.119     0.023       11     1.1
S_parieto_occipital                      2147   1422   2614  2.071 0.528     0.112     0.020       15     1.9
S_pericallosal                           1226    750   1157  2.184 0.818     0.143     0.027       24     1.1
S_postcentral                            2036   1353   2408  2.026 0.501     0.116     0.025       17     2.1
S_precentral-inf-part                    1308    903   1994  2.506 0.542     0.122     0.027       10     1.5
S_precentral-sup-part                    1503    984   1761  2.037 0.500     0.114     0.023       11     1.5
S_suborbital                              223    149    392  2.816 0.684     0.121     0.025        2     0.1
S_subparietal                            1169    807   1588  2.165 0.565     0.135     0.033       13     1.4
S_temporal_inf                           1251    889   1753  2.324 0.474     0.106     0.016        7     0.9
S_temporal_sup                           6063   4283  10096  2.509 0.575     0.114     0.023       43     5.6
S_temporal_transverse                     176    122    206  2.234 0.359     0.158     0.024        3     0.2
