# Supplementary material for: Computer assisted diagnosis of Alzheimer’s disease using statistical likelihood-ratio test
Source: PLoS One. 2023 Feb 17;18(2):e0279574. doi: 10.1371/journal.pone.0279574 (PMC9937475; doi:10.1371/journal.pone.0279574)
Supplement: S4 File — (ZIP) [file pone.0279574.s004.zip › HC_Results_MIRIAD/miriad_197_1/stats/rh.aparc.DKTatlas.stats]

# Table of FreeSurfer cortical parcellation anatomical statistics 
# 
# CreationTime 2020/01/09-07:33:20-GMT
# generating_program mris_anatomical_stats
# cvs_version $Id: mris_anatomical_stats.c,v 1.79 2016/03/14 15:15:34 greve Exp $
# mrisurf.c-cvs_version $Id: mrisurf.c,v 1.781.2.6 2016/12/27 16:47:14 zkaufman Exp $
# cmdline mris_anatomical_stats -th3 -mgz -cortex ../label/rh.cortex.label -f ../stats/rh.aparc.DKTatlas.stats -b -a ../label/rh.aparc.DKTatlas.annot -c ../label/aparc.annot.DKTatlas.ctab miriad_197_HC_F_01_MR_1 rh white 
# sysname  Linux
# hostname ada
# machine  x86_64
# user     xzheng
# 
# SUBJECTS_DIR /home/span/acad/xzheng/freesurfer/subjects
# anatomy_type surface
# subjectname miriad_197_HC_F_01_MR_1
# hemi rh
# AnnotationFile ../label/rh.aparc.DKTatlas.annot
# AnnotationFileTimeStamp 2020/01/09 18:32:48
# Measure Cortex, NumVert, Number of Vertices, 114852, unitless
# Measure Cortex, WhiteSurfArea, White Surface Total Area, 76485.7, mm^2
# Measure Cortex, MeanThickness, Mean Thickness, 2.42506, mm
# Measure BrainSeg, BrainSegVol, Brain Segmentation Volume, 1069425.000000, mm^3
# Measure BrainSegNotVent, BrainSegVolNotVent, Brain Segmentation Volume Without Ventricles, 1042921.000000, mm^3
# Measure BrainSegNotVentSurf, BrainSegVolNotVentSurf, Brain Segmentation Volume Without Ventricles from Surf, 1042505.584972, mm^3
# Measure Cortex, CortexVol Total cortical gray matter volume, 410863.862853, mm^3
# Measure SupraTentorial, SupraTentorialVol, Supratentorial volume, 946471.584972, mm^3
# Measure SupraTentorialNotVent, SupraTentorialVolNotVent, Supratentorial volume, 925272.584972, mm^3
# Measure EstimatedTotalIntraCranialVol, eTIV, Estimated Total Intracranial Volume, 1455559.040020, mm^3
# NTableCols 10
# TableCol  1 ColHeader StructName
# TableCol  1 FieldName Structure Name
# TableCol  1 Units     NA
# TableCol  2 ColHeader NumVert
# TableCol  2 FieldName Number of Vertices
# TableCol  2 Units     unitless
# TableCol  3 ColHeader SurfArea
# TableCol  3 FieldName Surface Area
# TableCol  3 Units     mm^2
# TableCol  4 ColHeader GrayVol
# TableCol  4 FieldName Gray Matter Volume
# TableCol  4 Units     mm^3
# TableCol  5 ColHeader ThickAvg 
# TableCol  5 FieldName Average Thickness
# TableCol  5 Units     mm
# TableCol  6 ColHeader ThickStd
# TableCol  6 FieldName Thickness StdDev
# TableCol  6 Units     mm 
# TableCol  7 ColHeader MeanCurv
# TableCol  7 FieldName Integrated Rectified Mean Curvature
# TableCol  7 Units     mm^-1
# TableCol  8 ColHeader GausCurv 
# TableCol  8 FieldName Integrated Rectified Gaussian Curvature
# TableCol  8 Units     mm^-2
# TableCol  9 ColHeader  FoldInd
# TableCol  9 FieldName  Folding Index 
# TableCol  9 Units      unitless 
# TableCol 10 ColHeader CurvInd
# TableCol 10 FieldName Intrinsic Curvature Index
# TableCol 10 Units     unitless
# ColHeaders StructName NumVert SurfArea GrayVol ThickAvg ThickStd MeanCurv GausCurv FoldInd CurvInd
caudalanteriorcingulate                  1306    904   2539  2.510 0.755     0.154     0.026       26     1.3
caudalmiddlefrontal                      2774   1821   4496  2.407 0.516     0.124     0.029       27     3.1
cuneus                                   3032   1862   3431  1.841 0.433     0.127     0.032       33     4.1
entorhinal                                538    389   1891  3.295 0.707     0.141     0.037        8     0.8
fusiform                                 3194   2302   7173  2.701 0.633     0.135     0.032       43     4.4
inferiorparietal                         7859   5340  13928  2.381 0.629     0.134     0.034       91    10.6
inferiortemporal                         4325   3056  10507  2.709 0.776     0.133     0.035       60     6.6
isthmuscingulate                         1270    821   2127  2.502 0.688     0.136     0.037       17     1.7
lateraloccipital                         6500   4173   9884  2.125 0.603     0.139     0.041       79    11.4
lateralorbitofrontal                     3662   2428   7222  2.687 0.662     0.135     0.037       55     5.6
lingual                                  4786   3092   6443  2.004 0.533     0.138     0.035       62     7.1
medialorbitofrontal                      2172   1386   3686  2.178 0.989     0.126     0.039       33     3.0
middletemporal                           5505   4131  14010  2.882 0.689     0.144     0.037       77     8.5
parahippocampal                           904    596   1824  2.659 0.622     0.106     0.021        7     0.6
paracentral                              2820   1721   3847  2.228 0.600     0.116     0.030       25     3.7
parsopercularis                          1944   1369   4325  2.892 0.470     0.134     0.030       20     2.4
parsorbitalis                             767    522   1669  2.622 0.671     0.128     0.027        9     0.8
parstriangularis                         1841   1247   3371  2.386 0.531     0.123     0.026       20     1.9
pericalcarine                            1984   1297   1750  1.510 0.394     0.136     0.032       25     2.6
postcentral                              5727   3622   7594  1.969 0.655     0.112     0.027       51     6.4
posteriorcingulate                       1680   1124   3005  2.430 0.641     0.132     0.027       24     1.8
precentral                               7082   4510  10391  2.234 0.670     0.115     0.028       56     8.6
precuneus                                5462   3580   8492  2.218 0.572     0.125     0.030       61     6.2
rostralanteriorcingulate                 1240    832   2811  2.934 0.829     0.158     0.045       25     2.4
rostralmiddlefrontal                     4601   3149   9009  2.527 0.629     0.151     0.042       73     7.7
superiorfrontal                         11972   7904  23511  2.682 0.708     0.130     0.038      142    19.5
superiorparietal                         6137   3896   8441  2.089 0.512     0.116     0.027       56     7.1
superiortemporal                         6523   4432  14445  2.778 0.740     0.111     0.024       62     6.3
supramarginal                            4041   2794   7858  2.533 0.612     0.133     0.032       48     5.3
transversetemporal                        421    259    700  2.375 0.316     0.090     0.019        2     0.3
insula                                   2783   1925   6335  3.084 0.799     0.123     0.039       33     4.9
