# Supplementary material for: Computer assisted diagnosis of Alzheimer’s disease using statistical likelihood-ratio test
Source: PLoS One. 2023 Feb 17;18(2):e0279574. doi: 10.1371/journal.pone.0279574 (PMC9937475; doi:10.1371/journal.pone.0279574)
Supplement: S4 File — (ZIP) [file pone.0279574.s004.zip › HC_Results_MIRIAD/miriad_197_1/stats/rh.aparc.pial.stats]

# Table of FreeSurfer cortical parcellation anatomical statistics 
# 
# CreationTime 2020/01/09-07:30:34-GMT
# generating_program mris_anatomical_stats
# cvs_version $Id: mris_anatomical_stats.c,v 1.79 2016/03/14 15:15:34 greve Exp $
# mrisurf.c-cvs_version $Id: mrisurf.c,v 1.781.2.6 2016/12/27 16:47:14 zkaufman Exp $
# cmdline mris_anatomical_stats -th3 -mgz -cortex ../label/rh.cortex.label -f ../stats/rh.aparc.pial.stats -b -a ../label/rh.aparc.annot -c ../label/aparc.annot.ctab miriad_197_HC_F_01_MR_1 rh pial 
# sysname  Linux
# hostname ada
# machine  x86_64
# user     xzheng
# 
# SUBJECTS_DIR /home/span/acad/xzheng/freesurfer/subjects
# anatomy_type surface
# subjectname miriad_197_HC_F_01_MR_1
# hemi rh
# AnnotationFile ../label/rh.aparc.annot
# AnnotationFileTimeStamp 2020/01/09 18:03:13
# Measure Cortex, NumVert, Number of Vertices, 114818, unitless
# Measure Cortex, PialSurfArea, Pial Surface Total Area, 90706.1, mm^2
# Measure Cortex, MeanThickness, Mean Thickness, 2.42487, mm
# Measure BrainSeg, BrainSegVol, Brain Segmentation Volume, 1069425.000000, mm^3
# Measure BrainSegNotVent, BrainSegVolNotVent, Brain Segmentation Volume Without Ventricles, 1042921.000000, mm^3
# Measure BrainSegNotVentSurf, BrainSegVolNotVentSurf, Brain Segmentation Volume Without Ventricles from Surf, 1042505.584972, mm^3
# Measure Cortex, CortexVol Total cortical gray matter volume, 410863.862853, mm^3
# Measure SupraTentorial, SupraTentorialVol, Supratentorial volume, 946471.584972, mm^3
# Measure SupraTentorialNotVent, SupraTentorialVolNotVent, Supratentorial volume, 925272.584972, mm^3
# Measure EstimatedTotalIntraCranialVol, eTIV, Estimated Total Intracranial Volume, 1455559.040020, mm^3
# NTableCols 10
# TableCol  1 ColHeader StructName
# TableCol  1 FieldName Structure Name
# TableCol  1 Units     NA
# TableCol  2 ColHeader NumVert
# TableCol  2 FieldName Number of Vertices
# TableCol  2 Units     unitless
# TableCol  3 ColHeader SurfArea
# TableCol  3 FieldName Surface Area
# TableCol  3 Units     mm^2
# TableCol  4 ColHeader GrayVol
# TableCol  4 FieldName Gray Matter Volume
# TableCol  4 Units     mm^3
# TableCol  5 ColHeader ThickAvg 
# TableCol  5 FieldName Average Thickness
# TableCol  5 Units     mm
# TableCol  6 ColHeader ThickStd
# TableCol  6 FieldName Thickness StdDev
# TableCol  6 Units     mm 
# TableCol  7 ColHeader MeanCurv
# TableCol  7 FieldName Integrated Rectified Mean Curvature
# TableCol  7 Units     mm^-1
# TableCol  8 ColHeader GausCurv 
# TableCol  8 FieldName Integrated Rectified Gaussian Curvature
# TableCol  8 Units     mm^-2
# TableCol  9 ColHeader  FoldInd
# TableCol  9 FieldName  Folding Index 
# TableCol  9 Units      unitless 
# TableCol 10 ColHeader CurvInd
# TableCol 10 FieldName Intrinsic Curvature Index
# TableCol 10 Units     unitless
# ColHeaders StructName NumVert SurfArea GrayVol ThickAvg ThickStd MeanCurv GausCurv FoldInd CurvInd
bankssts                                 1366    911   2444  2.545 0.569     0.123     0.032       21     1.9
caudalanteriorcingulate                  1219   1021   2389  2.509 0.750     0.160     0.036       32     1.8
caudalmiddlefrontal                      2570   1807   4285  2.427 0.516     0.115     0.025       33     2.6
cuneus                                   2423   1635   2722  1.808 0.414     0.111     0.025       41     2.7
entorhinal                                546    697   1891  3.281 0.690     0.163     0.029        9     0.7
fusiform                                 3530   3422   8374  2.750 0.686     0.156     0.034       42     6.1
inferiorparietal                         7937   6364  14213  2.371 0.630     0.140     0.032      102    11.6
inferiortemporal                         4032   3891   9185  2.646 0.737     0.173     0.041       82     8.1
isthmuscingulate                         1317    962   2240  2.500 0.712     0.129     0.032       32     1.6
lateraloccipital                         6397   4910   9875  2.157 0.595     0.128     0.029       84     8.6
lateralorbitofrontal                     3262   2467   6286  2.695 0.647     0.133     0.032       43     4.7
lingual                                  4850   3583   6559  2.003 0.538     0.128     0.030       79     6.8
medialorbitofrontal                      2649   2208   4410  2.168 0.941     0.144     0.035      428     3.7
middletemporal                           4479   4704  11941  2.928 0.703     0.171     0.036       55     7.6
parahippocampal                           841    709   1715  2.665 0.634     0.128     0.029        9     1.1
paracentral                              2616   1635   3507  2.203 0.581     0.104     0.021       47     2.4
parsopercularis                          1715   1442   3943  2.943 0.438     0.128     0.027       17     2.1
parsorbitalis                             958   1036   2435  2.875 0.566     0.169     0.030       11     1.3
parstriangularis                         1825   1479   3297  2.404 0.525     0.143     0.030       23     2.3
pericalcarine                            2065   1180   1810  1.499 0.400     0.114     0.031       40     2.7
postcentral                              5203   3847   6817  1.950 0.650     0.111     0.021       38     4.7
posteriorcingulate                       1590   1272   2906  2.453 0.637     0.134     0.029       20     1.7
precentral                               7684   5136  10908  2.199 0.659     0.097     0.021       64     6.6
precuneus                                5344   3808   8228  2.215 0.556     0.123     0.027       60     6.2
rostralanteriorcingulate                  865    764   1967  3.090 0.834     0.191     0.057       19     2.6
rostralmiddlefrontal                     6596   5543  12581  2.478 0.612     0.163     0.041      101    12.6
superiorfrontal                          9716   7702  19689  2.761 0.699     0.134     0.032      128    14.2
superiorparietal                         7387   5108  10050  2.087 0.516     0.115     0.025       83     8.0
superiortemporal                         4996   4312  10558  2.716 0.646     0.130     0.024       41     5.7
supramarginal                            4266   3454   8233  2.518 0.623     0.137     0.029       47     5.4
frontalpole                               477    447    988  2.780 0.613     0.172     0.038        7     0.9
temporalpole                              582    867   2606  3.930 0.579     0.200     0.039        7     1.0
transversetemporal                        418    327    709  2.387 0.321     0.085     0.018        1     0.3
insula                                   3097   2055   6868  3.089 0.826     0.140     0.041       66     5.2
