# Supplementary material for: Computer assisted diagnosis of Alzheimer’s disease using statistical likelihood-ratio test
Source: PLoS One. 2023 Feb 17;18(2):e0279574. doi: 10.1371/journal.pone.0279574 (PMC9937475; doi:10.1371/journal.pone.0279574)
Supplement: S4 File — (ZIP) [file pone.0279574.s004.zip › HC_Results_MIRIAD/miriad_197_1/stats/rh.aparc.stats]

# Table of FreeSurfer cortical parcellation anatomical statistics 
# 
# CreationTime 2020/01/09-07:30:06-GMT
# generating_program mris_anatomical_stats
# cvs_version $Id: mris_anatomical_stats.c,v 1.79 2016/03/14 15:15:34 greve Exp $
# mrisurf.c-cvs_version $Id: mrisurf.c,v 1.781.2.6 2016/12/27 16:47:14 zkaufman Exp $
# cmdline mris_anatomical_stats -th3 -mgz -cortex ../label/rh.cortex.label -f ../stats/rh.aparc.stats -b -a ../label/rh.aparc.annot -c ../label/aparc.annot.ctab miriad_197_HC_F_01_MR_1 rh white 
# sysname  Linux
# hostname ada
# machine  x86_64
# user     xzheng
# 
# SUBJECTS_DIR /home/span/acad/xzheng/freesurfer/subjects
# anatomy_type surface
# subjectname miriad_197_HC_F_01_MR_1
# hemi rh
# AnnotationFile ../label/rh.aparc.annot
# AnnotationFileTimeStamp 2020/01/09 18:03:13
# Measure Cortex, NumVert, Number of Vertices, 114818, unitless
# Measure Cortex, WhiteSurfArea, White Surface Total Area, 76459.7, mm^2
# Measure Cortex, MeanThickness, Mean Thickness, 2.42487, mm
# Measure BrainSeg, BrainSegVol, Brain Segmentation Volume, 1069425.000000, mm^3
# Measure BrainSegNotVent, BrainSegVolNotVent, Brain Segmentation Volume Without Ventricles, 1042921.000000, mm^3
# Measure BrainSegNotVentSurf, BrainSegVolNotVentSurf, Brain Segmentation Volume Without Ventricles from Surf, 1042505.584972, mm^3
# Measure Cortex, CortexVol Total cortical gray matter volume, 410863.862853, mm^3
# Measure SupraTentorial, SupraTentorialVol, Supratentorial volume, 946471.584972, mm^3
# Measure SupraTentorialNotVent, SupraTentorialVolNotVent, Supratentorial volume, 925272.584972, mm^3
# Measure EstimatedTotalIntraCranialVol, eTIV, Estimated Total Intracranial Volume, 1455559.040020, mm^3
# NTableCols 10
# TableCol  1 ColHeader StructName
# TableCol  1 FieldName Structure Name
# TableCol  1 Units     NA
# TableCol  2 ColHeader NumVert
# TableCol  2 FieldName Number of Vertices
# TableCol  2 Units     unitless
# TableCol  3 ColHeader SurfArea
# TableCol  3 FieldName Surface Area
# TableCol  3 Units     mm^2
# TableCol  4 ColHeader GrayVol
# TableCol  4 FieldName Gray Matter Volume
# TableCol  4 Units     mm^3
# TableCol  5 ColHeader ThickAvg 
# TableCol  5 FieldName Average Thickness
# TableCol  5 Units     mm
# TableCol  6 ColHeader ThickStd
# TableCol  6 FieldName Thickness StdDev
# TableCol  6 Units     mm 
# TableCol  7 ColHeader MeanCurv
# TableCol  7 FieldName Integrated Rectified Mean Curvature
# TableCol  7 Units     mm^-1
# TableCol  8 ColHeader GausCurv 
# TableCol  8 FieldName Integrated Rectified Gaussian Curvature
# TableCol  8 Units     mm^-2
# TableCol  9 ColHeader  FoldInd
# TableCol  9 FieldName  Folding Index 
# TableCol  9 Units      unitless 
# TableCol 10 ColHeader CurvInd
# TableCol 10 FieldName Intrinsic Curvature Index
# TableCol 10 Units     unitless
# ColHeaders StructName NumVert SurfArea GrayVol ThickAvg ThickStd MeanCurv GausCurv FoldInd CurvInd
bankssts                                 1366   1005   2444  2.545 0.569     0.132     0.024       12     1.4
caudalanteriorcingulate                  1219    841   2389  2.509 0.750     0.156     0.026       25     1.3
caudalmiddlefrontal                      2570   1699   4285  2.427 0.516     0.122     0.029       23     2.9
cuneus                                   2423   1509   2722  1.808 0.414     0.134     0.033       29     3.4
entorhinal                                546    400   1891  3.281 0.690     0.138     0.036        7     0.8
fusiform                                 3530   2550   8374  2.750 0.686     0.139     0.035       50     5.3
inferiorparietal                         7937   5418  14213  2.371 0.630     0.133     0.033       91    10.6
inferiortemporal                         4032   2825   9185  2.646 0.737     0.131     0.033       54     5.9
isthmuscingulate                         1317    848   2240  2.500 0.712     0.138     0.037       18     1.8
lateraloccipital                         6397   4099   9875  2.157 0.595     0.137     0.040       77    10.8
lateralorbitofrontal                     3262   2165   6286  2.695 0.647     0.124     0.033       40     4.3
lingual                                  4850   3146   6559  2.003 0.538     0.138     0.036       63     7.3
medialorbitofrontal                      2649   1754   4410  2.168 0.941     0.122     0.033       36     3.1
middletemporal                           4479   3355  11941  2.928 0.703     0.143     0.039       66     7.4
parahippocampal                           841    554   1715  2.665 0.634     0.104     0.020        6     0.5
paracentral                              2616   1608   3507  2.203 0.581     0.117     0.031       24     3.5
parsopercularis                          1715   1201   3943  2.943 0.438     0.132     0.030       17     2.2
parsorbitalis                             958    680   2435  2.875 0.566     0.156     0.035       17     1.3
parstriangularis                         1825   1238   3297  2.404 0.525     0.119     0.024       18     1.6
pericalcarine                            2065   1340   1810  1.499 0.400     0.133     0.032       26     2.6
postcentral                              5203   3256   6817  1.950 0.650     0.110     0.026       46     5.7
posteriorcingulate                       1590   1069   2906  2.453 0.637     0.132     0.026       23     1.7
precentral                               7684   4890  10908  2.199 0.659     0.117     0.028       63     9.5
precuneus                                5344   3532   8228  2.215 0.556     0.125     0.030       57     6.1
rostralanteriorcingulate                  865    572   1967  3.090 0.834     0.165     0.047       19     1.7
rostralmiddlefrontal                     6596   4508  12581  2.478 0.612     0.148     0.041      102    11.2
superiorfrontal                          9716   6325  19689  2.761 0.699     0.128     0.038      114    15.9
superiorparietal                         7387   4645  10050  2.087 0.516     0.118     0.029       71     9.0
superiortemporal                         4996   3351  10558  2.716 0.646     0.105     0.023       45     4.7
supramarginal                            4266   2955   8233  2.518 0.623     0.134     0.032       51     5.5
frontalpole                               477    303    988  2.780 0.613     0.162     0.061       10     1.3
temporalpole                              582    443   2606  3.930 0.579     0.144     0.030        9     0.7
transversetemporal                        418    261    709  2.387 0.321     0.093     0.019        2     0.3
insula                                   3097   2114   6868  3.089 0.826     0.125     0.040       38     5.6
