# Supplementary material for: Computer assisted diagnosis of Alzheimer’s disease using statistical likelihood-ratio test
Source: PLoS One. 2023 Feb 17;18(2):e0279574. doi: 10.1371/journal.pone.0279574 (PMC9937475; doi:10.1371/journal.pone.0279574)
Supplement: S4 File — (ZIP) [file pone.0279574.s004.zip › HC_Results_MIRIAD/miriad_197_1/stats/rh.BA_exvivo.stats]

# Table of FreeSurfer cortical parcellation anatomical statistics 
# 
# CreationTime 2020/01/09-08:05:04-GMT
# generating_program mris_anatomical_stats
# cvs_version $Id: mris_anatomical_stats.c,v 1.79 2016/03/14 15:15:34 greve Exp $
# mrisurf.c-cvs_version $Id: mrisurf.c,v 1.781.2.6 2016/12/27 16:47:14 zkaufman Exp $
# cmdline mris_anatomical_stats -th3 -mgz -f ../stats/rh.BA_exvivo.stats -b -a ./rh.BA_exvivo.annot -c ./BA_exvivo.ctab miriad_197_HC_F_01_MR_1 rh white 
# sysname  Linux
# hostname ada
# machine  x86_64
# user     xzheng
# 
# SUBJECTS_DIR /home/span/acad/xzheng/freesurfer/subjects
# anatomy_type surface
# subjectname miriad_197_HC_F_01_MR_1
# hemi rh
# AnnotationFile ./rh.BA_exvivo.annot
# AnnotationFileTimeStamp 2020/01/09 19:04:56
# Measure Cortex, NumVert, Number of Vertices, 122379, unitless
# Measure Cortex, WhiteSurfArea, White Surface Total Area, 81560.2, mm^2
# Measure BrainSeg, BrainSegVol, Brain Segmentation Volume, 1069425.000000, mm^3
# Measure BrainSegNotVent, BrainSegVolNotVent, Brain Segmentation Volume Without Ventricles, 1042921.000000, mm^3
# Measure BrainSegNotVentSurf, BrainSegVolNotVentSurf, Brain Segmentation Volume Without Ventricles from Surf, 1042505.584972, mm^3
# Measure Cortex, CortexVol Total cortical gray matter volume, 410863.862853, mm^3
# Measure SupraTentorial, SupraTentorialVol, Supratentorial volume, 946471.584972, mm^3
# Measure SupraTentorialNotVent, SupraTentorialVolNotVent, Supratentorial volume, 925272.584972, mm^3
# Measure EstimatedTotalIntraCranialVol, eTIV, Estimated Total Intracranial Volume, 1455559.040020, mm^3
# NTableCols 10
# TableCol  1 ColHeader StructName
# TableCol  1 FieldName Structure Name
# TableCol  1 Units     NA
# TableCol  2 ColHeader NumVert
# TableCol  2 FieldName Number of Vertices
# TableCol  2 Units     unitless
# TableCol  3 ColHeader SurfArea
# TableCol  3 FieldName Surface Area
# TableCol  3 Units     mm^2
# TableCol  4 ColHeader GrayVol
# TableCol  4 FieldName Gray Matter Volume
# TableCol  4 Units     mm^3
# TableCol  5 ColHeader ThickAvg 
# TableCol  5 FieldName Average Thickness
# TableCol  5 Units     mm
# TableCol  6 ColHeader ThickStd
# TableCol  6 FieldName Thickness StdDev
# TableCol  6 Units     mm 
# TableCol  7 ColHeader MeanCurv
# TableCol  7 FieldName Integrated Rectified Mean Curvature
# TableCol  7 Units     mm^-1
# TableCol  8 ColHeader GausCurv 
# TableCol  8 FieldName Integrated Rectified Gaussian Curvature
# TableCol  8 Units     mm^-2
# TableCol  9 ColHeader  FoldInd
# TableCol  9 FieldName  Folding Index 
# TableCol  9 Units      unitless 
# TableCol 10 ColHeader CurvInd
# TableCol 10 FieldName Intrinsic Curvature Index
# TableCol 10 Units     unitless
# ColHeaders StructName NumVert SurfArea GrayVol ThickAvg ThickStd MeanCurv GausCurv FoldInd CurvInd
BA1_exvivo                                895    449   1297  2.142 0.528     0.113     0.035       10     1.4
BA2_exvivo                               2507   1619   3258  2.018 0.515     0.111     0.026       21     2.5
BA3a_exvivo                              1031    738    936  1.686 0.374     0.141     0.033        9     1.4
BA3b_exvivo                              1752   1131   1901  1.558 0.443     0.108     0.025       15     2.0
BA4a_exvivo                              1763   1072   2352  2.122 0.606     0.118     0.034       15     2.8
BA4p_exvivo                              1267    869   1443  1.782 0.442     0.106     0.022        7     1.3
BA6_exvivo                               8720   5311  14630  2.520 0.734     0.123     0.037       95    13.9
BA44_exvivo                              2915   2038   5629  2.693 0.584     0.125     0.027       26     3.2
BA45_exvivo                              3206   2197   6500  2.482 0.582     0.134     0.029       39     3.9
V1_exvivo                                3717   2338   3958  1.635 0.483     0.136     0.033       48     5.3
V2_exvivo                                7964   5032   9820  1.922 0.506     0.137     0.039      102    13.2
MT_exvivo                                1786   1225   3117  2.306 0.526     0.137     0.034       20     2.6
perirhinal_exvivo                         496    345   1663  3.276 0.523     0.110     0.027        3     0.5
entorhinal_exvivo                         301    222    714  2.991 0.572     0.115     0.018        2     0.2
