# Supplementary material for: Computer assisted diagnosis of Alzheimer’s disease using statistical likelihood-ratio test
Source: PLoS One. 2023 Feb 17;18(2):e0279574. doi: 10.1371/journal.pone.0279574 (PMC9937475; doi:10.1371/journal.pone.0279574)
Supplement: S4 File — (ZIP) [file pone.0279574.s004.zip › HC_Results_MIRIAD/miriad_197_1/stats/rh.curv.stats]

Raw <mean> +- <std> (using 'rh.curv'):                -0.03437 +- 0.1837 
       Raw Min:                                       -4.01275 at vertex 79920   
       Raw Max:                                        1.41392 at vertex 55042   
       Raw Curvature Calculation Type:                discrete
       Raw Mean Vertex Separation (Whole Surface):     0.84739 +- 0.23069 mm
       Raw Total Surface Area:                     74080.11719 mm^2
       Raw Total Number of Vertices:                    122379
       Raw Average Vertex Area (Whole Surface):        0.60533 mm^2
       Raw Natural Surface Integral:               -1502.74072
       Raw Rectified Surface Integral:              9567.34180
       Raw Positive Surface Integral:               4032.30054
       Raw Negative Surface Integral:               5535.04150
       Raw Mean Natural Surface Integral:             -0.01228 across 122379 (100.00%) vertices
       Raw Mean Rectified Surface Integral:            0.07818 across 122379 (100.00%) vertices
       Raw Mean Positive Surface Integral:             0.07073 across 57012 (46.59%) vertices
       Raw Mean Negative Surface Integral:             0.08468 across 65367 (53.41%) vertices
       Raw AreaNorm Natural Surface Integral:         -0.02029 across 74080.406250 (100.00%) mm^2
       Raw AreaNorm Rectified Surface Integral:        0.12915 across 74080.406250 (100.00%) mm^2
       Raw AreaNorm Positive Surface Integral:         0.11072 across 36418.437500 (49.16%) mm^2
       Raw AreaNorm Negative Surface Integral:         0.14697 across 37661.363281 (50.84%) mm^2

Raw <mean> +- <std> (using 'rh.sulc'):                 0.00000 +- 5.5587 
       Raw Min:                                      -14.29986 at vertex 107504  
       Raw Max:                                       17.96605 at vertex 55998   
       Raw Curvature Calculation Type:                discrete
       Raw Mean Vertex Separation (Whole Surface):     0.84739 +- 0.23069 mm
       Raw Total Surface Area:                     74080.11719 mm^2
       Raw Total Number of Vertices:                    122379
       Raw Average Vertex Area (Whole Surface):        0.60533 mm^2
       Raw Natural Surface Integral:               19987.83984
       Raw Rectified Surface Integral:            333500.87500
       Raw Positive Surface Integral:             176744.35938
       Raw Negative Surface Integral:             156756.51562
       Raw Mean Natural Surface Integral:              0.16333 across 122379 (100.00%) vertices
       Raw Mean Rectified Surface Integral:            2.72515 across 122379 (100.00%) vertices
       Raw Mean Positive Surface Integral:             3.14207 across 56251 (45.96%) vertices
       Raw Mean Negative Surface Integral:             2.37050 across 66128 (54.04%) vertices
       Raw AreaNorm Natural Surface Integral:          0.26981 across 74080.406250 (100.00%) mm^2
       Raw AreaNorm Rectified Surface Integral:        4.50188 across 74080.406250 (100.00%) mm^2
       Raw AreaNorm Positive Surface Integral:         4.98509 across 35454.609375 (47.86%) mm^2
       Raw AreaNorm Negative Surface Integral:         4.05840 across 38625.156250 (52.14%) mm^2

K <mean> +- <std> (using 'rh.smoothwm'):               0.22487 +- 5.6189 mm^-2
         K Min:                                      -31.91124 at vertex 95265   
         K Max:                                      874.02264 at vertex 79920   
         K Curvature Calculation Type:                discrete
         K Mean Vertex Separation (Whole Surface):     0.84739 +- 0.23069 mm
         K Total Surface Area:                     74080.11719 mm^2
         K Total Number of Vertices:                    122379
         K Average Vertex Area (Whole Surface):        0.60533 mm^2
         K Natural Surface Integral:                  12.56635
         K Rectified Surface Integral:              5214.47363
         K Positive Surface Integral:               2613.52002
         K Negative Surface Integral:               2600.95386
         K Mean Natural Surface Integral:              0.00010 across 122379 (100.00%) vertices
         K Mean Rectified Surface Integral:            0.04261 across 122379 (100.00%) vertices
         K Mean Positive Surface Integral:             0.04883 across 53525 (43.74%) vertices
         K Mean Negative Surface Integral:             0.03777 across 68854 (56.26%) vertices
         K AreaNorm Natural Surface Integral:          0.00017 across 74080.406250 (100.00%) mm^2
         K AreaNorm Rectified Surface Integral:        0.07039 across 74080.406250 (100.00%) mm^2
         K AreaNorm Positive Surface Integral:         0.10745 across 24322.751953 (32.83%) mm^2
         K AreaNorm Negative Surface Integral:         0.05227 across 49757.203125 (67.17%) mm^2

H <mean> +- <std> (using 'rh.smoothwm'):              -0.06677 +- 0.8111 mm^-1
         H Min:                                      -35.13671 at vertex 79023   
         H Max:                                       35.43902 at vertex 55042   
         H Curvature Calculation Type:                discrete
         H Mean Vertex Separation (Whole Surface):     0.84739 +- 0.23069 mm
         H Total Surface Area:                     74080.11719 mm^2
         H Total Number of Vertices:                    122379
         H Average Vertex Area (Whole Surface):        0.60533 mm^2
         H Natural Surface Integral:               -1527.55762
         H Rectified Surface Integral:             12780.15723
         H Positive Surface Integral:               5626.29980
         H Negative Surface Integral:               7153.85742
         H Mean Natural Surface Integral:             -0.01248 across 122379 (100.00%) vertices
         H Mean Rectified Surface Integral:            0.10443 across 122379 (100.00%) vertices
         H Mean Positive Surface Integral:             0.09318 across 60378 (49.34%) vertices
         H Mean Negative Surface Integral:             0.11538 across 62001 (50.66%) vertices
         H AreaNorm Natural Surface Integral:         -0.02062 across 74080.406250 (100.00%) mm^2
         H AreaNorm Rectified Surface Integral:        0.17252 across 74080.406250 (100.00%) mm^2
         H AreaNorm Positive Surface Integral:         0.14621 across 38480.957031 (51.95%) mm^2
         H AreaNorm Negative Surface Integral:         0.20096 across 35598.968750 (48.05%) mm^2

k1 <mean> +- <std> (using 'rh.smoothwm'):             -0.13200 +- 1.4546 mm^-1
        k1 Min:                                      -65.51185 at vertex 79023   
        k1 Max:                                       58.30298 at vertex 55042   
        k1 Curvature Calculation Type:                discrete
        k1 Mean Vertex Separation (Whole Surface):     0.84739 +- 0.23069 mm
        k1 Total Surface Area:                     74080.11719 mm^2
        k1 Total Number of Vertices:                    122379
        k1 Average Vertex Area (Whole Surface):        0.60533 mm^2
        k1 Natural Surface Integral:               -3568.33032
        k1 Rectified Surface Integral:             28985.23633
        k1 Positive Surface Integral:              12708.45215
        k1 Negative Surface Integral:              16276.78320
        k1 Mean Natural Surface Integral:             -0.02916 across 122379 (100.00%) vertices
        k1 Mean Rectified Surface Integral:            0.23685 across 122379 (100.00%) vertices
        k1 Mean Positive Surface Integral:             0.21048 across 60378 (49.34%) vertices
        k1 Mean Negative Surface Integral:             0.26252 across 62001 (50.66%) vertices
        k1 AreaNorm Natural Surface Integral:         -0.04817 across 74080.406250 (100.00%) mm^2
        k1 AreaNorm Rectified Surface Integral:        0.39127 across 74080.406250 (100.00%) mm^2
        k1 AreaNorm Positive Surface Integral:         0.33025 across 38480.957031 (51.95%) mm^2
        k1 AreaNorm Negative Surface Integral:         0.45723 across 35598.968750 (48.05%) mm^2

k2 <mean> +- <std> (using 'rh.smoothwm'):             -0.00155 +- 0.2583 mm^-1
        k2 Min:                                      -16.44527 at vertex 79920   
        k2 Max:                                       12.57506 at vertex 55042   
        k2 Curvature Calculation Type:                discrete
        k2 Mean Vertex Separation (Whole Surface):     0.84739 +- 0.23069 mm
        k2 Total Surface Area:                     74080.11719 mm^2
        k2 Total Number of Vertices:                    122379
        k2 Average Vertex Area (Whole Surface):        0.60533 mm^2
        k2 Natural Surface Integral:                 513.21545
        k2 Rectified Surface Integral:              7928.44873
        k2 Positive Surface Integral:               4220.83203
        k2 Negative Surface Integral:               3707.61646
        k2 Mean Natural Surface Integral:              0.00419 across 122379 (100.00%) vertices
        k2 Mean Rectified Surface Integral:            0.06479 across 122379 (100.00%) vertices
        k2 Mean Positive Surface Integral:             0.06652 across 63449 (51.85%) vertices
        k2 Mean Negative Surface Integral:             0.06292 across 58930 (48.15%) vertices
        k2 AreaNorm Natural Surface Integral:          0.00693 across 74080.406250 (100.00%) mm^2
        k2 AreaNorm Rectified Surface Integral:        0.10702 across 74080.406250 (100.00%) mm^2
        k2 AreaNorm Positive Surface Integral:         0.11000 across 38371.964844 (51.80%) mm^2
        k2 AreaNorm Negative Surface Integral:         0.10383 across 35707.890625 (48.20%) mm^2

S <mean> +- <std> (using 'rh.smoothwm'):               1.75065 +- 28.4345 mm^-2
         S Min:                                        0.00000 at vertex 335     
         S Max:                                     3690.59497 at vertex 79023   
         S Curvature Calculation Type:                discrete
         S Mean Vertex Separation (Whole Surface):     0.84739 +- 0.23069 mm
         S Total Surface Area:                     74080.11719 mm^2
         S Total Number of Vertices:                    122379
         S Average Vertex Area (Whole Surface):        0.60533 mm^2
         S Natural Surface Integral:               29026.41992
         S Rectified Surface Integral:             29026.41992
         S Positive Surface Integral:              29026.41992
         S Negative Surface Integral:                  0.00000
         S Mean Natural Surface Integral:              0.23718 across 122379 (100.00%) vertices
         S Mean Rectified Surface Integral:            0.23718 across 122379 (100.00%) vertices
         S Mean Positive Surface Integral:             0.23718 across 122379 (100.00%) vertices
         S Mean Negative Surface Integral:             0.00000 across 0 (00.00%) vertices
         S AreaNorm Natural Surface Integral:          0.39182 across 74080.406250 (100.00%) mm^2
         S AreaNorm Rectified Surface Integral:        0.39182 across 74080.406250 (100.00%) mm^2
         S AreaNorm Positive Surface Integral:         0.39182 across 74080.406250 (100.00%) mm^2
         S AreaNorm Negative Surface Integral:         0.00000 across 0.000000 (00.00%) mm^2

C <mean> +- <std> (using 'rh.smoothwm'):               0.45731 +- 0.9439 mm^-2
         C Min:                                        0.00000 at vertex 110021  
         C Max:                                       46.44607 at vertex 79023   
         C Curvature Calculation Type:                discrete
         C Mean Vertex Separation (Whole Surface):     0.84739 +- 0.23069 mm
         C Total Surface Area:                     74080.11719 mm^2
         C Total Number of Vertices:                    122379
         C Average Vertex Area (Whole Surface):        0.60533 mm^2
         C Natural Surface Integral:               21689.11719
         C Rectified Surface Integral:             21689.11719
         C Positive Surface Integral:              21689.11719
         C Negative Surface Integral:                  0.00000
         C Mean Natural Surface Integral:              0.17723 across 122379 (100.00%) vertices
         C Mean Rectified Surface Integral:            0.17723 across 122379 (100.00%) vertices
         C Mean Positive Surface Integral:             0.17723 across 122379 (100.00%) vertices
         C Mean Negative Surface Integral:             0.00000 across 0 (00.00%) vertices
         C AreaNorm Natural Surface Integral:          0.29278 across 74080.406250 (100.00%) mm^2
         C AreaNorm Rectified Surface Integral:        0.29278 across 74080.406250 (100.00%) mm^2
         C AreaNorm Positive Surface Integral:         0.29278 across 74080.406250 (100.00%) mm^2
         C AreaNorm Negative Surface Integral:         0.00000 across 0.000000 (00.00%) mm^2

BE <mean> +- <std> (using 'rh.smoothwm'):              2.19998 +- 36.7841 mm^-2
        BE Min:                                        0.00000 at vertex 110021  
        BE Max:                                     4314.47510 at vertex 79023   
        BE Curvature Calculation Type:                discrete
        BE Mean Vertex Separation (Whole Surface):     0.84739 +- 0.23069 mm
        BE Total Surface Area:                     74080.11719 mm^2
        BE Total Number of Vertices:                    122379
        BE Average Vertex Area (Whole Surface):        0.60533 mm^2
        BE Natural Surface Integral:               29049.57031
        BE Rectified Surface Integral:             29049.57031
        BE Positive Surface Integral:              29049.57031
        BE Negative Surface Integral:                  0.00000
        BE Mean Natural Surface Integral:              0.23737 across 122379 (100.00%) vertices
        BE Mean Rectified Surface Integral:            0.23737 across 122379 (100.00%) vertices
        BE Mean Positive Surface Integral:             0.23737 across 122379 (100.00%) vertices
        BE Mean Negative Surface Integral:             0.00000 across 0 (00.00%) vertices
        BE AreaNorm Natural Surface Integral:          0.39214 across 74080.406250 (100.00%) mm^2
        BE AreaNorm Rectified Surface Integral:        0.39214 across 74080.406250 (100.00%) mm^2
        BE AreaNorm Positive Surface Integral:         0.39214 across 74080.406250 (100.00%) mm^2
        BE AreaNorm Negative Surface Integral:         0.00000 across 0.000000 (00.00%) mm^2

FI <mean> +- <std> (using 'rh.smoothwm'):              1.83709 +- 31.5983 mm^-2
        FI Min:                                        0.00000 at vertex 335     
        FI Max:                                     3979.86230 at vertex 79023   
        FI Curvature Calculation Type:                discrete
        FI Mean Vertex Separation (Whole Surface):     0.84739 +- 0.23069 mm
        FI Total Surface Area:                     74080.11719 mm^2
        FI Total Number of Vertices:                    122379
        FI Average Vertex Area (Whole Surface):        0.60533 mm^2
        FI Natural Surface Integral:               22051.29883
        FI Rectified Surface Integral:             22051.29883
        FI Positive Surface Integral:              22051.29883
        FI Negative Surface Integral:                  0.00000
        FI Mean Natural Surface Integral:              0.18019 across 122379 (100.00%) vertices
        FI Mean Rectified Surface Integral:            0.18019 across 122379 (100.00%) vertices
        FI Mean Positive Surface Integral:             0.18019 across 122379 (100.00%) vertices
        FI Mean Negative Surface Integral:             0.00000 across 0 (00.00%) vertices
        FI AreaNorm Natural Surface Integral:          0.29767 across 74080.406250 (100.00%) mm^2
        FI AreaNorm Rectified Surface Integral:        0.29767 across 74080.406250 (100.00%) mm^2
        FI AreaNorm Positive Surface Integral:         0.29767 across 74080.406250 (100.00%) mm^2
        FI AreaNorm Negative Surface Integral:         0.00000 across 0.000000 (00.00%) mm^2

curv -- calculation type:                                discrete
curv -- Folding Index (FI):                            1754.78662
curv -- Intrinsic Curvature Index - positive (ICIp):    207.97731
curv -- Intrinsic Curvature Index - negative (ICIn):    206.97733
curv -- Intrinsic Curvature Index - natural  (ICIt):      1.00000

Mean across 10 curvatures: 6.2352e-01 +- 8.7605e-01
