# Supplementary material for: Computer assisted diagnosis of Alzheimer’s disease using statistical likelihood-ratio test
Source: PLoS One. 2023 Feb 17;18(2):e0279574. doi: 10.1371/journal.pone.0279574 (PMC9937475; doi:10.1371/journal.pone.0279574)
Supplement: S4 File — (ZIP) [file pone.0279574.s004.zip › HC_Results_MIRIAD/miriad_197_1/stats/rh.w-g.pct.stats]

# Title Segmentation Statistics 
# 
# generating_program mri_segstats
# cvs_version $Id: mri_segstats.c,v 1.121 2016/05/31 17:27:11 greve Exp $
# cmdline mri_segstats --in /home/span/acad/xzheng/freesurfer/subjects/miriad_197_HC_F_01_MR_1/surf/rh.w-g.pct.mgh --annot miriad_197_HC_F_01_MR_1 rh aparc --sum /home/span/acad/xzheng/freesurfer/subjects/miriad_197_HC_F_01_MR_1/stats/rh.w-g.pct.stats --snr 
# sysname  Linux
# hostname ada
# machine  x86_64
# user     xzheng
# anatomy_type surface
# 
# SUBJECTS_DIR /home/span/acad/xzheng/freesurfer/subjects
# subjectname miriad_197_HC_F_01_MR_1
# Annot miriad_197_HC_F_01_MR_1 rh aparc
# ColorTable /tmp/mri_segstats.tmp.miriad_197_HC_F_01_MR_1.rh.39.ctab 
# ColorTableTimeStamp 2020/01/09 18:33:49 
# InVolFile  /home/span/acad/xzheng/freesurfer/subjects/miriad_197_HC_F_01_MR_1/surf/rh.w-g.pct.mgh 
# InVolFileTimeStamp  2020/01/09 18:33:48 
# InVolFrame 0 
# Only reporting non-empty segmentations
# VertexArea_mm2 0.666456 
# TableCol  1 ColHeader Index 
# TableCol  1 FieldName Index 
# TableCol  1 Units     NA 
# TableCol  2 ColHeader SegId 
# TableCol  2 FieldName Segmentation Id
# TableCol  2 Units     NA
# TableCol  3 ColHeader NVertices 
# TableCol  3 FieldName Number of Vertices
# TableCol  3 Units     unitless
# TableCol  4 ColHeader Area_mm2
# TableCol  4 FieldName Area
# TableCol  4 Units     mm^2
# TableCol  5 ColHeader StructName
# TableCol  5 FieldName Structure Name
# TableCol  5 Units     NA
# TableCol  6 ColHeader Mean 
# TableCol  6 FieldName Intensity Mean
# TableCol  6 Units     unknown
# TableCol  7 ColHeader StdDev
# TableCol  7 FieldName Itensity StdDev
# TableCol  7 Units     unknown
# TableCol  8 ColHeader Min
# TableCol  8 FieldName Intensity Min
# TableCol  8 Units     unknown
# TableCol  9 ColHeader Max
# TableCol  9 FieldName Intensity Max
# TableCol  9 Units     unknown
# TableCol 10 ColHeader Range
# TableCol 10 FieldName Intensity Range
# TableCol 10 Units     unknown
# TableCol 11 ColHeader SNR
# TableCol 11 FieldName Intensity SNR
# TableCol 11 Units     none
# NRows 35 
# NTableCols 11 
# ColHeaders  Index SegId NVertices Area_mm2 StructName Mean StdDev Min Max Range SNR  
  1 2000      7561     5101.0  unknown                            0.0883     1.4111     0.0000    34.5722    34.5722     0.0626 
  2 2001      1366     1004.8  bankssts                          25.3018     6.8782   -13.3553    49.7816    63.1369     3.6786 
  3 2002      1219      840.7  caudalanteriorcingulate           30.9308     8.1241     9.4330    51.4626    42.0296     3.8073 
  4 2003      2570     1698.8  caudalmiddlefrontal               21.7140     6.8464    -1.1938    42.0863    43.2800     3.1716 
  5 2005      2423     1509.3  cuneus                            19.3821     6.9004    -1.5156    52.7839    54.2995     2.8088 
  6 2006       546      399.7  entorhinal                        30.2746     7.9496     3.1597    49.2577    46.0980     3.8083 
  7 2007      3530     2550.5  fusiform                          27.1675     8.0500   -33.6079    52.6769    86.2848     3.3749 
  8 2008      7937     5418.4  inferiorparietal                  22.6057     7.5761    -1.6805    49.8856    51.5662     2.9838 
  9 2009      4032     2824.6  inferiortemporal                  28.2131     8.7080   -16.0349    58.5883    74.6231     3.2399 
 10 2010      1317      848.5  isthmuscingulate                  23.1603     7.5639     0.2307    48.3564    48.1257     3.0620 
 11 2011      6397     4099.3  lateraloccipital                  20.9114     7.5574    -5.6361    54.1737    59.8098     2.7670 
 12 2012      3262     2165.0  lateralorbitofrontal              23.7980     8.6123   -10.4655    53.1821    63.6476     2.7633 
 13 2013      4850     3146.3  lingual                           21.0112     7.4433    -6.4564    49.4084    55.8649     2.8228 
 14 2014      2649     1753.6  medialorbitofrontal               20.1659    12.4838  -101.0918    70.3363   171.4281     1.6154 
 15 2015      4479     3355.3  middletemporal                    28.7004     8.5410    -7.4489    56.0930    63.5420     3.3603 
 16 2016       841      554.5  parahippocampal                   28.1823     6.6163     2.1276    42.1525    40.0249     4.2595 
 17 2017      2616     1608.3  paracentral                       18.5971     7.5982    -2.0608    42.5109    44.5718     2.4476 
 18 2018      1715     1201.4  parsopercularis                   23.9739     6.7625     3.7409    45.1031    41.3623     3.5451 
 19 2019       958      679.9  parsorbitalis                     25.4146     7.5168     3.0691    48.7454    45.6764     3.3810 
 20 2020      1825     1238.2  parstriangularis                  24.3184     5.8710     7.1971    46.2073    39.0102     4.1421 
 21 2021      2065     1340.4  pericalcarine                     22.7773     7.9819   -13.1153    52.7695    65.8848     2.8536 
 22 2022      5203     3255.6  postcentral                       19.2887     6.5086    -6.6906    47.1511    53.8416     2.9636 
 23 2023      1590     1069.0  posteriorcingulate                28.1713     6.6130     1.6132    47.2220    45.6088     4.2600 
 24 2024      7684     4889.9  precentral                        18.7304     7.0349    -3.4812    43.8691    47.3503     2.6625 
 25 2025      5344     3532.3  precuneus                         22.0553     7.2140    -4.4267    46.3215    50.7481     3.0573 
 26 2026       865      572.4  rostralanteriorcingulate          24.2079     8.1211   -24.4133    43.5844    67.9977     2.9808 
 27 2027      6596     4507.6  rostralmiddlefrontal              23.5532     8.3307   -27.0528    54.8354    81.8882     2.8273 
 28 2028      9716     6324.7  superiorfrontal                   22.4424     8.3157   -10.2626    49.1108    59.3733     2.6988 
 29 2029      7387     4644.9  superiorparietal                  20.6419     8.0451    -3.5659    49.7255    53.2914     2.5658 
 30 2030      4996     3350.8  superiortemporal                  26.6642     8.1926    -1.4994    53.4931    54.9925     3.2547 
 31 2031      4266     2954.9  supramarginal                     23.0368     6.8913    -7.3199    46.2901    53.6100     3.3429 
 32 2032       477      302.7  frontalpole                       21.6336     9.9704    -1.7531    48.5775    50.3306     2.1698 
 33 2033       582      442.9  temporalpole                      30.7668     7.4813    12.0687    53.3019    41.2332     4.1125 
 34 2034       418      260.7  transversetemporal                16.0616     4.5343     3.8624    31.5601    27.6977     3.5422 
 35 2035      3097     2113.6  insula                            24.8522     8.0389    -0.9096    53.3672    54.2768     3.0915 
