# Supplementary material for: Computer assisted diagnosis of Alzheimer’s disease using statistical likelihood-ratio test
Source: PLoS One. 2023 Feb 17;18(2):e0279574. doi: 10.1371/journal.pone.0279574 (PMC9937475; doi:10.1371/journal.pone.0279574)
Supplement: S4 File — (ZIP) [file pone.0279574.s004.zip › HC_Results_MIRIAD/miriad_197_1/stats/wmparc.stats]

# Title Segmentation Statistics 
# 
# generating_program mri_segstats
# cvs_version $Id: mri_segstats.c,v 1.121 2016/05/31 17:27:11 greve Exp $
# cmdline mri_segstats --seg mri/wmparc.mgz --sum stats/wmparc.stats --pv mri/norm.mgz --excludeid 0 --brainmask mri/brainmask.mgz --in mri/norm.mgz --in-intensity-name norm --in-intensity-units MR --subject miriad_197_HC_F_01_MR_1 --surf-wm-vol --ctab /home/span/acad/xzheng/freesurfer/WMParcStatsLUT.txt --etiv 
# sysname  Linux
# hostname ada
# machine  x86_64
# user     xzheng
# anatomy_type volume
# 
# SUBJECTS_DIR /home/span/acad/xzheng/freesurfer/subjects
# subjectname miriad_197_HC_F_01_MR_1
# Measure VentricleChoroidVol, VentricleChoroidVol, Volume of ventricles and choroid plexus, 21199.000000, mm^3
# Measure lhCerebralWhiteMatter, lhCerebralWhiteMatterVol, Left hemisphere cerebral white matter volume, 229949.177268, mm^3
# Measure rhCerebralWhiteMatter, rhCerebralWhiteMatterVol, Right hemisphere cerebral white matter volume, 230204.544851, mm^3
# Measure CerebralWhiteMatter, CerebralWhiteMatterVol, Total cerebral white matter volume, 460153.722119, mm^3
# Measure Mask, MaskVol, Mask Volume, 1553551.000000, mm^3
# Measure EstimatedTotalIntraCranialVol, eTIV, Estimated Total Intracranial Volume, 1455559.040020, mm^3
# SegVolFile mri/wmparc.mgz 
# SegVolFileTimeStamp  2020/01/09 18:49:22 
# ColorTable /home/span/acad/xzheng/freesurfer/WMParcStatsLUT.txt 
# ColorTableTimeStamp 2017/01/19 09:00:02 
# InVolFile  mri/norm.mgz 
# InVolFileTimeStamp  2020/01/09 10:38:27 
# InVolFrame 0 
# PVVolFile  mri/norm.mgz 
# PVVolFileTimeStamp  2020/01/09 10:38:27 
# ExcludeSegId 0 
# Only reporting non-empty segmentations
# VoxelVolume_mm3 1 
# TableCol  1 ColHeader Index 
# TableCol  1 FieldName Index 
# TableCol  1 Units     NA 
# TableCol  2 ColHeader SegId 
# TableCol  2 FieldName Segmentation Id
# TableCol  2 Units     NA
# TableCol  3 ColHeader NVoxels 
# TableCol  3 FieldName Number of Voxels
# TableCol  3 Units     unitless
# TableCol  4 ColHeader Volume_mm3
# TableCol  4 FieldName Volume
# TableCol  4 Units     mm^3
# TableCol  5 ColHeader StructName
# TableCol  5 FieldName Structure Name
# TableCol  5 Units     NA
# TableCol  6 ColHeader normMean 
# TableCol  6 FieldName Intensity normMean
# TableCol  6 Units     MR
# TableCol  7 ColHeader normStdDev
# TableCol  7 FieldName Itensity normStdDev
# TableCol  7 Units     MR
# TableCol  8 ColHeader normMin
# TableCol  8 FieldName Intensity normMin
# TableCol  8 Units     MR
# TableCol  9 ColHeader normMax
# TableCol  9 FieldName Intensity normMax
# TableCol  9 Units     MR
# TableCol 10 ColHeader normRange
# TableCol 10 FieldName Intensity normRange
# TableCol 10 Units     MR
# NRows 70 
# NTableCols 10 
# ColHeaders  Index SegId NVoxels Volume_mm3 StructName normMean normStdDev normMin normMax normRange  
  1 3001      3234     3190.5  wm-lh-bankssts                    98.4097     8.0062    71.0000   114.0000    43.0000 
  2 3002      2489     2471.1  wm-lh-caudalanteriorcingulate    102.6356     9.9656    38.0000   116.0000    78.0000 
  3 3003      6724     6601.2  wm-lh-caudalmiddlefrontal         96.6576     9.2661    67.0000   115.0000    48.0000 
  4 3005      2386     2368.4  wm-lh-cuneus                      98.1329     7.7210    77.0000   119.0000    42.0000 
  5 3006       692      754.7  wm-lh-entorhinal                  81.3757     7.6185    67.0000   108.0000    41.0000 
  6 3007      6044     6072.5  wm-lh-fusiform                    91.0382     8.6482    67.0000   111.0000    44.0000 
  7 3008     10019    10157.7  wm-lh-inferiorparietal            95.1943     9.3140    70.0000   120.0000    50.0000 
  8 3009      6579     6694.9  wm-lh-inferiortemporal            91.7655    10.3038    64.0000   115.0000    51.0000 
  9 3010      3735     3779.6  wm-lh-isthmuscingulate           102.5738     9.5145    35.0000   119.0000    84.0000 
 10 3011     10173    10304.8  wm-lh-lateraloccipital            89.7747     8.4997    67.0000   120.0000    53.0000 
 11 3012      6170     6146.5  wm-lh-lateralorbitofrontal        97.1259    10.0841    68.0000   119.0000    51.0000 
 12 3013      5707     5711.2  wm-lh-lingual                     91.3271     9.2140    24.0000   116.0000    92.0000 
 13 3014      3728     3705.3  wm-lh-medialorbitofrontal         95.8450    11.1164    60.0000   119.0000    59.0000 
 14 3015      5385     5550.6  wm-lh-middletemporal              90.2804    10.2883    61.0000   114.0000    53.0000 
 15 3016      1337     1430.0  wm-lh-parahippocampal             90.7666     7.3950    72.0000   110.0000    38.0000 
 16 3017      5007     4999.0  wm-lh-paracentral                 95.0493     9.9147    68.0000   117.0000    49.0000 
 17 3018      3274     3254.7  wm-lh-parsopercularis             95.8638     9.7889    72.0000   115.0000    43.0000 
 18 3019       835      858.2  wm-lh-parsorbitalis               88.1976     9.0980    71.0000   116.0000    45.0000 
 19 3020      2440     2434.6  wm-lh-parstriangularis            93.5713     9.3378    67.0000   113.0000    46.0000 
 20 3021      3259     3163.9  wm-lh-pericalcarine               91.3805    13.1015     7.0000   116.0000   109.0000 
 21 3022      7655     7888.8  wm-lh-postcentral                 92.8628     8.7799    70.0000   118.0000    48.0000 
 22 3023      4615     4573.6  wm-lh-posteriorcingulate         101.4026     8.8389    41.0000   118.0000    77.0000 
 23 3024     16860    16856.5  wm-lh-precentral                  92.8131     8.7721    65.0000   116.0000    51.0000 
 24 3025      7848     7834.3  wm-lh-precuneus                   99.6705     9.1745    48.0000   130.0000    82.0000 
 25 3026      2218     2183.4  wm-lh-rostralanteriorcingulate    96.7786    15.0724    26.0000   123.0000    97.0000 
 26 3027     10556    10560.9  wm-lh-rostralmiddlefrontal        95.8022    10.0167    68.0000   119.0000    51.0000 
 27 3028     21079    21088.3  wm-lh-superiorfrontal             94.3575     9.4168    67.0000   117.0000    50.0000 
 28 3029     12883    13135.1  wm-lh-superiorparietal            97.8979     8.8632    57.0000   123.0000    66.0000 
 29 3030      6603     6961.0  wm-lh-superiortemporal            94.0271     9.7383    66.0000   116.0000    50.0000 
 30 3031      8660     8679.4  wm-lh-supramarginal               96.8970    10.4807    68.0000   119.0000    51.0000 
 31 3032       328      307.6  wm-lh-frontalpole                 90.3902     6.4053    73.0000   106.0000    33.0000 
 32 3033       495      550.8  wm-lh-temporalpole                81.4727     7.4862    66.0000   103.0000    37.0000 
 33 3034       918      910.4  wm-lh-transversetemporal          99.1928     6.6422    78.0000   115.0000    37.0000 
 34 3035      9586     9536.1  wm-lh-insula                      96.0947    10.9569    57.0000   118.0000    61.0000 
 35 4001      3717     3635.5  wm-rh-bankssts                    96.1009     9.1987    62.0000   115.0000    53.0000 
 36 4002      2919     2841.0  wm-rh-caudalanteriorcingulate     98.9911    11.1597    35.0000   116.0000    81.0000 
 37 4003      5083     5030.5  wm-rh-caudalmiddlefrontal         95.1704     9.4267    69.0000   116.0000    47.0000 
 38 4005      3171     3245.1  wm-rh-cuneus                      98.6216     7.6280    75.0000   118.0000    43.0000 
 39 4006       905      965.2  wm-rh-entorhinal                  84.3956     7.4532    68.0000   103.0000    35.0000 
 40 4007      5078     5094.9  wm-rh-fusiform                    89.6955     9.0470    46.0000   109.0000    63.0000 
 41 4008     13209    13232.5  wm-rh-inferiorparietal            92.9139     9.5109    66.0000   119.0000    53.0000 
 42 4009      5990     6054.2  wm-rh-inferiortemporal            89.2563    10.2385    65.0000   115.0000    50.0000 
 43 4010      3089     3118.5  wm-rh-isthmuscingulate           101.9557     8.4524    37.0000   118.0000    81.0000 
 44 4011      9404     9490.7  wm-rh-lateraloccipital            90.7179     8.9392    65.0000   117.0000    52.0000 
 45 4012      6571     6478.7  wm-rh-lateralorbitofrontal        94.9749    10.9152    34.0000   120.0000    86.0000 
 46 4013      6366     6454.2  wm-rh-lingual                     91.8886     9.3743    17.0000   116.0000    99.0000 
 47 4014      3634     3578.4  wm-rh-medialorbitofrontal         94.8385    12.3197    33.0000   120.0000    87.0000 
 48 4015      6604     6792.8  wm-rh-middletemporal              89.9737    10.1693    62.0000   119.0000    57.0000 
 49 4016      1346     1436.1  wm-rh-parahippocampal             90.5661     7.3718    44.0000   109.0000    65.0000 
 50 4017      5743     5782.2  wm-rh-paracentral                 95.6753     9.3918    69.0000   114.0000    45.0000 
 51 4018      2968     2972.1  wm-rh-parsopercularis             94.5590     9.9122    69.0000   115.0000    46.0000 
 52 4019      1182     1195.3  wm-rh-parsorbitalis               88.9188     8.7588    69.0000   113.0000    44.0000 
 53 4020      3118     3119.6  wm-rh-parstriangularis            93.2935     9.1078    68.0000   112.0000    44.0000 
 54 4021      3612     3457.7  wm-rh-pericalcarine               89.5761    15.2783     4.0000   114.0000   110.0000 
 55 4022      6562     6743.3  wm-rh-postcentral                 90.3811     9.1446    66.0000   118.0000    52.0000 
 56 4023      4320     4297.9  wm-rh-posteriorcingulate         102.1419     8.3516    54.0000   118.0000    64.0000 
 57 4024     16702    16646.9  wm-rh-precentral                  91.5708     8.6555    65.0000   114.0000    49.0000 
 58 4025      9643     9667.7  wm-rh-precuneus                   98.7851     8.6851    47.0000   122.0000    75.0000 
 59 4026      1921     1862.6  wm-rh-rostralanteriorcingulate    99.1192     8.9952    56.0000   114.0000    58.0000 
 60 4027     11349    11207.6  wm-rh-rostralmiddlefrontal        95.1490     9.8142    67.0000   119.0000    52.0000 
 61 4028     17099    17147.5  wm-rh-superiorfrontal             94.3017     9.5474    66.0000   118.0000    52.0000 
 62 4029     11927    12079.3  wm-rh-superiorparietal            96.3566     8.6446    69.0000   119.0000    50.0000 
 63 4030      5929     6225.7  wm-rh-superiortemporal            91.8857     8.8240    65.0000   113.0000    48.0000 
 64 4031      7345     7340.5  wm-rh-supramarginal               94.5589    10.1228    69.0000   116.0000    47.0000 
 65 4032       500      496.3  wm-rh-frontalpole                 96.2000     8.2433    73.0000   118.0000    45.0000 
 66 4033       590      652.1  wm-rh-temporalpole                83.2881     7.6172    68.0000   103.0000    35.0000 
 67 4034       497      504.6  wm-rh-transversetemporal          95.2656     5.9475    80.0000   116.0000    36.0000 
 68 4035      9507     9531.6  wm-rh-insula                      96.1356    10.5451    35.0000   118.0000    83.0000 
 69 5001     29710    29637.8  Left-UnsegmentedWhiteMatter      101.3898    11.3206     9.0000   131.0000   122.0000 
 70 5002     30908    31030.4  Right-UnsegmentedWhiteMatter     101.4406    10.6259     8.0000   121.0000   113.0000 
