# Supplementary material for: Computer assisted diagnosis of Alzheimer’s disease using statistical likelihood-ratio test
Source: PLoS One. 2023 Feb 17;18(2):e0279574. doi: 10.1371/journal.pone.0279574 (PMC9937475; doi:10.1371/journal.pone.0279574)
Supplement: S4 File — (ZIP) [file pone.0279574.s004.zip › HC_Results_MIRIAD/miriad_199_1/stats/aseg.stats]

# Title Segmentation Statistics 
# 
# generating_program mri_segstats
# cvs_version $Id: mri_segstats.c,v 1.121 2016/05/31 17:27:11 greve Exp $
# cmdline mri_segstats --seg mri/aseg.mgz --sum stats/aseg.stats --pv mri/norm.mgz --empty --brainmask mri/brainmask.mgz --brain-vol-from-seg --excludeid 0 --excl-ctxgmwm --supratent --subcortgray --in mri/norm.mgz --in-intensity-name norm --in-intensity-units MR --etiv --surf-wm-vol --surf-ctx-vol --totalgray --euler --ctab /home/span/acad/xzheng/freesurfer/ASegStatsLUT.txt --subject miriad_199_HC_F_01_MR_1 
# sysname  Linux
# hostname ada
# machine  x86_64
# user     xzheng
# anatomy_type volume
# 
# SUBJECTS_DIR /home/span/acad/xzheng/freesurfer/subjects
# subjectname miriad_199_HC_F_01_MR_1
# Measure BrainSeg, BrainSegVol, Brain Segmentation Volume, 1092232.000000, mm^3
# Measure BrainSegNotVent, BrainSegVolNotVent, Brain Segmentation Volume Without Ventricles, 1056689.000000, mm^3
# Measure BrainSegNotVentSurf, BrainSegVolNotVentSurf, Brain Segmentation Volume Without Ventricles from Surf, 1056280.796845, mm^3
# Measure VentricleChoroidVol, VentricleChoroidVol, Volume of ventricles and choroid plexus, 31130.000000, mm^3
# Measure lhCortex, lhCortexVol, Left hemisphere cortical gray matter volume, 211981.751140, mm^3
# Measure rhCortex, rhCortexVol, Right hemisphere cortical gray matter volume, 211796.791418, mm^3
# Measure Cortex, CortexVol, Total cortical gray matter volume, 423778.542558, mm^3
# Measure lhCerebralWhiteMatter, lhCerebralWhiteMatterVol, Left hemisphere cerebral white matter volume, 226094.509352, mm^3
# Measure rhCerebralWhiteMatter, rhCerebralWhiteMatterVol, Right hemisphere cerebral white matter volume, 230676.744936, mm^3
# Measure CerebralWhiteMatter, CerebralWhiteMatterVol, Total cerebral white matter volume, 456771.254287, mm^3
# Measure SubCortGray, SubCortGrayVol, Subcortical gray matter volume, 46400.000000, mm^3
# Measure TotalGray, TotalGrayVol, Total gray matter volume, 574715.542558, mm^3
# Measure SupraTentorial, SupraTentorialVol, Supratentorial volume, 959149.796845, mm^3
# Measure SupraTentorialNotVent, SupraTentorialVolNotVent, Supratentorial volume, 928019.796845, mm^3
# Measure SupraTentorialNotVentVox, SupraTentorialVolNotVentVox, Supratentorial volume voxel count, 927195.000000, mm^3
# Measure Mask, MaskVol, Mask Volume, 1599274.000000, mm^3
# Measure BrainSegVol-to-eTIV, BrainSegVol-to-eTIV, Ratio of BrainSegVol to eTIV, 0.720683, unitless
# Measure MaskVol-to-eTIV, MaskVol-to-eTIV, Ratio of MaskVol to eTIV, 1.055242, unitless
# Measure lhSurfaceHoles, lhSurfaceHoles, Number of defect holes in lh surfaces prior to fixing, 21, unitless
# Measure rhSurfaceHoles, rhSurfaceHoles, Number of defect holes in rh surfaces prior to fixing, 27, unitless
# Measure SurfaceHoles, SurfaceHoles, Total number of defect holes in surfaces prior to fixing, 48, unitless
# Measure EstimatedTotalIntraCranialVol, eTIV, Estimated Total Intracranial Volume, 1515551.900229, mm^3
# SegVolFile mri/aseg.mgz 
# SegVolFileTimeStamp  2020/01/10 03:52:48 
# ColorTable /home/span/acad/xzheng/freesurfer/ASegStatsLUT.txt 
# ColorTableTimeStamp 2017/01/19 09:00:02 
# InVolFile  mri/norm.mgz 
# InVolFileTimeStamp  2020/01/09 19:42:12 
# InVolFrame 0 
# PVVolFile  mri/norm.mgz 
# PVVolFileTimeStamp  2020/01/09 19:42:12 
# Excluding Cortical Gray and White Matter
# ExcludeSegId 0 2 3 41 42 
# VoxelVolume_mm3 1 
# TableCol  1 ColHeader Index 
# TableCol  1 FieldName Index 
# TableCol  1 Units     NA 
# TableCol  2 ColHeader SegId 
# TableCol  2 FieldName Segmentation Id
# TableCol  2 Units     NA
# TableCol  3 ColHeader NVoxels 
# TableCol  3 FieldName Number of Voxels
# TableCol  3 Units     unitless
# TableCol  4 ColHeader Volume_mm3
# TableCol  4 FieldName Volume
# TableCol  4 Units     mm^3
# TableCol  5 ColHeader StructName
# TableCol  5 FieldName Structure Name
# TableCol  5 Units     NA
# TableCol  6 ColHeader normMean 
# TableCol  6 FieldName Intensity normMean
# TableCol  6 Units     MR
# TableCol  7 ColHeader normStdDev
# TableCol  7 FieldName Itensity normStdDev
# TableCol  7 Units     MR
# TableCol  8 ColHeader normMin
# TableCol  8 FieldName Intensity normMin
# TableCol  8 Units     MR
# TableCol  9 ColHeader normMax
# TableCol  9 FieldName Intensity normMax
# TableCol  9 Units     MR
# TableCol 10 ColHeader normRange
# TableCol 10 FieldName Intensity normRange
# TableCol 10 Units     MR
# NRows 45 
# NTableCols 10 
# ColHeaders  Index SegId NVoxels Volume_mm3 StructName normMean normStdDev normMin normMax normRange  
  1   4     13961    14124.9  Left-Lateral-Ventricle            22.1004    11.7247     2.0000    87.0000    85.0000 
  2   5       347      407.3  Left-Inf-Lat-Vent                 40.8357    15.4659     2.0000    77.0000    75.0000 
  3   7     12043    12929.5  Left-Cerebellum-White-Matter      86.2394     5.8645    40.0000   102.0000    62.0000 
  4   8     52345    52096.9  Left-Cerebellum-Cortex            62.5167    11.0717     8.0000    94.0000    86.0000 
  5  10      6342     6045.4  Left-Thalamus-Proper              86.4604     9.7911    29.0000   110.0000    81.0000 
  6  11      2618     2551.9  Left-Caudate                      78.3209     9.1858    39.0000   102.0000    63.0000 
  7  12      3612     3614.6  Left-Putamen                      86.1058     6.4170    62.0000   104.0000    42.0000 
  8  13      1634     1593.2  Left-Pallidum                    100.2681     4.5107    57.0000   112.0000    55.0000 
  9  14      1152     1156.2  3rd-Ventricle                     25.5069    15.5119     4.0000    72.0000    68.0000 
 10  15      2472     2595.6  4th-Ventricle                     23.8022    12.3723     1.0000    66.0000    65.0000 
 11  16     18979    19033.7  Brain-Stem                        83.1792    10.5332    17.0000   109.0000    92.0000 
 12  17      3665     3463.4  Left-Hippocampus                  68.6780     9.3153    13.0000   102.0000    89.0000 
 13  18      1379     1369.7  Left-Amygdala                     70.8600     6.1437    49.0000    90.0000    41.0000 
 14  24       788      762.9  CSF                               39.9937    14.0390     4.0000    85.0000    81.0000 
 15  26       283      275.0  Left-Accumbens-area               73.7421     5.3036    44.0000    85.0000    41.0000 
 16  28      3291     3109.7  Left-VentralDC                    90.6952    11.8245    33.0000   121.0000    88.0000 
 17  30         0        0.0  Left-vessel                        0.0000     0.0000     0.0000     0.0000     0.0000 
 18  31       750      705.2  Left-choroid-plexus               49.8640    11.5450    16.0000    83.0000    67.0000 
 19  43     14892    15126.9  Right-Lateral-Ventricle           20.1598    12.0435     0.0000    91.0000    91.0000 
 20  44       403      460.1  Right-Inf-Lat-Vent                42.8784    13.3688     6.0000    77.0000    71.0000 
 21  46     12738    13570.9  Right-Cerebellum-White-Matter     84.7002     6.1829    16.0000   104.0000    88.0000 
 22  47     51954    51645.2  Right-Cerebellum-Cortex           60.2710    11.7921     6.0000    94.0000    88.0000 
 23  49      6151     5899.7  Right-Thalamus-Proper             85.1023    10.2214    29.0000   105.0000    76.0000 
 24  50      2687     2615.6  Right-Caudate                     75.6684     9.5135    40.0000   101.0000    61.0000 
 25  51      3606     3631.3  Right-Putamen                     85.7102     6.5459    46.0000   106.0000    60.0000 
 26  52      1649     1640.2  Right-Pallidum                   100.2917     4.3564    82.0000   116.0000    34.0000 
 27  53      4259     4047.4  Right-Hippocampus                 70.1644     8.3571    30.0000   103.0000    73.0000 
 28  54      1536     1515.5  Right-Amygdala                    69.6198     7.4827    23.0000    88.0000    65.0000 
 29  58       317      303.1  Right-Accumbens-area              75.8517     5.4144    47.0000    87.0000    40.0000 
 30  60      3403     3234.0  Right-VentralDC                   91.5845    11.4307    43.0000   117.0000    74.0000 
 31  62        13       23.6  Right-vessel                      59.4615     6.0637    47.0000    66.0000    19.0000 
 32  63       777      682.1  Right-choroid-plexus              48.7323    12.3024    16.0000    79.0000    63.0000 
 33  72         1        1.0  5th-Ventricle                     33.0000     0.0000    33.0000    33.0000     0.0000 
 34  77      1372     1160.0  WM-hypointensities                68.1902    13.8458    21.0000   107.0000    86.0000 
 35  78         0        0.0  Left-WM-hypointensities            0.0000     0.0000     0.0000     0.0000     0.0000 
 36  79         0        0.0  Right-WM-hypointensities           0.0000     0.0000     0.0000     0.0000     0.0000 
 37  80         0        0.0  non-WM-hypointensities             0.0000     0.0000     0.0000     0.0000     0.0000 
 38  81         0        0.0  Left-non-WM-hypointensities        0.0000     0.0000     0.0000     0.0000     0.0000 
 39  82         0        0.0  Right-non-WM-hypointensities       0.0000     0.0000     0.0000     0.0000     0.0000 
 40  85       187      196.8  Optic-Chiasm                      79.7968    16.8434    16.0000   109.0000    93.0000 
 41 251      1132     1060.1  CC_Posterior                      95.5353    15.5552    28.0000   115.0000    87.0000 
 42 252       419      368.0  CC_Mid_Posterior                  90.6945    19.2906    23.0000   109.0000    86.0000 
 43 253       433      409.4  CC_Central                        94.0670    16.0470    41.0000   110.0000    69.0000 
 44 254       337      312.3  CC_Mid_Anterior                   92.2819    15.6580    40.0000   112.0000    72.0000 
 45 255       747      700.0  CC_Anterior                       96.6680    14.6170    38.0000   117.0000    79.0000 
