# Supplementary material for: Computer assisted diagnosis of Alzheimer’s disease using statistical likelihood-ratio test
Source: PLoS One. 2023 Feb 17;18(2):e0279574. doi: 10.1371/journal.pone.0279574 (PMC9937475; doi:10.1371/journal.pone.0279574)
Supplement: S4 File — (ZIP) [file pone.0279574.s004.zip › HC_Results_MIRIAD/miriad_199_1/stats/lh.aparc.a2009s.stats]

# Table of FreeSurfer cortical parcellation anatomical statistics 
# 
# CreationTime 2020/01/09-16:38:40-GMT
# generating_program mris_anatomical_stats
# cvs_version $Id: mris_anatomical_stats.c,v 1.79 2016/03/14 15:15:34 greve Exp $
# mrisurf.c-cvs_version $Id: mrisurf.c,v 1.781.2.6 2016/12/27 16:47:14 zkaufman Exp $
# cmdline mris_anatomical_stats -th3 -mgz -cortex ../label/lh.cortex.label -f ../stats/lh.aparc.a2009s.stats -b -a ../label/lh.aparc.a2009s.annot -c ../label/aparc.annot.a2009s.ctab miriad_199_HC_F_01_MR_1 lh white 
# sysname  Linux
# hostname ada
# machine  x86_64
# user     xzheng
# 
# SUBJECTS_DIR /home/span/acad/xzheng/freesurfer/subjects
# anatomy_type surface
# subjectname miriad_199_HC_F_01_MR_1
# hemi lh
# AnnotationFile ../label/lh.aparc.a2009s.annot
# AnnotationFileTimeStamp 2020/01/10 03:38:15
# Measure Cortex, NumVert, Number of Vertices, 116203, unitless
# Measure Cortex, WhiteSurfArea, White Surface Total Area, 76606, mm^2
# Measure Cortex, MeanThickness, Mean Thickness, 2.47541, mm
# Measure BrainSeg, BrainSegVol, Brain Segmentation Volume, 1092232.000000, mm^3
# Measure BrainSegNotVent, BrainSegVolNotVent, Brain Segmentation Volume Without Ventricles, 1056689.000000, mm^3
# Measure BrainSegNotVentSurf, BrainSegVolNotVentSurf, Brain Segmentation Volume Without Ventricles from Surf, 1056280.796845, mm^3
# Measure Cortex, CortexVol Total cortical gray matter volume, 423778.542558, mm^3
# Measure SupraTentorial, SupraTentorialVol, Supratentorial volume, 959149.796845, mm^3
# Measure SupraTentorialNotVent, SupraTentorialVolNotVent, Supratentorial volume, 928019.796845, mm^3
# Measure EstimatedTotalIntraCranialVol, eTIV, Estimated Total Intracranial Volume, 1515551.900229, mm^3
# NTableCols 10
# TableCol  1 ColHeader StructName
# TableCol  1 FieldName Structure Name
# TableCol  1 Units     NA
# TableCol  2 ColHeader NumVert
# TableCol  2 FieldName Number of Vertices
# TableCol  2 Units     unitless
# TableCol  3 ColHeader SurfArea
# TableCol  3 FieldName Surface Area
# TableCol  3 Units     mm^2
# TableCol  4 ColHeader GrayVol
# TableCol  4 FieldName Gray Matter Volume
# TableCol  4 Units     mm^3
# TableCol  5 ColHeader ThickAvg 
# TableCol  5 FieldName Average Thickness
# TableCol  5 Units     mm
# TableCol  6 ColHeader ThickStd
# TableCol  6 FieldName Thickness StdDev
# TableCol  6 Units     mm 
# TableCol  7 ColHeader MeanCurv
# TableCol  7 FieldName Integrated Rectified Mean Curvature
# TableCol  7 Units     mm^-1
# TableCol  8 ColHeader GausCurv 
# TableCol  8 FieldName Integrated Rectified Gaussian Curvature
# TableCol  8 Units     mm^-2
# TableCol  9 ColHeader  FoldInd
# TableCol  9 FieldName  Folding Index 
# TableCol  9 Units      unitless 
# TableCol 10 ColHeader CurvInd
# TableCol 10 FieldName Intrinsic Curvature Index
# TableCol 10 Units     unitless
# ColHeaders StructName NumVert SurfArea GrayVol ThickAvg ThickStd MeanCurv GausCurv FoldInd CurvInd
G&S_frontomargin                         1176    767   2060  2.453 0.488     0.143     0.036       17     1.8
G&S_occipital_inf                        1672   1059   3015  2.546 0.582     0.137     0.034       22     2.2
G&S_paracentral                          1946   1087   2955  2.267 0.662     0.103     0.026       17     2.2
G&S_subcentral                           1229    833   2610  2.777 0.514     0.147     0.041       15     1.9
G&S_transv_frontopol                      845    549   1719  2.392 0.596     0.160     0.040       18     1.3
G&S_cingul-Ant                           1791   1259   3790  2.894 0.690     0.129     0.028       20     2.0
G&S_cingul-Mid-Ant                        975    688   1783  2.616 0.532     0.109     0.018        7     0.7
G&S_cingul-Mid-Post                      1189    846   2018  2.409 0.471     0.118     0.022       10     1.1
G_cingul-Post-dorsal                      406    287   1037  2.828 0.426     0.135     0.025        5     0.4
G_cingul-Post-ventral                     349    208    514  2.394 0.775     0.104     0.019        4     0.2
G_cuneus                                 2165   1319   2517  1.760 0.506     0.139     0.030       30     2.9
G_front_inf-Opercular                     950    613   2089  2.708 0.404     0.124     0.032       12     1.1
G_front_inf-Orbital                       321    198    691  2.502 0.397     0.131     0.033        5     0.4
G_front_inf-Triangul                      936    609   2330  2.857 0.411     0.142     0.034       13     1.3
G_front_middle                           4760   3031  10376  2.654 0.629     0.134     0.033       61     6.3
G_front_sup                              7646   4619  17468  3.011 0.549     0.120     0.031       81     9.6
G_Ins_lg&S_cent_ins                       554    357   1353  3.483 0.640     0.131     0.041        7     0.8
G_insular_short                           625    417   2167  3.593 0.707     0.132     0.033        9     0.8
G_occipital_middle                       1771   1144   3792  2.579 0.468     0.136     0.035       23     2.2
G_occipital_sup                          1566    949   2318  2.055 0.482     0.131     0.037       20     2.4
G_oc-temp_lat-fusifor                    1980   1271   3977  2.620 0.532     0.150     0.034       34     2.8
G_oc-temp_med-Lingual                    2896   1729   3529  1.873 0.583     0.135     0.033       44     3.8
G_oc-temp_med-Parahip                    1365    864   3221  2.909 0.918     0.085     0.019        8     0.9
G_orbital                                2188   1454   5109  2.757 0.645     0.145     0.043       45     3.3
G_pariet_inf-Angular                     2423   1644   5173  2.631 0.539     0.143     0.033       36     3.4
G_pariet_inf-Supramar                    2391   1643   5393  2.599 0.539     0.143     0.036       32     3.4
G_parietal_sup                           2681   1693   4713  2.274 0.538     0.127     0.033       31     3.6
G_postcentral                            3283   1878   6125  2.438 0.687     0.115     0.031       32     4.2
G_precentral                             3398   1827   5850  2.613 0.592     0.105     0.038       36     4.9
G_precuneus                              2266   1481   4385  2.380 0.489     0.142     0.034       35     3.0
G_rectus                                  769    510   1647  2.418 0.559     0.139     0.042       19     1.1
G_subcallosal                             642    404    976  2.571 0.911     0.095     0.033        8     0.6
G_temp_sup-G_T_transv                     581    340    923  2.158 0.350     0.100     0.025        4     0.5
G_temp_sup-Lateral                       1656   1132   5367  3.144 0.700     0.147     0.036       29     2.4
G_temp_sup-Plan_polar                     708    491   1691  3.339 0.988     0.096     0.024        4     0.7
G_temp_sup-Plan_tempo                     756    539   1595  2.619 0.581     0.086     0.018        3     0.5
G_temporal_inf                           2121   1461   6373  3.099 0.669     0.149     0.043       40     3.7
G_temporal_middle                        2064   1421   5844  2.948 0.697     0.158     0.041       39     3.3
Lat_Fis-ant-Horizont                      189    125    241  2.128 0.338     0.103     0.018        1     0.1
Lat_Fis-ant-Vertical                      196    152    305  2.489 0.526     0.125     0.017        1     0.2
Lat_Fis-post                             1015    724   1305  2.203 0.415     0.118     0.024        6     1.0
Pole_occipital                           2080   1326   4807  2.594 0.928     0.154     0.052       37     4.6
Pole_temporal                            1320    997   5202  3.495 0.870     0.160     0.053       26     3.2
S_calcarine                              1996   1356   1913  1.687 0.529     0.130     0.031       21     2.5
S_central                                4576   3217   5184  1.808 0.550     0.120     0.026       35     5.5
S_cingul-Marginalis                       845    588   1233  2.068 0.443     0.098     0.014        5     0.5
S_circular_insula_ant                     403    270    574  2.526 0.540     0.092     0.018        2     0.3
S_circular_insula_inf                    1300    874   1805  2.445 0.542     0.088     0.015        6     0.8
S_circular_insula_sup                    1272    911   1822  2.436 0.373     0.106     0.020        6     1.1
S_collat_transv_ant                       713    520   1045  2.341 0.558     0.106     0.015        4     0.5
S_collat_transv_post                      419    265    483  2.207 0.636     0.149     0.038        6     0.6
S_front_inf                              1383    985   2115  2.301 0.433     0.094     0.014        7     0.9
S_front_middle                           1526   1081   2167  2.177 0.424     0.126     0.026       14     1.6
S_front_sup                              3322   2304   5805  2.543 0.596     0.109     0.022       22     2.9
S_interm_prim-Jensen                      236    172    372  2.433 0.609     0.134     0.025        2     0.3
S_intrapariet&P_trans                    2668   1835   3543  2.139 0.462     0.105     0.018       15     2.0
S_oc_middle&Lunatus                       784    570    973  2.022 0.402     0.117     0.021        6     0.7
S_oc_sup&transversal                     1376    943   1643  1.976 0.434     0.113     0.023       10     1.4
S_occipital_ant                           466    335    663  2.282 0.359     0.108     0.021        3     0.4
S_oc-temp_lat                             759    531   1048  2.350 0.399     0.109     0.021        4     0.6
S_oc-temp_med&Lingual                    2082   1458   2913  2.199 0.500     0.108     0.018       14     1.5
S_orbital_lateral                         391    272    458  2.037 0.308     0.097     0.012        2     0.2
S_orbital_med-olfact                      476    324    488  1.742 0.482     0.128     0.019        5     0.3
S_orbital-H_Shaped                       1430    981   2368  2.520 0.629     0.139     0.029       19     1.8
S_parieto_occipital                      1804   1216   2271  2.009 0.403     0.112     0.020       13     1.5
S_pericallosal                            884    549   1012  2.690 0.876     0.128     0.022       18     0.7
S_postcentral                            2408   1568   3228  2.213 0.586     0.114     0.022       19     2.1
S_precentral-inf-part                    1760   1209   2522  2.393 0.486     0.115     0.023       14     1.8
S_precentral-sup-part                    1394    913   1777  2.166 0.498     0.116     0.024       11     1.4
S_suborbital                              813    557   1326  2.524 0.580     0.129     0.031        9     1.0
S_subparietal                             876    624   1195  2.247 0.513     0.104     0.019        4     0.6
S_temporal_inf                           1094    804   1967  2.658 0.698     0.133     0.025        9     1.1
S_temporal_sup                           4303   3012   7114  2.513 0.535     0.120     0.027       34     4.7
S_temporal_transverse                     604    415    682  1.895 0.356     0.118     0.019        5     0.4
