# Supplementary material for: Computer assisted diagnosis of Alzheimer’s disease using statistical likelihood-ratio test
Source: PLoS One. 2023 Feb 17;18(2):e0279574. doi: 10.1371/journal.pone.0279574 (PMC9937475; doi:10.1371/journal.pone.0279574)
Supplement: S4 File — (ZIP) [file pone.0279574.s004.zip › HC_Results_MIRIAD/miriad_199_1/stats/lh.aparc.DKTatlas.stats]

# Table of FreeSurfer cortical parcellation anatomical statistics 
# 
# CreationTime 2020/01/09-16:40:03-GMT
# generating_program mris_anatomical_stats
# cvs_version $Id: mris_anatomical_stats.c,v 1.79 2016/03/14 15:15:34 greve Exp $
# mrisurf.c-cvs_version $Id: mrisurf.c,v 1.781.2.6 2016/12/27 16:47:14 zkaufman Exp $
# cmdline mris_anatomical_stats -th3 -mgz -cortex ../label/lh.cortex.label -f ../stats/lh.aparc.DKTatlas.stats -b -a ../label/lh.aparc.DKTatlas.annot -c ../label/aparc.annot.DKTatlas.ctab miriad_199_HC_F_01_MR_1 lh white 
# sysname  Linux
# hostname ada
# machine  x86_64
# user     xzheng
# 
# SUBJECTS_DIR /home/span/acad/xzheng/freesurfer/subjects
# anatomy_type surface
# subjectname miriad_199_HC_F_01_MR_1
# hemi lh
# AnnotationFile ../label/lh.aparc.DKTatlas.annot
# AnnotationFileTimeStamp 2020/01/10 03:39:40
# Measure Cortex, NumVert, Number of Vertices, 116203, unitless
# Measure Cortex, WhiteSurfArea, White Surface Total Area, 76606, mm^2
# Measure Cortex, MeanThickness, Mean Thickness, 2.47541, mm
# Measure BrainSeg, BrainSegVol, Brain Segmentation Volume, 1092232.000000, mm^3
# Measure BrainSegNotVent, BrainSegVolNotVent, Brain Segmentation Volume Without Ventricles, 1056689.000000, mm^3
# Measure BrainSegNotVentSurf, BrainSegVolNotVentSurf, Brain Segmentation Volume Without Ventricles from Surf, 1056280.796845, mm^3
# Measure Cortex, CortexVol Total cortical gray matter volume, 423778.542558, mm^3
# Measure SupraTentorial, SupraTentorialVol, Supratentorial volume, 959149.796845, mm^3
# Measure SupraTentorialNotVent, SupraTentorialVolNotVent, Supratentorial volume, 928019.796845, mm^3
# Measure EstimatedTotalIntraCranialVol, eTIV, Estimated Total Intracranial Volume, 1515551.900229, mm^3
# NTableCols 10
# TableCol  1 ColHeader StructName
# TableCol  1 FieldName Structure Name
# TableCol  1 Units     NA
# TableCol  2 ColHeader NumVert
# TableCol  2 FieldName Number of Vertices
# TableCol  2 Units     unitless
# TableCol  3 ColHeader SurfArea
# TableCol  3 FieldName Surface Area
# TableCol  3 Units     mm^2
# TableCol  4 ColHeader GrayVol
# TableCol  4 FieldName Gray Matter Volume
# TableCol  4 Units     mm^3
# TableCol  5 ColHeader ThickAvg 
# TableCol  5 FieldName Average Thickness
# TableCol  5 Units     mm
# TableCol  6 ColHeader ThickStd
# TableCol  6 FieldName Thickness StdDev
# TableCol  6 Units     mm 
# TableCol  7 ColHeader MeanCurv
# TableCol  7 FieldName Integrated Rectified Mean Curvature
# TableCol  7 Units     mm^-1
# TableCol  8 ColHeader GausCurv 
# TableCol  8 FieldName Integrated Rectified Gaussian Curvature
# TableCol  8 Units     mm^-2
# TableCol  9 ColHeader  FoldInd
# TableCol  9 FieldName  Folding Index 
# TableCol  9 Units      unitless 
# TableCol 10 ColHeader CurvInd
# TableCol 10 FieldName Intrinsic Curvature Index
# TableCol 10 Units     unitless
# ColHeaders StructName NumVert SurfArea GrayVol ThickAvg ThickStd MeanCurv GausCurv FoldInd CurvInd
caudalanteriorcingulate                  1391    944   2540  2.850 0.597     0.127     0.024       18     1.2
caudalmiddlefrontal                      4291   2729   7327  2.493 0.649     0.116     0.029       37     5.3
cuneus                                   2876   1803   3368  1.825 0.488     0.129     0.028       34     3.2
entorhinal                                472    322   1598  3.754 0.576     0.094     0.021        2     0.4
fusiform                                 4033   2715   7075  2.508 0.522     0.133     0.028       49     4.5
inferiorparietal                         5505   3778  10192  2.533 0.537     0.137     0.031       66     6.9
inferiortemporal                         3879   2748  10432  2.947 0.768     0.139     0.038       60     6.1
isthmuscingulate                         1239    788   1936  2.430 0.663     0.108     0.022       11     1.0
lateraloccipital                         6887   4500  12935  2.398 0.717     0.139     0.038       91    10.8
lateralorbitofrontal                     3937   2627   7484  2.602 0.684     0.141     0.039       67     5.9
lingual                                  4253   2666   5158  1.908 0.549     0.130     0.030       56     5.1
medialorbitofrontal                      1878   1270   3578  2.437 0.700     0.122     0.035       29     2.3
middletemporal                           4602   3260  10397  2.729 0.673     0.139     0.032       59     6.2
parahippocampal                          1129    714   1849  2.314 0.639     0.082     0.016        5     0.7
paracentral                              2662   1513   4359  2.573 0.666     0.091     0.022       18     2.3
parsopercularis                          1499   1017   2879  2.546 0.491     0.117     0.026       15     1.3
parsorbitalis                             798    516   1493  2.479 0.481     0.122     0.027        9     0.8
parstriangularis                         1689   1134   3231  2.609 0.491     0.125     0.027       17     1.9
pericalcarine                            1566   1025   1349  1.439 0.369     0.132     0.030       17     2.0
postcentral                              8011   5054  12688  2.191 0.708     0.113     0.027       68     8.9
posteriorcingulate                       1389    987   2334  2.397 0.592     0.135     0.023       20     1.3
precentral                               8862   5472  13715  2.404 0.641     0.116     0.032       82    11.8
precuneus                                4629   3075   7645  2.277 0.491     0.128     0.028       55     5.0
rostralanteriorcingulate                 1424    940   2976  2.874 0.879     0.135     0.033       20     1.8
rostralmiddlefrontal                     5110   3507   9698  2.477 0.521     0.134     0.028       63     5.8
superiorfrontal                         12177   8006  25278  2.737 0.635     0.122     0.028      127    13.8
superiorparietal                         5831   3759   8738  2.150 0.502     0.115     0.025       52     6.2
superiortemporal                         6568   4528  15248  2.826 0.832     0.118     0.027       68     7.6
supramarginal                            4529   3147   8357  2.479 0.526     0.135     0.030       49     5.5
transversetemporal                        789    469   1092  2.068 0.344     0.094     0.023        5     0.6
insula                                   2298   1592   5113  2.953 0.770     0.110     0.024       20     2.0
