# Supplementary material for: Computer assisted diagnosis of Alzheimer’s disease using statistical likelihood-ratio test
Source: PLoS One. 2023 Feb 17;18(2):e0279574. doi: 10.1371/journal.pone.0279574 (PMC9937475; doi:10.1371/journal.pone.0279574)
Supplement: S4 File — (ZIP) [file pone.0279574.s004.zip › HC_Results_MIRIAD/miriad_199_1/stats/lh.aparc.pial.stats]

# Table of FreeSurfer cortical parcellation anatomical statistics 
# 
# CreationTime 2020/01/09-16:36:38-GMT
# generating_program mris_anatomical_stats
# cvs_version $Id: mris_anatomical_stats.c,v 1.79 2016/03/14 15:15:34 greve Exp $
# mrisurf.c-cvs_version $Id: mrisurf.c,v 1.781.2.6 2016/12/27 16:47:14 zkaufman Exp $
# cmdline mris_anatomical_stats -th3 -mgz -cortex ../label/lh.cortex.label -f ../stats/lh.aparc.pial.stats -b -a ../label/lh.aparc.annot -c ../label/aparc.annot.ctab miriad_199_HC_F_01_MR_1 lh pial 
# sysname  Linux
# hostname ada
# machine  x86_64
# user     xzheng
# 
# SUBJECTS_DIR /home/span/acad/xzheng/freesurfer/subjects
# anatomy_type surface
# subjectname miriad_199_HC_F_01_MR_1
# hemi lh
# AnnotationFile ../label/lh.aparc.annot
# AnnotationFileTimeStamp 2020/01/10 03:08:24
# Measure Cortex, NumVert, Number of Vertices, 116191, unitless
# Measure Cortex, PialSurfArea, Pial Surface Total Area, 91698.2, mm^2
# Measure Cortex, MeanThickness, Mean Thickness, 2.47545, mm
# Measure BrainSeg, BrainSegVol, Brain Segmentation Volume, 1092232.000000, mm^3
# Measure BrainSegNotVent, BrainSegVolNotVent, Brain Segmentation Volume Without Ventricles, 1056689.000000, mm^3
# Measure BrainSegNotVentSurf, BrainSegVolNotVentSurf, Brain Segmentation Volume Without Ventricles from Surf, 1056280.796845, mm^3
# Measure Cortex, CortexVol Total cortical gray matter volume, 423778.542558, mm^3
# Measure SupraTentorial, SupraTentorialVol, Supratentorial volume, 959149.796845, mm^3
# Measure SupraTentorialNotVent, SupraTentorialVolNotVent, Supratentorial volume, 928019.796845, mm^3
# Measure EstimatedTotalIntraCranialVol, eTIV, Estimated Total Intracranial Volume, 1515551.900229, mm^3
# NTableCols 10
# TableCol  1 ColHeader StructName
# TableCol  1 FieldName Structure Name
# TableCol  1 Units     NA
# TableCol  2 ColHeader NumVert
# TableCol  2 FieldName Number of Vertices
# TableCol  2 Units     unitless
# TableCol  3 ColHeader SurfArea
# TableCol  3 FieldName Surface Area
# TableCol  3 Units     mm^2
# TableCol  4 ColHeader GrayVol
# TableCol  4 FieldName Gray Matter Volume
# TableCol  4 Units     mm^3
# TableCol  5 ColHeader ThickAvg 
# TableCol  5 FieldName Average Thickness
# TableCol  5 Units     mm
# TableCol  6 ColHeader ThickStd
# TableCol  6 FieldName Thickness StdDev
# TableCol  6 Units     mm 
# TableCol  7 ColHeader MeanCurv
# TableCol  7 FieldName Integrated Rectified Mean Curvature
# TableCol  7 Units     mm^-1
# TableCol  8 ColHeader GausCurv 
# TableCol  8 FieldName Integrated Rectified Gaussian Curvature
# TableCol  8 Units     mm^-2
# TableCol  9 ColHeader  FoldInd
# TableCol  9 FieldName  Folding Index 
# TableCol  9 Units      unitless 
# TableCol 10 ColHeader CurvInd
# TableCol 10 FieldName Intrinsic Curvature Index
# TableCol 10 Units     unitless
# ColHeaders StructName NumVert SurfArea GrayVol ThickAvg ThickStd MeanCurv GausCurv FoldInd CurvInd
bankssts                                 1043    665   1658  2.377 0.383     0.093     0.022       10     0.8
caudalanteriorcingulate                   812    539   1457  3.005 0.592     0.095     0.017        9     0.5
caudalmiddlefrontal                      4089   3030   7108  2.515 0.655     0.114     0.025       52     4.3
cuneus                                   2157   1589   2456  1.730 0.417     0.124     0.026       28     2.5
entorhinal                                543    640   1825  3.838 0.602     0.153     0.031        5     0.8
fusiform                                 4257   3411   8202  2.551 0.595     0.136     0.032       56     5.9
inferiorparietal                         5460   4204  10107  2.522 0.531     0.128     0.028       74     6.6
inferiortemporal                         3834   3805   9748  2.925 0.718     0.159     0.035       60     6.4
isthmuscingulate                         1242    857   1927  2.393 0.668     0.098     0.020        9     1.0
lateraloccipital                         6945   6047  13069  2.410 0.712     0.148     0.034      108    11.2
lateralorbitofrontal                     3502   2666   6425  2.522 0.662     0.136     0.031       52     5.0
lingual                                  4152   2801   5028  1.912 0.547     0.118     0.026       48     4.7
medialorbitofrontal                      2477   1998   4425  2.465 0.681     0.138     0.030       28     3.4
middletemporal                           3515   3355   8513  2.795 0.700     0.159     0.035       52     5.5
parahippocampal                          1074    895   1776  2.337 0.633     0.116     0.024        8     1.1
paracentral                              2083   1550   3356  2.443 0.667     0.098     0.015       13     1.3
parsopercularis                          1583   1309   3024  2.498 0.508     0.125     0.023       15     1.5
parsorbitalis                             822    804   1847  2.685 0.568     0.144     0.026        8     0.8
parstriangularis                         1460   1106   2808  2.649 0.477     0.130     0.028       21     1.8
pericalcarine                            1568    913   1339  1.432 0.367     0.116     0.030       26     2.1
postcentral                              7253   5916  11505  2.175 0.721     0.121     0.024       51     7.8
posteriorcingulate                       1243    943   2100  2.398 0.611     0.125     0.021       15     1.2
precentral                               9093   6202  13982  2.392 0.639     0.101     0.020       86     7.6
precuneus                                4667   3462   7595  2.278 0.500     0.131     0.024       57     4.6
rostralanteriorcingulate                  987    864   2356  3.023 0.918     0.144     0.029       11     1.3
rostralmiddlefrontal                     7476   6234  14188  2.447 0.527     0.140     0.028       96     8.9
superiorfrontal                         10895   8596  22487  2.818 0.615     0.125     0.025      112    11.5
superiorparietal                         7389   5403  10967  2.153 0.515     0.121     0.023       74     7.4
superiortemporal                         5084   4367  11202  2.734 0.738     0.133     0.026       53     5.9
supramarginal                            4955   3826   9094  2.476 0.530     0.131     0.030       67     6.1
frontalpole                               384    383    859  2.670 0.614     0.168     0.029        5     0.5
temporalpole                              582    884   2592  4.111 0.509     0.208     0.037        5     1.2
transversetemporal                        796    639   1102  2.063 0.353     0.104     0.018        4     0.6
insula                                   2790   1811   5924  2.974 0.768     0.118     0.029       35     3.4
