# Supplementary material for: Computer assisted diagnosis of Alzheimer’s disease using statistical likelihood-ratio test
Source: PLoS One. 2023 Feb 17;18(2):e0279574. doi: 10.1371/journal.pone.0279574 (PMC9937475; doi:10.1371/journal.pone.0279574)
Supplement: S4 File — (ZIP) [file pone.0279574.s004.zip › HC_Results_MIRIAD/miriad_199_1/stats/lh.aparc.stats]

# Table of FreeSurfer cortical parcellation anatomical statistics 
# 
# CreationTime 2020/01/09-16:36:11-GMT
# generating_program mris_anatomical_stats
# cvs_version $Id: mris_anatomical_stats.c,v 1.79 2016/03/14 15:15:34 greve Exp $
# mrisurf.c-cvs_version $Id: mrisurf.c,v 1.781.2.6 2016/12/27 16:47:14 zkaufman Exp $
# cmdline mris_anatomical_stats -th3 -mgz -cortex ../label/lh.cortex.label -f ../stats/lh.aparc.stats -b -a ../label/lh.aparc.annot -c ../label/aparc.annot.ctab miriad_199_HC_F_01_MR_1 lh white 
# sysname  Linux
# hostname ada
# machine  x86_64
# user     xzheng
# 
# SUBJECTS_DIR /home/span/acad/xzheng/freesurfer/subjects
# anatomy_type surface
# subjectname miriad_199_HC_F_01_MR_1
# hemi lh
# AnnotationFile ../label/lh.aparc.annot
# AnnotationFileTimeStamp 2020/01/10 03:08:24
# Measure Cortex, NumVert, Number of Vertices, 116191, unitless
# Measure Cortex, WhiteSurfArea, White Surface Total Area, 76601.8, mm^2
# Measure Cortex, MeanThickness, Mean Thickness, 2.47545, mm
# Measure BrainSeg, BrainSegVol, Brain Segmentation Volume, 1092232.000000, mm^3
# Measure BrainSegNotVent, BrainSegVolNotVent, Brain Segmentation Volume Without Ventricles, 1056689.000000, mm^3
# Measure BrainSegNotVentSurf, BrainSegVolNotVentSurf, Brain Segmentation Volume Without Ventricles from Surf, 1056280.796845, mm^3
# Measure Cortex, CortexVol Total cortical gray matter volume, 423778.542558, mm^3
# Measure SupraTentorial, SupraTentorialVol, Supratentorial volume, 959149.796845, mm^3
# Measure SupraTentorialNotVent, SupraTentorialVolNotVent, Supratentorial volume, 928019.796845, mm^3
# Measure EstimatedTotalIntraCranialVol, eTIV, Estimated Total Intracranial Volume, 1515551.900229, mm^3
# NTableCols 10
# TableCol  1 ColHeader StructName
# TableCol  1 FieldName Structure Name
# TableCol  1 Units     NA
# TableCol  2 ColHeader NumVert
# TableCol  2 FieldName Number of Vertices
# TableCol  2 Units     unitless
# TableCol  3 ColHeader SurfArea
# TableCol  3 FieldName Surface Area
# TableCol  3 Units     mm^2
# TableCol  4 ColHeader GrayVol
# TableCol  4 FieldName Gray Matter Volume
# TableCol  4 Units     mm^3
# TableCol  5 ColHeader ThickAvg 
# TableCol  5 FieldName Average Thickness
# TableCol  5 Units     mm
# TableCol  6 ColHeader ThickStd
# TableCol  6 FieldName Thickness StdDev
# TableCol  6 Units     mm 
# TableCol  7 ColHeader MeanCurv
# TableCol  7 FieldName Integrated Rectified Mean Curvature
# TableCol  7 Units     mm^-1
# TableCol  8 ColHeader GausCurv 
# TableCol  8 FieldName Integrated Rectified Gaussian Curvature
# TableCol  8 Units     mm^-2
# TableCol  9 ColHeader  FoldInd
# TableCol  9 FieldName  Folding Index 
# TableCol  9 Units      unitless 
# TableCol 10 ColHeader CurvInd
# TableCol 10 FieldName Intrinsic Curvature Index
# TableCol 10 Units     unitless
# ColHeaders StructName NumVert SurfArea GrayVol ThickAvg ThickStd MeanCurv GausCurv FoldInd CurvInd
bankssts                                 1043    735   1658  2.377 0.383     0.087     0.016        4     0.6
caudalanteriorcingulate                   812    520   1457  3.005 0.592     0.130     0.022       12     0.7
caudalmiddlefrontal                      4089   2584   7108  2.515 0.655     0.117     0.029       36     5.0
cuneus                                   2157   1346   2456  1.730 0.417     0.128     0.028       25     2.5
entorhinal                                543    372   1825  3.838 0.602     0.106     0.026        4     0.5
fusiform                                 4257   2914   8202  2.551 0.595     0.134     0.029       54     4.8
inferiorparietal                         5460   3759  10107  2.522 0.531     0.136     0.031       66     6.8
inferiortemporal                         3834   2702   9748  2.925 0.718     0.136     0.037       57     6.0
isthmuscingulate                         1242    786   1927  2.393 0.668     0.107     0.022       11     1.0
lateraloccipital                         6945   4531  13069  2.410 0.712     0.138     0.038       91    10.9
lateralorbitofrontal                     3502   2341   6425  2.522 0.662     0.136     0.037       55     4.8
lingual                                  4152   2613   5028  1.912 0.547     0.130     0.029       54     4.9
medialorbitofrontal                      2477   1657   4425  2.465 0.681     0.121     0.034       34     3.0
middletemporal                           3515   2498   8513  2.795 0.700     0.145     0.034       49     5.0
parahippocampal                          1074    677   1776  2.337 0.633     0.083     0.016        5     0.6
paracentral                              2083   1243   3356  2.443 0.667     0.091     0.021       13     1.8
parsopercularis                          1583   1081   3024  2.498 0.508     0.111     0.024       15     1.4
parsorbitalis                             822    551   1847  2.685 0.568     0.139     0.027       13     0.8
parstriangularis                         1460    968   2808  2.649 0.477     0.133     0.029       16     1.7
pericalcarine                            1568   1023   1339  1.432 0.367     0.132     0.031       17     2.1
postcentral                              7253   4551  11505  2.175 0.721     0.112     0.026       61     7.9
posteriorcingulate                       1243    883   2100  2.398 0.611     0.131     0.020       18     1.1
precentral                               9093   5615  13982  2.392 0.639     0.116     0.032       85    12.2
precuneus                                4667   3154   7595  2.278 0.500     0.130     0.028       54     5.0
rostralanteriorcingulate                  987    653   2356  3.023 0.918     0.134     0.033       16     1.3
rostralmiddlefrontal                     7476   5129  14188  2.447 0.527     0.135     0.030       96     9.0
superiorfrontal                         10895   7088  22487  2.818 0.615     0.117     0.027       97    11.6
superiorparietal                         7389   4699  10967  2.153 0.515     0.118     0.026       72     8.1
superiortemporal                         5084   3470  11202  2.734 0.738     0.117     0.025       51     5.3
supramarginal                            4955   3417   9094  2.476 0.530     0.137     0.031       56     6.4
frontalpole                               384    226    859  2.670 0.614     0.144     0.042        7     0.6
temporalpole                              582    435   2592  4.111 0.509     0.154     0.049       10     1.4
transversetemporal                        796    474   1102  2.063 0.353     0.094     0.023        5     0.6
insula                                   2790   1915   5924  2.974 0.768     0.116     0.028       29     2.8
