# Supplementary material for: Computer assisted diagnosis of Alzheimer’s disease using statistical likelihood-ratio test
Source: PLoS One. 2023 Feb 17;18(2):e0279574. doi: 10.1371/journal.pone.0279574 (PMC9937475; doi:10.1371/journal.pone.0279574)
Supplement: S4 File — (ZIP) [file pone.0279574.s004.zip › HC_Results_MIRIAD/miriad_199_1/stats/lh.curv.stats]

Raw <mean> +- <std> (using 'lh.curv'):                -0.03641 +- 0.1724 
       Raw Min:                                       -1.38151 at vertex 104897  
       Raw Max:                                        0.71312 at vertex 88159   
       Raw Curvature Calculation Type:                discrete
       Raw Mean Vertex Separation (Whole Surface):     0.84574 +- 0.23004 mm
       Raw Total Surface Area:                     74064.19531 mm^2
       Raw Total Number of Vertices:                    123087
       Raw Average Vertex Area (Whole Surface):        0.60172 mm^2
       Raw Natural Surface Integral:               -1383.31653
       Raw Rectified Surface Integral:              9444.32031
       Raw Positive Surface Integral:               4030.50220
       Raw Negative Surface Integral:               5413.81885
       Raw Mean Natural Surface Integral:             -0.01124 across 123087 (100.00%) vertices
       Raw Mean Rectified Surface Integral:            0.07673 across 123087 (100.00%) vertices
       Raw Mean Positive Surface Integral:             0.07105 across 56725 (46.09%) vertices
       Raw Mean Negative Surface Integral:             0.08158 across 66362 (53.91%) vertices
       Raw AreaNorm Natural Surface Integral:         -0.01868 across 74064.859375 (100.00%) mm^2
       Raw AreaNorm Rectified Surface Integral:        0.12751 across 74064.859375 (100.00%) mm^2
       Raw AreaNorm Positive Surface Integral:         0.10936 across 36856.644531 (49.76%) mm^2
       Raw AreaNorm Negative Surface Integral:         0.14550 across 37207.570312 (50.24%) mm^2

Raw <mean> +- <std> (using 'lh.sulc'):                -0.00000 +- 5.5870 
       Raw Min:                                      -13.58014 at vertex 98836   
       Raw Max:                                       16.18702 at vertex 51737   
       Raw Curvature Calculation Type:                discrete
       Raw Mean Vertex Separation (Whole Surface):     0.84574 +- 0.23004 mm
       Raw Total Surface Area:                     74064.19531 mm^2
       Raw Total Number of Vertices:                    123087
       Raw Average Vertex Area (Whole Surface):        0.60172 mm^2
       Raw Natural Surface Integral:               27485.24023
       Raw Rectified Surface Integral:            336920.53125
       Raw Positive Surface Integral:             182202.87500
       Raw Negative Surface Integral:             154717.64062
       Raw Mean Natural Surface Integral:              0.22330 across 123087 (100.00%) vertices
       Raw Mean Rectified Surface Integral:            2.73726 across 123087 (100.00%) vertices
       Raw Mean Positive Surface Integral:             3.24805 across 56096 (45.57%) vertices
       Raw Mean Negative Surface Integral:             2.30953 across 66991 (54.43%) vertices
       Raw AreaNorm Natural Surface Integral:          0.37110 across 74064.859375 (100.00%) mm^2
       Raw AreaNorm Rectified Surface Integral:        4.54899 across 74064.859375 (100.00%) mm^2
       Raw AreaNorm Positive Surface Integral:         5.10668 across 35679.347656 (48.17%) mm^2
       Raw AreaNorm Negative Surface Integral:         4.03069 across 38384.855469 (51.83%) mm^2

K <mean> +- <std> (using 'lh.smoothwm'):               0.17216 +- 7.0602 mm^-2
         K Min:                                      -21.12915 at vertex 123011  
         K Max:                                     2225.00293 at vertex 123012  
         K Curvature Calculation Type:                discrete
         K Mean Vertex Separation (Whole Surface):     0.84574 +- 0.23004 mm
         K Total Surface Area:                     74064.19531 mm^2
         K Total Number of Vertices:                    123087
         K Average Vertex Area (Whole Surface):        0.60172 mm^2
         K Natural Surface Integral:                  12.56625
         K Rectified Surface Integral:              4758.66602
         K Positive Surface Integral:               2385.61597
         K Negative Surface Integral:               2373.04980
         K Mean Natural Surface Integral:              0.00010 across 123087 (100.00%) vertices
         K Mean Rectified Surface Integral:            0.03866 across 123087 (100.00%) vertices
         K Mean Positive Surface Integral:             0.04415 across 54034 (43.90%) vertices
         K Mean Negative Surface Integral:             0.03437 across 69053 (56.10%) vertices
         K AreaNorm Natural Surface Integral:          0.00017 across 74064.859375 (100.00%) mm^2
         K AreaNorm Rectified Surface Integral:        0.06425 across 74064.859375 (100.00%) mm^2
         K AreaNorm Positive Surface Integral:         0.09676 across 24653.955078 (33.29%) mm^2
         K AreaNorm Negative Surface Integral:         0.04803 across 49410.402344 (66.71%) mm^2

H <mean> +- <std> (using 'lh.smoothwm'):              -0.06433 +- 0.7406 mm^-1
         H Min:                                      -85.90615 at vertex 123012  
         H Max:                                       28.66892 at vertex 88159   
         H Curvature Calculation Type:                discrete
         H Mean Vertex Separation (Whole Surface):     0.84574 +- 0.23004 mm
         H Total Surface Area:                     74064.19531 mm^2
         H Total Number of Vertices:                    123087
         H Average Vertex Area (Whole Surface):        0.60172 mm^2
         H Natural Surface Integral:               -1369.93408
         H Rectified Surface Integral:             12623.93750
         H Positive Surface Integral:               5627.00146
         H Negative Surface Integral:               6996.93555
         H Mean Natural Surface Integral:             -0.01113 across 123087 (100.00%) vertices
         H Mean Rectified Surface Integral:            0.10256 across 123087 (100.00%) vertices
         H Mean Positive Surface Integral:             0.09347 across 60198 (48.91%) vertices
         H Mean Negative Surface Integral:             0.11126 across 62889 (51.09%) vertices
         H AreaNorm Natural Surface Integral:         -0.01850 across 74064.859375 (100.00%) mm^2
         H AreaNorm Rectified Surface Integral:        0.17044 across 74064.859375 (100.00%) mm^2
         H AreaNorm Positive Surface Integral:         0.14491 across 38830.871094 (52.43%) mm^2
         H AreaNorm Negative Surface Integral:         0.19859 across 35233.250000 (47.57%) mm^2

k1 <mean> +- <std> (using 'lh.smoothwm'):             -0.13179 +- 1.3423 mm^-1
        k1 Min:                                     -157.70354 at vertex 123012  
        k1 Max:                                       53.81257 at vertex 88159   
        k1 Curvature Calculation Type:                discrete
        k1 Mean Vertex Separation (Whole Surface):     0.84574 +- 0.23004 mm
        k1 Total Surface Area:                     74064.19531 mm^2
        k1 Total Number of Vertices:                    123087
        k1 Average Vertex Area (Whole Surface):        0.60172 mm^2
        k1 Natural Surface Integral:               -3443.03882
        k1 Rectified Surface Integral:             28463.87305
        k1 Positive Surface Integral:              12510.41699
        k1 Negative Surface Integral:              15953.45605
        k1 Mean Natural Surface Integral:             -0.02797 across 123087 (100.00%) vertices
        k1 Mean Rectified Surface Integral:            0.23125 across 123087 (100.00%) vertices
        k1 Mean Positive Surface Integral:             0.20782 across 60198 (48.91%) vertices
        k1 Mean Negative Surface Integral:             0.25368 across 62889 (51.09%) vertices
        k1 AreaNorm Natural Surface Integral:         -0.04649 across 74064.859375 (100.00%) mm^2
        k1 AreaNorm Rectified Surface Integral:        0.38431 across 74064.859375 (100.00%) mm^2
        k1 AreaNorm Positive Surface Integral:         0.32218 across 38830.871094 (52.43%) mm^2
        k1 AreaNorm Negative Surface Integral:         0.45280 across 35233.250000 (47.57%) mm^2

k2 <mean> +- <std> (using 'lh.smoothwm'):              0.00314 +- 0.2181 mm^-1
        k2 Min:                                      -14.10877 at vertex 123012  
        k2 Max:                                        7.50425 at vertex 88145   
        k2 Curvature Calculation Type:                discrete
        k2 Mean Vertex Separation (Whole Surface):     0.84574 +- 0.23004 mm
        k2 Total Surface Area:                     74064.19531 mm^2
        k2 Total Number of Vertices:                    123087
        k2 Average Vertex Area (Whole Surface):        0.60172 mm^2
        k2 Natural Surface Integral:                 703.17078
        k2 Rectified Surface Integral:              7670.19531
        k2 Positive Surface Integral:               4186.68311
        k2 Negative Surface Integral:               3483.51221
        k2 Mean Natural Surface Integral:              0.00571 across 123087 (100.00%) vertices
        k2 Mean Rectified Surface Integral:            0.06232 across 123087 (100.00%) vertices
        k2 Mean Positive Surface Integral:             0.06383 across 65595 (53.29%) vertices
        k2 Mean Negative Surface Integral:             0.06059 across 57492 (46.71%) vertices
        k2 AreaNorm Natural Surface Integral:          0.00949 across 74064.859375 (100.00%) mm^2
        k2 AreaNorm Rectified Surface Integral:        0.10356 across 74064.859375 (100.00%) mm^2
        k2 AreaNorm Positive Surface Integral:         0.10608 across 39468.609375 (53.29%) mm^2
        k2 AreaNorm Negative Surface Integral:         0.10069 across 34595.609375 (46.71%) mm^2

S <mean> +- <std> (using 'lh.smoothwm'):               1.52287 +- 61.3292 mm^-2
         S Min:                                        0.00000 at vertex 106     
         S Max:                                    20619.45898 at vertex 123012  
         S Curvature Calculation Type:                discrete
         S Mean Vertex Separation (Whole Surface):     0.84574 +- 0.23004 mm
         S Total Surface Area:                     74064.19531 mm^2
         S Total Number of Vertices:                    123087
         S Average Vertex Area (Whole Surface):        0.60172 mm^2
         S Natural Surface Integral:               27180.51758
         S Rectified Surface Integral:             27180.51758
         S Positive Surface Integral:              27180.51758
         S Negative Surface Integral:                  0.00000
         S Mean Natural Surface Integral:              0.22082 across 123087 (100.00%) vertices
         S Mean Rectified Surface Integral:            0.22082 across 123087 (100.00%) vertices
         S Mean Positive Surface Integral:             0.22082 across 123087 (100.00%) vertices
         S Mean Negative Surface Integral:             0.00000 across 0 (00.00%) vertices
         S AreaNorm Natural Surface Integral:          0.36698 across 74064.859375 (100.00%) mm^2
         S AreaNorm Rectified Surface Integral:        0.36698 across 74064.859375 (100.00%) mm^2
         S AreaNorm Positive Surface Integral:         0.36698 across 74064.859375 (100.00%) mm^2
         S AreaNorm Negative Surface Integral:         0.00000 across 0.000000 (00.00%) mm^2

C <mean> +- <std> (using 'lh.smoothwm'):               0.43920 +- 0.8605 mm^-2
         C Min:                                        0.00295 at vertex 90205   
         C Max:                                      111.95862 at vertex 123012  
         C Curvature Calculation Type:                discrete
         C Mean Vertex Separation (Whole Surface):     0.84574 +- 0.23004 mm
         C Total Surface Area:                     74064.19531 mm^2
         C Total Number of Vertices:                    123087
         C Average Vertex Area (Whole Surface):        0.60172 mm^2
         C Natural Surface Integral:               21265.59570
         C Rectified Surface Integral:             21265.59570
         C Positive Surface Integral:              21265.59570
         C Negative Surface Integral:                  0.00000
         C Mean Natural Surface Integral:              0.17277 across 123087 (100.00%) vertices
         C Mean Rectified Surface Integral:            0.17277 across 123087 (100.00%) vertices
         C Mean Positive Surface Integral:             0.17277 across 123087 (100.00%) vertices
         C Mean Negative Surface Integral:             0.00000 across 0 (00.00%) vertices
         C AreaNorm Natural Surface Integral:          0.28712 across 74064.859375 (100.00%) mm^2
         C AreaNorm Rectified Surface Integral:        0.28712 across 74064.859375 (100.00%) mm^2
         C AreaNorm Positive Surface Integral:         0.28712 across 74064.859375 (100.00%) mm^2
         C AreaNorm Negative Surface Integral:         0.00000 across 0.000000 (00.00%) mm^2

BE <mean> +- <std> (using 'lh.smoothwm'):              1.86679 +- 75.0420 mm^-2
        BE Min:                                        0.00002 at vertex 90205   
        BE Max:                                    25069.46289 at vertex 123012  
        BE Curvature Calculation Type:                discrete
        BE Mean Vertex Separation (Whole Surface):     0.84574 +- 0.23004 mm
        BE Total Surface Area:                     74064.19531 mm^2
        BE Total Number of Vertices:                    123087
        BE Average Vertex Area (Whole Surface):        0.60172 mm^2
        BE Natural Surface Integral:               27204.27734
        BE Rectified Surface Integral:             27204.27734
        BE Positive Surface Integral:              27204.27734
        BE Negative Surface Integral:                  0.00000
        BE Mean Natural Surface Integral:              0.22102 across 123087 (100.00%) vertices
        BE Mean Rectified Surface Integral:            0.22102 across 123087 (100.00%) vertices
        BE Mean Positive Surface Integral:             0.22102 across 123087 (100.00%) vertices
        BE Mean Negative Surface Integral:             0.00000 across 0 (00.00%) vertices
        BE AreaNorm Natural Surface Integral:          0.36730 across 74064.859375 (100.00%) mm^2
        BE AreaNorm Rectified Surface Integral:        0.36730 across 74064.859375 (100.00%) mm^2
        BE AreaNorm Positive Surface Integral:         0.36730 across 74064.859375 (100.00%) mm^2
        BE AreaNorm Negative Surface Integral:         0.00000 across 0.000000 (00.00%) mm^2

FI <mean> +- <std> (using 'lh.smoothwm'):              1.58307 +- 67.4968 mm^-2
        FI Min:                                        0.00000 at vertex 106     
        FI Max:                                    22645.40234 at vertex 123012  
        FI Curvature Calculation Type:                discrete
        FI Mean Vertex Separation (Whole Surface):     0.84574 +- 0.23004 mm
        FI Total Surface Area:                     74064.19531 mm^2
        FI Total Number of Vertices:                    123087
        FI Average Vertex Area (Whole Surface):        0.60172 mm^2
        FI Natural Surface Integral:               20870.14258
        FI Rectified Surface Integral:             20870.14258
        FI Positive Surface Integral:              20870.14258
        FI Negative Surface Integral:                  0.00000
        FI Mean Natural Surface Integral:              0.16956 across 123087 (100.00%) vertices
        FI Mean Rectified Surface Integral:            0.16956 across 123087 (100.00%) vertices
        FI Mean Positive Surface Integral:             0.16956 across 123087 (100.00%) vertices
        FI Mean Negative Surface Integral:             0.00000 across 0 (00.00%) vertices
        FI AreaNorm Natural Surface Integral:          0.28178 across 74064.859375 (100.00%) mm^2
        FI AreaNorm Rectified Surface Integral:        0.28178 across 74064.859375 (100.00%) mm^2
        FI AreaNorm Positive Surface Integral:         0.28178 across 74064.859375 (100.00%) mm^2
        FI AreaNorm Negative Surface Integral:         0.00000 across 0.000000 (00.00%) mm^2

curv -- calculation type:                                discrete
curv -- Folding Index (FI):                            1660.79321
curv -- Intrinsic Curvature Index - positive (ICIp):    189.84129
curv -- Intrinsic Curvature Index - negative (ICIn):    188.84131
curv -- Intrinsic Curvature Index - natural  (ICIt):      0.99999

Mean across 10 curvatures: 5.3547e-01 +- 7.5421e-01
