# Supplementary material for: Computer assisted diagnosis of Alzheimer’s disease using statistical likelihood-ratio test
Source: PLoS One. 2023 Feb 17;18(2):e0279574. doi: 10.1371/journal.pone.0279574 (PMC9937475; doi:10.1371/journal.pone.0279574)
Supplement: S4 File — (ZIP) [file pone.0279574.s004.zip › HC_Results_MIRIAD/miriad_199_1/stats/lh.w-g.pct.stats]

# Title Segmentation Statistics 
# 
# generating_program mri_segstats
# cvs_version $Id: mri_segstats.c,v 1.121 2016/05/31 17:27:11 greve Exp $
# cmdline mri_segstats --in /home/span/acad/xzheng/freesurfer/subjects/miriad_199_HC_F_01_MR_1/surf/lh.w-g.pct.mgh --annot miriad_199_HC_F_01_MR_1 lh aparc --sum /home/span/acad/xzheng/freesurfer/subjects/miriad_199_HC_F_01_MR_1/stats/lh.w-g.pct.stats --snr 
# sysname  Linux
# hostname ada
# machine  x86_64
# user     xzheng
# anatomy_type surface
# 
# SUBJECTS_DIR /home/span/acad/xzheng/freesurfer/subjects
# subjectname miriad_199_HC_F_01_MR_1
# Annot miriad_199_HC_F_01_MR_1 lh aparc
# ColorTable /tmp/mri_segstats.tmp.miriad_199_HC_F_01_MR_1.lh.5.ctab 
# ColorTableTimeStamp 2020/01/10 03:40:53 
# InVolFile  /home/span/acad/xzheng/freesurfer/subjects/miriad_199_HC_F_01_MR_1/surf/lh.w-g.pct.mgh 
# InVolFileTimeStamp  2020/01/10 03:40:52 
# InVolFrame 0 
# Only reporting non-empty segmentations
# VertexArea_mm2 0.660242 
# TableCol  1 ColHeader Index 
# TableCol  1 FieldName Index 
# TableCol  1 Units     NA 
# TableCol  2 ColHeader SegId 
# TableCol  2 FieldName Segmentation Id
# TableCol  2 Units     NA
# TableCol  3 ColHeader NVertices 
# TableCol  3 FieldName Number of Vertices
# TableCol  3 Units     unitless
# TableCol  4 ColHeader Area_mm2
# TableCol  4 FieldName Area
# TableCol  4 Units     mm^2
# TableCol  5 ColHeader StructName
# TableCol  5 FieldName Structure Name
# TableCol  5 Units     NA
# TableCol  6 ColHeader Mean 
# TableCol  6 FieldName Intensity Mean
# TableCol  6 Units     unknown
# TableCol  7 ColHeader StdDev
# TableCol  7 FieldName Itensity StdDev
# TableCol  7 Units     unknown
# TableCol  8 ColHeader Min
# TableCol  8 FieldName Intensity Min
# TableCol  8 Units     unknown
# TableCol  9 ColHeader Max
# TableCol  9 FieldName Intensity Max
# TableCol  9 Units     unknown
# TableCol 10 ColHeader Range
# TableCol 10 FieldName Intensity Range
# TableCol 10 Units     unknown
# TableCol 11 ColHeader SNR
# TableCol 11 FieldName Intensity SNR
# TableCol 11 Units     none
# NRows 35 
# NTableCols 11 
# ColHeaders  Index SegId NVertices Area_mm2 StructName Mean StdDev Min Max Range SNR  
  1 1000      6875     4655.5  unknown                            0.0264     0.6944     0.0000    26.5293    26.5293     0.0380 
  2 1001      1043      735.2  bankssts                          23.8503     4.9474     5.8408    43.9364    38.0956     4.8208 
  3 1002       812      519.8  caudalanteriorcingulate           29.7580     5.7400    10.6558    50.3744    39.7186     5.1843 
  4 1003      4089     2584.1  caudalmiddlefrontal               19.9667     6.0362    -2.5478    44.3506    46.8983     3.3078 
  5 1005      2157     1346.3  cuneus                            18.2223     6.1783     1.8740    40.0717    38.1977     2.9494 
  6 1006       543      372.1  entorhinal                        30.7132    10.4707     0.0000    59.6812    59.6812     2.9333 
  7 1007      4257     2914.0  fusiform                          26.8622     7.1294   -27.3678    55.2117    82.5795     3.7678 
  8 1008      5460     3759.2  inferiorparietal                  24.0254     6.1816     0.8215    50.5055    49.6840     3.8866 
  9 1009      3834     2702.3  inferiortemporal                  28.8545     8.5707   -41.8147    57.8099    99.6246     3.3666 
 10 1010      1242      786.4  isthmuscingulate                  23.8395     7.2616   -18.5220    43.0617    61.5837     3.2829 
 11 1011      6945     4531.2  lateraloccipital                  21.2012     6.7262    -0.3300    51.7694    52.0994     3.1521 
 12 1012      3502     2340.8  lateralorbitofrontal              27.4825     8.9925    -4.5188    57.1387    61.6575     3.0562 
 13 1013      4152     2612.9  lingual                           20.3389     7.9904   -64.2998    48.4106   112.7105     2.5454 
 14 1014      2477     1656.8  medialorbitofrontal               25.1670    12.1588   -35.0816    54.8709    89.9524     2.0699 
 15 1015      3515     2498.0  middletemporal                    27.5247     7.8178    -0.5331    53.2847    53.8178     3.5208 
 16 1016      1074      676.6  parahippocampal                   24.9855     7.2275    -8.7217    44.7271    53.4487     3.4570 
 17 1017      2083     1243.5  paracentral                       18.1921     7.6143    -1.7977    41.0075    42.8051     2.3892 
 18 1018      1583     1081.1  parsopercularis                   24.3807     6.4817     4.3925    42.3820    37.9895     3.7615 
 19 1019       822      551.1  parsorbitalis                     24.2490     6.5086     4.6756    42.3118    37.6362     3.7257 
 20 1020      1460      968.3  parstriangularis                  24.8382     5.9910     8.3112    48.0548    39.7435     4.1459 
 21 1021      1568     1023.3  pericalcarine                     18.9557     7.1996    -4.4601    44.1603    48.6203     2.6329 
 22 1022      7253     4550.8  postcentral                       18.6343     6.7083   -12.4396    55.9433    68.3828     2.7778 
 23 1023      1243      882.9  posteriorcingulate                29.2357     6.5060     7.8790    47.4874    39.6083     4.4937 
 24 1024      9093     5615.3  precentral                        15.9055     6.8289   -12.5162    45.6913    58.2075     2.3292 
 25 1025      4667     3154.1  precuneus                         22.6661     8.0775  -105.5025    48.5250   154.0274     2.8061 
 26 1026       987      652.7  rostralanteriorcingulate          25.6300    12.9203   -59.0128    47.4053   106.4181     1.9837 
 27 1027      7476     5128.8  rostralmiddlefrontal              24.4662     6.5204     0.6531    51.3458    50.6927     3.7523 
 28 1028     10895     7087.9  superiorfrontal                   23.2905     6.5122    -8.2202    50.0248    58.2450     3.5764 
 29 1029      7389     4699.2  superiorparietal                  20.8195     6.0986    -3.6349    42.1804    45.8152     3.4138 
 30 1030      5084     3470.0  superiortemporal                  25.6171     7.9766   -38.0089    92.9910   130.9998     3.2115 
 31 1031      4955     3416.9  supramarginal                     22.3918     6.1597     3.8756    44.6336    40.7580     3.6352 
 32 1032       384      226.2  frontalpole                       22.4499     6.8697     2.0766    36.9558    34.8791     3.2679 
 33 1033       582      435.3  temporalpole                      32.5648    10.2124    -0.2796    60.1334    60.4130     3.1888 
 34 1034       796      473.8  transversetemporal                15.8596     4.6835     1.7030    33.5739    31.8709     3.3863 
 35 1035      2790     1915.0  insula                            25.0653     8.1280    -9.4243    57.1662    66.5905     3.0838 
