# Supplementary material for: Computer assisted diagnosis of Alzheimer’s disease using statistical likelihood-ratio test
Source: PLoS One. 2023 Feb 17;18(2):e0279574. doi: 10.1371/journal.pone.0279574 (PMC9937475; doi:10.1371/journal.pone.0279574)
Supplement: S4 File — (ZIP) [file pone.0279574.s004.zip › HC_Results_MIRIAD/miriad_199_1/stats/rh.aparc.a2009s.stats]

# Table of FreeSurfer cortical parcellation anatomical statistics 
# 
# CreationTime 2020/01/09-16:39:08-GMT
# generating_program mris_anatomical_stats
# cvs_version $Id: mris_anatomical_stats.c,v 1.79 2016/03/14 15:15:34 greve Exp $
# mrisurf.c-cvs_version $Id: mrisurf.c,v 1.781.2.6 2016/12/27 16:47:14 zkaufman Exp $
# cmdline mris_anatomical_stats -th3 -mgz -cortex ../label/rh.cortex.label -f ../stats/rh.aparc.a2009s.stats -b -a ../label/rh.aparc.a2009s.annot -c ../label/aparc.annot.a2009s.ctab miriad_199_HC_F_01_MR_1 rh white 
# sysname  Linux
# hostname ada
# machine  x86_64
# user     xzheng
# 
# SUBJECTS_DIR /home/span/acad/xzheng/freesurfer/subjects
# anatomy_type surface
# subjectname miriad_199_HC_F_01_MR_1
# hemi rh
# AnnotationFile ../label/rh.aparc.a2009s.annot
# AnnotationFileTimeStamp 2020/01/10 03:38:33
# Measure Cortex, NumVert, Number of Vertices, 119463, unitless
# Measure Cortex, WhiteSurfArea, White Surface Total Area, 79395.2, mm^2
# Measure Cortex, MeanThickness, Mean Thickness, 2.37901, mm
# Measure BrainSeg, BrainSegVol, Brain Segmentation Volume, 1092232.000000, mm^3
# Measure BrainSegNotVent, BrainSegVolNotVent, Brain Segmentation Volume Without Ventricles, 1056689.000000, mm^3
# Measure BrainSegNotVentSurf, BrainSegVolNotVentSurf, Brain Segmentation Volume Without Ventricles from Surf, 1056280.796845, mm^3
# Measure Cortex, CortexVol Total cortical gray matter volume, 423778.542558, mm^3
# Measure SupraTentorial, SupraTentorialVol, Supratentorial volume, 959149.796845, mm^3
# Measure SupraTentorialNotVent, SupraTentorialVolNotVent, Supratentorial volume, 928019.796845, mm^3
# Measure EstimatedTotalIntraCranialVol, eTIV, Estimated Total Intracranial Volume, 1515551.900229, mm^3
# NTableCols 10
# TableCol  1 ColHeader StructName
# TableCol  1 FieldName Structure Name
# TableCol  1 Units     NA
# TableCol  2 ColHeader NumVert
# TableCol  2 FieldName Number of Vertices
# TableCol  2 Units     unitless
# TableCol  3 ColHeader SurfArea
# TableCol  3 FieldName Surface Area
# TableCol  3 Units     mm^2
# TableCol  4 ColHeader GrayVol
# TableCol  4 FieldName Gray Matter Volume
# TableCol  4 Units     mm^3
# TableCol  5 ColHeader ThickAvg 
# TableCol  5 FieldName Average Thickness
# TableCol  5 Units     mm
# TableCol  6 ColHeader ThickStd
# TableCol  6 FieldName Thickness StdDev
# TableCol  6 Units     mm 
# TableCol  7 ColHeader MeanCurv
# TableCol  7 FieldName Integrated Rectified Mean Curvature
# TableCol  7 Units     mm^-1
# TableCol  8 ColHeader GausCurv 
# TableCol  8 FieldName Integrated Rectified Gaussian Curvature
# TableCol  8 Units     mm^-2
# TableCol  9 ColHeader  FoldInd
# TableCol  9 FieldName  Folding Index 
# TableCol  9 Units      unitless 
# TableCol 10 ColHeader CurvInd
# TableCol 10 FieldName Intrinsic Curvature Index
# TableCol 10 Units     unitless
# ColHeaders StructName NumVert SurfArea GrayVol ThickAvg ThickStd MeanCurv GausCurv FoldInd CurvInd
G&S_frontomargin                          958    656   1637  2.304 0.446     0.157     0.038       17     1.4
G&S_occipital_inf                        1082    723   1891  2.467 0.606     0.141     0.035       14     1.5
G&S_paracentral                          1662    903   2475  2.299 0.606     0.094     0.025       11     1.9
G&S_subcentral                           1185    797   2352  2.548 0.560     0.133     0.030       14     1.3
G&S_transv_frontopol                     1183    788   2473  2.451 0.541     0.160     0.046       24     2.1
G&S_cingul-Ant                           2808   1946   5472  2.714 0.641     0.126     0.024       31     2.7
G&S_cingul-Mid-Ant                       1388    954   2516  2.657 0.582     0.136     0.026       17     1.5
G&S_cingul-Mid-Post                      1321    932   2479  2.538 0.530     0.127     0.026       13     1.4
G_cingul-Post-dorsal                      546    362   1432  2.882 0.397     0.157     0.034        9     0.8
G_cingul-Post-ventral                     249    165    547  2.695 0.752     0.140     0.038        3     0.4
G_cuneus                                 2065   1217   2390  1.793 0.404     0.132     0.036       25     3.0
G_front_inf-Opercular                    1241    810   2803  2.721 0.493     0.126     0.030       15     1.5
G_front_inf-Orbital                       367    233    796  2.591 0.444     0.161     0.047        7     0.7
G_front_inf-Triangul                      579    402   1188  2.405 0.351     0.148     0.033        8     0.8
G_front_middle                           4250   2616   8721  2.517 0.592     0.126     0.030       58     5.0
G_front_sup                              6568   4063  14890  2.926 0.533     0.127     0.032       81     8.7
G_Ins_lg&S_cent_ins                       521    345   1431  3.503 0.883     0.134     0.039        9     0.6
G_insular_short                           483    323   1496  3.341 0.732     0.137     0.039        8     0.8
G_occipital_middle                       2215   1439   5007  2.612 0.442     0.146     0.037       39     3.3
G_occipital_sup                          1678    986   2428  2.099 0.508     0.124     0.036       20     2.3
G_oc-temp_lat-fusifor                    1921   1276   4035  2.627 0.547     0.142     0.031       30     2.6
G_oc-temp_med-Lingual                    2958   1901   4089  1.989 0.685     0.137     0.033       41     4.1
G_oc-temp_med-Parahip                    1168    806   3384  3.305 0.789     0.131     0.026       14     1.2
G_orbital                                2725   1798   6371  2.727 0.610     0.142     0.037       47     4.1
G_pariet_inf-Angular                     2355   1591   5819  2.666 0.503     0.151     0.040       38     3.9
G_pariet_inf-Supramar                    2200   1483   4853  2.649 0.530     0.143     0.034       29     3.1
G_parietal_sup                           2817   1806   4918  2.248 0.658     0.120     0.036       35     4.1
G_postcentral                            2334   1217   3481  2.185 0.691     0.093     0.024       20     2.3
G_precentral                             3269   1759   5689  2.551 0.667     0.104     0.028       30     4.1
G_precuneus                              2636   1699   5153  2.389 0.501     0.134     0.033       38     3.5
G_rectus                                  632    432   1383  2.445 0.593     0.162     0.036       16     0.9
G_subcallosal                             502    319    523  1.658 1.266     0.111     0.044        6     0.7
G_temp_sup-G_T_transv                     349    172    568  2.563 0.411     0.098     0.023        4     0.3
G_temp_sup-Lateral                       1576   1075   4159  2.782 0.700     0.143     0.036       27     2.2
G_temp_sup-Plan_polar                     901    623   1852  2.735 1.019     0.114     0.042       10     1.7
G_temp_sup-Plan_tempo                     761    514   1485  2.475 0.530     0.092     0.018        7     0.5
G_temporal_inf                           2265   1638   6544  2.841 0.682     0.147     0.037       40     3.7
G_temporal_middle                        2690   1900   6987  2.717 0.702     0.166     0.054       54     6.7
Lat_Fis-ant-Horizont                      297    202    337  1.972 0.298     0.101     0.018        1     0.2
Lat_Fis-ant-Vertical                      162    116    230  2.443 0.405     0.151     0.028        2     0.2
Lat_Fis-post                             1188    822   1617  2.294 0.506     0.105     0.021        6     1.1
Pole_occipital                           3230   2123   5655  2.096 0.712     0.149     0.041       45     5.6
Pole_temporal                            1514   1120   5744  3.241 0.910     0.144     0.040       27     2.6
S_calcarine                              2423   1627   2332  1.660 0.580     0.137     0.035       31     3.4
S_central                                3556   2530   3810  1.715 0.457     0.125     0.026       28     4.2
S_cingul-Marginalis                      1178    806   1489  1.959 0.449     0.088     0.012        6     0.5
S_circular_insula_ant                     508    380    810  2.681 0.631     0.132     0.039        5     0.9
S_circular_insula_inf                    1042    695   1301  2.151 0.472     0.084     0.013        4     0.6
S_circular_insula_sup                    1167    813   1690  2.501 0.443     0.101     0.018        5     0.9
S_collat_transv_ant                      1093    805   1743  2.119 0.623     0.108     0.019        8     0.8
S_collat_transv_post                      455    302    488  1.906 0.598     0.168     0.037        7     0.8
S_front_inf                              1466   1034   1964  1.997 0.425     0.105     0.018        8     1.0
S_front_middle                           2950   2039   4428  2.247 0.532     0.125     0.024       26     3.0
S_front_sup                              3035   2084   5203  2.493 0.482     0.106     0.022       21     2.7
S_interm_prim-Jensen                      422    289    480  2.135 0.586     0.128     0.024        3     0.5
S_intrapariet&P_trans                    3367   2354   4906  2.248 0.490     0.115     0.021       24     2.9
S_oc_middle&Lunatus                       987    696   1104  1.851 0.391     0.104     0.017        6     0.7
S_oc_sup&transversal                     1429    969   1736  2.068 0.429     0.124     0.022       12     1.4
S_occipital_ant                           483    350    641  2.184 0.414     0.135     0.035        5     0.7
S_oc-temp_lat                            1023    727   1432  2.330 0.519     0.117     0.028        8     1.0
S_oc-temp_med&Lingual                    1982   1441   2871  2.158 0.574     0.106     0.019       14     1.5
S_orbital_lateral                         276    191    359  2.058 0.417     0.110     0.020        2     0.2
S_orbital_med-olfact                      610    432    854  2.121 0.727     0.121     0.021        6     0.4
S_orbital-H_Shaped                       1292    905   2175  2.541 0.540     0.130     0.027       13     1.4
S_parieto_occipital                      1859   1239   2268  2.020 0.460     0.109     0.021       14     1.5
S_pericallosal                           1436    863   1177  1.930 0.839     0.134     0.024       29     1.3
S_postcentral                            2128   1504   2524  1.871 0.440     0.113     0.020       16     1.7
S_precentral-inf-part                    1573   1085   2021  2.150 0.465     0.110     0.022       10     1.3
S_precentral-sup-part                    1375    936   1747  2.142 0.525     0.124     0.030       12     1.9
S_suborbital                              258    201    422  2.924 0.487     0.170     0.031        3     0.3
S_subparietal                            1105    772   1641  2.266 0.466     0.126     0.030        9     1.3
S_temporal_inf                           1221    839   1533  2.218 0.446     0.120     0.026        9     1.3
S_temporal_sup                           4732   3284   6709  2.192 0.464     0.098     0.019       25     3.7
S_temporal_transverse                     233    149    290  2.273 0.416     0.089     0.014        1     0.1
