# Supplementary material for: Computer assisted diagnosis of Alzheimer’s disease using statistical likelihood-ratio test
Source: PLoS One. 2023 Feb 17;18(2):e0279574. doi: 10.1371/journal.pone.0279574 (PMC9937475; doi:10.1371/journal.pone.0279574)
Supplement: S4 File — (ZIP) [file pone.0279574.s004.zip › HC_Results_MIRIAD/miriad_199_1/stats/rh.aparc.DKTatlas.stats]

# Table of FreeSurfer cortical parcellation anatomical statistics 
# 
# CreationTime 2020/01/09-16:40:29-GMT
# generating_program mris_anatomical_stats
# cvs_version $Id: mris_anatomical_stats.c,v 1.79 2016/03/14 15:15:34 greve Exp $
# mrisurf.c-cvs_version $Id: mrisurf.c,v 1.781.2.6 2016/12/27 16:47:14 zkaufman Exp $
# cmdline mris_anatomical_stats -th3 -mgz -cortex ../label/rh.cortex.label -f ../stats/rh.aparc.DKTatlas.stats -b -a ../label/rh.aparc.DKTatlas.annot -c ../label/aparc.annot.DKTatlas.ctab miriad_199_HC_F_01_MR_1 rh white 
# sysname  Linux
# hostname ada
# machine  x86_64
# user     xzheng
# 
# SUBJECTS_DIR /home/span/acad/xzheng/freesurfer/subjects
# anatomy_type surface
# subjectname miriad_199_HC_F_01_MR_1
# hemi rh
# AnnotationFile ../label/rh.aparc.DKTatlas.annot
# AnnotationFileTimeStamp 2020/01/10 03:39:56
# Measure Cortex, NumVert, Number of Vertices, 119463, unitless
# Measure Cortex, WhiteSurfArea, White Surface Total Area, 79395.2, mm^2
# Measure Cortex, MeanThickness, Mean Thickness, 2.37901, mm
# Measure BrainSeg, BrainSegVol, Brain Segmentation Volume, 1092232.000000, mm^3
# Measure BrainSegNotVent, BrainSegVolNotVent, Brain Segmentation Volume Without Ventricles, 1056689.000000, mm^3
# Measure BrainSegNotVentSurf, BrainSegVolNotVentSurf, Brain Segmentation Volume Without Ventricles from Surf, 1056280.796845, mm^3
# Measure Cortex, CortexVol Total cortical gray matter volume, 423778.542558, mm^3
# Measure SupraTentorial, SupraTentorialVol, Supratentorial volume, 959149.796845, mm^3
# Measure SupraTentorialNotVent, SupraTentorialVolNotVent, Supratentorial volume, 928019.796845, mm^3
# Measure EstimatedTotalIntraCranialVol, eTIV, Estimated Total Intracranial Volume, 1515551.900229, mm^3
# NTableCols 10
# TableCol  1 ColHeader StructName
# TableCol  1 FieldName Structure Name
# TableCol  1 Units     NA
# TableCol  2 ColHeader NumVert
# TableCol  2 FieldName Number of Vertices
# TableCol  2 Units     unitless
# TableCol  3 ColHeader SurfArea
# TableCol  3 FieldName Surface Area
# TableCol  3 Units     mm^2
# TableCol  4 ColHeader GrayVol
# TableCol  4 FieldName Gray Matter Volume
# TableCol  4 Units     mm^3
# TableCol  5 ColHeader ThickAvg 
# TableCol  5 FieldName Average Thickness
# TableCol  5 Units     mm
# TableCol  6 ColHeader ThickStd
# TableCol  6 FieldName Thickness StdDev
# TableCol  6 Units     mm 
# TableCol  7 ColHeader MeanCurv
# TableCol  7 FieldName Integrated Rectified Mean Curvature
# TableCol  7 Units     mm^-1
# TableCol  8 ColHeader GausCurv 
# TableCol  8 FieldName Integrated Rectified Gaussian Curvature
# TableCol  8 Units     mm^-2
# TableCol  9 ColHeader  FoldInd
# TableCol  9 FieldName  Folding Index 
# TableCol  9 Units      unitless 
# TableCol 10 ColHeader CurvInd
# TableCol 10 FieldName Intrinsic Curvature Index
# TableCol 10 Units     unitless
# ColHeaders StructName NumVert SurfArea GrayVol ThickAvg ThickStd MeanCurv GausCurv FoldInd CurvInd
caudalanteriorcingulate                  1291    812   2116  2.361 0.752     0.155     0.028       25     1.4
caudalmiddlefrontal                      4038   2561   6936  2.434 0.603     0.115     0.026       36     4.2
cuneus                                   2668   1628   3180  1.864 0.401     0.127     0.033       28     3.6
entorhinal                                536    389   1511  3.268 0.777     0.130     0.024        5     0.6
fusiform                                 3847   2728   7479  2.536 0.590     0.131     0.027       46     4.3
inferiorparietal                         6274   4360  11730  2.421 0.514     0.129     0.029       72     7.7
inferiortemporal                         4746   3375  11316  2.623 0.742     0.132     0.033       66     6.5
isthmuscingulate                         1299    848   2217  2.351 0.714     0.122     0.029       15     1.6
lateraloccipital                         7139   4716  12152  2.213 0.635     0.143     0.036       97    10.5
lateralorbitofrontal                     4019   2701   7651  2.545 0.667     0.140     0.036       58     5.9
lingual                                  4717   3154   6217  1.921 0.625     0.129     0.031       56     6.0
medialorbitofrontal                      1927   1334   3429  2.295 0.895     0.151     0.035       39     2.6
middletemporal                           5297   3688  11047  2.556 0.658     0.140     0.039       73     9.1
parahippocampal                           972    652   1933  2.612 0.865     0.112     0.023        9     1.0
paracentral                              2585   1514   3783  2.402 0.623     0.091     0.021       14     2.5
parsopercularis                          1739   1193   3317  2.518 0.545     0.125     0.028       17     2.0
parsorbitalis                             944    657   2103  2.641 0.541     0.136     0.031       13     1.2
parstriangularis                         1601   1095   2561  2.247 0.454     0.130     0.028       16     1.7
pericalcarine                            1977   1280   1611  1.406 0.348     0.144     0.035       27     2.7
postcentral                              6733   4217   9314  2.004 0.656     0.106     0.023       57     6.2
posteriorcingulate                       1512   1062   2710  2.364 0.691     0.140     0.026       24     1.6
precentral                               7763   4794  11767  2.304 0.646     0.112     0.027       65     9.3
precuneus                                5530   3668   8966  2.249 0.533     0.125     0.029       62     6.2
rostralanteriorcingulate                 1118    764   2406  2.985 0.810     0.133     0.025       19     1.0
rostralmiddlefrontal                     5971   4005  10020  2.240 0.526     0.129     0.027       75     6.4
superiorfrontal                         12901   8563  26044  2.706 0.566     0.126     0.030      139    15.8
superiorparietal                         7045   4618  10963  2.181 0.557     0.118     0.028       70     8.1
superiortemporal                         5797   3968  12760  2.602 0.817     0.110     0.027       60     6.1
supramarginal                            4417   3014   8243  2.498 0.550     0.131     0.029       48     5.2
transversetemporal                        472    249    641  2.331 0.460     0.092     0.021        4     0.4
insula                                   2588   1787   5325  2.901 0.792     0.122     0.030       24     3.4
