# Supplementary material for: Computer assisted diagnosis of Alzheimer’s disease using statistical likelihood-ratio test
Source: PLoS One. 2023 Feb 17;18(2):e0279574. doi: 10.1371/journal.pone.0279574 (PMC9937475; doi:10.1371/journal.pone.0279574)
Supplement: S4 File — (ZIP) [file pone.0279574.s004.zip › HC_Results_MIRIAD/miriad_199_1/stats/rh.aparc.pial.stats]

# Table of FreeSurfer cortical parcellation anatomical statistics 
# 
# CreationTime 2020/01/09-16:37:35-GMT
# generating_program mris_anatomical_stats
# cvs_version $Id: mris_anatomical_stats.c,v 1.79 2016/03/14 15:15:34 greve Exp $
# mrisurf.c-cvs_version $Id: mrisurf.c,v 1.781.2.6 2016/12/27 16:47:14 zkaufman Exp $
# cmdline mris_anatomical_stats -th3 -mgz -cortex ../label/rh.cortex.label -f ../stats/rh.aparc.pial.stats -b -a ../label/rh.aparc.annot -c ../label/aparc.annot.ctab miriad_199_HC_F_01_MR_1 rh pial 
# sysname  Linux
# hostname ada
# machine  x86_64
# user     xzheng
# 
# SUBJECTS_DIR /home/span/acad/xzheng/freesurfer/subjects
# anatomy_type surface
# subjectname miriad_199_HC_F_01_MR_1
# hemi rh
# AnnotationFile ../label/rh.aparc.annot
# AnnotationFileTimeStamp 2020/01/10 03:08:37
# Measure Cortex, NumVert, Number of Vertices, 119433, unitless
# Measure Cortex, PialSurfArea, Pial Surface Total Area, 94887, mm^2
# Measure Cortex, MeanThickness, Mean Thickness, 2.37896, mm
# Measure BrainSeg, BrainSegVol, Brain Segmentation Volume, 1092232.000000, mm^3
# Measure BrainSegNotVent, BrainSegVolNotVent, Brain Segmentation Volume Without Ventricles, 1056689.000000, mm^3
# Measure BrainSegNotVentSurf, BrainSegVolNotVentSurf, Brain Segmentation Volume Without Ventricles from Surf, 1056280.796845, mm^3
# Measure Cortex, CortexVol Total cortical gray matter volume, 423778.542558, mm^3
# Measure SupraTentorial, SupraTentorialVol, Supratentorial volume, 959149.796845, mm^3
# Measure SupraTentorialNotVent, SupraTentorialVolNotVent, Supratentorial volume, 928019.796845, mm^3
# Measure EstimatedTotalIntraCranialVol, eTIV, Estimated Total Intracranial Volume, 1515551.900229, mm^3
# NTableCols 10
# TableCol  1 ColHeader StructName
# TableCol  1 FieldName Structure Name
# TableCol  1 Units     NA
# TableCol  2 ColHeader NumVert
# TableCol  2 FieldName Number of Vertices
# TableCol  2 Units     unitless
# TableCol  3 ColHeader SurfArea
# TableCol  3 FieldName Surface Area
# TableCol  3 Units     mm^2
# TableCol  4 ColHeader GrayVol
# TableCol  4 FieldName Gray Matter Volume
# TableCol  4 Units     mm^3
# TableCol  5 ColHeader ThickAvg 
# TableCol  5 FieldName Average Thickness
# TableCol  5 Units     mm
# TableCol  6 ColHeader ThickStd
# TableCol  6 FieldName Thickness StdDev
# TableCol  6 Units     mm 
# TableCol  7 ColHeader MeanCurv
# TableCol  7 FieldName Integrated Rectified Mean Curvature
# TableCol  7 Units     mm^-1
# TableCol  8 ColHeader GausCurv 
# TableCol  8 FieldName Integrated Rectified Gaussian Curvature
# TableCol  8 Units     mm^-2
# TableCol  9 ColHeader  FoldInd
# TableCol  9 FieldName  Folding Index 
# TableCol  9 Units      unitless 
# TableCol 10 ColHeader CurvInd
# TableCol 10 FieldName Intrinsic Curvature Index
# TableCol 10 Units     unitless
# ColHeaders StructName NumVert SurfArea GrayVol ThickAvg ThickStd MeanCurv GausCurv FoldInd CurvInd
bankssts                                  987    647   1601  2.333 0.481     0.107     0.025       11     1.0
caudalanteriorcingulate                  1115    768   1768  2.320 0.747     0.136     0.031       21     1.4
caudalmiddlefrontal                      3916   2980   6785  2.431 0.605     0.116     0.025       43     4.2
cuneus                                   2167   1559   2553  1.841 0.393     0.121     0.027       19     2.6
entorhinal                                604    606   1729  3.309 0.800     0.137     0.034        9     0.9
fusiform                                 4231   3711   8803  2.575 0.655     0.142     0.032       53     6.2
inferiorparietal                         6318   5280  11929  2.430 0.512     0.138     0.026       68     7.6
inferiortemporal                         4353   4205   9673  2.571 0.696     0.157     0.034       63     7.0
isthmuscingulate                         1267    976   2198  2.383 0.706     0.127     0.054       41     1.5
lateraloccipital                         7074   5814  12189  2.231 0.632     0.136     0.029       91     9.0
lateralorbitofrontal                     3826   2815   6644  2.451 0.829     0.142     0.039       72     6.6
lingual                                  4807   3569   6326  1.920 0.623     0.123     0.028       63     6.4
medialorbitofrontal                      2398   1857   4259  2.436 0.593     0.137     0.027       33     3.0
middletemporal                           4482   4325   9869  2.601 0.682     0.165     0.033       57     7.4
parahippocampal                           895    725   1741  2.573 0.871     0.125     0.031       12     1.2
paracentral                              2436   1565   3560  2.392 0.629     0.088     0.014       18     1.5
parsopercularis                          1600   1313   3082  2.512 0.553     0.131     0.025       16     1.8
parsorbitalis                            1158   1192   2692  2.674 0.525     0.164     0.028       15     1.5
parstriangularis                         1589   1226   2614  2.280 0.436     0.136     0.026       24     1.7
pericalcarine                            2011   1183   1655  1.413 0.360     0.121     0.032       28     2.6
postcentral                              6177   4729   8329  1.977 0.638     0.109     0.019       44     5.0
posteriorcingulate                       1408   1083   2441  2.308 0.722     0.143     0.033       31     2.2
precentral                               8097   5588  12161  2.302 0.647     0.098     0.019       64     6.7
precuneus                                5341   3959   8582  2.257 0.517     0.123     0.025       58     5.3
rostralanteriorcingulate                  817    747   1973  3.170 0.790     0.167     0.038       19     1.3
rostralmiddlefrontal                     8500   7107  15027  2.324 0.547     0.145     0.027      112    10.0
superiorfrontal                         10046   7979  20703  2.783 0.548     0.125     0.026      110    11.0
superiorparietal                         8344   6359  12787  2.158 0.571     0.122     0.023       84     8.3
superiortemporal                         4439   3851   8742  2.452 0.661     0.119     0.020       32     4.0
supramarginal                            4691   3704   8816  2.493 0.552     0.132     0.027       52     5.2
frontalpole                               484    483    994  2.447 0.412     0.194     0.037        7     0.8
temporalpole                              563    858   2622  4.000 0.778     0.201     0.033        6     0.9
transversetemporal                        488    307    651  2.321 0.471     0.097     0.015        3     0.3
insula                                   2898   1912   5865  2.848 0.829     0.139     0.043       75     4.6
