# Supplementary material for: Computer assisted diagnosis of Alzheimer’s disease using statistical likelihood-ratio test
Source: PLoS One. 2023 Feb 17;18(2):e0279574. doi: 10.1371/journal.pone.0279574 (PMC9937475; doi:10.1371/journal.pone.0279574)
Supplement: S4 File — (ZIP) [file pone.0279574.s004.zip › HC_Results_MIRIAD/miriad_199_1/stats/rh.aparc.stats]

# Table of FreeSurfer cortical parcellation anatomical statistics 
# 
# CreationTime 2020/01/09-16:37:09-GMT
# generating_program mris_anatomical_stats
# cvs_version $Id: mris_anatomical_stats.c,v 1.79 2016/03/14 15:15:34 greve Exp $
# mrisurf.c-cvs_version $Id: mrisurf.c,v 1.781.2.6 2016/12/27 16:47:14 zkaufman Exp $
# cmdline mris_anatomical_stats -th3 -mgz -cortex ../label/rh.cortex.label -f ../stats/rh.aparc.stats -b -a ../label/rh.aparc.annot -c ../label/aparc.annot.ctab miriad_199_HC_F_01_MR_1 rh white 
# sysname  Linux
# hostname ada
# machine  x86_64
# user     xzheng
# 
# SUBJECTS_DIR /home/span/acad/xzheng/freesurfer/subjects
# anatomy_type surface
# subjectname miriad_199_HC_F_01_MR_1
# hemi rh
# AnnotationFile ../label/rh.aparc.annot
# AnnotationFileTimeStamp 2020/01/10 03:08:37
# Measure Cortex, NumVert, Number of Vertices, 119433, unitless
# Measure Cortex, WhiteSurfArea, White Surface Total Area, 79370.1, mm^2
# Measure Cortex, MeanThickness, Mean Thickness, 2.37896, mm
# Measure BrainSeg, BrainSegVol, Brain Segmentation Volume, 1092232.000000, mm^3
# Measure BrainSegNotVent, BrainSegVolNotVent, Brain Segmentation Volume Without Ventricles, 1056689.000000, mm^3
# Measure BrainSegNotVentSurf, BrainSegVolNotVentSurf, Brain Segmentation Volume Without Ventricles from Surf, 1056280.796845, mm^3
# Measure Cortex, CortexVol Total cortical gray matter volume, 423778.542558, mm^3
# Measure SupraTentorial, SupraTentorialVol, Supratentorial volume, 959149.796845, mm^3
# Measure SupraTentorialNotVent, SupraTentorialVolNotVent, Supratentorial volume, 928019.796845, mm^3
# Measure EstimatedTotalIntraCranialVol, eTIV, Estimated Total Intracranial Volume, 1515551.900229, mm^3
# NTableCols 10
# TableCol  1 ColHeader StructName
# TableCol  1 FieldName Structure Name
# TableCol  1 Units     NA
# TableCol  2 ColHeader NumVert
# TableCol  2 FieldName Number of Vertices
# TableCol  2 Units     unitless
# TableCol  3 ColHeader SurfArea
# TableCol  3 FieldName Surface Area
# TableCol  3 Units     mm^2
# TableCol  4 ColHeader GrayVol
# TableCol  4 FieldName Gray Matter Volume
# TableCol  4 Units     mm^3
# TableCol  5 ColHeader ThickAvg 
# TableCol  5 FieldName Average Thickness
# TableCol  5 Units     mm
# TableCol  6 ColHeader ThickStd
# TableCol  6 FieldName Thickness StdDev
# TableCol  6 Units     mm 
# TableCol  7 ColHeader MeanCurv
# TableCol  7 FieldName Integrated Rectified Mean Curvature
# TableCol  7 Units     mm^-1
# TableCol  8 ColHeader GausCurv 
# TableCol  8 FieldName Integrated Rectified Gaussian Curvature
# TableCol  8 Units     mm^-2
# TableCol  9 ColHeader  FoldInd
# TableCol  9 FieldName  Folding Index 
# TableCol  9 Units      unitless 
# TableCol 10 ColHeader CurvInd
# TableCol 10 FieldName Intrinsic Curvature Index
# TableCol 10 Units     unitless
# ColHeaders StructName NumVert SurfArea GrayVol ThickAvg ThickStd MeanCurv GausCurv FoldInd CurvInd
bankssts                                  987    701   1601  2.333 0.481     0.112     0.024        6     0.9
caudalanteriorcingulate                  1115    701   1768  2.320 0.747     0.157     0.026       23     1.1
caudalmiddlefrontal                      3916   2482   6785  2.431 0.605     0.113     0.025       34     3.9
cuneus                                   2167   1312   2553  1.841 0.393     0.129     0.035       25     3.1
entorhinal                                604    439   1729  3.309 0.800     0.130     0.024        6     0.6
fusiform                                 4231   2989   8803  2.575 0.655     0.133     0.029       54     5.0
inferiorparietal                         6318   4389  11929  2.430 0.512     0.128     0.029       73     7.7
inferiortemporal                         4353   3074   9673  2.571 0.696     0.130     0.032       57     5.7
isthmuscingulate                         1267    817   2198  2.383 0.706     0.124     0.029       15     1.6
lateraloccipital                         7074   4712  12189  2.231 0.632     0.141     0.035       94    10.3
lateralorbitofrontal                     3826   2602   6644  2.451 0.829     0.135     0.036       51     5.2
lingual                                  4807   3223   6326  1.920 0.623     0.131     0.031       58     6.4
medialorbitofrontal                      2398   1700   4259  2.436 0.593     0.137     0.024       39     2.3
middletemporal                           4482   3130   9869  2.601 0.682     0.144     0.042       67     8.4
parahippocampal                           895    595   1741  2.573 0.871     0.112     0.023        8     1.0
paracentral                              2436   1439   3560  2.392 0.629     0.092     0.020       13     2.2
parsopercularis                          1600   1095   3082  2.512 0.553     0.122     0.027       15     1.8
parsorbitalis                            1158    788   2692  2.674 0.525     0.147     0.033       19     1.5
parstriangularis                         1589   1095   2614  2.280 0.436     0.130     0.029       16     1.8
pericalcarine                            2011   1306   1655  1.413 0.360     0.141     0.034       26     2.6
postcentral                              6177   3820   8329  1.977 0.638     0.104     0.022       51     5.5
posteriorcingulate                       1408    989   2441  2.308 0.722     0.137     0.025       22     1.4
precentral                               8097   5005  12161  2.302 0.647     0.113     0.027       68     9.9
precuneus                                5341   3551   8582  2.257 0.517     0.125     0.028       58     5.9
rostralanteriorcingulate                  817    553   1973  3.170 0.790     0.143     0.027       16     0.9
rostralmiddlefrontal                     8500   5696  15027  2.324 0.547     0.133     0.029      113     9.9
superiorfrontal                         10046   6638  20703  2.783 0.548     0.122     0.029       97    12.2
superiorparietal                         8344   5442  12787  2.158 0.571     0.118     0.028       83     9.3
superiortemporal                         4439   3000   8742  2.452 0.661     0.104     0.024       41     4.2
supramarginal                            4691   3194   8816  2.493 0.552     0.133     0.029       52     5.7
frontalpole                               484    325    994  2.447 0.412     0.188     0.051       12     1.1
temporalpole                              563    432   2622  4.000 0.778     0.140     0.033        9     1.0
transversetemporal                        488    261    651  2.321 0.471     0.096     0.021        4     0.4
insula                                   2898   1969   5865  2.848 0.829     0.126     0.034       33     4.1
