# Supplementary material for: Computer assisted diagnosis of Alzheimer’s disease using statistical likelihood-ratio test
Source: PLoS One. 2023 Feb 17;18(2):e0279574. doi: 10.1371/journal.pone.0279574 (PMC9937475; doi:10.1371/journal.pone.0279574)
Supplement: S4 File — (ZIP) [file pone.0279574.s004.zip › HC_Results_MIRIAD/miriad_199_1/stats/rh.BA_exvivo.stats]

# Table of FreeSurfer cortical parcellation anatomical statistics 
# 
# CreationTime 2020/01/09-17:13:09-GMT
# generating_program mris_anatomical_stats
# cvs_version $Id: mris_anatomical_stats.c,v 1.79 2016/03/14 15:15:34 greve Exp $
# mrisurf.c-cvs_version $Id: mrisurf.c,v 1.781.2.6 2016/12/27 16:47:14 zkaufman Exp $
# cmdline mris_anatomical_stats -th3 -mgz -f ../stats/rh.BA_exvivo.stats -b -a ./rh.BA_exvivo.annot -c ./BA_exvivo.ctab miriad_199_HC_F_01_MR_1 rh white 
# sysname  Linux
# hostname ada
# machine  x86_64
# user     xzheng
# 
# SUBJECTS_DIR /home/span/acad/xzheng/freesurfer/subjects
# anatomy_type surface
# subjectname miriad_199_HC_F_01_MR_1
# hemi rh
# AnnotationFile ./rh.BA_exvivo.annot
# AnnotationFileTimeStamp 2020/01/10 04:13:01
# Measure Cortex, NumVert, Number of Vertices, 126689, unitless
# Measure Cortex, WhiteSurfArea, White Surface Total Area, 84355, mm^2
# Measure BrainSeg, BrainSegVol, Brain Segmentation Volume, 1092232.000000, mm^3
# Measure BrainSegNotVent, BrainSegVolNotVent, Brain Segmentation Volume Without Ventricles, 1056689.000000, mm^3
# Measure BrainSegNotVentSurf, BrainSegVolNotVentSurf, Brain Segmentation Volume Without Ventricles from Surf, 1056280.796845, mm^3
# Measure Cortex, CortexVol Total cortical gray matter volume, 423778.542558, mm^3
# Measure SupraTentorial, SupraTentorialVol, Supratentorial volume, 959149.796845, mm^3
# Measure SupraTentorialNotVent, SupraTentorialVolNotVent, Supratentorial volume, 928019.796845, mm^3
# Measure EstimatedTotalIntraCranialVol, eTIV, Estimated Total Intracranial Volume, 1515551.900229, mm^3
# NTableCols 10
# TableCol  1 ColHeader StructName
# TableCol  1 FieldName Structure Name
# TableCol  1 Units     NA
# TableCol  2 ColHeader NumVert
# TableCol  2 FieldName Number of Vertices
# TableCol  2 Units     unitless
# TableCol  3 ColHeader SurfArea
# TableCol  3 FieldName Surface Area
# TableCol  3 Units     mm^2
# TableCol  4 ColHeader GrayVol
# TableCol  4 FieldName Gray Matter Volume
# TableCol  4 Units     mm^3
# TableCol  5 ColHeader ThickAvg 
# TableCol  5 FieldName Average Thickness
# TableCol  5 Units     mm
# TableCol  6 ColHeader ThickStd
# TableCol  6 FieldName Thickness StdDev
# TableCol  6 Units     mm 
# TableCol  7 ColHeader MeanCurv
# TableCol  7 FieldName Integrated Rectified Mean Curvature
# TableCol  7 Units     mm^-1
# TableCol  8 ColHeader GausCurv 
# TableCol  8 FieldName Integrated Rectified Gaussian Curvature
# TableCol  8 Units     mm^-2
# TableCol  9 ColHeader  FoldInd
# TableCol  9 FieldName  Folding Index 
# TableCol  9 Units      unitless 
# TableCol 10 ColHeader CurvInd
# TableCol 10 FieldName Intrinsic Curvature Index
# TableCol 10 Units     unitless
# ColHeaders StructName NumVert SurfArea GrayVol ThickAvg ThickStd MeanCurv GausCurv FoldInd CurvInd
BA1_exvivo                               1026    495   1690  2.413 0.632     0.098     0.025       11     1.1
BA2_exvivo                               2776   1792   3865  2.041 0.599     0.099     0.020       20     2.0
BA3a_exvivo                              1248    900   1076  1.541 0.296     0.145     0.034       12     1.8
BA3b_exvivo                              2211   1415   2474  1.647 0.419     0.110     0.022       19     2.1
BA4a_exvivo                              1760   1027   2690  2.371 0.555     0.094     0.025        9     2.2
BA4p_exvivo                              1517   1019   1942  2.011 0.534     0.120     0.027       11     1.9
BA6_exvivo                               8552   5054  15745  2.700 0.640     0.110     0.029       79    10.7
BA44_exvivo                              3018   2032   5199  2.396 0.555     0.120     0.024       27     3.1
BA45_exvivo                              3069   2113   5808  2.375 0.561     0.136     0.031       37     3.7
V1_exvivo                                3587   2341   4498  1.673 0.687     0.141     0.037       49     5.4
V2_exvivo                                7969   5116  10903  1.980 0.570     0.139     0.036      102    11.8
MT_exvivo                                1842   1274   3132  2.339 0.540     0.131     0.033       20     2.4
perirhinal_exvivo                         640    429   2039  3.461 0.634     0.131     0.026        7     0.7
entorhinal_exvivo                         385    295   1174  3.272 0.883     0.133     0.029        6     0.5
