# Supplementary material for: Computer assisted diagnosis of Alzheimer’s disease using statistical likelihood-ratio test
Source: PLoS One. 2023 Feb 17;18(2):e0279574. doi: 10.1371/journal.pone.0279574 (PMC9937475; doi:10.1371/journal.pone.0279574)
Supplement: S4 File — (ZIP) [file pone.0279574.s004.zip › HC_Results_MIRIAD/miriad_199_1/stats/rh.curv.stats]

Raw <mean> +- <std> (using 'rh.curv'):                -0.03324 +- 0.1712 
       Raw Min:                                       -1.52516 at vertex 82785   
       Raw Max:                                        0.61481 at vertex 77050   
       Raw Curvature Calculation Type:                discrete
       Raw Mean Vertex Separation (Whole Surface):     0.84941 +- 0.23039 mm
       Raw Total Surface Area:                     76798.71875 mm^2
       Raw Total Number of Vertices:                    126689
       Raw Average Vertex Area (Whole Surface):        0.60620 mm^2
       Raw Natural Surface Integral:               -1370.48145
       Raw Rectified Surface Integral:              9676.82715
       Raw Positive Surface Integral:               4153.17285
       Raw Negative Surface Integral:               5523.65430
       Raw Mean Natural Surface Integral:             -0.01082 across 126689 (100.00%) vertices
       Raw Mean Rectified Surface Integral:            0.07638 across 126689 (100.00%) vertices
       Raw Mean Positive Surface Integral:             0.07038 across 59011 (46.58%) vertices
       Raw Mean Negative Surface Integral:             0.08162 across 67678 (53.42%) vertices
       Raw AreaNorm Natural Surface Integral:         -0.01785 across 76798.820312 (100.00%) mm^2
       Raw AreaNorm Rectified Surface Integral:        0.12600 across 76798.820312 (100.00%) mm^2
       Raw AreaNorm Positive Surface Integral:         0.10898 across 38110.113281 (49.62%) mm^2
       Raw AreaNorm Negative Surface Integral:         0.14277 across 38688.777344 (50.38%) mm^2

Raw <mean> +- <std> (using 'rh.sulc'):                 0.00000 +- 5.5786 
       Raw Min:                                      -14.02572 at vertex 97663   
       Raw Max:                                       16.28213 at vertex 54391   
       Raw Curvature Calculation Type:                discrete
       Raw Mean Vertex Separation (Whole Surface):     0.84941 +- 0.23039 mm
       Raw Total Surface Area:                     76798.71875 mm^2
       Raw Total Number of Vertices:                    126689
       Raw Average Vertex Area (Whole Surface):        0.60620 mm^2
       Raw Natural Surface Integral:               25348.14453
       Raw Rectified Surface Integral:            347758.12500
       Raw Positive Surface Integral:             186553.14062
       Raw Negative Surface Integral:             161205.00000
       Raw Mean Natural Surface Integral:              0.20008 across 126689 (100.00%) vertices
       Raw Mean Rectified Surface Integral:            2.74498 across 126689 (100.00%) vertices
       Raw Mean Positive Surface Integral:             3.18361 across 58598 (46.25%) vertices
       Raw Mean Negative Surface Integral:             2.36749 across 68091 (53.75%) vertices
       Raw AreaNorm Natural Surface Integral:          0.33006 across 76798.820312 (100.00%) mm^2
       Raw AreaNorm Rectified Surface Integral:        4.52817 across 76798.820312 (100.00%) mm^2
       Raw AreaNorm Positive Surface Integral:         5.00977 across 37237.832031 (48.49%) mm^2
       Raw AreaNorm Negative Surface Integral:         4.07484 across 39561.019531 (51.51%) mm^2

K <mean> +- <std> (using 'rh.smoothwm'):               0.16192 +- 5.2550 mm^-2
         K Min:                                     -103.87930 at vertex 126391  
         K Max:                                     1468.11572 at vertex 93081   
         K Curvature Calculation Type:                discrete
         K Mean Vertex Separation (Whole Surface):     0.84941 +- 0.23039 mm
         K Total Surface Area:                     76798.71875 mm^2
         K Total Number of Vertices:                    126689
         K Average Vertex Area (Whole Surface):        0.60620 mm^2
         K Natural Surface Integral:                  12.56638
         K Rectified Surface Integral:              4926.18506
         K Positive Surface Integral:               2469.37573
         K Negative Surface Integral:               2456.80933
         K Mean Natural Surface Integral:              0.00010 across 126689 (100.00%) vertices
         K Mean Rectified Surface Integral:            0.03888 across 126689 (100.00%) vertices
         K Mean Positive Surface Integral:             0.04453 across 55453 (43.77%) vertices
         K Mean Negative Surface Integral:             0.03449 across 71236 (56.23%) vertices
         K AreaNorm Natural Surface Integral:          0.00016 across 76798.820312 (100.00%) mm^2
         K AreaNorm Rectified Surface Integral:        0.06414 across 76798.820312 (100.00%) mm^2
         K AreaNorm Positive Surface Integral:         0.09691 across 25480.427734 (33.18%) mm^2
         K AreaNorm Negative Surface Integral:         0.04787 across 51318.609375 (66.82%) mm^2

H <mean> +- <std> (using 'rh.smoothwm'):              -0.06350 +- 0.7281 mm^-1
         H Min:                                      -57.25481 at vertex 93081   
         H Max:                                       25.39830 at vertex 77050   
         H Curvature Calculation Type:                discrete
         H Mean Vertex Separation (Whole Surface):     0.84941 +- 0.23039 mm
         H Total Surface Area:                     76798.71875 mm^2
         H Total Number of Vertices:                    126689
         H Average Vertex Area (Whole Surface):        0.60620 mm^2
         H Natural Surface Integral:               -1356.17920
         H Rectified Surface Integral:             12940.55664
         H Positive Surface Integral:               5792.18896
         H Negative Surface Integral:               7148.36816
         H Mean Natural Surface Integral:             -0.01070 across 126689 (100.00%) vertices
         H Mean Rectified Surface Integral:            0.10214 across 126689 (100.00%) vertices
         H Mean Positive Surface Integral:             0.09276 across 62440 (49.29%) vertices
         H Mean Negative Surface Integral:             0.11126 across 64249 (50.71%) vertices
         H AreaNorm Natural Surface Integral:         -0.01766 across 76798.820312 (100.00%) mm^2
         H AreaNorm Rectified Surface Integral:        0.16850 across 76798.820312 (100.00%) mm^2
         H AreaNorm Positive Surface Integral:         0.14391 across 40247.398438 (52.41%) mm^2
         H AreaNorm Negative Surface Integral:         0.19557 across 36551.628906 (47.59%) mm^2

k1 <mean> +- <std> (using 'rh.smoothwm'):             -0.13026 +- 1.3211 mm^-1
        k1 Min:                                      -99.79887 at vertex 93081   
        k1 Max:                                       39.31979 at vertex 80325   
        k1 Curvature Calculation Type:                discrete
        k1 Mean Vertex Separation (Whole Surface):     0.84941 +- 0.23039 mm
        k1 Total Surface Area:                     76798.71875 mm^2
        k1 Total Number of Vertices:                    126689
        k1 Average Vertex Area (Whole Surface):        0.60620 mm^2
        k1 Natural Surface Integral:               -3481.33228
        k1 Rectified Surface Integral:             29217.89258
        k1 Positive Surface Integral:              12868.28027
        k1 Negative Surface Integral:              16349.61230
        k1 Mean Natural Surface Integral:             -0.02748 across 126689 (100.00%) vertices
        k1 Mean Rectified Surface Integral:            0.23063 across 126689 (100.00%) vertices
        k1 Mean Positive Surface Integral:             0.20609 across 62440 (49.29%) vertices
        k1 Mean Negative Surface Integral:             0.25447 across 64249 (50.71%) vertices
        k1 AreaNorm Natural Surface Integral:         -0.04533 across 76798.820312 (100.00%) mm^2
        k1 AreaNorm Rectified Surface Integral:        0.38045 across 76798.820312 (100.00%) mm^2
        k1 AreaNorm Positive Surface Integral:         0.31973 across 40247.398438 (52.41%) mm^2
        k1 AreaNorm Negative Surface Integral:         0.44730 across 36551.628906 (47.59%) mm^2

k2 <mean> +- <std> (using 'rh.smoothwm'):              0.00327 +- 0.2256 mm^-1
        k2 Min:                                      -14.71074 at vertex 93081   
        k2 Max:                                       18.14842 at vertex 77050   
        k2 Curvature Calculation Type:                discrete
        k2 Mean Vertex Separation (Whole Surface):     0.84941 +- 0.23039 mm
        k2 Total Surface Area:                     76798.71875 mm^2
        k2 Total Number of Vertices:                    126689
        k2 Average Vertex Area (Whole Surface):        0.60620 mm^2
        k2 Natural Surface Integral:                 768.97418
        k2 Rectified Surface Integral:              7866.33789
        k2 Positive Surface Integral:               4317.65625
        k2 Negative Surface Integral:               3548.68188
        k2 Mean Natural Surface Integral:              0.00607 across 126689 (100.00%) vertices
        k2 Mean Rectified Surface Integral:            0.06209 across 126689 (100.00%) vertices
        k2 Mean Positive Surface Integral:             0.06397 across 67495 (53.28%) vertices
        k2 Mean Negative Surface Integral:             0.05995 across 59194 (46.72%) vertices
        k2 AreaNorm Natural Surface Integral:          0.01001 across 76798.820312 (100.00%) mm^2
        k2 AreaNorm Rectified Surface Integral:        0.10243 across 76798.820312 (100.00%) mm^2
        k2 AreaNorm Positive Surface Integral:         0.10539 across 40967.421875 (53.34%) mm^2
        k2 AreaNorm Negative Surface Integral:         0.09904 across 35831.546875 (46.66%) mm^2

S <mean> +- <std> (using 'rh.smoothwm'):               1.48938 +- 38.4112 mm^-2
         S Min:                                        0.00000 at vertex 1363    
         S Max:                                     7447.55225 at vertex 92061   
         S Curvature Calculation Type:                discrete
         S Mean Vertex Separation (Whole Surface):     0.84941 +- 0.23039 mm
         S Total Surface Area:                     76798.71875 mm^2
         S Total Number of Vertices:                    126689
         S Average Vertex Area (Whole Surface):        0.60620 mm^2
         S Natural Surface Integral:               28362.20117
         S Rectified Surface Integral:             28362.20117
         S Positive Surface Integral:              28362.20117
         S Negative Surface Integral:                  0.00000
         S Mean Natural Surface Integral:              0.22387 across 126689 (100.00%) vertices
         S Mean Rectified Surface Integral:            0.22387 across 126689 (100.00%) vertices
         S Mean Positive Surface Integral:             0.22387 across 126689 (100.00%) vertices
         S Mean Negative Surface Integral:             0.00000 across 0 (00.00%) vertices
         S AreaNorm Natural Surface Integral:          0.36931 across 76798.820312 (100.00%) mm^2
         S AreaNorm Rectified Surface Integral:        0.36931 across 76798.820312 (100.00%) mm^2
         S AreaNorm Positive Surface Integral:         0.36931 across 76798.820312 (100.00%) mm^2
         S AreaNorm Negative Surface Integral:         0.00000 across 0.000000 (00.00%) mm^2

C <mean> +- <std> (using 'rh.smoothwm'):               0.43518 +- 0.8469 mm^-2
         C Min:                                        0.00075 at vertex 40423   
         C Max:                                       71.33099 at vertex 93081   
         C Curvature Calculation Type:                discrete
         C Mean Vertex Separation (Whole Surface):     0.84941 +- 0.23039 mm
         C Total Surface Area:                     76798.71875 mm^2
         C Total Number of Vertices:                    126689
         C Average Vertex Area (Whole Surface):        0.60620 mm^2
         C Natural Surface Integral:               21834.87109
         C Rectified Surface Integral:             21834.87109
         C Positive Surface Integral:              21834.87109
         C Negative Surface Integral:                  0.00000
         C Mean Natural Surface Integral:              0.17235 across 126689 (100.00%) vertices
         C Mean Rectified Surface Integral:            0.17235 across 126689 (100.00%) vertices
         C Mean Positive Surface Integral:             0.17235 across 126689 (100.00%) vertices
         C Mean Negative Surface Integral:             0.00000 across 0 (00.00%) vertices
         C AreaNorm Natural Surface Integral:          0.28431 across 76798.820312 (100.00%) mm^2
         C AreaNorm Rectified Surface Integral:        0.28431 across 76798.820312 (100.00%) mm^2
         C AreaNorm Positive Surface Integral:         0.28431 across 76798.820312 (100.00%) mm^2
         C AreaNorm Negative Surface Integral:         0.00000 across 0.000000 (00.00%) mm^2

BE <mean> +- <std> (using 'rh.smoothwm'):              1.81313 +- 45.7717 mm^-2
        BE Min:                                        0.00000 at vertex 40423   
        BE Max:                                    10176.22168 at vertex 93081   
        BE Curvature Calculation Type:                discrete
        BE Mean Vertex Separation (Whole Surface):     0.84941 +- 0.23039 mm
        BE Total Surface Area:                     76798.71875 mm^2
        BE Total Number of Vertices:                    126689
        BE Average Vertex Area (Whole Surface):        0.60620 mm^2
        BE Natural Surface Integral:               28386.44922
        BE Rectified Surface Integral:             28386.44922
        BE Positive Surface Integral:              28386.44922
        BE Negative Surface Integral:                  0.00000
        BE Mean Natural Surface Integral:              0.22406 across 126689 (100.00%) vertices
        BE Mean Rectified Surface Integral:            0.22406 across 126689 (100.00%) vertices
        BE Mean Positive Surface Integral:             0.22406 across 126689 (100.00%) vertices
        BE Mean Negative Surface Integral:             0.00000 across 0 (00.00%) vertices
        BE AreaNorm Natural Surface Integral:          0.36962 across 76798.820312 (100.00%) mm^2
        BE AreaNorm Rectified Surface Integral:        0.36962 across 76798.820312 (100.00%) mm^2
        BE AreaNorm Positive Surface Integral:         0.36962 across 76798.820312 (100.00%) mm^2
        BE AreaNorm Negative Surface Integral:         0.00000 across 0.000000 (00.00%) mm^2

FI <mean> +- <std> (using 'rh.smoothwm'):              1.53561 +- 41.2780 mm^-2
        FI Min:                                        0.00000 at vertex 1363    
        FI Max:                                     8491.69922 at vertex 93081   
        FI Curvature Calculation Type:                discrete
        FI Mean Vertex Separation (Whole Surface):     0.84941 +- 0.23039 mm
        FI Total Surface Area:                     76798.71875 mm^2
        FI Total Number of Vertices:                    126689
        FI Average Vertex Area (Whole Surface):        0.60620 mm^2
        FI Natural Surface Integral:               21811.24023
        FI Rectified Surface Integral:             21811.24023
        FI Positive Surface Integral:              21811.24023
        FI Negative Surface Integral:                  0.00000
        FI Mean Natural Surface Integral:              0.17216 across 126689 (100.00%) vertices
        FI Mean Rectified Surface Integral:            0.17216 across 126689 (100.00%) vertices
        FI Mean Positive Surface Integral:             0.17216 across 126689 (100.00%) vertices
        FI Mean Negative Surface Integral:             0.00000 across 0 (00.00%) vertices
        FI AreaNorm Natural Surface Integral:          0.28400 across 76798.820312 (100.00%) mm^2
        FI AreaNorm Rectified Surface Integral:        0.28400 across 76798.820312 (100.00%) mm^2
        FI AreaNorm Positive Surface Integral:         0.28400 across 76798.820312 (100.00%) mm^2
        FI AreaNorm Negative Surface Integral:         0.00000 across 0.000000 (00.00%) mm^2

curv -- calculation type:                                discrete
curv -- Folding Index (FI):                            1735.68335
curv -- Intrinsic Curvature Index - positive (ICIp):    196.50668
curv -- Intrinsic Curvature Index - negative (ICIn):    195.50667
curv -- Intrinsic Curvature Index - natural  (ICIt):      1.00000

Mean across 10 curvatures: 5.2115e-01 +- 7.3386e-01
