# Supplementary material for: Computer assisted diagnosis of Alzheimer’s disease using statistical likelihood-ratio test
Source: PLoS One. 2023 Feb 17;18(2):e0279574. doi: 10.1371/journal.pone.0279574 (PMC9937475; doi:10.1371/journal.pone.0279574)
Supplement: S4 File — (ZIP) [file pone.0279574.s004.zip › HC_Results_MIRIAD/miriad_199_1/stats/rh.w-g.pct.stats]

# Title Segmentation Statistics 
# 
# generating_program mri_segstats
# cvs_version $Id: mri_segstats.c,v 1.121 2016/05/31 17:27:11 greve Exp $
# cmdline mri_segstats --in /home/span/acad/xzheng/freesurfer/subjects/miriad_199_HC_F_01_MR_1/surf/rh.w-g.pct.mgh --annot miriad_199_HC_F_01_MR_1 rh aparc --sum /home/span/acad/xzheng/freesurfer/subjects/miriad_199_HC_F_01_MR_1/stats/rh.w-g.pct.stats --snr 
# sysname  Linux
# hostname ada
# machine  x86_64
# user     xzheng
# anatomy_type surface
# 
# SUBJECTS_DIR /home/span/acad/xzheng/freesurfer/subjects
# subjectname miriad_199_HC_F_01_MR_1
# Annot miriad_199_HC_F_01_MR_1 rh aparc
# ColorTable /tmp/mri_segstats.tmp.miriad_199_HC_F_01_MR_1.rh.102.ctab 
# ColorTableTimeStamp 2020/01/10 03:40:59 
# InVolFile  /home/span/acad/xzheng/freesurfer/subjects/miriad_199_HC_F_01_MR_1/surf/rh.w-g.pct.mgh 
# InVolFileTimeStamp  2020/01/10 03:40:58 
# InVolFrame 0 
# Only reporting non-empty segmentations
# VertexArea_mm2 0.665843 
# TableCol  1 ColHeader Index 
# TableCol  1 FieldName Index 
# TableCol  1 Units     NA 
# TableCol  2 ColHeader SegId 
# TableCol  2 FieldName Segmentation Id
# TableCol  2 Units     NA
# TableCol  3 ColHeader NVertices 
# TableCol  3 FieldName Number of Vertices
# TableCol  3 Units     unitless
# TableCol  4 ColHeader Area_mm2
# TableCol  4 FieldName Area
# TableCol  4 Units     mm^2
# TableCol  5 ColHeader StructName
# TableCol  5 FieldName Structure Name
# TableCol  5 Units     NA
# TableCol  6 ColHeader Mean 
# TableCol  6 FieldName Intensity Mean
# TableCol  6 Units     unknown
# TableCol  7 ColHeader StdDev
# TableCol  7 FieldName Itensity StdDev
# TableCol  7 Units     unknown
# TableCol  8 ColHeader Min
# TableCol  8 FieldName Intensity Min
# TableCol  8 Units     unknown
# TableCol  9 ColHeader Max
# TableCol  9 FieldName Intensity Max
# TableCol  9 Units     unknown
# TableCol 10 ColHeader Range
# TableCol 10 FieldName Intensity Range
# TableCol 10 Units     unknown
# TableCol 11 ColHeader SNR
# TableCol 11 FieldName Intensity SNR
# TableCol 11 Units     none
# NRows 35 
# NTableCols 11 
# ColHeaders  Index SegId NVertices Area_mm2 StructName Mean StdDev Min Max Range SNR  
  1 2000      7162     4894.3  unknown                            0.0922     1.5350     0.0000    53.2832    53.2832     0.0601 
  2 2001       987      700.8  bankssts                          24.1840     5.9522    10.3867    54.0077    43.6210     4.0630 
  3 2002      1115      700.8  caudalanteriorcingulate           28.5760     6.6025     8.0898    54.1212    46.0314     4.3281 
  4 2003      3916     2481.7  caudalmiddlefrontal               20.7105     5.7243    -5.8256    42.6771    48.5027     3.6180 
  5 2005      2167     1312.2  cuneus                            18.5614     7.4322    -3.0228    43.2399    46.2628     2.4974 
  6 2006       604      438.9  entorhinal                        30.1982     9.4851     0.0000    52.4310    52.4310     3.1838 
  7 2007      4231     2988.6  fusiform                          27.6333     7.6891    -1.6072    64.0823    65.6895     3.5938 
  8 2008      6318     4388.9  inferiorparietal                  23.5608     6.5092    -6.0132    43.8657    49.8790     3.6196 
  9 2009      4353     3073.6  inferiortemporal                  28.8182     8.0971     2.6457    73.6055    70.9598     3.5591 
 10 2010      1267      817.4  isthmuscingulate                  22.3224     6.6822    -8.2585    39.8182    48.0767     3.3406 
 11 2011      7074     4712.3  lateraloccipital                  21.1841     6.5091    -7.8506    47.9513    55.8018     3.2545 
 12 2012      3826     2601.6  lateralorbitofrontal              25.1489    11.4703   -37.2980    52.8809    90.1789     2.1925 
 13 2013      4807     3222.7  lingual                           20.1582     8.9704   -60.8088    43.0206   103.8295     2.2472 
 14 2014      2398     1699.7  medialorbitofrontal               28.8301    13.0478  -102.9251    54.3656   157.2907     2.2096 
 15 2015      4482     3130.0  middletemporal                    27.3347     8.0849    -5.4676    62.8708    68.3385     3.3810 
 16 2016       895      594.9  parahippocampal                   27.6158     6.1491   -13.3062    46.1454    59.4516     4.4910 
 17 2017      2436     1438.8  paracentral                       18.5222     7.0461    -1.1788    40.8125    41.9913     2.6287 
 18 2018      1600     1094.5  parsopercularis                   24.9117     5.8522     1.4206    41.9078    40.4872     4.2568 
 19 2019      1158      788.1  parsorbitalis                     24.6954     7.0920     0.7884    45.6209    44.8326     3.4822 
 20 2020      1589     1095.4  parstriangularis                  24.6067     5.7255     5.1676    44.7785    39.6109     4.2978 
 21 2021      2011     1305.7  pericalcarine                     18.1754     6.8365    -4.9293    46.5998    51.5291     2.6586 
 22 2022      6177     3819.9  postcentral                       18.5058     6.0666    -5.7681    42.4357    48.2038     3.0504 
 23 2023      1408      989.5  posteriorcingulate                27.2187     6.9664     6.4722    49.3258    42.8537     3.9071 
 24 2024      8097     5004.6  precentral                        16.3073     7.2714    -8.3598    43.4528    51.8126     2.2427 
 25 2025      5341     3551.1  precuneus                         23.0790     6.0875     0.2797    45.9984    45.7187     3.7912 
 26 2026       817      552.9  rostralanteriorcingulate          28.1859     7.3797     2.4588    50.3725    47.9137     3.8194 
 27 2027      8500     5695.8  rostralmiddlefrontal              25.1141     6.1603   -12.3861    45.4520    57.8381     4.0768 
 28 2028     10046     6638.1  superiorfrontal                   23.4034     7.1333     0.7063    49.4467    48.7403     3.2809 
 29 2029      8344     5441.6  superiorparietal                  21.4480     6.2386    -9.3798    44.2632    53.6430     3.4379 
 30 2030      4439     2999.7  superiortemporal                  24.4131     8.1743   -13.6804    63.8370    77.5174     2.9866 
 31 2031      4691     3194.2  supramarginal                     24.1977     6.3598     4.5191    50.4616    45.9425     3.8048 
 32 2032       484      325.3  frontalpole                       22.0359     7.1628     2.7341    38.8889    36.1549     3.0764 
 33 2033       563      432.3  temporalpole                      32.2976     8.9314     0.4237    52.6098    52.1861     3.6162 
 34 2034       488      260.7  transversetemporal                16.2352     5.4406     3.1670    33.1028    29.9358     2.9841 
 35 2035      2898     1968.5  insula                            23.7977     7.6008   -15.9872    57.9281    73.9153     3.1309 
