# Supplementary material for: Computer assisted diagnosis of Alzheimer’s disease using statistical likelihood-ratio test
Source: PLoS One. 2023 Feb 17;18(2):e0279574. doi: 10.1371/journal.pone.0279574 (PMC9937475; doi:10.1371/journal.pone.0279574)
Supplement: S4 File — (ZIP) [file pone.0279574.s004.zip › HC_Results_MIRIAD/miriad_199_1/stats/wmparc.stats]

# Title Segmentation Statistics 
# 
# generating_program mri_segstats
# cvs_version $Id: mri_segstats.c,v 1.121 2016/05/31 17:27:11 greve Exp $
# cmdline mri_segstats --seg mri/wmparc.mgz --sum stats/wmparc.stats --pv mri/norm.mgz --excludeid 0 --brainmask mri/brainmask.mgz --in mri/norm.mgz --in-intensity-name norm --in-intensity-units MR --subject miriad_199_HC_F_01_MR_1 --surf-wm-vol --ctab /home/span/acad/xzheng/freesurfer/WMParcStatsLUT.txt --etiv 
# sysname  Linux
# hostname ada
# machine  x86_64
# user     xzheng
# anatomy_type volume
# 
# SUBJECTS_DIR /home/span/acad/xzheng/freesurfer/subjects
# subjectname miriad_199_HC_F_01_MR_1
# Measure VentricleChoroidVol, VentricleChoroidVol, Volume of ventricles and choroid plexus, 31130.000000, mm^3
# Measure lhCerebralWhiteMatter, lhCerebralWhiteMatterVol, Left hemisphere cerebral white matter volume, 226094.509352, mm^3
# Measure rhCerebralWhiteMatter, rhCerebralWhiteMatterVol, Right hemisphere cerebral white matter volume, 230676.744936, mm^3
# Measure CerebralWhiteMatter, CerebralWhiteMatterVol, Total cerebral white matter volume, 456771.254287, mm^3
# Measure Mask, MaskVol, Mask Volume, 1599274.000000, mm^3
# Measure EstimatedTotalIntraCranialVol, eTIV, Estimated Total Intracranial Volume, 1515551.900229, mm^3
# SegVolFile mri/wmparc.mgz 
# SegVolFileTimeStamp  2020/01/10 03:57:09 
# ColorTable /home/span/acad/xzheng/freesurfer/WMParcStatsLUT.txt 
# ColorTableTimeStamp 2017/01/19 09:00:02 
# InVolFile  mri/norm.mgz 
# InVolFileTimeStamp  2020/01/09 19:42:12 
# InVolFrame 0 
# PVVolFile  mri/norm.mgz 
# PVVolFileTimeStamp  2020/01/09 19:42:12 
# ExcludeSegId 0 
# Only reporting non-empty segmentations
# VoxelVolume_mm3 1 
# TableCol  1 ColHeader Index 
# TableCol  1 FieldName Index 
# TableCol  1 Units     NA 
# TableCol  2 ColHeader SegId 
# TableCol  2 FieldName Segmentation Id
# TableCol  2 Units     NA
# TableCol  3 ColHeader NVoxels 
# TableCol  3 FieldName Number of Voxels
# TableCol  3 Units     unitless
# TableCol  4 ColHeader Volume_mm3
# TableCol  4 FieldName Volume
# TableCol  4 Units     mm^3
# TableCol  5 ColHeader StructName
# TableCol  5 FieldName Structure Name
# TableCol  5 Units     NA
# TableCol  6 ColHeader normMean 
# TableCol  6 FieldName Intensity normMean
# TableCol  6 Units     MR
# TableCol  7 ColHeader normStdDev
# TableCol  7 FieldName Itensity normStdDev
# TableCol  7 Units     MR
# TableCol  8 ColHeader normMin
# TableCol  8 FieldName Intensity normMin
# TableCol  8 Units     MR
# TableCol  9 ColHeader normMax
# TableCol  9 FieldName Intensity normMax
# TableCol  9 Units     MR
# TableCol 10 ColHeader normRange
# TableCol 10 FieldName Intensity normRange
# TableCol 10 Units     MR
# NRows 70 
# NTableCols 10 
# ColHeaders  Index SegId NVoxels Volume_mm3 StructName normMean normStdDev normMin normMax normRange  
  1 3001      2352     2327.6  wm-lh-bankssts                    97.2117     6.9418    77.0000   108.0000    31.0000 
  2 3002      2592     2584.6  wm-lh-caudalanteriorcingulate     99.7566     9.0767    42.0000   113.0000    71.0000 
  3 3003      8450     8400.0  wm-lh-caudalmiddlefrontal         99.2215     7.4846    73.0000   116.0000    43.0000 
  4 3005      2576     2652.6  wm-lh-cuneus                      97.4297     6.8956    72.0000   114.0000    42.0000 
  5 3006       689      750.9  wm-lh-entorhinal                  89.2598     6.6931    73.0000   113.0000    40.0000 
  6 3007      6751     6761.8  wm-lh-fusiform                    94.7864     8.0068    64.0000   114.0000    50.0000 
  7 3008      8980     9079.3  wm-lh-inferiorparietal            98.9379     7.6905    76.0000   117.0000    41.0000 
  8 3009      5186     5272.8  wm-lh-inferiortemporal            90.6238     8.2531    68.0000   117.0000    49.0000 
  9 3010      3381     3472.1  wm-lh-isthmuscingulate           101.3434     9.1410    42.0000   117.0000    75.0000 
 10 3011      9695     9939.4  wm-lh-lateraloccipital            93.8835     7.9586    67.0000   114.0000    47.0000 
 11 3012      6160     6167.9  wm-lh-lateralorbitofrontal        97.9742     8.5019    62.0000   116.0000    54.0000 
 12 3013      5579     5654.1  wm-lh-lingual                     94.4248     8.8663    21.0000   113.0000    92.0000 
 13 3014      3771     3772.2  wm-lh-medialorbitofrontal         97.4458    10.8265    33.0000   116.0000    83.0000 
 14 3015      5097     5205.6  wm-lh-middletemporal              91.4809     8.6358    69.0000   111.0000    42.0000 
 15 3016      1325     1424.2  wm-lh-parahippocampal             89.0845     7.6404    59.0000   107.0000    48.0000 
 16 3017      3461     3525.7  wm-lh-paracentral                 96.0639     6.9332    78.0000   116.0000    38.0000 
 17 3018      2601     2605.1  wm-lh-parsopercularis             97.7578     8.3347    73.0000   114.0000    41.0000 
 18 3019       783      775.4  wm-lh-parsorbitalis               88.5453     6.6902    75.0000   104.0000    29.0000 
 19 3020      2702     2667.1  wm-lh-parstriangularis            94.3335     8.2887    73.0000   117.0000    44.0000 
 20 3021      3027     2871.9  wm-lh-pericalcarine               95.2118     8.6823    21.0000   112.0000    91.0000 
 21 3022      9067     9445.2  wm-lh-postcentral                 94.6681     6.9903    75.0000   113.0000    38.0000 
 22 3023      4001     4018.4  wm-lh-posteriorcingulate         102.7983     7.5123    35.0000   119.0000    84.0000 
 23 3024     17094    17341.1  wm-lh-precentral                  96.3636     6.5787    74.0000   113.0000    39.0000 
 24 3025      8549     8475.4  wm-lh-precuneus                   99.5074     8.2312    27.0000   117.0000    90.0000 
 25 3026      2015     1984.5  wm-lh-rostralanteriorcingulate    98.3995     9.8268    20.0000   114.0000    94.0000 
 26 3027     12064    12207.1  wm-lh-rostralmiddlefrontal        97.4316     8.0026    73.0000   115.0000    42.0000 
 27 3028     20503    20751.2  wm-lh-superiorfrontal             97.9112     7.0133    74.0000   115.0000    41.0000 
 28 3029     12420    12698.3  wm-lh-superiorparietal            99.7088     7.0385    74.0000   117.0000    43.0000 
 29 3030      7343     7634.5  wm-lh-superiortemporal            94.3343     7.9465    69.0000   114.0000    45.0000 
 30 3031      9385     9379.2  wm-lh-supramarginal               98.6963     9.1783    72.0000   117.0000    45.0000 
 31 3032       243      238.0  wm-lh-frontalpole                 96.8313     6.5005    83.0000   113.0000    30.0000 
 32 3033       505      570.1  wm-lh-temporalpole                86.6198     7.0816    71.0000   105.0000    34.0000 
 33 3034       716      758.0  wm-lh-transversetemporal          91.8129     5.7666    77.0000   109.0000    32.0000 
 34 3035      8497     8505.1  wm-lh-insula                      97.5715     8.7386    68.0000   116.0000    48.0000 
 35 4001      2139     2134.6  wm-rh-bankssts                    95.6204     7.9623    70.0000   111.0000    41.0000 
 36 4002      2653     2633.5  wm-rh-caudalanteriorcingulate     97.2507     9.8838    39.0000   113.0000    74.0000 
 37 4003      7672     7604.9  wm-rh-caudalmiddlefrontal         96.9389     7.4016    74.0000   114.0000    40.0000 
 38 4005      2517     2595.8  wm-rh-cuneus                      97.1017     7.3037    74.0000   116.0000    42.0000 
 39 4006       826      886.0  wm-rh-entorhinal                  89.0048     6.3950    72.0000   108.0000    36.0000 
 40 4007      6442     6537.1  wm-rh-fusiform                    92.8558     7.9447    64.0000   123.0000    59.0000 
 41 4008     10321    10380.8  wm-rh-inferiorparietal            94.8999     8.4074    69.0000   111.0000    42.0000 
 42 4009      6106     6287.1  wm-rh-inferiortemporal            90.2358     8.3162    66.0000   115.0000    49.0000 
 43 4010      3171     3261.1  wm-rh-isthmuscingulate            99.7364     7.3081    50.0000   112.0000    62.0000 
 44 4011     10202    10344.1  wm-rh-lateraloccipital            91.2501     7.8393    66.0000   110.0000    44.0000 
 45 4012      7434     7372.8  wm-rh-lateralorbitofrontal        98.2684     9.4671    30.0000   118.0000    88.0000 
 46 4013      6852     7003.0  wm-rh-lingual                     94.5305     8.1756    21.0000   114.0000    93.0000 
 47 4014      3589     3629.2  wm-rh-medialorbitofrontal        100.6021     9.0953    40.0000   119.0000    79.0000 
 48 4015      5958     6123.6  wm-rh-middletemporal              90.4604     8.4854    69.0000   114.0000    45.0000 
 49 4016      1479     1576.0  wm-rh-parahippocampal             90.4036     7.1649    62.0000   108.0000    46.0000 
 50 4017      5175     5182.6  wm-rh-paracentral                 96.5285     6.5928    75.0000   114.0000    39.0000 
 51 4018      2839     2832.3  wm-rh-parsopercularis             97.7647     8.2621    75.0000   114.0000    39.0000 
 52 4019      1242     1225.5  wm-rh-parsorbitalis               90.8076     7.5229    74.0000   108.0000    34.0000 
 53 4020      3021     2981.8  wm-rh-parstriangularis            95.2456     8.8350    73.0000   114.0000    41.0000 
 54 4021      3700     3562.8  wm-rh-pericalcarine               95.0565     7.0765    46.0000   119.0000    73.0000 
 55 4022      7433     7795.0  wm-rh-postcentral                 92.8725     7.5097    72.0000   115.0000    43.0000 
 56 4023      3937     3993.2  wm-rh-posteriorcingulate         100.3510     8.5021    43.0000   115.0000    72.0000 
 57 4024     15413    15639.3  wm-rh-precentral                  93.8736     6.6482    72.0000   114.0000    42.0000 
 58 4025      9242     9280.4  wm-rh-precuneus                   98.2128     7.4968    51.0000   118.0000    67.0000 
 59 4026      1634     1600.3  wm-rh-rostralanteriorcingulate    99.2625     8.7145    51.0000   115.0000    64.0000 
 60 4027     14031    14114.5  wm-rh-rostralmiddlefrontal        98.5053     8.1134    72.0000   117.0000    45.0000 
 61 4028     18462    18642.8  wm-rh-superiorfrontal             96.2816     7.4926    73.0000   117.0000    44.0000 
 62 4029     14214    14514.0  wm-rh-superiorparietal            97.0479     7.6745    73.0000   116.0000    43.0000 
 63 4030      5336     5597.7  wm-rh-superiortemporal            92.5337     7.4858    68.0000   116.0000    48.0000 
 64 4031      8127     8179.5  wm-rh-supramarginal               96.2675     9.0663    68.0000   118.0000    50.0000 
 65 4032       474      432.7  wm-rh-frontalpole                 94.4494     7.4609    75.0000   111.0000    36.0000 
 66 4033       612      665.7  wm-rh-temporalpole                87.8382     6.9667    73.0000   107.0000    34.0000 
 67 4034       658      670.8  wm-rh-transversetemporal          97.0669     5.4498    80.0000   107.0000    27.0000 
 68 4035      8616     8580.4  wm-rh-insula                      96.9449     8.0134    58.0000   116.0000    58.0000 
 69 5001     27386    27242.1  Left-UnsegmentedWhiteMatter      101.1752    11.1890    13.0000   121.0000   108.0000 
 70 5002     27865    27782.8  Right-UnsegmentedWhiteMatter     100.6984     9.6616    24.0000   120.0000    96.0000 
