# Supplementary material for: Computer assisted diagnosis of Alzheimer’s disease using statistical likelihood-ratio test
Source: PLoS One. 2023 Feb 17;18(2):e0279574. doi: 10.1371/journal.pone.0279574 (PMC9937475; doi:10.1371/journal.pone.0279574)
Supplement: S4 File — (ZIP) [file pone.0279574.s004.zip › HC_Results_MIRIAD/miriad_200_1/stats/aseg.stats]

# Title Segmentation Statistics 
# 
# generating_program mri_segstats
# cvs_version $Id: mri_segstats.c,v 1.121 2016/05/31 17:27:11 greve Exp $
# cmdline mri_segstats --seg mri/aseg.mgz --sum stats/aseg.stats --pv mri/norm.mgz --empty --brainmask mri/brainmask.mgz --brain-vol-from-seg --excludeid 0 --excl-ctxgmwm --supratent --subcortgray --in mri/norm.mgz --in-intensity-name norm --in-intensity-units MR --etiv --surf-wm-vol --surf-ctx-vol --totalgray --euler --ctab /home/span/acad/xzheng/freesurfer/ASegStatsLUT.txt --subject miriad_200_HC_M_01_MR_1 
# sysname  Linux
# hostname ada
# machine  x86_64
# user     xzheng
# anatomy_type volume
# 
# SUBJECTS_DIR /home/span/acad/xzheng/freesurfer/subjects
# subjectname miriad_200_HC_M_01_MR_1
# Measure BrainSeg, BrainSegVol, Brain Segmentation Volume, 1082847.000000, mm^3
# Measure BrainSegNotVent, BrainSegVolNotVent, Brain Segmentation Volume Without Ventricles, 1050491.000000, mm^3
# Measure BrainSegNotVentSurf, BrainSegVolNotVentSurf, Brain Segmentation Volume Without Ventricles from Surf, 1050088.290207, mm^3
# Measure VentricleChoroidVol, VentricleChoroidVol, Volume of ventricles and choroid plexus, 27563.000000, mm^3
# Measure lhCortex, lhCortexVol, Left hemisphere cortical gray matter volume, 211101.834760, mm^3
# Measure rhCortex, rhCortexVol, Right hemisphere cortical gray matter volume, 211924.649995, mm^3
# Measure Cortex, CortexVol, Total cortical gray matter volume, 423026.484755, mm^3
# Measure lhCerebralWhiteMatter, lhCerebralWhiteMatterVol, Left hemisphere cerebral white matter volume, 221109.252560, mm^3
# Measure rhCerebralWhiteMatter, rhCerebralWhiteMatterVol, Right hemisphere cerebral white matter volume, 217961.552892, mm^3
# Measure CerebralWhiteMatter, CerebralWhiteMatterVol, Total cerebral white matter volume, 439070.805452, mm^3
# Measure SubCortGray, SubCortGrayVol, Subcortical gray matter volume, 51224.000000, mm^3
# Measure TotalGray, TotalGrayVol, Total gray matter volume, 586367.484755, mm^3
# Measure SupraTentorial, SupraTentorialVol, Supratentorial volume, 943016.290207, mm^3
# Measure SupraTentorialNotVent, SupraTentorialVolNotVent, Supratentorial volume, 915453.290207, mm^3
# Measure SupraTentorialNotVentVox, SupraTentorialVolNotVentVox, Supratentorial volume voxel count, 913560.000000, mm^3
# Measure Mask, MaskVol, Mask Volume, 1600892.000000, mm^3
# Measure BrainSegVol-to-eTIV, BrainSegVol-to-eTIV, Ratio of BrainSegVol to eTIV, 0.729484, unitless
# Measure MaskVol-to-eTIV, MaskVol-to-eTIV, Ratio of MaskVol to eTIV, 1.078477, unitless
# Measure lhSurfaceHoles, lhSurfaceHoles, Number of defect holes in lh surfaces prior to fixing, 42, unitless
# Measure rhSurfaceHoles, rhSurfaceHoles, Number of defect holes in rh surfaces prior to fixing, 35, unitless
# Measure SurfaceHoles, SurfaceHoles, Total number of defect holes in surfaces prior to fixing, 77, unitless
# Measure EstimatedTotalIntraCranialVol, eTIV, Estimated Total Intracranial Volume, 1484401.072064, mm^3
# SegVolFile mri/aseg.mgz 
# SegVolFileTimeStamp  2020/01/10 13:39:00 
# ColorTable /home/span/acad/xzheng/freesurfer/ASegStatsLUT.txt 
# ColorTableTimeStamp 2017/01/19 09:00:02 
# InVolFile  mri/norm.mgz 
# InVolFileTimeStamp  2020/01/10 04:54:32 
# InVolFrame 0 
# PVVolFile  mri/norm.mgz 
# PVVolFileTimeStamp  2020/01/10 04:54:32 
# Excluding Cortical Gray and White Matter
# ExcludeSegId 0 2 3 41 42 
# VoxelVolume_mm3 1 
# TableCol  1 ColHeader Index 
# TableCol  1 FieldName Index 
# TableCol  1 Units     NA 
# TableCol  2 ColHeader SegId 
# TableCol  2 FieldName Segmentation Id
# TableCol  2 Units     NA
# TableCol  3 ColHeader NVoxels 
# TableCol  3 FieldName Number of Voxels
# TableCol  3 Units     unitless
# TableCol  4 ColHeader Volume_mm3
# TableCol  4 FieldName Volume
# TableCol  4 Units     mm^3
# TableCol  5 ColHeader StructName
# TableCol  5 FieldName Structure Name
# TableCol  5 Units     NA
# TableCol  6 ColHeader normMean 
# TableCol  6 FieldName Intensity normMean
# TableCol  6 Units     MR
# TableCol  7 ColHeader normStdDev
# TableCol  7 FieldName Itensity normStdDev
# TableCol  7 Units     MR
# TableCol  8 ColHeader normMin
# TableCol  8 FieldName Intensity normMin
# TableCol  8 Units     MR
# TableCol  9 ColHeader normMax
# TableCol  9 FieldName Intensity normMax
# TableCol  9 Units     MR
# TableCol 10 ColHeader normRange
# TableCol 10 FieldName Intensity normRange
# TableCol 10 Units     MR
# NRows 45 
# NTableCols 10 
# ColHeaders  Index SegId NVoxels Volume_mm3 StructName normMean normStdDev normMin normMax normRange  
  1   4     12838    13092.2  Left-Lateral-Ventricle            24.5852    12.1612     4.0000    93.0000    89.0000 
  2   5       467      516.1  Left-Inf-Lat-Vent                 41.7880    12.5828    13.0000    77.0000    64.0000 
  3   7     12286    12957.9  Left-Cerebellum-White-Matter      83.0260     6.6905    23.0000   102.0000    79.0000 
  4   8     55120    54778.8  Left-Cerebellum-Cortex            57.4994    11.2465     4.0000    90.0000    86.0000 
  5  10      6688     6428.1  Left-Thalamus-Proper              89.4915    10.2891    35.0000   112.0000    77.0000 
  6  11      3589     3578.3  Left-Caudate                      77.9050     7.8974    42.0000   102.0000    60.0000 
  7  12      4095     4069.0  Left-Putamen                      84.6396     7.0142    31.0000   102.0000    71.0000 
  8  13      1912     1876.5  Left-Pallidum                     98.7882     5.1750    74.0000   113.0000    39.0000 
  9  14      1259     1291.4  3rd-Ventricle                     27.3002    12.8528     6.0000    83.0000    77.0000 
 10  15      2282     2469.8  4th-Ventricle                     25.5565    10.6072     3.0000    75.0000    72.0000 
 11  16     18087    18105.4  Brain-Stem                        81.7658    10.0945    18.0000   110.0000    92.0000 
 12  17      4019     3835.2  Left-Hippocampus                  68.2610     9.0667    16.0000   102.0000    86.0000 
 13  18      1376     1318.4  Left-Amygdala                     66.8438     7.0101    33.0000    89.0000    56.0000 
 14  24      1252     1169.7  CSF                               38.8890    13.3540    13.0000    81.0000    68.0000 
 15  26       414      425.6  Left-Accumbens-area               75.6932     3.9359    59.0000    87.0000    28.0000 
 16  28      3559     3387.7  Left-VentralDC                    90.7421    10.3121    36.0000   111.0000    75.0000 
 17  30        20       32.1  Left-vessel                       58.6500     6.0635    45.0000    69.0000    24.0000 
 18  31      1120     1002.9  Left-choroid-plexus               48.0589    11.8682    21.0000    82.0000    61.0000 
 19  43     11906    11981.0  Right-Lateral-Ventricle           25.2812    12.5854     4.0000    88.0000    84.0000 
 20  44       220      253.6  Right-Inf-Lat-Vent                39.3591    11.9203    12.0000    73.0000    61.0000 
 21  46     12323    12971.0  Right-Cerebellum-White-Matter     82.9146     6.7130    33.0000   102.0000    69.0000 
 22  47     56065    56153.5  Right-Cerebellum-Cortex           57.2493    11.1608     4.0000    90.0000    86.0000 
 23  49      6192     5905.1  Right-Thalamus-Proper             87.9902    10.0961    24.0000   110.0000    86.0000 
 24  50      3700     3677.4  Right-Caudate                     77.3819     8.2762    45.0000    98.0000    53.0000 
 25  51      4135     4143.6  Right-Putamen                     84.1112     6.4970    40.0000   104.0000    64.0000 
 26  52      1764     1699.2  Right-Pallidum                    98.9337     5.3893    62.0000   114.0000    52.0000 
 27  53      4051     3903.2  Right-Hippocampus                 67.8304     8.3410    30.0000    94.0000    64.0000 
 28  54      1623     1560.2  Right-Amygdala                    66.8293     6.8804    38.0000   100.0000    62.0000 
 29  58       596      592.9  Right-Accumbens-area              76.9144     4.4319    61.0000    97.0000    36.0000 
 30  60      3536     3358.7  Right-VentralDC                   88.8507    11.2625    31.0000   109.0000    78.0000 
 31  62        21       32.1  Right-vessel                      56.4286     9.1410    35.0000    71.0000    36.0000 
 32  63      1029     1000.0  Right-choroid-plexus              49.3013    10.9816    22.0000    79.0000    57.0000 
 33  72         0        0.0  5th-Ventricle                      0.0000     0.0000     0.0000     0.0000     0.0000 
 34  77      1745     1602.2  WM-hypointensities                71.8625    11.7502    32.0000   107.0000    75.0000 
 35  78         0        0.0  Left-WM-hypointensities            0.0000     0.0000     0.0000     0.0000     0.0000 
 36  79         0        0.0  Right-WM-hypointensities           0.0000     0.0000     0.0000     0.0000     0.0000 
 37  80         0        0.0  non-WM-hypointensities             0.0000     0.0000     0.0000     0.0000     0.0000 
 38  81         0        0.0  Left-non-WM-hypointensities        0.0000     0.0000     0.0000     0.0000     0.0000 
 39  82         0        0.0  Right-non-WM-hypointensities       0.0000     0.0000     0.0000     0.0000     0.0000 
 40  85       275      290.8  Optic-Chiasm                      81.4473    16.9691    36.0000   114.0000    78.0000 
 41 251      1043      972.8  CC_Posterior                     101.2052    17.3344    42.0000   122.0000    80.0000 
 42 252       534      482.8  CC_Mid_Posterior                  85.6255    22.0292    17.0000   118.0000   101.0000 
 43 253       448      400.4  CC_Central                        96.9330    18.1677    39.0000   117.0000    78.0000 
 44 254       437      400.3  CC_Mid_Anterior                   98.5309    17.5519    44.0000   119.0000    75.0000 
 45 255       905      845.8  CC_Anterior                       95.9436    17.9874    26.0000   119.0000    93.0000 
