# Supplementary material for: Computer assisted diagnosis of Alzheimer’s disease using statistical likelihood-ratio test
Source: PLoS One. 2023 Feb 17;18(2):e0279574. doi: 10.1371/journal.pone.0279574 (PMC9937475; doi:10.1371/journal.pone.0279574)
Supplement: S4 File — (ZIP) [file pone.0279574.s004.zip › HC_Results_MIRIAD/miriad_200_1/stats/lh.aparc.a2009s.stats]

# Table of FreeSurfer cortical parcellation anatomical statistics 
# 
# CreationTime 2020/01/10-02:24:37-GMT
# generating_program mris_anatomical_stats
# cvs_version $Id: mris_anatomical_stats.c,v 1.79 2016/03/14 15:15:34 greve Exp $
# mrisurf.c-cvs_version $Id: mrisurf.c,v 1.781.2.6 2016/12/27 16:47:14 zkaufman Exp $
# cmdline mris_anatomical_stats -th3 -mgz -cortex ../label/lh.cortex.label -f ../stats/lh.aparc.a2009s.stats -b -a ../label/lh.aparc.a2009s.annot -c ../label/aparc.annot.a2009s.ctab miriad_200_HC_M_01_MR_1 lh white 
# sysname  Linux
# hostname ada
# machine  x86_64
# user     xzheng
# 
# SUBJECTS_DIR /home/span/acad/xzheng/freesurfer/subjects
# anatomy_type surface
# subjectname miriad_200_HC_M_01_MR_1
# hemi lh
# AnnotationFile ../label/lh.aparc.a2009s.annot
# AnnotationFileTimeStamp 2020/01/10 13:24:12
# Measure Cortex, NumVert, Number of Vertices, 120003, unitless
# Measure Cortex, WhiteSurfArea, White Surface Total Area, 79978.7, mm^2
# Measure Cortex, MeanThickness, Mean Thickness, 2.36542, mm
# Measure BrainSeg, BrainSegVol, Brain Segmentation Volume, 1082847.000000, mm^3
# Measure BrainSegNotVent, BrainSegVolNotVent, Brain Segmentation Volume Without Ventricles, 1050491.000000, mm^3
# Measure BrainSegNotVentSurf, BrainSegVolNotVentSurf, Brain Segmentation Volume Without Ventricles from Surf, 1050088.290207, mm^3
# Measure Cortex, CortexVol Total cortical gray matter volume, 423026.484755, mm^3
# Measure SupraTentorial, SupraTentorialVol, Supratentorial volume, 943016.290207, mm^3
# Measure SupraTentorialNotVent, SupraTentorialVolNotVent, Supratentorial volume, 915453.290207, mm^3
# Measure EstimatedTotalIntraCranialVol, eTIV, Estimated Total Intracranial Volume, 1484401.072064, mm^3
# NTableCols 10
# TableCol  1 ColHeader StructName
# TableCol  1 FieldName Structure Name
# TableCol  1 Units     NA
# TableCol  2 ColHeader NumVert
# TableCol  2 FieldName Number of Vertices
# TableCol  2 Units     unitless
# TableCol  3 ColHeader SurfArea
# TableCol  3 FieldName Surface Area
# TableCol  3 Units     mm^2
# TableCol  4 ColHeader GrayVol
# TableCol  4 FieldName Gray Matter Volume
# TableCol  4 Units     mm^3
# TableCol  5 ColHeader ThickAvg 
# TableCol  5 FieldName Average Thickness
# TableCol  5 Units     mm
# TableCol  6 ColHeader ThickStd
# TableCol  6 FieldName Thickness StdDev
# TableCol  6 Units     mm 
# TableCol  7 ColHeader MeanCurv
# TableCol  7 FieldName Integrated Rectified Mean Curvature
# TableCol  7 Units     mm^-1
# TableCol  8 ColHeader GausCurv 
# TableCol  8 FieldName Integrated Rectified Gaussian Curvature
# TableCol  8 Units     mm^-2
# TableCol  9 ColHeader  FoldInd
# TableCol  9 FieldName  Folding Index 
# TableCol  9 Units      unitless 
# TableCol 10 ColHeader CurvInd
# TableCol 10 FieldName Intrinsic Curvature Index
# TableCol 10 Units     unitless
# ColHeaders StructName NumVert SurfArea GrayVol ThickAvg ThickStd MeanCurv GausCurv FoldInd CurvInd
G&S_frontomargin                         1059    717   2011  2.545 0.567     0.140     0.040       14     1.7
G&S_occipital_inf                        1466    947   2200  2.046 0.554     0.145     0.044       22     2.5
G&S_paracentral                          1548    853   2212  2.202 0.527     0.110     0.033       15     1.9
G&S_subcentral                           1287    870   2309  2.395 0.545     0.149     0.041       18     2.1
G&S_transv_frontopol                      822    535   1597  2.318 0.580     0.158     0.059       18     1.7
G&S_cingul-Ant                           1977   1346   4719  3.080 0.778     0.124     0.033       20     2.7
G&S_cingul-Mid-Ant                       1232    866   2117  2.385 0.473     0.130     0.023       15     1.3
G&S_cingul-Mid-Post                      1149    776   1986  2.457 0.606     0.098     0.018        7     0.7
G_cingul-Post-dorsal                      644    442   1431  2.632 0.665     0.153     0.037       11     1.0
G_cingul-Post-ventral                     349    224    556  2.414 0.764     0.144     0.037        7     0.4
G_cuneus                                 2412   1438   2762  1.727 0.390     0.134     0.035       34     3.7
G_front_inf-Opercular                    1526   1000   3033  2.392 0.548     0.149     0.048       24     2.9
G_front_inf-Orbital                       395    231    780  2.384 0.426     0.149     0.047        8     0.6
G_front_inf-Triangul                     1184    778   2340  2.320 0.505     0.149     0.041       17     2.2
G_front_middle                           4455   2942  10087  2.562 0.607     0.147     0.045       73     8.4
G_front_sup                              6519   4206  14883  2.830 0.661     0.139     0.043       87    11.8
G_Ins_lg&S_cent_ins                       705    455   1585  3.398 0.791     0.119     0.046        9     1.2
G_insular_short                           794    510   2279  3.319 0.721     0.139     0.059       12     1.9
G_occipital_middle                       2338   1400   4280  2.387 0.581     0.136     0.047       36     4.0
G_occipital_sup                          1534    906   1946  1.923 0.497     0.130     0.041       21     2.7
G_oc-temp_lat-fusifor                    1909   1285   4285  2.600 0.639     0.143     0.038       30     2.9
G_oc-temp_med-Lingual                    2902   1797   3752  1.876 0.582     0.155     0.046       47     5.6
G_oc-temp_med-Parahip                    1132    758   3169  2.942 0.845     0.120     0.034       15     1.3
G_orbital                                2478   1659   5952  2.677 0.809     0.143     0.041       38     4.2
G_pariet_inf-Angular                     2401   1554   5331  2.538 0.594     0.150     0.044       44     4.1
G_pariet_inf-Supramar                    2519   1734   5261  2.445 0.603     0.143     0.041       38     3.5
G_parietal_sup                           2659   1650   4366  2.157 0.488     0.134     0.041       39     4.1
G_postcentral                            2178   1223   2879  1.935 0.569     0.120     0.033       28     3.0
G_precentral                             2727   1587   4593  2.377 0.606     0.125     0.043       31     5.1
G_precuneus                              2886   1848   5506  2.328 0.590     0.143     0.039       44     4.6
G_rectus                                 1077    683   2369  2.595 0.684     0.157     0.039       23     1.8
G_subcallosal                             754    468   1136  2.411 0.946     0.100     0.037       11     0.8
G_temp_sup-G_T_transv                     502    276    632  2.164 0.468     0.129     0.035        6     0.7
G_temp_sup-Lateral                       2012   1348   5374  2.888 0.634     0.157     0.045       36     3.8
G_temp_sup-Plan_polar                     863    629   2350  3.324 0.807     0.100     0.017        5     0.6
G_temp_sup-Plan_tempo                     883    641   1724  2.434 0.530     0.116     0.029        7     1.1
G_temporal_inf                           2576   1841   7265  2.861 0.663     0.157     0.066       88     5.0
G_temporal_middle                        2569   1819   7340  2.910 0.612     0.148     0.046       46     5.5
Lat_Fis-ant-Horizont                      261    190    291  1.767 0.324     0.130     0.032        2     0.3
Lat_Fis-ant-Vertical                      363    279    526  2.070 0.486     0.110     0.020        2     0.3
Lat_Fis-post                              944    649   1167  2.201 0.623     0.115     0.026        6     1.0
Pole_occipital                           2029   1344   2664  1.868 0.492     0.149     0.044       31     3.7
Pole_temporal                            1618   1175   5879  3.357 0.701     0.172     0.056       34     4.1
S_calcarine                              2711   2100   3111  1.744 0.592     0.146     0.036       27     4.9
S_central                                2902   2095   3283  1.777 0.537     0.121     0.027       20     3.6
S_cingul-Marginalis                      1114    775   1466  2.025 0.391     0.090     0.012        4     0.6
S_circular_insula_ant                     535    388    848  2.584 0.430     0.111     0.023        2     0.6
S_circular_insula_inf                    1292    896   1994  2.767 0.790     0.100     0.021        7     1.4
S_circular_insula_sup                    1801   1253   2719  2.644 0.591     0.105     0.023        9     1.7
S_collat_transv_ant                       738    543   1251  2.337 0.477     0.113     0.025        6     0.9
S_collat_transv_post                      397    264    402  1.953 0.500     0.150     0.049        5     0.6
S_front_inf                              1936   1320   2606  2.211 0.463     0.123     0.030       15     2.2
S_front_middle                           1220    851   1573  2.229 0.457     0.126     0.031       10     1.5
S_front_sup                              2346   1646   4055  2.434 0.510     0.109     0.024       15     2.3
S_interm_prim-Jensen                      254    186    355  2.444 0.466     0.142     0.025        2     0.4
S_intrapariet&P_trans                    2866   1873   3269  1.894 0.522     0.124     0.030       28     3.4
S_oc_middle&Lunatus                      1301    874   1268  1.667 0.408     0.142     0.035       15     1.8
S_oc_sup&transversal                     1400    904   1652  2.029 0.447     0.121     0.028       12     1.7
S_occipital_ant                           616    425    852  2.096 0.395     0.114     0.027        5     0.8
S_oc-temp_lat                            1010    700   1356  2.252 0.512     0.113     0.026        7     1.0
S_oc-temp_med&Lingual                    2042   1419   2847  2.129 0.547     0.121     0.023       23     1.8
S_orbital_lateral                         436    313    862  2.421 0.583     0.142     0.036        5     0.7
S_orbital_med-olfact                      632    450    818  2.239 0.584     0.120     0.015        5     0.3
S_orbital-H_Shaped                       1399    959   2661  2.885 0.548     0.129     0.034       14     1.8
S_parieto_occipital                      1807   1203   2053  1.874 0.532     0.115     0.028       16     2.0
S_pericallosal                           1395    851   1417  1.971 0.972     0.125     0.031       25     1.3
S_postcentral                            2743   1828   3267  1.918 0.505     0.120     0.030       23     3.2
S_precentral-inf-part                    1611   1093   2334  2.354 0.488     0.124     0.032       14     2.1
S_precentral-sup-part                     974    619   1302  2.404 0.528     0.113     0.030        7     1.2
S_suborbital                              539    380    808  2.543 0.473     0.104     0.015        3     0.3
S_subparietal                            1022    720   1533  2.219 0.606     0.123     0.028        8     1.1
S_temporal_inf                           1630   1163   2324  2.430 0.432     0.124     0.026       12     1.6
S_temporal_sup                           5219   3701   7996  2.321 0.476     0.111     0.026       39     6.0
S_temporal_transverse                     478    310    599  2.071 0.423     0.160     0.038        7     0.7
