# Supplementary material for: Computer assisted diagnosis of Alzheimer’s disease using statistical likelihood-ratio test
Source: PLoS One. 2023 Feb 17;18(2):e0279574. doi: 10.1371/journal.pone.0279574 (PMC9937475; doi:10.1371/journal.pone.0279574)
Supplement: S4 File — (ZIP) [file pone.0279574.s004.zip › HC_Results_MIRIAD/miriad_200_1/stats/lh.aparc.DKTatlas.stats]

# Table of FreeSurfer cortical parcellation anatomical statistics 
# 
# CreationTime 2020/01/10-02:26:05-GMT
# generating_program mris_anatomical_stats
# cvs_version $Id: mris_anatomical_stats.c,v 1.79 2016/03/14 15:15:34 greve Exp $
# mrisurf.c-cvs_version $Id: mrisurf.c,v 1.781.2.6 2016/12/27 16:47:14 zkaufman Exp $
# cmdline mris_anatomical_stats -th3 -mgz -cortex ../label/lh.cortex.label -f ../stats/lh.aparc.DKTatlas.stats -b -a ../label/lh.aparc.DKTatlas.annot -c ../label/aparc.annot.DKTatlas.ctab miriad_200_HC_M_01_MR_1 lh white 
# sysname  Linux
# hostname ada
# machine  x86_64
# user     xzheng
# 
# SUBJECTS_DIR /home/span/acad/xzheng/freesurfer/subjects
# anatomy_type surface
# subjectname miriad_200_HC_M_01_MR_1
# hemi lh
# AnnotationFile ../label/lh.aparc.DKTatlas.annot
# AnnotationFileTimeStamp 2020/01/10 13:25:43
# Measure Cortex, NumVert, Number of Vertices, 120003, unitless
# Measure Cortex, WhiteSurfArea, White Surface Total Area, 79978.7, mm^2
# Measure Cortex, MeanThickness, Mean Thickness, 2.36542, mm
# Measure BrainSeg, BrainSegVol, Brain Segmentation Volume, 1082847.000000, mm^3
# Measure BrainSegNotVent, BrainSegVolNotVent, Brain Segmentation Volume Without Ventricles, 1050491.000000, mm^3
# Measure BrainSegNotVentSurf, BrainSegVolNotVentSurf, Brain Segmentation Volume Without Ventricles from Surf, 1050088.290207, mm^3
# Measure Cortex, CortexVol Total cortical gray matter volume, 423026.484755, mm^3
# Measure SupraTentorial, SupraTentorialVol, Supratentorial volume, 943016.290207, mm^3
# Measure SupraTentorialNotVent, SupraTentorialVolNotVent, Supratentorial volume, 915453.290207, mm^3
# Measure EstimatedTotalIntraCranialVol, eTIV, Estimated Total Intracranial Volume, 1484401.072064, mm^3
# NTableCols 10
# TableCol  1 ColHeader StructName
# TableCol  1 FieldName Structure Name
# TableCol  1 Units     NA
# TableCol  2 ColHeader NumVert
# TableCol  2 FieldName Number of Vertices
# TableCol  2 Units     unitless
# TableCol  3 ColHeader SurfArea
# TableCol  3 FieldName Surface Area
# TableCol  3 Units     mm^2
# TableCol  4 ColHeader GrayVol
# TableCol  4 FieldName Gray Matter Volume
# TableCol  4 Units     mm^3
# TableCol  5 ColHeader ThickAvg 
# TableCol  5 FieldName Average Thickness
# TableCol  5 Units     mm
# TableCol  6 ColHeader ThickStd
# TableCol  6 FieldName Thickness StdDev
# TableCol  6 Units     mm 
# TableCol  7 ColHeader MeanCurv
# TableCol  7 FieldName Integrated Rectified Mean Curvature
# TableCol  7 Units     mm^-1
# TableCol  8 ColHeader GausCurv 
# TableCol  8 FieldName Integrated Rectified Gaussian Curvature
# TableCol  8 Units     mm^-2
# TableCol  9 ColHeader  FoldInd
# TableCol  9 FieldName  Folding Index 
# TableCol  9 Units      unitless 
# TableCol 10 ColHeader CurvInd
# TableCol 10 FieldName Intrinsic Curvature Index
# TableCol 10 Units     unitless
# ColHeaders StructName NumVert SurfArea GrayVol ThickAvg ThickStd MeanCurv GausCurv FoldInd CurvInd
caudalanteriorcingulate                  1312    874   2454  2.544 0.615     0.134     0.022       20     1.2
caudalmiddlefrontal                      3085   2038   5697  2.527 0.592     0.127     0.035       35     4.4
cuneus                                   3095   1937   3425  1.696 0.377     0.126     0.032       37     4.0
entorhinal                                624    437   2108  3.175 0.855     0.137     0.045       12     1.0
fusiform                                 4106   2823   7674  2.392 0.600     0.133     0.033       55     5.5
inferiorparietal                         6236   4155  10810  2.303 0.568     0.134     0.034       78     8.7
inferiortemporal                         4774   3408  11719  2.727 0.670     0.143     0.050      109     7.8
isthmuscingulate                         1800   1190   2726  2.231 0.795     0.127     0.032       24     2.1
lateraloccipital                         7774   4881  10389  1.989 0.538     0.140     0.042      108    13.2
lateralorbitofrontal                     4385   2945   8643  2.699 0.747     0.131     0.035       53     5.9
lingual                                  4179   2749   5145  1.833 0.565     0.145     0.039       56     6.8
medialorbitofrontal                      2107   1399   4154  2.558 0.669     0.131     0.032       32     2.7
middletemporal                           5873   4209  13466  2.725 0.597     0.134     0.037       82    10.1
parahippocampal                           875    599   1705  2.558 0.688     0.104     0.021        6     0.6
paracentral                              2468   1499   3514  2.290 0.509     0.108     0.028       19     3.0
parsopercularis                          2280   1550   3986  2.299 0.534     0.128     0.037       24     3.4
parsorbitalis                            1063    704   2115  2.568 0.622     0.137     0.034       14     1.5
parstriangularis                         2338   1613   3882  2.235 0.506     0.136     0.034       26     3.3
pericalcarine                            2214   1663   2419  1.622 0.448     0.151     0.038       25     4.2
postcentral                              6518   4152   8411  1.912 0.599     0.121     0.031       68     8.0
posteriorcingulate                       1598   1051   2766  2.414 0.758     0.123     0.025       22     1.4
precentral                               6860   4350  10562  2.329 0.579     0.124     0.035       64    10.4
precuneus                                5422   3598   8843  2.206 0.591     0.134     0.035       67     7.9
rostralanteriorcingulate                 1694   1106   3881  3.043 1.032     0.125     0.035       23     2.4
rostralmiddlefrontal                     5452   3683  10072  2.355 0.567     0.143     0.043       76     9.5
superiorfrontal                         10495   7077  22320  2.691 0.640     0.134     0.039      128    17.0
superiorparietal                         6132   3852   8392  2.009 0.534     0.126     0.035       75     8.6
superiortemporal                         7248   5004  15828  2.760 0.765     0.128     0.034       82    10.0
supramarginal                            4493   3113   7951  2.320 0.592     0.134     0.035       51     5.9
transversetemporal                        678    376    799  2.137 0.495     0.129     0.033        8     0.9
insula                                   2825   1941   5951  3.028 0.726     0.122     0.041       29     5.1
