# Supplementary material for: Computer assisted diagnosis of Alzheimer’s disease using statistical likelihood-ratio test
Source: PLoS One. 2023 Feb 17;18(2):e0279574. doi: 10.1371/journal.pone.0279574 (PMC9937475; doi:10.1371/journal.pone.0279574)
Supplement: S4 File — (ZIP) [file pone.0279574.s004.zip › HC_Results_MIRIAD/miriad_200_1/stats/lh.aparc.pial.stats]

# Table of FreeSurfer cortical parcellation anatomical statistics 
# 
# CreationTime 2020/01/10-02:22:35-GMT
# generating_program mris_anatomical_stats
# cvs_version $Id: mris_anatomical_stats.c,v 1.79 2016/03/14 15:15:34 greve Exp $
# mrisurf.c-cvs_version $Id: mrisurf.c,v 1.781.2.6 2016/12/27 16:47:14 zkaufman Exp $
# cmdline mris_anatomical_stats -th3 -mgz -cortex ../label/lh.cortex.label -f ../stats/lh.aparc.pial.stats -b -a ../label/lh.aparc.annot -c ../label/aparc.annot.ctab miriad_200_HC_M_01_MR_1 lh pial 
# sysname  Linux
# hostname ada
# machine  x86_64
# user     xzheng
# 
# SUBJECTS_DIR /home/span/acad/xzheng/freesurfer/subjects
# anatomy_type surface
# subjectname miriad_200_HC_M_01_MR_1
# hemi lh
# AnnotationFile ../label/lh.aparc.annot
# AnnotationFileTimeStamp 2020/01/10 12:52:56
# Measure Cortex, NumVert, Number of Vertices, 119977, unitless
# Measure Cortex, PialSurfArea, Pial Surface Total Area, 95367.8, mm^2
# Measure Cortex, MeanThickness, Mean Thickness, 2.36553, mm
# Measure BrainSeg, BrainSegVol, Brain Segmentation Volume, 1082847.000000, mm^3
# Measure BrainSegNotVent, BrainSegVolNotVent, Brain Segmentation Volume Without Ventricles, 1050491.000000, mm^3
# Measure BrainSegNotVentSurf, BrainSegVolNotVentSurf, Brain Segmentation Volume Without Ventricles from Surf, 1050088.290207, mm^3
# Measure Cortex, CortexVol Total cortical gray matter volume, 423026.484755, mm^3
# Measure SupraTentorial, SupraTentorialVol, Supratentorial volume, 943016.290207, mm^3
# Measure SupraTentorialNotVent, SupraTentorialVolNotVent, Supratentorial volume, 915453.290207, mm^3
# Measure EstimatedTotalIntraCranialVol, eTIV, Estimated Total Intracranial Volume, 1484401.072064, mm^3
# NTableCols 10
# TableCol  1 ColHeader StructName
# TableCol  1 FieldName Structure Name
# TableCol  1 Units     NA
# TableCol  2 ColHeader NumVert
# TableCol  2 FieldName Number of Vertices
# TableCol  2 Units     unitless
# TableCol  3 ColHeader SurfArea
# TableCol  3 FieldName Surface Area
# TableCol  3 Units     mm^2
# TableCol  4 ColHeader GrayVol
# TableCol  4 FieldName Gray Matter Volume
# TableCol  4 Units     mm^3
# TableCol  5 ColHeader ThickAvg 
# TableCol  5 FieldName Average Thickness
# TableCol  5 Units     mm
# TableCol  6 ColHeader ThickStd
# TableCol  6 FieldName Thickness StdDev
# TableCol  6 Units     mm 
# TableCol  7 ColHeader MeanCurv
# TableCol  7 FieldName Integrated Rectified Mean Curvature
# TableCol  7 Units     mm^-1
# TableCol  8 ColHeader GausCurv 
# TableCol  8 FieldName Integrated Rectified Gaussian Curvature
# TableCol  8 Units     mm^-2
# TableCol  9 ColHeader  FoldInd
# TableCol  9 FieldName  Folding Index 
# TableCol  9 Units      unitless 
# TableCol 10 ColHeader CurvInd
# TableCol 10 FieldName Intrinsic Curvature Index
# TableCol 10 Units     unitless
# ColHeaders StructName NumVert SurfArea GrayVol ThickAvg ThickStd MeanCurv GausCurv FoldInd CurvInd
bankssts                                 1199    795   2041  2.460 0.410     0.107     0.027       12     1.3
caudalanteriorcingulate                   734    537   1277  2.579 0.664     0.118     0.023        9     0.8
caudalmiddlefrontal                      2916   2204   5416  2.536 0.592     0.124     0.027       35     3.4
cuneus                                   2443   1779   2714  1.704 0.366     0.117     0.024       21     2.6
entorhinal                                683    890   2288  3.173 0.847     0.177     0.036        9     1.2
fusiform                                 4325   4039   8901  2.490 0.638     0.162     0.036       61     7.6
inferiorparietal                         6299   5176  10938  2.298 0.557     0.142     0.029       80     8.0
inferiortemporal                         4810   4559  10933  2.663 0.642     0.167     0.039       76     9.3
isthmuscingulate                         1762   1272   2672  2.214 0.803     0.125     0.033       24     2.3
lateraloccipital                         7689   5612  10225  1.982 0.536     0.124     0.029       97     9.4
lateralorbitofrontal                     3905   2914   7401  2.624 0.699     0.139     0.034       57     6.0
lingual                                  4232   3159   5225  1.832 0.561     0.136     0.034       54     6.9
medialorbitofrontal                      2754   2189   5076  2.539 0.679     0.135     0.030       36     3.7
middletemporal                           4580   4519  11320  2.805 0.621     0.167     0.036       68     7.8
parahippocampal                           822    712   1590  2.559 0.668     0.128     0.033        8     1.2
paracentral                              2090   1365   2905  2.252 0.466     0.100     0.017       17     1.6
parsopercularis                          2499   2084   4400  2.303 0.534     0.139     0.027       31     3.0
parsorbitalis                            1121   1114   2643  2.749 0.590     0.179     0.035       16     1.9
parstriangularis                         1987   1591   3270  2.175 0.509     0.154     0.031       29     2.9
pericalcarine                            2162   1397   2297  1.604 0.430     0.117     0.027       25     2.4
postcentral                              5825   4386   7455  1.882 0.592     0.119     0.023       52     5.9
posteriorcingulate                       1492   1161   2638  2.406 0.766     0.123     0.026       17     1.6
precentral                               6863   4693  10486  2.316 0.575     0.102     0.022       68     5.8
precuneus                                5534   4156   8813  2.181 0.606     0.135     0.031       79     7.2
rostralanteriorcingulate                 1179   1092   3170  3.234 1.075     0.142     0.032       13     1.8
rostralmiddlefrontal                     7486   6428  14143  2.400 0.573     0.157     0.034      113    11.5
superiorfrontal                          9423   7814  19916  2.736 0.631     0.141     0.032      115    13.3
superiorparietal                         7599   5447  10377  2.004 0.522     0.126     0.025      102     8.2
superiortemporal                         5625   4609  11404  2.643 0.682     0.139     0.030       77     7.3
supramarginal                            4811   3867   8618  2.343 0.591     0.146     0.033       64     6.8
frontalpole                               440    414    877  2.356 0.773     0.175     0.030        6     0.7
temporalpole                              613    806   2473  3.939 0.574     0.189     0.039        7     1.0
transversetemporal                        701    412    830  2.142 0.491     0.089     0.016        5     0.4
insula                                   3383   2185   7045  3.074 0.781     0.125     0.034       54     5.0
