# Supplementary material for: Computer assisted diagnosis of Alzheimer’s disease using statistical likelihood-ratio test
Source: PLoS One. 2023 Feb 17;18(2):e0279574. doi: 10.1371/journal.pone.0279574 (PMC9937475; doi:10.1371/journal.pone.0279574)
Supplement: S4 File — (ZIP) [file pone.0279574.s004.zip › HC_Results_MIRIAD/miriad_200_1/stats/lh.aparc.stats]

# Table of FreeSurfer cortical parcellation anatomical statistics 
# 
# CreationTime 2020/01/10-02:22:08-GMT
# generating_program mris_anatomical_stats
# cvs_version $Id: mris_anatomical_stats.c,v 1.79 2016/03/14 15:15:34 greve Exp $
# mrisurf.c-cvs_version $Id: mrisurf.c,v 1.781.2.6 2016/12/27 16:47:14 zkaufman Exp $
# cmdline mris_anatomical_stats -th3 -mgz -cortex ../label/lh.cortex.label -f ../stats/lh.aparc.stats -b -a ../label/lh.aparc.annot -c ../label/aparc.annot.ctab miriad_200_HC_M_01_MR_1 lh white 
# sysname  Linux
# hostname ada
# machine  x86_64
# user     xzheng
# 
# SUBJECTS_DIR /home/span/acad/xzheng/freesurfer/subjects
# anatomy_type surface
# subjectname miriad_200_HC_M_01_MR_1
# hemi lh
# AnnotationFile ../label/lh.aparc.annot
# AnnotationFileTimeStamp 2020/01/10 12:52:56
# Measure Cortex, NumVert, Number of Vertices, 119977, unitless
# Measure Cortex, WhiteSurfArea, White Surface Total Area, 79953.3, mm^2
# Measure Cortex, MeanThickness, Mean Thickness, 2.36553, mm
# Measure BrainSeg, BrainSegVol, Brain Segmentation Volume, 1082847.000000, mm^3
# Measure BrainSegNotVent, BrainSegVolNotVent, Brain Segmentation Volume Without Ventricles, 1050491.000000, mm^3
# Measure BrainSegNotVentSurf, BrainSegVolNotVentSurf, Brain Segmentation Volume Without Ventricles from Surf, 1050088.290207, mm^3
# Measure Cortex, CortexVol Total cortical gray matter volume, 423026.484755, mm^3
# Measure SupraTentorial, SupraTentorialVol, Supratentorial volume, 943016.290207, mm^3
# Measure SupraTentorialNotVent, SupraTentorialVolNotVent, Supratentorial volume, 915453.290207, mm^3
# Measure EstimatedTotalIntraCranialVol, eTIV, Estimated Total Intracranial Volume, 1484401.072064, mm^3
# NTableCols 10
# TableCol  1 ColHeader StructName
# TableCol  1 FieldName Structure Name
# TableCol  1 Units     NA
# TableCol  2 ColHeader NumVert
# TableCol  2 FieldName Number of Vertices
# TableCol  2 Units     unitless
# TableCol  3 ColHeader SurfArea
# TableCol  3 FieldName Surface Area
# TableCol  3 Units     mm^2
# TableCol  4 ColHeader GrayVol
# TableCol  4 FieldName Gray Matter Volume
# TableCol  4 Units     mm^3
# TableCol  5 ColHeader ThickAvg 
# TableCol  5 FieldName Average Thickness
# TableCol  5 Units     mm
# TableCol  6 ColHeader ThickStd
# TableCol  6 FieldName Thickness StdDev
# TableCol  6 Units     mm 
# TableCol  7 ColHeader MeanCurv
# TableCol  7 FieldName Integrated Rectified Mean Curvature
# TableCol  7 Units     mm^-1
# TableCol  8 ColHeader GausCurv 
# TableCol  8 FieldName Integrated Rectified Gaussian Curvature
# TableCol  8 Units     mm^-2
# TableCol  9 ColHeader  FoldInd
# TableCol  9 FieldName  Folding Index 
# TableCol  9 Units      unitless 
# TableCol 10 ColHeader CurvInd
# TableCol 10 FieldName Intrinsic Curvature Index
# TableCol 10 Units     unitless
# ColHeaders StructName NumVert SurfArea GrayVol ThickAvg ThickStd MeanCurv GausCurv FoldInd CurvInd
bankssts                                 1199    860   2041  2.460 0.410     0.103     0.022        5     1.1
caudalanteriorcingulate                   734    495   1277  2.579 0.664     0.136     0.024       12     0.7
caudalmiddlefrontal                      2916   1918   5416  2.536 0.592     0.127     0.036       34     4.2
cuneus                                   2443   1514   2714  1.704 0.366     0.131     0.034       31     3.5
entorhinal                                683    480   2288  3.173 0.847     0.139     0.044       12     1.1
fusiform                                 4325   3000   8901  2.490 0.638     0.133     0.033       61     5.9
inferiorparietal                         6299   4182  10938  2.298 0.557     0.131     0.033       78     8.4
inferiortemporal                         4810   3423  10933  2.663 0.642     0.143     0.050      104     7.9
isthmuscingulate                         1762   1162   2672  2.214 0.803     0.125     0.032       23     2.0
lateraloccipital                         7689   4843  10225  1.982 0.536     0.141     0.043      107    13.5
lateralorbitofrontal                     3905   2626   7401  2.624 0.699     0.132     0.034       46     5.4
lingual                                  4232   2785   5225  1.832 0.561     0.146     0.039       60     6.9
medialorbitofrontal                      2754   1817   5076  2.539 0.679     0.126     0.032       38     3.3
middletemporal                           4580   3284  11320  2.805 0.621     0.140     0.040       72     8.6
parahippocampal                           822    561   1590  2.559 0.668     0.101     0.021        5     0.6
paracentral                              2090   1279   2905  2.252 0.466     0.104     0.025       15     2.2
parsopercularis                          2499   1701   4400  2.303 0.534     0.128     0.036       26     3.7
parsorbitalis                            1121    744   2643  2.749 0.590     0.149     0.041       18     2.1
parstriangularis                         1987   1380   3270  2.175 0.509     0.136     0.034       22     2.9
pericalcarine                            2162   1592   2297  1.604 0.430     0.145     0.036       23     3.7
postcentral                              5825   3668   7455  1.882 0.592     0.119     0.030       60     7.2
posteriorcingulate                       1492    979   2638  2.406 0.766     0.124     0.025       22     1.3
precentral                               6863   4340  10486  2.316 0.575     0.123     0.035       64    10.5
precuneus                                5534   3725   8813  2.181 0.606     0.135     0.034       67     8.1
rostralanteriorcingulate                 1179    764   3170  3.234 1.075     0.122     0.034       15     1.7
rostralmiddlefrontal                     7486   5112  14143  2.400 0.573     0.142     0.043      104    12.7
superiorfrontal                          9423   6314  19916  2.736 0.631     0.130     0.036      106    14.3
superiorparietal                         7599   4794  10377  2.004 0.522     0.128     0.035       92    10.5
superiortemporal                         5625   3859  11404  2.643 0.682     0.130     0.032       65     7.5
supramarginal                            4811   3336   8618  2.343 0.591     0.135     0.035       56     6.3
frontalpole                               440    280    877  2.356 0.773     0.169     0.056       10     1.1
temporalpole                              613    455   2473  3.939 0.574     0.151     0.058        9     1.5
transversetemporal                        701    392    830  2.142 0.491     0.130     0.033        9     0.9
insula                                   3383   2297   7045  3.074 0.781     0.118     0.039       33     5.5
