# Supplementary material for: Computer assisted diagnosis of Alzheimer’s disease using statistical likelihood-ratio test
Source: PLoS One. 2023 Feb 17;18(2):e0279574. doi: 10.1371/journal.pone.0279574 (PMC9937475; doi:10.1371/journal.pone.0279574)
Supplement: S4 File — (ZIP) [file pone.0279574.s004.zip › HC_Results_MIRIAD/miriad_200_1/stats/lh.BA_exvivo.stats]

# Table of FreeSurfer cortical parcellation anatomical statistics 
# 
# CreationTime 2020/01/10-02:54:36-GMT
# generating_program mris_anatomical_stats
# cvs_version $Id: mris_anatomical_stats.c,v 1.79 2016/03/14 15:15:34 greve Exp $
# mrisurf.c-cvs_version $Id: mrisurf.c,v 1.781.2.6 2016/12/27 16:47:14 zkaufman Exp $
# cmdline mris_anatomical_stats -th3 -mgz -f ../stats/lh.BA_exvivo.stats -b -a ./lh.BA_exvivo.annot -c ./BA_exvivo.ctab miriad_200_HC_M_01_MR_1 lh white 
# sysname  Linux
# hostname ada
# machine  x86_64
# user     xzheng
# 
# SUBJECTS_DIR /home/span/acad/xzheng/freesurfer/subjects
# anatomy_type surface
# subjectname miriad_200_HC_M_01_MR_1
# hemi lh
# AnnotationFile ./lh.BA_exvivo.annot
# AnnotationFileTimeStamp 2020/01/10 13:54:29
# Measure Cortex, NumVert, Number of Vertices, 127754, unitless
# Measure Cortex, WhiteSurfArea, White Surface Total Area, 85051.1, mm^2
# Measure BrainSeg, BrainSegVol, Brain Segmentation Volume, 1082847.000000, mm^3
# Measure BrainSegNotVent, BrainSegVolNotVent, Brain Segmentation Volume Without Ventricles, 1050491.000000, mm^3
# Measure BrainSegNotVentSurf, BrainSegVolNotVentSurf, Brain Segmentation Volume Without Ventricles from Surf, 1050088.290207, mm^3
# Measure Cortex, CortexVol Total cortical gray matter volume, 423026.484755, mm^3
# Measure SupraTentorial, SupraTentorialVol, Supratentorial volume, 943016.290207, mm^3
# Measure SupraTentorialNotVent, SupraTentorialVolNotVent, Supratentorial volume, 915453.290207, mm^3
# Measure EstimatedTotalIntraCranialVol, eTIV, Estimated Total Intracranial Volume, 1484401.072064, mm^3
# NTableCols 10
# TableCol  1 ColHeader StructName
# TableCol  1 FieldName Structure Name
# TableCol  1 Units     NA
# TableCol  2 ColHeader NumVert
# TableCol  2 FieldName Number of Vertices
# TableCol  2 Units     unitless
# TableCol  3 ColHeader SurfArea
# TableCol  3 FieldName Surface Area
# TableCol  3 Units     mm^2
# TableCol  4 ColHeader GrayVol
# TableCol  4 FieldName Gray Matter Volume
# TableCol  4 Units     mm^3
# TableCol  5 ColHeader ThickAvg 
# TableCol  5 FieldName Average Thickness
# TableCol  5 Units     mm
# TableCol  6 ColHeader ThickStd
# TableCol  6 FieldName Thickness StdDev
# TableCol  6 Units     mm 
# TableCol  7 ColHeader MeanCurv
# TableCol  7 FieldName Integrated Rectified Mean Curvature
# TableCol  7 Units     mm^-1
# TableCol  8 ColHeader GausCurv 
# TableCol  8 FieldName Integrated Rectified Gaussian Curvature
# TableCol  8 Units     mm^-2
# TableCol  9 ColHeader  FoldInd
# TableCol  9 FieldName  Folding Index 
# TableCol  9 Units      unitless 
# TableCol 10 ColHeader CurvInd
# TableCol 10 FieldName Intrinsic Curvature Index
# TableCol 10 Units     unitless
# ColHeaders StructName NumVert SurfArea GrayVol ThickAvg ThickStd MeanCurv GausCurv FoldInd CurvInd
BA1_exvivo                               1046    584   1593  2.106 0.635     0.134     0.040       17     1.7
BA2_exvivo                               3680   2351   4808  1.976 0.498     0.117     0.029       32     4.3
BA3a_exvivo                               971    717    990  1.662 0.373     0.150     0.036       10     1.3
BA3b_exvivo                              2071   1374   2456  1.683 0.530     0.118     0.027       20     2.3
BA4a_exvivo                              1601    921   2426  2.441 0.491     0.108     0.030       12     2.0
BA4p_exvivo                              1182    837   1606  2.054 0.570     0.122     0.030        8     1.9
BA6_exvivo                               8364   5223  15961  2.627 0.603     0.127     0.038       91    13.4
BA44_exvivo                              2250   1539   3799  2.314 0.528     0.135     0.038       26     3.3
BA45_exvivo                              3003   2048   5186  2.265 0.492     0.139     0.037       36     4.8
V1_exvivo                                3720   2631   4127  1.622 0.437     0.143     0.037       45     6.3
V2_exvivo                                8427   5408  10111  1.839 0.522     0.148     0.042      123    15.3
MT_exvivo                                1912   1245   3098  2.274 0.484     0.136     0.043       25     3.1
perirhinal_exvivo                         548    366   1887  3.322 0.681     0.129     0.038       10     0.9
entorhinal_exvivo                         567    422   1278  2.769 0.697     0.136     0.038        6     1.0
