# Supplementary material for: Computer assisted diagnosis of Alzheimer’s disease using statistical likelihood-ratio test
Source: PLoS One. 2023 Feb 17;18(2):e0279574. doi: 10.1371/journal.pone.0279574 (PMC9937475; doi:10.1371/journal.pone.0279574)
Supplement: S4 File — (ZIP) [file pone.0279574.s004.zip › HC_Results_MIRIAD/miriad_200_1/stats/lh.curv.stats]

Raw <mean> +- <std> (using 'lh.curv'):                -0.03703 +- 0.2035 
       Raw Min:                                       -5.99985 at vertex 89125   
       Raw Max:                                        6.14199 at vertex 63190   
       Raw Curvature Calculation Type:                discrete
       Raw Mean Vertex Separation (Whole Surface):     0.84440 +- 0.23616 mm
       Raw Total Surface Area:                     76796.32031 mm^2
       Raw Total Number of Vertices:                    127754
       Raw Average Vertex Area (Whole Surface):        0.60113 mm^2
       Raw Natural Surface Integral:               -1576.90186
       Raw Rectified Surface Integral:             10188.43848
       Raw Positive Surface Integral:               4305.76807
       Raw Negative Surface Integral:               5882.66992
       Raw Mean Natural Surface Integral:             -0.01234 across 127754 (100.00%) vertices
       Raw Mean Rectified Surface Integral:            0.07975 across 127754 (100.00%) vertices
       Raw Mean Positive Surface Integral:             0.07173 across 60030 (46.99%) vertices
       Raw Mean Negative Surface Integral:             0.08686 across 67724 (53.01%) vertices
       Raw AreaNorm Natural Surface Integral:         -0.02053 across 76796.054688 (100.00%) mm^2
       Raw AreaNorm Rectified Surface Integral:        0.13267 across 76796.054688 (100.00%) mm^2
       Raw AreaNorm Positive Surface Integral:         0.11209 across 38414.699219 (50.02%) mm^2
       Raw AreaNorm Negative Surface Integral:         0.15327 across 38381.554688 (49.98%) mm^2

Raw <mean> +- <std> (using 'lh.sulc'):                -0.00000 +- 5.4413 
       Raw Min:                                      -14.01089 at vertex 113994  
       Raw Max:                                       17.44733 at vertex 53946   
       Raw Curvature Calculation Type:                discrete
       Raw Mean Vertex Separation (Whole Surface):     0.84440 +- 0.23616 mm
       Raw Total Surface Area:                     76796.32031 mm^2
       Raw Total Number of Vertices:                    127754
       Raw Average Vertex Area (Whole Surface):        0.60113 mm^2
       Raw Natural Surface Integral:               23822.68555
       Raw Rectified Surface Integral:            339789.25000
       Raw Positive Surface Integral:             181805.96875
       Raw Negative Surface Integral:             157983.28125
       Raw Mean Natural Surface Integral:              0.18647 across 127754 (100.00%) vertices
       Raw Mean Rectified Surface Integral:            2.65972 across 127754 (100.00%) vertices
       Raw Mean Positive Surface Integral:             3.09900 across 58666 (45.92%) vertices
       Raw Mean Negative Surface Integral:             2.28670 across 69088 (54.08%) vertices
       Raw AreaNorm Natural Surface Integral:          0.31021 across 76796.054688 (100.00%) mm^2
       Raw AreaNorm Rectified Surface Integral:        4.42457 across 76796.054688 (100.00%) mm^2
       Raw AreaNorm Positive Surface Integral:         4.93349 across 36851.359375 (47.99%) mm^2
       Raw AreaNorm Negative Surface Integral:         3.95505 across 39944.742188 (52.01%) mm^2

K <mean> +- <std> (using 'lh.smoothwm'):               0.35812 +- 23.1049 mm^-2
         K Min:                                      -68.42463 at vertex 75347   
         K Max:                                     7332.08594 at vertex 89125   
         K Curvature Calculation Type:                discrete
         K Mean Vertex Separation (Whole Surface):     0.84440 +- 0.23616 mm
         K Total Surface Area:                     76796.32031 mm^2
         K Total Number of Vertices:                    127754
         K Average Vertex Area (Whole Surface):        0.60113 mm^2
         K Natural Surface Integral:                  12.56636
         K Rectified Surface Integral:              5810.41504
         K Positive Surface Integral:               2911.49072
         K Negative Surface Integral:               2898.92432
         K Mean Natural Surface Integral:              0.00010 across 127754 (100.00%) vertices
         K Mean Rectified Surface Integral:            0.04548 across 127754 (100.00%) vertices
         K Mean Positive Surface Integral:             0.05199 across 55999 (43.83%) vertices
         K Mean Negative Surface Integral:             0.04040 across 71755 (56.17%) vertices
         K AreaNorm Natural Surface Integral:          0.00016 across 76796.054688 (100.00%) mm^2
         K AreaNorm Rectified Surface Integral:        0.07566 across 76796.054688 (100.00%) mm^2
         K AreaNorm Positive Surface Integral:         0.11537 across 25235.308594 (32.86%) mm^2
         K AreaNorm Negative Surface Integral:         0.05622 across 51561.074219 (67.14%) mm^2

H <mean> +- <std> (using 'lh.smoothwm'):              -0.06449 +- 1.0988 mm^-1
         H Min:                                     -185.94499 at vertex 89125   
         H Max:                                       60.44708 at vertex 94559   
         H Curvature Calculation Type:                discrete
         H Mean Vertex Separation (Whole Surface):     0.84440 +- 0.23616 mm
         H Total Surface Area:                     76796.32031 mm^2
         H Total Number of Vertices:                    127754
         H Average Vertex Area (Whole Surface):        0.60113 mm^2
         H Natural Surface Integral:               -1550.97046
         H Rectified Surface Integral:             13614.66992
         H Positive Surface Integral:               6031.85010
         H Negative Surface Integral:               7582.82031
         H Mean Natural Surface Integral:             -0.01214 across 127754 (100.00%) vertices
         H Mean Rectified Surface Integral:            0.10657 across 127754 (100.00%) vertices
         H Mean Positive Surface Integral:             0.09496 across 63523 (49.72%) vertices
         H Mean Negative Surface Integral:             0.11806 across 64231 (50.28%) vertices
         H AreaNorm Natural Surface Integral:         -0.02020 across 76796.054688 (100.00%) mm^2
         H AreaNorm Rectified Surface Integral:        0.17728 across 76796.054688 (100.00%) mm^2
         H AreaNorm Positive Surface Integral:         0.14859 across 40594.250000 (52.86%) mm^2
         H AreaNorm Negative Surface Integral:         0.20946 across 36201.875000 (47.14%) mm^2

k1 <mean> +- <std> (using 'lh.smoothwm'):             -0.13180 +- 2.0059 mm^-1
        k1 Min:                                     -351.00092 at vertex 89125   
        k1 Max:                                      113.42564 at vertex 61935   
        k1 Curvature Calculation Type:                discrete
        k1 Mean Vertex Separation (Whole Surface):     0.84440 +- 0.23616 mm
        k1 Total Surface Area:                     76796.32031 mm^2
        k1 Total Number of Vertices:                    127754
        k1 Average Vertex Area (Whole Surface):        0.60113 mm^2
        k1 Natural Surface Integral:               -3936.66846
        k1 Rectified Surface Integral:             30891.49805
        k1 Positive Surface Integral:              13477.41504
        k1 Negative Surface Integral:              17414.08398
        k1 Mean Natural Surface Integral:             -0.03081 across 127754 (100.00%) vertices
        k1 Mean Rectified Surface Integral:            0.24180 across 127754 (100.00%) vertices
        k1 Mean Positive Surface Integral:             0.21217 across 63523 (49.72%) vertices
        k1 Mean Negative Surface Integral:             0.27112 across 64231 (50.28%) vertices
        k1 AreaNorm Natural Surface Integral:         -0.05126 across 76796.054688 (100.00%) mm^2
        k1 AreaNorm Rectified Surface Integral:        0.40225 across 76796.054688 (100.00%) mm^2
        k1 AreaNorm Positive Surface Integral:         0.33200 across 40594.250000 (52.86%) mm^2
        k1 AreaNorm Negative Surface Integral:         0.48103 across 36201.875000 (47.14%) mm^2

k2 <mean> +- <std> (using 'lh.smoothwm'):              0.00282 +- 0.2984 mm^-1
        k2 Min:                                      -20.88908 at vertex 89125   
        k2 Max:                                       19.73634 at vertex 91711   
        k2 Curvature Calculation Type:                discrete
        k2 Mean Vertex Separation (Whole Surface):     0.84440 +- 0.23616 mm
        k2 Total Surface Area:                     76796.32031 mm^2
        k2 Total Number of Vertices:                    127754
        k2 Average Vertex Area (Whole Surface):        0.60113 mm^2
        k2 Natural Surface Integral:                 834.72742
        k2 Rectified Surface Integral:              8520.89453
        k2 Positive Surface Integral:               4677.81104
        k2 Negative Surface Integral:               3843.08374
        k2 Mean Natural Surface Integral:              0.00653 across 127754 (100.00%) vertices
        k2 Mean Rectified Surface Integral:            0.06670 across 127754 (100.00%) vertices
        k2 Mean Positive Surface Integral:             0.06917 across 67626 (52.93%) vertices
        k2 Mean Negative Surface Integral:             0.06392 across 60128 (47.07%) vertices
        k2 AreaNorm Natural Surface Integral:          0.01087 across 76796.054688 (100.00%) mm^2
        k2 AreaNorm Rectified Surface Integral:        0.11095 across 76796.054688 (100.00%) mm^2
        k2 AreaNorm Positive Surface Integral:         0.11500 across 40676.492188 (52.97%) mm^2
        k2 AreaNorm Negative Surface Integral:         0.10640 across 36119.644531 (47.03%) mm^2

S <mean> +- <std> (using 'lh.smoothwm'):               3.41398 +- 315.4586 mm^-2
         S Min:                                        0.00000 at vertex 1447    
         S Max:                                   108973.81250 at vertex 89125   
         S Curvature Calculation Type:                discrete
         S Mean Vertex Separation (Whole Surface):     0.84440 +- 0.23616 mm
         S Total Surface Area:                     76796.32031 mm^2
         S Total Number of Vertices:                    127754
         S Average Vertex Area (Whole Surface):        0.60113 mm^2
         S Natural Surface Integral:               32788.01172
         S Rectified Surface Integral:             32788.01172
         S Positive Surface Integral:              32788.01172
         S Negative Surface Integral:                  0.00000
         S Mean Natural Surface Integral:              0.25665 across 127754 (100.00%) vertices
         S Mean Rectified Surface Integral:            0.25665 across 127754 (100.00%) vertices
         S Mean Positive Surface Integral:             0.25665 across 127754 (100.00%) vertices
         S Mean Negative Surface Integral:             0.00000 across 0 (00.00%) vertices
         S AreaNorm Natural Surface Integral:          0.42695 across 76796.054688 (100.00%) mm^2
         S AreaNorm Rectified Surface Integral:        0.42695 across 76796.054688 (100.00%) mm^2
         S AreaNorm Positive Surface Integral:         0.42695 across 76796.054688 (100.00%) mm^2
         S AreaNorm Negative Surface Integral:         0.00000 across 0.000000 (00.00%) mm^2

C <mean> +- <std> (using 'lh.smoothwm'):               0.48820 +- 1.3516 mm^-2
         C Min:                                        0.00261 at vertex 76850   
         C Max:                                      248.63426 at vertex 89125   
         C Curvature Calculation Type:                discrete
         C Mean Vertex Separation (Whole Surface):     0.84440 +- 0.23616 mm
         C Total Surface Area:                     76796.32031 mm^2
         C Total Number of Vertices:                    127754
         C Average Vertex Area (Whole Surface):        0.60113 mm^2
         C Natural Surface Integral:               23126.37695
         C Rectified Surface Integral:             23126.37695
         C Positive Surface Integral:              23126.37695
         C Negative Surface Integral:                  0.00000
         C Mean Natural Surface Integral:              0.18102 across 127754 (100.00%) vertices
         C Mean Rectified Surface Integral:            0.18102 across 127754 (100.00%) vertices
         C Mean Positive Surface Integral:             0.18102 across 127754 (100.00%) vertices
         C Mean Negative Surface Integral:             0.00000 across 0 (00.00%) vertices
         C AreaNorm Natural Surface Integral:          0.30114 across 76796.054688 (100.00%) mm^2
         C AreaNorm Rectified Surface Integral:        0.30114 across 76796.054688 (100.00%) mm^2
         C AreaNorm Positive Surface Integral:         0.30114 across 76796.054688 (100.00%) mm^2
         C AreaNorm Negative Surface Integral:         0.00000 across 0.000000 (00.00%) mm^2

BE <mean> +- <std> (using 'lh.smoothwm'):              4.13013 +- 358.1474 mm^-2
        BE Min:                                        0.00001 at vertex 76850   
        BE Max:                                   123637.99219 at vertex 89125   
        BE Curvature Calculation Type:                discrete
        BE Mean Vertex Separation (Whole Surface):     0.84440 +- 0.23616 mm
        BE Total Surface Area:                     76796.32031 mm^2
        BE Total Number of Vertices:                    127754
        BE Average Vertex Area (Whole Surface):        0.60113 mm^2
        BE Natural Surface Integral:               32811.93750
        BE Rectified Surface Integral:             32811.93750
        BE Positive Surface Integral:              32811.93750
        BE Negative Surface Integral:                  0.00000
        BE Mean Natural Surface Integral:              0.25684 across 127754 (100.00%) vertices
        BE Mean Rectified Surface Integral:            0.25684 across 127754 (100.00%) vertices
        BE Mean Positive Surface Integral:             0.25684 across 127754 (100.00%) vertices
        BE Mean Negative Surface Integral:             0.00000 across 0 (00.00%) vertices
        BE AreaNorm Natural Surface Integral:          0.42726 across 76796.054688 (100.00%) mm^2
        BE AreaNorm Rectified Surface Integral:        0.42726 across 76796.054688 (100.00%) mm^2
        BE AreaNorm Positive Surface Integral:         0.42726 across 76796.054688 (100.00%) mm^2
        BE AreaNorm Negative Surface Integral:         0.00000 across 0.000000 (00.00%) mm^2

FI <mean> +- <std> (using 'lh.smoothwm'):              3.59959 +- 335.2122 mm^-2
        FI Min:                                        0.00000 at vertex 1447    
        FI Max:                                   115869.55469 at vertex 89125   
        FI Curvature Calculation Type:                discrete
        FI Mean Vertex Separation (Whole Surface):     0.84440 +- 0.23616 mm
        FI Total Surface Area:                     76796.32031 mm^2
        FI Total Number of Vertices:                    127754
        FI Average Vertex Area (Whole Surface):        0.60113 mm^2
        FI Natural Surface Integral:               25029.52539
        FI Rectified Surface Integral:             25029.52539
        FI Positive Surface Integral:              25029.52539
        FI Negative Surface Integral:                  0.00000
        FI Mean Natural Surface Integral:              0.19592 across 127754 (100.00%) vertices
        FI Mean Rectified Surface Integral:            0.19592 across 127754 (100.00%) vertices
        FI Mean Positive Surface Integral:             0.19592 across 127754 (100.00%) vertices
        FI Mean Negative Surface Integral:             0.00000 across 0 (00.00%) vertices
        FI AreaNorm Natural Surface Integral:          0.32592 across 76796.054688 (100.00%) mm^2
        FI AreaNorm Rectified Surface Integral:        0.32592 across 76796.054688 (100.00%) mm^2
        FI AreaNorm Positive Surface Integral:         0.32592 across 76796.054688 (100.00%) mm^2
        FI AreaNorm Negative Surface Integral:         0.00000 across 0.000000 (00.00%) mm^2

curv -- calculation type:                                discrete
curv -- Folding Index (FI):                            1991.78638
curv -- Intrinsic Curvature Index - positive (ICIp):    231.68907
curv -- Intrinsic Curvature Index - negative (ICIn):    230.68907
curv -- Intrinsic Curvature Index - natural  (ICIt):      1.00000

Mean across 10 curvatures: 1.1760e+00 +- 1.6802e+00
