# Supplementary material for: Computer assisted diagnosis of Alzheimer’s disease using statistical likelihood-ratio test
Source: PLoS One. 2023 Feb 17;18(2):e0279574. doi: 10.1371/journal.pone.0279574 (PMC9937475; doi:10.1371/journal.pone.0279574)
Supplement: S4 File — (ZIP) [file pone.0279574.s004.zip › HC_Results_MIRIAD/miriad_200_1/stats/lh.w-g.pct.stats]

# Title Segmentation Statistics 
# 
# generating_program mri_segstats
# cvs_version $Id: mri_segstats.c,v 1.121 2016/05/31 17:27:11 greve Exp $
# cmdline mri_segstats --in /home/span/acad/xzheng/freesurfer/subjects/miriad_200_HC_M_01_MR_1/surf/lh.w-g.pct.mgh --annot miriad_200_HC_M_01_MR_1 lh aparc --sum /home/span/acad/xzheng/freesurfer/subjects/miriad_200_HC_M_01_MR_1/stats/lh.w-g.pct.stats --snr 
# sysname  Linux
# hostname ada
# machine  x86_64
# user     xzheng
# anatomy_type surface
# 
# SUBJECTS_DIR /home/span/acad/xzheng/freesurfer/subjects
# subjectname miriad_200_HC_M_01_MR_1
# Annot miriad_200_HC_M_01_MR_1 lh aparc
# ColorTable /tmp/mri_segstats.tmp.miriad_200_HC_M_01_MR_1.lh.67.ctab 
# ColorTableTimeStamp 2020/01/10 13:27:02 
# InVolFile  /home/span/acad/xzheng/freesurfer/subjects/miriad_200_HC_M_01_MR_1/surf/lh.w-g.pct.mgh 
# InVolFileTimeStamp  2020/01/10 13:27:00 
# InVolFrame 0 
# Only reporting non-empty segmentations
# VertexArea_mm2 0.665741 
# TableCol  1 ColHeader Index 
# TableCol  1 FieldName Index 
# TableCol  1 Units     NA 
# TableCol  2 ColHeader SegId 
# TableCol  2 FieldName Segmentation Id
# TableCol  2 Units     NA
# TableCol  3 ColHeader NVertices 
# TableCol  3 FieldName Number of Vertices
# TableCol  3 Units     unitless
# TableCol  4 ColHeader Area_mm2
# TableCol  4 FieldName Area
# TableCol  4 Units     mm^2
# TableCol  5 ColHeader StructName
# TableCol  5 FieldName Structure Name
# TableCol  5 Units     NA
# TableCol  6 ColHeader Mean 
# TableCol  6 FieldName Intensity Mean
# TableCol  6 Units     unknown
# TableCol  7 ColHeader StdDev
# TableCol  7 FieldName Itensity StdDev
# TableCol  7 Units     unknown
# TableCol  8 ColHeader Min
# TableCol  8 FieldName Intensity Min
# TableCol  8 Units     unknown
# TableCol  9 ColHeader Max
# TableCol  9 FieldName Intensity Max
# TableCol  9 Units     unknown
# TableCol 10 ColHeader Range
# TableCol 10 FieldName Intensity Range
# TableCol 10 Units     unknown
# TableCol 11 ColHeader SNR
# TableCol 11 FieldName Intensity SNR
# TableCol 11 Units     none
# NRows 35 
# NTableCols 11 
# ColHeaders  Index SegId NVertices Area_mm2 StructName Mean StdDev Min Max Range SNR  
  1 1000      7768     5093.0  unknown                            0.0355     1.8661   -56.6050    38.2355    94.8404     0.0190 
  2 1001      1199      859.7  bankssts                          26.7545     6.9525     3.7201    51.5568    47.8367     3.8482 
  3 1002       734      494.7  caudalanteriorcingulate           34.0545     7.9154     8.4379    52.4686    44.0308     4.3023 
  4 1003      2916     1917.9  caudalmiddlefrontal               23.6922     7.1630   -26.2033    43.8529    70.0561     3.3076 
  5 1005      2443     1514.2  cuneus                            19.8112     7.8877    -3.2243    45.6260    48.8502     2.5117 
  6 1006       683      480.2  entorhinal                        25.6744     8.9928   -13.0846    51.1501    64.2347     2.8550 
  7 1007      4325     3000.5  fusiform                          26.2820     7.7361    -3.9503    51.0741    55.0243     3.3973 
  8 1008      6299     4182.5  inferiorparietal                  23.9494     7.3036    -9.7567    57.8912    67.6479     3.2791 
  9 1009      4810     3422.7  inferiortemporal                  27.1334     8.0105   -29.5889    56.8876    86.4765     3.3872 
 10 1010      1762     1162.4  isthmuscingulate                  24.4991     8.0841   -13.4705    55.9222    69.3927     3.0305 
 11 1011      7689     4842.9  lateraloccipital                  20.6408     8.3215    -6.0902    51.4241    57.5143     2.4804 
 12 1012      3905     2625.8  lateralorbitofrontal              25.7277     9.0859   -10.6045    57.7975    68.4020     2.8316 
 13 1013      4232     2784.6  lingual                           20.1993     8.0045   -23.0120    49.9912    73.0032     2.5235 
 14 1014      2754     1817.4  medialorbitofrontal               24.9969    10.4788   -55.9207    55.4059   111.3266     2.3855 
 15 1015      4580     3284.3  middletemporal                    26.0618     8.1068   -18.0891    52.7998    70.8888     3.2148 
 16 1016       822      560.7  parahippocampal                   28.7629     7.5996     0.4049    50.0022    49.5973     3.7848 
 17 1017      2090     1278.8  paracentral                       20.1505     7.9904   -18.1690    45.5618    63.7308     2.5218 
 18 1018      2499     1700.7  parsopercularis                   21.3069     7.5246     0.7213    45.7956    45.0742     2.8316 
 19 1019      1121      744.1  parsorbitalis                     25.2715     7.9886     1.7646    46.8644    45.0998     3.1635 
 20 1020      1987     1379.8  parstriangularis                  23.9897     6.9631    -0.8504    46.3979    47.2484     3.4453 
 21 1021      2162     1592.4  pericalcarine                     16.3633     8.4733   -13.5153    48.5186    62.0339     1.9312 
 22 1022      5825     3668.0  postcentral                       17.9551     6.8390    -3.5777    51.9680    55.5457     2.6254 
 23 1023      1492      979.3  posteriorcingulate                30.6983     8.5493    -0.2224    50.8950    51.1174     3.5907 
 24 1024      6863     4339.9  precentral                        18.1192     7.7059    -4.8927    50.2580    55.1507     2.3513 
 25 1025      5534     3724.7  precuneus                         23.5047     8.1823   -44.5761   100.5651   145.1412     2.8726 
 26 1026      1179      763.6  rostralanteriorcingulate          25.5224    12.3541   -52.8292    55.1854   108.0146     2.0659 
 27 1027      7486     5111.6  rostralmiddlefrontal              24.4399     7.9263    -4.1845    61.9974    66.1819     3.0834 
 28 1028      9423     6313.6  superiorfrontal                   25.5363     8.2145    -7.8390    54.6837    62.5227     3.1087 
 29 1029      7599     4793.6  superiorparietal                  22.3990     7.8016    -3.2381    49.4207    52.6588     2.8711 
 30 1030      5625     3859.5  superiortemporal                  25.1194     7.5962     1.4646    49.6787    48.2141     3.3068 
 31 1031      4811     3335.9  supramarginal                     23.6493     7.2293    -7.2871    45.3519    52.6389     3.2713 
 32 1032       440      279.5  frontalpole                       21.7784     8.7861    -3.0474    41.1005    44.1478     2.4787 
 33 1033       613      454.7  temporalpole                      28.2093    10.3071    -4.6715    68.0658    72.7373     2.7369 
 34 1034       701      391.6  transversetemporal                16.4304     5.8943     3.5260    34.0493    30.5234     2.7875 
 35 1035      3383     2296.6  insula                            23.9271     8.3544   -18.0001    53.3206    71.3207     2.8640 
