# Supplementary material for: Computer assisted diagnosis of Alzheimer’s disease using statistical likelihood-ratio test
Source: PLoS One. 2023 Feb 17;18(2):e0279574. doi: 10.1371/journal.pone.0279574 (PMC9937475; doi:10.1371/journal.pone.0279574)
Supplement: S4 File — (ZIP) [file pone.0279574.s004.zip › HC_Results_MIRIAD/miriad_200_1/stats/rh.aparc.a2009s.stats]

# Table of FreeSurfer cortical parcellation anatomical statistics 
# 
# CreationTime 2020/01/10-02:25:06-GMT
# generating_program mris_anatomical_stats
# cvs_version $Id: mris_anatomical_stats.c,v 1.79 2016/03/14 15:15:34 greve Exp $
# mrisurf.c-cvs_version $Id: mrisurf.c,v 1.781.2.6 2016/12/27 16:47:14 zkaufman Exp $
# cmdline mris_anatomical_stats -th3 -mgz -cortex ../label/rh.cortex.label -f ../stats/rh.aparc.a2009s.stats -b -a ../label/rh.aparc.a2009s.annot -c ../label/aparc.annot.a2009s.ctab miriad_200_HC_M_01_MR_1 rh white 
# sysname  Linux
# hostname ada
# machine  x86_64
# user     xzheng
# 
# SUBJECTS_DIR /home/span/acad/xzheng/freesurfer/subjects
# anatomy_type surface
# subjectname miriad_200_HC_M_01_MR_1
# hemi rh
# AnnotationFile ../label/rh.aparc.a2009s.annot
# AnnotationFileTimeStamp 2020/01/10 13:24:30
# Measure Cortex, NumVert, Number of Vertices, 120045, unitless
# Measure Cortex, WhiteSurfArea, White Surface Total Area, 79371.1, mm^2
# Measure Cortex, MeanThickness, Mean Thickness, 2.37322, mm
# Measure BrainSeg, BrainSegVol, Brain Segmentation Volume, 1082847.000000, mm^3
# Measure BrainSegNotVent, BrainSegVolNotVent, Brain Segmentation Volume Without Ventricles, 1050491.000000, mm^3
# Measure BrainSegNotVentSurf, BrainSegVolNotVentSurf, Brain Segmentation Volume Without Ventricles from Surf, 1050088.290207, mm^3
# Measure Cortex, CortexVol Total cortical gray matter volume, 423026.484755, mm^3
# Measure SupraTentorial, SupraTentorialVol, Supratentorial volume, 943016.290207, mm^3
# Measure SupraTentorialNotVent, SupraTentorialVolNotVent, Supratentorial volume, 915453.290207, mm^3
# Measure EstimatedTotalIntraCranialVol, eTIV, Estimated Total Intracranial Volume, 1484401.072064, mm^3
# NTableCols 10
# TableCol  1 ColHeader StructName
# TableCol  1 FieldName Structure Name
# TableCol  1 Units     NA
# TableCol  2 ColHeader NumVert
# TableCol  2 FieldName Number of Vertices
# TableCol  2 Units     unitless
# TableCol  3 ColHeader SurfArea
# TableCol  3 FieldName Surface Area
# TableCol  3 Units     mm^2
# TableCol  4 ColHeader GrayVol
# TableCol  4 FieldName Gray Matter Volume
# TableCol  4 Units     mm^3
# TableCol  5 ColHeader ThickAvg 
# TableCol  5 FieldName Average Thickness
# TableCol  5 Units     mm
# TableCol  6 ColHeader ThickStd
# TableCol  6 FieldName Thickness StdDev
# TableCol  6 Units     mm 
# TableCol  7 ColHeader MeanCurv
# TableCol  7 FieldName Integrated Rectified Mean Curvature
# TableCol  7 Units     mm^-1
# TableCol  8 ColHeader GausCurv 
# TableCol  8 FieldName Integrated Rectified Gaussian Curvature
# TableCol  8 Units     mm^-2
# TableCol  9 ColHeader  FoldInd
# TableCol  9 FieldName  Folding Index 
# TableCol  9 Units      unitless 
# TableCol 10 ColHeader CurvInd
# TableCol 10 FieldName Intrinsic Curvature Index
# TableCol 10 Units     unitless
# ColHeaders StructName NumVert SurfArea GrayVol ThickAvg ThickStd MeanCurv GausCurv FoldInd CurvInd
G&S_frontomargin                          819    586   1643  2.548 0.450     0.151     0.041       12     1.3
G&S_occipital_inf                        1257    849   2042  2.206 0.513     0.155     0.048       20     2.4
G&S_paracentral                          1818    947   2276  2.165 0.668     0.113     0.035       18     3.0
G&S_subcentral                           1421    914   2556  2.412 0.529     0.132     0.030       16     1.8
G&S_transv_frontopol                     1034    671   2271  2.663 0.647     0.145     0.043       16     1.9
G&S_cingul-Ant                           2632   1748   5542  2.900 0.626     0.126     0.032       31     3.2
G&S_cingul-Mid-Ant                       1026    714   2156  2.791 0.610     0.126     0.033       11     1.5
G&S_cingul-Mid-Post                      1223    859   2265  2.420 0.568     0.103     0.021        9     1.0
G_cingul-Post-dorsal                      548    363   1363  2.925 0.877     0.163     0.038        9     0.9
G_cingul-Post-ventral                     306    195    695  2.685 0.728     0.124     0.041        4     0.4
G_cuneus                                 2479   1540   3243  1.929 0.600     0.151     0.046       37     5.1
G_front_inf-Opercular                    1425    897   3248  2.792 0.663     0.142     0.054       25     3.0
G_front_inf-Orbital                       427    253   1004  2.610 0.400     0.145     0.039        8     0.6
G_front_inf-Triangul                     1061    703   2223  2.468 0.512     0.147     0.046       17     1.9
G_front_middle                           3152   2098   6932  2.522 0.544     0.152     0.044       51     5.7
G_front_sup                              6442   4097  14497  2.815 0.575     0.136     0.044       87    11.3
G_Ins_lg&S_cent_ins                       508    355   1497  3.681 0.877     0.128     0.049        6     1.0
G_insular_short                           844    571   2315  3.278 1.016     0.134     0.050       10     1.8
G_occipital_middle                       2201   1334   3985  2.365 0.603     0.137     0.045       32     3.9
G_occipital_sup                          1605    948   2497  2.170 0.534     0.127     0.039       20     2.4
G_oc-temp_lat-fusifor                    2333   1441   5247  2.698 0.555     0.141     0.035       43     3.4
G_oc-temp_med-Lingual                    3312   2068   4308  1.857 0.594     0.148     0.045       54     6.4
G_oc-temp_med-Parahip                    1080    708   3391  3.036 0.850     0.118     0.035       13     1.4
G_orbital                                2801   1799   6516  2.721 0.659     0.158     0.049       59     5.6
G_pariet_inf-Angular                     2257   1558   5438  2.529 0.658     0.159     0.053       48     4.7
G_pariet_inf-Supramar                    2423   1634   5449  2.565 0.604     0.143     0.042       33     4.0
G_parietal_sup                           2301   1452   4245  2.319 0.463     0.136     0.043       56     4.0
G_postcentral                            1834   1071   2510  1.866 0.593     0.117     0.032       24     2.3
G_precentral                             2606   1470   4684  2.482 0.686     0.121     0.040       30     4.3
G_precuneus                              2495   1567   4841  2.388 0.583     0.146     0.051       44     4.8
G_rectus                                  991    627   1813  2.139 0.577     0.146     0.049       20     2.1
G_subcallosal                             818    504    822  1.507 1.153     0.116     0.055       15     1.8
G_temp_sup-G_T_transv                     576    299    873  2.355 0.370     0.126     0.036        7     0.8
G_temp_sup-Lateral                       1789   1208   5025  3.058 0.593     0.151     0.043       31     2.9
G_temp_sup-Plan_polar                     948    674   2185  3.136 0.676     0.102     0.019        6     0.7
G_temp_sup-Plan_tempo                     849    601   1351  2.049 0.487     0.118     0.031        9     1.1
G_temporal_inf                           2114   1459   5747  2.833 0.656     0.155     0.042       44     3.5
G_temporal_middle                        2735   1892   7821  2.926 0.686     0.157     0.055       59     6.5
Lat_Fis-ant-Horizont                      428    286    472  2.007 0.406     0.095     0.017        2     0.3
Lat_Fis-ant-Vertical                      187    138    298  2.362 0.686     0.123     0.026        1     0.2
Lat_Fis-post                             1484    988   1843  2.229 0.557     0.110     0.023        9     1.3
Pole_occipital                           4015   2395   4492  1.824 0.529     0.142     0.049       61     7.1
Pole_temporal                            1707   1219   5779  3.187 0.776     0.156     0.046       34     3.2
S_calcarine                              2884   2117   3301  1.734 0.486     0.133     0.033       28     4.1
S_central                                2737   1945   2777  1.662 0.449     0.120     0.025       20     3.0
S_cingul-Marginalis                      1151    807   1575  2.049 0.489     0.093     0.016        5     0.7
S_circular_insula_ant                     531    384    863  2.597 0.473     0.119     0.027        3     0.7
S_circular_insula_inf                    1129    791   1561  2.338 0.556     0.093     0.016        5     0.8
S_circular_insula_sup                    1303    886   2319  2.979 0.793     0.110     0.027        8     1.6
S_collat_transv_ant                       582    424   1082  2.761 0.621     0.116     0.018        5     0.4
S_collat_transv_post                      441    292    418  1.717 0.380     0.148     0.036        5     0.7
S_front_inf                              1652   1165   2594  2.371 0.485     0.119     0.028       15     1.8
S_front_middle                           1619   1133   2566  2.229 0.545     0.143     0.037       19     2.4
S_front_sup                              2832   1915   4499  2.356 0.482     0.114     0.029       21     3.3
S_interm_prim-Jensen                      296    222    503  2.296 0.529     0.128     0.026        2     0.4
S_intrapariet&P_trans                    3555   2382   4731  2.071 0.463     0.118     0.028       30     4.0
S_oc_middle&Lunatus                      1128    771   1146  1.768 0.389     0.136     0.032       11     1.5
S_oc_sup&transversal                     1247    849   1459  1.986 0.400     0.121     0.028       10     1.4
S_occipital_ant                           518    343    706  2.356 0.359     0.137     0.034        5     0.8
S_oc-temp_lat                            1216    840   1806  2.402 0.536     0.120     0.026        9     1.3
S_oc-temp_med&Lingual                    1971   1426   2681  2.107 0.433     0.111     0.020       14     1.5
S_orbital_lateral                         318    238    484  2.357 0.412     0.136     0.032        3     0.4
S_orbital_med-olfact                      710    507    929  2.124 0.624     0.124     0.022        7     0.5
S_orbital-H_Shaped                       1313    922   2518  2.813 0.691     0.136     0.030       12     1.7
S_parieto_occipital                      1839   1223   2191  1.916 0.535     0.114     0.028       14     2.4
S_pericallosal                           1157    696    902  1.870 0.818     0.139     0.025       20     1.0
S_postcentral                            2333   1541   2438  1.809 0.447     0.117     0.026       18     2.5
S_precentral-inf-part                    1533   1074   2142  2.207 0.450     0.118     0.028       11     1.7
S_precentral-sup-part                    1104    782   1262  1.998 0.436     0.125     0.024       10     1.1
S_suborbital                              473    333    632  2.160 0.547     0.158     0.023        8     0.4
S_subparietal                            1351    928   2000  2.307 0.711     0.138     0.032       15     1.6
S_temporal_inf                            951    690   1384  2.354 0.383     0.118     0.017        7     0.7
S_temporal_sup                           5469   3808   9142  2.449 0.641     0.115     0.026       42     5.9
S_temporal_transverse                     391    235    504  2.628 0.565     0.129     0.035        5     0.6
