# Supplementary material for: Computer assisted diagnosis of Alzheimer’s disease using statistical likelihood-ratio test
Source: PLoS One. 2023 Feb 17;18(2):e0279574. doi: 10.1371/journal.pone.0279574 (PMC9937475; doi:10.1371/journal.pone.0279574)
Supplement: S4 File — (ZIP) [file pone.0279574.s004.zip › HC_Results_MIRIAD/miriad_200_1/stats/rh.aparc.DKTatlas.stats]

# Table of FreeSurfer cortical parcellation anatomical statistics 
# 
# CreationTime 2020/01/10-02:26:33-GMT
# generating_program mris_anatomical_stats
# cvs_version $Id: mris_anatomical_stats.c,v 1.79 2016/03/14 15:15:34 greve Exp $
# mrisurf.c-cvs_version $Id: mrisurf.c,v 1.781.2.6 2016/12/27 16:47:14 zkaufman Exp $
# cmdline mris_anatomical_stats -th3 -mgz -cortex ../label/rh.cortex.label -f ../stats/rh.aparc.DKTatlas.stats -b -a ../label/rh.aparc.DKTatlas.annot -c ../label/aparc.annot.DKTatlas.ctab miriad_200_HC_M_01_MR_1 rh white 
# sysname  Linux
# hostname ada
# machine  x86_64
# user     xzheng
# 
# SUBJECTS_DIR /home/span/acad/xzheng/freesurfer/subjects
# anatomy_type surface
# subjectname miriad_200_HC_M_01_MR_1
# hemi rh
# AnnotationFile ../label/rh.aparc.DKTatlas.annot
# AnnotationFileTimeStamp 2020/01/10 13:25:58
# Measure Cortex, NumVert, Number of Vertices, 120045, unitless
# Measure Cortex, WhiteSurfArea, White Surface Total Area, 79371.1, mm^2
# Measure Cortex, MeanThickness, Mean Thickness, 2.37322, mm
# Measure BrainSeg, BrainSegVol, Brain Segmentation Volume, 1082847.000000, mm^3
# Measure BrainSegNotVent, BrainSegVolNotVent, Brain Segmentation Volume Without Ventricles, 1050491.000000, mm^3
# Measure BrainSegNotVentSurf, BrainSegVolNotVentSurf, Brain Segmentation Volume Without Ventricles from Surf, 1050088.290207, mm^3
# Measure Cortex, CortexVol Total cortical gray matter volume, 423026.484755, mm^3
# Measure SupraTentorial, SupraTentorialVol, Supratentorial volume, 943016.290207, mm^3
# Measure SupraTentorialNotVent, SupraTentorialVolNotVent, Supratentorial volume, 915453.290207, mm^3
# Measure EstimatedTotalIntraCranialVol, eTIV, Estimated Total Intracranial Volume, 1484401.072064, mm^3
# NTableCols 10
# TableCol  1 ColHeader StructName
# TableCol  1 FieldName Structure Name
# TableCol  1 Units     NA
# TableCol  2 ColHeader NumVert
# TableCol  2 FieldName Number of Vertices
# TableCol  2 Units     unitless
# TableCol  3 ColHeader SurfArea
# TableCol  3 FieldName Surface Area
# TableCol  3 Units     mm^2
# TableCol  4 ColHeader GrayVol
# TableCol  4 FieldName Gray Matter Volume
# TableCol  4 Units     mm^3
# TableCol  5 ColHeader ThickAvg 
# TableCol  5 FieldName Average Thickness
# TableCol  5 Units     mm
# TableCol  6 ColHeader ThickStd
# TableCol  6 FieldName Thickness StdDev
# TableCol  6 Units     mm 
# TableCol  7 ColHeader MeanCurv
# TableCol  7 FieldName Integrated Rectified Mean Curvature
# TableCol  7 Units     mm^-1
# TableCol  8 ColHeader GausCurv 
# TableCol  8 FieldName Integrated Rectified Gaussian Curvature
# TableCol  8 Units     mm^-2
# TableCol  9 ColHeader  FoldInd
# TableCol  9 FieldName  Folding Index 
# TableCol  9 Units      unitless 
# TableCol 10 ColHeader CurvInd
# TableCol 10 FieldName Intrinsic Curvature Index
# TableCol 10 Units     unitless
# ColHeaders StructName NumVert SurfArea GrayVol ThickAvg ThickStd MeanCurv GausCurv FoldInd CurvInd
caudalanteriorcingulate                   830    556   1745  2.789 0.741     0.146     0.025       15     0.8
caudalmiddlefrontal                      3070   2033   5413  2.433 0.501     0.122     0.030       30     3.9
cuneus                                   2988   1868   3829  1.931 0.579     0.140     0.041       38     5.6
entorhinal                                521    373   2104  3.373 0.777     0.143     0.043        8     0.9
fusiform                                 3971   2670   7690  2.542 0.581     0.127     0.027       52     4.4
inferiorparietal                         6925   4726  12247  2.308 0.600     0.132     0.037       87    10.1
inferiortemporal                         4365   3053  10025  2.679 0.661     0.147     0.036       72     6.5
isthmuscingulate                         1351    861   2228  2.220 0.888     0.127     0.033       17     1.5
lateraloccipital                         8071   4926  10542  2.006 0.529     0.137     0.044      111    13.4
lateralorbitofrontal                     4419   3008   8995  2.670 0.697     0.152     0.045       71     8.6
lingual                                  5152   3320   6383  1.833 0.559     0.141     0.040       72     8.7
medialorbitofrontal                      2470   1604   3744  1.977 0.866     0.130     0.042       41     4.0
middletemporal                           5159   3641  12883  2.858 0.666     0.140     0.042       83     8.9
parahippocampal                           984    666   1787  2.334 0.683     0.095     0.017        7     0.5
paracentral                              2601   1535   3835  2.361 0.619     0.104     0.028       21     3.2
parsopercularis                          2401   1598   4611  2.578 0.635     0.131     0.044       32     4.1
parsorbitalis                            1092    727   2447  2.632 0.571     0.133     0.032       14     1.3
parstriangularis                         1940   1314   3408  2.338 0.515     0.126     0.033       21     2.5
pericalcarine                            2530   1863   2646  1.595 0.371     0.150     0.042       32     4.5
postcentral                              6053   3819   7629  1.857 0.586     0.118     0.028       60     7.0
posteriorcingulate                       1641   1094   2992  2.505 0.805     0.129     0.027       20     1.8
precentral                               6320   4066   9766  2.256 0.646     0.124     0.034       61     8.8
precuneus                                5651   3679   8948  2.208 0.610     0.132     0.038       72     8.2
rostralanteriorcingulate                  896    587   1760  2.770 0.783     0.118     0.030       12     0.9
rostralmiddlefrontal                     4822   3276   8722  2.377 0.562     0.150     0.042       70     8.1
superiorfrontal                         12281   8134  24851  2.675 0.613     0.133     0.038      148    18.9
superiorparietal                         6282   4090   9878  2.161 0.507     0.130     0.037       95     9.4
superiortemporal                         7051   4798  15498  2.786 0.734     0.125     0.033       80     9.3
supramarginal                            4876   3293   8874  2.367 0.605     0.131     0.035       53     6.6
transversetemporal                        649    337    883  2.205 0.442     0.109     0.030        6     0.7
insula                                   2683   1856   6151  3.210 0.914     0.115     0.034       22     3.8
