# Supplementary material for: Computer assisted diagnosis of Alzheimer’s disease using statistical likelihood-ratio test
Source: PLoS One. 2023 Feb 17;18(2):e0279574. doi: 10.1371/journal.pone.0279574 (PMC9937475; doi:10.1371/journal.pone.0279574)
Supplement: S4 File — (ZIP) [file pone.0279574.s004.zip › HC_Results_MIRIAD/miriad_200_1/stats/rh.aparc.pial.stats]

# Table of FreeSurfer cortical parcellation anatomical statistics 
# 
# CreationTime 2020/01/10-02:23:34-GMT
# generating_program mris_anatomical_stats
# cvs_version $Id: mris_anatomical_stats.c,v 1.79 2016/03/14 15:15:34 greve Exp $
# mrisurf.c-cvs_version $Id: mrisurf.c,v 1.781.2.6 2016/12/27 16:47:14 zkaufman Exp $
# cmdline mris_anatomical_stats -th3 -mgz -cortex ../label/rh.cortex.label -f ../stats/rh.aparc.pial.stats -b -a ../label/rh.aparc.annot -c ../label/aparc.annot.ctab miriad_200_HC_M_01_MR_1 rh pial 
# sysname  Linux
# hostname ada
# machine  x86_64
# user     xzheng
# 
# SUBJECTS_DIR /home/span/acad/xzheng/freesurfer/subjects
# anatomy_type surface
# subjectname miriad_200_HC_M_01_MR_1
# hemi rh
# AnnotationFile ../label/rh.aparc.annot
# AnnotationFileTimeStamp 2020/01/10 12:53:09
# Measure Cortex, NumVert, Number of Vertices, 120027, unitless
# Measure Cortex, PialSurfArea, Pial Surface Total Area, 96191.3, mm^2
# Measure Cortex, MeanThickness, Mean Thickness, 2.37333, mm
# Measure BrainSeg, BrainSegVol, Brain Segmentation Volume, 1082847.000000, mm^3
# Measure BrainSegNotVent, BrainSegVolNotVent, Brain Segmentation Volume Without Ventricles, 1050491.000000, mm^3
# Measure BrainSegNotVentSurf, BrainSegVolNotVentSurf, Brain Segmentation Volume Without Ventricles from Surf, 1050088.290207, mm^3
# Measure Cortex, CortexVol Total cortical gray matter volume, 423026.484755, mm^3
# Measure SupraTentorial, SupraTentorialVol, Supratentorial volume, 943016.290207, mm^3
# Measure SupraTentorialNotVent, SupraTentorialVolNotVent, Supratentorial volume, 915453.290207, mm^3
# Measure EstimatedTotalIntraCranialVol, eTIV, Estimated Total Intracranial Volume, 1484401.072064, mm^3
# NTableCols 10
# TableCol  1 ColHeader StructName
# TableCol  1 FieldName Structure Name
# TableCol  1 Units     NA
# TableCol  2 ColHeader NumVert
# TableCol  2 FieldName Number of Vertices
# TableCol  2 Units     unitless
# TableCol  3 ColHeader SurfArea
# TableCol  3 FieldName Surface Area
# TableCol  3 Units     mm^2
# TableCol  4 ColHeader GrayVol
# TableCol  4 FieldName Gray Matter Volume
# TableCol  4 Units     mm^3
# TableCol  5 ColHeader ThickAvg 
# TableCol  5 FieldName Average Thickness
# TableCol  5 Units     mm
# TableCol  6 ColHeader ThickStd
# TableCol  6 FieldName Thickness StdDev
# TableCol  6 Units     mm 
# TableCol  7 ColHeader MeanCurv
# TableCol  7 FieldName Integrated Rectified Mean Curvature
# TableCol  7 Units     mm^-1
# TableCol  8 ColHeader GausCurv 
# TableCol  8 FieldName Integrated Rectified Gaussian Curvature
# TableCol  8 Units     mm^-2
# TableCol  9 ColHeader  FoldInd
# TableCol  9 FieldName  Folding Index 
# TableCol  9 Units      unitless 
# TableCol 10 ColHeader CurvInd
# TableCol 10 FieldName Intrinsic Curvature Index
# TableCol 10 Units     unitless
# ColHeaders StructName NumVert SurfArea GrayVol ThickAvg ThickStd MeanCurv GausCurv FoldInd CurvInd
bankssts                                  987    730   1889  2.633 0.538     0.136     0.036       12     1.6
caudalanteriorcingulate                   769    653   1644  2.816 0.736     0.164     0.034       35     1.0
caudalmiddlefrontal                      2985   2297   5308  2.432 0.493     0.119     0.024       31     3.0
cuneus                                   2550   1926   3291  1.939 0.591     0.121     0.030       27     3.3
entorhinal                                567    878   2271  3.311 0.775     0.223     0.044        6     1.3
fusiform                                 4329   3897   8856  2.563 0.609     0.153     0.033       55     6.9
inferiorparietal                         6815   5567  12084  2.318 0.600     0.138     0.030       80     9.5
inferiortemporal                         4007   3682   8842  2.667 0.645     0.162     0.037       63     6.9
isthmuscingulate                         1339   1033   2250  2.250 0.908     0.127     0.035       41     1.8
lateraloccipital                         8013   5737  10491  1.996 0.525     0.121     0.028      102     9.1
lateralorbitofrontal                     3673   2932   7418  2.700 0.672     0.153     0.039       62     6.5
lingual                                  5213   3820   6463  1.831 0.557     0.132     0.034       75     7.7
medialorbitofrontal                      2857   2401   5156  2.395 0.769     0.152     0.035       44     4.7
middletemporal                           4458   4707  11677  2.921 0.677     0.179     0.036       62     8.2
parahippocampal                           943    820   1727  2.334 0.699     0.124     0.028        7     1.1
paracentral                              2477   1617   3607  2.368 0.620     0.097     0.022       21     2.2
parsopercularis                          2017   1628   3960  2.632 0.649     0.130     0.028       19     2.4
parsorbitalis                            1230   1206   2754  2.624 0.595     0.154     0.030       12     1.5
parstriangularis                         2205   1871   3905  2.337 0.511     0.154     0.030       27     3.0
pericalcarine                            2561   1611   2662  1.603 0.390     0.116     0.029       34     3.0
postcentral                              5506   4127   6935  1.837 0.589     0.119     0.024       48     5.8
posteriorcingulate                       1573   1261   2930  2.524 0.801     0.128     0.026       20     1.7
precentral                               6629   4646  10022  2.247 0.644     0.104     0.022       71     6.2
precuneus                                5500   4040   8551  2.198 0.611     0.131     0.031       69     7.4
rostralanteriorcingulate                  610    573   1350  3.021 0.676     0.163     0.038       20     0.6
rostralmiddlefrontal                     6797   5769  12612  2.407 0.563     0.160     0.038      102    11.4
superiorfrontal                          9601   7857  19711  2.711 0.580     0.139     0.033      118    13.6
superiorparietal                         7518   5760  11648  2.154 0.504     0.132     0.028       84     9.2
superiortemporal                         5368   4501  11023  2.663 0.683     0.135     0.029       63     6.8
supramarginal                            5093   4124   9310  2.364 0.612     0.142     0.032       64     7.1
frontalpole                               433    486   1006  2.653 0.423     0.194     0.035        6     0.7
temporalpole                              826    929   2530  3.337 0.770     0.157     0.033       13     1.2
transversetemporal                        669    462    896  2.174 0.429     0.099     0.026        4     0.7
insula                                   3924   2661   7714  2.821 1.199     0.141     0.041       66     6.6
