# Supplementary material for: Computer assisted diagnosis of Alzheimer’s disease using statistical likelihood-ratio test
Source: PLoS One. 2023 Feb 17;18(2):e0279574. doi: 10.1371/journal.pone.0279574 (PMC9937475; doi:10.1371/journal.pone.0279574)
Supplement: S4 File — (ZIP) [file pone.0279574.s004.zip › HC_Results_MIRIAD/miriad_200_1/stats/rh.aparc.stats]

# Table of FreeSurfer cortical parcellation anatomical statistics 
# 
# CreationTime 2020/01/10-02:23:04-GMT
# generating_program mris_anatomical_stats
# cvs_version $Id: mris_anatomical_stats.c,v 1.79 2016/03/14 15:15:34 greve Exp $
# mrisurf.c-cvs_version $Id: mrisurf.c,v 1.781.2.6 2016/12/27 16:47:14 zkaufman Exp $
# cmdline mris_anatomical_stats -th3 -mgz -cortex ../label/rh.cortex.label -f ../stats/rh.aparc.stats -b -a ../label/rh.aparc.annot -c ../label/aparc.annot.ctab miriad_200_HC_M_01_MR_1 rh white 
# sysname  Linux
# hostname ada
# machine  x86_64
# user     xzheng
# 
# SUBJECTS_DIR /home/span/acad/xzheng/freesurfer/subjects
# anatomy_type surface
# subjectname miriad_200_HC_M_01_MR_1
# hemi rh
# AnnotationFile ../label/rh.aparc.annot
# AnnotationFileTimeStamp 2020/01/10 12:53:09
# Measure Cortex, NumVert, Number of Vertices, 120027, unitless
# Measure Cortex, WhiteSurfArea, White Surface Total Area, 79361.7, mm^2
# Measure Cortex, MeanThickness, Mean Thickness, 2.37333, mm
# Measure BrainSeg, BrainSegVol, Brain Segmentation Volume, 1082847.000000, mm^3
# Measure BrainSegNotVent, BrainSegVolNotVent, Brain Segmentation Volume Without Ventricles, 1050491.000000, mm^3
# Measure BrainSegNotVentSurf, BrainSegVolNotVentSurf, Brain Segmentation Volume Without Ventricles from Surf, 1050088.290207, mm^3
# Measure Cortex, CortexVol Total cortical gray matter volume, 423026.484755, mm^3
# Measure SupraTentorial, SupraTentorialVol, Supratentorial volume, 943016.290207, mm^3
# Measure SupraTentorialNotVent, SupraTentorialVolNotVent, Supratentorial volume, 915453.290207, mm^3
# Measure EstimatedTotalIntraCranialVol, eTIV, Estimated Total Intracranial Volume, 1484401.072064, mm^3
# NTableCols 10
# TableCol  1 ColHeader StructName
# TableCol  1 FieldName Structure Name
# TableCol  1 Units     NA
# TableCol  2 ColHeader NumVert
# TableCol  2 FieldName Number of Vertices
# TableCol  2 Units     unitless
# TableCol  3 ColHeader SurfArea
# TableCol  3 FieldName Surface Area
# TableCol  3 Units     mm^2
# TableCol  4 ColHeader GrayVol
# TableCol  4 FieldName Gray Matter Volume
# TableCol  4 Units     mm^3
# TableCol  5 ColHeader ThickAvg 
# TableCol  5 FieldName Average Thickness
# TableCol  5 Units     mm
# TableCol  6 ColHeader ThickStd
# TableCol  6 FieldName Thickness StdDev
# TableCol  6 Units     mm 
# TableCol  7 ColHeader MeanCurv
# TableCol  7 FieldName Integrated Rectified Mean Curvature
# TableCol  7 Units     mm^-1
# TableCol  8 ColHeader GausCurv 
# TableCol  8 FieldName Integrated Rectified Gaussian Curvature
# TableCol  8 Units     mm^-2
# TableCol  9 ColHeader  FoldInd
# TableCol  9 FieldName  Folding Index 
# TableCol  9 Units      unitless 
# TableCol 10 ColHeader CurvInd
# TableCol 10 FieldName Intrinsic Curvature Index
# TableCol 10 Units     unitless
# ColHeaders StructName NumVert SurfArea GrayVol ThickAvg ThickStd MeanCurv GausCurv FoldInd CurvInd
bankssts                                  987    704   1889  2.633 0.538     0.096     0.018        5     0.8
caudalanteriorcingulate                   769    509   1644  2.816 0.736     0.146     0.026       14     0.7
caudalmiddlefrontal                      2985   1986   5308  2.432 0.493     0.119     0.029       27     3.7
cuneus                                   2550   1580   3291  1.939 0.591     0.142     0.043       35     4.9
entorhinal                                567    409   2271  3.311 0.775     0.150     0.047        9     1.0
fusiform                                 4329   2925   8856  2.563 0.609     0.131     0.029       61     5.1
inferiorparietal                         6815   4644  12084  2.318 0.600     0.130     0.036       81     9.7
inferiortemporal                         4007   2804   8842  2.667 0.645     0.147     0.037       64     6.1
isthmuscingulate                         1339    848   2250  2.250 0.908     0.128     0.034       17     1.6
lateraloccipital                         8013   4913  10491  1.996 0.525     0.137     0.044      110    13.3
lateralorbitofrontal                     3673   2488   7418  2.700 0.672     0.147     0.038       55     5.9
lingual                                  5213   3377   6463  1.831 0.557     0.142     0.040       73     8.9
medialorbitofrontal                      2857   1890   5156  2.395 0.769     0.126     0.033       39     3.6
middletemporal                           4458   3145  11677  2.921 0.677     0.144     0.044       77     7.9
parahippocampal                           943    635   1727  2.334 0.699     0.092     0.017        7     0.5
paracentral                              2477   1448   3607  2.368 0.620     0.101     0.027       19     2.8
parsopercularis                          2017   1356   3960  2.632 0.649     0.128     0.040       24     3.1
parsorbitalis                            1230    812   2754  2.624 0.595     0.141     0.035       18     1.6
parstriangularis                         2205   1461   3905  2.337 0.511     0.131     0.040       29     3.4
pericalcarine                            2561   1869   2662  1.603 0.390     0.149     0.042       32     4.6
postcentral                              5506   3469   6935  1.837 0.589     0.115     0.027       54     6.4
posteriorcingulate                       1573   1048   2930  2.524 0.801     0.129     0.027       20     1.7
precentral                               6629   4234  10022  2.247 0.644     0.123     0.033       65     9.1
precuneus                                5500   3595   8551  2.198 0.611     0.130     0.037       67     8.0
rostralanteriorcingulate                  610    388   1350  3.021 0.676     0.131     0.036       10     0.8
rostralmiddlefrontal                     6797   4661  12612  2.407 0.563     0.147     0.042      100    11.7
superiorfrontal                          9601   6391  19711  2.711 0.580     0.132     0.039      113    15.2
superiorparietal                         7518   4853  11648  2.154 0.504     0.131     0.037      110    11.0
superiortemporal                         5368   3638  11023  2.663 0.683     0.128     0.033       64     7.1
supramarginal                            5093   3462   9310  2.364 0.612     0.135     0.036       61     7.1
frontalpole                               433    276   1006  2.653 0.423     0.158     0.033        7     0.7
temporalpole                              826    557   2530  3.337 0.770     0.124     0.034        9     1.2
transversetemporal                        669    354    896  2.174 0.429     0.112     0.031        7     0.8
insula                                   3924   2642   7714  2.821 1.199     0.122     0.043       42     7.2
