# Supplementary material for: Computer assisted diagnosis of Alzheimer’s disease using statistical likelihood-ratio test
Source: PLoS One. 2023 Feb 17;18(2):e0279574. doi: 10.1371/journal.pone.0279574 (PMC9937475; doi:10.1371/journal.pone.0279574)
Supplement: S4 File — (ZIP) [file pone.0279574.s004.zip › HC_Results_MIRIAD/miriad_200_1/stats/rh.BA_exvivo.thresh.stats]

# Table of FreeSurfer cortical parcellation anatomical statistics 
# 
# CreationTime 2020/01/10-03:00:00-GMT
# generating_program mris_anatomical_stats
# cvs_version $Id: mris_anatomical_stats.c,v 1.79 2016/03/14 15:15:34 greve Exp $
# mrisurf.c-cvs_version $Id: mrisurf.c,v 1.781.2.6 2016/12/27 16:47:14 zkaufman Exp $
# cmdline mris_anatomical_stats -th3 -mgz -f ../stats/rh.BA_exvivo.thresh.stats -b -a ./rh.BA_exvivo.thresh.annot -c ./BA_exvivo.thresh.ctab miriad_200_HC_M_01_MR_1 rh white 
# sysname  Linux
# hostname ada
# machine  x86_64
# user     xzheng
# 
# SUBJECTS_DIR /home/span/acad/xzheng/freesurfer/subjects
# anatomy_type surface
# subjectname miriad_200_HC_M_01_MR_1
# hemi rh
# AnnotationFile ./rh.BA_exvivo.thresh.annot
# AnnotationFileTimeStamp 2020/01/10 13:59:32
# Measure Cortex, NumVert, Number of Vertices, 127245, unitless
# Measure Cortex, WhiteSurfArea, White Surface Total Area, 84216.9, mm^2
# Measure BrainSeg, BrainSegVol, Brain Segmentation Volume, 1082847.000000, mm^3
# Measure BrainSegNotVent, BrainSegVolNotVent, Brain Segmentation Volume Without Ventricles, 1050491.000000, mm^3
# Measure BrainSegNotVentSurf, BrainSegVolNotVentSurf, Brain Segmentation Volume Without Ventricles from Surf, 1050088.290207, mm^3
# Measure Cortex, CortexVol Total cortical gray matter volume, 423026.484755, mm^3
# Measure SupraTentorial, SupraTentorialVol, Supratentorial volume, 943016.290207, mm^3
# Measure SupraTentorialNotVent, SupraTentorialVolNotVent, Supratentorial volume, 915453.290207, mm^3
# Measure EstimatedTotalIntraCranialVol, eTIV, Estimated Total Intracranial Volume, 1484401.072064, mm^3
# NTableCols 10
# TableCol  1 ColHeader StructName
# TableCol  1 FieldName Structure Name
# TableCol  1 Units     NA
# TableCol  2 ColHeader NumVert
# TableCol  2 FieldName Number of Vertices
# TableCol  2 Units     unitless
# TableCol  3 ColHeader SurfArea
# TableCol  3 FieldName Surface Area
# TableCol  3 Units     mm^2
# TableCol  4 ColHeader GrayVol
# TableCol  4 FieldName Gray Matter Volume
# TableCol  4 Units     mm^3
# TableCol  5 ColHeader ThickAvg 
# TableCol  5 FieldName Average Thickness
# TableCol  5 Units     mm
# TableCol  6 ColHeader ThickStd
# TableCol  6 FieldName Thickness StdDev
# TableCol  6 Units     mm 
# TableCol  7 ColHeader MeanCurv
# TableCol  7 FieldName Integrated Rectified Mean Curvature
# TableCol  7 Units     mm^-1
# TableCol  8 ColHeader GausCurv 
# TableCol  8 FieldName Integrated Rectified Gaussian Curvature
# TableCol  8 Units     mm^-2
# TableCol  9 ColHeader  FoldInd
# TableCol  9 FieldName  Folding Index 
# TableCol  9 Units      unitless 
# TableCol 10 ColHeader CurvInd
# TableCol 10 FieldName Intrinsic Curvature Index
# TableCol 10 Units     unitless
# ColHeaders StructName NumVert SurfArea GrayVol ThickAvg ThickStd MeanCurv GausCurv FoldInd CurvInd
BA1_exvivo                                557    293    931  2.158 0.757     0.133     0.038       10     0.8
BA2_exvivo                               1570    978   1761  1.774 0.450     0.106     0.026       11     1.8
BA3a_exvivo                               894    623    705  1.606 0.286     0.156     0.037       11     1.2
BA3b_exvivo                              1413    953   1362  1.405 0.246     0.092     0.017        8     1.0
BA4a_exvivo                              1066    584   1742  2.713 0.638     0.114     0.037       10     1.7
BA4p_exvivo                               951    688   1138  1.813 0.500     0.116     0.023        5     1.1
BA6_exvivo                               4879   2986   8781  2.550 0.617     0.127     0.041       56     7.9
BA44_exvivo                               992    632   2222  2.776 0.700     0.136     0.047       15     1.8
BA45_exvivo                              1183    775   2355  2.388 0.536     0.150     0.053       22     2.4
V1_exvivo                                4328   2993   4763  1.670 0.455     0.148     0.046       62     7.7
V2_exvivo                                4924   2999   5753  1.819 0.531     0.142     0.043       71     9.1
MT_exvivo                                 281    180    545  2.392 0.418     0.128     0.038        3     0.4
perirhinal_exvivo                         326    241   1263  3.408 0.675     0.132     0.027        3     0.4
entorhinal_exvivo                         233    160    615  2.786 0.610     0.098     0.018        2     0.2
