# Supplementary material for: Computer assisted diagnosis of Alzheimer’s disease using statistical likelihood-ratio test
Source: PLoS One. 2023 Feb 17;18(2):e0279574. doi: 10.1371/journal.pone.0279574 (PMC9937475; doi:10.1371/journal.pone.0279574)
Supplement: S4 File — (ZIP) [file pone.0279574.s004.zip › HC_Results_MIRIAD/miriad_200_1/stats/rh.curv.stats]

Raw <mean> +- <std> (using 'rh.curv'):                -0.03938 +- 0.1901 
       Raw Min:                                       -2.83859 at vertex 99764   
       Raw Max:                                        2.33114 at vertex 61897   
       Raw Curvature Calculation Type:                discrete
       Raw Mean Vertex Separation (Whole Surface):     0.84230 +- 0.23584 mm
       Raw Total Surface Area:                     76082.39062 mm^2
       Raw Total Number of Vertices:                    127245
       Raw Average Vertex Area (Whole Surface):        0.59792 mm^2
       Raw Natural Surface Integral:               -1598.76245
       Raw Rectified Surface Integral:             10154.16992
       Raw Positive Surface Integral:               4277.70361
       Raw Negative Surface Integral:               5876.46631
       Raw Mean Natural Surface Integral:             -0.01256 across 127245 (100.00%) vertices
       Raw Mean Rectified Surface Integral:            0.07980 across 127245 (100.00%) vertices
       Raw Mean Positive Surface Integral:             0.07206 across 59364 (46.65%) vertices
       Raw Mean Negative Surface Integral:             0.08657 across 67881 (53.35%) vertices
       Raw AreaNorm Natural Surface Integral:         -0.02101 across 76082.179688 (100.00%) mm^2
       Raw AreaNorm Rectified Surface Integral:        0.13346 across 76082.179688 (100.00%) mm^2
       Raw AreaNorm Positive Surface Integral:         0.11289 across 37893.679688 (49.81%) mm^2
       Raw AreaNorm Negative Surface Integral:         0.15388 across 38188.515625 (50.19%) mm^2

Raw <mean> +- <std> (using 'rh.sulc'):                -0.00000 +- 5.3613 
       Raw Min:                                      -13.41637 at vertex 113026  
       Raw Max:                                       16.66845 at vertex 56359   
       Raw Curvature Calculation Type:                discrete
       Raw Mean Vertex Separation (Whole Surface):     0.84230 +- 0.23584 mm
       Raw Total Surface Area:                     76082.39062 mm^2
       Raw Total Number of Vertices:                    127245
       Raw Average Vertex Area (Whole Surface):        0.59792 mm^2
       Raw Natural Surface Integral:               26437.94141
       Raw Rectified Surface Integral:            330726.50000
       Raw Positive Surface Integral:             178582.21875
       Raw Negative Surface Integral:             152144.28125
       Raw Mean Natural Surface Integral:              0.20777 across 127245 (100.00%) vertices
       Raw Mean Rectified Surface Integral:            2.59913 across 127245 (100.00%) vertices
       Raw Mean Positive Surface Integral:             3.03923 across 58759 (46.18%) vertices
       Raw Mean Negative Surface Integral:             2.22154 across 68486 (53.82%) vertices
       Raw AreaNorm Natural Surface Integral:          0.34749 across 76082.179688 (100.00%) mm^2
       Raw AreaNorm Rectified Surface Integral:        4.34696 across 76082.179688 (100.00%) mm^2
       Raw AreaNorm Positive Surface Integral:         4.81387 across 37097.402344 (48.76%) mm^2
       Raw AreaNorm Negative Surface Integral:         3.90266 across 38984.812500 (51.24%) mm^2

K <mean> +- <std> (using 'rh.smoothwm'):               0.26160 +- 8.4560 mm^-2
         K Min:                                      -68.12592 at vertex 1236    
         K Max:                                     1647.15137 at vertex 126445  
         K Curvature Calculation Type:                discrete
         K Mean Vertex Separation (Whole Surface):     0.84230 +- 0.23584 mm
         K Total Surface Area:                     76082.39062 mm^2
         K Total Number of Vertices:                    127245
         K Average Vertex Area (Whole Surface):        0.59792 mm^2
         K Natural Surface Integral:                  12.56640
         K Rectified Surface Integral:              5752.94336
         K Positive Surface Integral:               2882.75488
         K Negative Surface Integral:               2870.18848
         K Mean Natural Surface Integral:              0.00010 across 127245 (100.00%) vertices
         K Mean Rectified Surface Integral:            0.04521 across 127245 (100.00%) vertices
         K Mean Positive Surface Integral:             0.05170 across 55756 (43.82%) vertices
         K Mean Negative Surface Integral:             0.04015 across 71489 (56.18%) vertices
         K AreaNorm Natural Surface Integral:          0.00017 across 76082.179688 (100.00%) mm^2
         K AreaNorm Rectified Surface Integral:        0.07561 across 76082.179688 (100.00%) mm^2
         K AreaNorm Positive Surface Integral:         0.11580 across 24893.558594 (32.72%) mm^2
         K AreaNorm Negative Surface Integral:         0.05607 across 51189.113281 (67.28%) mm^2

H <mean> +- <std> (using 'rh.smoothwm'):              -0.07269 +- 0.8956 mm^-1
         H Min:                                      -62.22522 at vertex 1657    
         H Max:                                       49.16531 at vertex 126415  
         H Curvature Calculation Type:                discrete
         H Mean Vertex Separation (Whole Surface):     0.84230 +- 0.23584 mm
         H Total Surface Area:                     76082.39062 mm^2
         H Total Number of Vertices:                    127245
         H Average Vertex Area (Whole Surface):        0.59792 mm^2
         H Natural Surface Integral:               -1599.15039
         H Rectified Surface Integral:             13583.45605
         H Positive Surface Integral:               5992.15283
         H Negative Surface Integral:               7591.30322
         H Mean Natural Surface Integral:             -0.01257 across 127245 (100.00%) vertices
         H Mean Rectified Surface Integral:            0.10675 across 127245 (100.00%) vertices
         H Mean Positive Surface Integral:             0.09579 across 62553 (49.16%) vertices
         H Mean Negative Surface Integral:             0.11735 across 64692 (50.84%) vertices
         H AreaNorm Natural Surface Integral:         -0.02102 across 76082.179688 (100.00%) mm^2
         H AreaNorm Rectified Surface Integral:        0.17854 across 76082.179688 (100.00%) mm^2
         H AreaNorm Positive Surface Integral:         0.15067 across 39768.902344 (52.27%) mm^2
         H AreaNorm Negative Surface Integral:         0.20905 across 36313.179688 (47.73%) mm^2

k1 <mean> +- <std> (using 'rh.smoothwm'):             -0.14659 +- 1.6179 mm^-1
        k1 Min:                                     -118.22373 at vertex 1657    
        k1 Max:                                       97.52241 at vertex 126415  
        k1 Curvature Calculation Type:                discrete
        k1 Mean Vertex Separation (Whole Surface):     0.84230 +- 0.23584 mm
        k1 Total Surface Area:                     76082.39062 mm^2
        k1 Total Number of Vertices:                    127245
        k1 Average Vertex Area (Whole Surface):        0.59792 mm^2
        k1 Natural Surface Integral:               -4023.11084
        k1 Rectified Surface Integral:             30813.18555
        k1 Positive Surface Integral:              13395.03711
        k1 Negative Surface Integral:              17418.14844
        k1 Mean Natural Surface Integral:             -0.03162 across 127245 (100.00%) vertices
        k1 Mean Rectified Surface Integral:            0.24216 across 127245 (100.00%) vertices
        k1 Mean Positive Surface Integral:             0.21414 across 62553 (49.16%) vertices
        k1 Mean Negative Surface Integral:             0.26925 across 64692 (50.84%) vertices
        k1 AreaNorm Natural Surface Integral:         -0.05288 across 76082.179688 (100.00%) mm^2
        k1 AreaNorm Rectified Surface Integral:        0.40500 across 76082.179688 (100.00%) mm^2
        k1 AreaNorm Positive Surface Integral:         0.33682 across 39768.902344 (52.27%) mm^2
        k1 AreaNorm Negative Surface Integral:         0.47966 across 36313.179688 (47.73%) mm^2

k2 <mean> +- <std> (using 'rh.smoothwm'):              0.00120 +- 0.2745 mm^-1
        k2 Min:                                      -19.07331 at vertex 126445  
        k2 Max:                                       17.87216 at vertex 61897   
        k2 Curvature Calculation Type:                discrete
        k2 Mean Vertex Separation (Whole Surface):     0.84230 +- 0.23584 mm
        k2 Total Surface Area:                     76082.39062 mm^2
        k2 Total Number of Vertices:                    127245
        k2 Average Vertex Area (Whole Surface):        0.59792 mm^2
        k2 Natural Surface Integral:                 824.81012
        k2 Rectified Surface Integral:              8438.24414
        k2 Positive Surface Integral:               4631.52734
        k2 Negative Surface Integral:               3806.71704
        k2 Mean Natural Surface Integral:              0.00648 across 127245 (100.00%) vertices
        k2 Mean Rectified Surface Integral:            0.06631 across 127245 (100.00%) vertices
        k2 Mean Positive Surface Integral:             0.06866 across 67454 (53.01%) vertices
        k2 Mean Negative Surface Integral:             0.06367 across 59791 (46.99%) vertices
        k2 AreaNorm Natural Surface Integral:          0.01084 across 76082.179688 (100.00%) mm^2
        k2 AreaNorm Rectified Surface Integral:        0.11091 across 76082.179688 (100.00%) mm^2
        k2 AreaNorm Positive Surface Integral:         0.11477 across 40356.132812 (53.04%) mm^2
        k2 AreaNorm Negative Surface Integral:         0.10655 across 35726.097656 (46.96%) mm^2

S <mean> +- <std> (using 'rh.smoothwm'):               2.19903 +- 60.2183 mm^-2
         S Min:                                        0.00000 at vertex 51      
         S Max:                                    12543.33496 at vertex 1657    
         S Curvature Calculation Type:                discrete
         S Mean Vertex Separation (Whole Surface):     0.84230 +- 0.23584 mm
         S Total Surface Area:                     76082.39062 mm^2
         S Total Number of Vertices:                    127245
         S Average Vertex Area (Whole Surface):        0.59792 mm^2
         S Natural Surface Integral:               32487.19922
         S Rectified Surface Integral:             32487.19922
         S Positive Surface Integral:              32487.19922
         S Negative Surface Integral:                  0.00000
         S Mean Natural Surface Integral:              0.25531 across 127245 (100.00%) vertices
         S Mean Rectified Surface Integral:            0.25531 across 127245 (100.00%) vertices
         S Mean Positive Surface Integral:             0.25531 across 127245 (100.00%) vertices
         S Mean Negative Surface Integral:             0.00000 across 0 (00.00%) vertices
         S AreaNorm Natural Surface Integral:          0.42700 across 76082.179688 (100.00%) mm^2
         S AreaNorm Rectified Surface Integral:        0.42700 across 76082.179688 (100.00%) mm^2
         S AreaNorm Positive Surface Integral:         0.42700 across 76082.179688 (100.00%) mm^2
         S AreaNorm Negative Surface Integral:         0.00000 across 0.000000 (00.00%) mm^2

C <mean> +- <std> (using 'rh.smoothwm'):               0.48336 +- 1.0600 mm^-2
         C Min:                                        0.00129 at vertex 33761   
         C Max:                                       83.71267 at vertex 1657    
         C Curvature Calculation Type:                discrete
         C Mean Vertex Separation (Whole Surface):     0.84230 +- 0.23584 mm
         C Total Surface Area:                     76082.39062 mm^2
         C Total Number of Vertices:                    127245
         C Average Vertex Area (Whole Surface):        0.59792 mm^2
         C Natural Surface Integral:               23055.22070
         C Rectified Surface Integral:             23055.22070
         C Positive Surface Integral:              23055.22070
         C Negative Surface Integral:                  0.00000
         C Mean Natural Surface Integral:              0.18119 across 127245 (100.00%) vertices
         C Mean Rectified Surface Integral:            0.18119 across 127245 (100.00%) vertices
         C Mean Positive Surface Integral:             0.18119 across 127245 (100.00%) vertices
         C Mean Negative Surface Integral:             0.00000 across 0 (00.00%) vertices
         C AreaNorm Natural Surface Integral:          0.30303 across 76082.179688 (100.00%) mm^2
         C AreaNorm Rectified Surface Integral:        0.30303 across 76082.179688 (100.00%) mm^2
         C AreaNorm Positive Surface Integral:         0.30303 across 76082.179688 (100.00%) mm^2
         C AreaNorm Negative Surface Integral:         0.00000 across 0.000000 (00.00%) mm^2

BE <mean> +- <std> (using 'rh.smoothwm'):              2.71440 +- 70.9451 mm^-2
        BE Min:                                        0.00000 at vertex 33761   
        BE Max:                                    14015.62207 at vertex 1657    
        BE Curvature Calculation Type:                discrete
        BE Mean Vertex Separation (Whole Surface):     0.84230 +- 0.23584 mm
        BE Total Surface Area:                     76082.39062 mm^2
        BE Total Number of Vertices:                    127245
        BE Average Vertex Area (Whole Surface):        0.59792 mm^2
        BE Natural Surface Integral:               32508.13867
        BE Rectified Surface Integral:             32508.13867
        BE Positive Surface Integral:              32508.13867
        BE Negative Surface Integral:                  0.00000
        BE Mean Natural Surface Integral:              0.25548 across 127245 (100.00%) vertices
        BE Mean Rectified Surface Integral:            0.25548 across 127245 (100.00%) vertices
        BE Mean Positive Surface Integral:             0.25548 across 127245 (100.00%) vertices
        BE Mean Negative Surface Integral:             0.00000 across 0 (00.00%) vertices
        BE AreaNorm Natural Surface Integral:          0.42728 across 76082.179688 (100.00%) mm^2
        BE AreaNorm Rectified Surface Integral:        0.42728 across 76082.179688 (100.00%) mm^2
        BE AreaNorm Positive Surface Integral:         0.42728 across 76082.179688 (100.00%) mm^2
        BE AreaNorm Negative Surface Integral:         0.00000 across 0.000000 (00.00%) mm^2

FI <mean> +- <std> (using 'rh.smoothwm'):              2.30193 +- 64.4115 mm^-2
        FI Min:                                        0.00000 at vertex 51      
        FI Max:                                    13240.70703 at vertex 1657    
        FI Curvature Calculation Type:                discrete
        FI Mean Vertex Separation (Whole Surface):     0.84230 +- 0.23584 mm
        FI Total Surface Area:                     76082.39062 mm^2
        FI Total Number of Vertices:                    127245
        FI Average Vertex Area (Whole Surface):        0.59792 mm^2
        FI Natural Surface Integral:               24802.51367
        FI Rectified Surface Integral:             24802.51367
        FI Positive Surface Integral:              24802.51367
        FI Negative Surface Integral:                  0.00000
        FI Mean Natural Surface Integral:              0.19492 across 127245 (100.00%) vertices
        FI Mean Rectified Surface Integral:            0.19492 across 127245 (100.00%) vertices
        FI Mean Positive Surface Integral:             0.19492 across 127245 (100.00%) vertices
        FI Mean Negative Surface Integral:             0.00000 across 0 (00.00%) vertices
        FI AreaNorm Natural Surface Integral:          0.32600 across 76082.179688 (100.00%) mm^2
        FI AreaNorm Rectified Surface Integral:        0.32600 across 76082.179688 (100.00%) mm^2
        FI AreaNorm Positive Surface Integral:         0.32600 across 76082.179688 (100.00%) mm^2
        FI AreaNorm Negative Surface Integral:         0.00000 across 0.000000 (00.00%) mm^2

curv -- calculation type:                                discrete
curv -- Folding Index (FI):                            1973.72131
curv -- Intrinsic Curvature Index - positive (ICIp):    229.40234
curv -- Intrinsic Curvature Index - negative (ICIn):    228.40234
curv -- Intrinsic Curvature Index - natural  (ICIt):      1.00000

Mean across 10 curvatures: 7.7029e-01 +- 1.0909e+00
