# Supplementary material for: Computer assisted diagnosis of Alzheimer’s disease using statistical likelihood-ratio test
Source: PLoS One. 2023 Feb 17;18(2):e0279574. doi: 10.1371/journal.pone.0279574 (PMC9937475; doi:10.1371/journal.pone.0279574)
Supplement: S4 File — (ZIP) [file pone.0279574.s004.zip › HC_Results_MIRIAD/miriad_200_1/stats/rh.w-g.pct.stats]

# Title Segmentation Statistics 
# 
# generating_program mri_segstats
# cvs_version $Id: mri_segstats.c,v 1.121 2016/05/31 17:27:11 greve Exp $
# cmdline mri_segstats --in /home/span/acad/xzheng/freesurfer/subjects/miriad_200_HC_M_01_MR_1/surf/rh.w-g.pct.mgh --annot miriad_200_HC_M_01_MR_1 rh aparc --sum /home/span/acad/xzheng/freesurfer/subjects/miriad_200_HC_M_01_MR_1/stats/rh.w-g.pct.stats --snr 
# sysname  Linux
# hostname ada
# machine  x86_64
# user     xzheng
# anatomy_type surface
# 
# SUBJECTS_DIR /home/span/acad/xzheng/freesurfer/subjects
# subjectname miriad_200_HC_M_01_MR_1
# Annot miriad_200_HC_M_01_MR_1 rh aparc
# ColorTable /tmp/mri_segstats.tmp.miriad_200_HC_M_01_MR_1.rh.180.ctab 
# ColorTableTimeStamp 2020/01/10 13:27:07 
# InVolFile  /home/span/acad/xzheng/freesurfer/subjects/miriad_200_HC_M_01_MR_1/surf/rh.w-g.pct.mgh 
# InVolFileTimeStamp  2020/01/10 13:27:06 
# InVolFrame 0 
# Only reporting non-empty segmentations
# VertexArea_mm2 0.661848 
# TableCol  1 ColHeader Index 
# TableCol  1 FieldName Index 
# TableCol  1 Units     NA 
# TableCol  2 ColHeader SegId 
# TableCol  2 FieldName Segmentation Id
# TableCol  2 Units     NA
# TableCol  3 ColHeader NVertices 
# TableCol  3 FieldName Number of Vertices
# TableCol  3 Units     unitless
# TableCol  4 ColHeader Area_mm2
# TableCol  4 FieldName Area
# TableCol  4 Units     mm^2
# TableCol  5 ColHeader StructName
# TableCol  5 FieldName Structure Name
# TableCol  5 Units     NA
# TableCol  6 ColHeader Mean 
# TableCol  6 FieldName Intensity Mean
# TableCol  6 Units     unknown
# TableCol  7 ColHeader StdDev
# TableCol  7 FieldName Itensity StdDev
# TableCol  7 Units     unknown
# TableCol  8 ColHeader Min
# TableCol  8 FieldName Intensity Min
# TableCol  8 Units     unknown
# TableCol  9 ColHeader Max
# TableCol  9 FieldName Intensity Max
# TableCol  9 Units     unknown
# TableCol 10 ColHeader Range
# TableCol 10 FieldName Intensity Range
# TableCol 10 Units     unknown
# TableCol 11 ColHeader SNR
# TableCol 11 FieldName Intensity SNR
# TableCol 11 Units     none
# NRows 35 
# NTableCols 11 
# ColHeaders  Index SegId NVertices Area_mm2 StructName Mean StdDev Min Max Range SNR  
  1 2000      7203     4845.0  unknown                            0.0529     1.1083     0.0000    35.2711    35.2711     0.0477 
  2 2001       987      703.6  bankssts                          28.1629     7.2224     5.4677    51.3803    45.9127     3.8994 
  3 2002       769      509.4  caudalanteriorcingulate           34.9136     9.9042     5.5089    60.1479    54.6390     3.5251 
  4 2003      2985     1986.0  caudalmiddlefrontal               24.0385     7.6585    -1.8280    47.0599    48.8880     3.1388 
  5 2005      2550     1579.7  cuneus                            19.2602     8.1546    -7.6826    62.2465    69.9292     2.3619 
  6 2006       567      409.4  entorhinal                        26.1238     9.1891     3.4198    58.8776    55.4578     2.8429 
  7 2007      4329     2925.3  fusiform                          27.4810     7.9388    -5.0651    59.1385    64.2036     3.4616 
  8 2008      6815     4643.8  inferiorparietal                  23.8533     7.4129    -4.7936    53.7980    58.5916     3.2178 
  9 2009      4007     2803.6  inferiortemporal                  28.1206     8.3030    -5.9100    56.1471    62.0571     3.3868 
 10 2010      1339      848.0  isthmuscingulate                  22.5297     7.8700   -22.3260    43.7205    66.0465     2.8627 
 11 2011      8013     4913.2  lateraloccipital                  20.8245     8.1898   -25.4097    50.5612    75.9709     2.5427 
 12 2012      3673     2488.4  lateralorbitofrontal              26.1626     8.3878   -10.3902    65.0347    75.4249     3.1191 
 13 2013      5213     3377.2  lingual                           19.4395    10.0561   -57.4139    50.8016   108.2156     1.9331 
 14 2014      2857     1890.1  medialorbitofrontal               26.1453    12.1590   -79.0742    51.3746   130.4488     2.1503 
 15 2015      4458     3144.9  middletemporal                    28.7323     8.3436   -11.0096    53.7800    64.7896     3.4437 
 16 2016       943      635.1  parahippocampal                   28.5009     7.8389     4.8643    57.1200    52.2556     3.6358 
 17 2017      2477     1448.4  paracentral                       19.8545     8.5114    -5.2879    50.4569    55.7448     2.3327 
 18 2018      2017     1356.4  parsopercularis                   24.1207     7.7895     2.2886    46.8035    44.5149     3.0965 
 19 2019      1230      811.7  parsorbitalis                     24.5257     6.7514    -8.6092    45.9758    54.5850     3.6327 
 20 2020      2205     1460.9  parstriangularis                  23.3664     7.3112    -6.4692    45.2024    51.6717     3.1960 
 21 2021      2561     1868.9  pericalcarine                     16.3226     8.4702   -15.5381    54.0595    69.5975     1.9271 
 22 2022      5506     3469.2  postcentral                       18.7196     7.4965    -9.2021    58.5209    67.7230     2.4971 
 23 2023      1573     1048.4  posteriorcingulate                29.6553     8.4692     5.0927    64.3933    59.3006     3.5015 
 24 2024      6629     4233.6  precentral                        18.8763     7.7173    -4.3969    49.6351    54.0319     2.4460 
 25 2025      5500     3594.8  precuneus                         22.6435     7.6163    -5.4540    51.2505    56.7046     2.9730 
 26 2026       610      387.9  rostralanteriorcingulate          27.0456     6.3492     7.5484    43.8187    36.2703     4.2597 
 27 2027      6797     4661.3  rostralmiddlefrontal              25.6144     8.0647    -9.2256    62.9320    72.1577     3.1761 
 28 2028      9601     6391.5  superiorfrontal                   24.4041     8.0522   -16.7109    55.8014    72.5123     3.0307 
 29 2029      7518     4852.8  superiorparietal                  22.4441     7.4224   -13.2793    71.6825    84.9619     3.0238 
 30 2030      5368     3637.7  superiortemporal                  26.1859     8.1175   -20.3425    55.9167    76.2592     3.2258 
 31 2031      5093     3461.8  supramarginal                     23.6217     7.3320   -16.6976    49.5013    66.1989     3.2217 
 32 2032       433      276.2  frontalpole                       23.9638     7.6466     5.9284    48.4475    42.5191     3.1339 
 33 2033       826      556.7  temporalpole                      29.7383     8.0792     7.1287    52.4357    45.3070     3.6809 
 34 2034       669      354.1  transversetemporal                16.2994     5.7398    -0.2201    36.3810    36.6011     2.8397 
 35 2035      3924     2641.9  insula                            23.2837    11.2512   -17.4361    93.8568   111.2929     2.0694 
