# Supplementary material for: Computer assisted diagnosis of Alzheimer’s disease using statistical likelihood-ratio test
Source: PLoS One. 2023 Feb 17;18(2):e0279574. doi: 10.1371/journal.pone.0279574 (PMC9937475; doi:10.1371/journal.pone.0279574)
Supplement: S4 File — (ZIP) [file pone.0279574.s004.zip › HC_Results_MIRIAD/miriad_200_1/stats/wmparc.stats]

# Title Segmentation Statistics 
# 
# generating_program mri_segstats
# cvs_version $Id: mri_segstats.c,v 1.121 2016/05/31 17:27:11 greve Exp $
# cmdline mri_segstats --seg mri/wmparc.mgz --sum stats/wmparc.stats --pv mri/norm.mgz --excludeid 0 --brainmask mri/brainmask.mgz --in mri/norm.mgz --in-intensity-name norm --in-intensity-units MR --subject miriad_200_HC_M_01_MR_1 --surf-wm-vol --ctab /home/span/acad/xzheng/freesurfer/WMParcStatsLUT.txt --etiv 
# sysname  Linux
# hostname ada
# machine  x86_64
# user     xzheng
# anatomy_type volume
# 
# SUBJECTS_DIR /home/span/acad/xzheng/freesurfer/subjects
# subjectname miriad_200_HC_M_01_MR_1
# Measure VentricleChoroidVol, VentricleChoroidVol, Volume of ventricles and choroid plexus, 27563.000000, mm^3
# Measure lhCerebralWhiteMatter, lhCerebralWhiteMatterVol, Left hemisphere cerebral white matter volume, 221109.252560, mm^3
# Measure rhCerebralWhiteMatter, rhCerebralWhiteMatterVol, Right hemisphere cerebral white matter volume, 217961.552892, mm^3
# Measure CerebralWhiteMatter, CerebralWhiteMatterVol, Total cerebral white matter volume, 439070.805452, mm^3
# Measure Mask, MaskVol, Mask Volume, 1600892.000000, mm^3
# Measure EstimatedTotalIntraCranialVol, eTIV, Estimated Total Intracranial Volume, 1484401.072064, mm^3
# SegVolFile mri/wmparc.mgz 
# SegVolFileTimeStamp  2020/01/10 13:43:31 
# ColorTable /home/span/acad/xzheng/freesurfer/WMParcStatsLUT.txt 
# ColorTableTimeStamp 2017/01/19 09:00:02 
# InVolFile  mri/norm.mgz 
# InVolFileTimeStamp  2020/01/10 04:54:32 
# InVolFrame 0 
# PVVolFile  mri/norm.mgz 
# PVVolFileTimeStamp  2020/01/10 04:54:32 
# ExcludeSegId 0 
# Only reporting non-empty segmentations
# VoxelVolume_mm3 1 
# TableCol  1 ColHeader Index 
# TableCol  1 FieldName Index 
# TableCol  1 Units     NA 
# TableCol  2 ColHeader SegId 
# TableCol  2 FieldName Segmentation Id
# TableCol  2 Units     NA
# TableCol  3 ColHeader NVoxels 
# TableCol  3 FieldName Number of Voxels
# TableCol  3 Units     unitless
# TableCol  4 ColHeader Volume_mm3
# TableCol  4 FieldName Volume
# TableCol  4 Units     mm^3
# TableCol  5 ColHeader StructName
# TableCol  5 FieldName Structure Name
# TableCol  5 Units     NA
# TableCol  6 ColHeader normMean 
# TableCol  6 FieldName Intensity normMean
# TableCol  6 Units     MR
# TableCol  7 ColHeader normStdDev
# TableCol  7 FieldName Itensity normStdDev
# TableCol  7 Units     MR
# TableCol  8 ColHeader normMin
# TableCol  8 FieldName Intensity normMin
# TableCol  8 Units     MR
# TableCol  9 ColHeader normMax
# TableCol  9 FieldName Intensity normMax
# TableCol  9 Units     MR
# TableCol 10 ColHeader normRange
# TableCol 10 FieldName Intensity normRange
# TableCol 10 Units     MR
# NRows 70 
# NTableCols 10 
# ColHeaders  Index SegId NVoxels Volume_mm3 StructName normMean normStdDev normMin normMax normRange  
  1 3001      2511     2526.9  wm-lh-bankssts                    99.3871     7.4691    77.0000   113.0000    36.0000 
  2 3002      2754     2793.3  wm-lh-caudalanteriorcingulate    106.2789     8.1627    47.0000   128.0000    81.0000 
  3 3003      5789     5801.9  wm-lh-caudalmiddlefrontal         99.7772     8.1736    73.0000   116.0000    43.0000 
  4 3005      2780     2890.1  wm-lh-cuneus                     103.1709     7.5019    80.0000   124.0000    44.0000 
  5 3006       952     1013.9  wm-lh-entorhinal                  85.0158     7.1215    69.0000   105.0000    36.0000 
  6 3007      5650     5705.5  wm-lh-fusiform                    89.8793     8.4234    62.0000   113.0000    51.0000 
  7 3008      9087     9271.4  wm-lh-inferiorparietal            99.0578     9.0770    75.0000   124.0000    49.0000 
  8 3009      6624     6814.5  wm-lh-inferiortemporal            90.4126     9.0331    61.0000   112.0000    51.0000 
  9 3010      4445     4477.2  wm-lh-isthmuscingulate           104.2652     9.8157    30.0000   125.0000    95.0000 
 10 3011     10403    10668.7  wm-lh-lateraloccipital            93.4092     9.3322    57.0000   120.0000    63.0000 
 11 3012      6877     6883.2  wm-lh-lateralorbitofrontal        96.6163     9.7276    69.0000   117.0000    48.0000 
 12 3013      5640     5799.4  wm-lh-lingual                     92.6654     7.3947    54.0000   116.0000    62.0000 
 13 3014      4449     4450.0  wm-lh-medialorbitofrontal         97.3563    10.6409    43.0000   121.0000    78.0000 
 14 3015      6003     6265.3  wm-lh-middletemporal              91.9070     9.3007    69.0000   115.0000    46.0000 
 15 3016      1264     1364.9  wm-lh-parahippocampal             90.9059     6.8727    75.0000   111.0000    36.0000 
 16 3017      4276     4324.0  wm-lh-paracentral                 98.1904     8.0940    73.0000   118.0000    45.0000 
 17 3018      3875     3866.4  wm-lh-parsopercularis             95.8612    10.1356    73.0000   126.0000    53.0000 
 18 3019      1274     1282.4  wm-lh-parsorbitalis               89.5487     7.4494    73.0000   110.0000    37.0000 
 19 3020      3511     3506.5  wm-lh-parstriangularis            94.2404     9.2635    70.0000   116.0000    46.0000 
 20 3021      4590     4583.4  wm-lh-pericalcarine               97.0068    10.2000    33.0000   121.0000    88.0000 
 21 3022      6223     6593.2  wm-lh-postcentral                 91.4403     7.8575    71.0000   117.0000    46.0000 
 22 3023      4011     4010.3  wm-lh-posteriorcingulate         104.8551     9.3543    47.0000   120.0000    73.0000 
 23 3024     12644    12829.9  wm-lh-precentral                  95.8423     8.2039    70.0000   119.0000    49.0000 
 24 3025      8952     8963.9  wm-lh-precuneus                  101.9002     9.6505    32.0000   125.0000    93.0000 
 25 3026      2288     2288.9  wm-lh-rostralanteriorcingulate    99.9681    11.2668    40.0000   122.0000    82.0000 
 26 3027     11474    11485.6  wm-lh-rostralmiddlefrontal        96.6017     9.1280    72.0000   117.0000    45.0000 
 27 3028     16627    16753.0  wm-lh-superiorfrontal             97.2038     8.3920    74.0000   117.0000    43.0000 
 28 3029     10798    10934.7  wm-lh-superiorparietal           100.0270     9.4840    66.0000   125.0000    59.0000 
 29 3030      7798     8032.1  wm-lh-superiortemporal            94.4175     8.9521    68.0000   116.0000    48.0000 
 30 3031      7760     7797.7  wm-lh-supramarginal               97.6491     9.9346    72.0000   121.0000    49.0000 
 31 3032       398      375.5  wm-lh-frontalpole                 92.0905     8.0070    74.0000   112.0000    38.0000 
 32 3033       595      648.0  wm-lh-temporalpole                82.3328     7.1414    68.0000   102.0000    34.0000 
 33 3034       725      739.6  wm-lh-transversetemporal          96.6014     6.8801    81.0000   116.0000    35.0000 
 34 3035      9707     9737.5  wm-lh-insula                      98.0522    10.0479    62.0000   123.0000    61.0000 
 35 4001      2437     2444.5  wm-rh-bankssts                    99.2872     7.1753    76.0000   113.0000    37.0000 
 36 4002      2044     2036.5  wm-rh-caudalanteriorcingulate    102.3478     9.8187    43.0000   118.0000    75.0000 
 37 4003      6194     6202.4  wm-rh-caudalmiddlefrontal         99.7036     8.9552    76.0000   119.0000    43.0000 
 38 4005      2846     3006.0  wm-rh-cuneus                     102.2691     7.8114    76.0000   121.0000    45.0000 
 39 4006       666      724.6  wm-rh-entorhinal                  83.4610     6.9018    68.0000   105.0000    37.0000 
 40 4007      5560     5612.3  wm-rh-fusiform                    90.8642     7.7655    68.0000   111.0000    43.0000 
 41 4008     10108    10372.4  wm-rh-inferiorparietal            97.3687     8.9460    73.0000   119.0000    46.0000 
 42 4009      5835     5890.5  wm-rh-inferiortemporal            92.1525    10.0137    66.0000   114.0000    48.0000 
 43 4010      3388     3439.8  wm-rh-isthmuscingulate           103.1768    10.4575    25.0000   123.0000    98.0000 
 44 4011      9999    10183.4  wm-rh-lateraloccipital            92.6891     8.8711    68.0000   119.0000    51.0000 
 45 4012      6785     6753.1  wm-rh-lateralorbitofrontal        97.3356     9.5010    71.0000   117.0000    46.0000 
 46 4013      7296     7424.6  wm-rh-lingual                     93.5583     8.3580    28.0000   120.0000    92.0000 
 47 4014      3485     3574.2  wm-rh-medialorbitofrontal         98.7440    10.2467    26.0000   124.0000    98.0000 
 48 4015      5443     5665.3  wm-rh-middletemporal              92.7354     9.1213    62.0000   117.0000    55.0000 
 49 4016      1442     1553.9  wm-rh-parahippocampal             90.3336     6.6167    54.0000   109.0000    55.0000 
 50 4017      4781     4930.3  wm-rh-paracentral                 98.3154     7.2515    74.0000   116.0000    42.0000 
 51 4018      3315     3271.8  wm-rh-parsopercularis             97.8754     9.9563    71.0000   118.0000    47.0000 
 52 4019      1241     1275.2  wm-rh-parsorbitalis               88.8332     7.7832    71.0000   109.0000    38.0000 
 53 4020      3338     3310.1  wm-rh-parstriangularis            93.9617     9.6053    72.0000   115.0000    43.0000 
 54 4021      4518     4515.9  wm-rh-pericalcarine               96.0467     7.4488    63.0000   118.0000    55.0000 
 55 4022      6139     6429.7  wm-rh-postcentral                 90.2623     8.3136    69.0000   117.0000    48.0000 
 56 4023      3885     3916.4  wm-rh-posteriorcingulate         103.9061     8.5784    51.0000   119.0000    68.0000 
 57 4024     13140    13158.9  wm-rh-precentral                  93.8609     7.9509    72.0000   117.0000    45.0000 
 58 4025      8447     8519.0  wm-rh-precuneus                  101.1334     8.8383    72.0000   126.0000    54.0000 
 59 4026      1602     1599.8  wm-rh-rostralanteriorcingulate   100.5456     8.1302    59.0000   116.0000    57.0000 
 60 4027     10899    10825.1  wm-rh-rostralmiddlefrontal        96.8821     9.3589    69.0000   120.0000    51.0000 
 61 4028     16403    16513.5  wm-rh-superiorfrontal             96.6482     8.6380    66.0000   121.0000    55.0000 
 62 4029     11195    11446.4  wm-rh-superiorparietal            98.9267     9.1637    72.0000   125.0000    53.0000 
 63 4030      6503     6743.6  wm-rh-superiortemporal            92.6909     8.7057    69.0000   115.0000    46.0000 
 64 4031      8405     8428.6  wm-rh-supramarginal               94.9896     9.7086    71.0000   121.0000    50.0000 
 65 4032       345      346.2  wm-rh-frontalpole                 89.0145     6.7842    74.0000   106.0000    32.0000 
 66 4033       781      854.1  wm-rh-temporalpole                85.5352     7.2893    70.0000   105.0000    35.0000 
 67 4034       553      580.4  wm-rh-transversetemporal          94.2676     5.6572    80.0000   113.0000    33.0000 
 68 4035     10273    10231.6  wm-rh-insula                      96.0622     9.6053    35.0000   118.0000    83.0000 
 69 5001     27231    26941.9  Left-UnsegmentedWhiteMatter      102.1386    10.5678    26.0000   124.0000    98.0000 
 70 5002     27423    27376.6  Right-UnsegmentedWhiteMatter     101.8221     9.8583    25.0000   120.0000    95.0000 
