# Supplementary material for: Computer assisted diagnosis of Alzheimer’s disease using statistical likelihood-ratio test
Source: PLoS One. 2023 Feb 17;18(2):e0279574. doi: 10.1371/journal.pone.0279574 (PMC9937475; doi:10.1371/journal.pone.0279574)
Supplement: S4 File — (ZIP) [file pone.0279574.s004.zip › HC_Results_MIRIAD/miriad_202_1/stats/aseg.stats]

# Title Segmentation Statistics 
# 
# generating_program mri_segstats
# cvs_version $Id: mri_segstats.c,v 1.121 2016/05/31 17:27:11 greve Exp $
# cmdline mri_segstats --seg mri/aseg.mgz --sum stats/aseg.stats --pv mri/norm.mgz --empty --brainmask mri/brainmask.mgz --brain-vol-from-seg --excludeid 0 --excl-ctxgmwm --supratent --subcortgray --in mri/norm.mgz --in-intensity-name norm --in-intensity-units MR --etiv --surf-wm-vol --surf-ctx-vol --totalgray --euler --ctab /home/span/acad/xzheng/freesurfer/ASegStatsLUT.txt --subject miriad_202_HC_M_01_MR_1 
# sysname  Linux
# hostname ada
# machine  x86_64
# user     xzheng
# anatomy_type volume
# 
# SUBJECTS_DIR /home/span/acad/xzheng/freesurfer/subjects
# subjectname miriad_202_HC_M_01_MR_1
# Measure BrainSeg, BrainSegVol, Brain Segmentation Volume, 1124728.000000, mm^3
# Measure BrainSegNotVent, BrainSegVolNotVent, Brain Segmentation Volume Without Ventricles, 1099113.000000, mm^3
# Measure BrainSegNotVentSurf, BrainSegVolNotVentSurf, Brain Segmentation Volume Without Ventricles from Surf, 1098624.138067, mm^3
# Measure VentricleChoroidVol, VentricleChoroidVol, Volume of ventricles and choroid plexus, 20799.000000, mm^3
# Measure lhCortex, lhCortexVol, Left hemisphere cortical gray matter volume, 227012.839630, mm^3
# Measure rhCortex, rhCortexVol, Right hemisphere cortical gray matter volume, 229544.488260, mm^3
# Measure Cortex, CortexVol, Total cortical gray matter volume, 456557.327890, mm^3
# Measure lhCerebralWhiteMatter, lhCerebralWhiteMatterVol, Left hemisphere cerebral white matter volume, 223817.623627, mm^3
# Measure rhCerebralWhiteMatter, rhCerebralWhiteMatterVol, Right hemisphere cerebral white matter volume, 226695.186550, mm^3
# Measure CerebralWhiteMatter, CerebralWhiteMatterVol, Total cerebral white matter volume, 450512.810177, mm^3
# Measure SubCortGray, SubCortGrayVol, Subcortical gray matter volume, 54568.000000, mm^3
# Measure TotalGray, TotalGrayVol, Total gray matter volume, 623554.327890, mm^3
# Measure SupraTentorial, SupraTentorialVol, Supratentorial volume, 983798.138067, mm^3
# Measure SupraTentorialNotVent, SupraTentorialVolNotVent, Supratentorial volume, 962999.138067, mm^3
# Measure SupraTentorialNotVentVox, SupraTentorialVolNotVentVox, Supratentorial volume voxel count, 961963.000000, mm^3
# Measure Mask, MaskVol, Mask Volume, 1685353.000000, mm^3
# Measure BrainSegVol-to-eTIV, BrainSegVol-to-eTIV, Ratio of BrainSegVol to eTIV, 0.702432, unitless
# Measure MaskVol-to-eTIV, MaskVol-to-eTIV, Ratio of MaskVol to eTIV, 1.052561, unitless
# Measure lhSurfaceHoles, lhSurfaceHoles, Number of defect holes in lh surfaces prior to fixing, 46, unitless
# Measure rhSurfaceHoles, rhSurfaceHoles, Number of defect holes in rh surfaces prior to fixing, 46, unitless
# Measure SurfaceHoles, SurfaceHoles, Total number of defect holes in surfaces prior to fixing, 92, unitless
# Measure EstimatedTotalIntraCranialVol, eTIV, Estimated Total Intracranial Volume, 1601192.384975, mm^3
# SegVolFile mri/aseg.mgz 
# SegVolFileTimeStamp  2020/01/10 23:41:38 
# ColorTable /home/span/acad/xzheng/freesurfer/ASegStatsLUT.txt 
# ColorTableTimeStamp 2017/01/19 09:00:02 
# InVolFile  mri/norm.mgz 
# InVolFileTimeStamp  2020/01/10 14:35:25 
# InVolFrame 0 
# PVVolFile  mri/norm.mgz 
# PVVolFileTimeStamp  2020/01/10 14:35:25 
# Excluding Cortical Gray and White Matter
# ExcludeSegId 0 2 3 41 42 
# VoxelVolume_mm3 1 
# TableCol  1 ColHeader Index 
# TableCol  1 FieldName Index 
# TableCol  1 Units     NA 
# TableCol  2 ColHeader SegId 
# TableCol  2 FieldName Segmentation Id
# TableCol  2 Units     NA
# TableCol  3 ColHeader NVoxels 
# TableCol  3 FieldName Number of Voxels
# TableCol  3 Units     unitless
# TableCol  4 ColHeader Volume_mm3
# TableCol  4 FieldName Volume
# TableCol  4 Units     mm^3
# TableCol  5 ColHeader StructName
# TableCol  5 FieldName Structure Name
# TableCol  5 Units     NA
# TableCol  6 ColHeader normMean 
# TableCol  6 FieldName Intensity normMean
# TableCol  6 Units     MR
# TableCol  7 ColHeader normStdDev
# TableCol  7 FieldName Itensity normStdDev
# TableCol  7 Units     MR
# TableCol  8 ColHeader normMin
# TableCol  8 FieldName Intensity normMin
# TableCol  8 Units     MR
# TableCol  9 ColHeader normMax
# TableCol  9 FieldName Intensity normMax
# TableCol  9 Units     MR
# TableCol 10 ColHeader normRange
# TableCol 10 FieldName Intensity normRange
# TableCol 10 Units     MR
# NRows 45 
# NTableCols 10 
# ColHeaders  Index SegId NVoxels Volume_mm3 StructName normMean normStdDev normMin normMax normRange  
  1   4      9457     9750.0  Left-Lateral-Ventricle            28.1113    11.9752     5.0000    88.0000    83.0000 
  2   5       351      403.8  Left-Inf-Lat-Vent                 45.9316    11.4251    18.0000    74.0000    56.0000 
  3   7     12091    12662.2  Left-Cerebellum-White-Matter      83.3673     6.3384    36.0000   100.0000    64.0000 
  4   8     54557    54338.6  Left-Cerebellum-Cortex            60.7912    10.9078     6.0000    90.0000    84.0000 
  5  10      7303     6988.3  Left-Thalamus-Proper              85.2866    10.2471    27.0000   111.0000    84.0000 
  6  11      3339     3347.4  Left-Caudate                      77.6631     6.9858    40.0000   101.0000    61.0000 
  7  12      4150     4175.4  Left-Putamen                      81.1920     5.7038    53.0000    98.0000    45.0000 
  8  13      1645     1575.3  Left-Pallidum                     95.2687     4.6746    80.0000   110.0000    30.0000 
  9  14      1216     1275.8  3rd-Ventricle                     25.5970    11.4912     5.0000    70.0000    65.0000 
 10  15      2062     2159.5  4th-Ventricle                     26.8783    11.3402     6.0000    75.0000    69.0000 
 11  16     21856    21869.2  Brain-Stem                        80.8189     9.7406    15.0000   106.0000    91.0000 
 12  17      4190     4020.6  Left-Hippocampus                  68.9091     7.9035    24.0000   101.0000    77.0000 
 13  18      1488     1465.6  Left-Amygdala                     67.7628     6.3908    36.0000    85.0000    49.0000 
 14  24      1538     1512.7  CSF                               39.9954    13.1523     6.0000    88.0000    82.0000 
 15  26       457      459.3  Left-Accumbens-area               75.3063     4.1557    47.0000    89.0000    42.0000 
 16  28      4284     4064.8  Left-VentralDC                    87.6188    10.7531    25.0000   109.0000    84.0000 
 17  30        30       41.4  Left-vessel                       56.9000     7.7609    38.0000    70.0000    32.0000 
 18  31       903      858.8  Left-choroid-plexus               48.0055    10.8062    22.0000    78.0000    56.0000 
 19  43      9012     9152.3  Right-Lateral-Ventricle           29.4014    13.1332     8.0000    87.0000    79.0000 
 20  44       332      376.8  Right-Inf-Lat-Vent                39.6205    11.9685    12.0000    71.0000    59.0000 
 21  46     12405    12992.2  Right-Cerebellum-White-Matter     82.0767     6.0364    28.0000    97.0000    69.0000 
 22  47     57486    57275.0  Right-Cerebellum-Cortex           59.8755    10.6349     6.0000    89.0000    83.0000 
 23  49      7076     6735.7  Right-Thalamus-Proper             84.0541     9.7909    26.0000   104.0000    78.0000 
 24  50      3603     3587.0  Right-Caudate                     76.0386     7.4202    41.0000    98.0000    57.0000 
 25  51      4253     4244.7  Right-Putamen                     80.0966     5.4090    43.0000    96.0000    53.0000 
 26  52      1560     1483.2  Right-Pallidum                    95.2942     4.3786    75.0000   110.0000    35.0000 
 27  53      4676     4512.8  Right-Hippocampus                 67.1704     8.8840    20.0000    99.0000    79.0000 
 28  54      1836     1823.4  Right-Amygdala                    68.0289     6.5801    38.0000    86.0000    48.0000 
 29  58       663      640.1  Right-Accumbens-area              74.8039     5.3002    48.0000    95.0000    47.0000 
 30  60      4093     3795.3  Right-VentralDC                   85.9919    11.5073    26.0000   116.0000    90.0000 
 31  62        31       39.7  Right-vessel                      52.8710    10.5380    28.0000    68.0000    40.0000 
 32  63       757      690.3  Right-choroid-plexus              49.6209    10.9493    20.0000    80.0000    60.0000 
 33  72         0        0.0  5th-Ventricle                      0.0000     0.0000     0.0000     0.0000     0.0000 
 34  77       827      757.0  WM-hypointensities                70.6868    11.5062    40.0000   108.0000    68.0000 
 35  78         0        0.0  Left-WM-hypointensities            0.0000     0.0000     0.0000     0.0000     0.0000 
 36  79         0        0.0  Right-WM-hypointensities           0.0000     0.0000     0.0000     0.0000     0.0000 
 37  80         0        0.0  non-WM-hypointensities             0.0000     0.0000     0.0000     0.0000     0.0000 
 38  81         0        0.0  Left-non-WM-hypointensities        0.0000     0.0000     0.0000     0.0000     0.0000 
 39  82         0        0.0  Right-non-WM-hypointensities       0.0000     0.0000     0.0000     0.0000     0.0000 
 40  85       237      241.9  Optic-Chiasm                      75.1899    16.2249    42.0000   109.0000    67.0000 
 41 251       818      782.6  CC_Posterior                      97.9670    12.5374    41.0000   111.0000    70.0000 
 42 252       362      310.1  CC_Mid_Posterior                  87.1077    20.0190     6.0000   113.0000   107.0000 
 43 253       503      454.0  CC_Central                        89.8191    20.5908     6.0000   114.0000   108.0000 
 44 254       472      424.9  CC_Mid_Anterior                   95.9958    17.1489    37.0000   115.0000    78.0000 
 45 255       779      751.0  CC_Anterior                       98.8768    12.5412    37.0000   114.0000    77.0000 
