# Supplementary material for: Computer assisted diagnosis of Alzheimer’s disease using statistical likelihood-ratio test
Source: PLoS One. 2023 Feb 17;18(2):e0279574. doi: 10.1371/journal.pone.0279574 (PMC9937475; doi:10.1371/journal.pone.0279574)
Supplement: S4 File — (ZIP) [file pone.0279574.s004.zip › HC_Results_MIRIAD/miriad_202_1/stats/lh.aparc.a2009s.stats]

# Table of FreeSurfer cortical parcellation anatomical statistics 
# 
# CreationTime 2020/01/10-12:27:33-GMT
# generating_program mris_anatomical_stats
# cvs_version $Id: mris_anatomical_stats.c,v 1.79 2016/03/14 15:15:34 greve Exp $
# mrisurf.c-cvs_version $Id: mrisurf.c,v 1.781.2.6 2016/12/27 16:47:14 zkaufman Exp $
# cmdline mris_anatomical_stats -th3 -mgz -cortex ../label/lh.cortex.label -f ../stats/lh.aparc.a2009s.stats -b -a ../label/lh.aparc.a2009s.annot -c ../label/aparc.annot.a2009s.ctab miriad_202_HC_M_01_MR_1 lh white 
# sysname  Linux
# hostname ada
# machine  x86_64
# user     xzheng
# 
# SUBJECTS_DIR /home/span/acad/xzheng/freesurfer/subjects
# anatomy_type surface
# subjectname miriad_202_HC_M_01_MR_1
# hemi lh
# AnnotationFile ../label/lh.aparc.a2009s.annot
# AnnotationFileTimeStamp 2020/01/10 23:27:04
# Measure Cortex, NumVert, Number of Vertices, 129569, unitless
# Measure Cortex, WhiteSurfArea, White Surface Total Area, 85294.4, mm^2
# Measure Cortex, MeanThickness, Mean Thickness, 2.40901, mm
# Measure BrainSeg, BrainSegVol, Brain Segmentation Volume, 1124728.000000, mm^3
# Measure BrainSegNotVent, BrainSegVolNotVent, Brain Segmentation Volume Without Ventricles, 1099113.000000, mm^3
# Measure BrainSegNotVentSurf, BrainSegVolNotVentSurf, Brain Segmentation Volume Without Ventricles from Surf, 1098624.138067, mm^3
# Measure Cortex, CortexVol Total cortical gray matter volume, 456557.327890, mm^3
# Measure SupraTentorial, SupraTentorialVol, Supratentorial volume, 983798.138067, mm^3
# Measure SupraTentorialNotVent, SupraTentorialVolNotVent, Supratentorial volume, 962999.138067, mm^3
# Measure EstimatedTotalIntraCranialVol, eTIV, Estimated Total Intracranial Volume, 1601192.384975, mm^3
# NTableCols 10
# TableCol  1 ColHeader StructName
# TableCol  1 FieldName Structure Name
# TableCol  1 Units     NA
# TableCol  2 ColHeader NumVert
# TableCol  2 FieldName Number of Vertices
# TableCol  2 Units     unitless
# TableCol  3 ColHeader SurfArea
# TableCol  3 FieldName Surface Area
# TableCol  3 Units     mm^2
# TableCol  4 ColHeader GrayVol
# TableCol  4 FieldName Gray Matter Volume
# TableCol  4 Units     mm^3
# TableCol  5 ColHeader ThickAvg 
# TableCol  5 FieldName Average Thickness
# TableCol  5 Units     mm
# TableCol  6 ColHeader ThickStd
# TableCol  6 FieldName Thickness StdDev
# TableCol  6 Units     mm 
# TableCol  7 ColHeader MeanCurv
# TableCol  7 FieldName Integrated Rectified Mean Curvature
# TableCol  7 Units     mm^-1
# TableCol  8 ColHeader GausCurv 
# TableCol  8 FieldName Integrated Rectified Gaussian Curvature
# TableCol  8 Units     mm^-2
# TableCol  9 ColHeader  FoldInd
# TableCol  9 FieldName  Folding Index 
# TableCol  9 Units      unitless 
# TableCol 10 ColHeader CurvInd
# TableCol 10 FieldName Intrinsic Curvature Index
# TableCol 10 Units     unitless
# ColHeaders StructName NumVert SurfArea GrayVol ThickAvg ThickStd MeanCurv GausCurv FoldInd CurvInd
G&S_frontomargin                         1190    832   2353  2.459 0.629     0.134     0.034       14     1.7
G&S_occipital_inf                        1777   1165   3075  2.364 0.515     0.141     0.037       24     2.8
G&S_paracentral                          1761    904   2598  2.402 0.636     0.093     0.026       17     1.8
G&S_subcentral                           1540   1034   3199  2.761 0.488     0.142     0.036       18     2.2
G&S_transv_frontopol                      798    480   1836  2.746 0.513     0.143     0.038       12     1.3
G&S_cingul-Ant                           2252   1565   4495  2.738 0.599     0.130     0.032       32     2.9
G&S_cingul-Mid-Ant                       1410    978   2906  2.803 0.595     0.127     0.029       18     1.7
G&S_cingul-Mid-Post                      1399    963   2468  2.592 0.601     0.134     0.032       16     1.9
G_cingul-Post-dorsal                      638    420   1645  2.983 0.566     0.154     0.040       12     1.0
G_cingul-Post-ventral                     367    226    619  2.512 0.574     0.138     0.038        6     0.5
G_cuneus                                 2521   1468   3149  1.850 0.478     0.137     0.043       38     4.4
G_front_inf-Opercular                    1527    986   3311  2.597 0.485     0.135     0.037       24     2.1
G_front_inf-Orbital                       521    334   1239  2.809 0.436     0.142     0.037        9     0.7
G_front_inf-Triangul                      793    537   1907  2.611 0.433     0.131     0.032       11     1.0
G_front_middle                           4377   2879   9054  2.475 0.551     0.142     0.037       72     6.6
G_front_sup                              7254   4521  15040  2.719 0.570     0.127     0.034       87    10.0
G_Ins_lg&S_cent_ins                       559    344   1371  3.399 0.608     0.108     0.025        8     0.5
G_insular_short                           677    443   2219  3.682 0.700     0.132     0.045       11     1.2
G_occipital_middle                       2575   1535   4726  2.438 0.549     0.143     0.041       42     4.2
G_occipital_sup                          1482    865   2301  2.162 0.554     0.135     0.043       21     2.6
G_oc-temp_lat-fusifor                    1533   1049   3897  2.648 0.569     0.138     0.044       33     2.6
G_oc-temp_med-Lingual                    3757   2296   4856  1.885 0.520     0.145     0.040       61     6.0
G_oc-temp_med-Parahip                    1537   1029   4403  3.150 0.866     0.124     0.032       21     1.6
G_orbital                                2647   1705   6136  2.778 0.594     0.144     0.034       45     3.6
G_pariet_inf-Angular                     2678   1684   5259  2.452 0.578     0.138     0.043       44     4.6
G_pariet_inf-Supramar                    3208   2129   6656  2.582 0.554     0.143     0.041       50     5.0
G_parietal_sup                           3029   1759   4963  2.204 0.528     0.113     0.033       39     3.6
G_postcentral                            2267   1229   3104  2.068 0.482     0.105     0.033       26     2.9
G_precentral                             2575   1353   4478  2.538 0.528     0.107     0.030       25     3.1
G_precuneus                              2751   1751   5102  2.381 0.514     0.133     0.033       40     3.5
G_rectus                                 1246    836   2945  2.648 0.594     0.158     0.044       30     2.1
G_subcallosal                            1016    683   1545  2.433 1.045     0.111     0.049       13     1.8
G_temp_sup-G_T_transv                     601    320    853  2.340 0.362     0.129     0.034        8     0.8
G_temp_sup-Lateral                       2374   1589   6006  2.840 0.588     0.134     0.033       35     3.1
G_temp_sup-Plan_polar                     670    486   2152  3.664 0.792     0.090     0.017        3     0.4
G_temp_sup-Plan_tempo                    1199    794   2147  2.473 0.546     0.115     0.026       12     1.3
G_temporal_inf                           2526   1681   6308  2.643 0.673     0.154     0.062       68     7.5
G_temporal_middle                        2744   1819   7226  2.837 0.606     0.143     0.036       55     4.2
Lat_Fis-ant-Horizont                      273    195    374  2.155 0.296     0.107     0.015        2     0.2
Lat_Fis-ant-Vertical                      423    306    693  2.389 0.395     0.095     0.015        2     0.3
Lat_Fis-post                             1203    835   1481  2.200 0.557     0.120     0.025        8     1.3
Pole_occipital                           2013   1261   2960  2.058 0.585     0.147     0.045       32     3.5
Pole_temporal                            1647   1207   5460  3.206 0.758     0.159     0.041       32     2.6
S_calcarine                              2973   2096   2994  1.682 0.535     0.124     0.029       26     3.6
S_central                                3151   2238   3699  1.878 0.543     0.115     0.024       20     3.5
S_cingul-Marginalis                      1017    733   1389  2.060 0.479     0.087     0.013        3     0.6
S_circular_insula_ant                     736    501   1106  2.646 0.491     0.131     0.038        9     1.3
S_circular_insula_inf                    1507   1029   2250  2.592 0.587     0.086     0.012        7     0.8
S_circular_insula_sup                    1525   1059   2265  2.650 0.500     0.091     0.016        6     1.0
S_collat_transv_ant                       940    668   1711  2.567 0.494     0.117     0.026        9     1.0
S_collat_transv_post                      391    259    416  2.052 0.369     0.117     0.023        3     0.3
S_front_inf                              2338   1615   3377  2.263 0.430     0.117     0.022       17     2.3
S_front_middle                           1664   1140   2707  2.329 0.498     0.117     0.029       17     1.8
S_front_sup                              2668   1820   4229  2.413 0.428     0.104     0.022       17     2.5
S_interm_prim-Jensen                      233    156    396  2.649 0.574     0.126     0.035        2     0.4
S_intrapariet&P_trans                    3569   2449   4451  2.038 0.453     0.117     0.023       27     3.4
S_oc_middle&Lunatus                      1023    693   1125  1.941 0.348     0.116     0.025        8     1.0
S_oc_sup&transversal                     1480    968   1806  2.079 0.436     0.128     0.025       15     1.5
S_occipital_ant                           749    523   1056  2.434 0.410     0.118     0.026        6     0.7
S_oc-temp_lat                             986    703   1470  2.284 0.516     0.102     0.015        5     0.6
S_oc-temp_med&Lingual                    1984   1462   2932  2.227 0.477     0.112     0.020       14     1.6
S_orbital_lateral                         353    245    490  2.164 0.344     0.113     0.024        2     0.4
S_orbital_med-olfact                      603    407    805  2.260 0.463     0.114     0.020       61     0.6
S_orbital-H_Shaped                       1452   1018   2577  2.676 0.455     0.140     0.033       17     2.0
S_parieto_occipital                      2344   1541   2836  1.988 0.474     0.111     0.021       17     2.2
S_pericallosal                           1396    888   1694  2.323 0.916     0.144     0.034       27     1.5
S_postcentral                            3028   2087   3726  1.975 0.467     0.115     0.023       22     2.9
S_precentral-inf-part                    1549   1056   2348  2.481 0.448     0.108     0.023        9     1.5
S_precentral-sup-part                    1097    763   1482  2.225 0.460     0.118     0.025        8     1.2
S_suborbital                              779    545   1022  2.334 0.649     0.124     0.016        6     0.6
S_subparietal                            1104    750   1351  2.131 0.435     0.125     0.027        9     1.3
S_temporal_inf                           1704   1276   2561  2.291 0.545     0.111     0.016       12     1.3
S_temporal_sup                           5416   3802   8075  2.326 0.445     0.102     0.018       37     4.0
S_temporal_transverse                     475    328    652  2.202 0.380     0.112     0.017        4     0.3
