# Supplementary material for: Computer assisted diagnosis of Alzheimer’s disease using statistical likelihood-ratio test
Source: PLoS One. 2023 Feb 17;18(2):e0279574. doi: 10.1371/journal.pone.0279574 (PMC9937475; doi:10.1371/journal.pone.0279574)
Supplement: S4 File — (ZIP) [file pone.0279574.s004.zip › HC_Results_MIRIAD/miriad_202_1/stats/lh.aparc.DKTatlas.stats]

# Table of FreeSurfer cortical parcellation anatomical statistics 
# 
# CreationTime 2020/01/10-12:29:02-GMT
# generating_program mris_anatomical_stats
# cvs_version $Id: mris_anatomical_stats.c,v 1.79 2016/03/14 15:15:34 greve Exp $
# mrisurf.c-cvs_version $Id: mrisurf.c,v 1.781.2.6 2016/12/27 16:47:14 zkaufman Exp $
# cmdline mris_anatomical_stats -th3 -mgz -cortex ../label/lh.cortex.label -f ../stats/lh.aparc.DKTatlas.stats -b -a ../label/lh.aparc.DKTatlas.annot -c ../label/aparc.annot.DKTatlas.ctab miriad_202_HC_M_01_MR_1 lh white 
# sysname  Linux
# hostname ada
# machine  x86_64
# user     xzheng
# 
# SUBJECTS_DIR /home/span/acad/xzheng/freesurfer/subjects
# anatomy_type surface
# subjectname miriad_202_HC_M_01_MR_1
# hemi lh
# AnnotationFile ../label/lh.aparc.DKTatlas.annot
# AnnotationFileTimeStamp 2020/01/10 23:28:40
# Measure Cortex, NumVert, Number of Vertices, 129569, unitless
# Measure Cortex, WhiteSurfArea, White Surface Total Area, 85294.4, mm^2
# Measure Cortex, MeanThickness, Mean Thickness, 2.40901, mm
# Measure BrainSeg, BrainSegVol, Brain Segmentation Volume, 1124728.000000, mm^3
# Measure BrainSegNotVent, BrainSegVolNotVent, Brain Segmentation Volume Without Ventricles, 1099113.000000, mm^3
# Measure BrainSegNotVentSurf, BrainSegVolNotVentSurf, Brain Segmentation Volume Without Ventricles from Surf, 1098624.138067, mm^3
# Measure Cortex, CortexVol Total cortical gray matter volume, 456557.327890, mm^3
# Measure SupraTentorial, SupraTentorialVol, Supratentorial volume, 983798.138067, mm^3
# Measure SupraTentorialNotVent, SupraTentorialVolNotVent, Supratentorial volume, 962999.138067, mm^3
# Measure EstimatedTotalIntraCranialVol, eTIV, Estimated Total Intracranial Volume, 1601192.384975, mm^3
# NTableCols 10
# TableCol  1 ColHeader StructName
# TableCol  1 FieldName Structure Name
# TableCol  1 Units     NA
# TableCol  2 ColHeader NumVert
# TableCol  2 FieldName Number of Vertices
# TableCol  2 Units     unitless
# TableCol  3 ColHeader SurfArea
# TableCol  3 FieldName Surface Area
# TableCol  3 Units     mm^2
# TableCol  4 ColHeader GrayVol
# TableCol  4 FieldName Gray Matter Volume
# TableCol  4 Units     mm^3
# TableCol  5 ColHeader ThickAvg 
# TableCol  5 FieldName Average Thickness
# TableCol  5 Units     mm
# TableCol  6 ColHeader ThickStd
# TableCol  6 FieldName Thickness StdDev
# TableCol  6 Units     mm 
# TableCol  7 ColHeader MeanCurv
# TableCol  7 FieldName Integrated Rectified Mean Curvature
# TableCol  7 Units     mm^-1
# TableCol  8 ColHeader GausCurv 
# TableCol  8 FieldName Integrated Rectified Gaussian Curvature
# TableCol  8 Units     mm^-2
# TableCol  9 ColHeader  FoldInd
# TableCol  9 FieldName  Folding Index 
# TableCol  9 Units      unitless 
# TableCol 10 ColHeader CurvInd
# TableCol 10 FieldName Intrinsic Curvature Index
# TableCol 10 Units     unitless
# ColHeaders StructName NumVert SurfArea GrayVol ThickAvg ThickStd MeanCurv GausCurv FoldInd CurvInd
caudalanteriorcingulate                  1908   1282   3754  2.814 0.654     0.133     0.028       28     2.1
caudalmiddlefrontal                      3795   2499   6739  2.499 0.505     0.121     0.028       41     4.3
cuneus                                   3630   2185   4475  1.910 0.459     0.126     0.035       42     5.2
entorhinal                                687    487   2217  3.392 0.909     0.123     0.030        8     0.8
fusiform                                 3919   2755   8256  2.565 0.594     0.126     0.032       55     4.7
inferiorparietal                         6442   4243  10486  2.349 0.514     0.123     0.030       72     7.6
inferiortemporal                         4886   3395  11042  2.614 0.668     0.139     0.043       90     9.8
isthmuscingulate                         1656   1087   2664  2.322 0.667     0.136     0.037       24     2.3
lateraloccipital                         7919   5001  12495  2.238 0.544     0.141     0.040      112    12.7
lateralorbitofrontal                     4466   2996   8889  2.706 0.592     0.139     0.034      119     6.4
lingual                                  5199   3354   6456  1.857 0.504     0.135     0.033       72     7.1
medialorbitofrontal                      2480   1687   4679  2.458 0.690     0.134     0.039       43     3.8
middletemporal                           6170   4317  12894  2.564 0.636     0.118     0.025       79     6.5
parahippocampal                          1088    733   2196  2.566 0.732     0.111     0.024       11     0.8
paracentral                              2585   1550   3803  2.359 0.560     0.092     0.020       14     2.2
parsopercularis                          2451   1645   4689  2.513 0.469     0.119     0.027       26     2.7
parsorbitalis                            1091    726   2240  2.671 0.434     0.133     0.030       14     1.3
parstriangularis                         1972   1363   3371  2.346 0.401     0.111     0.021       16     1.7
pericalcarine                            2399   1645   2337  1.569 0.393     0.132     0.033       26     3.3
postcentral                              7077   4476  10004  2.072 0.627     0.112     0.028       64     8.0
posteriorcingulate                       1875   1253   3500  2.689 0.606     0.147     0.034       31     2.6
precentral                               7121   4402  11013  2.430 0.553     0.114     0.028       64     8.4
precuneus                                5388   3548   8221  2.207 0.541     0.124     0.029       59     6.2
rostralanteriorcingulate                 1969   1303   3729  2.658 0.827     0.139     0.037       33     2.9
rostralmiddlefrontal                     6050   4105  11389  2.379 0.537     0.134     0.033       77     8.1
superiorfrontal                         10887   7132  21531  2.633 0.565     0.124     0.031      118    13.7
superiorparietal                         6683   4183   9417  2.083 0.515     0.116     0.028       71     7.4
superiortemporal                         8289   5621  17294  2.689 0.707     0.119     0.027       91     8.7
supramarginal                            5885   3976  10495  2.440 0.561     0.137     0.037       75     8.4
transversetemporal                        766    434   1045  2.240 0.311     0.124     0.029        9     0.8
insula                                   2836   1909   6194  3.176 0.691     0.117     0.030       31     3.5
