# Supplementary material for: Computer assisted diagnosis of Alzheimer’s disease using statistical likelihood-ratio test
Source: PLoS One. 2023 Feb 17;18(2):e0279574. doi: 10.1371/journal.pone.0279574 (PMC9937475; doi:10.1371/journal.pone.0279574)
Supplement: S4 File — (ZIP) [file pone.0279574.s004.zip › HC_Results_MIRIAD/miriad_202_1/stats/lh.aparc.pial.stats]

# Table of FreeSurfer cortical parcellation anatomical statistics 
# 
# CreationTime 2020/01/10-12:25:26-GMT
# generating_program mris_anatomical_stats
# cvs_version $Id: mris_anatomical_stats.c,v 1.79 2016/03/14 15:15:34 greve Exp $
# mrisurf.c-cvs_version $Id: mrisurf.c,v 1.781.2.6 2016/12/27 16:47:14 zkaufman Exp $
# cmdline mris_anatomical_stats -th3 -mgz -cortex ../label/lh.cortex.label -f ../stats/lh.aparc.pial.stats -b -a ../label/lh.aparc.annot -c ../label/aparc.annot.ctab miriad_202_HC_M_01_MR_1 lh pial 
# sysname  Linux
# hostname ada
# machine  x86_64
# user     xzheng
# 
# SUBJECTS_DIR /home/span/acad/xzheng/freesurfer/subjects
# anatomy_type surface
# subjectname miriad_202_HC_M_01_MR_1
# hemi lh
# AnnotationFile ../label/lh.aparc.annot
# AnnotationFileTimeStamp 2020/01/10 22:55:08
# Measure Cortex, NumVert, Number of Vertices, 129562, unitless
# Measure Cortex, PialSurfArea, Pial Surface Total Area, 100398, mm^2
# Measure Cortex, MeanThickness, Mean Thickness, 2.40898, mm
# Measure BrainSeg, BrainSegVol, Brain Segmentation Volume, 1124728.000000, mm^3
# Measure BrainSegNotVent, BrainSegVolNotVent, Brain Segmentation Volume Without Ventricles, 1099113.000000, mm^3
# Measure BrainSegNotVentSurf, BrainSegVolNotVentSurf, Brain Segmentation Volume Without Ventricles from Surf, 1098624.138067, mm^3
# Measure Cortex, CortexVol Total cortical gray matter volume, 456557.327890, mm^3
# Measure SupraTentorial, SupraTentorialVol, Supratentorial volume, 983798.138067, mm^3
# Measure SupraTentorialNotVent, SupraTentorialVolNotVent, Supratentorial volume, 962999.138067, mm^3
# Measure EstimatedTotalIntraCranialVol, eTIV, Estimated Total Intracranial Volume, 1601192.384975, mm^3
# NTableCols 10
# TableCol  1 ColHeader StructName
# TableCol  1 FieldName Structure Name
# TableCol  1 Units     NA
# TableCol  2 ColHeader NumVert
# TableCol  2 FieldName Number of Vertices
# TableCol  2 Units     unitless
# TableCol  3 ColHeader SurfArea
# TableCol  3 FieldName Surface Area
# TableCol  3 Units     mm^2
# TableCol  4 ColHeader GrayVol
# TableCol  4 FieldName Gray Matter Volume
# TableCol  4 Units     mm^3
# TableCol  5 ColHeader ThickAvg 
# TableCol  5 FieldName Average Thickness
# TableCol  5 Units     mm
# TableCol  6 ColHeader ThickStd
# TableCol  6 FieldName Thickness StdDev
# TableCol  6 Units     mm 
# TableCol  7 ColHeader MeanCurv
# TableCol  7 FieldName Integrated Rectified Mean Curvature
# TableCol  7 Units     mm^-1
# TableCol  8 ColHeader GausCurv 
# TableCol  8 FieldName Integrated Rectified Gaussian Curvature
# TableCol  8 Units     mm^-2
# TableCol  9 ColHeader  FoldInd
# TableCol  9 FieldName  Folding Index 
# TableCol  9 Units      unitless 
# TableCol 10 ColHeader CurvInd
# TableCol 10 FieldName Intrinsic Curvature Index
# TableCol 10 Units     unitless
# ColHeaders StructName NumVert SurfArea GrayVol ThickAvg ThickStd MeanCurv GausCurv FoldInd CurvInd
bankssts                                 1299    841   1954  2.270 0.437     0.107     0.025       18     1.2
caudalanteriorcingulate                  1121    939   2438  2.952 0.728     0.159     0.041       23     1.9
caudalmiddlefrontal                      3541   2615   6224  2.491 0.508     0.114     0.021       38     3.2
cuneus                                   2718   1921   3299  1.901 0.471     0.130     0.029       34     3.6
entorhinal                                805    863   2433  3.281 0.948     0.158     0.032       11     1.3
fusiform                                 4289   3985   9524  2.626 0.617     0.157     0.035       89     6.8
inferiorparietal                         6558   4747  10615  2.347 0.510     0.121     0.025       78     7.4
inferiortemporal                         4865   4424  10394  2.564 0.647     0.157     0.038       81     8.9
isthmuscingulate                         1704   1288   2725  2.307 0.681     0.144     0.034       31     2.5
lateraloccipital                         7910   6134  12465  2.242 0.542     0.131     0.029      100    10.4
lateralorbitofrontal                     4087   2876   7440  2.639 0.534     0.130     0.033       60     6.5
lingual                                  5074   3664   6258  1.849 0.499     0.125     0.028       69     6.2
medialorbitofrontal                      3079   2528   5776  2.478 0.659     0.139     0.034       46     3.9
middletemporal                           4706   4605  10636  2.633 0.651     0.153     0.029       53     6.1
parahippocampal                          1005    911   2032  2.581 0.706     0.130     0.025       10     1.1
paracentral                              2169   1491   3226  2.361 0.530     0.097     0.017       13     1.5
parsopercularis                          2591   2085   4917  2.510 0.464     0.122     0.020       24     2.2
parsorbitalis                            1121   1111   2662  2.783 0.475     0.165     0.030       14     1.3
parstriangularis                         1702   1418   3137  2.390 0.406     0.128     0.019       17     1.5
pericalcarine                            2426   1447   2351  1.555 0.391     0.109     0.028       31     2.6
postcentral                              6347   4697   8815  2.044 0.613     0.111     0.019       47     5.1
posteriorcingulate                       1666   1227   3162  2.714 0.604     0.147     0.072       43     6.8
precentral                               7120   4757  11054  2.424 0.555     0.098     0.019       61     5.6
precuneus                                5625   3887   8330  2.184 0.528     0.119     0.025       72     5.8
rostralanteriorcingulate                 1483   1168   2865  2.644 0.908     0.135     0.032       18     2.1
rostralmiddlefrontal                     8050   6735  14921  2.381 0.546     0.145     0.028       93     9.9
superiorfrontal                         10360   8121  20124  2.671 0.562     0.129     0.027      105    11.8
superiorparietal                         8166   5945  11579  2.074 0.509     0.120     0.022       86     7.6
superiortemporal                         6645   5309  13201  2.614 0.614     0.124     0.025       76     6.8
supramarginal                            6274   4785  11281  2.451 0.560     0.131     0.028       70     7.5
frontalpole                               354    393    892  2.781 0.592     0.188     0.037        6     0.6
temporalpole                              648    839   2520  3.777 0.678     0.177     0.032        5     0.9
transversetemporal                        759    527   1045  2.235 0.313     0.094     0.018        3     0.5
insula                                   3310   2123   7204  3.174 0.722     0.127     0.030       50     4.2
