# Supplementary material for: Computer assisted diagnosis of Alzheimer’s disease using statistical likelihood-ratio test
Source: PLoS One. 2023 Feb 17;18(2):e0279574. doi: 10.1371/journal.pone.0279574 (PMC9937475; doi:10.1371/journal.pone.0279574)
Supplement: S4 File — (ZIP) [file pone.0279574.s004.zip › HC_Results_MIRIAD/miriad_202_1/stats/lh.aparc.stats]

# Table of FreeSurfer cortical parcellation anatomical statistics 
# 
# CreationTime 2020/01/10-12:24:58-GMT
# generating_program mris_anatomical_stats
# cvs_version $Id: mris_anatomical_stats.c,v 1.79 2016/03/14 15:15:34 greve Exp $
# mrisurf.c-cvs_version $Id: mrisurf.c,v 1.781.2.6 2016/12/27 16:47:14 zkaufman Exp $
# cmdline mris_anatomical_stats -th3 -mgz -cortex ../label/lh.cortex.label -f ../stats/lh.aparc.stats -b -a ../label/lh.aparc.annot -c ../label/aparc.annot.ctab miriad_202_HC_M_01_MR_1 lh white 
# sysname  Linux
# hostname ada
# machine  x86_64
# user     xzheng
# 
# SUBJECTS_DIR /home/span/acad/xzheng/freesurfer/subjects
# anatomy_type surface
# subjectname miriad_202_HC_M_01_MR_1
# hemi lh
# AnnotationFile ../label/lh.aparc.annot
# AnnotationFileTimeStamp 2020/01/10 22:55:08
# Measure Cortex, NumVert, Number of Vertices, 129562, unitless
# Measure Cortex, WhiteSurfArea, White Surface Total Area, 85285.8, mm^2
# Measure Cortex, MeanThickness, Mean Thickness, 2.40898, mm
# Measure BrainSeg, BrainSegVol, Brain Segmentation Volume, 1124728.000000, mm^3
# Measure BrainSegNotVent, BrainSegVolNotVent, Brain Segmentation Volume Without Ventricles, 1099113.000000, mm^3
# Measure BrainSegNotVentSurf, BrainSegVolNotVentSurf, Brain Segmentation Volume Without Ventricles from Surf, 1098624.138067, mm^3
# Measure Cortex, CortexVol Total cortical gray matter volume, 456557.327890, mm^3
# Measure SupraTentorial, SupraTentorialVol, Supratentorial volume, 983798.138067, mm^3
# Measure SupraTentorialNotVent, SupraTentorialVolNotVent, Supratentorial volume, 962999.138067, mm^3
# Measure EstimatedTotalIntraCranialVol, eTIV, Estimated Total Intracranial Volume, 1601192.384975, mm^3
# NTableCols 10
# TableCol  1 ColHeader StructName
# TableCol  1 FieldName Structure Name
# TableCol  1 Units     NA
# TableCol  2 ColHeader NumVert
# TableCol  2 FieldName Number of Vertices
# TableCol  2 Units     unitless
# TableCol  3 ColHeader SurfArea
# TableCol  3 FieldName Surface Area
# TableCol  3 Units     mm^2
# TableCol  4 ColHeader GrayVol
# TableCol  4 FieldName Gray Matter Volume
# TableCol  4 Units     mm^3
# TableCol  5 ColHeader ThickAvg 
# TableCol  5 FieldName Average Thickness
# TableCol  5 Units     mm
# TableCol  6 ColHeader ThickStd
# TableCol  6 FieldName Thickness StdDev
# TableCol  6 Units     mm 
# TableCol  7 ColHeader MeanCurv
# TableCol  7 FieldName Integrated Rectified Mean Curvature
# TableCol  7 Units     mm^-1
# TableCol  8 ColHeader GausCurv 
# TableCol  8 FieldName Integrated Rectified Gaussian Curvature
# TableCol  8 Units     mm^-2
# TableCol  9 ColHeader  FoldInd
# TableCol  9 FieldName  Folding Index 
# TableCol  9 Units      unitless 
# TableCol 10 ColHeader CurvInd
# TableCol 10 FieldName Intrinsic Curvature Index
# TableCol 10 Units     unitless
# ColHeaders StructName NumVert SurfArea GrayVol ThickAvg ThickStd MeanCurv GausCurv FoldInd CurvInd
bankssts                                 1299    913   1954  2.270 0.437     0.110     0.021       11     1.0
caudalanteriorcingulate                  1121    752   2438  2.952 0.728     0.148     0.028       22     1.3
caudalmiddlefrontal                      3541   2329   6224  2.491 0.508     0.119     0.028       38     4.1
cuneus                                   2718   1609   3299  1.901 0.471     0.131     0.037       35     4.2
entorhinal                                805    563   2433  3.281 0.948     0.122     0.029        9     0.9
fusiform                                 4289   3022   9524  2.626 0.617     0.131     0.034       64     5.4
inferiorparietal                         6558   4299  10615  2.347 0.510     0.120     0.029       72     7.6
inferiortemporal                         4865   3387  10394  2.564 0.647     0.135     0.041       87     9.5
isthmuscingulate                         1704   1118   2725  2.307 0.681     0.137     0.037       25     2.4
lateraloccipital                         7910   4991  12465  2.242 0.542     0.139     0.039      109    12.3
lateralorbitofrontal                     4087   2706   7440  2.639 0.534     0.139     0.033      114     5.9
lingual                                  5074   3285   6258  1.849 0.499     0.134     0.033       70     6.8
medialorbitofrontal                      3079   2114   5776  2.478 0.659     0.132     0.033       49     4.0
middletemporal                           4706   3306  10636  2.633 0.651     0.124     0.027       67     5.4
parahippocampal                          1005    675   2032  2.581 0.706     0.109     0.023       10     0.7
paracentral                              2169   1292   3226  2.361 0.530     0.091     0.020       12     1.9
parsopercularis                          2591   1741   4917  2.510 0.464     0.117     0.027       26     2.7
parsorbitalis                            1121    745   2662  2.783 0.475     0.147     0.036       17     1.5
parstriangularis                         1702   1172   3137  2.390 0.406     0.118     0.024       19     1.7
pericalcarine                            2426   1668   2351  1.555 0.391     0.133     0.033       26     3.3
postcentral                              6347   3968   8815  2.044 0.613     0.109     0.027       58     7.0
posteriorcingulate                       1666   1115   3162  2.714 0.604     0.144     0.032       28     2.2
precentral                               7120   4390  11054  2.424 0.555     0.115     0.029       66     8.6
precuneus                                5625   3723   8330  2.184 0.528     0.123     0.028       59     6.3
rostralanteriorcingulate                 1483    965   2865  2.644 0.908     0.138     0.043       28     2.3
rostralmiddlefrontal                     8050   5466  14921  2.381 0.546     0.132     0.033       99    10.9
superiorfrontal                         10360   6771  20124  2.671 0.562     0.122     0.030      103    12.8
superiorparietal                         8166   5123  11579  2.074 0.509     0.118     0.029       87     9.3
superiortemporal                         6645   4448  13201  2.614 0.614     0.115     0.025       69     6.7
supramarginal                            6274   4228  11281  2.451 0.560     0.136     0.036       78     8.9
frontalpole                               354    231    892  2.781 0.592     0.164     0.062        7     0.9
temporalpole                              648    486   2520  3.777 0.678     0.163     0.047       13     1.1
transversetemporal                        759    437   1045  2.235 0.313     0.124     0.029        8     0.8
insula                                   3310   2255   7204  3.174 0.722     0.113     0.028       32     3.6
