# Supplementary material for: Computer assisted diagnosis of Alzheimer’s disease using statistical likelihood-ratio test
Source: PLoS One. 2023 Feb 17;18(2):e0279574. doi: 10.1371/journal.pone.0279574 (PMC9937475; doi:10.1371/journal.pone.0279574)
Supplement: S4 File — (ZIP) [file pone.0279574.s004.zip › HC_Results_MIRIAD/miriad_202_1/stats/lh.BA_exvivo.stats]

# Table of FreeSurfer cortical parcellation anatomical statistics 
# 
# CreationTime 2020/01/10-12:58:15-GMT
# generating_program mris_anatomical_stats
# cvs_version $Id: mris_anatomical_stats.c,v 1.79 2016/03/14 15:15:34 greve Exp $
# mrisurf.c-cvs_version $Id: mrisurf.c,v 1.781.2.6 2016/12/27 16:47:14 zkaufman Exp $
# cmdline mris_anatomical_stats -th3 -mgz -f ../stats/lh.BA_exvivo.stats -b -a ./lh.BA_exvivo.annot -c ./BA_exvivo.ctab miriad_202_HC_M_01_MR_1 lh white 
# sysname  Linux
# hostname ada
# machine  x86_64
# user     xzheng
# 
# SUBJECTS_DIR /home/span/acad/xzheng/freesurfer/subjects
# anatomy_type surface
# subjectname miriad_202_HC_M_01_MR_1
# hemi lh
# AnnotationFile ./lh.BA_exvivo.annot
# AnnotationFileTimeStamp 2020/01/10 23:58:07
# Measure Cortex, NumVert, Number of Vertices, 137103, unitless
# Measure Cortex, WhiteSurfArea, White Surface Total Area, 90200.6, mm^2
# Measure BrainSeg, BrainSegVol, Brain Segmentation Volume, 1124728.000000, mm^3
# Measure BrainSegNotVent, BrainSegVolNotVent, Brain Segmentation Volume Without Ventricles, 1099113.000000, mm^3
# Measure BrainSegNotVentSurf, BrainSegVolNotVentSurf, Brain Segmentation Volume Without Ventricles from Surf, 1098624.138067, mm^3
# Measure Cortex, CortexVol Total cortical gray matter volume, 456557.327890, mm^3
# Measure SupraTentorial, SupraTentorialVol, Supratentorial volume, 983798.138067, mm^3
# Measure SupraTentorialNotVent, SupraTentorialVolNotVent, Supratentorial volume, 962999.138067, mm^3
# Measure EstimatedTotalIntraCranialVol, eTIV, Estimated Total Intracranial Volume, 1601192.384975, mm^3
# NTableCols 10
# TableCol  1 ColHeader StructName
# TableCol  1 FieldName Structure Name
# TableCol  1 Units     NA
# TableCol  2 ColHeader NumVert
# TableCol  2 FieldName Number of Vertices
# TableCol  2 Units     unitless
# TableCol  3 ColHeader SurfArea
# TableCol  3 FieldName Surface Area
# TableCol  3 Units     mm^2
# TableCol  4 ColHeader GrayVol
# TableCol  4 FieldName Gray Matter Volume
# TableCol  4 Units     mm^3
# TableCol  5 ColHeader ThickAvg 
# TableCol  5 FieldName Average Thickness
# TableCol  5 Units     mm
# TableCol  6 ColHeader ThickStd
# TableCol  6 FieldName Thickness StdDev
# TableCol  6 Units     mm 
# TableCol  7 ColHeader MeanCurv
# TableCol  7 FieldName Integrated Rectified Mean Curvature
# TableCol  7 Units     mm^-1
# TableCol  8 ColHeader GausCurv 
# TableCol  8 FieldName Integrated Rectified Gaussian Curvature
# TableCol  8 Units     mm^-2
# TableCol  9 ColHeader  FoldInd
# TableCol  9 FieldName  Folding Index 
# TableCol  9 Units      unitless 
# TableCol 10 ColHeader CurvInd
# TableCol 10 FieldName Intrinsic Curvature Index
# TableCol 10 Units     unitless
# ColHeaders StructName NumVert SurfArea GrayVol ThickAvg ThickStd MeanCurv GausCurv FoldInd CurvInd
BA1_exvivo                               1138    590   1654  2.178 0.490     0.115     0.040       16     1.7
BA2_exvivo                               3953   2615   5509  2.077 0.506     0.111     0.024       31     3.8
BA3a_exvivo                              1033    770   1083  1.752 0.434     0.147     0.035       10     1.6
BA3b_exvivo                              2434   1551   3368  1.897 0.595     0.114     0.027       24     2.9
BA4a_exvivo                              1744    913   2764  2.673 0.514     0.089     0.023       10     1.7
BA4p_exvivo                              1277    869   1859  2.237 0.515     0.111     0.025        8     1.5
BA6_exvivo                               9117   5648  16425  2.555 0.549     0.114     0.028       90    10.4
BA44_exvivo                              2361   1560   4247  2.519 0.475     0.120     0.028       24     2.5
BA45_exvivo                              2723   1890   5047  2.350 0.454     0.120     0.026       28     2.9
V1_exvivo                                4060   2693   4650  1.675 0.471     0.134     0.038       49     6.5
V2_exvivo                                8788   5472  11658  1.973 0.556     0.141     0.039      125    14.0
MT_exvivo                                2419   1574   3729  2.375 0.444     0.137     0.034       32     3.4
perirhinal_exvivo                         632    429   2021  3.442 0.740     0.109     0.022        6     0.4
entorhinal_exvivo                         705    527   1820  2.835 0.841     0.130     0.025        8     0.7
