# Supplementary material for: Computer assisted diagnosis of Alzheimer’s disease using statistical likelihood-ratio test
Source: PLoS One. 2023 Feb 17;18(2):e0279574. doi: 10.1371/journal.pone.0279574 (PMC9937475; doi:10.1371/journal.pone.0279574)
Supplement: S4 File — (ZIP) [file pone.0279574.s004.zip › HC_Results_MIRIAD/miriad_202_1/stats/lh.curv.stats]

Raw <mean> +- <std> (using 'lh.curv'):                -0.03721 +- 0.1957 
       Raw Min:                                       -5.79598 at vertex 90953   
       Raw Max:                                        3.04473 at vertex 84724   
       Raw Curvature Calculation Type:                discrete
       Raw Mean Vertex Separation (Whole Surface):     0.84389 +- 0.23355 mm
       Raw Total Surface Area:                     82079.33594 mm^2
       Raw Total Number of Vertices:                    137103
       Raw Average Vertex Area (Whole Surface):        0.59867 mm^2
       Raw Natural Surface Integral:               -1446.29041
       Raw Rectified Surface Integral:             10752.66895
       Raw Positive Surface Integral:               4653.18896
       Raw Negative Surface Integral:               6099.47949
       Raw Mean Natural Surface Integral:             -0.01055 across 137103 (100.00%) vertices
       Raw Mean Rectified Surface Integral:            0.07843 across 137103 (100.00%) vertices
       Raw Mean Positive Surface Integral:             0.07088 across 65652 (47.89%) vertices
       Raw Mean Negative Surface Integral:             0.08537 across 71451 (52.11%) vertices
       Raw AreaNorm Natural Surface Integral:         -0.01762 across 82079.445312 (100.00%) mm^2
       Raw AreaNorm Rectified Surface Integral:        0.13100 across 82079.445312 (100.00%) mm^2
       Raw AreaNorm Positive Surface Integral:         0.10963 across 42442.851562 (51.71%) mm^2
       Raw AreaNorm Negative Surface Integral:         0.15389 across 39636.250000 (48.29%) mm^2

Raw <mean> +- <std> (using 'lh.sulc'):                -0.00000 +- 5.6105 
       Raw Min:                                      -15.33850 at vertex 121115  
       Raw Max:                                       17.12545 at vertex 59591   
       Raw Curvature Calculation Type:                discrete
       Raw Mean Vertex Separation (Whole Surface):     0.84389 +- 0.23355 mm
       Raw Total Surface Area:                     82079.33594 mm^2
       Raw Total Number of Vertices:                    137103
       Raw Average Vertex Area (Whole Surface):        0.59867 mm^2
       Raw Natural Surface Integral:               34687.02344
       Raw Rectified Surface Integral:            374263.06250
       Raw Positive Surface Integral:             204475.04688
       Raw Negative Surface Integral:             169788.01562
       Raw Mean Natural Surface Integral:              0.25300 across 137103 (100.00%) vertices
       Raw Mean Rectified Surface Integral:            2.72979 across 137103 (100.00%) vertices
       Raw Mean Positive Surface Integral:             3.23952 across 63119 (46.04%) vertices
       Raw Mean Negative Surface Integral:             2.29493 across 73984 (53.96%) vertices
       Raw AreaNorm Natural Surface Integral:          0.42260 across 82079.445312 (100.00%) mm^2
       Raw AreaNorm Rectified Surface Integral:        4.55977 across 82079.445312 (100.00%) mm^2
       Raw AreaNorm Positive Surface Integral:         5.08649 across 40199.671875 (48.98%) mm^2
       Raw AreaNorm Negative Surface Integral:         4.05420 across 41879.496094 (51.02%) mm^2

K <mean> +- <std> (using 'lh.smoothwm'):               0.24956 +- 10.6857 mm^-2
         K Min:                                      -49.63446 at vertex 100799  
         K Max:                                     2125.47876 at vertex 97834   
         K Curvature Calculation Type:                discrete
         K Mean Vertex Separation (Whole Surface):     0.84389 +- 0.23355 mm
         K Total Surface Area:                     82079.33594 mm^2
         K Total Number of Vertices:                    137103
         K Average Vertex Area (Whole Surface):        0.59867 mm^2
         K Natural Surface Integral:                  12.56647
         K Rectified Surface Integral:              5669.58301
         K Positive Surface Integral:               2841.07471
         K Negative Surface Integral:               2828.50806
         K Mean Natural Surface Integral:              0.00009 across 137103 (100.00%) vertices
         K Mean Rectified Surface Integral:            0.04135 across 137103 (100.00%) vertices
         K Mean Positive Surface Integral:             0.04675 across 60773 (44.33%) vertices
         K Mean Negative Surface Integral:             0.03706 across 76330 (55.67%) vertices
         K AreaNorm Natural Surface Integral:          0.00015 across 82079.445312 (100.00%) mm^2
         K AreaNorm Rectified Surface Integral:        0.06907 across 82079.445312 (100.00%) mm^2
         K AreaNorm Positive Surface Integral:         0.10321 across 27527.203125 (33.54%) mm^2
         K AreaNorm Negative Surface Integral:         0.05185 across 54551.988281 (66.46%) mm^2

H <mean> +- <std> (using 'lh.smoothwm'):              -0.06413 +- 0.8710 mm^-1
         H Min:                                      -59.76120 at vertex 136364  
         H Max:                                       69.87080 at vertex 97834   
         H Curvature Calculation Type:                discrete
         H Mean Vertex Separation (Whole Surface):     0.84389 +- 0.23355 mm
         H Total Surface Area:                     82079.33594 mm^2
         H Total Number of Vertices:                    137103
         H Average Vertex Area (Whole Surface):        0.59867 mm^2
         H Natural Surface Integral:               -1429.78516
         H Rectified Surface Integral:             14228.00391
         H Positive Surface Integral:               6399.10938
         H Negative Surface Integral:               7828.89404
         H Mean Natural Surface Integral:             -0.01043 across 137103 (100.00%) vertices
         H Mean Rectified Surface Integral:            0.10378 across 137103 (100.00%) vertices
         H Mean Positive Surface Integral:             0.09181 across 69697 (50.84%) vertices
         H Mean Negative Surface Integral:             0.11615 across 67406 (49.16%) vertices
         H AreaNorm Natural Surface Integral:         -0.01742 across 82079.445312 (100.00%) mm^2
         H AreaNorm Rectified Surface Integral:        0.17334 across 82079.445312 (100.00%) mm^2
         H AreaNorm Positive Surface Integral:         0.14306 across 44729.261719 (54.50%) mm^2
         H AreaNorm Negative Surface Integral:         0.20961 across 37350.003906 (45.50%) mm^2

k1 <mean> +- <std> (using 'lh.smoothwm'):             -0.13271 +- 1.5697 mm^-1
        k1 Min:                                     -117.39848 at vertex 136364  
        k1 Max:                                      122.37271 at vertex 97834   
        k1 Curvature Calculation Type:                discrete
        k1 Mean Vertex Separation (Whole Surface):     0.84389 +- 0.23355 mm
        k1 Total Surface Area:                     82079.33594 mm^2
        k1 Total Number of Vertices:                    137103
        k1 Average Vertex Area (Whole Surface):        0.59867 mm^2
        k1 Natural Surface Integral:               -3651.70703
        k1 Rectified Surface Integral:             32074.64453
        k1 Positive Surface Integral:              14211.46875
        k1 Negative Surface Integral:              17863.17578
        k1 Mean Natural Surface Integral:             -0.02663 across 137103 (100.00%) vertices
        k1 Mean Rectified Surface Integral:            0.23395 across 137103 (100.00%) vertices
        k1 Mean Positive Surface Integral:             0.20390 across 69697 (50.84%) vertices
        k1 Mean Negative Surface Integral:             0.26501 across 67406 (49.16%) vertices
        k1 AreaNorm Natural Surface Integral:         -0.04449 across 82079.445312 (100.00%) mm^2
        k1 AreaNorm Rectified Surface Integral:        0.39078 across 82079.445312 (100.00%) mm^2
        k1 AreaNorm Positive Surface Integral:         0.31772 across 44729.261719 (54.50%) mm^2
        k1 AreaNorm Negative Surface Integral:         0.47826 across 37350.003906 (45.50%) mm^2

k2 <mean> +- <std> (using 'lh.smoothwm'):              0.00445 +- 0.2671 mm^-1
        k2 Min:                                      -20.88893 at vertex 90953   
        k2 Max:                                       27.59801 at vertex 136492  
        k2 Curvature Calculation Type:                discrete
        k2 Mean Vertex Separation (Whole Surface):     0.84389 +- 0.23355 mm
        k2 Total Surface Area:                     82079.33594 mm^2
        k2 Total Number of Vertices:                    137103
        k2 Average Vertex Area (Whole Surface):        0.59867 mm^2
        k2 Natural Surface Integral:                 792.13715
        k2 Rectified Surface Integral:              8554.20020
        k2 Positive Surface Integral:               4673.16846
        k2 Negative Surface Integral:               3881.03149
        k2 Mean Natural Surface Integral:              0.00578 across 137103 (100.00%) vertices
        k2 Mean Rectified Surface Integral:            0.06239 across 137103 (100.00%) vertices
        k2 Mean Positive Surface Integral:             0.06369 across 73378 (53.52%) vertices
        k2 Mean Negative Surface Integral:             0.06090 across 63725 (46.48%) vertices
        k2 AreaNorm Natural Surface Integral:          0.00965 across 82079.445312 (100.00%) mm^2
        k2 AreaNorm Rectified Surface Integral:        0.10422 across 82079.445312 (100.00%) mm^2
        k2 AreaNorm Positive Surface Integral:         0.10725 across 43574.347656 (53.09%) mm^2
        k2 AreaNorm Negative Surface Integral:         0.10079 across 38504.968750 (46.91%) mm^2

S <mean> +- <std> (using 'lh.smoothwm'):               2.05491 +- 60.4306 mm^-2
         S Min:                                        0.00000 at vertex 1024    
         S Max:                                    13288.22070 at vertex 136364  
         S Curvature Calculation Type:                discrete
         S Mean Vertex Separation (Whole Surface):     0.84389 +- 0.23355 mm
         S Total Surface Area:                     82079.33594 mm^2
         S Total Number of Vertices:                    137103
         S Average Vertex Area (Whole Surface):        0.59867 mm^2
         S Natural Surface Integral:               33563.47656
         S Rectified Surface Integral:             33563.47656
         S Positive Surface Integral:              33563.47656
         S Negative Surface Integral:                  0.00000
         S Mean Natural Surface Integral:              0.24480 across 137103 (100.00%) vertices
         S Mean Rectified Surface Integral:            0.24480 across 137103 (100.00%) vertices
         S Mean Positive Surface Integral:             0.24480 across 137103 (100.00%) vertices
         S Mean Negative Surface Integral:             0.00000 across 0 (00.00%) vertices
         S AreaNorm Natural Surface Integral:          0.40891 across 82079.445312 (100.00%) mm^2
         S AreaNorm Rectified Surface Integral:        0.40891 across 82079.445312 (100.00%) mm^2
         S AreaNorm Positive Surface Integral:         0.40891 across 82079.445312 (100.00%) mm^2
         S AreaNorm Negative Surface Integral:         0.00000 across 0.000000 (00.00%) mm^2

C <mean> +- <std> (using 'lh.smoothwm'):               0.46655 +- 1.0290 mm^-2
         C Min:                                        0.00091 at vertex 30792   
         C Max:                                       87.39782 at vertex 97834   
         C Curvature Calculation Type:                discrete
         C Mean Vertex Separation (Whole Surface):     0.84389 +- 0.23355 mm
         C Total Surface Area:                     82079.33594 mm^2
         C Total Number of Vertices:                    137103
         C Average Vertex Area (Whole Surface):        0.59867 mm^2
         C Natural Surface Integral:               23951.45312
         C Rectified Surface Integral:             23951.45312
         C Positive Surface Integral:              23951.45312
         C Negative Surface Integral:                  0.00000
         C Mean Natural Surface Integral:              0.17470 across 137103 (100.00%) vertices
         C Mean Rectified Surface Integral:            0.17470 across 137103 (100.00%) vertices
         C Mean Positive Surface Integral:             0.17470 across 137103 (100.00%) vertices
         C Mean Negative Surface Integral:             0.00000 across 0 (00.00%) vertices
         C AreaNorm Natural Surface Integral:          0.29181 across 82079.445312 (100.00%) mm^2
         C AreaNorm Rectified Surface Integral:        0.29181 across 82079.445312 (100.00%) mm^2
         C AreaNorm Positive Surface Integral:         0.29181 across 82079.445312 (100.00%) mm^2
         C AreaNorm Negative Surface Integral:         0.00000 across 0.000000 (00.00%) mm^2

BE <mean> +- <std> (using 'lh.smoothwm'):              2.55301 +- 76.5345 mm^-2
        BE Min:                                        0.00000 at vertex 30792   
        BE Max:                                    15276.75879 at vertex 97834   
        BE Curvature Calculation Type:                discrete
        BE Mean Vertex Separation (Whole Surface):     0.84389 +- 0.23355 mm
        BE Total Surface Area:                     82079.33594 mm^2
        BE Total Number of Vertices:                    137103
        BE Average Vertex Area (Whole Surface):        0.59867 mm^2
        BE Natural Surface Integral:               33586.04297
        BE Rectified Surface Integral:             33586.04297
        BE Positive Surface Integral:              33586.04297
        BE Negative Surface Integral:                  0.00000
        BE Mean Natural Surface Integral:              0.24497 across 137103 (100.00%) vertices
        BE Mean Rectified Surface Integral:            0.24497 across 137103 (100.00%) vertices
        BE Mean Positive Surface Integral:             0.24497 across 137103 (100.00%) vertices
        BE Mean Negative Surface Integral:             0.00000 across 0 (00.00%) vertices
        BE AreaNorm Natural Surface Integral:          0.40919 across 82079.445312 (100.00%) mm^2
        BE AreaNorm Rectified Surface Integral:        0.40919 across 82079.445312 (100.00%) mm^2
        BE AreaNorm Positive Surface Integral:         0.40919 across 82079.445312 (100.00%) mm^2
        BE AreaNorm Negative Surface Integral:         0.00000 across 0.000000 (00.00%) mm^2

FI <mean> +- <std> (using 'lh.smoothwm'):              2.15967 +- 66.7329 mm^-2
        FI Min:                                        0.00000 at vertex 1024    
        FI Max:                                    13533.05566 at vertex 136364  
        FI Curvature Calculation Type:                discrete
        FI Mean Vertex Separation (Whole Surface):     0.84389 +- 0.23355 mm
        FI Total Surface Area:                     82079.33594 mm^2
        FI Total Number of Vertices:                    137103
        FI Average Vertex Area (Whole Surface):        0.59867 mm^2
        FI Natural Surface Integral:               26065.37109
        FI Rectified Surface Integral:             26065.37109
        FI Positive Surface Integral:              26065.37109
        FI Negative Surface Integral:                  0.00000
        FI Mean Natural Surface Integral:              0.19012 across 137103 (100.00%) vertices
        FI Mean Rectified Surface Integral:            0.19012 across 137103 (100.00%) vertices
        FI Mean Positive Surface Integral:             0.19012 across 137103 (100.00%) vertices
        FI Mean Negative Surface Integral:             0.00000 across 0 (00.00%) vertices
        FI AreaNorm Natural Surface Integral:          0.31756 across 82079.445312 (100.00%) mm^2
        FI AreaNorm Rectified Surface Integral:        0.31756 across 82079.445312 (100.00%) mm^2
        FI AreaNorm Positive Surface Integral:         0.31756 across 82079.445312 (100.00%) mm^2
        FI AreaNorm Negative Surface Integral:         0.00000 across 0.000000 (00.00%) mm^2

curv -- calculation type:                                discrete
curv -- Folding Index (FI):                            2074.21631
curv -- Intrinsic Curvature Index - positive (ICIp):    226.08554
curv -- Intrinsic Curvature Index - negative (ICIn):    225.08553
curv -- Intrinsic Curvature Index - natural  (ICIt):      1.00001

Mean across 10 curvatures: 7.2541e-01 +- 1.0220e+00
