# Supplementary material for: Computer assisted diagnosis of Alzheimer’s disease using statistical likelihood-ratio test
Source: PLoS One. 2023 Feb 17;18(2):e0279574. doi: 10.1371/journal.pone.0279574 (PMC9937475; doi:10.1371/journal.pone.0279574)
Supplement: S4 File — (ZIP) [file pone.0279574.s004.zip › HC_Results_MIRIAD/miriad_202_1/stats/lh.w-g.pct.stats]

# Title Segmentation Statistics 
# 
# generating_program mri_segstats
# cvs_version $Id: mri_segstats.c,v 1.121 2016/05/31 17:27:11 greve Exp $
# cmdline mri_segstats --in /home/span/acad/xzheng/freesurfer/subjects/miriad_202_HC_M_01_MR_1/surf/lh.w-g.pct.mgh --annot miriad_202_HC_M_01_MR_1 lh aparc --sum /home/span/acad/xzheng/freesurfer/subjects/miriad_202_HC_M_01_MR_1/stats/lh.w-g.pct.stats --snr 
# sysname  Linux
# hostname ada
# machine  x86_64
# user     xzheng
# anatomy_type surface
# 
# SUBJECTS_DIR /home/span/acad/xzheng/freesurfer/subjects
# subjectname miriad_202_HC_M_01_MR_1
# Annot miriad_202_HC_M_01_MR_1 lh aparc
# ColorTable /tmp/mri_segstats.tmp.miriad_202_HC_M_01_MR_1.lh.23.ctab 
# ColorTableTimeStamp 2020/01/10 23:29:57 
# InVolFile  /home/span/acad/xzheng/freesurfer/subjects/miriad_202_HC_M_01_MR_1/surf/lh.w-g.pct.mgh 
# InVolFileTimeStamp  2020/01/10 23:29:55 
# InVolFrame 0 
# Only reporting non-empty segmentations
# VertexArea_mm2 0.657904 
# TableCol  1 ColHeader Index 
# TableCol  1 FieldName Index 
# TableCol  1 Units     NA 
# TableCol  2 ColHeader SegId 
# TableCol  2 FieldName Segmentation Id
# TableCol  2 Units     NA
# TableCol  3 ColHeader NVertices 
# TableCol  3 FieldName Number of Vertices
# TableCol  3 Units     unitless
# TableCol  4 ColHeader Area_mm2
# TableCol  4 FieldName Area
# TableCol  4 Units     mm^2
# TableCol  5 ColHeader StructName
# TableCol  5 FieldName Structure Name
# TableCol  5 Units     NA
# TableCol  6 ColHeader Mean 
# TableCol  6 FieldName Intensity Mean
# TableCol  6 Units     unknown
# TableCol  7 ColHeader StdDev
# TableCol  7 FieldName Itensity StdDev
# TableCol  7 Units     unknown
# TableCol  8 ColHeader Min
# TableCol  8 FieldName Intensity Min
# TableCol  8 Units     unknown
# TableCol  9 ColHeader Max
# TableCol  9 FieldName Intensity Max
# TableCol  9 Units     unknown
# TableCol 10 ColHeader Range
# TableCol 10 FieldName Intensity Range
# TableCol 10 Units     unknown
# TableCol 11 ColHeader SNR
# TableCol 11 FieldName Intensity SNR
# TableCol 11 Units     none
# NRows 35 
# NTableCols 11 
# ColHeaders  Index SegId NVertices Area_mm2 StructName Mean StdDev Min Max Range SNR  
  1 1000      7526     4907.3  unknown                            0.0169     0.5918     0.0000    27.1670    27.1670     0.0285 
  2 1001      1299      913.4  bankssts                          25.7691     6.5071     3.9680    49.3466    45.3786     3.9602 
  3 1002      1121      752.5  caudalanteriorcingulate           31.9307     8.9313     4.2667    55.5572    51.2906     3.5751 
  4 1003      3541     2328.7  caudalmiddlefrontal               22.7400     6.5816    -2.0378    44.2570    46.2947     3.4551 
  5 1005      2718     1608.9  cuneus                            18.9589     6.5202    -3.6897    43.0334    46.7231     2.9077 
  6 1006       805      562.8  entorhinal                        29.9362     7.8812   -11.1380    51.5664    62.7045     3.7984 
  7 1007      4289     3021.8  fusiform                          28.3398     7.9400   -13.6279    55.7141    69.3420     3.5692 
  8 1008      6558     4299.0  inferiorparietal                  22.8641     6.6071    -4.9366    45.4739    50.4104     3.4605 
  9 1009      4865     3387.3  inferiortemporal                  26.6500     8.3226   -14.6647    56.1375    70.8022     3.2021 
 10 1010      1704     1118.5  isthmuscingulate                  22.1123     7.2479    -6.1075    49.0702    55.1777     3.0508 
 11 1011      7910     4991.1  lateraloccipital                  21.1240     7.0394   -12.6244    49.4192    62.0436     3.0008 
 12 1012      4087     2705.8  lateralorbitofrontal              25.7267     7.4974    -6.1740    56.7131    62.8871     3.4314 
 13 1013      5074     3285.1  lingual                           19.9604     7.7564   -52.5934    49.2593   101.8527     2.5734 
 14 1014      3079     2113.7  medialorbitofrontal               24.7643     9.2939    -8.3722    56.0394    64.4116     2.6646 
 15 1015      4706     3305.7  middletemporal                    28.0138     7.2118    -3.5232    54.0203    57.5435     3.8844 
 16 1016      1005      674.9  parahippocampal                   28.6101     7.3878   -12.1540    46.0480    58.2021     3.8726 
 17 1017      2169     1292.4  paracentral                       18.8307     7.1415    -4.0029    43.6177    47.6205     2.6368 
 18 1018      2591     1741.1  parsopercularis                   23.7805     6.8198     4.4069    46.1449    41.7380     3.4870 
 19 1019      1121      745.3  parsorbitalis                     24.2085     6.8807     4.5083    46.4875    41.9793     3.5183 
 20 1020      1702     1172.3  parstriangularis                  25.2519     6.4849     6.8447    46.3790    39.5343     3.8939 
 21 1021      2426     1668.2  pericalcarine                     16.6038     7.1499   -39.3767    49.9552    89.3319     2.3223 
 22 1022      6347     3968.4  postcentral                       17.8562     6.5854    -5.2901    50.9899    56.2800     2.7115 
 23 1023      1666     1114.7  posteriorcingulate                26.9886     7.9388     0.6290    47.3243    46.6952     3.3996 
 24 1024      7120     4390.1  precentral                        17.2813     6.6918   -10.0602    52.2674    62.3276     2.5824 
 25 1025      5625     3722.8  precuneus                         22.6051     7.1190   -63.7938    44.8958   108.6896     3.1753 
 26 1026      1483      964.7  rostralanteriorcingulate          21.3957    13.4616   -61.3071    45.7340   107.0411     1.5894 
 27 1027      8050     5465.6  rostralmiddlefrontal              24.3370     7.0349    -6.8368    51.5744    58.4112     3.4595 
 28 1028     10360     6771.0  superiorfrontal                   24.0188     7.0614   -11.2326    52.8812    64.1138     3.4014 
 29 1029      8166     5123.2  superiorparietal                  20.9770     6.3328    -5.4329    46.4749    51.9078     3.3125 
 30 1030      6645     4448.1  superiortemporal                  26.0581     7.5083     0.1570    50.7138    50.5568     3.4706 
 31 1031      6274     4227.6  supramarginal                     23.0106     6.8789    -1.1410    46.3815    47.5225     3.3451 
 32 1032       354      231.4  frontalpole                       24.0754     6.7728     4.3552    39.2710    34.9159     3.5547 
 33 1033       648      485.8  temporalpole                      30.5459    10.8549   -21.9138   110.2519   132.1657     2.8140 
 34 1034       759      436.6  transversetemporal                15.8860     5.8588     2.3532    33.1343    30.7811     2.7115 
 35 1035      3310     2254.5  insula                            25.2983     7.8349   -22.4955    52.6642    75.1597     3.2289 
