# Supplementary material for: Computer assisted diagnosis of Alzheimer’s disease using statistical likelihood-ratio test
Source: PLoS One. 2023 Feb 17;18(2):e0279574. doi: 10.1371/journal.pone.0279574 (PMC9937475; doi:10.1371/journal.pone.0279574)
Supplement: S4 File — (ZIP) [file pone.0279574.s004.zip › HC_Results_MIRIAD/miriad_202_1/stats/rh.aparc.a2009s.stats]

# Table of FreeSurfer cortical parcellation anatomical statistics 
# 
# CreationTime 2020/01/10-12:28:02-GMT
# generating_program mris_anatomical_stats
# cvs_version $Id: mris_anatomical_stats.c,v 1.79 2016/03/14 15:15:34 greve Exp $
# mrisurf.c-cvs_version $Id: mrisurf.c,v 1.781.2.6 2016/12/27 16:47:14 zkaufman Exp $
# cmdline mris_anatomical_stats -th3 -mgz -cortex ../label/rh.cortex.label -f ../stats/rh.aparc.a2009s.stats -b -a ../label/rh.aparc.a2009s.annot -c ../label/aparc.annot.a2009s.ctab miriad_202_HC_M_01_MR_1 rh white 
# sysname  Linux
# hostname ada
# machine  x86_64
# user     xzheng
# 
# SUBJECTS_DIR /home/span/acad/xzheng/freesurfer/subjects
# anatomy_type surface
# subjectname miriad_202_HC_M_01_MR_1
# hemi rh
# AnnotationFile ../label/rh.aparc.a2009s.annot
# AnnotationFileTimeStamp 2020/01/10 23:27:25
# Measure Cortex, NumVert, Number of Vertices, 129068, unitless
# Measure Cortex, WhiteSurfArea, White Surface Total Area, 85509.9, mm^2
# Measure Cortex, MeanThickness, Mean Thickness, 2.42826, mm
# Measure BrainSeg, BrainSegVol, Brain Segmentation Volume, 1124728.000000, mm^3
# Measure BrainSegNotVent, BrainSegVolNotVent, Brain Segmentation Volume Without Ventricles, 1099113.000000, mm^3
# Measure BrainSegNotVentSurf, BrainSegVolNotVentSurf, Brain Segmentation Volume Without Ventricles from Surf, 1098624.138067, mm^3
# Measure Cortex, CortexVol Total cortical gray matter volume, 456557.327890, mm^3
# Measure SupraTentorial, SupraTentorialVol, Supratentorial volume, 983798.138067, mm^3
# Measure SupraTentorialNotVent, SupraTentorialVolNotVent, Supratentorial volume, 962999.138067, mm^3
# Measure EstimatedTotalIntraCranialVol, eTIV, Estimated Total Intracranial Volume, 1601192.384975, mm^3
# NTableCols 10
# TableCol  1 ColHeader StructName
# TableCol  1 FieldName Structure Name
# TableCol  1 Units     NA
# TableCol  2 ColHeader NumVert
# TableCol  2 FieldName Number of Vertices
# TableCol  2 Units     unitless
# TableCol  3 ColHeader SurfArea
# TableCol  3 FieldName Surface Area
# TableCol  3 Units     mm^2
# TableCol  4 ColHeader GrayVol
# TableCol  4 FieldName Gray Matter Volume
# TableCol  4 Units     mm^3
# TableCol  5 ColHeader ThickAvg 
# TableCol  5 FieldName Average Thickness
# TableCol  5 Units     mm
# TableCol  6 ColHeader ThickStd
# TableCol  6 FieldName Thickness StdDev
# TableCol  6 Units     mm 
# TableCol  7 ColHeader MeanCurv
# TableCol  7 FieldName Integrated Rectified Mean Curvature
# TableCol  7 Units     mm^-1
# TableCol  8 ColHeader GausCurv 
# TableCol  8 FieldName Integrated Rectified Gaussian Curvature
# TableCol  8 Units     mm^-2
# TableCol  9 ColHeader  FoldInd
# TableCol  9 FieldName  Folding Index 
# TableCol  9 Units      unitless 
# TableCol 10 ColHeader CurvInd
# TableCol 10 FieldName Intrinsic Curvature Index
# TableCol 10 Units     unitless
# ColHeaders StructName NumVert SurfArea GrayVol ThickAvg ThickStd MeanCurv GausCurv FoldInd CurvInd
G&S_frontomargin                          957    658   1876  2.431 0.571     0.142     0.034       14     1.3
G&S_occipital_inf                        1241    755   2161  2.551 0.577     0.132     0.035       20     1.5
G&S_paracentral                          1718    869   2523  2.482 0.609     0.102     0.027       16     2.0
G&S_subcentral                           1452    986   2821  2.518 0.483     0.139     0.037       18     2.1
G&S_transv_frontopol                     1186    797   2542  2.455 0.547     0.149     0.047       24     2.2
G&S_cingul-Ant                           2929   2018   5886  2.812 0.663     0.132     0.029       42     3.5
G&S_cingul-Mid-Ant                       1758   1248   3234  2.502 0.465     0.123     0.022       18     1.5
G&S_cingul-Mid-Post                      1630   1118   2877  2.508 0.638     0.124     0.027       16     1.8
G_cingul-Post-dorsal                      683    419   1654  3.232 0.708     0.168     0.061       14     1.6
G_cingul-Post-ventral                     387    241    869  2.660 0.589     0.138     0.028        6     0.4
G_cuneus                                 2625   1559   3155  1.894 0.462     0.133     0.039       40     4.1
G_front_inf-Opercular                    1459    948   3389  2.693 0.447     0.131     0.030       20     1.8
G_front_inf-Orbital                       419    262    981  2.742 0.432     0.157     0.045        9     0.8
G_front_inf-Triangul                      613    411   1257  2.541 0.382     0.131     0.035        7     0.9
G_front_middle                           4185   2664   8265  2.425 0.521     0.142     0.044       71     7.3
G_front_sup                              6512   4092  13741  2.648 0.582     0.129     0.034       85     9.0
G_Ins_lg&S_cent_ins                       973    650   2137  3.206 0.860     0.130     0.046       14     1.7
G_insular_short                           650    419   1898  3.539 0.583     0.144     0.043       14     1.1
G_occipital_middle                       2439   1548   5083  2.482 0.497     0.140     0.037       39     3.5
G_occipital_sup                          1617    986   2638  2.128 0.561     0.125     0.037       23     2.3
G_oc-temp_lat-fusifor                    2062   1361   5046  2.782 0.484     0.133     0.036       36     2.8
G_oc-temp_med-Lingual                    3410   2154   4795  2.018 0.565     0.145     0.042       51     6.0
G_oc-temp_med-Parahip                    1452    955   4615  3.392 0.875     0.126     0.033       20     1.7
G_orbital                                3180   2051   7352  2.736 0.658     0.142     0.043       56     5.3
G_pariet_inf-Angular                     2666   1700   5504  2.579 0.527     0.134     0.043       43     4.5
G_pariet_inf-Supramar                    3014   2015   6633  2.673 0.499     0.133     0.033       43     3.7
G_parietal_sup                           2647   1662   4530  2.164 0.481     0.126     0.037       40     4.2
G_postcentral                            2289   1278   3186  2.007 0.533     0.108     0.028       23     2.7
G_precentral                             2764   1464   4659  2.449 0.522     0.104     0.034       40     4.1
G_precuneus                              2185   1377   3960  2.311 0.456     0.136     0.038       34     3.4
G_rectus                                  784    536   1825  2.579 0.641     0.138     0.034       16     1.0
G_subcallosal                             522    340   1000  2.855 0.937     0.137     0.036       10     0.7
G_temp_sup-G_T_transv                     453    225    702  2.335 0.400     0.105     0.022        4     0.4
G_temp_sup-Lateral                       2049   1423   5549  2.929 0.607     0.143     0.037       30     3.1
G_temp_sup-Plan_polar                     710    519   2160  3.863 0.750     0.135     0.036        9     0.9
G_temp_sup-Plan_tempo                    1141    724   2071  2.661 0.523     0.118     0.029       11     1.3
G_temporal_inf                           2426   1627   6492  2.857 0.679     0.152     0.053       51     4.9
G_temporal_middle                        2890   1991   8026  3.005 0.601     0.151     0.046       53     5.3
Lat_Fis-ant-Horizont                      241    166    297  2.427 0.526     0.125     0.024        2     0.2
Lat_Fis-ant-Vertical                      214    159    322  2.316 0.458     0.154     0.026        2     0.3
Lat_Fis-post                             1428    968   1916  2.315 0.416     0.117     0.027       10     1.5
Pole_occipital                           3624   2376   5859  2.039 0.749     0.155     0.054       62     8.2
Pole_temporal                            1562   1098   5101  3.354 0.641     0.154     0.052       28     3.7
S_calcarine                              2790   2022   3142  1.771 0.508     0.137     0.035       27     4.5
S_central                                2940   2162   3255  1.741 0.478     0.115     0.022       19     3.1
S_cingul-Marginalis                      1372    942   2006  2.278 0.485     0.109     0.019        8     1.1
S_circular_insula_ant                     715    508   1089  2.569 0.466     0.121     0.024        5     0.7
S_circular_insula_inf                    1260    868   1802  2.445 0.660     0.086     0.017        5     1.2
S_circular_insula_sup                    1399    955   2129  2.688 0.423     0.092     0.021        8     1.2
S_collat_transv_ant                       919    673   1513  2.432 0.411     0.098     0.016        5     0.6
S_collat_transv_post                      386    264    432  2.089 0.361     0.123     0.025        4     0.3
S_front_inf                              1568   1115   2529  2.364 0.481     0.112     0.021       11     1.3
S_front_middle                           2148   1488   3263  2.163 0.444     0.134     0.035       29     3.1
S_front_sup                              2852   1949   4373  2.304 0.497     0.108     0.022       19     2.8
S_interm_prim-Jensen                      698    483    875  2.173 0.356     0.120     0.023        6     0.7
S_intrapariet&P_trans                    3307   2217   4324  2.062 0.417     0.119     0.026       29     3.6
S_oc_middle&Lunatus                      1047    716   1071  1.879 0.425     0.143     0.046       15     2.3
S_oc_sup&transversal                     1540   1053   1998  2.084 0.424     0.114     0.022       12     1.4
S_occipital_ant                           901    631   1136  2.236 0.456     0.149     0.033       11     1.4
S_oc-temp_lat                            1286    922   1926  2.574 0.474     0.112     0.023        7     1.3
S_oc-temp_med&Lingual                    1733   1257   2736  2.516 0.564     0.106     0.018       11     1.2
S_orbital_lateral                         375    288    504  2.101 0.383     0.143     0.027        3     0.4
S_orbital_med-olfact                      711    510    983  2.154 0.483     0.115     0.018        6     0.4
S_orbital-H_Shaped                       1618   1138   2612  2.452 0.581     0.141     0.034       18     2.2
S_parieto_occipital                      2453   1614   3116  2.150 0.389     0.115     0.024       20     2.5
S_pericallosal                           1365    903   1372  2.133 1.012     0.134     0.030       25     1.4
S_postcentral                            2772   1835   2992  1.880 0.417     0.117     0.025       23     2.9
S_precentral-inf-part                    1870   1259   2791  2.566 0.496     0.111     0.021       12     1.7
S_precentral-sup-part                    1278    860   1479  1.997 0.451     0.118     0.025       10     1.4
S_suborbital                              282    198    479  2.829 0.633     0.135     0.019        3     0.2
S_subparietal                            1080    706   1592  2.355 0.553     0.152     0.047       16     2.1
S_temporal_inf                           1178    865   1790  2.606 0.569     0.132     0.023        9     1.3
S_temporal_sup                           5776   4087   9431  2.380 0.486     0.109     0.024       45     5.5
S_temporal_transverse                     303    200    345  2.266 0.458     0.136     0.026        3     0.3
