# Supplementary material for: Computer assisted diagnosis of Alzheimer’s disease using statistical likelihood-ratio test
Source: PLoS One. 2023 Feb 17;18(2):e0279574. doi: 10.1371/journal.pone.0279574 (PMC9937475; doi:10.1371/journal.pone.0279574)
Supplement: S4 File — (ZIP) [file pone.0279574.s004.zip › HC_Results_MIRIAD/miriad_202_1/stats/rh.aparc.DKTatlas.stats]

# Table of FreeSurfer cortical parcellation anatomical statistics 
# 
# CreationTime 2020/01/10-12:29:30-GMT
# generating_program mris_anatomical_stats
# cvs_version $Id: mris_anatomical_stats.c,v 1.79 2016/03/14 15:15:34 greve Exp $
# mrisurf.c-cvs_version $Id: mrisurf.c,v 1.781.2.6 2016/12/27 16:47:14 zkaufman Exp $
# cmdline mris_anatomical_stats -th3 -mgz -cortex ../label/rh.cortex.label -f ../stats/rh.aparc.DKTatlas.stats -b -a ../label/rh.aparc.DKTatlas.annot -c ../label/aparc.annot.DKTatlas.ctab miriad_202_HC_M_01_MR_1 rh white 
# sysname  Linux
# hostname ada
# machine  x86_64
# user     xzheng
# 
# SUBJECTS_DIR /home/span/acad/xzheng/freesurfer/subjects
# anatomy_type surface
# subjectname miriad_202_HC_M_01_MR_1
# hemi rh
# AnnotationFile ../label/rh.aparc.DKTatlas.annot
# AnnotationFileTimeStamp 2020/01/10 23:28:55
# Measure Cortex, NumVert, Number of Vertices, 129068, unitless
# Measure Cortex, WhiteSurfArea, White Surface Total Area, 85509.9, mm^2
# Measure Cortex, MeanThickness, Mean Thickness, 2.42826, mm
# Measure BrainSeg, BrainSegVol, Brain Segmentation Volume, 1124728.000000, mm^3
# Measure BrainSegNotVent, BrainSegVolNotVent, Brain Segmentation Volume Without Ventricles, 1099113.000000, mm^3
# Measure BrainSegNotVentSurf, BrainSegVolNotVentSurf, Brain Segmentation Volume Without Ventricles from Surf, 1098624.138067, mm^3
# Measure Cortex, CortexVol Total cortical gray matter volume, 456557.327890, mm^3
# Measure SupraTentorial, SupraTentorialVol, Supratentorial volume, 983798.138067, mm^3
# Measure SupraTentorialNotVent, SupraTentorialVolNotVent, Supratentorial volume, 962999.138067, mm^3
# Measure EstimatedTotalIntraCranialVol, eTIV, Estimated Total Intracranial Volume, 1601192.384975, mm^3
# NTableCols 10
# TableCol  1 ColHeader StructName
# TableCol  1 FieldName Structure Name
# TableCol  1 Units     NA
# TableCol  2 ColHeader NumVert
# TableCol  2 FieldName Number of Vertices
# TableCol  2 Units     unitless
# TableCol  3 ColHeader SurfArea
# TableCol  3 FieldName Surface Area
# TableCol  3 Units     mm^2
# TableCol  4 ColHeader GrayVol
# TableCol  4 FieldName Gray Matter Volume
# TableCol  4 Units     mm^3
# TableCol  5 ColHeader ThickAvg 
# TableCol  5 FieldName Average Thickness
# TableCol  5 Units     mm
# TableCol  6 ColHeader ThickStd
# TableCol  6 FieldName Thickness StdDev
# TableCol  6 Units     mm 
# TableCol  7 ColHeader MeanCurv
# TableCol  7 FieldName Integrated Rectified Mean Curvature
# TableCol  7 Units     mm^-1
# TableCol  8 ColHeader GausCurv 
# TableCol  8 FieldName Integrated Rectified Gaussian Curvature
# TableCol  8 Units     mm^-2
# TableCol  9 ColHeader  FoldInd
# TableCol  9 FieldName  Folding Index 
# TableCol  9 Units      unitless 
# TableCol 10 ColHeader CurvInd
# TableCol 10 FieldName Intrinsic Curvature Index
# TableCol 10 Units     unitless
# ColHeaders StructName NumVert SurfArea GrayVol ThickAvg ThickStd MeanCurv GausCurv FoldInd CurvInd
caudalanteriorcingulate                  1092    752   1938  2.558 0.703     0.143     0.020       22     0.9
caudalmiddlefrontal                      3969   2535   6668  2.409 0.537     0.115     0.032       39     4.9
cuneus                                   3461   2047   4369  2.001 0.447     0.128     0.039       50     5.8
entorhinal                                640    443   2249  3.602 0.897     0.123     0.024        6     0.6
fusiform                                 3855   2702   8297  2.696 0.552     0.124     0.030       51     4.5
inferiorparietal                         7610   5050  13335  2.386 0.492     0.121     0.031       91     9.3
inferiortemporal                         4990   3425  11195  2.783 0.644     0.136     0.040       74     7.8
isthmuscingulate                         1586   1050   2526  2.290 0.803     0.142     0.039       23     2.3
lateraloccipital                         8101   5272  13680  2.249 0.658     0.142     0.041      119    13.8
lateralorbitofrontal                     4937   3293   9191  2.535 0.648     0.137     0.040       73     7.5
lingual                                  5082   3360   6873  1.983 0.576     0.141     0.038       66     8.3
medialorbitofrontal                      2188   1500   4487  2.609 0.708     0.139     0.034       39     2.8
middletemporal                           5930   4177  13217  2.774 0.625     0.137     0.038       85     9.8
parahippocampal                          1027    679   2309  2.902 0.659     0.111     0.024       11     0.8
paracentral                              2852   1676   4090  2.386 0.530     0.109     0.025       23     3.2
parsopercularis                          2199   1491   4224  2.572 0.468     0.114     0.025       20     2.3
parsorbitalis                            1123    739   2500  2.746 0.480     0.136     0.032       16     1.5
parstriangularis                         1581   1087   2638  2.410 0.472     0.133     0.032       18     2.1
pericalcarine                            2478   1767   2666  1.647 0.410     0.143     0.039       28     4.2
postcentral                              6881   4356   9415  1.990 0.600     0.110     0.026       62     7.4
posteriorcingulate                       1988   1360   3966  2.732 0.796     0.143     0.037       29     3.1
precentral                               7287   4585  11174  2.336 0.562     0.116     0.029       78     9.2
precuneus                                5521   3598   8338  2.219 0.466     0.130     0.034       70     7.5
rostralanteriorcingulate                 1224    782   2643  3.217 0.773     0.132     0.032       23     1.3
rostralmiddlefrontal                     5458   3761  10071  2.358 0.514     0.145     0.038       86     8.5
superiorfrontal                         12909   8585  24721  2.527 0.580     0.125     0.030      147    16.1
superiorparietal                         6344   4119   9204  2.042 0.455     0.123     0.031       75     8.4
superiortemporal                         7361   5067  16341  2.833 0.761     0.127     0.031       83     9.1
supramarginal                            5828   3903  10256  2.426 0.497     0.127     0.030       69     6.7
transversetemporal                        555    288    761  2.178 0.351     0.095     0.022        4     0.4
insula                                   3011   2059   6328  3.115 0.683     0.120     0.034       34     4.2
