# Supplementary material for: Computer assisted diagnosis of Alzheimer’s disease using statistical likelihood-ratio test
Source: PLoS One. 2023 Feb 17;18(2):e0279574. doi: 10.1371/journal.pone.0279574 (PMC9937475; doi:10.1371/journal.pone.0279574)
Supplement: S4 File — (ZIP) [file pone.0279574.s004.zip › HC_Results_MIRIAD/miriad_202_1/stats/rh.aparc.pial.stats]

# Table of FreeSurfer cortical parcellation anatomical statistics 
# 
# CreationTime 2020/01/10-12:26:21-GMT
# generating_program mris_anatomical_stats
# cvs_version $Id: mris_anatomical_stats.c,v 1.79 2016/03/14 15:15:34 greve Exp $
# mrisurf.c-cvs_version $Id: mrisurf.c,v 1.781.2.6 2016/12/27 16:47:14 zkaufman Exp $
# cmdline mris_anatomical_stats -th3 -mgz -cortex ../label/rh.cortex.label -f ../stats/rh.aparc.pial.stats -b -a ../label/rh.aparc.annot -c ../label/aparc.annot.ctab miriad_202_HC_M_01_MR_1 rh pial 
# sysname  Linux
# hostname ada
# machine  x86_64
# user     xzheng
# 
# SUBJECTS_DIR /home/span/acad/xzheng/freesurfer/subjects
# anatomy_type surface
# subjectname miriad_202_HC_M_01_MR_1
# hemi rh
# AnnotationFile ../label/rh.aparc.annot
# AnnotationFileTimeStamp 2020/01/10 22:55:23
# Measure Cortex, NumVert, Number of Vertices, 129046, unitless
# Measure Cortex, PialSurfArea, Pial Surface Total Area, 100405, mm^2
# Measure Cortex, MeanThickness, Mean Thickness, 2.42846, mm
# Measure BrainSeg, BrainSegVol, Brain Segmentation Volume, 1124728.000000, mm^3
# Measure BrainSegNotVent, BrainSegVolNotVent, Brain Segmentation Volume Without Ventricles, 1099113.000000, mm^3
# Measure BrainSegNotVentSurf, BrainSegVolNotVentSurf, Brain Segmentation Volume Without Ventricles from Surf, 1098624.138067, mm^3
# Measure Cortex, CortexVol Total cortical gray matter volume, 456557.327890, mm^3
# Measure SupraTentorial, SupraTentorialVol, Supratentorial volume, 983798.138067, mm^3
# Measure SupraTentorialNotVent, SupraTentorialVolNotVent, Supratentorial volume, 962999.138067, mm^3
# Measure EstimatedTotalIntraCranialVol, eTIV, Estimated Total Intracranial Volume, 1601192.384975, mm^3
# NTableCols 10
# TableCol  1 ColHeader StructName
# TableCol  1 FieldName Structure Name
# TableCol  1 Units     NA
# TableCol  2 ColHeader NumVert
# TableCol  2 FieldName Number of Vertices
# TableCol  2 Units     unitless
# TableCol  3 ColHeader SurfArea
# TableCol  3 FieldName Surface Area
# TableCol  3 Units     mm^2
# TableCol  4 ColHeader GrayVol
# TableCol  4 FieldName Gray Matter Volume
# TableCol  4 Units     mm^3
# TableCol  5 ColHeader ThickAvg 
# TableCol  5 FieldName Average Thickness
# TableCol  5 Units     mm
# TableCol  6 ColHeader ThickStd
# TableCol  6 FieldName Thickness StdDev
# TableCol  6 Units     mm 
# TableCol  7 ColHeader MeanCurv
# TableCol  7 FieldName Integrated Rectified Mean Curvature
# TableCol  7 Units     mm^-1
# TableCol  8 ColHeader GausCurv 
# TableCol  8 FieldName Integrated Rectified Gaussian Curvature
# TableCol  8 Units     mm^-2
# TableCol  9 ColHeader  FoldInd
# TableCol  9 FieldName  Folding Index 
# TableCol  9 Units      unitless 
# TableCol 10 ColHeader CurvInd
# TableCol 10 FieldName Intrinsic Curvature Index
# TableCol 10 Units     unitless
# ColHeaders StructName NumVert SurfArea GrayVol ThickAvg ThickStd MeanCurv GausCurv FoldInd CurvInd
bankssts                                 1362    868   2334  2.569 0.408     0.127     0.035       20     2.0
caudalanteriorcingulate                   840    593   1361  2.534 0.752     0.134     0.024       35     0.8
caudalmiddlefrontal                      3796   2810   6434  2.417 0.533     0.113     0.021       48     3.6
cuneus                                   2891   1974   3566  2.001 0.441     0.113     0.034       67     4.7
entorhinal                                650    697   2184  3.546 0.872     0.147     0.034       10     0.8
fusiform                                 4304   3757   9374  2.712 0.569     0.142     0.032       54     6.0
inferiorparietal                         7466   5847  13172  2.379 0.496     0.123     0.026       82     8.2
inferiortemporal                         4489   3919  10006  2.780 0.629     0.145     0.036       55     7.3
isthmuscingulate                         1602   1189   2592  2.314 0.807     0.125     0.033       18     2.1
lateraloccipital                         8050   6530  13673  2.282 0.650     0.141     0.034      118    11.9
lateralorbitofrontal                     4371   3156   7707  2.513 0.598     0.130     0.035       76     7.2
lingual                                  5213   3850   7007  1.966 0.583     0.131     0.033       74     7.6
medialorbitofrontal                      3040   2520   5954  2.552 0.702     0.143     0.028       49     3.8
middletemporal                           4886   4540  11438  2.825 0.644     0.154     0.032       60     7.3
parahippocampal                           955    813   2142  2.871 0.675     0.135     0.029       12     1.1
paracentral                              2710   1700   3907  2.408 0.520     0.100     0.021       30     2.2
parsopercularis                          1963   1538   3805  2.622 0.461     0.127     0.026       17     2.3
parsorbitalis                            1256   1288   2949  2.744 0.540     0.163     0.031       13     1.7
parstriangularis                         1683   1220   2888  2.440 0.451     0.129     0.033       24     2.3
pericalcarine                            2530   1623   2714  1.645 0.406     0.121     0.030       33     3.2
postcentral                              6323   4728   8504  1.967 0.581     0.115     0.020       51     5.4
posteriorcingulate                       1881   1409   3736  2.737 0.800     0.136     0.032       37     2.4
precentral                               7457   5093  11363  2.324 0.569     0.101     0.021       80     6.9
precuneus                                5332   3630   8015  2.231 0.450     0.118     0.026       62     5.4
rostralanteriorcingulate                  830    590   1882  3.451 0.609     0.114     0.029       13     0.8
rostralmiddlefrontal                     7677   6444  13987  2.343 0.535     0.148     0.031      101    10.5
superiorfrontal                         10571   8720  20664  2.583 0.577     0.135     0.027      122    12.1
superiorparietal                         7845   5844  11216  2.034 0.460     0.128     0.023       88     7.6
superiortemporal                         5723   4848  12148  2.702 0.670     0.136     0.026       59     6.3
supramarginal                            6163   4794  11097  2.438 0.509     0.127     0.028       70     6.9
frontalpole                               478    580   1288  2.830 0.478     0.202     0.033        6     0.7
temporalpole                              667    761   2487  4.034 0.502     0.150     0.028        8     0.9
transversetemporal                        578    411    788  2.186 0.340     0.087     0.012        2     0.2
insula                                   3562   2199   7278  3.114 0.769     0.123     0.031       53     4.6
