# Supplementary material for: Computer assisted diagnosis of Alzheimer’s disease using statistical likelihood-ratio test
Source: PLoS One. 2023 Feb 17;18(2):e0279574. doi: 10.1371/journal.pone.0279574 (PMC9937475; doi:10.1371/journal.pone.0279574)
Supplement: S4 File — (ZIP) [file pone.0279574.s004.zip › HC_Results_MIRIAD/miriad_202_1/stats/rh.aparc.stats]

# Table of FreeSurfer cortical parcellation anatomical statistics 
# 
# CreationTime 2020/01/10-12:25:53-GMT
# generating_program mris_anatomical_stats
# cvs_version $Id: mris_anatomical_stats.c,v 1.79 2016/03/14 15:15:34 greve Exp $
# mrisurf.c-cvs_version $Id: mrisurf.c,v 1.781.2.6 2016/12/27 16:47:14 zkaufman Exp $
# cmdline mris_anatomical_stats -th3 -mgz -cortex ../label/rh.cortex.label -f ../stats/rh.aparc.stats -b -a ../label/rh.aparc.annot -c ../label/aparc.annot.ctab miriad_202_HC_M_01_MR_1 rh white 
# sysname  Linux
# hostname ada
# machine  x86_64
# user     xzheng
# 
# SUBJECTS_DIR /home/span/acad/xzheng/freesurfer/subjects
# anatomy_type surface
# subjectname miriad_202_HC_M_01_MR_1
# hemi rh
# AnnotationFile ../label/rh.aparc.annot
# AnnotationFileTimeStamp 2020/01/10 22:55:23
# Measure Cortex, NumVert, Number of Vertices, 129046, unitless
# Measure Cortex, WhiteSurfArea, White Surface Total Area, 85492.8, mm^2
# Measure Cortex, MeanThickness, Mean Thickness, 2.42846, mm
# Measure BrainSeg, BrainSegVol, Brain Segmentation Volume, 1124728.000000, mm^3
# Measure BrainSegNotVent, BrainSegVolNotVent, Brain Segmentation Volume Without Ventricles, 1099113.000000, mm^3
# Measure BrainSegNotVentSurf, BrainSegVolNotVentSurf, Brain Segmentation Volume Without Ventricles from Surf, 1098624.138067, mm^3
# Measure Cortex, CortexVol Total cortical gray matter volume, 456557.327890, mm^3
# Measure SupraTentorial, SupraTentorialVol, Supratentorial volume, 983798.138067, mm^3
# Measure SupraTentorialNotVent, SupraTentorialVolNotVent, Supratentorial volume, 962999.138067, mm^3
# Measure EstimatedTotalIntraCranialVol, eTIV, Estimated Total Intracranial Volume, 1601192.384975, mm^3
# NTableCols 10
# TableCol  1 ColHeader StructName
# TableCol  1 FieldName Structure Name
# TableCol  1 Units     NA
# TableCol  2 ColHeader NumVert
# TableCol  2 FieldName Number of Vertices
# TableCol  2 Units     unitless
# TableCol  3 ColHeader SurfArea
# TableCol  3 FieldName Surface Area
# TableCol  3 Units     mm^2
# TableCol  4 ColHeader GrayVol
# TableCol  4 FieldName Gray Matter Volume
# TableCol  4 Units     mm^3
# TableCol  5 ColHeader ThickAvg 
# TableCol  5 FieldName Average Thickness
# TableCol  5 Units     mm
# TableCol  6 ColHeader ThickStd
# TableCol  6 FieldName Thickness StdDev
# TableCol  6 Units     mm 
# TableCol  7 ColHeader MeanCurv
# TableCol  7 FieldName Integrated Rectified Mean Curvature
# TableCol  7 Units     mm^-1
# TableCol  8 ColHeader GausCurv 
# TableCol  8 FieldName Integrated Rectified Gaussian Curvature
# TableCol  8 Units     mm^-2
# TableCol  9 ColHeader  FoldInd
# TableCol  9 FieldName  Folding Index 
# TableCol  9 Units      unitless 
# TableCol 10 ColHeader CurvInd
# TableCol 10 FieldName Intrinsic Curvature Index
# TableCol 10 Units     unitless
# ColHeaders StructName NumVert SurfArea GrayVol ThickAvg ThickStd MeanCurv GausCurv FoldInd CurvInd
bankssts                                 1362    979   2334  2.569 0.408     0.136     0.033       14     1.7
caudalanteriorcingulate                   840    575   1361  2.534 0.752     0.136     0.017       16     0.5
caudalmiddlefrontal                      3796   2412   6434  2.417 0.533     0.115     0.031       38     4.8
cuneus                                   2891   1690   3566  2.001 0.441     0.131     0.041       42     5.2
entorhinal                                650    455   2184  3.546 0.872     0.121     0.021        6     0.5
fusiform                                 4304   3006   9374  2.712 0.569     0.129     0.032       59     5.4
inferiorparietal                         7466   4984  13172  2.379 0.496     0.120     0.031       88     9.0
inferiortemporal                         4489   3086  10006  2.780 0.629     0.134     0.039       64     6.9
isthmuscingulate                         1602   1057   2592  2.314 0.807     0.142     0.040       24     2.3
lateraloccipital                         8050   5267  13673  2.282 0.650     0.143     0.042      120    13.8
lateralorbitofrontal                     4371   2913   7707  2.513 0.598     0.134     0.037       58     6.2
lingual                                  5213   3452   7007  1.966 0.583     0.142     0.039       68     8.8
medialorbitofrontal                      3040   2111   5954  2.552 0.702     0.140     0.032       53     3.7
middletemporal                           4886   3416  11438  2.825 0.644     0.139     0.040       75     8.5
parahippocampal                           955    630   2142  2.871 0.675     0.106     0.023        9     0.7
paracentral                              2710   1596   3907  2.408 0.520     0.111     0.025       22     3.1
parsopercularis                          1963   1313   3805  2.622 0.461     0.115     0.025       18     2.1
parsorbitalis                            1256    831   2949  2.744 0.540     0.147     0.036       21     1.8
parstriangularis                         1683   1156   2888  2.440 0.451     0.131     0.031       19     2.1
pericalcarine                            2530   1793   2714  1.645 0.406     0.142     0.039       29     4.1
postcentral                              6323   3994   8504  1.967 0.581     0.109     0.026       55     6.8
posteriorcingulate                       1881   1280   3736  2.737 0.800     0.142     0.036       29     2.9
precentral                               7457   4683  11363  2.324 0.569     0.115     0.029       79     9.4
precuneus                                5332   3482   8015  2.231 0.450     0.129     0.033       65     7.1
rostralanteriorcingulate                  830    520   1882  3.451 0.609     0.130     0.031       16     0.8
rostralmiddlefrontal                     7677   5298  13987  2.343 0.535     0.141     0.037      115    11.5
superiorfrontal                         10571   6980  20664  2.583 0.577     0.122     0.030      114    12.8
superiorparietal                         7845   5047  11216  2.034 0.460     0.122     0.031       93    10.1
superiortemporal                         5723   3906  12148  2.702 0.670     0.122     0.028       60     6.4
supramarginal                            6163   4133  11097  2.438 0.509     0.129     0.031       76     7.4
frontalpole                               478    322   1288  2.830 0.478     0.170     0.052       11     1.0
temporalpole                              667    483   2487  4.034 0.502     0.148     0.036       10     0.9
transversetemporal                        578    299    788  2.186 0.340     0.094     0.022        4     0.4
insula                                   3562   2420   7278  3.114 0.769     0.119     0.037       41     5.2
