# Supplementary material for: Computer assisted diagnosis of Alzheimer’s disease using statistical likelihood-ratio test
Source: PLoS One. 2023 Feb 17;18(2):e0279574. doi: 10.1371/journal.pone.0279574 (PMC9937475; doi:10.1371/journal.pone.0279574)
Supplement: S4 File — (ZIP) [file pone.0279574.s004.zip › HC_Results_MIRIAD/miriad_202_1/stats/rh.BA_exvivo.stats]

# Table of FreeSurfer cortical parcellation anatomical statistics 
# 
# CreationTime 2020/01/10-13:03:16-GMT
# generating_program mris_anatomical_stats
# cvs_version $Id: mris_anatomical_stats.c,v 1.79 2016/03/14 15:15:34 greve Exp $
# mrisurf.c-cvs_version $Id: mrisurf.c,v 1.781.2.6 2016/12/27 16:47:14 zkaufman Exp $
# cmdline mris_anatomical_stats -th3 -mgz -f ../stats/rh.BA_exvivo.stats -b -a ./rh.BA_exvivo.annot -c ./BA_exvivo.ctab miriad_202_HC_M_01_MR_1 rh white 
# sysname  Linux
# hostname ada
# machine  x86_64
# user     xzheng
# 
# SUBJECTS_DIR /home/span/acad/xzheng/freesurfer/subjects
# anatomy_type surface
# subjectname miriad_202_HC_M_01_MR_1
# hemi rh
# AnnotationFile ./rh.BA_exvivo.annot
# AnnotationFileTimeStamp 2020/01/11 00:03:09
# Measure Cortex, NumVert, Number of Vertices, 136890, unitless
# Measure Cortex, WhiteSurfArea, White Surface Total Area, 90583, mm^2
# Measure BrainSeg, BrainSegVol, Brain Segmentation Volume, 1124728.000000, mm^3
# Measure BrainSegNotVent, BrainSegVolNotVent, Brain Segmentation Volume Without Ventricles, 1099113.000000, mm^3
# Measure BrainSegNotVentSurf, BrainSegVolNotVentSurf, Brain Segmentation Volume Without Ventricles from Surf, 1098624.138067, mm^3
# Measure Cortex, CortexVol Total cortical gray matter volume, 456557.327890, mm^3
# Measure SupraTentorial, SupraTentorialVol, Supratentorial volume, 983798.138067, mm^3
# Measure SupraTentorialNotVent, SupraTentorialVolNotVent, Supratentorial volume, 962999.138067, mm^3
# Measure EstimatedTotalIntraCranialVol, eTIV, Estimated Total Intracranial Volume, 1601192.384975, mm^3
# NTableCols 10
# TableCol  1 ColHeader StructName
# TableCol  1 FieldName Structure Name
# TableCol  1 Units     NA
# TableCol  2 ColHeader NumVert
# TableCol  2 FieldName Number of Vertices
# TableCol  2 Units     unitless
# TableCol  3 ColHeader SurfArea
# TableCol  3 FieldName Surface Area
# TableCol  3 Units     mm^2
# TableCol  4 ColHeader GrayVol
# TableCol  4 FieldName Gray Matter Volume
# TableCol  4 Units     mm^3
# TableCol  5 ColHeader ThickAvg 
# TableCol  5 FieldName Average Thickness
# TableCol  5 Units     mm
# TableCol  6 ColHeader ThickStd
# TableCol  6 FieldName Thickness StdDev
# TableCol  6 Units     mm 
# TableCol  7 ColHeader MeanCurv
# TableCol  7 FieldName Integrated Rectified Mean Curvature
# TableCol  7 Units     mm^-1
# TableCol  8 ColHeader GausCurv 
# TableCol  8 FieldName Integrated Rectified Gaussian Curvature
# TableCol  8 Units     mm^-2
# TableCol  9 ColHeader  FoldInd
# TableCol  9 FieldName  Folding Index 
# TableCol  9 Units      unitless 
# TableCol 10 ColHeader CurvInd
# TableCol 10 FieldName Intrinsic Curvature Index
# TableCol 10 Units     unitless
# ColHeaders StructName NumVert SurfArea GrayVol ThickAvg ThickStd MeanCurv GausCurv FoldInd CurvInd
BA1_exvivo                               1058    496   1621  2.334 0.439     0.100     0.027       10     1.1
BA2_exvivo                               3214   2111   3819  1.901 0.463     0.109     0.024       25     3.2
BA3a_exvivo                              1144    825   1113  1.643 0.401     0.136     0.028       10     1.5
BA3b_exvivo                              1963   1307   2394  1.677 0.467     0.114     0.025       19     2.3
BA4a_exvivo                              1627    886   2526  2.541 0.574     0.104     0.029       12     2.1
BA4p_exvivo                              1144    822   1668  2.163 0.500     0.108     0.023        6     1.2
BA6_exvivo                               8090   4907  13324  2.407 0.556     0.108     0.029       86     9.6
BA44_exvivo                              3666   2495   6609  2.610 0.464     0.118     0.024       32     3.5
BA45_exvivo                              3265   2231   6478  2.531 0.516     0.139     0.034       44     4.6
V1_exvivo                                4333   2960   5543  1.777 0.564     0.143     0.046       60     8.4
V2_exvivo                                9100   5813  12749  2.032 0.597     0.144     0.042      131    16.1
MT_exvivo                                2220   1539   3538  2.299 0.500     0.143     0.032       30     3.0
perirhinal_exvivo                         642    455   2148  3.548 0.768     0.125     0.023        6     0.6
entorhinal_exvivo                         434    285   1300  3.149 0.676     0.138     0.043        9     0.7
