# Supplementary material for: Computer assisted diagnosis of Alzheimer’s disease using statistical likelihood-ratio test
Source: PLoS One. 2023 Feb 17;18(2):e0279574. doi: 10.1371/journal.pone.0279574 (PMC9937475; doi:10.1371/journal.pone.0279574)
Supplement: S4 File — (ZIP) [file pone.0279574.s004.zip › HC_Results_MIRIAD/miriad_202_1/stats/rh.curv.stats]

Raw <mean> +- <std> (using 'rh.curv'):                -0.03946 +- 0.1869 
       Raw Min:                                       -2.38156 at vertex 39175   
       Raw Max:                                        0.88968 at vertex 40304   
       Raw Curvature Calculation Type:                discrete
       Raw Mean Vertex Separation (Whole Surface):     0.84365 +- 0.23655 mm
       Raw Total Surface Area:                     82064.92188 mm^2
       Raw Total Number of Vertices:                    136890
       Raw Average Vertex Area (Whole Surface):        0.59950 mm^2
       Raw Natural Surface Integral:               -1522.95911
       Raw Rectified Surface Integral:             10798.85449
       Raw Positive Surface Integral:               4637.94775
       Raw Negative Surface Integral:               6160.90674
       Raw Mean Natural Surface Integral:             -0.01113 across 136890 (100.00%) vertices
       Raw Mean Rectified Surface Integral:            0.07889 across 136890 (100.00%) vertices
       Raw Mean Positive Surface Integral:             0.07175 across 64640 (47.22%) vertices
       Raw Mean Negative Surface Integral:             0.08527 across 72250 (52.78%) vertices
       Raw AreaNorm Natural Surface Integral:         -0.01856 across 82064.835938 (100.00%) mm^2
       Raw AreaNorm Rectified Surface Integral:        0.13159 across 82064.835938 (100.00%) mm^2
       Raw AreaNorm Positive Surface Integral:         0.11079 across 41863.957031 (51.01%) mm^2
       Raw AreaNorm Negative Surface Integral:         0.15325 across 40200.839844 (48.99%) mm^2

Raw <mean> +- <std> (using 'rh.sulc'):                -0.00000 +- 5.6350 
       Raw Min:                                      -15.16661 at vertex 119373  
       Raw Max:                                       16.56657 at vertex 59457   
       Raw Curvature Calculation Type:                discrete
       Raw Mean Vertex Separation (Whole Surface):     0.84365 +- 0.23655 mm
       Raw Total Surface Area:                     82064.92188 mm^2
       Raw Total Number of Vertices:                    136890
       Raw Average Vertex Area (Whole Surface):        0.59950 mm^2
       Raw Natural Surface Integral:               30480.43555
       Raw Rectified Surface Integral:            376073.71875
       Raw Positive Surface Integral:             203277.07812
       Raw Negative Surface Integral:             172796.64062
       Raw Mean Natural Surface Integral:              0.22266 across 136890 (100.00%) vertices
       Raw Mean Rectified Surface Integral:            2.74727 across 136890 (100.00%) vertices
       Raw Mean Positive Surface Integral:             3.19864 across 63551 (46.42%) vertices
       Raw Mean Negative Surface Integral:             2.35614 across 73339 (53.58%) vertices
       Raw AreaNorm Natural Surface Integral:          0.37142 across 82064.835938 (100.00%) mm^2
       Raw AreaNorm Rectified Surface Integral:        4.58264 across 82064.835938 (100.00%) mm^2
       Raw AreaNorm Positive Surface Integral:         5.05012 across 40251.964844 (49.05%) mm^2
       Raw AreaNorm Negative Surface Integral:         4.13263 across 41812.765625 (50.95%) mm^2

K <mean> +- <std> (using 'rh.smoothwm'):               0.28120 +- 14.7622 mm^-2
         K Min:                                      -93.81576 at vertex 45810   
         K Max:                                     4530.00244 at vertex 15092   
         K Curvature Calculation Type:                discrete
         K Mean Vertex Separation (Whole Surface):     0.84365 +- 0.23655 mm
         K Total Surface Area:                     82064.92188 mm^2
         K Total Number of Vertices:                    136890
         K Average Vertex Area (Whole Surface):        0.59950 mm^2
         K Natural Surface Integral:                  12.56618
         K Rectified Surface Integral:              6045.56982
         K Positive Surface Integral:               3029.06812
         K Negative Surface Integral:               3016.50195
         K Mean Natural Surface Integral:              0.00009 across 136890 (100.00%) vertices
         K Mean Rectified Surface Integral:            0.04416 across 136890 (100.00%) vertices
         K Mean Positive Surface Integral:             0.05024 across 60289 (44.04%) vertices
         K Mean Negative Surface Integral:             0.03938 across 76601 (55.96%) vertices
         K AreaNorm Natural Surface Integral:          0.00015 across 82064.835938 (100.00%) mm^2
         K AreaNorm Rectified Surface Integral:        0.07367 across 82064.835938 (100.00%) mm^2
         K AreaNorm Positive Surface Integral:         0.11136 across 27201.138672 (33.15%) mm^2
         K AreaNorm Negative Surface Integral:         0.05498 across 54863.500000 (66.85%) mm^2

H <mean> +- <std> (using 'rh.smoothwm'):              -0.07556 +- 0.9561 mm^-1
         H Min:                                      -48.53650 at vertex 39175   
         H Max:                                      101.87003 at vertex 15092   
         H Curvature Calculation Type:                discrete
         H Mean Vertex Separation (Whole Surface):     0.84365 +- 0.23655 mm
         H Total Surface Area:                     82064.92188 mm^2
         H Total Number of Vertices:                    136890
         H Average Vertex Area (Whole Surface):        0.59950 mm^2
         H Natural Surface Integral:               -1474.56873
         H Rectified Surface Integral:             14502.70215
         H Positive Surface Integral:               6514.06689
         H Negative Surface Integral:               7988.63574
         H Mean Natural Surface Integral:             -0.01077 across 136890 (100.00%) vertices
         H Mean Rectified Surface Integral:            0.10594 across 136890 (100.00%) vertices
         H Mean Positive Surface Integral:             0.09402 across 69281 (50.61%) vertices
         H Mean Negative Surface Integral:             0.11816 across 67609 (49.39%) vertices
         H AreaNorm Natural Surface Integral:         -0.01797 across 82064.835938 (100.00%) mm^2
         H AreaNorm Rectified Surface Integral:        0.17672 across 82064.835938 (100.00%) mm^2
         H AreaNorm Positive Surface Integral:         0.14585 across 44663.343750 (54.42%) mm^2
         H AreaNorm Negative Surface Integral:         0.21359 across 37401.480469 (45.58%) mm^2

k1 <mean> +- <std> (using 'rh.smoothwm'):             -0.15581 +- 1.7355 mm^-1
        k1 Min:                                      -85.16834 at vertex 39175   
        k1 Max:                                      178.33899 at vertex 15092   
        k1 Curvature Calculation Type:                discrete
        k1 Mean Vertex Separation (Whole Surface):     0.84365 +- 0.23655 mm
        k1 Total Surface Area:                     82064.92188 mm^2
        k1 Total Number of Vertices:                    136890
        k1 Average Vertex Area (Whole Surface):        0.59950 mm^2
        k1 Natural Surface Integral:               -3946.24438
        k1 Rectified Surface Integral:             32795.30469
        k1 Positive Surface Integral:              14424.53027
        k1 Negative Surface Integral:              18370.77539
        k1 Mean Natural Surface Integral:             -0.02883 across 136890 (100.00%) vertices
        k1 Mean Rectified Surface Integral:            0.23957 across 136890 (100.00%) vertices
        k1 Mean Positive Surface Integral:             0.20820 across 69281 (50.61%) vertices
        k1 Mean Negative Surface Integral:             0.27172 across 67609 (49.39%) vertices
        k1 AreaNorm Natural Surface Integral:         -0.04809 across 82064.835938 (100.00%) mm^2
        k1 AreaNorm Rectified Surface Integral:        0.39963 across 82064.835938 (100.00%) mm^2
        k1 AreaNorm Positive Surface Integral:         0.32296 across 44663.343750 (54.42%) mm^2
        k1 AreaNorm Negative Surface Integral:         0.49118 across 37401.480469 (45.58%) mm^2

k2 <mean> +- <std> (using 'rh.smoothwm'):              0.00469 +- 0.2886 mm^-1
        k2 Min:                                      -19.78911 at vertex 79364   
        k2 Max:                                       44.28498 at vertex 44667   
        k2 Curvature Calculation Type:                discrete
        k2 Mean Vertex Separation (Whole Surface):     0.84365 +- 0.23655 mm
        k2 Total Surface Area:                     82064.92188 mm^2
        k2 Total Number of Vertices:                    136890
        k2 Average Vertex Area (Whole Surface):        0.59950 mm^2
        k2 Natural Surface Integral:                 997.10730
        k2 Rectified Surface Integral:              8833.87793
        k2 Positive Surface Integral:               4915.49268
        k2 Negative Surface Integral:               3918.38525
        k2 Mean Natural Surface Integral:              0.00728 across 136890 (100.00%) vertices
        k2 Mean Rectified Surface Integral:            0.06453 across 136890 (100.00%) vertices
        k2 Mean Positive Surface Integral:             0.06689 across 73483 (53.68%) vertices
        k2 Mean Negative Surface Integral:             0.06180 across 63407 (46.32%) vertices
        k2 AreaNorm Natural Surface Integral:          0.01215 across 82064.835938 (100.00%) mm^2
        k2 AreaNorm Rectified Surface Integral:        0.10765 across 82064.835938 (100.00%) mm^2
        k2 AreaNorm Positive Surface Integral:         0.11223 across 43800.332031 (53.37%) mm^2
        k2 AreaNorm Negative Surface Integral:         0.10240 across 38264.343750 (46.63%) mm^2

S <mean> +- <std> (using 'rh.smoothwm'):               2.55993 +- 105.9264 mm^-2
         S Min:                                        0.00000 at vertex 775     
         S Max:                                    24504.34961 at vertex 15085   
         S Curvature Calculation Type:                discrete
         S Mean Vertex Separation (Whole Surface):     0.84365 +- 0.23655 mm
         S Total Surface Area:                     82064.92188 mm^2
         S Total Number of Vertices:                    136890
         S Average Vertex Area (Whole Surface):        0.59950 mm^2
         S Natural Surface Integral:               36029.34766
         S Rectified Surface Integral:             36029.34766
         S Positive Surface Integral:              36029.34766
         S Negative Surface Integral:                  0.00000
         S Mean Natural Surface Integral:              0.26320 across 136890 (100.00%) vertices
         S Mean Rectified Surface Integral:            0.26320 across 136890 (100.00%) vertices
         S Mean Positive Surface Integral:             0.26320 across 136890 (100.00%) vertices
         S Mean Negative Surface Integral:             0.00000 across 0 (00.00%) vertices
         S AreaNorm Natural Surface Integral:          0.43904 across 82064.835938 (100.00%) mm^2
         S AreaNorm Rectified Surface Integral:        0.43904 across 82064.835938 (100.00%) mm^2
         S AreaNorm Positive Surface Integral:         0.43904 across 82064.835938 (100.00%) mm^2
         S AreaNorm Negative Surface Integral:         0.00000 across 0.000000 (00.00%) mm^2

C <mean> +- <std> (using 'rh.smoothwm'):               0.48793 +- 1.1497 mm^-2
         C Min:                                        0.00084 at vertex 5376    
         C Max:                                      127.37741 at vertex 15092   
         C Curvature Calculation Type:                discrete
         C Mean Vertex Separation (Whole Surface):     0.84365 +- 0.23655 mm
         C Total Surface Area:                     82064.92188 mm^2
         C Total Number of Vertices:                    136890
         C Average Vertex Area (Whole Surface):        0.59950 mm^2
         C Natural Surface Integral:               24507.54492
         C Rectified Surface Integral:             24507.54492
         C Positive Surface Integral:              24507.54492
         C Negative Surface Integral:                  0.00000
         C Mean Natural Surface Integral:              0.17903 across 136890 (100.00%) vertices
         C Mean Rectified Surface Integral:            0.17903 across 136890 (100.00%) vertices
         C Mean Positive Surface Integral:             0.17903 across 136890 (100.00%) vertices
         C Mean Negative Surface Integral:             0.00000 across 0 (00.00%) vertices
         C AreaNorm Natural Surface Integral:          0.29864 across 82064.835938 (100.00%) mm^2
         C AreaNorm Rectified Surface Integral:        0.29864 across 82064.835938 (100.00%) mm^2
         C AreaNorm Positive Surface Integral:         0.29864 across 82064.835938 (100.00%) mm^2
         C AreaNorm Negative Surface Integral:         0.00000 across 0.000000 (00.00%) mm^2

BE <mean> +- <std> (using 'rh.smoothwm'):              3.11970 +- 126.4470 mm^-2
        BE Min:                                        0.00000 at vertex 5376    
        BE Max:                                    32450.00977 at vertex 15092   
        BE Curvature Calculation Type:                discrete
        BE Mean Vertex Separation (Whole Surface):     0.84365 +- 0.23655 mm
        BE Total Surface Area:                     82064.92188 mm^2
        BE Total Number of Vertices:                    136890
        BE Average Vertex Area (Whole Surface):        0.59950 mm^2
        BE Natural Surface Integral:               36052.44141
        BE Rectified Surface Integral:             36052.44141
        BE Positive Surface Integral:              36052.44141
        BE Negative Surface Integral:                  0.00000
        BE Mean Natural Surface Integral:              0.26337 across 136890 (100.00%) vertices
        BE Mean Rectified Surface Integral:            0.26337 across 136890 (100.00%) vertices
        BE Mean Positive Surface Integral:             0.26337 across 136890 (100.00%) vertices
        BE Mean Negative Surface Integral:             0.00000 across 0 (00.00%) vertices
        BE AreaNorm Natural Surface Integral:          0.43932 across 82064.835938 (100.00%) mm^2
        BE AreaNorm Rectified Surface Integral:        0.43932 across 82064.835938 (100.00%) mm^2
        BE AreaNorm Positive Surface Integral:         0.43932 across 82064.835938 (100.00%) mm^2
        BE AreaNorm Negative Surface Integral:         0.00000 across 0.000000 (00.00%) mm^2

FI <mean> +- <std> (using 'rh.smoothwm'):              2.67727 +- 114.1903 mm^-2
        FI Min:                                        0.00000 at vertex 775     
        FI Max:                                    27274.79297 at vertex 15092   
        FI Curvature Calculation Type:                discrete
        FI Mean Vertex Separation (Whole Surface):     0.84365 +- 0.23655 mm
        FI Total Surface Area:                     82064.92188 mm^2
        FI Total Number of Vertices:                    136890
        FI Average Vertex Area (Whole Surface):        0.59950 mm^2
        FI Natural Surface Integral:               28021.58984
        FI Rectified Surface Integral:             28021.58984
        FI Positive Surface Integral:              28021.58984
        FI Negative Surface Integral:                  0.00000
        FI Mean Natural Surface Integral:              0.20470 across 136890 (100.00%) vertices
        FI Mean Rectified Surface Integral:            0.20470 across 136890 (100.00%) vertices
        FI Mean Positive Surface Integral:             0.20470 across 136890 (100.00%) vertices
        FI Mean Negative Surface Integral:             0.00000 across 0 (00.00%) vertices
        FI AreaNorm Natural Surface Integral:          0.34146 across 82064.835938 (100.00%) mm^2
        FI AreaNorm Rectified Surface Integral:        0.34146 across 82064.835938 (100.00%) mm^2
        FI AreaNorm Positive Surface Integral:         0.34146 across 82064.835938 (100.00%) mm^2
        FI AreaNorm Negative Surface Integral:         0.00000 across 0.000000 (00.00%) mm^2

curv -- calculation type:                                discrete
curv -- Folding Index (FI):                            2229.88721
curv -- Intrinsic Curvature Index - positive (ICIp):    241.04558
curv -- Intrinsic Curvature Index - negative (ICIn):    240.04559
curv -- Intrinsic Curvature Index - natural  (ICIt):      0.99998

Mean across 10 curvatures: 8.8599e-01 +- 1.2630e+00
