# Supplementary material for: Computer assisted diagnosis of Alzheimer’s disease using statistical likelihood-ratio test
Source: PLoS One. 2023 Feb 17;18(2):e0279574. doi: 10.1371/journal.pone.0279574 (PMC9937475; doi:10.1371/journal.pone.0279574)
Supplement: S4 File — (ZIP) [file pone.0279574.s004.zip › HC_Results_MIRIAD/miriad_202_1/stats/rh.w-g.pct.stats]

# Title Segmentation Statistics 
# 
# generating_program mri_segstats
# cvs_version $Id: mri_segstats.c,v 1.121 2016/05/31 17:27:11 greve Exp $
# cmdline mri_segstats --in /home/span/acad/xzheng/freesurfer/subjects/miriad_202_HC_M_01_MR_1/surf/rh.w-g.pct.mgh --annot miriad_202_HC_M_01_MR_1 rh aparc --sum /home/span/acad/xzheng/freesurfer/subjects/miriad_202_HC_M_01_MR_1/stats/rh.w-g.pct.stats --snr 
# sysname  Linux
# hostname ada
# machine  x86_64
# user     xzheng
# anatomy_type surface
# 
# SUBJECTS_DIR /home/span/acad/xzheng/freesurfer/subjects
# subjectname miriad_202_HC_M_01_MR_1
# Annot miriad_202_HC_M_01_MR_1 rh aparc
# ColorTable /tmp/mri_segstats.tmp.miriad_202_HC_M_01_MR_1.rh.204.ctab 
# ColorTableTimeStamp 2020/01/10 23:30:03 
# InVolFile  /home/span/acad/xzheng/freesurfer/subjects/miriad_202_HC_M_01_MR_1/surf/rh.w-g.pct.mgh 
# InVolFileTimeStamp  2020/01/10 23:30:01 
# InVolFrame 0 
# Only reporting non-empty segmentations
# VertexArea_mm2 0.661721 
# TableCol  1 ColHeader Index 
# TableCol  1 FieldName Index 
# TableCol  1 Units     NA 
# TableCol  2 ColHeader SegId 
# TableCol  2 FieldName Segmentation Id
# TableCol  2 Units     NA
# TableCol  3 ColHeader NVertices 
# TableCol  3 FieldName Number of Vertices
# TableCol  3 Units     unitless
# TableCol  4 ColHeader Area_mm2
# TableCol  4 FieldName Area
# TableCol  4 Units     mm^2
# TableCol  5 ColHeader StructName
# TableCol  5 FieldName Structure Name
# TableCol  5 Units     NA
# TableCol  6 ColHeader Mean 
# TableCol  6 FieldName Intensity Mean
# TableCol  6 Units     unknown
# TableCol  7 ColHeader StdDev
# TableCol  7 FieldName Itensity StdDev
# TableCol  7 Units     unknown
# TableCol  8 ColHeader Min
# TableCol  8 FieldName Intensity Min
# TableCol  8 Units     unknown
# TableCol  9 ColHeader Max
# TableCol  9 FieldName Intensity Max
# TableCol  9 Units     unknown
# TableCol 10 ColHeader Range
# TableCol 10 FieldName Intensity Range
# TableCol 10 Units     unknown
# TableCol 11 ColHeader SNR
# TableCol 11 FieldName Intensity SNR
# TableCol 11 Units     none
# NRows 35 
# NTableCols 11 
# ColHeaders  Index SegId NVertices Area_mm2 StructName Mean StdDev Min Max Range SNR  
  1 2000      7746     5015.2  unknown                           -0.0079     1.6085   -63.2944    28.6879    91.9823    -0.0049 
  2 2001      1362      978.7  bankssts                          26.6451     7.7572     1.1174    50.9695    49.8521     3.4349 
  3 2002       840      575.0  caudalanteriorcingulate           35.6081     5.5737    19.0798    57.1500    38.0702     6.3886 
  4 2003      3796     2412.1  caudalmiddlefrontal               21.0517     7.1755   -38.6970    45.4427    84.1396     2.9338 
  5 2005      2891     1690.3  cuneus                            17.4807     7.1360   -11.7650    49.8847    61.6497     2.4497 
  6 2006       650      455.3  entorhinal                        32.7645     7.4377     0.0000    55.9676    55.9676     4.4052 
  7 2007      4304     3005.8  fusiform                          28.2383     8.3245    -8.9422    57.7284    66.6706     3.3922 
  8 2008      7466     4984.5  inferiorparietal                  24.0994     7.1261   -22.1084    51.5479    73.6563     3.3819 
  9 2009      4489     3085.8  inferiortemporal                  27.6309     8.8585   -26.4582    69.6010    96.0592     3.1191 
 10 2010      1602     1057.5  isthmuscingulate                  22.0301     6.8505    -0.9018    45.2431    46.1449     3.2159 
 11 2011      8050     5266.5  lateraloccipital                  22.6811     7.3369   -42.3887    74.9887   117.3775     3.0914 
 12 2012      4371     2912.6  lateralorbitofrontal              24.8641     7.7639   -11.7185    55.2071    66.9256     3.2025 
 13 2013      5213     3451.8  lingual                           20.6495     7.9242   -42.1016    50.9115    93.0131     2.6059 
 14 2014      3040     2111.1  medialorbitofrontal               27.3218    10.4614   -43.0280    53.9737    97.0017     2.6117 
 15 2015      4886     3415.8  middletemporal                    27.8970     7.6054   -19.6948    51.1602    70.8551     3.6681 
 16 2016       955      629.8  parahippocampal                   29.2334     6.6688     8.7298    52.5279    43.7981     4.3836 
 17 2017      2710     1595.7  paracentral                       19.2349     7.2205    -1.4705    40.9190    42.3895     2.6639 
 18 2018      1963     1312.9  parsopercularis                   24.5786     6.8709     5.1788    45.5704    40.3915     3.5772 
 19 2019      1256      830.6  parsorbitalis                     24.4494     6.6133    -6.3227    49.8281    56.1508     3.6970 
 20 2020      1683     1156.4  parstriangularis                  24.3873     6.0144     0.6748    42.7949    42.1201     4.0548 
 21 2021      2530     1793.0  pericalcarine                     17.4591     7.4209   -14.5371    55.7874    70.3246     2.3527 
 22 2022      6323     3993.6  postcentral                       19.5162     6.6526    -5.9621    44.3873    50.3494     2.9336 
 23 2023      1881     1280.4  posteriorcingulate                26.2630     8.2383     4.5009    51.0504    46.5495     3.1879 
 24 2024      7457     4682.9  precentral                        18.5422     7.0284   -10.4285    43.1287    53.5573     2.6382 
 25 2025      5332     3482.4  precuneus                         22.3011     6.7086   -21.2995    52.8541    74.1537     3.3242 
 26 2026       830      520.4  rostralanteriorcingulate          30.2190     8.2790     0.7883    48.9389    48.1505     3.6501 
 27 2027      7677     5298.3  rostralmiddlefrontal              24.8872     6.8704     1.7498    49.9341    48.1843     3.6224 
 28 2028     10571     6980.2  superiorfrontal                   24.6320     7.2940    -3.2449    50.5332    53.7781     3.3770 
 29 2029      7845     5046.7  superiorparietal                  21.3456     6.6210   -12.0516    49.5089    61.5606     3.2239 
 30 2030      5723     3905.6  superiortemporal                  25.8125     7.7965    -6.7540    58.6148    65.3688     3.3108 
 31 2031      6163     4133.3  supramarginal                     24.4257     6.7785     0.3898    47.0497    46.6599     3.6034 
 32 2032       478      321.6  frontalpole                       24.4777     6.0601     8.4017    40.4269    32.0252     4.0391 
 33 2033       667      482.6  temporalpole                      32.5912     8.9025     7.5932    58.3937    50.8005     3.6609 
 34 2034       578      298.6  transversetemporal                16.5364     4.3954     4.0478    32.7476    28.6998     3.7622 
 35 2035      3562     2420.3  insula                            24.7925     9.4945   -12.5930    74.4191    87.0121     2.6113 
