# Supplementary material for: Computer assisted diagnosis of Alzheimer’s disease using statistical likelihood-ratio test
Source: PLoS One. 2023 Feb 17;18(2):e0279574. doi: 10.1371/journal.pone.0279574 (PMC9937475; doi:10.1371/journal.pone.0279574)
Supplement: S4 File — (ZIP) [file pone.0279574.s004.zip › HC_Results_MIRIAD/miriad_202_1/stats/wmparc.stats]

# Title Segmentation Statistics 
# 
# generating_program mri_segstats
# cvs_version $Id: mri_segstats.c,v 1.121 2016/05/31 17:27:11 greve Exp $
# cmdline mri_segstats --seg mri/wmparc.mgz --sum stats/wmparc.stats --pv mri/norm.mgz --excludeid 0 --brainmask mri/brainmask.mgz --in mri/norm.mgz --in-intensity-name norm --in-intensity-units MR --subject miriad_202_HC_M_01_MR_1 --surf-wm-vol --ctab /home/span/acad/xzheng/freesurfer/WMParcStatsLUT.txt --etiv 
# sysname  Linux
# hostname ada
# machine  x86_64
# user     xzheng
# anatomy_type volume
# 
# SUBJECTS_DIR /home/span/acad/xzheng/freesurfer/subjects
# subjectname miriad_202_HC_M_01_MR_1
# Measure VentricleChoroidVol, VentricleChoroidVol, Volume of ventricles and choroid plexus, 20799.000000, mm^3
# Measure lhCerebralWhiteMatter, lhCerebralWhiteMatterVol, Left hemisphere cerebral white matter volume, 223817.623627, mm^3
# Measure rhCerebralWhiteMatter, rhCerebralWhiteMatterVol, Right hemisphere cerebral white matter volume, 226695.186550, mm^3
# Measure CerebralWhiteMatter, CerebralWhiteMatterVol, Total cerebral white matter volume, 450512.810177, mm^3
# Measure Mask, MaskVol, Mask Volume, 1685353.000000, mm^3
# Measure EstimatedTotalIntraCranialVol, eTIV, Estimated Total Intracranial Volume, 1601192.384975, mm^3
# SegVolFile mri/wmparc.mgz 
# SegVolFileTimeStamp  2020/01/10 23:46:09 
# ColorTable /home/span/acad/xzheng/freesurfer/WMParcStatsLUT.txt 
# ColorTableTimeStamp 2017/01/19 09:00:02 
# InVolFile  mri/norm.mgz 
# InVolFileTimeStamp  2020/01/10 14:35:25 
# InVolFrame 0 
# PVVolFile  mri/norm.mgz 
# PVVolFileTimeStamp  2020/01/10 14:35:25 
# ExcludeSegId 0 
# Only reporting non-empty segmentations
# VoxelVolume_mm3 1 
# TableCol  1 ColHeader Index 
# TableCol  1 FieldName Index 
# TableCol  1 Units     NA 
# TableCol  2 ColHeader SegId 
# TableCol  2 FieldName Segmentation Id
# TableCol  2 Units     NA
# TableCol  3 ColHeader NVoxels 
# TableCol  3 FieldName Number of Voxels
# TableCol  3 Units     unitless
# TableCol  4 ColHeader Volume_mm3
# TableCol  4 FieldName Volume
# TableCol  4 Units     mm^3
# TableCol  5 ColHeader StructName
# TableCol  5 FieldName Structure Name
# TableCol  5 Units     NA
# TableCol  6 ColHeader normMean 
# TableCol  6 FieldName Intensity normMean
# TableCol  6 Units     MR
# TableCol  7 ColHeader normStdDev
# TableCol  7 FieldName Itensity normStdDev
# TableCol  7 Units     MR
# TableCol  8 ColHeader normMin
# TableCol  8 FieldName Intensity normMin
# TableCol  8 Units     MR
# TableCol  9 ColHeader normMax
# TableCol  9 FieldName Intensity normMax
# TableCol  9 Units     MR
# TableCol 10 ColHeader normRange
# TableCol 10 FieldName Intensity normRange
# TableCol 10 Units     MR
# NRows 70 
# NTableCols 10 
# ColHeaders  Index SegId NVoxels Volume_mm3 StructName normMean normStdDev normMin normMax normRange  
  1 3001      2191     2159.2  wm-lh-bankssts                    98.3104     7.2808    78.0000   113.0000    35.0000 
  2 3002      3164     3134.1  wm-lh-caudalanteriorcingulate    101.7491     8.4558    44.0000   116.0000    72.0000 
  3 3003      6896     6927.8  wm-lh-caudalmiddlefrontal         99.0275     7.0433    75.0000   114.0000    39.0000 
  4 3005      3008     3068.3  wm-lh-cuneus                      98.5951     7.3073    76.0000   122.0000    46.0000 
  5 3006      1135     1186.8  wm-lh-entorhinal                  90.3419     7.5087    72.0000   107.0000    35.0000 
  6 3007      6219     6335.3  wm-lh-fusiform                    93.5310     8.0951    52.0000   112.0000    60.0000 
  7 3008      9330     9505.5  wm-lh-inferiorparietal           101.0115     7.6077    77.0000   119.0000    42.0000 
  8 3009      6081     6167.5  wm-lh-inferiortemporal            93.0566     8.7458    57.0000   117.0000    60.0000 
  9 3010      4115     4130.2  wm-lh-isthmuscingulate            98.1998     8.4265    45.0000   115.0000    70.0000 
 10 3011      9701    10013.7  wm-lh-lateraloccipital            95.9692     8.1107    72.0000   116.0000    44.0000 
 11 3012      7199     7201.1  wm-lh-lateralorbitofrontal        99.0671     8.9671    69.0000   120.0000    51.0000 
 12 3013      5920     6057.3  wm-lh-lingual                     92.9201     7.0331    59.0000   114.0000    55.0000 
 13 3014      3993     3954.4  wm-lh-medialorbitofrontal         97.8305    10.8343    27.0000   121.0000    94.0000 
 14 3015      4770     5042.8  wm-lh-middletemporal              93.1493     7.8404    74.0000   114.0000    40.0000 
 15 3016      1490     1604.2  wm-lh-parahippocampal             90.1577     6.1480    73.0000   104.0000    31.0000 
 16 3017      3818     3881.2  wm-lh-paracentral                 97.3463     6.3693    78.0000   114.0000    36.0000 
 17 3018      4071     4118.3  wm-lh-parsopercularis             97.5804     8.4301    76.0000   115.0000    39.0000 
 18 3019      1171     1195.3  wm-lh-parsorbitalis               90.4065     7.9586    73.0000   109.0000    36.0000 
 19 3020      2587     2650.4  wm-lh-parstriangularis            96.2594     8.0719    75.0000   114.0000    39.0000 
 20 3021      4735     4592.3  wm-lh-pericalcarine               95.2640    10.3584    20.0000   117.0000    97.0000 
 21 3022      7245     7616.2  wm-lh-postcentral                 95.6003     7.0876    76.0000   120.0000    44.0000 
 22 3023      4204     4185.5  wm-lh-posteriorcingulate         100.1244     9.2108    47.0000   115.0000    68.0000 
 23 3024     12255    12562.0  wm-lh-precentral                  97.0654     6.4560    75.0000   118.0000    43.0000 
 24 3025      9378     9403.6  wm-lh-precuneus                   99.9855     8.0087    46.0000   122.0000    76.0000 
 25 3026      3035     3005.2  wm-lh-rostralanteriorcingulate    98.4148    11.9667    36.0000   119.0000    83.0000 
 26 3027     12342    12438.9  wm-lh-rostralmiddlefrontal        96.9242     8.5791    73.0000   116.0000    43.0000 
 27 3028     17667    17879.7  wm-lh-superiorfrontal             96.9573     7.3892    76.0000   117.0000    41.0000 
 28 3029     10977    11361.6  wm-lh-superiorparietal            99.2376     7.4435    77.0000   121.0000    44.0000 
 29 3030      9087     9478.1  wm-lh-superiortemporal            96.8827     7.4665    74.0000   114.0000    40.0000 
 30 3031      9184     9292.4  wm-lh-supramarginal               99.9978     8.3341    77.0000   120.0000    43.0000 
 31 3032       299      286.1  wm-lh-frontalpole                 94.9298     6.0211    82.0000   110.0000    28.0000 
 32 3033       522      583.9  wm-lh-temporalpole                87.0421     6.2503    73.0000   104.0000    31.0000 
 33 3034       806      815.8  wm-lh-transversetemporal          96.1253     5.6801    82.0000   111.0000    29.0000 
 34 3035      9685     9693.5  wm-lh-insula                      96.5039     9.2317    49.0000   118.0000    69.0000 
 35 4001      3204     3126.7  wm-rh-bankssts                    96.5281     6.9348    75.0000   110.0000    35.0000 
 36 4002      2683     2669.5  wm-rh-caudalanteriorcingulate    102.1815     8.4878    49.0000   118.0000    69.0000 
 37 4003      6377     6452.7  wm-rh-caudalmiddlefrontal         97.7858     7.5740    75.0000   116.0000    41.0000 
 38 4005      3139     3236.1  wm-rh-cuneus                      98.3692     6.8339    76.0000   116.0000    40.0000 
 39 4006       883      933.7  wm-rh-entorhinal                  88.5153     7.3235    59.0000   107.0000    48.0000 
 40 4007      5915     6012.1  wm-rh-fusiform                    90.6903     7.9410    67.0000   116.0000    49.0000 
 41 4008      9984    10268.1  wm-rh-inferiorparietal            98.0094     7.5079    75.0000   118.0000    43.0000 
 42 4009      5679     5791.7  wm-rh-inferiortemporal            90.6086     8.3205    63.0000   110.0000    47.0000 
 43 4010      3541     3532.7  wm-rh-isthmuscingulate            97.2982     8.4035    31.0000   113.0000    82.0000 
 44 4011     10962    11171.6  wm-rh-lateraloccipital            94.0770     7.9464    72.0000   135.0000    63.0000 
 45 4012      7730     7717.7  wm-rh-lateralorbitofrontal        97.5779     9.0934    65.0000   118.0000    53.0000 
 46 4013      6894     7033.0  wm-rh-lingual                     91.9761     7.2317    48.0000   117.0000    69.0000 
 47 4014      3844     3863.4  wm-rh-medialorbitofrontal         97.2047    10.2857    44.0000   118.0000    74.0000 
 48 4015      5709     5940.5  wm-rh-middletemporal              92.4843     7.7895    63.0000   111.0000    48.0000 
 49 4016      1548     1672.4  wm-rh-parahippocampal             89.7287     5.9774    71.0000   105.0000    34.0000 
 50 4017      5420     5450.6  wm-rh-paracentral                 96.6976     6.5943    77.0000   113.0000    36.0000 
 51 4018      3228     3267.1  wm-rh-parsopercularis             97.4569     8.1094    75.0000   118.0000    43.0000 
 52 4019      1196     1252.9  wm-rh-parsorbitalis               88.7918     7.5598    70.0000   112.0000    42.0000 
 53 4020      2903     2892.9  wm-rh-parstriangularis            94.9070     8.1388    73.0000   112.0000    39.0000 
 54 4021      4885     4823.3  wm-rh-pericalcarine               95.5677     7.3356    57.0000   116.0000    59.0000 
 55 4022      7544     7873.4  wm-rh-postcentral                 94.0394     7.3997    75.0000   115.0000    40.0000 
 56 4023      4386     4369.8  wm-rh-posteriorcingulate          98.8707     8.8566    28.0000   115.0000    87.0000 
 57 4024     13740    13933.0  wm-rh-precentral                  95.5740     6.6733    74.0000   115.0000    41.0000 
 58 4025      8801     8837.1  wm-rh-precuneus                   98.9379     6.8644    56.0000   120.0000    64.0000 
 59 4026      2258     2233.6  wm-rh-rostralanteriorcingulate   101.3680     6.8297    61.0000   116.0000    55.0000 
 60 4027     11958    12014.4  wm-rh-rostralmiddlefrontal        96.5580     8.6374    72.0000   114.0000    42.0000 
 61 4028     17121    17253.4  wm-rh-superiorfrontal             96.2880     7.6415    74.0000   115.0000    41.0000 
 62 4029     10925    11266.0  wm-rh-superiorparietal            97.5364     7.0480    76.0000   119.0000    43.0000 
 63 4030      7052     7388.3  wm-rh-superiortemporal            93.2260     7.3856    71.0000   110.0000    39.0000 
 64 4031      9337     9458.3  wm-rh-supramarginal               96.7234     7.9486    71.0000   117.0000    46.0000 
 65 4032       345      343.2  wm-rh-frontalpole                 93.3043     6.2196    79.0000   112.0000    33.0000 
 66 4033       736      767.1  wm-rh-temporalpole                87.5163     7.7335    68.0000   106.0000    38.0000 
 67 4034       488      496.9  wm-rh-transversetemporal          93.5287     5.2560    80.0000   107.0000    27.0000 
 68 4035     10223    10223.6  wm-rh-insula                      94.8430     8.3356    46.0000   116.0000    70.0000 
 69 5001     24523    24443.4  Left-UnsegmentedWhiteMatter      100.7181     9.9628    20.0000   118.0000    98.0000 
 70 5002     24917    25124.8  Right-UnsegmentedWhiteMatter     100.1402     8.5051    30.0000   118.0000    88.0000 
