# Supplementary material for: Computer assisted diagnosis of Alzheimer’s disease using statistical likelihood-ratio test
Source: PLoS One. 2023 Feb 17;18(2):e0279574. doi: 10.1371/journal.pone.0279574 (PMC9937475; doi:10.1371/journal.pone.0279574)
Supplement: S4 File — (ZIP) [file pone.0279574.s004.zip › HC_Results_MIRIAD/miriad_218_1/stats/aseg.stats]

# Title Segmentation Statistics 
# 
# generating_program mri_segstats
# cvs_version $Id: mri_segstats.c,v 1.121 2016/05/31 17:27:11 greve Exp $
# cmdline mri_segstats --seg mri/aseg.mgz --sum stats/aseg.stats --pv mri/norm.mgz --empty --brainmask mri/brainmask.mgz --brain-vol-from-seg --excludeid 0 --excl-ctxgmwm --supratent --subcortgray --in mri/norm.mgz --in-intensity-name norm --in-intensity-units MR --etiv --surf-wm-vol --surf-ctx-vol --totalgray --euler --ctab /home/span/acad/xzheng/freesurfer/ASegStatsLUT.txt --subject miriad_218_HC_F_01_MR_1 
# sysname  Linux
# hostname ada
# machine  x86_64
# user     xzheng
# anatomy_type volume
# 
# SUBJECTS_DIR /home/span/acad/xzheng/freesurfer/subjects
# subjectname miriad_218_HC_F_01_MR_1
# Measure BrainSeg, BrainSegVol, Brain Segmentation Volume, 1022992.000000, mm^3
# Measure BrainSegNotVent, BrainSegVolNotVent, Brain Segmentation Volume Without Ventricles, 1003381.000000, mm^3
# Measure BrainSegNotVentSurf, BrainSegVolNotVentSurf, Brain Segmentation Volume Without Ventricles from Surf, 1002967.360135, mm^3
# Measure VentricleChoroidVol, VentricleChoroidVol, Volume of ventricles and choroid plexus, 17177.000000, mm^3
# Measure lhCortex, lhCortexVol, Left hemisphere cortical gray matter volume, 198411.808118, mm^3
# Measure rhCortex, rhCortexVol, Right hemisphere cortical gray matter volume, 199846.317229, mm^3
# Measure Cortex, CortexVol, Total cortical gray matter volume, 398258.125347, mm^3
# Measure lhCerebralWhiteMatter, lhCerebralWhiteMatterVol, Left hemisphere cerebral white matter volume, 215227.196428, mm^3
# Measure rhCerebralWhiteMatter, rhCerebralWhiteMatterVol, Right hemisphere cerebral white matter volume, 215995.038361, mm^3
# Measure CerebralWhiteMatter, CerebralWhiteMatterVol, Total cerebral white matter volume, 431222.234788, mm^3
# Measure SubCortGray, SubCortGrayVol, Subcortical gray matter volume, 48787.000000, mm^3
# Measure TotalGray, TotalGrayVol, Total gray matter volume, 547313.125347, mm^3
# Measure SupraTentorial, SupraTentorialVol, Supratentorial volume, 897401.360135, mm^3
# Measure SupraTentorialNotVent, SupraTentorialVolNotVent, Supratentorial volume, 880224.360135, mm^3
# Measure SupraTentorialNotVentVox, SupraTentorialVolNotVentVox, Supratentorial volume voxel count, 878543.000000, mm^3
# Measure Mask, MaskVol, Mask Volume, 1583234.000000, mm^3
# Measure BrainSegVol-to-eTIV, BrainSegVol-to-eTIV, Ratio of BrainSegVol to eTIV, 0.706505, unitless
# Measure MaskVol-to-eTIV, MaskVol-to-eTIV, Ratio of MaskVol to eTIV, 1.093423, unitless
# Measure lhSurfaceHoles, lhSurfaceHoles, Number of defect holes in lh surfaces prior to fixing, 42, unitless
# Measure rhSurfaceHoles, rhSurfaceHoles, Number of defect holes in rh surfaces prior to fixing, 31, unitless
# Measure SurfaceHoles, SurfaceHoles, Total number of defect holes in surfaces prior to fixing, 73, unitless
# Measure EstimatedTotalIntraCranialVol, eTIV, Estimated Total Intracranial Volume, 1447961.493344, mm^3
# SegVolFile mri/aseg.mgz 
# SegVolFileTimeStamp  2020/01/11 08:41:02 
# ColorTable /home/span/acad/xzheng/freesurfer/ASegStatsLUT.txt 
# ColorTableTimeStamp 2017/01/19 09:00:02 
# InVolFile  mri/norm.mgz 
# InVolFileTimeStamp  2020/01/11 00:42:21 
# InVolFrame 0 
# PVVolFile  mri/norm.mgz 
# PVVolFileTimeStamp  2020/01/11 00:42:21 
# Excluding Cortical Gray and White Matter
# ExcludeSegId 0 2 3 41 42 
# VoxelVolume_mm3 1 
# TableCol  1 ColHeader Index 
# TableCol  1 FieldName Index 
# TableCol  1 Units     NA 
# TableCol  2 ColHeader SegId 
# TableCol  2 FieldName Segmentation Id
# TableCol  2 Units     NA
# TableCol  3 ColHeader NVoxels 
# TableCol  3 FieldName Number of Voxels
# TableCol  3 Units     unitless
# TableCol  4 ColHeader Volume_mm3
# TableCol  4 FieldName Volume
# TableCol  4 Units     mm^3
# TableCol  5 ColHeader StructName
# TableCol  5 FieldName Structure Name
# TableCol  5 Units     NA
# TableCol  6 ColHeader normMean 
# TableCol  6 FieldName Intensity normMean
# TableCol  6 Units     MR
# TableCol  7 ColHeader normStdDev
# TableCol  7 FieldName Itensity normStdDev
# TableCol  7 Units     MR
# TableCol  8 ColHeader normMin
# TableCol  8 FieldName Intensity normMin
# TableCol  8 Units     MR
# TableCol  9 ColHeader normMax
# TableCol  9 FieldName Intensity normMax
# TableCol  9 Units     MR
# TableCol 10 ColHeader normRange
# TableCol 10 FieldName Intensity normRange
# TableCol 10 Units     MR
# NRows 45 
# NTableCols 10 
# ColHeaders  Index SegId NVoxels Volume_mm3 StructName normMean normStdDev normMin normMax normRange  
  1   4      7082     7351.8  Left-Lateral-Ventricle            31.8842    12.8408    10.0000    91.0000    81.0000 
  2   5       127      155.4  Left-Inf-Lat-Vent                 51.6299     8.0690    26.0000    70.0000    44.0000 
  3   7     12247    12964.5  Left-Cerebellum-White-Matter      84.3585     6.3083    38.0000   103.0000    65.0000 
  4   8     51233    51206.2  Left-Cerebellum-Cortex            61.3836     9.5101    10.0000    91.0000    81.0000 
  5  10      6333     6058.3  Left-Thalamus-Proper              88.0224     9.1141    30.0000   107.0000    77.0000 
  6  11      3161     3072.4  Left-Caudate                      81.8608     7.9659    44.0000   105.0000    61.0000 
  7  12      4016     3920.9  Left-Putamen                      85.9420     7.0396    47.0000   105.0000    58.0000 
  8  13      1668     1639.2  Left-Pallidum                     98.8825     5.1358    57.0000   111.0000    54.0000 
  9  14       805      827.0  3rd-Ventricle                     35.6460    14.7533    11.0000    83.0000    72.0000 
 10  15       773      890.8  4th-Ventricle                     36.1850    12.2286    11.0000    71.0000    60.0000 
 11  16     19306    19257.7  Brain-Stem                        83.7017     9.5442    30.0000   108.0000    78.0000 
 12  17      3703     3583.8  Left-Hippocampus                  72.9195     7.8343    43.0000   104.0000    61.0000 
 13  18      1559     1494.6  Left-Amygdala                     71.5221     6.0752    46.0000    89.0000    43.0000 
 14  24       856      863.3  CSF                               45.9159    12.3134    19.0000    92.0000    73.0000 
 15  26       379      390.6  Left-Accumbens-area               77.5172     3.7121    61.0000    93.0000    32.0000 
 16  28      3826     3647.0  Left-VentralDC                    90.6759     9.7098    41.0000   110.0000    69.0000 
 17  30        24       40.1  Left-vessel                       58.1667     8.9669    38.0000    74.0000    36.0000 
 18  31       550      493.7  Left-choroid-plexus               51.8382    11.4798    26.0000    80.0000    54.0000 
 19  43      8702     8905.4  Right-Lateral-Ventricle           30.7042    12.6228    10.0000    89.0000    79.0000 
 20  44       145      173.0  Right-Inf-Lat-Vent                52.0828    11.3569    26.0000    82.0000    56.0000 
 21  46     12147    12756.9  Right-Cerebellum-White-Matter     84.8232     6.3335    40.0000   105.0000    65.0000 
 22  47     48236    47810.3  Right-Cerebellum-Cortex           61.7472     9.5073    10.0000    90.0000    80.0000 
 23  49      6148     5832.0  Right-Thalamus-Proper             87.1574     9.3814    28.0000   120.0000    92.0000 
 24  50      3093     3029.0  Right-Caudate                     79.5199     8.5125    48.0000    99.0000    51.0000 
 25  51      4069     3999.2  Right-Putamen                     85.8584     6.0164    58.0000   104.0000    46.0000 
 26  52      1651     1625.5  Right-Pallidum                    98.5294     4.4426    78.0000   109.0000    31.0000 
 27  53      3408     3262.3  Right-Hippocampus                 71.6535     7.9104    41.0000    98.0000    57.0000 
 28  54      1641     1570.8  Right-Amygdala                    70.6953     6.0504    49.0000    90.0000    41.0000 
 29  58       493      463.7  Right-Accumbens-area              77.2941     4.5430    62.0000    91.0000    29.0000 
 30  60      3674     3433.9  Right-VentralDC                   89.0762    10.3000    41.0000   107.0000    66.0000 
 31  62        14       29.7  Right-vessel                      62.0000     8.4124    44.0000    79.0000    35.0000 
 32  63       603      550.2  Right-choroid-plexus              50.7612    11.4014    24.0000    81.0000    57.0000 
 33  72         0        0.0  5th-Ventricle                      0.0000     0.0000     0.0000     0.0000     0.0000 
 34  77      1792     1710.5  WM-hypointensities                68.7422    18.8168    19.0000   108.0000    89.0000 
 35  78         0        0.0  Left-WM-hypointensities            0.0000     0.0000     0.0000     0.0000     0.0000 
 36  79         0        0.0  Right-WM-hypointensities           0.0000     0.0000     0.0000     0.0000     0.0000 
 37  80         0        0.0  non-WM-hypointensities             0.0000     0.0000     0.0000     0.0000     0.0000 
 38  81         0        0.0  Left-non-WM-hypointensities        0.0000     0.0000     0.0000     0.0000     0.0000 
 39  82         0        0.0  Right-non-WM-hypointensities       0.0000     0.0000     0.0000     0.0000     0.0000 
 40  85       222      245.2  Optic-Chiasm                      83.5496    18.1568    36.0000   140.0000   104.0000 
 41 251       922      840.8  CC_Posterior                      95.7462    16.1202    40.0000   116.0000    76.0000 
 42 252       491      418.7  CC_Mid_Posterior                  87.1242    19.3863    35.0000   128.0000    93.0000 
 43 253       443      381.6  CC_Central                        91.8533    18.4329    36.0000   116.0000    80.0000 
 44 254       384      323.7  CC_Mid_Anterior                   92.5182    19.2399    38.0000   114.0000    76.0000 
 45 255       785      730.2  CC_Anterior                       99.8841    13.6198    40.0000   115.0000    75.0000 
