# Supplementary material for: Computer assisted diagnosis of Alzheimer’s disease using statistical likelihood-ratio test
Source: PLoS One. 2023 Feb 17;18(2):e0279574. doi: 10.1371/journal.pone.0279574 (PMC9937475; doi:10.1371/journal.pone.0279574)
Supplement: S4 File — (ZIP) [file pone.0279574.s004.zip › HC_Results_MIRIAD/miriad_218_1/stats/lh.aparc.a2009s.stats]

# Table of FreeSurfer cortical parcellation anatomical statistics 
# 
# CreationTime 2020/01/10-21:27:40-GMT
# generating_program mris_anatomical_stats
# cvs_version $Id: mris_anatomical_stats.c,v 1.79 2016/03/14 15:15:34 greve Exp $
# mrisurf.c-cvs_version $Id: mrisurf.c,v 1.781.2.6 2016/12/27 16:47:14 zkaufman Exp $
# cmdline mris_anatomical_stats -th3 -mgz -cortex ../label/lh.cortex.label -f ../stats/lh.aparc.a2009s.stats -b -a ../label/lh.aparc.a2009s.annot -c ../label/aparc.annot.a2009s.ctab miriad_218_HC_F_01_MR_1 lh white 
# sysname  Linux
# hostname ada
# machine  x86_64
# user     xzheng
# 
# SUBJECTS_DIR /home/span/acad/xzheng/freesurfer/subjects
# anatomy_type surface
# subjectname miriad_218_HC_F_01_MR_1
# hemi lh
# AnnotationFile ../label/lh.aparc.a2009s.annot
# AnnotationFileTimeStamp 2020/01/11 08:27:15
# Measure Cortex, NumVert, Number of Vertices, 116887, unitless
# Measure Cortex, WhiteSurfArea, White Surface Total Area, 77339.7, mm^2
# Measure Cortex, MeanThickness, Mean Thickness, 2.36353, mm
# Measure BrainSeg, BrainSegVol, Brain Segmentation Volume, 1022992.000000, mm^3
# Measure BrainSegNotVent, BrainSegVolNotVent, Brain Segmentation Volume Without Ventricles, 1003381.000000, mm^3
# Measure BrainSegNotVentSurf, BrainSegVolNotVentSurf, Brain Segmentation Volume Without Ventricles from Surf, 1002967.360135, mm^3
# Measure Cortex, CortexVol Total cortical gray matter volume, 398258.125347, mm^3
# Measure SupraTentorial, SupraTentorialVol, Supratentorial volume, 897401.360135, mm^3
# Measure SupraTentorialNotVent, SupraTentorialVolNotVent, Supratentorial volume, 880224.360135, mm^3
# Measure EstimatedTotalIntraCranialVol, eTIV, Estimated Total Intracranial Volume, 1447961.493344, mm^3
# NTableCols 10
# TableCol  1 ColHeader StructName
# TableCol  1 FieldName Structure Name
# TableCol  1 Units     NA
# TableCol  2 ColHeader NumVert
# TableCol  2 FieldName Number of Vertices
# TableCol  2 Units     unitless
# TableCol  3 ColHeader SurfArea
# TableCol  3 FieldName Surface Area
# TableCol  3 Units     mm^2
# TableCol  4 ColHeader GrayVol
# TableCol  4 FieldName Gray Matter Volume
# TableCol  4 Units     mm^3
# TableCol  5 ColHeader ThickAvg 
# TableCol  5 FieldName Average Thickness
# TableCol  5 Units     mm
# TableCol  6 ColHeader ThickStd
# TableCol  6 FieldName Thickness StdDev
# TableCol  6 Units     mm 
# TableCol  7 ColHeader MeanCurv
# TableCol  7 FieldName Integrated Rectified Mean Curvature
# TableCol  7 Units     mm^-1
# TableCol  8 ColHeader GausCurv 
# TableCol  8 FieldName Integrated Rectified Gaussian Curvature
# TableCol  8 Units     mm^-2
# TableCol  9 ColHeader  FoldInd
# TableCol  9 FieldName  Folding Index 
# TableCol  9 Units      unitless 
# TableCol 10 ColHeader CurvInd
# TableCol 10 FieldName Intrinsic Curvature Index
# TableCol 10 Units     unitless
# ColHeaders StructName NumVert SurfArea GrayVol ThickAvg ThickStd MeanCurv GausCurv FoldInd CurvInd
G&S_frontomargin                         1113    757   2164  2.664 0.543     0.146     0.033       16     1.4
G&S_occipital_inf                        1333    903   2529  2.570 0.477     0.157     0.043       20     2.4
G&S_paracentral                          1746    974   2399  2.098 0.533     0.101     0.023       12     1.8
G&S_subcentral                           1357    910   2904  2.801 0.405     0.136     0.029       17     1.6
G&S_transv_frontopol                      555    351   1273  2.797 0.546     0.151     0.043        9     1.0
G&S_cingul-Ant                           2103   1442   3643  2.581 0.543     0.122     0.026       25     2.3
G&S_cingul-Mid-Ant                       1533   1057   2614  2.461 0.651     0.132     0.020       23     1.2
G&S_cingul-Mid-Post                      1323    933   2425  2.575 0.497     0.140     0.031       16     1.7
G_cingul-Post-dorsal                      662    447   1583  2.769 0.465     0.165     0.038       13     1.1
G_cingul-Post-ventral                     281    178    514  2.385 0.746     0.127     0.030        4     0.3
G_cuneus                                 1913   1203   2490  1.838 0.427     0.143     0.040       29     3.0
G_front_inf-Opercular                    1269    828   2643  2.537 0.412     0.124     0.027       15     1.3
G_front_inf-Orbital                       403    273    996  2.801 0.376     0.149     0.036        6     0.6
G_front_inf-Triangul                      945    604   2004  2.554 0.453     0.132     0.037       12     1.4
G_front_middle                           4771   3016   9816  2.544 0.499     0.136     0.034       61     6.7
G_front_sup                              6306   3899  12949  2.777 0.503     0.132     0.036       75     9.4
G_Ins_lg&S_cent_ins                       724    431   1394  3.105 0.755     0.129     0.036       12     0.8
G_insular_short                           711    444   1957  3.414 0.698     0.119     0.026        8     0.7
G_occipital_middle                       1962   1222   4320  2.601 0.515     0.150     0.043       35     3.5
G_occipital_sup                          1558    902   2143  2.128 0.555     0.134     0.037       19     2.4
G_oc-temp_lat-fusifor                    1479   1004   2871  2.377 0.419     0.147     0.037       31     2.1
G_oc-temp_med-Lingual                    3091   2081   4520  1.978 0.479     0.157     0.040       58     5.3
G_oc-temp_med-Parahip                    1432    990   3780  3.052 0.691     0.122     0.029       15     1.6
G_orbital                                2332   1490   5437  2.647 0.719     0.143     0.046       44     4.5
G_pariet_inf-Angular                     2086   1360   4223  2.517 0.531     0.131     0.031       26     2.5
G_pariet_inf-Supramar                    2612   1703   4959  2.489 0.501     0.150     0.043       40     4.5
G_parietal_sup                           3596   2252   5665  2.118 0.467     0.122     0.028       44     4.2
G_postcentral                            2098   1185   2800  1.945 0.556     0.108     0.025       21     2.3
G_precentral                             2895   1549   4388  2.291 0.590     0.103     0.025       24     3.0
G_precuneus                              2670   1671   4770  2.350 0.472     0.143     0.037       40     4.1
G_rectus                                 1066    670   2056  2.304 0.553     0.127     0.037       18     1.8
G_subcallosal                             933    580   1171  2.108 0.894     0.153     0.080       44     3.3
G_temp_sup-G_T_transv                     557    315    912  2.407 0.432     0.125     0.028        6     0.6
G_temp_sup-Lateral                       1924   1257   4441  2.716 0.567     0.140     0.038       31     2.6
G_temp_sup-Plan_polar                     722    496   1962  3.514 0.736     0.105     0.024        6     0.8
G_temp_sup-Plan_tempo                     776    555   1258  2.242 0.418     0.088     0.013        3     0.5
G_temporal_inf                           2407   1567   5892  2.721 0.736     0.141     0.036       52     3.7
G_temporal_middle                        2325   1582   6478  2.945 0.545     0.153     0.043       44     4.0
Lat_Fis-ant-Horizont                      215    145    269  2.208 0.362     0.109     0.028        2     0.2
Lat_Fis-ant-Vertical                      226    153    344  2.822 0.465     0.121     0.025        2     0.2
Lat_Fis-post                             1023    683   1205  2.099 0.600     0.120     0.026        8     1.0
Pole_occipital                           1652   1074   2425  2.132 0.699     0.159     0.047       30     3.3
Pole_temporal                            1589   1129   4935  2.926 0.935     0.145     0.046       31     3.3
S_calcarine                              2655   2032   3109  1.732 0.549     0.158     0.041       35     5.3
S_central                                2837   2087   2900  1.586 0.365     0.112     0.024       18     2.9
S_cingul-Marginalis                      1118    766   1397  1.978 0.512     0.097     0.017        6     0.7
S_circular_insula_ant                     449    307    711  2.657 0.525     0.110     0.036        5     0.8
S_circular_insula_inf                    1473    994   2047  2.515 0.666     0.099     0.020       10     1.3
S_circular_insula_sup                    1346    963   1919  2.489 0.440     0.109     0.021        7     1.2
S_collat_transv_ant                      1280    885   1819  2.261 0.550     0.094     0.012        7     0.7
S_collat_transv_post                      377    255    476  2.222 0.404     0.149     0.033        5     0.6
S_front_inf                              2308   1585   3135  2.165 0.426     0.110     0.023       15     2.1
S_front_middle                           1407    998   1978  2.264 0.370     0.134     0.030       14     1.7
S_front_sup                              2933   2015   4391  2.288 0.506     0.113     0.025       22     2.6
S_interm_prim-Jensen                       94     74    213  2.996 0.762     0.139     0.030        1     0.1
S_intrapariet&P_trans                    2691   1847   3215  1.896 0.376     0.116     0.022       21     2.4
S_oc_middle&Lunatus                       850    599   1031  1.986 0.385     0.125     0.027        7     0.8
S_oc_sup&transversal                     1171    787   1504  2.147 0.441     0.123     0.026       10     1.3
S_occipital_ant                           426    319    621  2.230 0.410     0.104     0.014        3     0.2
S_oc-temp_lat                             833    597   1200  2.371 0.589     0.116     0.025        6     0.8
S_oc-temp_med&Lingual                    1448   1053   2395  2.416 0.517     0.125     0.022       13     1.3
S_orbital_lateral                         265    189    413  2.493 0.435     0.113     0.031        2     0.2
S_orbital_med-olfact                      691    492    819  2.065 0.456     0.124     0.017        6     0.4
S_orbital-H_Shaped                       1326    861   2312  2.768 0.688     0.120     0.030       12     1.6
S_parieto_occipital                      1776   1208   2216  1.994 0.457     0.108     0.019       12     1.4
S_pericallosal                           1351    833   1311  1.992 0.813     0.150     0.026       26     1.3
S_postcentral                            2564   1751   3021  1.903 0.462     0.122     0.027       22     2.7
S_precentral-inf-part                    1734   1171   2596  2.506 0.560     0.108     0.021       11     1.6
S_precentral-sup-part                    1222    848   1460  1.960 0.382     0.103     0.019        7     1.0
S_suborbital                              721    487    936  2.234 0.555     0.110     0.020        6     0.5
S_subparietal                             809    566   1145  2.261 0.397     0.129     0.031        6     1.0
S_temporal_inf                           1310    909   1783  2.323 0.444     0.115     0.018       10     1.0
S_temporal_sup                           4793   3350   7151  2.275 0.430     0.106     0.020       30     3.8
S_temporal_transverse                     355    247    576  2.562 0.549     0.135     0.027        3     0.4
