# Supplementary material for: Computer assisted diagnosis of Alzheimer’s disease using statistical likelihood-ratio test
Source: PLoS One. 2023 Feb 17;18(2):e0279574. doi: 10.1371/journal.pone.0279574 (PMC9937475; doi:10.1371/journal.pone.0279574)
Supplement: S4 File — (ZIP) [file pone.0279574.s004.zip › HC_Results_MIRIAD/miriad_218_1/stats/lh.aparc.DKTatlas.stats]

# Table of FreeSurfer cortical parcellation anatomical statistics 
# 
# CreationTime 2020/01/10-21:29:05-GMT
# generating_program mris_anatomical_stats
# cvs_version $Id: mris_anatomical_stats.c,v 1.79 2016/03/14 15:15:34 greve Exp $
# mrisurf.c-cvs_version $Id: mrisurf.c,v 1.781.2.6 2016/12/27 16:47:14 zkaufman Exp $
# cmdline mris_anatomical_stats -th3 -mgz -cortex ../label/lh.cortex.label -f ../stats/lh.aparc.DKTatlas.stats -b -a ../label/lh.aparc.DKTatlas.annot -c ../label/aparc.annot.DKTatlas.ctab miriad_218_HC_F_01_MR_1 lh white 
# sysname  Linux
# hostname ada
# machine  x86_64
# user     xzheng
# 
# SUBJECTS_DIR /home/span/acad/xzheng/freesurfer/subjects
# anatomy_type surface
# subjectname miriad_218_HC_F_01_MR_1
# hemi lh
# AnnotationFile ../label/lh.aparc.DKTatlas.annot
# AnnotationFileTimeStamp 2020/01/11 08:28:44
# Measure Cortex, NumVert, Number of Vertices, 116887, unitless
# Measure Cortex, WhiteSurfArea, White Surface Total Area, 77339.7, mm^2
# Measure Cortex, MeanThickness, Mean Thickness, 2.36353, mm
# Measure BrainSeg, BrainSegVol, Brain Segmentation Volume, 1022992.000000, mm^3
# Measure BrainSegNotVent, BrainSegVolNotVent, Brain Segmentation Volume Without Ventricles, 1003381.000000, mm^3
# Measure BrainSegNotVentSurf, BrainSegVolNotVentSurf, Brain Segmentation Volume Without Ventricles from Surf, 1002967.360135, mm^3
# Measure Cortex, CortexVol Total cortical gray matter volume, 398258.125347, mm^3
# Measure SupraTentorial, SupraTentorialVol, Supratentorial volume, 897401.360135, mm^3
# Measure SupraTentorialNotVent, SupraTentorialVolNotVent, Supratentorial volume, 880224.360135, mm^3
# Measure EstimatedTotalIntraCranialVol, eTIV, Estimated Total Intracranial Volume, 1447961.493344, mm^3
# NTableCols 10
# TableCol  1 ColHeader StructName
# TableCol  1 FieldName Structure Name
# TableCol  1 Units     NA
# TableCol  2 ColHeader NumVert
# TableCol  2 FieldName Number of Vertices
# TableCol  2 Units     unitless
# TableCol  3 ColHeader SurfArea
# TableCol  3 FieldName Surface Area
# TableCol  3 Units     mm^2
# TableCol  4 ColHeader GrayVol
# TableCol  4 FieldName Gray Matter Volume
# TableCol  4 Units     mm^3
# TableCol  5 ColHeader ThickAvg 
# TableCol  5 FieldName Average Thickness
# TableCol  5 Units     mm
# TableCol  6 ColHeader ThickStd
# TableCol  6 FieldName Thickness StdDev
# TableCol  6 Units     mm 
# TableCol  7 ColHeader MeanCurv
# TableCol  7 FieldName Integrated Rectified Mean Curvature
# TableCol  7 Units     mm^-1
# TableCol  8 ColHeader GausCurv 
# TableCol  8 FieldName Integrated Rectified Gaussian Curvature
# TableCol  8 Units     mm^-2
# TableCol  9 ColHeader  FoldInd
# TableCol  9 FieldName  Folding Index 
# TableCol  9 Units      unitless 
# TableCol 10 ColHeader CurvInd
# TableCol 10 FieldName Intrinsic Curvature Index
# TableCol 10 Units     unitless
# ColHeaders StructName NumVert SurfArea GrayVol ThickAvg ThickStd MeanCurv GausCurv FoldInd CurvInd
caudalanteriorcingulate                  1848   1243   2991  2.383 0.710     0.150     0.022       35     1.6
caudalmiddlefrontal                      3773   2476   6369  2.398 0.485     0.119     0.027       33     4.2
cuneus                                   2663   1744   3363  1.826 0.409     0.132     0.035       33     3.8
entorhinal                                688    474   1678  2.978 0.678     0.127     0.036        7     0.9
fusiform                                 3553   2473   6288  2.369 0.496     0.133     0.028       50     4.0
inferiorparietal                         5321   3600   9298  2.395 0.516     0.130     0.029       60     6.3
inferiortemporal                         4759   3215  10397  2.588 0.740     0.132     0.034       83     7.1
isthmuscingulate                         1275    850   2161  2.365 0.682     0.132     0.032       17     1.7
lateraloccipital                         6287   4070  10169  2.319 0.577     0.151     0.042       95    10.8
lateralorbitofrontal                     4230   2709   7793  2.550 0.722     0.140     0.045       92     8.4
lingual                                  4207   2949   6215  2.032 0.525     0.156     0.040       72     7.4
medialorbitofrontal                      2388   1572   3926  2.242 0.637     0.118     0.034       32     3.3
middletemporal                           5239   3651  10982  2.573 0.595     0.126     0.030       63     6.3
parahippocampal                           881    621   2032  2.955 0.726     0.106     0.017        8     0.5
paracentral                              2496   1469   3549  2.362 0.627     0.098     0.024       14     2.6
parsopercularis                          1982   1344   3656  2.563 0.521     0.114     0.023       18     1.7
parsorbitalis                             865    601   1828  2.692 0.474     0.132     0.030       10     1.1
parstriangularis                         2020   1350   3480  2.400 0.505     0.124     0.032       21     2.6
pericalcarine                            2072   1533   2119  1.572 0.384     0.158     0.039       29     3.6
postcentral                              6455   4166   8854  1.996 0.634     0.112     0.024       57     6.6
posteriorcingulate                       1974   1348   3467  2.403 0.698     0.147     0.029       30     2.2
precentral                               7212   4523  10229  2.172 0.591     0.109     0.024       54     7.2
precuneus                                5001   3255   7879  2.247 0.490     0.130     0.031       56     6.4
rostralanteriorcingulate                 1818   1194   3047  2.606 0.672     0.132     0.031       27     2.0
rostralmiddlefrontal                     5952   3981  10998  2.443 0.524     0.135     0.033       68     7.8
superiorfrontal                         10235   6662  19141  2.601 0.544     0.127     0.032      111    13.2
superiorparietal                         6879   4402   9462  1.998 0.445     0.121     0.027       72     7.4
superiortemporal                         6901   4638  14341  2.683 0.734     0.114     0.025       67     6.9
supramarginal                            4473   3016   7463  2.349 0.542     0.137     0.035       51     6.2
transversetemporal                        742    423   1030  2.243 0.396     0.122     0.027        7     0.8
insula                                   2698   1787   5120  2.889 0.786     0.118     0.028       31     3.0
