# Supplementary material for: Computer assisted diagnosis of Alzheimer’s disease using statistical likelihood-ratio test
Source: PLoS One. 2023 Feb 17;18(2):e0279574. doi: 10.1371/journal.pone.0279574 (PMC9937475; doi:10.1371/journal.pone.0279574)
Supplement: S4 File — (ZIP) [file pone.0279574.s004.zip › HC_Results_MIRIAD/miriad_218_1/stats/lh.aparc.pial.stats]

# Table of FreeSurfer cortical parcellation anatomical statistics 
# 
# CreationTime 2020/01/10-21:25:47-GMT
# generating_program mris_anatomical_stats
# cvs_version $Id: mris_anatomical_stats.c,v 1.79 2016/03/14 15:15:34 greve Exp $
# mrisurf.c-cvs_version $Id: mrisurf.c,v 1.781.2.6 2016/12/27 16:47:14 zkaufman Exp $
# cmdline mris_anatomical_stats -th3 -mgz -cortex ../label/lh.cortex.label -f ../stats/lh.aparc.pial.stats -b -a ../label/lh.aparc.annot -c ../label/aparc.annot.ctab miriad_218_HC_F_01_MR_1 lh pial 
# sysname  Linux
# hostname ada
# machine  x86_64
# user     xzheng
# 
# SUBJECTS_DIR /home/span/acad/xzheng/freesurfer/subjects
# anatomy_type surface
# subjectname miriad_218_HC_F_01_MR_1
# hemi lh
# AnnotationFile ../label/lh.aparc.annot
# AnnotationFileTimeStamp 2020/01/11 08:00:07
# Measure Cortex, NumVert, Number of Vertices, 116857, unitless
# Measure Cortex, PialSurfArea, Pial Surface Total Area, 89956.5, mm^2
# Measure Cortex, MeanThickness, Mean Thickness, 2.36367, mm
# Measure BrainSeg, BrainSegVol, Brain Segmentation Volume, 1022992.000000, mm^3
# Measure BrainSegNotVent, BrainSegVolNotVent, Brain Segmentation Volume Without Ventricles, 1003381.000000, mm^3
# Measure BrainSegNotVentSurf, BrainSegVolNotVentSurf, Brain Segmentation Volume Without Ventricles from Surf, 1002967.360135, mm^3
# Measure Cortex, CortexVol Total cortical gray matter volume, 398258.125347, mm^3
# Measure SupraTentorial, SupraTentorialVol, Supratentorial volume, 897401.360135, mm^3
# Measure SupraTentorialNotVent, SupraTentorialVolNotVent, Supratentorial volume, 880224.360135, mm^3
# Measure EstimatedTotalIntraCranialVol, eTIV, Estimated Total Intracranial Volume, 1447961.493344, mm^3
# NTableCols 10
# TableCol  1 ColHeader StructName
# TableCol  1 FieldName Structure Name
# TableCol  1 Units     NA
# TableCol  2 ColHeader NumVert
# TableCol  2 FieldName Number of Vertices
# TableCol  2 Units     unitless
# TableCol  3 ColHeader SurfArea
# TableCol  3 FieldName Surface Area
# TableCol  3 Units     mm^2
# TableCol  4 ColHeader GrayVol
# TableCol  4 FieldName Gray Matter Volume
# TableCol  4 Units     mm^3
# TableCol  5 ColHeader ThickAvg 
# TableCol  5 FieldName Average Thickness
# TableCol  5 Units     mm
# TableCol  6 ColHeader ThickStd
# TableCol  6 FieldName Thickness StdDev
# TableCol  6 Units     mm 
# TableCol  7 ColHeader MeanCurv
# TableCol  7 FieldName Integrated Rectified Mean Curvature
# TableCol  7 Units     mm^-1
# TableCol  8 ColHeader GausCurv 
# TableCol  8 FieldName Integrated Rectified Gaussian Curvature
# TableCol  8 Units     mm^-2
# TableCol  9 ColHeader  FoldInd
# TableCol  9 FieldName  Folding Index 
# TableCol  9 Units      unitless 
# TableCol 10 ColHeader CurvInd
# TableCol 10 FieldName Intrinsic Curvature Index
# TableCol 10 Units     unitless
# ColHeaders StructName NumVert SurfArea GrayVol ThickAvg ThickStd MeanCurv GausCurv FoldInd CurvInd
bankssts                                 1130    763   1766  2.255 0.365     0.099     0.021        8     1.0
caudalanteriorcingulate                  1382   1047   2389  2.444 0.702     0.133     0.021       30     1.2
caudalmiddlefrontal                      3560   2684   6096  2.414 0.481     0.114     0.023       35     3.4
cuneus                                   1985   1538   2494  1.837 0.422     0.130     0.026       19     2.6
entorhinal                                704    668   1742  3.063 0.745     0.145     0.029        9     0.9
fusiform                                 4061   3498   7536  2.366 0.549     0.147     0.032       60     6.1
inferiorparietal                         5375   4180   9540  2.415 0.521     0.135     0.028       74     6.9
inferiortemporal                         4574   4091   9538  2.598 0.699     0.155     0.034       77     7.4
isthmuscingulate                         1264    963   2145  2.370 0.713     0.134     0.038       43     1.8
lateraloccipital                         6266   4860  10183  2.318 0.574     0.134     0.028       87     8.0
lateralorbitofrontal                     3705   2741   6668  2.550 0.694     0.134     0.041       58     6.3
lingual                                  4060   3196   6047  2.053 0.522     0.140     0.033       60     6.4
medialorbitofrontal                      2689   2024   4355  2.289 0.588     0.120     0.024       26     2.8
middletemporal                           3979   3809   8955  2.649 0.614     0.153     0.031       42     5.6
parahippocampal                           818    734   1866  2.931 0.761     0.131     0.024        8     0.9
paracentral                              2176   1428   3008  2.281 0.615     0.099     0.018       15     1.8
parsopercularis                          2237   1746   4152  2.557 0.534     0.124     0.020       24     1.9
parsorbitalis                             899    947   2393  2.991 0.493     0.159     0.034       10     1.3
parstriangularis                         1536   1293   2830  2.437 0.480     0.145     0.027       16     2.0
pericalcarine                            2161   1344   2257  1.575 0.382     0.126     0.030       38     2.7
postcentral                              5613   4230   7520  1.948 0.638     0.109     0.020       45     4.7
posteriorcingulate                       1860   1459   3290  2.352 0.712     0.145     0.028       32     2.3
precentral                               7346   4987  10369  2.163 0.588     0.097     0.018       71     5.5
precuneus                                4908   3585   7764  2.255 0.483     0.128     0.029       62     6.2
rostralanteriorcingulate                 1301   1054   2387  2.676 0.674     0.142     0.028       20     1.7
rostralmiddlefrontal                     8055   6193  14021  2.396 0.502     0.138     0.029      120    10.3
superiorfrontal                          9136   6765  17051  2.650 0.539     0.125     0.027      109    10.1
superiorparietal                         8523   6254  11651  2.000 0.453     0.124     0.023       96     8.2
superiortemporal                         5337   4244  10150  2.562 0.617     0.125     0.026       55     5.9
supramarginal                            4833   3614   8141  2.365 0.536     0.135     0.030       70     6.0
frontalpole                               275    314    744  3.030 0.333     0.186     0.032        2     0.4
temporalpole                              687    982   2734  3.649 0.848     0.174     0.024        5     0.9
transversetemporal                        757    507   1037  2.242 0.427     0.099     0.020        6     0.7
insula                                   3689   2226   6474  2.747 0.882     0.132     0.041       86     5.7
