# Supplementary material for: Computer assisted diagnosis of Alzheimer’s disease using statistical likelihood-ratio test
Source: PLoS One. 2023 Feb 17;18(2):e0279574. doi: 10.1371/journal.pone.0279574 (PMC9937475; doi:10.1371/journal.pone.0279574)
Supplement: S4 File — (ZIP) [file pone.0279574.s004.zip › HC_Results_MIRIAD/miriad_218_1/stats/lh.aparc.stats]

# Table of FreeSurfer cortical parcellation anatomical statistics 
# 
# CreationTime 2020/01/10-21:25:21-GMT
# generating_program mris_anatomical_stats
# cvs_version $Id: mris_anatomical_stats.c,v 1.79 2016/03/14 15:15:34 greve Exp $
# mrisurf.c-cvs_version $Id: mrisurf.c,v 1.781.2.6 2016/12/27 16:47:14 zkaufman Exp $
# cmdline mris_anatomical_stats -th3 -mgz -cortex ../label/lh.cortex.label -f ../stats/lh.aparc.stats -b -a ../label/lh.aparc.annot -c ../label/aparc.annot.ctab miriad_218_HC_F_01_MR_1 lh white 
# sysname  Linux
# hostname ada
# machine  x86_64
# user     xzheng
# 
# SUBJECTS_DIR /home/span/acad/xzheng/freesurfer/subjects
# anatomy_type surface
# subjectname miriad_218_HC_F_01_MR_1
# hemi lh
# AnnotationFile ../label/lh.aparc.annot
# AnnotationFileTimeStamp 2020/01/11 08:00:07
# Measure Cortex, NumVert, Number of Vertices, 116857, unitless
# Measure Cortex, WhiteSurfArea, White Surface Total Area, 77322.3, mm^2
# Measure Cortex, MeanThickness, Mean Thickness, 2.36367, mm
# Measure BrainSeg, BrainSegVol, Brain Segmentation Volume, 1022992.000000, mm^3
# Measure BrainSegNotVent, BrainSegVolNotVent, Brain Segmentation Volume Without Ventricles, 1003381.000000, mm^3
# Measure BrainSegNotVentSurf, BrainSegVolNotVentSurf, Brain Segmentation Volume Without Ventricles from Surf, 1002967.360135, mm^3
# Measure Cortex, CortexVol Total cortical gray matter volume, 398258.125347, mm^3
# Measure SupraTentorial, SupraTentorialVol, Supratentorial volume, 897401.360135, mm^3
# Measure SupraTentorialNotVent, SupraTentorialVolNotVent, Supratentorial volume, 880224.360135, mm^3
# Measure EstimatedTotalIntraCranialVol, eTIV, Estimated Total Intracranial Volume, 1447961.493344, mm^3
# NTableCols 10
# TableCol  1 ColHeader StructName
# TableCol  1 FieldName Structure Name
# TableCol  1 Units     NA
# TableCol  2 ColHeader NumVert
# TableCol  2 FieldName Number of Vertices
# TableCol  2 Units     unitless
# TableCol  3 ColHeader SurfArea
# TableCol  3 FieldName Surface Area
# TableCol  3 Units     mm^2
# TableCol  4 ColHeader GrayVol
# TableCol  4 FieldName Gray Matter Volume
# TableCol  4 Units     mm^3
# TableCol  5 ColHeader ThickAvg 
# TableCol  5 FieldName Average Thickness
# TableCol  5 Units     mm
# TableCol  6 ColHeader ThickStd
# TableCol  6 FieldName Thickness StdDev
# TableCol  6 Units     mm 
# TableCol  7 ColHeader MeanCurv
# TableCol  7 FieldName Integrated Rectified Mean Curvature
# TableCol  7 Units     mm^-1
# TableCol  8 ColHeader GausCurv 
# TableCol  8 FieldName Integrated Rectified Gaussian Curvature
# TableCol  8 Units     mm^-2
# TableCol  9 ColHeader  FoldInd
# TableCol  9 FieldName  Folding Index 
# TableCol  9 Units      unitless 
# TableCol 10 ColHeader CurvInd
# TableCol 10 FieldName Intrinsic Curvature Index
# TableCol 10 Units     unitless
# ColHeaders StructName NumVert SurfArea GrayVol ThickAvg ThickStd MeanCurv GausCurv FoldInd CurvInd
bankssts                                 1130    809   1766  2.255 0.365     0.094     0.017        5     0.8
caudalanteriorcingulate                  1382    914   2389  2.444 0.702     0.159     0.021       31     1.2
caudalmiddlefrontal                      3560   2341   6096  2.414 0.481     0.118     0.027       31     4.0
cuneus                                   1985   1265   2494  1.837 0.422     0.139     0.040       27     3.4
entorhinal                                704    489   1742  3.063 0.745     0.127     0.035        7     1.0
fusiform                                 4061   2824   7536  2.366 0.549     0.138     0.032       62     5.4
inferiorparietal                         5375   3638   9540  2.415 0.521     0.131     0.030       62     6.6
inferiortemporal                         4574   3074   9538  2.598 0.699     0.127     0.029       73     5.6
isthmuscingulate                         1264    841   2145  2.370 0.713     0.131     0.032       17     1.6
lateraloccipital                         6266   4069  10183  2.318 0.574     0.150     0.041       94    10.8
lateralorbitofrontal                     3705   2399   6668  2.550 0.694     0.133     0.038       54     6.2
lingual                                  4060   2846   6047  2.053 0.522     0.156     0.039       69     7.0
medialorbitofrontal                      2689   1777   4355  2.289 0.588     0.118     0.030       33     3.2
middletemporal                           3979   2760   8955  2.649 0.614     0.125     0.032       51     4.9
parahippocampal                           818    578   1866  2.931 0.761     0.107     0.017        7     0.5
paracentral                              2176   1275   3008  2.281 0.615     0.096     0.022       12     2.2
parsopercularis                          2237   1510   4152  2.557 0.534     0.114     0.023       20     2.0
parsorbitalis                             899    632   2393  2.991 0.493     0.146     0.037       13     1.2
parstriangularis                         1536   1031   2830  2.437 0.480     0.126     0.032       17     2.0
pericalcarine                            2161   1614   2257  1.575 0.382     0.157     0.038       31     3.6
postcentral                              5613   3590   7520  1.948 0.638     0.108     0.024       48     5.5
posteriorcingulate                       1860   1270   3290  2.352 0.712     0.146     0.028       30     2.0
precentral                               7346   4591  10369  2.163 0.588     0.110     0.024       56     7.5
precuneus                                4908   3273   7764  2.255 0.483     0.130     0.031       54     6.2
rostralanteriorcingulate                 1301    846   2387  2.676 0.674     0.131     0.030       21     1.6
rostralmiddlefrontal                     8055   5390  14021  2.396 0.502     0.135     0.032       95    10.3
superiorfrontal                          9136   5934  17051  2.650 0.539     0.124     0.031       90    11.3
superiorparietal                         8523   5416  11651  2.000 0.453     0.122     0.027       90     9.2
superiortemporal                         5337   3558  10150  2.562 0.617     0.116     0.025       54     5.3
supramarginal                            4833   3266   8141  2.365 0.536     0.138     0.034       55     6.6
frontalpole                               275    178    744  3.030 0.333     0.162     0.055        5     0.6
temporalpole                              687    503   2734  3.649 0.848     0.125     0.036        9     1.2
transversetemporal                        757    427   1037  2.242 0.427     0.123     0.027        8     0.8
insula                                   3689   2406   6474  2.747 0.882     0.128     0.042       73     6.5
