# Supplementary material for: Computer assisted diagnosis of Alzheimer’s disease using statistical likelihood-ratio test
Source: PLoS One. 2023 Feb 17;18(2):e0279574. doi: 10.1371/journal.pone.0279574 (PMC9937475; doi:10.1371/journal.pone.0279574)
Supplement: S4 File — (ZIP) [file pone.0279574.s004.zip › HC_Results_MIRIAD/miriad_218_1/stats/lh.BA_exvivo.stats]

# Table of FreeSurfer cortical parcellation anatomical statistics 
# 
# CreationTime 2020/01/10-21:56:50-GMT
# generating_program mris_anatomical_stats
# cvs_version $Id: mris_anatomical_stats.c,v 1.79 2016/03/14 15:15:34 greve Exp $
# mrisurf.c-cvs_version $Id: mrisurf.c,v 1.781.2.6 2016/12/27 16:47:14 zkaufman Exp $
# cmdline mris_anatomical_stats -th3 -mgz -f ../stats/lh.BA_exvivo.stats -b -a ./lh.BA_exvivo.annot -c ./BA_exvivo.ctab miriad_218_HC_F_01_MR_1 lh white 
# sysname  Linux
# hostname ada
# machine  x86_64
# user     xzheng
# 
# SUBJECTS_DIR /home/span/acad/xzheng/freesurfer/subjects
# anatomy_type surface
# subjectname miriad_218_HC_F_01_MR_1
# hemi lh
# AnnotationFile ./lh.BA_exvivo.annot
# AnnotationFileTimeStamp 2020/01/11 08:56:42
# Measure Cortex, NumVert, Number of Vertices, 123979, unitless
# Measure Cortex, WhiteSurfArea, White Surface Total Area, 82080.8, mm^2
# Measure BrainSeg, BrainSegVol, Brain Segmentation Volume, 1022992.000000, mm^3
# Measure BrainSegNotVent, BrainSegVolNotVent, Brain Segmentation Volume Without Ventricles, 1003381.000000, mm^3
# Measure BrainSegNotVentSurf, BrainSegVolNotVentSurf, Brain Segmentation Volume Without Ventricles from Surf, 1002967.360135, mm^3
# Measure Cortex, CortexVol Total cortical gray matter volume, 398258.125347, mm^3
# Measure SupraTentorial, SupraTentorialVol, Supratentorial volume, 897401.360135, mm^3
# Measure SupraTentorialNotVent, SupraTentorialVolNotVent, Supratentorial volume, 880224.360135, mm^3
# Measure EstimatedTotalIntraCranialVol, eTIV, Estimated Total Intracranial Volume, 1447961.493344, mm^3
# NTableCols 10
# TableCol  1 ColHeader StructName
# TableCol  1 FieldName Structure Name
# TableCol  1 Units     NA
# TableCol  2 ColHeader NumVert
# TableCol  2 FieldName Number of Vertices
# TableCol  2 Units     unitless
# TableCol  3 ColHeader SurfArea
# TableCol  3 FieldName Surface Area
# TableCol  3 Units     mm^2
# TableCol  4 ColHeader GrayVol
# TableCol  4 FieldName Gray Matter Volume
# TableCol  4 Units     mm^3
# TableCol  5 ColHeader ThickAvg 
# TableCol  5 FieldName Average Thickness
# TableCol  5 Units     mm
# TableCol  6 ColHeader ThickStd
# TableCol  6 FieldName Thickness StdDev
# TableCol  6 Units     mm 
# TableCol  7 ColHeader MeanCurv
# TableCol  7 FieldName Integrated Rectified Mean Curvature
# TableCol  7 Units     mm^-1
# TableCol  8 ColHeader GausCurv 
# TableCol  8 FieldName Integrated Rectified Gaussian Curvature
# TableCol  8 Units     mm^-2
# TableCol  9 ColHeader  FoldInd
# TableCol  9 FieldName  Folding Index 
# TableCol  9 Units      unitless 
# TableCol 10 ColHeader CurvInd
# TableCol 10 FieldName Intrinsic Curvature Index
# TableCol 10 Units     unitless
# ColHeaders StructName NumVert SurfArea GrayVol ThickAvg ThickStd MeanCurv GausCurv FoldInd CurvInd
BA1_exvivo                               1098    584   1580  2.096 0.534     0.121     0.030       14     1.4
BA2_exvivo                               3501   2318   4600  1.973 0.498     0.120     0.026       32     3.6
BA3a_exvivo                              1011    738    969  1.642 0.342     0.143     0.034       10     1.3
BA3b_exvivo                              2156   1414   2882  1.843 0.701     0.108     0.022       19     2.2
BA4a_exvivo                              1612    917   2311  2.317 0.648     0.099     0.024        9     1.8
BA4p_exvivo                              1156    821   1293  1.668 0.419     0.100     0.022        6     1.1
BA6_exvivo                               9092   5523  15940  2.523 0.565     0.115     0.028       78    10.6
BA44_exvivo                              2111   1455   4005  2.549 0.533     0.113     0.021       19     1.7
BA45_exvivo                              2655   1740   4439  2.377 0.503     0.117     0.029       25     3.0
V1_exvivo                                3485   2531   4024  1.617 0.456     0.153     0.039       55     5.9
V2_exvivo                                7251   4816  10505  2.111 0.553     0.158     0.045      116    14.0
MT_exvivo                                1617   1122   3035  2.410 0.501     0.147     0.039       23     2.5
perirhinal_exvivo                         627    443   1450  2.813 0.598     0.113     0.024        5     0.6
entorhinal_exvivo                         854    602   2556  3.206 0.751     0.133     0.034       15     1.0
