# Supplementary material for: Computer assisted diagnosis of Alzheimer’s disease using statistical likelihood-ratio test
Source: PLoS One. 2023 Feb 17;18(2):e0279574. doi: 10.1371/journal.pone.0279574 (PMC9937475; doi:10.1371/journal.pone.0279574)
Supplement: S4 File — (ZIP) [file pone.0279574.s004.zip › HC_Results_MIRIAD/miriad_218_1/stats/lh.curv.stats]

Raw <mean> +- <std> (using 'lh.curv'):                -0.03503 +- 0.2714 
       Raw Min:                                      -13.87051 at vertex 68631   
       Raw Max:                                       13.31246 at vertex 79962   
       Raw Curvature Calculation Type:                discrete
       Raw Mean Vertex Separation (Whole Surface):     0.84556 +- 0.23380 mm
       Raw Total Surface Area:                     74613.65625 mm^2
       Raw Total Number of Vertices:                    123979
       Raw Average Vertex Area (Whole Surface):        0.60182 mm^2
       Raw Natural Surface Integral:               -1401.79407
       Raw Rectified Surface Integral:              9811.60547
       Raw Positive Surface Integral:               4204.90576
       Raw Negative Surface Integral:               5606.69971
       Raw Mean Natural Surface Integral:             -0.01131 across 123979 (100.00%) vertices
       Raw Mean Rectified Surface Integral:            0.07914 across 123979 (100.00%) vertices
       Raw Mean Positive Surface Integral:             0.07268 across 57855 (46.67%) vertices
       Raw Mean Negative Surface Integral:             0.08479 across 66124 (53.33%) vertices
       Raw AreaNorm Natural Surface Integral:         -0.01879 across 74613.359375 (100.00%) mm^2
       Raw AreaNorm Rectified Surface Integral:        0.13150 across 74613.359375 (100.00%) mm^2
       Raw AreaNorm Positive Surface Integral:         0.11309 across 37182.339844 (49.83%) mm^2
       Raw AreaNorm Negative Surface Integral:         0.14979 across 37431.394531 (50.17%) mm^2

Raw <mean> +- <std> (using 'lh.sulc'):                 0.00000 +- 5.4001 
       Raw Min:                                      -13.94201 at vertex 106678  
       Raw Max:                                       16.78635 at vertex 50325   
       Raw Curvature Calculation Type:                discrete
       Raw Mean Vertex Separation (Whole Surface):     0.84556 +- 0.23380 mm
       Raw Total Surface Area:                     74613.65625 mm^2
       Raw Total Number of Vertices:                    123979
       Raw Average Vertex Area (Whole Surface):        0.60182 mm^2
       Raw Natural Surface Integral:               26419.38867
       Raw Rectified Surface Integral:            327419.62500
       Raw Positive Surface Integral:             176919.50000
       Raw Negative Surface Integral:             150500.10938
       Raw Mean Natural Surface Integral:              0.21310 across 123979 (100.00%) vertices
       Raw Mean Rectified Surface Integral:            2.64093 across 123979 (100.00%) vertices
       Raw Mean Positive Surface Integral:             3.08050 across 57432 (46.32%) vertices
       Raw Mean Negative Surface Integral:             2.26156 across 66547 (53.68%) vertices
       Raw AreaNorm Natural Surface Integral:          0.35408 across 74613.359375 (100.00%) mm^2
       Raw AreaNorm Rectified Surface Integral:        4.38822 across 74613.359375 (100.00%) mm^2
       Raw AreaNorm Positive Surface Integral:         4.85379 across 36449.789062 (48.85%) mm^2
       Raw AreaNorm Negative Surface Integral:         3.94352 across 38163.937500 (51.15%) mm^2

K <mean> +- <std> (using 'lh.smoothwm'):               0.26892 +- 13.4779 mm^-2
         K Min:                                      -25.84305 at vertex 114634  
         K Max:                                     2858.23242 at vertex 68631   
         K Curvature Calculation Type:                discrete
         K Mean Vertex Separation (Whole Surface):     0.84556 +- 0.23380 mm
         K Total Surface Area:                     74613.65625 mm^2
         K Total Number of Vertices:                    123979
         K Average Vertex Area (Whole Surface):        0.60182 mm^2
         K Natural Surface Integral:                  12.56644
         K Rectified Surface Integral:              5166.38428
         K Positive Surface Integral:               2589.47534
         K Negative Surface Integral:               2576.90894
         K Mean Natural Surface Integral:              0.00010 across 123979 (100.00%) vertices
         K Mean Rectified Surface Integral:            0.04167 across 123979 (100.00%) vertices
         K Mean Positive Surface Integral:             0.04741 across 54617 (44.05%) vertices
         K Mean Negative Surface Integral:             0.03715 across 69362 (55.95%) vertices
         K AreaNorm Natural Surface Integral:          0.00017 across 74613.359375 (100.00%) mm^2
         K AreaNorm Rectified Surface Integral:        0.06924 across 74613.359375 (100.00%) mm^2
         K AreaNorm Positive Surface Integral:         0.10475 across 24720.777344 (33.13%) mm^2
         K AreaNorm Negative Surface Integral:         0.05165 across 49893.046875 (66.87%) mm^2

H <mean> +- <std> (using 'lh.smoothwm'):              -0.05765 +- 0.9427 mm^-1
         H Min:                                      -68.33253 at vertex 68631   
         H Max:                                       86.21346 at vertex 90266   
         H Curvature Calculation Type:                discrete
         H Mean Vertex Separation (Whole Surface):     0.84556 +- 0.23380 mm
         H Total Surface Area:                     74613.65625 mm^2
         H Total Number of Vertices:                    123979
         H Average Vertex Area (Whole Surface):        0.60182 mm^2
         H Natural Surface Integral:               -1470.63306
         H Rectified Surface Integral:             13054.51074
         H Positive Surface Integral:               5791.93848
         H Negative Surface Integral:               7262.57178
         H Mean Natural Surface Integral:             -0.01186 across 123979 (100.00%) vertices
         H Mean Rectified Surface Integral:            0.10530 across 123979 (100.00%) vertices
         H Mean Positive Surface Integral:             0.09485 across 61061 (49.25%) vertices
         H Mean Negative Surface Integral:             0.11543 across 62918 (50.75%) vertices
         H AreaNorm Natural Surface Integral:         -0.01971 across 74613.359375 (100.00%) mm^2
         H AreaNorm Rectified Surface Integral:        0.17496 across 74613.359375 (100.00%) mm^2
         H AreaNorm Positive Surface Integral:         0.14851 across 39001.242188 (52.27%) mm^2
         H AreaNorm Negative Surface Integral:         0.20393 across 35612.570312 (47.73%) mm^2

k1 <mean> +- <std> (using 'lh.smoothwm'):             -0.11755 +- 1.7168 mm^-1
        k1 Min:                                     -110.88959 at vertex 68631   
        k1 Max:                                      159.35295 at vertex 90266   
        k1 Curvature Calculation Type:                discrete
        k1 Mean Vertex Separation (Whole Surface):     0.84556 +- 0.23380 mm
        k1 Total Surface Area:                     74613.65625 mm^2
        k1 Total Number of Vertices:                    123979
        k1 Average Vertex Area (Whole Surface):        0.60182 mm^2
        k1 Natural Surface Integral:               -3500.45850
        k1 Rectified Surface Integral:             29468.92969
        k1 Positive Surface Integral:              12984.23535
        k1 Negative Surface Integral:              16484.69336
        k1 Mean Natural Surface Integral:             -0.02823 across 123979 (100.00%) vertices
        k1 Mean Rectified Surface Integral:            0.23769 across 123979 (100.00%) vertices
        k1 Mean Positive Surface Integral:             0.21264 across 61061 (49.25%) vertices
        k1 Mean Negative Surface Integral:             0.26200 across 62918 (50.75%) vertices
        k1 AreaNorm Natural Surface Integral:         -0.04691 across 74613.359375 (100.00%) mm^2
        k1 AreaNorm Rectified Surface Integral:        0.39496 across 74613.359375 (100.00%) mm^2
        k1 AreaNorm Positive Surface Integral:         0.33292 across 39001.242188 (52.27%) mm^2
        k1 AreaNorm Negative Surface Integral:         0.46289 across 35612.570312 (47.73%) mm^2

k2 <mean> +- <std> (using 'lh.smoothwm'):              0.00225 +- 0.2665 mm^-1
        k2 Min:                                      -25.77548 at vertex 68631   
        k2 Max:                                       19.32453 at vertex 79962   
        k2 Curvature Calculation Type:                discrete
        k2 Mean Vertex Separation (Whole Surface):     0.84556 +- 0.23380 mm
        k2 Total Surface Area:                     74613.65625 mm^2
        k2 Total Number of Vertices:                    123979
        k2 Average Vertex Area (Whole Surface):        0.60182 mm^2
        k2 Natural Surface Integral:                 559.19220
        k2 Rectified Surface Integral:              7876.70459
        k2 Positive Surface Integral:               4217.94824
        k2 Negative Surface Integral:               3658.75610
        k2 Mean Natural Surface Integral:              0.00451 across 123979 (100.00%) vertices
        k2 Mean Rectified Surface Integral:            0.06353 across 123979 (100.00%) vertices
        k2 Mean Positive Surface Integral:             0.06511 across 64783 (52.25%) vertices
        k2 Mean Negative Surface Integral:             0.06181 across 59196 (47.75%) vertices
        k2 AreaNorm Natural Surface Integral:          0.00749 across 74613.359375 (100.00%) mm^2
        k2 AreaNorm Rectified Surface Integral:        0.10557 across 74613.359375 (100.00%) mm^2
        k2 AreaNorm Positive Surface Integral:         0.10839 across 38914.769531 (52.16%) mm^2
        k2 AreaNorm Negative Surface Integral:         0.10249 across 35698.941406 (47.85%) mm^2

S <mean> +- <std> (using 'lh.smoothwm'):               2.49611 +- 111.1038 mm^-2
         S Min:                                        0.00000 at vertex 143     
         S Max:                                    23562.03906 at vertex 89391   
         S Curvature Calculation Type:                discrete
         S Mean Vertex Separation (Whole Surface):     0.84556 +- 0.23380 mm
         S Total Surface Area:                     74613.65625 mm^2
         S Total Number of Vertices:                    123979
         S Average Vertex Area (Whole Surface):        0.60182 mm^2
         S Natural Surface Integral:               30191.76172
         S Rectified Surface Integral:             30191.76172
         S Positive Surface Integral:              30191.76172
         S Negative Surface Integral:                  0.00000
         S Mean Natural Surface Integral:              0.24352 across 123979 (100.00%) vertices
         S Mean Rectified Surface Integral:            0.24352 across 123979 (100.00%) vertices
         S Mean Positive Surface Integral:             0.24352 across 123979 (100.00%) vertices
         S Mean Negative Surface Integral:             0.00000 across 0 (00.00%) vertices
         S AreaNorm Natural Surface Integral:          0.40464 across 74613.359375 (100.00%) mm^2
         S AreaNorm Rectified Surface Integral:        0.40464 across 74613.359375 (100.00%) mm^2
         S AreaNorm Positive Surface Integral:         0.40464 across 74613.359375 (100.00%) mm^2
         S AreaNorm Negative Surface Integral:         0.00000 across 0.000000 (00.00%) mm^2

C <mean> +- <std> (using 'lh.smoothwm'):               0.46723 +- 1.1392 mm^-2
         C Min:                                        0.00212 at vertex 61283   
         C Max:                                      113.05816 at vertex 90266   
         C Curvature Calculation Type:                discrete
         C Mean Vertex Separation (Whole Surface):     0.84556 +- 0.23380 mm
         C Total Surface Area:                     74613.65625 mm^2
         C Total Number of Vertices:                    123979
         C Average Vertex Area (Whole Surface):        0.60182 mm^2
         C Natural Surface Integral:               22010.18750
         C Rectified Surface Integral:             22010.18750
         C Positive Surface Integral:              22010.18750
         C Negative Surface Integral:                  0.00000
         C Mean Natural Surface Integral:              0.17753 across 123979 (100.00%) vertices
         C Mean Rectified Surface Integral:            0.17753 across 123979 (100.00%) vertices
         C Mean Positive Surface Integral:             0.17753 across 123979 (100.00%) vertices
         C Mean Negative Surface Integral:             0.00000 across 0 (00.00%) vertices
         C AreaNorm Natural Surface Integral:          0.29499 across 74613.359375 (100.00%) mm^2
         C AreaNorm Rectified Surface Integral:        0.29499 across 74613.359375 (100.00%) mm^2
         C AreaNorm Positive Surface Integral:         0.29499 across 74613.359375 (100.00%) mm^2
         C AreaNorm Negative Surface Integral:         0.00000 across 0.000000 (00.00%) mm^2

BE <mean> +- <std> (using 'lh.smoothwm'):              3.03219 +- 130.7193 mm^-2
        BE Min:                                        0.00001 at vertex 61283   
        BE Max:                                    25564.29297 at vertex 90266   
        BE Curvature Calculation Type:                discrete
        BE Mean Vertex Separation (Whole Surface):     0.84556 +- 0.23380 mm
        BE Total Surface Area:                     74613.65625 mm^2
        BE Total Number of Vertices:                    123979
        BE Average Vertex Area (Whole Surface):        0.60182 mm^2
        BE Natural Surface Integral:               30215.41992
        BE Rectified Surface Integral:             30215.41992
        BE Positive Surface Integral:              30215.41992
        BE Negative Surface Integral:                  0.00000
        BE Mean Natural Surface Integral:              0.24371 across 123979 (100.00%) vertices
        BE Mean Rectified Surface Integral:            0.24371 across 123979 (100.00%) vertices
        BE Mean Positive Surface Integral:             0.24371 across 123979 (100.00%) vertices
        BE Mean Negative Surface Integral:             0.00000 across 0 (00.00%) vertices
        BE AreaNorm Natural Surface Integral:          0.40496 across 74613.359375 (100.00%) mm^2
        BE AreaNorm Rectified Surface Integral:        0.40496 across 74613.359375 (100.00%) mm^2
        BE AreaNorm Positive Surface Integral:         0.40496 across 74613.359375 (100.00%) mm^2
        BE AreaNorm Negative Surface Integral:         0.00000 across 0.000000 (00.00%) mm^2

FI <mean> +- <std> (using 'lh.smoothwm'):              2.62080 +- 119.2826 mm^-2
        FI Min:                                        0.00000 at vertex 143     
        FI Max:                                    23970.32227 at vertex 89391   
        FI Curvature Calculation Type:                discrete
        FI Mean Vertex Separation (Whole Surface):     0.84556 +- 0.23380 mm
        FI Total Surface Area:                     74613.65625 mm^2
        FI Total Number of Vertices:                    123979
        FI Average Vertex Area (Whole Surface):        0.60182 mm^2
        FI Natural Surface Integral:               23327.03320
        FI Rectified Surface Integral:             23327.03320
        FI Positive Surface Integral:              23327.03320
        FI Negative Surface Integral:                  0.00000
        FI Mean Natural Surface Integral:              0.18815 across 123979 (100.00%) vertices
        FI Mean Rectified Surface Integral:            0.18815 across 123979 (100.00%) vertices
        FI Mean Positive Surface Integral:             0.18815 across 123979 (100.00%) vertices
        FI Mean Negative Surface Integral:             0.00000 across 0 (00.00%) vertices
        FI AreaNorm Natural Surface Integral:          0.31264 across 74613.359375 (100.00%) mm^2
        FI AreaNorm Rectified Surface Integral:        0.31264 across 74613.359375 (100.00%) mm^2
        FI AreaNorm Positive Surface Integral:         0.31264 across 74613.359375 (100.00%) mm^2
        FI AreaNorm Negative Surface Integral:         0.00000 across 0.000000 (00.00%) mm^2

curv -- calculation type:                                discrete
curv -- Folding Index (FI):                            1856.30627
curv -- Intrinsic Curvature Index - positive (ICIp):    206.06390
curv -- Intrinsic Curvature Index - negative (ICIn):    205.06390
curv -- Intrinsic Curvature Index - natural  (ICIt):      1.00001

Mean across 10 curvatures: 8.6773e-01 +- 1.2277e+00
