# Supplementary material for: Computer assisted diagnosis of Alzheimer’s disease using statistical likelihood-ratio test
Source: PLoS One. 2023 Feb 17;18(2):e0279574. doi: 10.1371/journal.pone.0279574 (PMC9937475; doi:10.1371/journal.pone.0279574)
Supplement: S4 File — (ZIP) [file pone.0279574.s004.zip › HC_Results_MIRIAD/miriad_218_1/stats/lh.w-g.pct.stats]

# Title Segmentation Statistics 
# 
# generating_program mri_segstats
# cvs_version $Id: mri_segstats.c,v 1.121 2016/05/31 17:27:11 greve Exp $
# cmdline mri_segstats --in /home/span/acad/xzheng/freesurfer/subjects/miriad_218_HC_F_01_MR_1/surf/lh.w-g.pct.mgh --annot miriad_218_HC_F_01_MR_1 lh aparc --sum /home/span/acad/xzheng/freesurfer/subjects/miriad_218_HC_F_01_MR_1/stats/lh.w-g.pct.stats --snr 
# sysname  Linux
# hostname ada
# machine  x86_64
# user     xzheng
# anatomy_type surface
# 
# SUBJECTS_DIR /home/span/acad/xzheng/freesurfer/subjects
# subjectname miriad_218_HC_F_01_MR_1
# Annot miriad_218_HC_F_01_MR_1 lh aparc
# ColorTable /tmp/mri_segstats.tmp.miriad_218_HC_F_01_MR_1.lh.33.ctab 
# ColorTableTimeStamp 2020/01/11 08:29:58 
# InVolFile  /home/span/acad/xzheng/freesurfer/subjects/miriad_218_HC_F_01_MR_1/surf/lh.w-g.pct.mgh 
# InVolFileTimeStamp  2020/01/11 08:29:57 
# InVolFrame 0 
# Only reporting non-empty segmentations
# VertexArea_mm2 0.662054 
# TableCol  1 ColHeader Index 
# TableCol  1 FieldName Index 
# TableCol  1 Units     NA 
# TableCol  2 ColHeader SegId 
# TableCol  2 FieldName Segmentation Id
# TableCol  2 Units     NA
# TableCol  3 ColHeader NVertices 
# TableCol  3 FieldName Number of Vertices
# TableCol  3 Units     unitless
# TableCol  4 ColHeader Area_mm2
# TableCol  4 FieldName Area
# TableCol  4 Units     mm^2
# TableCol  5 ColHeader StructName
# TableCol  5 FieldName Structure Name
# TableCol  5 Units     NA
# TableCol  6 ColHeader Mean 
# TableCol  6 FieldName Intensity Mean
# TableCol  6 Units     unknown
# TableCol  7 ColHeader StdDev
# TableCol  7 FieldName Itensity StdDev
# TableCol  7 Units     unknown
# TableCol  8 ColHeader Min
# TableCol  8 FieldName Intensity Min
# TableCol  8 Units     unknown
# TableCol  9 ColHeader Max
# TableCol  9 FieldName Intensity Max
# TableCol  9 Units     unknown
# TableCol 10 ColHeader Range
# TableCol 10 FieldName Intensity Range
# TableCol 10 Units     unknown
# TableCol 11 ColHeader SNR
# TableCol 11 FieldName Intensity SNR
# TableCol 11 Units     none
# NRows 35 
# NTableCols 11 
# ColHeaders  Index SegId NVertices Area_mm2 StructName Mean StdDev Min Max Range SNR  
  1 1000      7098     4746.3  unknown                            0.0671     1.1477    -3.9408    29.5639    33.5047     0.0585 
  2 1001      1130      809.0  bankssts                          21.4894     5.5300     8.3020    38.3169    30.0149     3.8860 
  3 1002      1382      913.5  caudalanteriorcingulate           25.1400     6.3608    10.0150    44.2069    34.1920     3.9523 
  4 1003      3560     2341.3  caudalmiddlefrontal               17.7175     5.0320    -1.2677    34.2273    35.4951     3.5210 
  5 1005      1985     1264.7  cuneus                            16.2075     5.5463    -9.9781    35.2458    45.2239     2.9222 
  6 1006       704      489.2  entorhinal                        24.5273     7.8132    -3.0159    43.4930    46.5089     3.1392 
  7 1007      4061     2824.0  fusiform                          23.4283     6.5531    -0.1673    43.1869    43.3541     3.5751 
  8 1008      5375     3638.1  inferiorparietal                  19.6881     5.0703    -0.1674    38.3339    38.5014     3.8830 
  9 1009      4574     3073.9  inferiortemporal                  24.5079     7.1229   -25.0673    47.4809    72.5482     3.4407 
 10 1010      1264      841.5  isthmuscingulate                  20.4055     6.3478   -18.1003    43.3472    61.4474     3.2146 
 11 1011      6266     4069.4  lateraloccipital                  18.1898     6.2494    -9.6030    46.7841    56.3871     2.9106 
 12 1012      3705     2399.0  lateralorbitofrontal              19.2536     7.4461   -29.7078    44.1082    73.8160     2.5857 
 13 1013      4060     2846.0  lingual                           18.5825     7.7419   -28.9570    93.3936   122.3506     2.4003 
 14 1014      2689     1777.0  medialorbitofrontal               19.7470     7.2994   -64.0858    38.9480   103.0339     2.7053 
 15 1015      3979     2760.3  middletemporal                    23.9423     6.2162     3.3466    48.9990    45.6524     3.8516 
 16 1016       818      578.3  parahippocampal                   28.4581     6.4008     3.9235    48.5976    44.6742     4.4460 
 17 1017      2176     1275.2  paracentral                       14.7334     5.4533    -1.8206    32.1134    33.9340     2.7017 
 18 1018      2237     1510.2  parsopercularis                   19.7508     5.5270     6.1845    37.0998    30.9154     3.5735 
 19 1019       899      631.6  parsorbitalis                     21.7956     6.6675    -7.8334    46.1483    53.9817     3.2689 
 20 1020      1536     1031.3  parstriangularis                  20.0027     4.8866     4.9103    37.4319    32.5216     4.0933 
 21 1021      2161     1613.8  pericalcarine                     15.9064     6.6688   -22.8944    71.3302    94.2246     2.3852 
 22 1022      5613     3589.6  postcentral                       16.1374     5.6180    -2.6740    36.7525    39.4265     2.8724 
 23 1023      1860     1269.5  posteriorcingulate                23.9075     6.4669   -14.8754    40.7956    55.6710     3.6969 
 24 1024      7346     4590.7  precentral                        15.1417     5.9993    -8.4232    37.8048    46.2280     2.5239 
 25 1025      4908     3272.7  precuneus                         18.8527     5.4901   -26.3867    75.9736   102.3603     3.4339 
 26 1026      1301      846.2  rostralanteriorcingulate          18.6867     9.4154   -54.2285    42.1932    96.4216     1.9847 
 27 1027      8055     5389.5  rostralmiddlefrontal              19.3695     5.3163    -5.8953    40.5666    46.4619     3.6434 
 28 1028      9136     5934.0  superiorfrontal                   19.4569     5.5899   -35.9065    43.1411    79.0476     3.4807 
 29 1029      8523     5415.8  superiorparietal                  17.1249     5.0585    -6.5114    41.4498    47.9612     3.3854 
 30 1030      5337     3558.2  superiortemporal                  22.5519     6.8420     4.2847    51.8812    47.5966     3.2961 
 31 1031      4833     3266.4  supramarginal                     19.6912     5.2312    -3.4714    40.0055    43.4770     3.7642 
 32 1032       275      178.5  frontalpole                       15.9768     4.1027     5.4022    28.4539    23.0517     3.8942 
 33 1033       687      503.1  temporalpole                      29.1756     7.6571     5.8318    52.6921    46.8603     3.8103 
 34 1034       757      427.3  transversetemporal                14.3753     5.2498     2.5374    32.3295    29.7921     2.7382 
 35 1035      3689     2405.6  insula                            19.1844     8.5861   -49.2562    65.4389   114.6951     2.2343 
