# Supplementary material for: Computer assisted diagnosis of Alzheimer’s disease using statistical likelihood-ratio test
Source: PLoS One. 2023 Feb 17;18(2):e0279574. doi: 10.1371/journal.pone.0279574 (PMC9937475; doi:10.1371/journal.pone.0279574)
Supplement: S4 File — (ZIP) [file pone.0279574.s004.zip › HC_Results_MIRIAD/miriad_218_1/stats/rh.aparc.a2009s.stats]

# Table of FreeSurfer cortical parcellation anatomical statistics 
# 
# CreationTime 2020/01/10-21:28:09-GMT
# generating_program mris_anatomical_stats
# cvs_version $Id: mris_anatomical_stats.c,v 1.79 2016/03/14 15:15:34 greve Exp $
# mrisurf.c-cvs_version $Id: mrisurf.c,v 1.781.2.6 2016/12/27 16:47:14 zkaufman Exp $
# cmdline mris_anatomical_stats -th3 -mgz -cortex ../label/rh.cortex.label -f ../stats/rh.aparc.a2009s.stats -b -a ../label/rh.aparc.a2009s.annot -c ../label/aparc.annot.a2009s.ctab miriad_218_HC_F_01_MR_1 rh white 
# sysname  Linux
# hostname ada
# machine  x86_64
# user     xzheng
# 
# SUBJECTS_DIR /home/span/acad/xzheng/freesurfer/subjects
# anatomy_type surface
# subjectname miriad_218_HC_F_01_MR_1
# hemi rh
# AnnotationFile ../label/rh.aparc.a2009s.annot
# AnnotationFileTimeStamp 2020/01/11 08:27:34
# Measure Cortex, NumVert, Number of Vertices, 116163, unitless
# Measure Cortex, WhiteSurfArea, White Surface Total Area, 77511.6, mm^2
# Measure Cortex, MeanThickness, Mean Thickness, 2.36144, mm
# Measure BrainSeg, BrainSegVol, Brain Segmentation Volume, 1022992.000000, mm^3
# Measure BrainSegNotVent, BrainSegVolNotVent, Brain Segmentation Volume Without Ventricles, 1003381.000000, mm^3
# Measure BrainSegNotVentSurf, BrainSegVolNotVentSurf, Brain Segmentation Volume Without Ventricles from Surf, 1002967.360135, mm^3
# Measure Cortex, CortexVol Total cortical gray matter volume, 398258.125347, mm^3
# Measure SupraTentorial, SupraTentorialVol, Supratentorial volume, 897401.360135, mm^3
# Measure SupraTentorialNotVent, SupraTentorialVolNotVent, Supratentorial volume, 880224.360135, mm^3
# Measure EstimatedTotalIntraCranialVol, eTIV, Estimated Total Intracranial Volume, 1447961.493344, mm^3
# NTableCols 10
# TableCol  1 ColHeader StructName
# TableCol  1 FieldName Structure Name
# TableCol  1 Units     NA
# TableCol  2 ColHeader NumVert
# TableCol  2 FieldName Number of Vertices
# TableCol  2 Units     unitless
# TableCol  3 ColHeader SurfArea
# TableCol  3 FieldName Surface Area
# TableCol  3 Units     mm^2
# TableCol  4 ColHeader GrayVol
# TableCol  4 FieldName Gray Matter Volume
# TableCol  4 Units     mm^3
# TableCol  5 ColHeader ThickAvg 
# TableCol  5 FieldName Average Thickness
# TableCol  5 Units     mm
# TableCol  6 ColHeader ThickStd
# TableCol  6 FieldName Thickness StdDev
# TableCol  6 Units     mm 
# TableCol  7 ColHeader MeanCurv
# TableCol  7 FieldName Integrated Rectified Mean Curvature
# TableCol  7 Units     mm^-1
# TableCol  8 ColHeader GausCurv 
# TableCol  8 FieldName Integrated Rectified Gaussian Curvature
# TableCol  8 Units     mm^-2
# TableCol  9 ColHeader  FoldInd
# TableCol  9 FieldName  Folding Index 
# TableCol  9 Units      unitless 
# TableCol 10 ColHeader CurvInd
# TableCol 10 FieldName Intrinsic Curvature Index
# TableCol 10 Units     unitless
# ColHeaders StructName NumVert SurfArea GrayVol ThickAvg ThickStd MeanCurv GausCurv FoldInd CurvInd
G&S_frontomargin                          787    543   1434  2.414 0.535     0.139     0.036       13     1.1
G&S_occipital_inf                        1290    854   2465  2.466 0.641     0.132     0.040       18     2.0
G&S_paracentral                          1551    866   1924  2.014 0.522     0.118     0.035       15     2.4
G&S_subcentral                           1243    811   2446  2.786 0.626     0.140     0.040       18     1.9
G&S_transv_frontopol                      901    578   1781  2.624 0.442     0.149     0.042       16     1.4
G&S_cingul-Ant                           2815   1941   4777  2.425 0.459     0.125     0.025       34     2.9
G&S_cingul-Mid-Ant                       1325    950   2489  2.458 0.489     0.129     0.023       16     1.2
G&S_cingul-Mid-Post                      1389    990   2307  2.367 0.467     0.125     0.021       13     1.2
G_cingul-Post-dorsal                      365    237    920  3.039 0.329     0.137     0.033        5     0.5
G_cingul-Post-ventral                     289    184    549  2.413 0.503     0.119     0.021        3     0.2
G_cuneus                                 2186   1372   2572  1.775 0.451     0.146     0.035       31     3.2
G_front_inf-Opercular                    1252    812   2748  2.715 0.393     0.136     0.030       16     1.6
G_front_inf-Orbital                       308    200    736  2.761 0.513     0.161     0.048        6     0.5
G_front_inf-Triangul                      568    377   1174  2.476 0.505     0.125     0.035        7     0.8
G_front_middle                           4307   2736   8647  2.467 0.504     0.140     0.036       61     6.3
G_front_sup                              5823   3689  12680  2.824 0.530     0.130     0.032       69     7.4
G_Ins_lg&S_cent_ins                       573    405   1347  3.285 0.541     0.149     0.054       10     1.1
G_insular_short                           672    415   1779  3.207 0.576     0.139     0.042       11     1.2
G_occipital_middle                       1812   1180   3859  2.555 0.537     0.144     0.035       29     2.7
G_occipital_sup                          1300    820   2108  2.144 0.495     0.127     0.034       15     1.7
G_oc-temp_lat-fusifor                    1491    976   3200  2.613 0.423     0.148     0.032       29     1.9
G_oc-temp_med-Lingual                    2619   1710   3990  2.097 0.577     0.157     0.041       46     4.4
G_oc-temp_med-Parahip                    1242    857   3765  3.193 0.771     0.136     0.037       20     1.8
G_orbital                                2711   1745   5976  2.630 0.783     0.140     0.038       42     4.1
G_pariet_inf-Angular                     2455   1674   5587  2.612 0.563     0.153     0.041       42     4.3
G_pariet_inf-Supramar                    2318   1551   4332  2.393 0.480     0.150     0.037       36     3.5
G_parietal_sup                           2656   1662   4603  2.216 0.522     0.135     0.035       36     3.7
G_postcentral                            1817   1010   2304  1.851 0.486     0.108     0.026       16     1.9
G_precentral                             2955   1593   4869  2.445 0.578     0.098     0.026       21     3.1
G_precuneus                              2858   1752   4937  2.324 0.478     0.139     0.037       44     4.1
G_rectus                                  981    633   1569  2.033 0.711     0.144     0.030       16     1.4
G_subcallosal                             646    404   1018  2.521 0.960     0.104     0.035        7     0.6
G_temp_sup-G_T_transv                     405    221    637  2.230 0.329     0.105     0.023        4     0.4
G_temp_sup-Lateral                       1467    983   3812  2.795 0.661     0.131     0.034       20     2.0
G_temp_sup-Plan_polar                    1157    764   2461  2.886 0.756     0.109     0.044       16     2.3
G_temp_sup-Plan_tempo                     842    589   1501  2.284 0.508     0.137     0.033       10     1.1
G_temporal_inf                           2416   1628   6219  2.768 0.782     0.146     0.047       54     5.2
G_temporal_middle                        2611   1804   6963  2.783 0.697     0.151     0.042       46     4.6
Lat_Fis-ant-Horizont                      344    242    667  2.587 0.458     0.101     0.021        2     0.3
Lat_Fis-ant-Vertical                      219    170    309  2.312 0.508     0.128     0.017        2     0.2
Lat_Fis-post                             1343    896   1852  2.465 0.573     0.119     0.027       10     1.5
Pole_occipital                           3296   2203   4647  1.968 0.531     0.161     0.048       56     6.3
Pole_temporal                            1618   1233   6011  3.299 0.851     0.161     0.039       30     2.7
S_calcarine                              2258   1609   2482  1.780 0.591     0.145     0.033       28     3.1
S_central                                2909   1989   2981  1.705 0.468     0.109     0.023       19     3.1
S_cingul-Marginalis                      1317    941   1804  2.005 0.491     0.102     0.016        7     0.9
S_circular_insula_ant                     634    440    875  2.473 0.334     0.113     0.029        4     0.7
S_circular_insula_inf                     995    685   1406  2.472 0.593     0.093     0.013        5     0.6
S_circular_insula_sup                    1172    831   1709  2.579 0.495     0.119     0.023        7     1.2
S_collat_transv_ant                      1170    864   1808  2.191 0.462     0.085     0.010        5     0.4
S_collat_transv_post                      474    325    558  1.934 0.378     0.157     0.038        6     0.9
S_front_inf                              1961   1334   2657  2.155 0.465     0.108     0.022       13     1.7
S_front_middle                           2037   1404   3039  2.237 0.458     0.133     0.035       20     2.8
S_front_sup                              2512   1757   3643  2.254 0.414     0.119     0.026       18     2.6
S_interm_prim-Jensen                      474    340    637  2.378 0.458     0.131     0.032        4     0.6
S_intrapariet&P_trans                    3367   2313   4323  2.063 0.431     0.122     0.024       29     3.3
S_oc_middle&Lunatus                      1002    700   1243  2.093 0.397     0.157     0.035       13     1.5
S_oc_sup&transversal                      988    684   1139  1.886 0.442     0.114     0.023        9     0.9
S_occipital_ant                           552    383    889  2.326 0.547     0.125     0.021        5     0.4
S_oc-temp_lat                             862    622   1319  2.383 0.446     0.104     0.022        4     0.7
S_oc-temp_med&Lingual                    1587   1158   2335  2.210 0.502     0.116     0.021       13     1.2
S_orbital_lateral                         490    325    742  2.443 0.599     0.126     0.035        5     0.8
S_orbital_med-olfact                      820    588   1000  2.145 0.545     0.118     0.018        8     0.6
S_orbital-H_Shaped                       1335    896   2237  2.711 0.472     0.121     0.024       11     1.3
S_parieto_occipital                      1994   1351   2405  2.002 0.502     0.112     0.024       16     2.0
S_pericallosal                           1289    792   1420  2.348 0.837     0.129     0.024       22     1.0
S_postcentral                            2296   1537   2388  1.737 0.357     0.105     0.018       16     1.7
S_precentral-inf-part                    1448   1006   2082  2.326 0.465     0.100     0.019        7     1.2
S_precentral-sup-part                    1552   1086   1980  2.114 0.492     0.126     0.027       13     1.8
S_suborbital                              422    306    533  2.369 0.465     0.153     0.029        6     0.4
S_subparietal                            1028    725   1482  2.342 0.507     0.111     0.021        6     0.8
S_temporal_inf                           1047    749   1393  2.210 0.659     0.123     0.022        9     0.9
S_temporal_sup                           4764   3366   7043  2.354 0.432     0.114     0.022       32     4.2
S_temporal_transverse                     184    142    337  2.595 0.333     0.112     0.022        1     0.1
