# Supplementary material for: Computer assisted diagnosis of Alzheimer’s disease using statistical likelihood-ratio test
Source: PLoS One. 2023 Feb 17;18(2):e0279574. doi: 10.1371/journal.pone.0279574 (PMC9937475; doi:10.1371/journal.pone.0279574)
Supplement: S4 File — (ZIP) [file pone.0279574.s004.zip › HC_Results_MIRIAD/miriad_218_1/stats/rh.aparc.DKTatlas.stats]

# Table of FreeSurfer cortical parcellation anatomical statistics 
# 
# CreationTime 2020/01/10-21:29:33-GMT
# generating_program mris_anatomical_stats
# cvs_version $Id: mris_anatomical_stats.c,v 1.79 2016/03/14 15:15:34 greve Exp $
# mrisurf.c-cvs_version $Id: mrisurf.c,v 1.781.2.6 2016/12/27 16:47:14 zkaufman Exp $
# cmdline mris_anatomical_stats -th3 -mgz -cortex ../label/rh.cortex.label -f ../stats/rh.aparc.DKTatlas.stats -b -a ../label/rh.aparc.DKTatlas.annot -c ../label/aparc.annot.DKTatlas.ctab miriad_218_HC_F_01_MR_1 rh white 
# sysname  Linux
# hostname ada
# machine  x86_64
# user     xzheng
# 
# SUBJECTS_DIR /home/span/acad/xzheng/freesurfer/subjects
# anatomy_type surface
# subjectname miriad_218_HC_F_01_MR_1
# hemi rh
# AnnotationFile ../label/rh.aparc.DKTatlas.annot
# AnnotationFileTimeStamp 2020/01/11 08:28:58
# Measure Cortex, NumVert, Number of Vertices, 116163, unitless
# Measure Cortex, WhiteSurfArea, White Surface Total Area, 77511.6, mm^2
# Measure Cortex, MeanThickness, Mean Thickness, 2.36144, mm
# Measure BrainSeg, BrainSegVol, Brain Segmentation Volume, 1022992.000000, mm^3
# Measure BrainSegNotVent, BrainSegVolNotVent, Brain Segmentation Volume Without Ventricles, 1003381.000000, mm^3
# Measure BrainSegNotVentSurf, BrainSegVolNotVentSurf, Brain Segmentation Volume Without Ventricles from Surf, 1002967.360135, mm^3
# Measure Cortex, CortexVol Total cortical gray matter volume, 398258.125347, mm^3
# Measure SupraTentorial, SupraTentorialVol, Supratentorial volume, 897401.360135, mm^3
# Measure SupraTentorialNotVent, SupraTentorialVolNotVent, Supratentorial volume, 880224.360135, mm^3
# Measure EstimatedTotalIntraCranialVol, eTIV, Estimated Total Intracranial Volume, 1447961.493344, mm^3
# NTableCols 10
# TableCol  1 ColHeader StructName
# TableCol  1 FieldName Structure Name
# TableCol  1 Units     NA
# TableCol  2 ColHeader NumVert
# TableCol  2 FieldName Number of Vertices
# TableCol  2 Units     unitless
# TableCol  3 ColHeader SurfArea
# TableCol  3 FieldName Surface Area
# TableCol  3 Units     mm^2
# TableCol  4 ColHeader GrayVol
# TableCol  4 FieldName Gray Matter Volume
# TableCol  4 Units     mm^3
# TableCol  5 ColHeader ThickAvg 
# TableCol  5 FieldName Average Thickness
# TableCol  5 Units     mm
# TableCol  6 ColHeader ThickStd
# TableCol  6 FieldName Thickness StdDev
# TableCol  6 Units     mm 
# TableCol  7 ColHeader MeanCurv
# TableCol  7 FieldName Integrated Rectified Mean Curvature
# TableCol  7 Units     mm^-1
# TableCol  8 ColHeader GausCurv 
# TableCol  8 FieldName Integrated Rectified Gaussian Curvature
# TableCol  8 Units     mm^-2
# TableCol  9 ColHeader  FoldInd
# TableCol  9 FieldName  Folding Index 
# TableCol  9 Units      unitless 
# TableCol 10 ColHeader CurvInd
# TableCol 10 FieldName Intrinsic Curvature Index
# TableCol 10 Units     unitless
# ColHeaders StructName NumVert SurfArea GrayVol ThickAvg ThickStd MeanCurv GausCurv FoldInd CurvInd
caudalanteriorcingulate                  1338    920   2513  2.423 0.662     0.145     0.022       24     1.2
caudalmiddlefrontal                      4192   2803   7067  2.324 0.517     0.121     0.028       36     5.0
cuneus                                   2784   1796   3253  1.813 0.445     0.140     0.032       36     3.8
entorhinal                                568    422   1802  3.085 0.837     0.127     0.030        5     0.6
fusiform                                 3495   2433   6698  2.487 0.540     0.131     0.027       49     3.6
inferiorparietal                         6042   4212  11053  2.419 0.552     0.137     0.032       77     7.9
inferiortemporal                         4778   3338  11302  2.668 0.825     0.132     0.035       75     7.4
isthmuscingulate                         1154    728   1939  2.600 0.724     0.109     0.024       10     1.0
lateraloccipital                         7008   4592  11123  2.218 0.563     0.150     0.042      105    11.8
lateralorbitofrontal                     4445   2871   7738  2.499 0.694     0.132     0.038       65     6.9
lingual                                  4003   2721   5673  2.015 0.536     0.150     0.037       61     6.2
medialorbitofrontal                      2377   1582   3681  2.198 0.735     0.130     0.029       34     2.7
middletemporal                           5100   3565  10959  2.599 0.659     0.134     0.032       66     7.0
parahippocampal                           821    566   1800  2.786 0.804     0.110     0.016        7     0.5
paracentral                              2580   1578   3530  2.180 0.589     0.111     0.027       20     2.9
parsopercularis                          1858   1241   3489  2.645 0.429     0.134     0.030       21     2.3
parsorbitalis                             898    631   1980  2.737 0.539     0.137     0.033       10     1.2
parstriangularis                         1828   1233   3294  2.388 0.543     0.120     0.029       17     2.3
pericalcarine                            2020   1465   1952  1.494 0.394     0.159     0.040       31     3.4
postcentral                              6040   3735   7737  1.942 0.664     0.111     0.025       53     6.3
posteriorcingulate                       1508   1023   2755  2.481 0.482     0.126     0.023       20     1.3
precentral                               7008   4379  10331  2.259 0.580     0.110     0.026       52     7.9
precuneus                                5748   3747   8715  2.234 0.500     0.126     0.030       66     6.7
rostralanteriorcingulate                 1244    836   2264  2.718 0.607     0.139     0.034       21     1.4
rostralmiddlefrontal                     5574   3741   9594  2.362 0.507     0.138     0.035       72     7.5
superiorfrontal                         11389   7601  20963  2.570 0.547     0.126     0.029      118    13.0
superiorparietal                         6508   4289   9804  2.086 0.466     0.125     0.029       68     7.7
superiortemporal                         5968   4143  13264  2.735 0.668     0.114     0.026       59     6.6
supramarginal                            4626   3144   7449  2.294 0.504     0.133     0.033       54     6.0
transversetemporal                        525    282    719  2.192 0.378     0.106     0.021        4     0.4
insula                                   2736   1894   5417  2.920 0.615     0.132     0.035       31     3.9
