# Supplementary material for: Computer assisted diagnosis of Alzheimer’s disease using statistical likelihood-ratio test
Source: PLoS One. 2023 Feb 17;18(2):e0279574. doi: 10.1371/journal.pone.0279574 (PMC9937475; doi:10.1371/journal.pone.0279574)
Supplement: S4 File — (ZIP) [file pone.0279574.s004.zip › HC_Results_MIRIAD/miriad_218_1/stats/rh.aparc.pial.stats]

# Table of FreeSurfer cortical parcellation anatomical statistics 
# 
# CreationTime 2020/01/10-21:26:41-GMT
# generating_program mris_anatomical_stats
# cvs_version $Id: mris_anatomical_stats.c,v 1.79 2016/03/14 15:15:34 greve Exp $
# mrisurf.c-cvs_version $Id: mrisurf.c,v 1.781.2.6 2016/12/27 16:47:14 zkaufman Exp $
# cmdline mris_anatomical_stats -th3 -mgz -cortex ../label/rh.cortex.label -f ../stats/rh.aparc.pial.stats -b -a ../label/rh.aparc.annot -c ../label/aparc.annot.ctab miriad_218_HC_F_01_MR_1 rh pial 
# sysname  Linux
# hostname ada
# machine  x86_64
# user     xzheng
# 
# SUBJECTS_DIR /home/span/acad/xzheng/freesurfer/subjects
# anatomy_type surface
# subjectname miriad_218_HC_F_01_MR_1
# hemi rh
# AnnotationFile ../label/rh.aparc.annot
# AnnotationFileTimeStamp 2020/01/11 08:00:21
# Measure Cortex, NumVert, Number of Vertices, 116136, unitless
# Measure Cortex, PialSurfArea, Pial Surface Total Area, 90195.1, mm^2
# Measure Cortex, MeanThickness, Mean Thickness, 2.3616, mm
# Measure BrainSeg, BrainSegVol, Brain Segmentation Volume, 1022992.000000, mm^3
# Measure BrainSegNotVent, BrainSegVolNotVent, Brain Segmentation Volume Without Ventricles, 1003381.000000, mm^3
# Measure BrainSegNotVentSurf, BrainSegVolNotVentSurf, Brain Segmentation Volume Without Ventricles from Surf, 1002967.360135, mm^3
# Measure Cortex, CortexVol Total cortical gray matter volume, 398258.125347, mm^3
# Measure SupraTentorial, SupraTentorialVol, Supratentorial volume, 897401.360135, mm^3
# Measure SupraTentorialNotVent, SupraTentorialVolNotVent, Supratentorial volume, 880224.360135, mm^3
# Measure EstimatedTotalIntraCranialVol, eTIV, Estimated Total Intracranial Volume, 1447961.493344, mm^3
# NTableCols 10
# TableCol  1 ColHeader StructName
# TableCol  1 FieldName Structure Name
# TableCol  1 Units     NA
# TableCol  2 ColHeader NumVert
# TableCol  2 FieldName Number of Vertices
# TableCol  2 Units     unitless
# TableCol  3 ColHeader SurfArea
# TableCol  3 FieldName Surface Area
# TableCol  3 Units     mm^2
# TableCol  4 ColHeader GrayVol
# TableCol  4 FieldName Gray Matter Volume
# TableCol  4 Units     mm^3
# TableCol  5 ColHeader ThickAvg 
# TableCol  5 FieldName Average Thickness
# TableCol  5 Units     mm
# TableCol  6 ColHeader ThickStd
# TableCol  6 FieldName Thickness StdDev
# TableCol  6 Units     mm 
# TableCol  7 ColHeader MeanCurv
# TableCol  7 FieldName Integrated Rectified Mean Curvature
# TableCol  7 Units     mm^-1
# TableCol  8 ColHeader GausCurv 
# TableCol  8 FieldName Integrated Rectified Gaussian Curvature
# TableCol  8 Units     mm^-2
# TableCol  9 ColHeader  FoldInd
# TableCol  9 FieldName  Folding Index 
# TableCol  9 Units      unitless 
# TableCol 10 ColHeader CurvInd
# TableCol 10 FieldName Intrinsic Curvature Index
# TableCol 10 Units     unitless
# ColHeaders StructName NumVert SurfArea GrayVol ThickAvg ThickStd MeanCurv GausCurv FoldInd CurvInd
bankssts                                  993    609   1675  2.485 0.408     0.096     0.026       10     0.9
caudalanteriorcingulate                  1270   1054   2387  2.426 0.671     0.147     0.028       28     1.4
caudalmiddlefrontal                      4044   3177   6898  2.341 0.514     0.123     0.025       36     4.4
cuneus                                   2312   1652   2693  1.799 0.440     0.118     0.025       25     2.5
entorhinal                                557    691   1760  3.065 0.827     0.194     0.042        7     1.2
fusiform                                 3906   3412   8247  2.568 0.652     0.144     0.029       53     5.1
inferiorparietal                         5978   4741  10930  2.410 0.551     0.136     0.031       83     7.8
inferiortemporal                         4326   4359   9788  2.633 0.782     0.168     0.036       59     7.5
isthmuscingulate                         1141    779   1940  2.624 0.721     0.108     0.027       13     1.4
lateraloccipital                         7061   5487  11232  2.226 0.565     0.140     0.032      129    10.0
lateralorbitofrontal                     4261   2878   7045  2.458 0.678     0.121     0.031       60     5.4
lingual                                  4051   3151   5766  2.012 0.537     0.138     0.031       54     5.5
medialorbitofrontal                      3132   2279   4613  2.185 0.666     0.120     0.024       44     3.4
middletemporal                           4275   4229   9527  2.630 0.682     0.161     0.033       53     6.6
parahippocampal                           791    674   1718  2.771 0.799     0.126     0.025        9     0.9
paracentral                              2448   1592   3249  2.140 0.572     0.102     0.022       25     2.3
parsopercularis                          1698   1320   3245  2.663 0.426     0.123     0.023       15     1.7
parsorbitalis                            1079   1064   2609  2.905 0.529     0.159     0.030       11     1.4
parstriangularis                         1743   1442   3150  2.408 0.532     0.132     0.025       17     1.9
pericalcarine                            2012   1272   1931  1.498 0.393     0.116     0.032       28     2.7
postcentral                              5419   3893   6877  1.918 0.664     0.104     0.020       36     4.7
posteriorcingulate                       1371   1097   2511  2.492 0.472     0.130     0.026       20     1.4
precentral                               7353   4945  10720  2.256 0.587     0.096     0.019       66     6.0
precuneus                                5597   3919   8399  2.219 0.507     0.121     0.027       68     6.2
rostralanteriorcingulate                  904    728   1786  2.808 0.588     0.129     0.025       10     0.9
rostralmiddlefrontal                     7572   5928  12977  2.360 0.505     0.141     0.029      109    10.1
superiorfrontal                          8899   6768  17005  2.646 0.536     0.126     0.026      100     9.6
superiorparietal                         7821   6010  11566  2.090 0.468     0.128     0.025       91     8.4
superiortemporal                         4570   3982   9462  2.624 0.603     0.128     0.022       43     4.6
supramarginal                            4951   3565   8089  2.304 0.521     0.127     0.030       65     5.9
frontalpole                               347    367    778  2.595 0.387     0.178     0.030        4     0.4
temporalpole                              647    881   2551  3.638 0.620     0.178     0.031        6     0.9
transversetemporal                        538    358    730  2.191 0.390     0.099     0.016        3     0.3
insula                                   3079   1901   5984  2.896 0.652     0.128     0.036       58     4.8
