# Supplementary material for: Computer assisted diagnosis of Alzheimer’s disease using statistical likelihood-ratio test
Source: PLoS One. 2023 Feb 17;18(2):e0279574. doi: 10.1371/journal.pone.0279574 (PMC9937475; doi:10.1371/journal.pone.0279574)
Supplement: S4 File — (ZIP) [file pone.0279574.s004.zip › HC_Results_MIRIAD/miriad_218_1/stats/rh.aparc.stats]

# Table of FreeSurfer cortical parcellation anatomical statistics 
# 
# CreationTime 2020/01/10-21:26:17-GMT
# generating_program mris_anatomical_stats
# cvs_version $Id: mris_anatomical_stats.c,v 1.79 2016/03/14 15:15:34 greve Exp $
# mrisurf.c-cvs_version $Id: mrisurf.c,v 1.781.2.6 2016/12/27 16:47:14 zkaufman Exp $
# cmdline mris_anatomical_stats -th3 -mgz -cortex ../label/rh.cortex.label -f ../stats/rh.aparc.stats -b -a ../label/rh.aparc.annot -c ../label/aparc.annot.ctab miriad_218_HC_F_01_MR_1 rh white 
# sysname  Linux
# hostname ada
# machine  x86_64
# user     xzheng
# 
# SUBJECTS_DIR /home/span/acad/xzheng/freesurfer/subjects
# anatomy_type surface
# subjectname miriad_218_HC_F_01_MR_1
# hemi rh
# AnnotationFile ../label/rh.aparc.annot
# AnnotationFileTimeStamp 2020/01/11 08:00:21
# Measure Cortex, NumVert, Number of Vertices, 116136, unitless
# Measure Cortex, WhiteSurfArea, White Surface Total Area, 77488.5, mm^2
# Measure Cortex, MeanThickness, Mean Thickness, 2.3616, mm
# Measure BrainSeg, BrainSegVol, Brain Segmentation Volume, 1022992.000000, mm^3
# Measure BrainSegNotVent, BrainSegVolNotVent, Brain Segmentation Volume Without Ventricles, 1003381.000000, mm^3
# Measure BrainSegNotVentSurf, BrainSegVolNotVentSurf, Brain Segmentation Volume Without Ventricles from Surf, 1002967.360135, mm^3
# Measure Cortex, CortexVol Total cortical gray matter volume, 398258.125347, mm^3
# Measure SupraTentorial, SupraTentorialVol, Supratentorial volume, 897401.360135, mm^3
# Measure SupraTentorialNotVent, SupraTentorialVolNotVent, Supratentorial volume, 880224.360135, mm^3
# Measure EstimatedTotalIntraCranialVol, eTIV, Estimated Total Intracranial Volume, 1447961.493344, mm^3
# NTableCols 10
# TableCol  1 ColHeader StructName
# TableCol  1 FieldName Structure Name
# TableCol  1 Units     NA
# TableCol  2 ColHeader NumVert
# TableCol  2 FieldName Number of Vertices
# TableCol  2 Units     unitless
# TableCol  3 ColHeader SurfArea
# TableCol  3 FieldName Surface Area
# TableCol  3 Units     mm^2
# TableCol  4 ColHeader GrayVol
# TableCol  4 FieldName Gray Matter Volume
# TableCol  4 Units     mm^3
# TableCol  5 ColHeader ThickAvg 
# TableCol  5 FieldName Average Thickness
# TableCol  5 Units     mm
# TableCol  6 ColHeader ThickStd
# TableCol  6 FieldName Thickness StdDev
# TableCol  6 Units     mm 
# TableCol  7 ColHeader MeanCurv
# TableCol  7 FieldName Integrated Rectified Mean Curvature
# TableCol  7 Units     mm^-1
# TableCol  8 ColHeader GausCurv 
# TableCol  8 FieldName Integrated Rectified Gaussian Curvature
# TableCol  8 Units     mm^-2
# TableCol  9 ColHeader  FoldInd
# TableCol  9 FieldName  Folding Index 
# TableCol  9 Units      unitless 
# TableCol 10 ColHeader CurvInd
# TableCol 10 FieldName Intrinsic Curvature Index
# TableCol 10 Units     unitless
# ColHeaders StructName NumVert SurfArea GrayVol ThickAvg ThickStd MeanCurv GausCurv FoldInd CurvInd
bankssts                                  993    721   1675  2.485 0.408     0.112     0.023        6     0.9
caudalanteriorcingulate                  1270    872   2387  2.426 0.671     0.144     0.022       23     1.2
caudalmiddlefrontal                      4044   2683   6898  2.341 0.514     0.119     0.028       34     4.7
cuneus                                   2312   1483   2693  1.799 0.440     0.144     0.032       32     3.3
entorhinal                                557    419   1760  3.065 0.827     0.126     0.028        5     0.6
fusiform                                 3906   2744   8247  2.568 0.652     0.134     0.029       55     4.4
inferiorparietal                         5978   4179  10930  2.410 0.551     0.136     0.031       74     7.7
inferiortemporal                         4326   2995   9788  2.633 0.782     0.131     0.035       71     6.6
isthmuscingulate                         1141    719   1940  2.624 0.721     0.108     0.025        9     1.0
lateraloccipital                         7061   4639  11232  2.226 0.565     0.148     0.041      104    11.7
lateralorbitofrontal                     4261   2756   7045  2.458 0.678     0.127     0.036       55     6.1
lingual                                  4051   2777   5766  2.012 0.537     0.150     0.037       62     6.2
medialorbitofrontal                      3132   2093   4613  2.185 0.666     0.127     0.027       41     3.3
middletemporal                           4275   2972   9527  2.630 0.682     0.135     0.034       58     6.1
parahippocampal                           791    540   1718  2.771 0.799     0.110     0.016        6     0.4
paracentral                              2448   1488   3249  2.140 0.572     0.109     0.026       18     2.7
parsopercularis                          1698   1123   3245  2.663 0.426     0.132     0.030       18     2.1
parsorbitalis                            1079    733   2609  2.905 0.529     0.146     0.035       15     1.5
parstriangularis                         1743   1193   3150  2.408 0.532     0.121     0.029       17     2.1
pericalcarine                            2012   1449   1931  1.498 0.393     0.157     0.039       30     3.2
postcentral                              5419   3358   6877  1.918 0.664     0.109     0.025       48     5.6
posteriorcingulate                       1371    938   2511  2.492 0.472     0.127     0.023       17     1.2
precentral                               7353   4602  10720  2.256 0.587     0.111     0.026       54     8.2
precuneus                                5597   3670   8399  2.219 0.507     0.125     0.029       62     6.5
rostralanteriorcingulate                  904    598   1786  2.808 0.588     0.146     0.036       17     1.1
rostralmiddlefrontal                     7572   5067  12977  2.360 0.505     0.136     0.035       97    10.3
superiorfrontal                          8899   5983  17005  2.646 0.536     0.126     0.028       90    10.1
superiorparietal                         7821   5090  11566  2.090 0.468     0.126     0.030       84     9.3
superiortemporal                         4570   3150   9462  2.624 0.603     0.110     0.023       41     4.3
supramarginal                            4951   3357   8089  2.304 0.521     0.137     0.033       61     6.9
frontalpole                               347    226    778  2.595 0.387     0.161     0.052        7     0.6
temporalpole                              647    489   2551  3.638 0.620     0.140     0.033        9     1.0
transversetemporal                        538    293    730  2.191 0.390     0.107     0.022        4     0.5
insula                                   3079   2098   5984  2.896 0.652     0.133     0.039       40     5.0
