# Supplementary material for: Computer assisted diagnosis of Alzheimer’s disease using statistical likelihood-ratio test
Source: PLoS One. 2023 Feb 17;18(2):e0279574. doi: 10.1371/journal.pone.0279574 (PMC9937475; doi:10.1371/journal.pone.0279574)
Supplement: S4 File — (ZIP) [file pone.0279574.s004.zip › HC_Results_MIRIAD/miriad_218_1/stats/rh.BA_exvivo.stats]

# Table of FreeSurfer cortical parcellation anatomical statistics 
# 
# CreationTime 2020/01/10-22:01:38-GMT
# generating_program mris_anatomical_stats
# cvs_version $Id: mris_anatomical_stats.c,v 1.79 2016/03/14 15:15:34 greve Exp $
# mrisurf.c-cvs_version $Id: mrisurf.c,v 1.781.2.6 2016/12/27 16:47:14 zkaufman Exp $
# cmdline mris_anatomical_stats -th3 -mgz -f ../stats/rh.BA_exvivo.stats -b -a ./rh.BA_exvivo.annot -c ./BA_exvivo.ctab miriad_218_HC_F_01_MR_1 rh white 
# sysname  Linux
# hostname ada
# machine  x86_64
# user     xzheng
# 
# SUBJECTS_DIR /home/span/acad/xzheng/freesurfer/subjects
# anatomy_type surface
# subjectname miriad_218_HC_F_01_MR_1
# hemi rh
# AnnotationFile ./rh.BA_exvivo.annot
# AnnotationFileTimeStamp 2020/01/11 09:01:30
# Measure Cortex, NumVert, Number of Vertices, 122895, unitless
# Measure Cortex, WhiteSurfArea, White Surface Total Area, 82144.2, mm^2
# Measure BrainSeg, BrainSegVol, Brain Segmentation Volume, 1022992.000000, mm^3
# Measure BrainSegNotVent, BrainSegVolNotVent, Brain Segmentation Volume Without Ventricles, 1003381.000000, mm^3
# Measure BrainSegNotVentSurf, BrainSegVolNotVentSurf, Brain Segmentation Volume Without Ventricles from Surf, 1002967.360135, mm^3
# Measure Cortex, CortexVol Total cortical gray matter volume, 398258.125347, mm^3
# Measure SupraTentorial, SupraTentorialVol, Supratentorial volume, 897401.360135, mm^3
# Measure SupraTentorialNotVent, SupraTentorialVolNotVent, Supratentorial volume, 880224.360135, mm^3
# Measure EstimatedTotalIntraCranialVol, eTIV, Estimated Total Intracranial Volume, 1447961.493344, mm^3
# NTableCols 10
# TableCol  1 ColHeader StructName
# TableCol  1 FieldName Structure Name
# TableCol  1 Units     NA
# TableCol  2 ColHeader NumVert
# TableCol  2 FieldName Number of Vertices
# TableCol  2 Units     unitless
# TableCol  3 ColHeader SurfArea
# TableCol  3 FieldName Surface Area
# TableCol  3 Units     mm^2
# TableCol  4 ColHeader GrayVol
# TableCol  4 FieldName Gray Matter Volume
# TableCol  4 Units     mm^3
# TableCol  5 ColHeader ThickAvg 
# TableCol  5 FieldName Average Thickness
# TableCol  5 Units     mm
# TableCol  6 ColHeader ThickStd
# TableCol  6 FieldName Thickness StdDev
# TableCol  6 Units     mm 
# TableCol  7 ColHeader MeanCurv
# TableCol  7 FieldName Integrated Rectified Mean Curvature
# TableCol  7 Units     mm^-1
# TableCol  8 ColHeader GausCurv 
# TableCol  8 FieldName Integrated Rectified Gaussian Curvature
# TableCol  8 Units     mm^-2
# TableCol  9 ColHeader  FoldInd
# TableCol  9 FieldName  Folding Index 
# TableCol  9 Units      unitless 
# TableCol 10 ColHeader CurvInd
# TableCol 10 FieldName Intrinsic Curvature Index
# TableCol 10 Units     unitless
# ColHeaders StructName NumVert SurfArea GrayVol ThickAvg ThickStd MeanCurv GausCurv FoldInd CurvInd
BA1_exvivo                                807    443   1146  2.002 0.518     0.117     0.028        8     1.0
BA2_exvivo                               2841   1828   3338  1.815 0.439     0.101     0.019       20     2.2
BA3a_exvivo                               986    701    906  1.619 0.349     0.143     0.036       10     1.4
BA3b_exvivo                              1788   1118   1948  1.641 0.455     0.106     0.024       14     1.9
BA4a_exvivo                              1689    953   2235  2.179 0.507     0.105     0.030       13     2.2
BA4p_exvivo                              1223    816   1517  1.932 0.539     0.099     0.023        6     1.3
BA6_exvivo                               7726   4793  13924  2.614 0.602     0.116     0.027       65     8.5
BA44_exvivo                              3138   2124   5380  2.511 0.432     0.120     0.026       27     3.4
BA45_exvivo                              3446   2335   6451  2.444 0.572     0.127     0.030       36     4.0
V1_exvivo                                3746   2582   4377  1.691 0.512     0.156     0.042       60     6.5
V2_exvivo                                7408   4859  10207  2.035 0.525     0.152     0.040      110    12.0
MT_exvivo                                1828   1230   3227  2.419 0.551     0.131     0.029       20     2.2
perirhinal_exvivo                         566    429   1706  2.980 0.730     0.118     0.020        4     0.4
entorhinal_exvivo                         394    278   1630  3.796 0.621     0.155     0.053        7     0.8
