# Supplementary material for: Computer assisted diagnosis of Alzheimer’s disease using statistical likelihood-ratio test
Source: PLoS One. 2023 Feb 17;18(2):e0279574. doi: 10.1371/journal.pone.0279574 (PMC9937475; doi:10.1371/journal.pone.0279574)
Supplement: S4 File — (ZIP) [file pone.0279574.s004.zip › HC_Results_MIRIAD/miriad_218_1/stats/rh.curv.stats]

Raw <mean> +- <std> (using 'rh.curv'):                -0.03477 +- 0.1799 
       Raw Min:                                       -2.51826 at vertex 90397   
       Raw Max:                                        1.98265 at vertex 46997   
       Raw Curvature Calculation Type:                discrete
       Raw Mean Vertex Separation (Whole Surface):     0.84975 +- 0.23300 mm
       Raw Total Surface Area:                     74546.91406 mm^2
       Raw Total Number of Vertices:                    122895
       Raw Average Vertex Area (Whole Surface):        0.60659 mm^2
       Raw Natural Surface Integral:               -1430.05920
       Raw Rectified Surface Integral:              9745.88086
       Raw Positive Surface Integral:               4157.91064
       Raw Negative Surface Integral:               5587.96973
       Raw Mean Natural Surface Integral:             -0.01164 across 122895 (100.00%) vertices
       Raw Mean Rectified Surface Integral:            0.07930 across 122895 (100.00%) vertices
       Raw Mean Positive Surface Integral:             0.07302 across 56945 (46.34%) vertices
       Raw Mean Negative Surface Integral:             0.08473 across 65950 (53.66%) vertices
       Raw AreaNorm Natural Surface Integral:         -0.01918 across 74547.312500 (100.00%) mm^2
       Raw AreaNorm Rectified Surface Integral:        0.13073 across 74547.312500 (100.00%) mm^2
       Raw AreaNorm Positive Surface Integral:         0.11292 across 36822.695312 (49.40%) mm^2
       Raw AreaNorm Negative Surface Integral:         0.14813 across 37724.058594 (50.60%) mm^2

Raw <mean> +- <std> (using 'rh.sulc'):                -0.00000 +- 5.4333 
       Raw Min:                                      -14.07934 at vertex 106485  
       Raw Max:                                       17.85699 at vertex 49207   
       Raw Curvature Calculation Type:                discrete
       Raw Mean Vertex Separation (Whole Surface):     0.84975 +- 0.23300 mm
       Raw Total Surface Area:                     74546.91406 mm^2
       Raw Total Number of Vertices:                    122895
       Raw Average Vertex Area (Whole Surface):        0.60659 mm^2
       Raw Natural Surface Integral:               23349.28516
       Raw Rectified Surface Integral:            329595.15625
       Raw Positive Surface Integral:             176472.21875
       Raw Negative Surface Integral:             153122.93750
       Raw Mean Natural Surface Integral:              0.18999 across 122895 (100.00%) vertices
       Raw Mean Rectified Surface Integral:            2.68192 across 122895 (100.00%) vertices
       Raw Mean Positive Surface Integral:             3.12966 across 56387 (45.88%) vertices
       Raw Mean Negative Surface Integral:             2.30232 across 66508 (54.12%) vertices
       Raw AreaNorm Natural Surface Integral:          0.31321 across 74547.312500 (100.00%) mm^2
       Raw AreaNorm Rectified Surface Integral:        4.42129 across 74547.312500 (100.00%) mm^2
       Raw AreaNorm Positive Surface Integral:         4.90564 across 35973.335938 (48.26%) mm^2
       Raw AreaNorm Negative Surface Integral:         3.96965 across 38573.421875 (51.74%) mm^2

K <mean> +- <std> (using 'rh.smoothwm'):               0.19423 +- 4.7657 mm^-2
         K Min:                                      -24.66923 at vertex 91165   
         K Max:                                      798.28394 at vertex 51274   
         K Curvature Calculation Type:                discrete
         K Mean Vertex Separation (Whole Surface):     0.84975 +- 0.23300 mm
         K Total Surface Area:                     74546.91406 mm^2
         K Total Number of Vertices:                    122895
         K Average Vertex Area (Whole Surface):        0.60659 mm^2
         K Natural Surface Integral:                  12.56641
         K Rectified Surface Integral:              5150.55518
         K Positive Surface Integral:               2581.56079
         K Negative Surface Integral:               2568.99438
         K Mean Natural Surface Integral:              0.00010 across 122895 (100.00%) vertices
         K Mean Rectified Surface Integral:            0.04191 across 122895 (100.00%) vertices
         K Mean Positive Surface Integral:             0.04763 across 54199 (44.10%) vertices
         K Mean Negative Surface Integral:             0.03740 across 68696 (55.90%) vertices
         K AreaNorm Natural Surface Integral:          0.00017 across 74547.312500 (100.00%) mm^2
         K AreaNorm Rectified Surface Integral:        0.06909 across 74547.312500 (100.00%) mm^2
         K AreaNorm Positive Surface Integral:         0.10412 across 24794.503906 (33.26%) mm^2
         K AreaNorm Negative Surface Integral:         0.05164 across 49752.390625 (66.74%) mm^2

H <mean> +- <std> (using 'rh.smoothwm'):              -0.06074 +- 0.7643 mm^-1
         H Min:                                      -29.94180 at vertex 90397   
         H Max:                                       40.65437 at vertex 51274   
         H Curvature Calculation Type:                discrete
         H Mean Vertex Separation (Whole Surface):     0.84975 +- 0.23300 mm
         H Total Surface Area:                     74546.91406 mm^2
         H Total Number of Vertices:                    122895
         H Average Vertex Area (Whole Surface):        0.60659 mm^2
         H Natural Surface Integral:               -1460.14099
         H Rectified Surface Integral:             13116.16992
         H Positive Surface Integral:               5828.01465
         H Negative Surface Integral:               7288.15527
         H Mean Natural Surface Integral:             -0.01188 across 122895 (100.00%) vertices
         H Mean Rectified Surface Integral:            0.10673 across 122895 (100.00%) vertices
         H Mean Positive Surface Integral:             0.09674 across 60243 (49.02%) vertices
         H Mean Negative Surface Integral:             0.11633 across 62652 (50.98%) vertices
         H AreaNorm Natural Surface Integral:         -0.01959 across 74547.312500 (100.00%) mm^2
         H AreaNorm Rectified Surface Integral:        0.17594 across 74547.312500 (100.00%) mm^2
         H AreaNorm Positive Surface Integral:         0.15039 across 38753.218750 (51.99%) mm^2
         H AreaNorm Negative Surface Integral:         0.20362 across 35793.570312 (48.01%) mm^2

k1 <mean> +- <std> (using 'rh.smoothwm'):             -0.12413 +- 1.3750 mm^-1
        k1 Min:                                      -51.02890 at vertex 90397   
        k1 Max:                                       69.88611 at vertex 51274   
        k1 Curvature Calculation Type:                discrete
        k1 Mean Vertex Separation (Whole Surface):     0.84975 +- 0.23300 mm
        k1 Total Surface Area:                     74546.91406 mm^2
        k1 Total Number of Vertices:                    122895
        k1 Average Vertex Area (Whole Surface):        0.60659 mm^2
        k1 Natural Surface Integral:               -3576.53564
        k1 Rectified Surface Integral:             29579.15430
        k1 Positive Surface Integral:              13001.30859
        k1 Negative Surface Integral:              16577.84375
        k1 Mean Natural Surface Integral:             -0.02910 across 122895 (100.00%) vertices
        k1 Mean Rectified Surface Integral:            0.24069 across 122895 (100.00%) vertices
        k1 Mean Positive Surface Integral:             0.21581 across 60243 (49.02%) vertices
        k1 Mean Negative Surface Integral:             0.26460 across 62652 (50.98%) vertices
        k1 AreaNorm Natural Surface Integral:         -0.04798 across 74547.312500 (100.00%) mm^2
        k1 AreaNorm Rectified Surface Integral:        0.39678 across 74547.312500 (100.00%) mm^2
        k1 AreaNorm Positive Surface Integral:         0.33549 across 38753.218750 (51.99%) mm^2
        k1 AreaNorm Negative Surface Integral:         0.46315 across 35793.570312 (48.01%) mm^2

k2 <mean> +- <std> (using 'rh.smoothwm'):              0.00265 +- 0.2382 mm^-1
        k2 Min:                                       -9.04445 at vertex 30332   
        k2 Max:                                       12.43048 at vertex 58270   
        k2 Curvature Calculation Type:                discrete
        k2 Mean Vertex Separation (Whole Surface):     0.84975 +- 0.23300 mm
        k2 Total Surface Area:                     74546.91406 mm^2
        k2 Total Number of Vertices:                    122895
        k2 Average Vertex Area (Whole Surface):        0.60659 mm^2
        k2 Natural Surface Integral:                 656.25403
        k2 Rectified Surface Integral:              7907.99365
        k2 Positive Surface Integral:               4282.12402
        k2 Negative Surface Integral:               3625.86987
        k2 Mean Natural Surface Integral:              0.00534 across 122895 (100.00%) vertices
        k2 Mean Rectified Surface Integral:            0.06435 across 122895 (100.00%) vertices
        k2 Mean Positive Surface Integral:             0.06625 across 64638 (52.60%) vertices
        k2 Mean Negative Surface Integral:             0.06224 across 58257 (47.40%) vertices
        k2 AreaNorm Natural Surface Integral:          0.00880 across 74547.312500 (100.00%) mm^2
        k2 AreaNorm Rectified Surface Integral:        0.10608 across 74547.312500 (100.00%) mm^2
        k2 AreaNorm Positive Surface Integral:         0.10928 across 39185.351562 (52.56%) mm^2
        k2 AreaNorm Negative Surface Integral:         0.10254 across 35361.476562 (47.44%) mm^2

S <mean> +- <std> (using 'rh.smoothwm'):               1.57430 +- 22.4959 mm^-2
         S Min:                                        0.00000 at vertex 19      
         S Max:                                     3417.97705 at vertex 51274   
         S Curvature Calculation Type:                discrete
         S Mean Vertex Separation (Whole Surface):     0.84975 +- 0.23300 mm
         S Total Surface Area:                     74546.91406 mm^2
         S Total Number of Vertices:                    122895
         S Average Vertex Area (Whole Surface):        0.60659 mm^2
         S Natural Surface Integral:               29538.72461
         S Rectified Surface Integral:             29538.72461
         S Positive Surface Integral:              29538.72461
         S Negative Surface Integral:                  0.00000
         S Mean Natural Surface Integral:              0.24036 across 122895 (100.00%) vertices
         S Mean Rectified Surface Integral:            0.24036 across 122895 (100.00%) vertices
         S Mean Positive Surface Integral:             0.24036 across 122895 (100.00%) vertices
         S Mean Negative Surface Integral:             0.00000 across 0 (00.00%) vertices
         S AreaNorm Natural Surface Integral:          0.39624 across 74547.312500 (100.00%) mm^2
         S AreaNorm Rectified Surface Integral:        0.39624 across 74547.312500 (100.00%) mm^2
         S AreaNorm Positive Surface Integral:         0.39624 across 74547.312500 (100.00%) mm^2
         S AreaNorm Negative Surface Integral:         0.00000 across 0.000000 (00.00%) mm^2

C <mean> +- <std> (using 'rh.smoothwm'):               0.45774 +- 0.8785 mm^-2
         C Min:                                        0.00047 at vertex 23505   
         C Max:                                       50.07267 at vertex 51274   
         C Curvature Calculation Type:                discrete
         C Mean Vertex Separation (Whole Surface):     0.84975 +- 0.23300 mm
         C Total Surface Area:                     74546.91406 mm^2
         C Total Number of Vertices:                    122895
         C Average Vertex Area (Whole Surface):        0.60659 mm^2
         C Natural Surface Integral:               22091.97656
         C Rectified Surface Integral:             22091.97656
         C Positive Surface Integral:              22091.97656
         C Negative Surface Integral:                  0.00000
         C Mean Natural Surface Integral:              0.17976 across 122895 (100.00%) vertices
         C Mean Rectified Surface Integral:            0.17976 across 122895 (100.00%) vertices
         C Mean Positive Surface Integral:             0.17976 across 122895 (100.00%) vertices
         C Mean Negative Surface Integral:             0.00000 across 0 (00.00%) vertices
         C AreaNorm Natural Surface Integral:          0.29635 across 74547.312500 (100.00%) mm^2
         C AreaNorm Rectified Surface Integral:        0.29635 across 74547.312500 (100.00%) mm^2
         C AreaNorm Positive Surface Integral:         0.29635 across 74547.312500 (100.00%) mm^2
         C AreaNorm Negative Surface Integral:         0.00000 across 0.000000 (00.00%) mm^2

BE <mean> +- <std> (using 'rh.smoothwm'):              1.96273 +- 30.4343 mm^-2
        BE Min:                                        0.00000 at vertex 23505   
        BE Max:                                     5014.54492 at vertex 51274   
        BE Curvature Calculation Type:                discrete
        BE Mean Vertex Separation (Whole Surface):     0.84975 +- 0.23300 mm
        BE Total Surface Area:                     74546.91406 mm^2
        BE Total Number of Vertices:                    122895
        BE Average Vertex Area (Whole Surface):        0.60659 mm^2
        BE Natural Surface Integral:               29563.05664
        BE Rectified Surface Integral:             29563.05664
        BE Positive Surface Integral:              29563.05664
        BE Negative Surface Integral:                  0.00000
        BE Mean Natural Surface Integral:              0.24056 across 122895 (100.00%) vertices
        BE Mean Rectified Surface Integral:            0.24056 across 122895 (100.00%) vertices
        BE Mean Positive Surface Integral:             0.24056 across 122895 (100.00%) vertices
        BE Mean Negative Surface Integral:             0.00000 across 0 (00.00%) vertices
        BE AreaNorm Natural Surface Integral:          0.39657 across 74547.312500 (100.00%) mm^2
        BE AreaNorm Rectified Surface Integral:        0.39657 across 74547.312500 (100.00%) mm^2
        BE AreaNorm Positive Surface Integral:         0.39657 across 74547.312500 (100.00%) mm^2
        BE AreaNorm Negative Surface Integral:         0.00000 across 0.000000 (00.00%) mm^2

FI <mean> +- <std> (using 'rh.smoothwm'):              1.64317 +- 25.6078 mm^-2
        FI Min:                                        0.00000 at vertex 19      
        FI Max:                                     4085.78418 at vertex 51274   
        FI Curvature Calculation Type:                discrete
        FI Mean Vertex Separation (Whole Surface):     0.84975 +- 0.23300 mm
        FI Total Surface Area:                     74546.91406 mm^2
        FI Total Number of Vertices:                    122895
        FI Average Vertex Area (Whole Surface):        0.60659 mm^2
        FI Natural Surface Integral:               22693.73242
        FI Rectified Surface Integral:             22693.73242
        FI Positive Surface Integral:              22693.73242
        FI Negative Surface Integral:                  0.00000
        FI Mean Natural Surface Integral:              0.18466 across 122895 (100.00%) vertices
        FI Mean Rectified Surface Integral:            0.18466 across 122895 (100.00%) vertices
        FI Mean Positive Surface Integral:             0.18466 across 122895 (100.00%) vertices
        FI Mean Negative Surface Integral:             0.00000 across 0 (00.00%) vertices
        FI AreaNorm Natural Surface Integral:          0.30442 across 74547.312500 (100.00%) mm^2
        FI AreaNorm Rectified Surface Integral:        0.30442 across 74547.312500 (100.00%) mm^2
        FI AreaNorm Positive Surface Integral:         0.30442 across 74547.312500 (100.00%) mm^2
        FI AreaNorm Negative Surface Integral:         0.00000 across 0.000000 (00.00%) mm^2

curv -- calculation type:                                discrete
curv -- Folding Index (FI):                            1805.90979
curv -- Intrinsic Curvature Index - positive (ICIp):    205.43408
curv -- Intrinsic Curvature Index - negative (ICIn):    204.43408
curv -- Intrinsic Curvature Index - natural  (ICIt):      1.00000

Mean across 10 curvatures: 5.6152e-01 +- 7.8392e-01
