# Supplementary material for: Computer assisted diagnosis of Alzheimer’s disease using statistical likelihood-ratio test
Source: PLoS One. 2023 Feb 17;18(2):e0279574. doi: 10.1371/journal.pone.0279574 (PMC9937475; doi:10.1371/journal.pone.0279574)
Supplement: S4 File — (ZIP) [file pone.0279574.s004.zip › HC_Results_MIRIAD/miriad_218_1/stats/rh.w-g.pct.stats]

# Title Segmentation Statistics 
# 
# generating_program mri_segstats
# cvs_version $Id: mri_segstats.c,v 1.121 2016/05/31 17:27:11 greve Exp $
# cmdline mri_segstats --in /home/span/acad/xzheng/freesurfer/subjects/miriad_218_HC_F_01_MR_1/surf/rh.w-g.pct.mgh --annot miriad_218_HC_F_01_MR_1 rh aparc --sum /home/span/acad/xzheng/freesurfer/subjects/miriad_218_HC_F_01_MR_1/stats/rh.w-g.pct.stats --snr 
# sysname  Linux
# hostname ada
# machine  x86_64
# user     xzheng
# anatomy_type surface
# 
# SUBJECTS_DIR /home/span/acad/xzheng/freesurfer/subjects
# subjectname miriad_218_HC_F_01_MR_1
# Annot miriad_218_HC_F_01_MR_1 rh aparc
# ColorTable /tmp/mri_segstats.tmp.miriad_218_HC_F_01_MR_1.rh.55.ctab 
# ColorTableTimeStamp 2020/01/11 08:30:03 
# InVolFile  /home/span/acad/xzheng/freesurfer/subjects/miriad_218_HC_F_01_MR_1/surf/rh.w-g.pct.mgh 
# InVolFileTimeStamp  2020/01/11 08:30:01 
# InVolFrame 0 
# Only reporting non-empty segmentations
# VertexArea_mm2 0.668409 
# TableCol  1 ColHeader Index 
# TableCol  1 FieldName Index 
# TableCol  1 Units     NA 
# TableCol  2 ColHeader SegId 
# TableCol  2 FieldName Segmentation Id
# TableCol  2 Units     NA
# TableCol  3 ColHeader NVertices 
# TableCol  3 FieldName Number of Vertices
# TableCol  3 Units     unitless
# TableCol  4 ColHeader Area_mm2
# TableCol  4 FieldName Area
# TableCol  4 Units     mm^2
# TableCol  5 ColHeader StructName
# TableCol  5 FieldName Structure Name
# TableCol  5 Units     NA
# TableCol  6 ColHeader Mean 
# TableCol  6 FieldName Intensity Mean
# TableCol  6 Units     unknown
# TableCol  7 ColHeader StdDev
# TableCol  7 FieldName Itensity StdDev
# TableCol  7 Units     unknown
# TableCol  8 ColHeader Min
# TableCol  8 FieldName Intensity Min
# TableCol  8 Units     unknown
# TableCol  9 ColHeader Max
# TableCol  9 FieldName Intensity Max
# TableCol  9 Units     unknown
# TableCol 10 ColHeader Range
# TableCol 10 FieldName Intensity Range
# TableCol 10 Units     unknown
# TableCol 11 ColHeader SNR
# TableCol 11 FieldName Intensity SNR
# TableCol 11 Units     none
# NRows 35 
# NTableCols 11 
# ColHeaders  Index SegId NVertices Area_mm2 StructName Mean StdDev Min Max Range SNR  
  1 2000      6749     4647.6  unknown                            0.0850     1.6563    -0.6296    61.5708    62.2004     0.0513 
  2 2001       993      720.6  bankssts                          21.8846     5.9196     5.7304    39.0364    33.3060     3.6969 
  3 2002      1270      872.2  caudalanteriorcingulate           26.0336     6.9075     7.7617    48.0428    40.2810     3.7689 
  4 2003      4044     2682.9  caudalmiddlefrontal               18.5881     5.1496     0.5056    38.6847    38.1792     3.6096 
  5 2005      2312     1483.4  cuneus                            15.7942     5.9634    -4.1192    38.4827    42.6019     2.6485 
  6 2006       557      418.6  entorhinal                        28.0916     7.7490     4.6290    49.9713    45.3423     3.6252 
  7 2007      3906     2743.8  fusiform                          25.0589     6.5638    -0.3577    47.3801    47.7378     3.8177 
  8 2008      5978     4179.3  inferiorparietal                  19.9265     5.3096     0.9914    40.1888    39.1974     3.7529 
  9 2009      4326     2994.7  inferiortemporal                  24.8270     7.4911   -25.4870    50.1132    75.6002     3.3142 
 10 2010      1141      718.9  isthmuscingulate                  19.5148     6.0633     4.6823    47.5222    42.8399     3.2185 
 11 2011      7061     4638.7  lateraloccipital                  18.4077     6.2066    -4.8214    44.8060    49.6274     2.9658 
 12 2012      4261     2756.5  lateralorbitofrontal              19.8614     7.9021   -37.3340    50.9043    88.2383     2.5134 
 13 2013      4051     2777.3  lingual                           17.8100     6.9838   -63.3976    52.1691   115.5668     2.5502 
 14 2014      3132     2093.2  medialorbitofrontal               19.1737    10.1976  -124.0924    55.0084   179.1008     1.8802 
 15 2015      4275     2971.6  middletemporal                    24.0045     7.1819    -2.4459    46.9324    49.3784     3.3424 
 16 2016       791      540.3  parahippocampal                   26.6282     6.7263     4.4581    46.9303    42.4722     3.9588 
 17 2017      2448     1488.0  paracentral                       16.7021     6.3043     0.7437    35.6515    34.9078     2.6493 
 18 2018      1698     1123.4  parsopercularis                   20.3410     5.3751     7.5675    36.1635    28.5960     3.7843 
 19 2019      1079      733.2  parsorbitalis                     21.4427     5.0411     5.8034    38.5409    32.7375     4.2536 
 20 2020      1743     1193.3  parstriangularis                  20.0164     5.1883    -3.3153    35.8650    39.1803     3.8580 
 21 2021      2012     1448.6  pericalcarine                     15.0926     6.4556   -21.1788    55.9848    77.1636     2.3379 
 22 2022      5419     3358.0  postcentral                       16.5844     6.1184    -0.6249    45.6954    46.3203     2.7106 
 23 2023      1371      938.1  posteriorcingulate                25.2533     6.8782     0.0000    47.5763    47.5763     3.6715 
 24 2024      7353     4602.3  precentral                        15.4481     6.4003    -3.5025    40.1058    43.6084     2.4137 
 25 2025      5597     3669.6  precuneus                         18.4672     5.6139    -0.1698    41.1982    41.3680     3.2895 
 26 2026       904      597.9  rostralanteriorcingulate          21.1487     6.1213     3.0470    40.5643    37.5172     3.4549 
 27 2027      7572     5066.6  rostralmiddlefrontal              19.8161     5.7603   -11.4379    56.1643    67.6022     3.4401 
 28 2028      8899     5983.2  superiorfrontal                   20.4798     5.5354     3.0788    40.1550    37.0762     3.6998 
 29 2029      7821     5089.6  superiorparietal                  17.8136     5.2099    -1.3756    46.4058    47.7814     3.4192 
 30 2030      4570     3150.4  superiortemporal                  23.8562     7.6234     0.9983    53.4931    52.4948     3.1293 
 31 2031      4951     3357.2  supramarginal                     20.5563     5.4321    -5.1056    39.6778    44.7833     3.7842 
 32 2032       347      225.8  frontalpole                       16.4136     4.8527     4.0071    30.1544    26.1473     3.3824 
 33 2033       647      488.5  temporalpole                      28.6569     8.2520    -9.4469    55.2826    64.7295     3.4727 
 34 2034       538      292.8  transversetemporal                15.0505     5.4623     0.3750    27.8585    27.4835     2.7553 
 35 2035      3079     2098.0  insula                            21.8217     6.6610    -9.3614    41.0112    50.3726     3.2760 
