# Supplementary material for: Computer assisted diagnosis of Alzheimer’s disease using statistical likelihood-ratio test
Source: PLoS One. 2023 Feb 17;18(2):e0279574. doi: 10.1371/journal.pone.0279574 (PMC9937475; doi:10.1371/journal.pone.0279574)
Supplement: S4 File — (ZIP) [file pone.0279574.s004.zip › HC_Results_MIRIAD/miriad_218_1/stats/wmparc.stats]

# Title Segmentation Statistics 
# 
# generating_program mri_segstats
# cvs_version $Id: mri_segstats.c,v 1.121 2016/05/31 17:27:11 greve Exp $
# cmdline mri_segstats --seg mri/wmparc.mgz --sum stats/wmparc.stats --pv mri/norm.mgz --excludeid 0 --brainmask mri/brainmask.mgz --in mri/norm.mgz --in-intensity-name norm --in-intensity-units MR --subject miriad_218_HC_F_01_MR_1 --surf-wm-vol --ctab /home/span/acad/xzheng/freesurfer/WMParcStatsLUT.txt --etiv 
# sysname  Linux
# hostname ada
# machine  x86_64
# user     xzheng
# anatomy_type volume
# 
# SUBJECTS_DIR /home/span/acad/xzheng/freesurfer/subjects
# subjectname miriad_218_HC_F_01_MR_1
# Measure VentricleChoroidVol, VentricleChoroidVol, Volume of ventricles and choroid plexus, 17177.000000, mm^3
# Measure lhCerebralWhiteMatter, lhCerebralWhiteMatterVol, Left hemisphere cerebral white matter volume, 215227.196428, mm^3
# Measure rhCerebralWhiteMatter, rhCerebralWhiteMatterVol, Right hemisphere cerebral white matter volume, 215995.038361, mm^3
# Measure CerebralWhiteMatter, CerebralWhiteMatterVol, Total cerebral white matter volume, 431222.234788, mm^3
# Measure Mask, MaskVol, Mask Volume, 1583234.000000, mm^3
# Measure EstimatedTotalIntraCranialVol, eTIV, Estimated Total Intracranial Volume, 1447961.493344, mm^3
# SegVolFile mri/wmparc.mgz 
# SegVolFileTimeStamp  2020/01/11 08:45:13 
# ColorTable /home/span/acad/xzheng/freesurfer/WMParcStatsLUT.txt 
# ColorTableTimeStamp 2017/01/19 09:00:02 
# InVolFile  mri/norm.mgz 
# InVolFileTimeStamp  2020/01/11 00:42:21 
# InVolFrame 0 
# PVVolFile  mri/norm.mgz 
# PVVolFileTimeStamp  2020/01/11 00:42:21 
# ExcludeSegId 0 
# Only reporting non-empty segmentations
# VoxelVolume_mm3 1 
# TableCol  1 ColHeader Index 
# TableCol  1 FieldName Index 
# TableCol  1 Units     NA 
# TableCol  2 ColHeader SegId 
# TableCol  2 FieldName Segmentation Id
# TableCol  2 Units     NA
# TableCol  3 ColHeader NVoxels 
# TableCol  3 FieldName Number of Voxels
# TableCol  3 Units     unitless
# TableCol  4 ColHeader Volume_mm3
# TableCol  4 FieldName Volume
# TableCol  4 Units     mm^3
# TableCol  5 ColHeader StructName
# TableCol  5 FieldName Structure Name
# TableCol  5 Units     NA
# TableCol  6 ColHeader normMean 
# TableCol  6 FieldName Intensity normMean
# TableCol  6 Units     MR
# TableCol  7 ColHeader normStdDev
# TableCol  7 FieldName Itensity normStdDev
# TableCol  7 Units     MR
# TableCol  8 ColHeader normMin
# TableCol  8 FieldName Intensity normMin
# TableCol  8 Units     MR
# TableCol  9 ColHeader normMax
# TableCol  9 FieldName Intensity normMax
# TableCol  9 Units     MR
# TableCol 10 ColHeader normRange
# TableCol 10 FieldName Intensity normRange
# TableCol 10 Units     MR
# NRows 70 
# NTableCols 10 
# ColHeaders  Index SegId NVoxels Volume_mm3 StructName normMean normStdDev normMin normMax normRange  
  1 3001      2453     2417.2  wm-lh-bankssts                    99.7615     6.7959    80.0000   115.0000    35.0000 
  2 3002      2576     2520.2  wm-lh-caudalanteriorcingulate    100.9821     9.3363    39.0000   117.0000    78.0000 
  3 3003      7023     7012.5  wm-lh-caudalmiddlefrontal         99.2580     7.0929    80.0000   115.0000    35.0000 
  4 3005      2539     2607.8  wm-lh-cuneus                     100.6250     6.2249    81.0000   114.0000    33.0000 
  5 3006       958     1037.5  wm-lh-entorhinal                  87.5616     6.3132    74.0000   105.0000    31.0000 
  6 3007      6048     6084.8  wm-lh-fusiform                    94.5481     8.1584    73.0000   114.0000    41.0000 
  7 3008      8592     8677.4  wm-lh-inferiorparietal            99.4200     7.8219    77.0000   116.0000    39.0000 
  8 3009      5867     6014.7  wm-lh-inferiortemporal            93.7133     8.8814    72.0000   114.0000    42.0000 
  9 3010      3258     3325.0  wm-lh-isthmuscingulate           103.3769     7.7025    35.0000   119.0000    84.0000 
 10 3011      7851     7977.1  wm-lh-lateraloccipital            91.3757     7.5575    72.0000   114.0000    42.0000 
 11 3012      6420     6416.7  wm-lh-lateralorbitofrontal        96.4833     8.8428    70.0000   120.0000    50.0000 
 12 3013      5451     5553.9  wm-lh-lingual                     94.7087     8.0983    47.0000   114.0000    67.0000 
 13 3014      3648     3714.0  wm-lh-medialorbitofrontal        100.0704     8.9715    39.0000   119.0000    80.0000 
 14 3015      4686     4833.7  wm-lh-middletemporal              92.2100     8.2011    72.0000   113.0000    41.0000 
 15 3016      1341     1434.4  wm-lh-parahippocampal             95.2066     6.1927    79.0000   110.0000    31.0000 
 16 3017      4128     4168.8  wm-lh-paracentral                 98.3532     7.8282    75.0000   116.0000    41.0000 
 17 3018      3494     3522.7  wm-lh-parsopercularis             97.4408     8.0606    78.0000   119.0000    41.0000 
 18 3019      1029     1043.7  wm-lh-parsorbitalis               87.4286     6.8354    72.0000   105.0000    33.0000 
 19 3020      2373     2403.5  wm-lh-parstriangularis            94.0110     7.8264    76.0000   112.0000    36.0000 
 20 3021      4633     4439.4  wm-lh-pericalcarine               95.5469     6.6303    49.0000   112.0000    63.0000 
 21 3022      6591     6990.4  wm-lh-postcentral                 95.3766     7.7266    73.0000   119.0000    46.0000 
 22 3023      4330     4281.6  wm-lh-posteriorcingulate         102.8804     9.6352    43.0000   118.0000    75.0000 
 23 3024     14267    14365.0  wm-lh-precentral                  97.4241     7.1589    76.0000   118.0000    42.0000 
 24 3025      8422     8413.6  wm-lh-precuneus                  102.2238     8.1861    44.0000   120.0000    76.0000 
 25 3026      2159     2112.6  wm-lh-rostralanteriorcingulate    99.7448     9.0583    37.0000   115.0000    78.0000 
 26 3027     13465    13583.1  wm-lh-rostralmiddlefrontal        98.4185     8.0338    76.0000   116.0000    40.0000 
 27 3028     16064    16262.4  wm-lh-superiorfrontal             98.9094     7.3263    78.0000   115.0000    37.0000 
 28 3029     12214    12472.3  wm-lh-superiorparietal            99.4548     7.5060    77.0000   120.0000    43.0000 
 29 3030      6960     7252.9  wm-lh-superiortemporal            95.5493     8.4251    71.0000   115.0000    44.0000 
 30 3031      8054     8055.2  wm-lh-supramarginal              100.2242     8.3369    79.0000   119.0000    40.0000 
 31 3032       217      222.0  wm-lh-frontalpole                 97.5300     5.1971    86.0000   112.0000    26.0000 
 32 3033       604      694.6  wm-lh-temporalpole                85.7434     6.4174    72.0000   103.0000    31.0000 
 33 3034       984      975.5  wm-lh-transversetemporal          99.5427     5.4874    85.0000   112.0000    27.0000 
 34 3035      9806     9826.7  wm-lh-insula                      96.7890     9.9791    30.0000   120.0000    90.0000 
 35 4001      2261     2257.1  wm-rh-bankssts                    98.6188     6.9856    79.0000   111.0000    32.0000 
 36 4002      2853     2822.6  wm-rh-caudalanteriorcingulate     99.9425    10.0873    40.0000   117.0000    77.0000 
 37 4003      7694     7749.7  wm-rh-caudalmiddlefrontal         98.8084     7.0353    80.0000   115.0000    35.0000 
 38 4005      2681     2755.3  wm-rh-cuneus                      99.3857     6.2778    82.0000   116.0000    34.0000 
 39 4006       786      862.3  wm-rh-entorhinal                  87.2774     6.2296    73.0000   103.0000    30.0000 
 40 4007      6043     6123.4  wm-rh-fusiform                    94.7857     7.7639    60.0000   111.0000    51.0000 
 41 4008     10036    10183.8  wm-rh-inferiorparietal            97.8732     7.6815    77.0000   114.0000    37.0000 
 42 4009      5628     5777.6  wm-rh-inferiortemporal            92.4248     8.8586    71.0000   114.0000    43.0000 
 43 4010      3128     3239.6  wm-rh-isthmuscingulate           104.1378     6.6597    35.0000   116.0000    81.0000 
 44 4011      9345     9601.4  wm-rh-lateraloccipital            92.5444     7.6008    23.0000   114.0000    91.0000 
 45 4012      7611     7640.8  wm-rh-lateralorbitofrontal        94.8444     8.7421    48.0000   119.0000    71.0000 
 46 4013      4819     5008.5  wm-rh-lingual                     93.9780     8.1546    25.0000   113.0000    88.0000 
 47 4014      3987     4049.5  wm-rh-medialorbitofrontal         99.8633     9.2063    43.0000   129.0000    86.0000 
 48 4015      4877     5116.5  wm-rh-middletemporal              91.8774     8.3000    71.0000   114.0000    43.0000 
 49 4016      1237     1340.0  wm-rh-parahippocampal             93.8755     6.3570    69.0000   110.0000    41.0000 
 50 4017      5383     5420.2  wm-rh-paracentral                 97.4856     7.8085    74.0000   115.0000    41.0000 
 51 4018      2605     2621.4  wm-rh-parsopercularis             95.1643     8.4679    73.0000   113.0000    40.0000 
 52 4019      1254     1296.5  wm-rh-parsorbitalis               88.0383     7.0342    72.0000   109.0000    37.0000 
 53 4020      2950     2960.5  wm-rh-parstriangularis            92.2498     6.8985    73.0000   111.0000    38.0000 
 54 4021      3946     3835.2  wm-rh-pericalcarine               88.5284    18.0635    19.0000   114.0000    95.0000 
 55 4022      6372     6680.7  wm-rh-postcentral                 93.3594     7.5019    73.0000   116.0000    43.0000 
 56 4023      3640     3640.0  wm-rh-posteriorcingulate         102.6745     8.4677    50.0000   118.0000    68.0000 
 57 4024     14515    14618.0  wm-rh-precentral                  95.9396     6.8277    75.0000   114.0000    39.0000 
 58 4025      9535     9623.4  wm-rh-precuneus                  101.2288     7.4122    67.0000   128.0000    61.0000 
 59 4026      1714     1689.0  wm-rh-rostralanteriorcingulate    99.9860     7.7211    57.0000   113.0000    56.0000 
 60 4027     11705    11771.5  wm-rh-rostralmiddlefrontal        96.9384     7.8752    75.0000   116.0000    41.0000 
 61 4028     16590    16789.8  wm-rh-superiorfrontal             98.9256     6.8708    77.0000   118.0000    41.0000 
 62 4029     11353    11528.0  wm-rh-superiorparietal            97.5479     7.7319    75.0000   117.0000    42.0000 
 63 4030      5421     5720.9  wm-rh-superiortemporal            93.4573     7.8753    70.0000   113.0000    43.0000 
 64 4031      8454     8459.9  wm-rh-supramarginal               98.0047     8.0885    77.0000   116.0000    39.0000 
 65 4032       268      267.8  wm-rh-frontalpole                 96.1978     5.4829    85.0000   114.0000    29.0000 
 66 4033       713      783.1  wm-rh-temporalpole                84.1304     6.5742    70.0000   102.0000    32.0000 
 67 4034       634      639.1  wm-rh-transversetemporal          98.8013     4.4652    87.0000   108.0000    21.0000 
 68 4035      8553     8640.4  wm-rh-insula                      96.1320     9.4387    53.0000   115.0000    62.0000 
 69 5001     25605    25728.5  Left-UnsegmentedWhiteMatter      103.0630     9.3734    29.0000   123.0000    94.0000 
 70 5002     26540    26440.7  Right-UnsegmentedWhiteMatter     101.4763     9.4448    22.0000   118.0000    96.0000 
