# Supplementary material for: Computer assisted diagnosis of Alzheimer’s disease using statistical likelihood-ratio test
Source: PLoS One. 2023 Feb 17;18(2):e0279574. doi: 10.1371/journal.pone.0279574 (PMC9937475; doi:10.1371/journal.pone.0279574)
Supplement: S4 File — (ZIP) [file pone.0279574.s004.zip › HC_Results_MIRIAD/miriad_219_1/stats/aseg.stats]

# Title Segmentation Statistics 
# 
# generating_program mri_segstats
# cvs_version $Id: mri_segstats.c,v 1.121 2016/05/31 17:27:11 greve Exp $
# cmdline mri_segstats --seg mri/aseg.mgz --sum stats/aseg.stats --pv mri/norm.mgz --empty --brainmask mri/brainmask.mgz --brain-vol-from-seg --excludeid 0 --excl-ctxgmwm --supratent --subcortgray --in mri/norm.mgz --in-intensity-name norm --in-intensity-units MR --etiv --surf-wm-vol --surf-ctx-vol --totalgray --euler --ctab /home/span/acad/xzheng/freesurfer/ASegStatsLUT.txt --subject miriad_219_HC_M_01_MR_1 
# sysname  Linux
# hostname ada
# machine  x86_64
# user     xzheng
# anatomy_type volume
# 
# SUBJECTS_DIR /home/span/acad/xzheng/freesurfer/subjects
# subjectname miriad_219_HC_M_01_MR_1
# Measure BrainSeg, BrainSegVol, Brain Segmentation Volume, 1026081.000000, mm^3
# Measure BrainSegNotVent, BrainSegVolNotVent, Brain Segmentation Volume Without Ventricles, 982370.000000, mm^3
# Measure BrainSegNotVentSurf, BrainSegVolNotVentSurf, Brain Segmentation Volume Without Ventricles from Surf, 981711.236058, mm^3
# Measure VentricleChoroidVol, VentricleChoroidVol, Volume of ventricles and choroid plexus, 39560.000000, mm^3
# Measure lhCortex, lhCortexVol, Left hemisphere cortical gray matter volume, 191784.696952, mm^3
# Measure rhCortex, rhCortexVol, Right hemisphere cortical gray matter volume, 190342.088531, mm^3
# Measure Cortex, CortexVol, Total cortical gray matter volume, 382126.785484, mm^3
# Measure lhCerebralWhiteMatter, lhCerebralWhiteMatterVol, Left hemisphere cerebral white matter volume, 220467.888399, mm^3
# Measure rhCerebralWhiteMatter, rhCerebralWhiteMatterVol, Right hemisphere cerebral white matter volume, 214781.562175, mm^3
# Measure CerebralWhiteMatter, CerebralWhiteMatterVol, Total cerebral white matter volume, 435249.450575, mm^3
# Measure SubCortGray, SubCortGrayVol, Subcortical gray matter volume, 43259.000000, mm^3
# Measure TotalGray, TotalGrayVol, Total gray matter volume, 523623.785484, mm^3
# Measure SupraTentorial, SupraTentorialVol, Supratentorial volume, 902092.236058, mm^3
# Measure SupraTentorialNotVent, SupraTentorialVolNotVent, Supratentorial volume, 862532.236058, mm^3
# Measure SupraTentorialNotVentVox, SupraTentorialVolNotVentVox, Supratentorial volume voxel count, 861110.000000, mm^3
# Measure Mask, MaskVol, Mask Volume, 1569529.000000, mm^3
# Measure BrainSegVol-to-eTIV, BrainSegVol-to-eTIV, Ratio of BrainSegVol to eTIV, 0.700191, unitless
# Measure MaskVol-to-eTIV, MaskVol-to-eTIV, Ratio of MaskVol to eTIV, 1.071037, unitless
# Measure lhSurfaceHoles, lhSurfaceHoles, Number of defect holes in lh surfaces prior to fixing, 46, unitless
# Measure rhSurfaceHoles, rhSurfaceHoles, Number of defect holes in rh surfaces prior to fixing, 37, unitless
# Measure SurfaceHoles, SurfaceHoles, Total number of defect holes in surfaces prior to fixing, 83, unitless
# Measure EstimatedTotalIntraCranialVol, eTIV, Estimated Total Intracranial Volume, 1465429.175302, mm^3
# SegVolFile mri/aseg.mgz 
# SegVolFileTimeStamp  2020/01/11 18:15:51 
# ColorTable /home/span/acad/xzheng/freesurfer/ASegStatsLUT.txt 
# ColorTableTimeStamp 2017/01/19 09:00:02 
# InVolFile  mri/norm.mgz 
# InVolFileTimeStamp  2020/01/11 09:41:05 
# InVolFrame 0 
# PVVolFile  mri/norm.mgz 
# PVVolFileTimeStamp  2020/01/11 09:41:05 
# Excluding Cortical Gray and White Matter
# ExcludeSegId 0 2 3 41 42 
# VoxelVolume_mm3 1 
# TableCol  1 ColHeader Index 
# TableCol  1 FieldName Index 
# TableCol  1 Units     NA 
# TableCol  2 ColHeader SegId 
# TableCol  2 FieldName Segmentation Id
# TableCol  2 Units     NA
# TableCol  3 ColHeader NVoxels 
# TableCol  3 FieldName Number of Voxels
# TableCol  3 Units     unitless
# TableCol  4 ColHeader Volume_mm3
# TableCol  4 FieldName Volume
# TableCol  4 Units     mm^3
# TableCol  5 ColHeader StructName
# TableCol  5 FieldName Structure Name
# TableCol  5 Units     NA
# TableCol  6 ColHeader normMean 
# TableCol  6 FieldName Intensity normMean
# TableCol  6 Units     MR
# TableCol  7 ColHeader normStdDev
# TableCol  7 FieldName Itensity normStdDev
# TableCol  7 Units     MR
# TableCol  8 ColHeader normMin
# TableCol  8 FieldName Intensity normMin
# TableCol  8 Units     MR
# TableCol  9 ColHeader normMax
# TableCol  9 FieldName Intensity normMax
# TableCol  9 Units     MR
# TableCol 10 ColHeader normRange
# TableCol 10 FieldName Intensity normRange
# TableCol 10 Units     MR
# NRows 45 
# NTableCols 10 
# ColHeaders  Index SegId NVoxels Volume_mm3 StructName normMean normStdDev normMin normMax normRange  
  1   4     15598    15841.8  Left-Lateral-Ventricle            28.7205    11.2347     7.0000    88.0000    81.0000 
  2   5       482      517.1  Left-Inf-Lat-Vent                 44.6141    12.8928    15.0000    85.0000    70.0000 
  3   7     11664    12477.7  Left-Cerebellum-White-Matter      82.4504     6.5666    31.0000   100.0000    69.0000 
  4   8     48565    48258.1  Left-Cerebellum-Cortex            56.5766    12.3760     6.0000    87.0000    81.0000 
  5  10      5911     5667.7  Left-Thalamus-Proper              90.9799    10.3804    33.0000   112.0000    79.0000 
  6  11      2666     2627.7  Left-Caudate                      81.6553     8.5239    36.0000   103.0000    67.0000 
  7  12      3280     3207.0  Left-Putamen                      87.5268     6.9672    54.0000   107.0000    53.0000 
  8  13      1414     1412.8  Left-Pallidum                    100.6782     3.9538    64.0000   110.0000    46.0000 
  9  14      1280     1320.4  3rd-Ventricle                     29.4008    12.3058     6.0000    75.0000    69.0000 
 10  15      1227     1337.6  4th-Ventricle                     32.3187    10.9679    11.0000    76.0000    65.0000 
 11  16     16774    16705.7  Brain-Stem                        83.8052    10.4292    25.0000   110.0000    85.0000 
 12  17      3543     3376.0  Left-Hippocampus                  71.9975     8.1229    21.0000    97.0000    76.0000 
 13  18      1240     1202.1  Left-Amygdala                     71.7218     6.2157    38.0000    88.0000    50.0000 
 14  24      1646     1556.6  CSF                               44.0146    16.7886    14.0000   113.0000    99.0000 
 15  26       309      336.7  Left-Accumbens-area               79.2298     4.0727    52.0000    90.0000    38.0000 
 16  28      3412     3225.6  Left-VentralDC                    90.6958    10.5218    43.0000   109.0000    66.0000 
 17  30        24       40.0  Left-vessel                       61.1250     6.5230    49.0000    74.0000    25.0000 
 18  31      1175     1106.8  Left-choroid-plexus               49.0145    11.9573    20.0000    80.0000    60.0000 
 19  43     20782    20943.4  Right-Lateral-Ventricle           27.2202    11.1047     6.0000    89.0000    83.0000 
 20  44       582      637.3  Right-Inf-Lat-Vent                40.7543    13.3580    10.0000    73.0000    63.0000 
 21  46     11132    11703.6  Right-Cerebellum-White-Matter     83.0842     6.2470    28.0000   105.0000    77.0000 
 22  47     49161    49037.8  Right-Cerebellum-Cortex           57.5484    11.9304     8.0000    90.0000    82.0000 
 23  49      5475     5221.3  Right-Thalamus-Proper             88.3934    12.8586    24.0000   107.0000    83.0000 
 24  50      2964     2760.9  Right-Caudate                     83.1700     9.5772    48.0000   114.0000    66.0000 
 25  51      3242     3209.5  Right-Putamen                     85.8004     6.6577    47.0000   103.0000    56.0000 
 26  52      1411     1362.3  Right-Pallidum                    99.4678     3.6411    86.0000   110.0000    24.0000 
 27  53      3106     2905.0  Right-Hippocampus                 70.8561     9.0007    31.0000   102.0000    71.0000 
 28  54      1499     1440.0  Right-Amygdala                    69.7758     7.7068    28.0000    92.0000    64.0000 
 29  58       477      426.6  Right-Accumbens-area              80.2893     5.1933    64.0000    96.0000    32.0000 
 30  60      3360     3126.7  Right-VentralDC                   89.4652    11.4639    36.0000   114.0000    78.0000 
 31  62        18       29.8  Right-vessel                      59.4444     7.4693    47.0000    74.0000    27.0000 
 32  63      1022      969.5  Right-choroid-plexus              48.8112    11.0409    22.0000    76.0000    54.0000 
 33  72         0        0.0  5th-Ventricle                      0.0000     0.0000     0.0000     0.0000     0.0000 
 34  77      2128     2030.1  WM-hypointensities                72.6913    13.0200    18.0000   109.0000    91.0000 
 35  78         0        0.0  Left-WM-hypointensities            0.0000     0.0000     0.0000     0.0000     0.0000 
 36  79         0        0.0  Right-WM-hypointensities           0.0000     0.0000     0.0000     0.0000     0.0000 
 37  80         0        0.0  non-WM-hypointensities             0.0000     0.0000     0.0000     0.0000     0.0000 
 38  81         0        0.0  Left-non-WM-hypointensities        0.0000     0.0000     0.0000     0.0000     0.0000 
 39  82         0        0.0  Right-non-WM-hypointensities       0.0000     0.0000     0.0000     0.0000     0.0000 
 40  85       251      269.1  Optic-Chiasm                      79.1633    17.1530    32.0000   108.0000    76.0000 
 41 251      1195     1086.8  CC_Posterior                      95.3674    19.8663    28.0000   120.0000    92.0000 
 42 252       410      343.2  CC_Mid_Posterior                  85.9049    18.9587    40.0000   114.0000    74.0000 
 43 253       412      362.8  CC_Central                        93.5825    16.8940    48.0000   113.0000    65.0000 
 44 254       409      369.8  CC_Mid_Anterior                   94.7335    18.6363    41.0000   118.0000    77.0000 
 45 255       846      779.5  CC_Anterior                       96.3215    19.3295    24.0000   117.0000    93.0000 
