# Supplementary material for: Computer assisted diagnosis of Alzheimer’s disease using statistical likelihood-ratio test
Source: PLoS One. 2023 Feb 17;18(2):e0279574. doi: 10.1371/journal.pone.0279574 (PMC9937475; doi:10.1371/journal.pone.0279574)
Supplement: S4 File — (ZIP) [file pone.0279574.s004.zip › HC_Results_MIRIAD/miriad_219_1/stats/lh.aparc.a2009s.stats]

# Table of FreeSurfer cortical parcellation anatomical statistics 
# 
# CreationTime 2020/01/11-07:01:56-GMT
# generating_program mris_anatomical_stats
# cvs_version $Id: mris_anatomical_stats.c,v 1.79 2016/03/14 15:15:34 greve Exp $
# mrisurf.c-cvs_version $Id: mrisurf.c,v 1.781.2.6 2016/12/27 16:47:14 zkaufman Exp $
# cmdline mris_anatomical_stats -th3 -mgz -cortex ../label/lh.cortex.label -f ../stats/lh.aparc.a2009s.stats -b -a ../label/lh.aparc.a2009s.annot -c ../label/aparc.annot.a2009s.ctab miriad_219_HC_M_01_MR_1 lh white 
# sysname  Linux
# hostname ada
# machine  x86_64
# user     xzheng
# 
# SUBJECTS_DIR /home/span/acad/xzheng/freesurfer/subjects
# anatomy_type surface
# subjectname miriad_219_HC_M_01_MR_1
# hemi lh
# AnnotationFile ../label/lh.aparc.a2009s.annot
# AnnotationFileTimeStamp 2020/01/11 18:01:29
# Measure Cortex, NumVert, Number of Vertices, 124118, unitless
# Measure Cortex, WhiteSurfArea, White Surface Total Area, 79413.2, mm^2
# Measure Cortex, MeanThickness, Mean Thickness, 2.1839, mm
# Measure BrainSeg, BrainSegVol, Brain Segmentation Volume, 1026081.000000, mm^3
# Measure BrainSegNotVent, BrainSegVolNotVent, Brain Segmentation Volume Without Ventricles, 982370.000000, mm^3
# Measure BrainSegNotVentSurf, BrainSegVolNotVentSurf, Brain Segmentation Volume Without Ventricles from Surf, 981711.236058, mm^3
# Measure Cortex, CortexVol Total cortical gray matter volume, 382126.785484, mm^3
# Measure SupraTentorial, SupraTentorialVol, Supratentorial volume, 902092.236058, mm^3
# Measure SupraTentorialNotVent, SupraTentorialVolNotVent, Supratentorial volume, 862532.236058, mm^3
# Measure EstimatedTotalIntraCranialVol, eTIV, Estimated Total Intracranial Volume, 1465429.175302, mm^3
# NTableCols 10
# TableCol  1 ColHeader StructName
# TableCol  1 FieldName Structure Name
# TableCol  1 Units     NA
# TableCol  2 ColHeader NumVert
# TableCol  2 FieldName Number of Vertices
# TableCol  2 Units     unitless
# TableCol  3 ColHeader SurfArea
# TableCol  3 FieldName Surface Area
# TableCol  3 Units     mm^2
# TableCol  4 ColHeader GrayVol
# TableCol  4 FieldName Gray Matter Volume
# TableCol  4 Units     mm^3
# TableCol  5 ColHeader ThickAvg 
# TableCol  5 FieldName Average Thickness
# TableCol  5 Units     mm
# TableCol  6 ColHeader ThickStd
# TableCol  6 FieldName Thickness StdDev
# TableCol  6 Units     mm 
# TableCol  7 ColHeader MeanCurv
# TableCol  7 FieldName Integrated Rectified Mean Curvature
# TableCol  7 Units     mm^-1
# TableCol  8 ColHeader GausCurv 
# TableCol  8 FieldName Integrated Rectified Gaussian Curvature
# TableCol  8 Units     mm^-2
# TableCol  9 ColHeader  FoldInd
# TableCol  9 FieldName  Folding Index 
# TableCol  9 Units      unitless 
# TableCol 10 ColHeader CurvInd
# TableCol 10 FieldName Intrinsic Curvature Index
# TableCol 10 Units     unitless
# ColHeaders StructName NumVert SurfArea GrayVol ThickAvg ThickStd MeanCurv GausCurv FoldInd CurvInd
G&S_frontomargin                          909    614   1154  1.977 0.450     0.127     0.034        9     1.2
G&S_occipital_inf                        1340    885   2296  2.330 0.676     0.146     0.042       16     2.1
G&S_paracentral                          1635    904   2283  2.129 0.585     0.103     0.026       13     1.7
G&S_subcentral                           1601   1005   2765  2.515 0.572     0.132     0.033       19     2.0
G&S_transv_frontopol                     1069    586   1494  2.123 0.477     0.143     0.049       18     2.3
G&S_cingul-Ant                           2171   1475   3733  2.610 0.686     0.135     0.030       32     2.4
G&S_cingul-Mid-Ant                       1164    838   1942  2.394 0.455     0.128     0.018       10     1.0
G&S_cingul-Mid-Post                      1134    755   1841  2.300 0.513     0.104     0.021        8     0.9
G_cingul-Post-dorsal                      424    289   1013  2.757 0.624     0.144     0.032        6     0.5
G_cingul-Post-ventral                     367    221    514  2.214 0.574     0.125     0.026        4     0.3
G_cuneus                                 2464   1449   2668  1.648 0.386     0.128     0.033       29     3.3
G_front_inf-Opercular                    1279    770   2477  2.439 0.444     0.123     0.037       17     2.0
G_front_inf-Orbital                       456    247    927  2.528 0.458     0.136     0.043        9     0.8
G_front_inf-Triangul                      855    560   1629  2.286 0.461     0.136     0.034       12     1.1
G_front_middle                           4800   2932   9184  2.387 0.571     0.147     0.050       86     9.8
G_front_sup                              7881   4735  14822  2.491 0.652     0.135     0.046      133    14.8
G_Ins_lg&S_cent_ins                       623    384   1220  3.175 0.839     0.124     0.045        7     1.3
G_insular_short                           715    438   2129  3.431 0.615     0.155     0.058       13     1.9
G_occipital_middle                       2031   1197   3949  2.438 0.630     0.141     0.049       33     3.9
G_occipital_sup                          1657    998   1906  1.810 0.445     0.128     0.033       23     2.0
G_oc-temp_lat-fusifor                    1726   1108   3418  2.452 0.623     0.144     0.037       27     2.9
G_oc-temp_med-Lingual                    3098   1936   3538  1.732 0.490     0.148     0.038       49     5.0
G_oc-temp_med-Parahip                    1018    665   2785  2.958 0.808     0.115     0.024        9     0.9
G_orbital                                2350   1396   4238  2.381 0.797     0.132     0.034       34     3.2
G_pariet_inf-Angular                     1793   1159   3203  2.165 0.582     0.125     0.032       28     2.2
G_pariet_inf-Supramar                    3386   2160   6130  2.295 0.607     0.140     0.040       50     5.6
G_parietal_sup                           2984   1716   4133  1.966 0.564     0.110     0.033       40     4.1
G_postcentral                            2229   1222   2495  1.734 0.433     0.110     0.030       23     2.8
G_precentral                             3193   1738   4765  2.199 0.623     0.110     0.035       30     4.8
G_precuneus                              2791   1593   4266  2.132 0.586     0.127     0.038       38     4.6
G_rectus                                 1073    594   1475  2.004 0.571     0.112     0.032       16     1.4
G_subcallosal                            1087    685   1085  1.533 1.220     0.102     0.037       10     1.4
G_temp_sup-G_T_transv                     668    348    785  1.884 0.371     0.089     0.021        5     0.6
G_temp_sup-Lateral                       2211   1360   5090  2.687 0.615     0.129     0.037       34     3.0
G_temp_sup-Plan_polar                     600    399   1532  3.217 0.806     0.070     0.012        1     0.3
G_temp_sup-Plan_tempo                    1183    726   1865  2.286 0.540     0.106     0.023        8     1.2
G_temporal_inf                           2238   1530   6718  2.997 0.784     0.168     0.063       54     6.1
G_temporal_middle                        2033   1307   5152  2.745 0.733     0.151     0.060       43     5.0
Lat_Fis-ant-Horizont                      238    159    262  1.884 0.457     0.122     0.025        2     0.2
Lat_Fis-ant-Vertical                      242    178    265  1.871 0.256     0.108     0.016        2     0.1
Lat_Fis-post                             1278    866   1332  1.835 0.468     0.114     0.024        8     1.4
Pole_occipital                           2412   1456   2805  1.830 0.508     0.153     0.042       39     4.0
Pole_temporal                            1591   1052   4899  3.060 0.749     0.152     0.063       34     3.9
S_calcarine                              3030   2079   2788  1.558 0.461     0.136     0.030       35     4.0
S_central                                3354   2289   3074  1.522 0.456     0.113     0.024       22     3.5
S_cingul-Marginalis                      1038    747   1327  1.822 0.520     0.083     0.013        3     0.6
S_circular_insula_ant                     467    336    714  2.782 0.483     0.131     0.037        3     0.9
S_circular_insula_inf                    1451   1012   2106  2.458 0.912     0.086     0.015        6     1.0
S_circular_insula_sup                    1654   1125   2313  2.441 0.595     0.101     0.021        8     1.5
S_collat_transv_ant                       805    586   1433  2.483 0.655     0.116     0.018        7     0.6
S_collat_transv_post                      553    340    428  1.657 0.350     0.150     0.038        8     1.0
S_front_inf                              1767   1234   2172  1.976 0.426     0.143     0.036       20     2.5
S_front_middle                           1103    734   1516  2.171 0.584     0.127     0.035       12     1.4
S_front_sup                              3033   2115   4667  2.256 0.540     0.110     0.027       19     3.2
S_interm_prim-Jensen                       18     12     54  3.283 0.104     0.056     0.017        0     0.0
S_intrapariet&P_trans                    2515   1703   2676  1.665 0.388     0.095     0.019       15     2.0
S_oc_middle&Lunatus                      1347    928   1430  1.730 0.419     0.130     0.029       11     1.7
S_oc_sup&transversal                     1239    803   1304  1.765 0.450     0.115     0.025       11     1.3
S_occipital_ant                           539    378    740  2.122 0.617     0.116     0.026        3     0.7
S_oc-temp_lat                            1045    726   1521  2.244 0.579     0.120     0.029        9     1.1
S_oc-temp_med&Lingual                    1673   1170   2229  2.047 0.551     0.118     0.021       15     1.3
S_orbital_lateral                         297    222    428  2.090 0.361     0.128     0.021        2     0.3
S_orbital_med-olfact                      669    456    705  1.902 0.674     0.136     0.024        9     0.6
S_orbital-H_Shaped                       1456    951   2536  2.851 0.629     0.130     0.038       20     2.3
S_parieto_occipital                      2522   1631   2639  1.753 0.515     0.115     0.026       20     2.8
S_pericallosal                           1190    771   1056  2.011 0.838     0.170     0.046       35     2.9
S_postcentral                            3409   2288   3597  1.629 0.408     0.102     0.021       23     2.9
S_precentral-inf-part                    1625   1067   2005  2.048 0.489     0.128     0.029       15     1.9
S_precentral-sup-part                    1629   1100   1823  1.855 0.461     0.114     0.028       13     1.9
S_suborbital                              660    412    803  2.208 0.641     0.100     0.019        5     0.6
S_subparietal                             945    649   1105  2.023 0.407     0.135     0.034        9     1.3
S_temporal_inf                            982    715   1729  2.726 0.608     0.131     0.028        9     1.0
S_temporal_sup                           5732   3955   9090  2.275 0.569     0.122     0.029       61     6.5
S_temporal_transverse                     374    248    388  2.012 0.502     0.119     0.030        3     0.4
