# Supplementary material for: Computer assisted diagnosis of Alzheimer’s disease using statistical likelihood-ratio test
Source: PLoS One. 2023 Feb 17;18(2):e0279574. doi: 10.1371/journal.pone.0279574 (PMC9937475; doi:10.1371/journal.pone.0279574)
Supplement: S4 File — (ZIP) [file pone.0279574.s004.zip › HC_Results_MIRIAD/miriad_219_1/stats/lh.aparc.DKTatlas.stats]

# Table of FreeSurfer cortical parcellation anatomical statistics 
# 
# CreationTime 2020/01/11-07:03:22-GMT
# generating_program mris_anatomical_stats
# cvs_version $Id: mris_anatomical_stats.c,v 1.79 2016/03/14 15:15:34 greve Exp $
# mrisurf.c-cvs_version $Id: mrisurf.c,v 1.781.2.6 2016/12/27 16:47:14 zkaufman Exp $
# cmdline mris_anatomical_stats -th3 -mgz -cortex ../label/lh.cortex.label -f ../stats/lh.aparc.DKTatlas.stats -b -a ../label/lh.aparc.DKTatlas.annot -c ../label/aparc.annot.DKTatlas.ctab miriad_219_HC_M_01_MR_1 lh white 
# sysname  Linux
# hostname ada
# machine  x86_64
# user     xzheng
# 
# SUBJECTS_DIR /home/span/acad/xzheng/freesurfer/subjects
# anatomy_type surface
# subjectname miriad_219_HC_M_01_MR_1
# hemi lh
# AnnotationFile ../label/lh.aparc.DKTatlas.annot
# AnnotationFileTimeStamp 2020/01/11 18:03:02
# Measure Cortex, NumVert, Number of Vertices, 124118, unitless
# Measure Cortex, WhiteSurfArea, White Surface Total Area, 79413.2, mm^2
# Measure Cortex, MeanThickness, Mean Thickness, 2.1839, mm
# Measure BrainSeg, BrainSegVol, Brain Segmentation Volume, 1026081.000000, mm^3
# Measure BrainSegNotVent, BrainSegVolNotVent, Brain Segmentation Volume Without Ventricles, 982370.000000, mm^3
# Measure BrainSegNotVentSurf, BrainSegVolNotVentSurf, Brain Segmentation Volume Without Ventricles from Surf, 981711.236058, mm^3
# Measure Cortex, CortexVol Total cortical gray matter volume, 382126.785484, mm^3
# Measure SupraTentorial, SupraTentorialVol, Supratentorial volume, 902092.236058, mm^3
# Measure SupraTentorialNotVent, SupraTentorialVolNotVent, Supratentorial volume, 862532.236058, mm^3
# Measure EstimatedTotalIntraCranialVol, eTIV, Estimated Total Intracranial Volume, 1465429.175302, mm^3
# NTableCols 10
# TableCol  1 ColHeader StructName
# TableCol  1 FieldName Structure Name
# TableCol  1 Units     NA
# TableCol  2 ColHeader NumVert
# TableCol  2 FieldName Number of Vertices
# TableCol  2 Units     unitless
# TableCol  3 ColHeader SurfArea
# TableCol  3 FieldName Surface Area
# TableCol  3 Units     mm^2
# TableCol  4 ColHeader GrayVol
# TableCol  4 FieldName Gray Matter Volume
# TableCol  4 Units     mm^3
# TableCol  5 ColHeader ThickAvg 
# TableCol  5 FieldName Average Thickness
# TableCol  5 Units     mm
# TableCol  6 ColHeader ThickStd
# TableCol  6 FieldName Thickness StdDev
# TableCol  6 Units     mm 
# TableCol  7 ColHeader MeanCurv
# TableCol  7 FieldName Integrated Rectified Mean Curvature
# TableCol  7 Units     mm^-1
# TableCol  8 ColHeader GausCurv 
# TableCol  8 FieldName Integrated Rectified Gaussian Curvature
# TableCol  8 Units     mm^-2
# TableCol  9 ColHeader  FoldInd
# TableCol  9 FieldName  Folding Index 
# TableCol  9 Units      unitless 
# TableCol 10 ColHeader CurvInd
# TableCol 10 FieldName Intrinsic Curvature Index
# TableCol 10 Units     unitless
# ColHeaders StructName NumVert SurfArea GrayVol ThickAvg ThickStd MeanCurv GausCurv FoldInd CurvInd
caudalanteriorcingulate                  1673   1163   2903  2.532 0.536     0.142     0.024       28     1.5
caudalmiddlefrontal                      4014   2487   6053  2.239 0.556     0.119     0.033       38     5.2
cuneus                                   3509   2152   3602  1.626 0.408     0.121     0.028       35     4.1
entorhinal                                453    298   1471  3.312 0.767     0.132     0.031        5     0.6
fusiform                                 3874   2570   6580  2.334 0.644     0.133     0.030       49     4.9
inferiorparietal                         5313   3457   8262  2.120 0.572     0.122     0.032       64     6.7
inferiortemporal                         4123   2873  10598  2.828 0.760     0.154     0.052       79     8.7
isthmuscingulate                         1461    961   2055  2.196 0.637     0.134     0.034       20     2.2
lateraloccipital                         7821   4927  10510  1.990 0.616     0.143     0.039      102    12.3
lateralorbitofrontal                     4260   2716   6709  2.392 0.776     0.129     0.034       56     6.0
lingual                                  4494   2851   4877  1.711 0.465     0.138     0.034       59     6.5
medialorbitofrontal                      2625   1508   2988  1.782 0.849     0.105     0.030       31     3.2
middletemporal                           5025   3413  11031  2.641 0.697     0.134     0.044       76     8.7
parahippocampal                           829    587   1624  2.501 0.611     0.099     0.014        6     0.4
paracentral                              2633   1579   3453  2.099 0.545     0.097     0.021       17     2.6
parsopercularis                          1886   1199   3026  2.278 0.488     0.129     0.034       22     2.7
parsorbitalis                             971    604   1847  2.636 0.582     0.136     0.036       12     1.5
parstriangularis                         1892   1280   2962  2.136 0.480     0.129     0.029       23     2.1
pericalcarine                            2257   1553   1965  1.416 0.299     0.153     0.036       33     3.5
postcentral                              7129   4427   8345  1.786 0.599     0.111     0.026       62     7.7
posteriorcingulate                       1615   1089   2584  2.202 0.725     0.136     0.034       28     2.6
precentral                               7963   4886  10701  2.051 0.608     0.115     0.030       70    10.3
precuneus                                5627   3499   7372  1.975 0.548     0.124     0.034       64     8.0
rostralanteriorcingulate                 1785   1130   2799  2.584 0.860     0.131     0.028       25     1.9
rostralmiddlefrontal                     5168   3380   8586  2.263 0.567     0.151     0.046       82     9.6
superiorfrontal                         11855   7513  21066  2.402 0.629     0.131     0.042      175    20.8
superiorparietal                         6493   3974   7823  1.804 0.516     0.106     0.028       67     7.1
superiortemporal                         7872   5165  15385  2.545 0.717     0.119     0.032       90    10.2
supramarginal                            5712   3753   8616  2.075 0.576     0.123     0.032       63     7.5
transversetemporal                        878    472    985  1.865 0.390     0.083     0.019        6     0.7
insula                                   2908   1946   5804  2.961 0.862     0.117     0.033       27     4.2
