# Supplementary material for: Computer assisted diagnosis of Alzheimer’s disease using statistical likelihood-ratio test
Source: PLoS One. 2023 Feb 17;18(2):e0279574. doi: 10.1371/journal.pone.0279574 (PMC9937475; doi:10.1371/journal.pone.0279574)
Supplement: S4 File — (ZIP) [file pone.0279574.s004.zip › HC_Results_MIRIAD/miriad_219_1/stats/lh.aparc.pial.stats]

# Table of FreeSurfer cortical parcellation anatomical statistics 
# 
# CreationTime 2020/01/11-06:59:56-GMT
# generating_program mris_anatomical_stats
# cvs_version $Id: mris_anatomical_stats.c,v 1.79 2016/03/14 15:15:34 greve Exp $
# mrisurf.c-cvs_version $Id: mrisurf.c,v 1.781.2.6 2016/12/27 16:47:14 zkaufman Exp $
# cmdline mris_anatomical_stats -th3 -mgz -cortex ../label/lh.cortex.label -f ../stats/lh.aparc.pial.stats -b -a ../label/lh.aparc.annot -c ../label/aparc.annot.ctab miriad_219_HC_M_01_MR_1 lh pial 
# sysname  Linux
# hostname ada
# machine  x86_64
# user     xzheng
# 
# SUBJECTS_DIR /home/span/acad/xzheng/freesurfer/subjects
# anatomy_type surface
# subjectname miriad_219_HC_M_01_MR_1
# hemi lh
# AnnotationFile ../label/lh.aparc.annot
# AnnotationFileTimeStamp 2020/01/11 17:32:12
# Measure Cortex, NumVert, Number of Vertices, 124095, unitless
# Measure Cortex, PialSurfArea, Pial Surface Total Area, 93749.7, mm^2
# Measure Cortex, MeanThickness, Mean Thickness, 2.184, mm
# Measure BrainSeg, BrainSegVol, Brain Segmentation Volume, 1026081.000000, mm^3
# Measure BrainSegNotVent, BrainSegVolNotVent, Brain Segmentation Volume Without Ventricles, 982370.000000, mm^3
# Measure BrainSegNotVentSurf, BrainSegVolNotVentSurf, Brain Segmentation Volume Without Ventricles from Surf, 981711.236058, mm^3
# Measure Cortex, CortexVol Total cortical gray matter volume, 382126.785484, mm^3
# Measure SupraTentorial, SupraTentorialVol, Supratentorial volume, 902092.236058, mm^3
# Measure SupraTentorialNotVent, SupraTentorialVolNotVent, Supratentorial volume, 862532.236058, mm^3
# Measure EstimatedTotalIntraCranialVol, eTIV, Estimated Total Intracranial Volume, 1465429.175302, mm^3
# NTableCols 10
# TableCol  1 ColHeader StructName
# TableCol  1 FieldName Structure Name
# TableCol  1 Units     NA
# TableCol  2 ColHeader NumVert
# TableCol  2 FieldName Number of Vertices
# TableCol  2 Units     unitless
# TableCol  3 ColHeader SurfArea
# TableCol  3 FieldName Surface Area
# TableCol  3 Units     mm^2
# TableCol  4 ColHeader GrayVol
# TableCol  4 FieldName Gray Matter Volume
# TableCol  4 Units     mm^3
# TableCol  5 ColHeader ThickAvg 
# TableCol  5 FieldName Average Thickness
# TableCol  5 Units     mm
# TableCol  6 ColHeader ThickStd
# TableCol  6 FieldName Thickness StdDev
# TableCol  6 Units     mm 
# TableCol  7 ColHeader MeanCurv
# TableCol  7 FieldName Integrated Rectified Mean Curvature
# TableCol  7 Units     mm^-1
# TableCol  8 ColHeader GausCurv 
# TableCol  8 FieldName Integrated Rectified Gaussian Curvature
# TableCol  8 Units     mm^-2
# TableCol  9 ColHeader  FoldInd
# TableCol  9 FieldName  Folding Index 
# TableCol  9 Units      unitless 
# TableCol 10 ColHeader CurvInd
# TableCol 10 FieldName Intrinsic Curvature Index
# TableCol 10 Units     unitless
# ColHeaders StructName NumVert SurfArea GrayVol ThickAvg ThickStd MeanCurv GausCurv FoldInd CurvInd
bankssts                                 1251    894   2032  2.293 0.532     0.117     0.024       17     1.1
caudalanteriorcingulate                   819    539   1330  2.590 0.558     0.111     0.022       41     0.4
caudalmiddlefrontal                      3691   2743   5700  2.266 0.556     0.119     0.025       33     4.0
cuneus                                   2543   1791   2588  1.611 0.398     0.118     0.024       23     2.7
entorhinal                                505    560   1546  3.269 0.765     0.154     0.035       12     0.7
fusiform                                 4270   3608   8023  2.428 0.678     0.140     0.030       59     6.0
inferiorparietal                         5330   4231   8381  2.145 0.577     0.130     0.025       59     5.6
inferiortemporal                         3975   4003   9914  2.802 0.770     0.179     0.042       73     8.5
isthmuscingulate                         1399    955   1983  2.194 0.638     0.115     0.026       18     1.3
lateraloccipital                         7730   5493  10371  1.986 0.609     0.128     0.031      114     9.8
lateralorbitofrontal                     3768   2540   5961  2.429 0.770     0.120     0.030       54     4.5
lingual                                  4399   3025   4784  1.713 0.467     0.120     0.029       47     5.6
medialorbitofrontal                      2786   1822   3528  2.061 0.644     0.100     0.020       29     2.2
middletemporal                           3847   3728   8757  2.663 0.710     0.164     0.034       50     6.5
parahippocampal                           799    689   1541  2.493 0.601     0.126     0.024        8     0.8
paracentral                              2232   1549   2944  2.103 0.551     0.095     0.017       14     1.6
parsopercularis                          1854   1477   3025  2.257 0.493     0.141     0.026       20     2.3
parsorbitalis                            1088    900   2222  2.817 0.568     0.152     0.037       14     1.7
parstriangularis                         1608   1287   2580  2.136 0.489     0.137     0.027       19     1.9
pericalcarine                            2315   1379   2034  1.427 0.310     0.116     0.028       31     2.8
postcentral                              6279   4445   7179  1.768 0.594     0.111     0.021       59     5.7
posteriorcingulate                       1511   1144   2465  2.219 0.743     0.124     0.030       33     2.1
precentral                               8182   5661  10888  2.040 0.607     0.106     0.021       79     7.2
precuneus                                5722   3914   7444  1.979 0.547     0.124     0.027       70     6.3
rostralanteriorcingulate                 1286    886   2173  2.693 0.924     0.110     0.021       20     1.0
rostralmiddlefrontal                     7324   5691  11742  2.210 0.535     0.153     0.039      131    12.6
superiorfrontal                         11195   8897  20229  2.446 0.613     0.134     0.028      129    13.3
superiorparietal                         8224   6020   9808  1.786 0.510     0.117     0.021       72     7.1
superiortemporal                         6213   4918  11623  2.498 0.642     0.126     0.025       71     6.9
supramarginal                            6115   4802   9314  2.080 0.582     0.131     0.027       59     6.9
frontalpole                               379    285    468  1.947 0.486     0.136     0.031        5     0.4
temporalpole                              590    695   1960  3.486 0.791     0.151     0.045        9     1.1
transversetemporal                        896    626   1003  1.865 0.387     0.081     0.012        3     0.4
insula                                   3978   2559   7022  2.595 1.149     0.124     0.034       66     5.9
