# Supplementary material for: Computer assisted diagnosis of Alzheimer’s disease using statistical likelihood-ratio test
Source: PLoS One. 2023 Feb 17;18(2):e0279574. doi: 10.1371/journal.pone.0279574 (PMC9937475; doi:10.1371/journal.pone.0279574)
Supplement: S4 File — (ZIP) [file pone.0279574.s004.zip › HC_Results_MIRIAD/miriad_219_1/stats/lh.aparc.stats]

# Table of FreeSurfer cortical parcellation anatomical statistics 
# 
# CreationTime 2020/01/11-06:59:28-GMT
# generating_program mris_anatomical_stats
# cvs_version $Id: mris_anatomical_stats.c,v 1.79 2016/03/14 15:15:34 greve Exp $
# mrisurf.c-cvs_version $Id: mrisurf.c,v 1.781.2.6 2016/12/27 16:47:14 zkaufman Exp $
# cmdline mris_anatomical_stats -th3 -mgz -cortex ../label/lh.cortex.label -f ../stats/lh.aparc.stats -b -a ../label/lh.aparc.annot -c ../label/aparc.annot.ctab miriad_219_HC_M_01_MR_1 lh white 
# sysname  Linux
# hostname ada
# machine  x86_64
# user     xzheng
# 
# SUBJECTS_DIR /home/span/acad/xzheng/freesurfer/subjects
# anatomy_type surface
# subjectname miriad_219_HC_M_01_MR_1
# hemi lh
# AnnotationFile ../label/lh.aparc.annot
# AnnotationFileTimeStamp 2020/01/11 17:32:12
# Measure Cortex, NumVert, Number of Vertices, 124095, unitless
# Measure Cortex, WhiteSurfArea, White Surface Total Area, 79389.5, mm^2
# Measure Cortex, MeanThickness, Mean Thickness, 2.184, mm
# Measure BrainSeg, BrainSegVol, Brain Segmentation Volume, 1026081.000000, mm^3
# Measure BrainSegNotVent, BrainSegVolNotVent, Brain Segmentation Volume Without Ventricles, 982370.000000, mm^3
# Measure BrainSegNotVentSurf, BrainSegVolNotVentSurf, Brain Segmentation Volume Without Ventricles from Surf, 981711.236058, mm^3
# Measure Cortex, CortexVol Total cortical gray matter volume, 382126.785484, mm^3
# Measure SupraTentorial, SupraTentorialVol, Supratentorial volume, 902092.236058, mm^3
# Measure SupraTentorialNotVent, SupraTentorialVolNotVent, Supratentorial volume, 862532.236058, mm^3
# Measure EstimatedTotalIntraCranialVol, eTIV, Estimated Total Intracranial Volume, 1465429.175302, mm^3
# NTableCols 10
# TableCol  1 ColHeader StructName
# TableCol  1 FieldName Structure Name
# TableCol  1 Units     NA
# TableCol  2 ColHeader NumVert
# TableCol  2 FieldName Number of Vertices
# TableCol  2 Units     unitless
# TableCol  3 ColHeader SurfArea
# TableCol  3 FieldName Surface Area
# TableCol  3 Units     mm^2
# TableCol  4 ColHeader GrayVol
# TableCol  4 FieldName Gray Matter Volume
# TableCol  4 Units     mm^3
# TableCol  5 ColHeader ThickAvg 
# TableCol  5 FieldName Average Thickness
# TableCol  5 Units     mm
# TableCol  6 ColHeader ThickStd
# TableCol  6 FieldName Thickness StdDev
# TableCol  6 Units     mm 
# TableCol  7 ColHeader MeanCurv
# TableCol  7 FieldName Integrated Rectified Mean Curvature
# TableCol  7 Units     mm^-1
# TableCol  8 ColHeader GausCurv 
# TableCol  8 FieldName Integrated Rectified Gaussian Curvature
# TableCol  8 Units     mm^-2
# TableCol  9 ColHeader  FoldInd
# TableCol  9 FieldName  Folding Index 
# TableCol  9 Units      unitless 
# TableCol 10 ColHeader CurvInd
# TableCol 10 FieldName Intrinsic Curvature Index
# TableCol 10 Units     unitless
# ColHeaders StructName NumVert SurfArea GrayVol ThickAvg ThickStd MeanCurv GausCurv FoldInd CurvInd
bankssts                                 1251    877   2032  2.293 0.532     0.106     0.024       12     1.0
caudalanteriorcingulate                   819    574   1330  2.590 0.558     0.149     0.014       16     0.4
caudalmiddlefrontal                      3691   2291   5700  2.266 0.556     0.117     0.033       34     4.9
cuneus                                   2543   1537   2588  1.611 0.398     0.126     0.030       28     3.2
entorhinal                                505    334   1546  3.269 0.765     0.126     0.027        5     0.5
fusiform                                 4270   2820   8023  2.428 0.678     0.136     0.033       59     5.7
inferiorparietal                         5330   3478   8381  2.145 0.577     0.122     0.033       64     6.9
inferiortemporal                         3975   2795   9914  2.802 0.770     0.149     0.050       71     8.2
isthmuscingulate                         1399    920   1983  2.194 0.638     0.135     0.034       20     2.2
lateraloccipital                         7730   4905  10371  1.986 0.609     0.143     0.039      101    12.3
lateralorbitofrontal                     3768   2428   5961  2.429 0.770     0.129     0.032       46     5.1
lingual                                  4399   2781   4784  1.713 0.467     0.137     0.034       57     6.4
medialorbitofrontal                      2786   1656   3528  2.061 0.644     0.108     0.027       33     2.9
middletemporal                           3847   2596   8757  2.663 0.710     0.141     0.046       64     7.5
parahippocampal                           799    561   1541  2.493 0.601     0.100     0.014        6     0.3
paracentral                              2232   1328   2944  2.103 0.551     0.095     0.020       14     2.0
parsopercularis                          1854   1179   3025  2.257 0.493     0.124     0.031       21     2.4
parsorbitalis                            1088    649   2222  2.817 0.568     0.143     0.042       17     1.9
parstriangularis                         1608   1093   2580  2.136 0.489     0.126     0.029       18     1.8
pericalcarine                            2315   1593   2034  1.427 0.310     0.152     0.035       34     3.5
postcentral                              6279   3858   7179  1.768 0.594     0.111     0.026       54     6.8
posteriorcingulate                       1511   1004   2465  2.219 0.743     0.136     0.034       27     2.5
precentral                               8182   5013  10888  2.040 0.607     0.117     0.031       73    10.7
precuneus                                5722   3611   7444  1.979 0.547     0.124     0.033       60     7.9
rostralanteriorcingulate                 1286    781   2173  2.693 0.924     0.132     0.032       20     1.6
rostralmiddlefrontal                     7324   4771  11742  2.210 0.535     0.147     0.045      118    13.1
superiorfrontal                         11195   7183  20229  2.446 0.613     0.130     0.041      157    19.1
superiorparietal                         8224   5025   9808  1.786 0.510     0.107     0.027       87     8.9
superiortemporal                         6213   4041  11623  2.498 0.642     0.118     0.029       66     7.3
supramarginal                            6115   4021   9314  2.080 0.582     0.123     0.031       69     7.8
frontalpole                               379    200    468  1.947 0.486     0.130     0.054        6     0.7
temporalpole                              590    379   1960  3.486 0.791     0.148     0.069       14     1.7
transversetemporal                        896    482   1003  1.865 0.387     0.083     0.019        6     0.7
insula                                   3978   2633   7022  2.595 1.149     0.117     0.035       37     6.0
