# Supplementary material for: Computer assisted diagnosis of Alzheimer’s disease using statistical likelihood-ratio test
Source: PLoS One. 2023 Feb 17;18(2):e0279574. doi: 10.1371/journal.pone.0279574 (PMC9937475; doi:10.1371/journal.pone.0279574)
Supplement: S4 File — (ZIP) [file pone.0279574.s004.zip › HC_Results_MIRIAD/miriad_219_1/stats/lh.BA_exvivo.thresh.stats]

# Table of FreeSurfer cortical parcellation anatomical statistics 
# 
# CreationTime 2020/01/11-07:31:31-GMT
# generating_program mris_anatomical_stats
# cvs_version $Id: mris_anatomical_stats.c,v 1.79 2016/03/14 15:15:34 greve Exp $
# mrisurf.c-cvs_version $Id: mrisurf.c,v 1.781.2.6 2016/12/27 16:47:14 zkaufman Exp $
# cmdline mris_anatomical_stats -th3 -mgz -f ../stats/lh.BA_exvivo.thresh.stats -b -a ./lh.BA_exvivo.thresh.annot -c ./BA_exvivo.thresh.ctab miriad_219_HC_M_01_MR_1 lh white 
# sysname  Linux
# hostname ada
# machine  x86_64
# user     xzheng
# 
# SUBJECTS_DIR /home/span/acad/xzheng/freesurfer/subjects
# anatomy_type surface
# subjectname miriad_219_HC_M_01_MR_1
# hemi lh
# AnnotationFile ./lh.BA_exvivo.thresh.annot
# AnnotationFileTimeStamp 2020/01/11 18:31:05
# Measure Cortex, NumVert, Number of Vertices, 131355, unitless
# Measure Cortex, WhiteSurfArea, White Surface Total Area, 84279.4, mm^2
# Measure BrainSeg, BrainSegVol, Brain Segmentation Volume, 1026081.000000, mm^3
# Measure BrainSegNotVent, BrainSegVolNotVent, Brain Segmentation Volume Without Ventricles, 982370.000000, mm^3
# Measure BrainSegNotVentSurf, BrainSegVolNotVentSurf, Brain Segmentation Volume Without Ventricles from Surf, 981711.236058, mm^3
# Measure Cortex, CortexVol Total cortical gray matter volume, 382126.785484, mm^3
# Measure SupraTentorial, SupraTentorialVol, Supratentorial volume, 902092.236058, mm^3
# Measure SupraTentorialNotVent, SupraTentorialVolNotVent, Supratentorial volume, 862532.236058, mm^3
# Measure EstimatedTotalIntraCranialVol, eTIV, Estimated Total Intracranial Volume, 1465429.175302, mm^3
# NTableCols 10
# TableCol  1 ColHeader StructName
# TableCol  1 FieldName Structure Name
# TableCol  1 Units     NA
# TableCol  2 ColHeader NumVert
# TableCol  2 FieldName Number of Vertices
# TableCol  2 Units     unitless
# TableCol  3 ColHeader SurfArea
# TableCol  3 FieldName Surface Area
# TableCol  3 Units     mm^2
# TableCol  4 ColHeader GrayVol
# TableCol  4 FieldName Gray Matter Volume
# TableCol  4 Units     mm^3
# TableCol  5 ColHeader ThickAvg 
# TableCol  5 FieldName Average Thickness
# TableCol  5 Units     mm
# TableCol  6 ColHeader ThickStd
# TableCol  6 FieldName Thickness StdDev
# TableCol  6 Units     mm 
# TableCol  7 ColHeader MeanCurv
# TableCol  7 FieldName Integrated Rectified Mean Curvature
# TableCol  7 Units     mm^-1
# TableCol  8 ColHeader GausCurv 
# TableCol  8 FieldName Integrated Rectified Gaussian Curvature
# TableCol  8 Units     mm^-2
# TableCol  9 ColHeader  FoldInd
# TableCol  9 FieldName  Folding Index 
# TableCol  9 Units      unitless 
# TableCol 10 ColHeader CurvInd
# TableCol 10 FieldName Intrinsic Curvature Index
# TableCol 10 Units     unitless
# ColHeaders StructName NumVert SurfArea GrayVol ThickAvg ThickStd MeanCurv GausCurv FoldInd CurvInd
BA1_exvivo                                709    330    794  1.885 0.405     0.116     0.036        9     1.1
BA2_exvivo                               1541    945   1530  1.590 0.353     0.090     0.020        9     1.2
BA3a_exvivo                               923    664    740  1.370 0.283     0.140     0.031        8     1.2
BA3b_exvivo                              1348    892   1190  1.343 0.275     0.090     0.017        7     0.9
BA4a_exvivo                              1730   1073   2101  1.908 0.507     0.114     0.027       14     2.2
BA4p_exvivo                              1168    771   1294  1.766 0.584     0.109     0.028        7     1.5
BA6_exvivo                               5639   3255   8652  2.277 0.617     0.115     0.037       74     8.6
BA44_exvivo                              1267    809   2184  2.304 0.460     0.123     0.032       15     1.7
BA45_exvivo                               894    597   1648  2.230 0.454     0.144     0.039       14     1.2
V1_exvivo                                4122   2735   3977  1.512 0.394     0.146     0.035       58     6.0
V2_exvivo                                4520   2808   4863  1.722 0.436     0.150     0.041       67     7.5
MT_exvivo                                 438    290    839  2.392 0.571     0.121     0.031        5     0.5
perirhinal_exvivo                         255    146    612  2.913 0.790     0.090     0.023        2     0.3
entorhinal_exvivo                         298    200    513  2.758 0.327     0.120     0.021        3     0.3
