# Supplementary material for: Computer assisted diagnosis of Alzheimer’s disease using statistical likelihood-ratio test
Source: PLoS One. 2023 Feb 17;18(2):e0279574. doi: 10.1371/journal.pone.0279574 (PMC9937475; doi:10.1371/journal.pone.0279574)
Supplement: S4 File — (ZIP) [file pone.0279574.s004.zip › HC_Results_MIRIAD/miriad_219_1/stats/lh.curv.stats]

Raw <mean> +- <std> (using 'lh.curv'):                -0.03909 +- 0.1957 
       Raw Min:                                       -4.07164 at vertex 96119   
       Raw Max:                                        5.54768 at vertex 62297   
       Raw Curvature Calculation Type:                discrete
       Raw Mean Vertex Separation (Whole Surface):     0.83435 +- 0.23844 mm
       Raw Total Surface Area:                     76749.38281 mm^2
       Raw Total Number of Vertices:                    131355
       Raw Average Vertex Area (Whole Surface):        0.58429 mm^2
       Raw Natural Surface Integral:               -1315.82568
       Raw Rectified Surface Integral:             10196.40723
       Raw Positive Surface Integral:               4440.29053
       Raw Negative Surface Integral:               5756.11621
       Raw Mean Natural Surface Integral:             -0.01002 across 131355 (100.00%) vertices
       Raw Mean Rectified Surface Integral:            0.07762 across 131355 (100.00%) vertices
       Raw Mean Positive Surface Integral:             0.07246 across 61279 (46.65%) vertices
       Raw Mean Negative Surface Integral:             0.08214 across 70076 (53.35%) vertices
       Raw AreaNorm Natural Surface Integral:         -0.01714 across 76749.476562 (100.00%) mm^2
       Raw AreaNorm Rectified Surface Integral:        0.13285 across 76749.476562 (100.00%) mm^2
       Raw AreaNorm Positive Surface Integral:         0.11365 across 39069.812500 (50.91%) mm^2
       Raw AreaNorm Negative Surface Integral:         0.15277 across 37679.410156 (49.09%) mm^2

Raw <mean> +- <std> (using 'lh.sulc'):                 0.00000 +- 5.3245 
       Raw Min:                                      -13.48233 at vertex 120129  
       Raw Max:                                       17.09506 at vertex 54230   
       Raw Curvature Calculation Type:                discrete
       Raw Mean Vertex Separation (Whole Surface):     0.83435 +- 0.23844 mm
       Raw Total Surface Area:                     76749.38281 mm^2
       Raw Total Number of Vertices:                    131355
       Raw Average Vertex Area (Whole Surface):        0.58429 mm^2
       Raw Natural Surface Integral:               36272.19141
       Raw Rectified Surface Integral:            331919.06250
       Raw Positive Surface Integral:             184095.62500
       Raw Negative Surface Integral:             147823.43750
       Raw Mean Natural Surface Integral:              0.27614 across 131355 (100.00%) vertices
       Raw Mean Rectified Surface Integral:            2.52689 across 131355 (100.00%) vertices
       Raw Mean Positive Surface Integral:             3.03343 across 60689 (46.20%) vertices
       Raw Mean Negative Surface Integral:             2.09186 across 70666 (53.80%) vertices
       Raw AreaNorm Natural Surface Integral:          0.47261 across 76749.476562 (100.00%) mm^2
       Raw AreaNorm Rectified Surface Integral:        4.32471 across 76749.476562 (100.00%) mm^2
       Raw AreaNorm Positive Surface Integral:         4.83668 across 38062.382812 (49.59%) mm^2
       Raw AreaNorm Negative Surface Integral:         3.82101 across 38686.968750 (50.41%) mm^2

K <mean> +- <std> (using 'lh.smoothwm'):               0.23278 +- 6.1620 mm^-2
         K Min:                                      -62.99914 at vertex 124179  
         K Max:                                     1327.60974 at vertex 62297   
         K Curvature Calculation Type:                discrete
         K Mean Vertex Separation (Whole Surface):     0.83435 +- 0.23844 mm
         K Total Surface Area:                     76749.38281 mm^2
         K Total Number of Vertices:                    131355
         K Average Vertex Area (Whole Surface):        0.58429 mm^2
         K Natural Surface Integral:                  12.56622
         K Rectified Surface Integral:              5604.59424
         K Positive Surface Integral:               2808.58008
         K Negative Surface Integral:               2796.01392
         K Mean Natural Surface Integral:              0.00010 across 131355 (100.00%) vertices
         K Mean Rectified Surface Integral:            0.04267 across 131355 (100.00%) vertices
         K Mean Positive Surface Integral:             0.04876 across 57605 (43.85%) vertices
         K Mean Negative Surface Integral:             0.03791 across 73750 (56.15%) vertices
         K AreaNorm Natural Surface Integral:          0.00016 across 76749.476562 (100.00%) mm^2
         K AreaNorm Rectified Surface Integral:        0.07302 across 76749.476562 (100.00%) mm^2
         K AreaNorm Positive Surface Integral:         0.11109 across 25281.998047 (32.94%) mm^2
         K AreaNorm Negative Surface Integral:         0.05433 across 51467.218750 (67.06%) mm^2

H <mean> +- <std> (using 'lh.smoothwm'):              -0.07060 +- 0.8562 mm^-1
         H Min:                                      -42.32006 at vertex 70296   
         H Max:                                       47.48478 at vertex 62297   
         H Curvature Calculation Type:                discrete
         H Mean Vertex Separation (Whole Surface):     0.83435 +- 0.23844 mm
         H Total Surface Area:                     76749.38281 mm^2
         H Total Number of Vertices:                    131355
         H Average Vertex Area (Whole Surface):        0.58429 mm^2
         H Natural Surface Integral:               -1435.56384
         H Rectified Surface Integral:             13617.03125
         H Positive Surface Integral:               6090.73389
         H Negative Surface Integral:               7526.29736
         H Mean Natural Surface Integral:             -0.01093 across 131355 (100.00%) vertices
         H Mean Rectified Surface Integral:            0.10367 across 131355 (100.00%) vertices
         H Mean Positive Surface Integral:             0.09454 across 64426 (49.05%) vertices
         H Mean Negative Surface Integral:             0.11245 across 66929 (50.95%) vertices
         H AreaNorm Natural Surface Integral:         -0.01870 across 76749.476562 (100.00%) mm^2
         H AreaNorm Rectified Surface Integral:        0.17742 across 76749.476562 (100.00%) mm^2
         H AreaNorm Positive Surface Integral:         0.14988 across 40637.125000 (52.95%) mm^2
         H AreaNorm Negative Surface Integral:         0.20841 across 36112.175781 (47.05%) mm^2

k1 <mean> +- <std> (using 'lh.smoothwm'):             -0.14487 +- 1.5488 mm^-1
        k1 Min:                                      -73.79049 at vertex 70296   
        k1 Max:                                       87.27719 at vertex 92539   
        k1 Curvature Calculation Type:                discrete
        k1 Mean Vertex Separation (Whole Surface):     0.83435 +- 0.23844 mm
        k1 Total Surface Area:                     76749.38281 mm^2
        k1 Total Number of Vertices:                    131355
        k1 Average Vertex Area (Whole Surface):        0.58429 mm^2
        k1 Natural Surface Integral:               -3666.19312
        k1 Rectified Surface Integral:             30812.08398
        k1 Positive Surface Integral:              13572.94531
        k1 Negative Surface Integral:              17239.13867
        k1 Mean Natural Surface Integral:             -0.02791 across 131355 (100.00%) vertices
        k1 Mean Rectified Surface Integral:            0.23457 across 131355 (100.00%) vertices
        k1 Mean Positive Surface Integral:             0.21067 across 64426 (49.05%) vertices
        k1 Mean Negative Surface Integral:             0.25757 across 66929 (50.95%) vertices
        k1 AreaNorm Natural Surface Integral:         -0.04777 across 76749.476562 (100.00%) mm^2
        k1 AreaNorm Rectified Surface Integral:        0.40146 across 76749.476562 (100.00%) mm^2
        k1 AreaNorm Positive Surface Integral:         0.33400 across 40637.125000 (52.95%) mm^2
        k1 AreaNorm Negative Surface Integral:         0.47738 across 36112.175781 (47.05%) mm^2

k2 <mean> +- <std> (using 'lh.smoothwm'):              0.00368 +- 0.2592 mm^-1
        k2 Min:                                      -18.27501 at vertex 96119   
        k2 Max:                                       17.03491 at vertex 62297   
        k2 Curvature Calculation Type:                discrete
        k2 Mean Vertex Separation (Whole Surface):     0.83435 +- 0.23844 mm
        k2 Total Surface Area:                     76749.38281 mm^2
        k2 Total Number of Vertices:                    131355
        k2 Average Vertex Area (Whole Surface):        0.58429 mm^2
        k2 Natural Surface Integral:                 795.06604
        k2 Rectified Surface Integral:              8280.95996
        k2 Positive Surface Integral:               4538.01318
        k2 Negative Surface Integral:               3742.94702
        k2 Mean Natural Surface Integral:              0.00605 across 131355 (100.00%) vertices
        k2 Mean Rectified Surface Integral:            0.06304 across 131355 (100.00%) vertices
        k2 Mean Positive Surface Integral:             0.06483 across 69997 (53.29%) vertices
        k2 Mean Negative Surface Integral:             0.06100 across 61358 (46.71%) vertices
        k2 AreaNorm Natural Surface Integral:          0.01036 across 76749.476562 (100.00%) mm^2
        k2 AreaNorm Rectified Surface Integral:        0.10790 across 76749.476562 (100.00%) mm^2
        k2 AreaNorm Positive Surface Integral:         0.11127 across 40782.750000 (53.14%) mm^2
        k2 AreaNorm Negative Surface Integral:         0.10407 across 35966.394531 (46.86%) mm^2

S <mean> +- <std> (using 'lh.smoothwm'):               2.02128 +- 39.5549 mm^-2
         S Min:                                        0.00000 at vertex 773     
         S Max:                                     7315.14697 at vertex 92539   
         S Curvature Calculation Type:                discrete
         S Mean Vertex Separation (Whole Surface):     0.83435 +- 0.23844 mm
         S Total Surface Area:                     76749.38281 mm^2
         S Total Number of Vertices:                    131355
         S Average Vertex Area (Whole Surface):        0.58429 mm^2
         S Natural Surface Integral:               32655.59766
         S Rectified Surface Integral:             32655.59766
         S Positive Surface Integral:              32655.59766
         S Negative Surface Integral:                  0.00000
         S Mean Natural Surface Integral:              0.24861 across 131355 (100.00%) vertices
         S Mean Rectified Surface Integral:            0.24861 across 131355 (100.00%) vertices
         S Mean Positive Surface Integral:             0.24861 across 131355 (100.00%) vertices
         S Mean Negative Surface Integral:             0.00000 across 0 (00.00%) vertices
         S AreaNorm Natural Surface Integral:          0.42548 across 76749.476562 (100.00%) mm^2
         S AreaNorm Rectified Surface Integral:        0.42548 across 76749.476562 (100.00%) mm^2
         S AreaNorm Positive Surface Integral:         0.42548 across 76749.476562 (100.00%) mm^2
         S AreaNorm Negative Surface Integral:         0.00000 across 0.000000 (00.00%) mm^2

C <mean> +- <std> (using 'lh.smoothwm'):               0.48223 +- 1.0054 mm^-2
         C Min:                                        0.00052 at vertex 131280  
         C Max:                                       61.72668 at vertex 92539   
         C Curvature Calculation Type:                discrete
         C Mean Vertex Separation (Whole Surface):     0.83435 +- 0.23844 mm
         C Total Surface Area:                     76749.38281 mm^2
         C Total Number of Vertices:                    131355
         C Average Vertex Area (Whole Surface):        0.58429 mm^2
         C Natural Surface Integral:               23028.60742
         C Rectified Surface Integral:             23028.60742
         C Positive Surface Integral:              23028.60742
         C Negative Surface Integral:                  0.00000
         C Mean Natural Surface Integral:              0.17532 across 131355 (100.00%) vertices
         C Mean Rectified Surface Integral:            0.17532 across 131355 (100.00%) vertices
         C Mean Positive Surface Integral:             0.17532 across 131355 (100.00%) vertices
         C Mean Negative Surface Integral:             0.00000 across 0 (00.00%) vertices
         C AreaNorm Natural Surface Integral:          0.30005 across 76749.476562 (100.00%) mm^2
         C AreaNorm Rectified Surface Integral:        0.30005 across 76749.476562 (100.00%) mm^2
         C AreaNorm Positive Surface Integral:         0.30005 across 76749.476562 (100.00%) mm^2
         C AreaNorm Negative Surface Integral:         0.00000 across 0.000000 (00.00%) mm^2

BE <mean> +- <std> (using 'lh.smoothwm'):              2.48680 +- 47.6610 mm^-2
        BE Min:                                        0.00000 at vertex 131280  
        BE Max:                                     7620.36572 at vertex 92539   
        BE Curvature Calculation Type:                discrete
        BE Mean Vertex Separation (Whole Surface):     0.83435 +- 0.23844 mm
        BE Total Surface Area:                     76749.38281 mm^2
        BE Total Number of Vertices:                    131355
        BE Average Vertex Area (Whole Surface):        0.58429 mm^2
        BE Natural Surface Integral:               32679.78320
        BE Rectified Surface Integral:             32679.78320
        BE Positive Surface Integral:              32679.78320
        BE Negative Surface Integral:                  0.00000
        BE Mean Natural Surface Integral:              0.24879 across 131355 (100.00%) vertices
        BE Mean Rectified Surface Integral:            0.24879 across 131355 (100.00%) vertices
        BE Mean Positive Surface Integral:             0.24879 across 131355 (100.00%) vertices
        BE Mean Negative Surface Integral:             0.00000 across 0 (00.00%) vertices
        BE AreaNorm Natural Surface Integral:          0.42580 across 76749.476562 (100.00%) mm^2
        BE AreaNorm Rectified Surface Integral:        0.42580 across 76749.476562 (100.00%) mm^2
        BE AreaNorm Positive Surface Integral:         0.42580 across 76749.476562 (100.00%) mm^2
        BE AreaNorm Negative Surface Integral:         0.00000 across 0.000000 (00.00%) mm^2

FI <mean> +- <std> (using 'lh.smoothwm'):              2.11124 +- 42.6364 mm^-2
        FI Min:                                        0.00000 at vertex 773     
        FI Max:                                     7464.69922 at vertex 92539   
        FI Curvature Calculation Type:                discrete
        FI Mean Vertex Separation (Whole Surface):     0.83435 +- 0.23844 mm
        FI Total Surface Area:                     76749.38281 mm^2
        FI Total Number of Vertices:                    131355
        FI Average Vertex Area (Whole Surface):        0.58429 mm^2
        FI Natural Surface Integral:               25203.59180
        FI Rectified Surface Integral:             25203.59180
        FI Positive Surface Integral:              25203.59180
        FI Negative Surface Integral:                  0.00000
        FI Mean Natural Surface Integral:              0.19187 across 131355 (100.00%) vertices
        FI Mean Rectified Surface Integral:            0.19187 across 131355 (100.00%) vertices
        FI Mean Positive Surface Integral:             0.19187 across 131355 (100.00%) vertices
        FI Mean Negative Surface Integral:             0.00000 across 0 (00.00%) vertices
        FI AreaNorm Natural Surface Integral:          0.32839 across 76749.476562 (100.00%) mm^2
        FI AreaNorm Rectified Surface Integral:        0.32839 across 76749.476562 (100.00%) mm^2
        FI AreaNorm Positive Surface Integral:         0.32839 across 76749.476562 (100.00%) mm^2
        FI AreaNorm Negative Surface Integral:         0.00000 across 0.000000 (00.00%) mm^2

curv -- calculation type:                                discrete
curv -- Folding Index (FI):                            2005.63806
curv -- Intrinsic Curvature Index - positive (ICIp):    223.49969
curv -- Intrinsic Curvature Index - negative (ICIn):    222.49973
curv -- Intrinsic Curvature Index - natural  (ICIt):      0.99999

Mean across 10 curvatures: 7.0835e-01 +- 1.0012e+00
