# Supplementary material for: Computer assisted diagnosis of Alzheimer’s disease using statistical likelihood-ratio test
Source: PLoS One. 2023 Feb 17;18(2):e0279574. doi: 10.1371/journal.pone.0279574 (PMC9937475; doi:10.1371/journal.pone.0279574)
Supplement: S4 File — (ZIP) [file pone.0279574.s004.zip › HC_Results_MIRIAD/miriad_219_1/stats/lh.w-g.pct.stats]

# Title Segmentation Statistics 
# 
# generating_program mri_segstats
# cvs_version $Id: mri_segstats.c,v 1.121 2016/05/31 17:27:11 greve Exp $
# cmdline mri_segstats --in /home/span/acad/xzheng/freesurfer/subjects/miriad_219_HC_M_01_MR_1/surf/lh.w-g.pct.mgh --annot miriad_219_HC_M_01_MR_1 lh aparc --sum /home/span/acad/xzheng/freesurfer/subjects/miriad_219_HC_M_01_MR_1/stats/lh.w-g.pct.stats --snr 
# sysname  Linux
# hostname ada
# machine  x86_64
# user     xzheng
# anatomy_type surface
# 
# SUBJECTS_DIR /home/span/acad/xzheng/freesurfer/subjects
# subjectname miriad_219_HC_M_01_MR_1
# Annot miriad_219_HC_M_01_MR_1 lh aparc
# ColorTable /tmp/mri_segstats.tmp.miriad_219_HC_M_01_MR_1.lh.236.ctab 
# ColorTableTimeStamp 2020/01/11 18:04:16 
# InVolFile  /home/span/acad/xzheng/freesurfer/subjects/miriad_219_HC_M_01_MR_1/surf/lh.w-g.pct.mgh 
# InVolFileTimeStamp  2020/01/11 18:04:14 
# InVolFrame 0 
# Only reporting non-empty segmentations
# VertexArea_mm2 0.641615 
# TableCol  1 ColHeader Index 
# TableCol  1 FieldName Index 
# TableCol  1 Units     NA 
# TableCol  2 ColHeader SegId 
# TableCol  2 FieldName Segmentation Id
# TableCol  2 Units     NA
# TableCol  3 ColHeader NVertices 
# TableCol  3 FieldName Number of Vertices
# TableCol  3 Units     unitless
# TableCol  4 ColHeader Area_mm2
# TableCol  4 FieldName Area
# TableCol  4 Units     mm^2
# TableCol  5 ColHeader StructName
# TableCol  5 FieldName Structure Name
# TableCol  5 Units     NA
# TableCol  6 ColHeader Mean 
# TableCol  6 FieldName Intensity Mean
# TableCol  6 Units     unknown
# TableCol  7 ColHeader StdDev
# TableCol  7 FieldName Itensity StdDev
# TableCol  7 Units     unknown
# TableCol  8 ColHeader Min
# TableCol  8 FieldName Intensity Min
# TableCol  8 Units     unknown
# TableCol  9 ColHeader Max
# TableCol  9 FieldName Intensity Max
# TableCol  9 Units     unknown
# TableCol 10 ColHeader Range
# TableCol 10 FieldName Intensity Range
# TableCol 10 Units     unknown
# TableCol 11 ColHeader SNR
# TableCol 11 FieldName Intensity SNR
# TableCol 11 Units     none
# NRows 35 
# NTableCols 11 
# ColHeaders  Index SegId NVertices Area_mm2 StructName Mean StdDev Min Max Range SNR  
  1 1000      7252     4885.8  unknown                            0.0878     1.7185     0.0000    54.5912    54.5912     0.0511 
  2 1001      1251      876.8  bankssts                          24.9839     6.7065    -7.6109    44.6473    52.2582     3.7253 
  3 1002       819      574.2  caudalanteriorcingulate           35.2949     7.8242    -4.6563    65.1233    69.7797     4.5110 
  4 1003      3691     2291.3  caudalmiddlefrontal               19.4545     6.8717    -4.5617    46.3502    50.9120     2.8311 
  5 1005      2543     1537.1  cuneus                            19.8215     7.7366     0.8222    63.5936    62.7714     2.5620 
  6 1006       505      333.6  entorhinal                        22.6388     7.9951    -0.5026    46.3947    46.8973     2.8316 
  7 1007      4270     2819.5  fusiform                          23.1930     7.7276   -15.7330    48.7440    64.4770     3.0013 
  8 1008      5330     3478.3  inferiorparietal                  21.8917     7.0665    -3.1186    49.8349    52.9534     3.0980 
  9 1009      3975     2794.6  inferiortemporal                  23.9940     8.4365   -38.5544    53.4047    91.9591     2.8441 
 10 1010      1399      920.2  isthmuscingulate                  22.3192     7.7131   -10.8068    42.1719    52.9787     2.8937 
 11 1011      7730     4904.8  lateraloccipital                  21.4043     7.9886    -3.9027    65.5040    69.4067     2.6794 
 12 1012      3768     2427.6  lateralorbitofrontal              21.9759     7.9254    -8.7265    51.4126    60.1391     2.7728 
 13 1013      4399     2780.9  lingual                           21.2461     8.9040   -66.1368    49.9439   116.0807     2.3861 
 14 1014      2786     1655.5  medialorbitofrontal               19.4525     8.5659   -14.4581    44.5244    58.9825     2.2709 
 15 1015      3847     2596.1  middletemporal                    23.8757     7.7692    -3.1942    53.3382    56.5324     3.0731 
 16 1016       799      561.2  parahippocampal                   27.7277     7.3929     0.0000    56.8980    56.8980     3.7506 
 17 1017      2232     1327.8  paracentral                       18.3441     7.6926    -6.7452    40.7931    47.5383     2.3846 
 18 1018      1854     1178.7  parsopercularis                   20.1822     6.8903     0.1054    48.9553    48.8499     2.9290 
 19 1019      1088      648.5  parsorbitalis                     20.8020     7.1794    -4.9286    41.9352    46.8638     2.8974 
 20 1020      1608     1092.6  parstriangularis                  21.3302     6.2832    -1.3262    42.1852    43.5114     3.3948 
 21 1021      2315     1592.7  pericalcarine                     21.7816     8.4300    -4.3455    50.5100    54.8556     2.5838 
 22 1022      6279     3857.7  postcentral                       18.2093     6.4488    -4.3567    46.4834    50.8401     2.8237 
 23 1023      1511     1003.7  posteriorcingulate                24.6369     9.3557   -66.0941    48.2713   114.3654     2.6334 
 24 1024      8182     5012.9  precentral                        17.0312     7.1394    -3.6517    42.2149    45.8666     2.3855 
 25 1025      5722     3610.9  precuneus                         21.8614     7.5185    -8.4318    50.5564    58.9882     2.9077 
 26 1026      1286      781.0  rostralanteriorcingulate          21.5687    11.0826   -92.1309    71.8907   164.0216     1.9462 
 27 1027      7324     4771.2  rostralmiddlefrontal              21.9556     7.9773   -18.8871    51.6014    70.4885     2.7522 
 28 1028     11195     7182.9  superiorfrontal                   21.1266     7.8073   -21.2661    60.4461    81.7122     2.7060 
 29 1029      8224     5025.2  superiorparietal                  19.0168     7.2881    -9.0437    48.9565    58.0002     2.6093 
 30 1030      6213     4041.0  superiortemporal                  22.4792     7.5871    -4.7735    57.1436    61.9171     2.9628 
 31 1031      6115     4020.6  supramarginal                     21.1742     6.7298   -10.3517    48.8705    59.2222     3.1463 
 32 1032       379      199.9  frontalpole                       16.3420     6.8371    -1.8157    34.0961    35.9118     2.3902 
 33 1033       590      379.3  temporalpole                      19.9378     8.9817    -8.6169    57.7718    66.3887     2.2198 
 34 1034       896      481.7  transversetemporal                14.5911     4.7258     3.0378    29.6164    26.5785     3.0875 
 35 1035      3978     2633.2  insula                            22.4375    10.1930   -14.3919    84.0603    98.4523     2.2013 
