# Supplementary material for: Computer assisted diagnosis of Alzheimer’s disease using statistical likelihood-ratio test
Source: PLoS One. 2023 Feb 17;18(2):e0279574. doi: 10.1371/journal.pone.0279574 (PMC9937475; doi:10.1371/journal.pone.0279574)
Supplement: S4 File — (ZIP) [file pone.0279574.s004.zip › HC_Results_MIRIAD/miriad_219_1/stats/rh.aparc.a2009s.stats]

# Table of FreeSurfer cortical parcellation anatomical statistics 
# 
# CreationTime 2020/01/11-07:02:24-GMT
# generating_program mris_anatomical_stats
# cvs_version $Id: mris_anatomical_stats.c,v 1.79 2016/03/14 15:15:34 greve Exp $
# mrisurf.c-cvs_version $Id: mrisurf.c,v 1.781.2.6 2016/12/27 16:47:14 zkaufman Exp $
# cmdline mris_anatomical_stats -th3 -mgz -cortex ../label/rh.cortex.label -f ../stats/rh.aparc.a2009s.stats -b -a ../label/rh.aparc.a2009s.annot -c ../label/aparc.annot.a2009s.ctab miriad_219_HC_M_01_MR_1 rh white 
# sysname  Linux
# hostname ada
# machine  x86_64
# user     xzheng
# 
# SUBJECTS_DIR /home/span/acad/xzheng/freesurfer/subjects
# anatomy_type surface
# subjectname miriad_219_HC_M_01_MR_1
# hemi rh
# AnnotationFile ../label/rh.aparc.a2009s.annot
# AnnotationFileTimeStamp 2020/01/11 18:01:49
# Measure Cortex, NumVert, Number of Vertices, 120295, unitless
# Measure Cortex, WhiteSurfArea, White Surface Total Area, 77540.1, mm^2
# Measure Cortex, MeanThickness, Mean Thickness, 2.20662, mm
# Measure BrainSeg, BrainSegVol, Brain Segmentation Volume, 1026081.000000, mm^3
# Measure BrainSegNotVent, BrainSegVolNotVent, Brain Segmentation Volume Without Ventricles, 982370.000000, mm^3
# Measure BrainSegNotVentSurf, BrainSegVolNotVentSurf, Brain Segmentation Volume Without Ventricles from Surf, 981711.236058, mm^3
# Measure Cortex, CortexVol Total cortical gray matter volume, 382126.785484, mm^3
# Measure SupraTentorial, SupraTentorialVol, Supratentorial volume, 902092.236058, mm^3
# Measure SupraTentorialNotVent, SupraTentorialVolNotVent, Supratentorial volume, 862532.236058, mm^3
# Measure EstimatedTotalIntraCranialVol, eTIV, Estimated Total Intracranial Volume, 1465429.175302, mm^3
# NTableCols 10
# TableCol  1 ColHeader StructName
# TableCol  1 FieldName Structure Name
# TableCol  1 Units     NA
# TableCol  2 ColHeader NumVert
# TableCol  2 FieldName Number of Vertices
# TableCol  2 Units     unitless
# TableCol  3 ColHeader SurfArea
# TableCol  3 FieldName Surface Area
# TableCol  3 Units     mm^2
# TableCol  4 ColHeader GrayVol
# TableCol  4 FieldName Gray Matter Volume
# TableCol  4 Units     mm^3
# TableCol  5 ColHeader ThickAvg 
# TableCol  5 FieldName Average Thickness
# TableCol  5 Units     mm
# TableCol  6 ColHeader ThickStd
# TableCol  6 FieldName Thickness StdDev
# TableCol  6 Units     mm 
# TableCol  7 ColHeader MeanCurv
# TableCol  7 FieldName Integrated Rectified Mean Curvature
# TableCol  7 Units     mm^-1
# TableCol  8 ColHeader GausCurv 
# TableCol  8 FieldName Integrated Rectified Gaussian Curvature
# TableCol  8 Units     mm^-2
# TableCol  9 ColHeader  FoldInd
# TableCol  9 FieldName  Folding Index 
# TableCol  9 Units      unitless 
# TableCol 10 ColHeader CurvInd
# TableCol 10 FieldName Intrinsic Curvature Index
# TableCol 10 Units     unitless
# ColHeaders StructName NumVert SurfArea GrayVol ThickAvg ThickStd MeanCurv GausCurv FoldInd CurvInd
G&S_frontomargin                          857    558   1217  2.224 0.467     0.151     0.043       14     1.6
G&S_occipital_inf                        1280    824   2511  2.622 0.667     0.145     0.041       17     2.2
G&S_paracentral                          1480    838   1875  1.905 0.485     0.104     0.030       12     1.8
G&S_subcentral                           1245    754   2167  2.423 0.514     0.128     0.034       16     1.6
G&S_transv_frontopol                     1065    659   1960  2.281 0.630     0.138     0.043       18     1.7
G&S_cingul-Ant                           2809   1890   4782  2.534 0.689     0.129     0.033       37     3.6
G&S_cingul-Mid-Ant                       1285    903   2397  2.481 0.601     0.135     0.027       17     1.5
G&S_cingul-Mid-Post                      1335    887   1829  2.097 0.514     0.114     0.025       11     1.4
G_cingul-Post-dorsal                      422    251    771  2.506 0.391     0.106     0.027        3     0.6
G_cingul-Post-ventral                     460    266    644  2.183 0.589     0.109     0.031        5     0.5
G_cuneus                                 2472   1534   2427  1.501 0.329     0.134     0.034       31     3.7
G_front_inf-Opercular                    1036    662   2093  2.460 0.433     0.120     0.035       12     1.4
G_front_inf-Orbital                       429    249    861  2.555 0.613     0.147     0.043        7     0.8
G_front_inf-Triangul                      959    623   2017  2.515 0.426     0.141     0.044       16     1.8
G_front_middle                           4345   2636   8786  2.520 0.615     0.146     0.053       75     9.9
G_front_sup                              6680   4068  13678  2.628 0.732     0.132     0.041       94    10.8
G_Ins_lg&S_cent_ins                       549    347   1251  3.419 0.909     0.111     0.036        5     0.7
G_insular_short                           912    539   2260  2.760 0.887     0.133     0.054       17     2.0
G_occipital_middle                       2440   1488   4288  2.177 0.544     0.140     0.051       41     4.8
G_occipital_sup                          1721   1027   2127  1.839 0.484     0.131     0.048       25     3.4
G_oc-temp_lat-fusifor                    1931   1247   4103  2.607 0.555     0.139     0.036       32     2.9
G_oc-temp_med-Lingual                    2330   1433   2902  1.806 0.490     0.145     0.037       35     3.7
G_oc-temp_med-Parahip                    1063    655   2730  2.815 1.063     0.096     0.021        8     0.7
G_orbital                                2716   1668   5237  2.484 0.885     0.130     0.036       38     3.8
G_pariet_inf-Angular                     2819   1769   5308  2.256 0.593     0.137     0.042       45     4.6
G_pariet_inf-Supramar                    2172   1357   4105  2.445 0.581     0.147     0.041       34     3.6
G_parietal_sup                           2273   1332   3277  1.969 0.556     0.122     0.038       32     3.5
G_postcentral                            2084   1079   2836  2.007 0.491     0.099     0.031       21     2.4
G_precentral                             2920   1594   4415  2.257 0.745     0.110     0.033       26     4.3
G_precuneus                              2610   1419   3537  2.057 0.501     0.120     0.041       39     3.9
G_rectus                                  951    565   1523  2.098 0.649     0.126     0.033       14     1.4
G_subcallosal                             709    439    751  1.679 1.170     0.114     0.041       10     0.9
G_temp_sup-G_T_transv                     385    189    515  2.073 0.406     0.085     0.018        3     0.2
G_temp_sup-Lateral                       1831   1167   4718  2.794 0.692     0.140     0.042       34     3.0
G_temp_sup-Plan_polar                     652    447   1699  3.223 0.778     0.079     0.018        2     0.5
G_temp_sup-Plan_tempo                     768    508   1296  2.233 0.406     0.099     0.022        5     0.7
G_temporal_inf                           2260   1520   6282  2.950 0.806     0.161     0.059       45     5.8
G_temporal_middle                        2601   1756   6845  2.739 0.685     0.137     0.039       46     4.1
Lat_Fis-ant-Horizont                      218    166    272  2.083 0.541     0.118     0.020        1     0.2
Lat_Fis-ant-Vertical                      239    173    310  2.036 0.398     0.106     0.018        2     0.1
Lat_Fis-post                             1332    928   1532  1.936 0.510     0.120     0.023       10     1.4
Pole_occipital                           3618   2383   4280  1.751 0.502     0.157     0.042       55     6.5
Pole_temporal                            1482   1034   4775  3.192 0.779     0.150     0.048       27     3.3
S_calcarine                              2235   1553   2273  1.651 0.547     0.134     0.031       25     2.7
S_central                                2994   2099   2689  1.454 0.345     0.110     0.022       17     3.1
S_cingul-Marginalis                      1286    869   1537  1.758 0.475     0.121     0.028       12     1.4
S_circular_insula_ant                     560    391    875  2.672 0.845     0.148     0.065        9     2.3
S_circular_insula_inf                    1099    746   1643  2.699 0.929     0.090     0.015        5     0.8
S_circular_insula_sup                    1217    866   1661  2.282 0.525     0.117     0.033        7     1.8
S_collat_transv_ant                       675    502   1230  2.467 0.604     0.105     0.017        5     0.5
S_collat_transv_post                      563    389    638  1.851 0.423     0.152     0.036        6     0.9
S_front_inf                              1857   1274   2416  2.142 0.536     0.129     0.031       18     2.3
S_front_middle                           1719   1174   2463  2.165 0.578     0.115     0.029       13     1.8
S_front_sup                              2193   1463   2908  2.126 0.457     0.112     0.030       15     2.4
S_interm_prim-Jensen                      351    241    396  1.903 0.576     0.133     0.029        4     0.4
S_intrapariet&P_trans                    2997   2019   3338  1.682 0.413     0.102     0.019       18     2.4
S_oc_middle&Lunatus                      1185    775   1163  1.750 0.473     0.120     0.024        9     1.2
S_oc_sup&transversal                     1632   1032   1649  1.765 0.409     0.121     0.027       16     1.8
S_occipital_ant                           637    406    725  1.856 0.396     0.133     0.029        8     0.8
S_oc-temp_lat                            1049    762   1631  2.456 0.665     0.113     0.022        8     0.9
S_oc-temp_med&Lingual                    2013   1447   2597  2.043 0.509     0.112     0.022       17     1.8
S_orbital_lateral                         456    328    522  1.904 0.374     0.137     0.032        4     0.6
S_orbital_med-olfact                      783    537    875  1.964 0.860     0.124     0.019        9     0.5
S_orbital-H_Shaped                       1421    952   2456  2.752 0.545     0.118     0.026       11     1.5
S_parieto_occipital                      2819   1797   2856  1.680 0.437     0.121     0.028       24     3.6
S_pericallosal                            977    589    958  2.185 0.892     0.143     0.032       20     1.2
S_postcentral                            2158   1424   2223  1.720 0.432     0.123     0.029       19     2.6
S_precentral-inf-part                    1406    964   1988  2.236 0.470     0.121     0.030       15     1.9
S_precentral-sup-part                    1738   1106   1981  2.034 0.557     0.126     0.034       18     2.4
S_suborbital                              410    282    641  2.917 0.674     0.144     0.021        5     0.4
S_subparietal                            1216    864   1511  1.940 0.553     0.115     0.022       10     1.1
S_temporal_inf                           1105    786   1696  2.515 0.632     0.139     0.039       11     1.8
S_temporal_sup                           5517   3893   7342  2.056 0.499     0.120     0.029       45     6.8
S_temporal_transverse                     282    178    348  2.291 0.496     0.140     0.028        3     0.4
