# Supplementary material for: Computer assisted diagnosis of Alzheimer’s disease using statistical likelihood-ratio test
Source: PLoS One. 2023 Feb 17;18(2):e0279574. doi: 10.1371/journal.pone.0279574 (PMC9937475; doi:10.1371/journal.pone.0279574)
Supplement: S4 File — (ZIP) [file pone.0279574.s004.zip › HC_Results_MIRIAD/miriad_219_1/stats/rh.aparc.DKTatlas.stats]

# Table of FreeSurfer cortical parcellation anatomical statistics 
# 
# CreationTime 2020/01/11-07:03:51-GMT
# generating_program mris_anatomical_stats
# cvs_version $Id: mris_anatomical_stats.c,v 1.79 2016/03/14 15:15:34 greve Exp $
# mrisurf.c-cvs_version $Id: mrisurf.c,v 1.781.2.6 2016/12/27 16:47:14 zkaufman Exp $
# cmdline mris_anatomical_stats -th3 -mgz -cortex ../label/rh.cortex.label -f ../stats/rh.aparc.DKTatlas.stats -b -a ../label/rh.aparc.DKTatlas.annot -c ../label/aparc.annot.DKTatlas.ctab miriad_219_HC_M_01_MR_1 rh white 
# sysname  Linux
# hostname ada
# machine  x86_64
# user     xzheng
# 
# SUBJECTS_DIR /home/span/acad/xzheng/freesurfer/subjects
# anatomy_type surface
# subjectname miriad_219_HC_M_01_MR_1
# hemi rh
# AnnotationFile ../label/rh.aparc.DKTatlas.annot
# AnnotationFileTimeStamp 2020/01/11 18:03:14
# Measure Cortex, NumVert, Number of Vertices, 120295, unitless
# Measure Cortex, WhiteSurfArea, White Surface Total Area, 77540.1, mm^2
# Measure Cortex, MeanThickness, Mean Thickness, 2.20662, mm
# Measure BrainSeg, BrainSegVol, Brain Segmentation Volume, 1026081.000000, mm^3
# Measure BrainSegNotVent, BrainSegVolNotVent, Brain Segmentation Volume Without Ventricles, 982370.000000, mm^3
# Measure BrainSegNotVentSurf, BrainSegVolNotVentSurf, Brain Segmentation Volume Without Ventricles from Surf, 981711.236058, mm^3
# Measure Cortex, CortexVol Total cortical gray matter volume, 382126.785484, mm^3
# Measure SupraTentorial, SupraTentorialVol, Supratentorial volume, 902092.236058, mm^3
# Measure SupraTentorialNotVent, SupraTentorialVolNotVent, Supratentorial volume, 862532.236058, mm^3
# Measure EstimatedTotalIntraCranialVol, eTIV, Estimated Total Intracranial Volume, 1465429.175302, mm^3
# NTableCols 10
# TableCol  1 ColHeader StructName
# TableCol  1 FieldName Structure Name
# TableCol  1 Units     NA
# TableCol  2 ColHeader NumVert
# TableCol  2 FieldName Number of Vertices
# TableCol  2 Units     unitless
# TableCol  3 ColHeader SurfArea
# TableCol  3 FieldName Surface Area
# TableCol  3 Units     mm^2
# TableCol  4 ColHeader GrayVol
# TableCol  4 FieldName Gray Matter Volume
# TableCol  4 Units     mm^3
# TableCol  5 ColHeader ThickAvg 
# TableCol  5 FieldName Average Thickness
# TableCol  5 Units     mm
# TableCol  6 ColHeader ThickStd
# TableCol  6 FieldName Thickness StdDev
# TableCol  6 Units     mm 
# TableCol  7 ColHeader MeanCurv
# TableCol  7 FieldName Integrated Rectified Mean Curvature
# TableCol  7 Units     mm^-1
# TableCol  8 ColHeader GausCurv 
# TableCol  8 FieldName Integrated Rectified Gaussian Curvature
# TableCol  8 Units     mm^-2
# TableCol  9 ColHeader  FoldInd
# TableCol  9 FieldName  Folding Index 
# TableCol  9 Units      unitless 
# TableCol 10 ColHeader CurvInd
# TableCol 10 FieldName Intrinsic Curvature Index
# TableCol 10 Units     unitless
# ColHeaders StructName NumVert SurfArea GrayVol ThickAvg ThickStd MeanCurv GausCurv FoldInd CurvInd
caudalanteriorcingulate                  1028    693   1986  2.468 0.662     0.162     0.030       25     1.3
caudalmiddlefrontal                      3185   1972   4778  2.257 0.553     0.114     0.029       28     3.7
cuneus                                   3205   1995   3072  1.524 0.360     0.126     0.033       35     4.4
entorhinal                                468    293   1561  3.315 0.939     0.105     0.026        4     0.4
fusiform                                 3792   2586   6895  2.428 0.569     0.122     0.027       45     4.2
inferiorparietal                         7106   4666  11042  2.076 0.552     0.132     0.039       92    11.6
inferiortemporal                         4530   3125  10849  2.819 0.758     0.150     0.047       73     9.6
isthmuscingulate                         1342    817   1945  2.306 0.580     0.119     0.032       15     1.9
lateraloccipital                         8006   5065  10540  1.963 0.601     0.141     0.038      102    12.4
lateralorbitofrontal                     4232   2745   7006  2.455 0.866     0.126     0.029       49     4.9
lingual                                  3990   2578   4710  1.794 0.487     0.142     0.034       55     5.8
medialorbitofrontal                      2471   1563   3651  2.184 0.950     0.126     0.033       34     3.2
middletemporal                           5207   3605  10989  2.528 0.688     0.126     0.034       67     6.9
parahippocampal                           982    686   1607  2.115 0.705     0.090     0.015        5     0.6
paracentral                              2557   1561   3051  1.828 0.477     0.102     0.023       17     2.5
parsopercularis                          1623   1090   2622  2.262 0.502     0.122     0.032       15     1.9
parsorbitalis                            1103    691   2134  2.578 0.575     0.135     0.036       15     1.6
parstriangularis                         2105   1439   3561  2.291 0.506     0.135     0.035       27     3.2
pericalcarine                            1944   1450   1747  1.359 0.267     0.165     0.039       30     3.3
postcentral                              6323   3791   7720  1.851 0.556     0.107     0.029       57     7.6
posteriorcingulate                       1212    798   1829  2.205 0.548     0.124     0.028       15     1.2
precentral                               7137   4446   9635  2.067 0.674     0.118     0.031       66     9.6
precuneus                                6530   4024   8083  1.912 0.520     0.120     0.032       73     8.3
rostralanteriorcingulate                 1210    750   2165  2.893 0.968     0.122     0.033       15     1.5
rostralmiddlefrontal                     5534   3606   9701  2.393 0.634     0.143     0.048       82    11.1
superiorfrontal                         12776   8141  22852  2.432 0.660     0.129     0.038      162    19.2
superiorparietal                         6416   4005   7948  1.812 0.489     0.117     0.033       72     8.6
superiortemporal                         6430   4234  13248  2.619 0.810     0.118     0.031       74     8.1
supramarginal                            4382   2895   7097  2.224 0.591     0.138     0.035       55     6.2
transversetemporal                        508    266    566  1.849 0.361     0.092     0.018        4     0.3
insula                                   2961   1963   5831  2.813 0.906     0.126     0.044       35     6.2
