# Supplementary material for: Computer assisted diagnosis of Alzheimer’s disease using statistical likelihood-ratio test
Source: PLoS One. 2023 Feb 17;18(2):e0279574. doi: 10.1371/journal.pone.0279574 (PMC9937475; doi:10.1371/journal.pone.0279574)
Supplement: S4 File — (ZIP) [file pone.0279574.s004.zip › HC_Results_MIRIAD/miriad_219_1/stats/rh.aparc.pial.stats]

# Table of FreeSurfer cortical parcellation anatomical statistics 
# 
# CreationTime 2020/01/11-07:00:52-GMT
# generating_program mris_anatomical_stats
# cvs_version $Id: mris_anatomical_stats.c,v 1.79 2016/03/14 15:15:34 greve Exp $
# mrisurf.c-cvs_version $Id: mrisurf.c,v 1.781.2.6 2016/12/27 16:47:14 zkaufman Exp $
# cmdline mris_anatomical_stats -th3 -mgz -cortex ../label/rh.cortex.label -f ../stats/rh.aparc.pial.stats -b -a ../label/rh.aparc.annot -c ../label/aparc.annot.ctab miriad_219_HC_M_01_MR_1 rh pial 
# sysname  Linux
# hostname ada
# machine  x86_64
# user     xzheng
# 
# SUBJECTS_DIR /home/span/acad/xzheng/freesurfer/subjects
# anatomy_type surface
# subjectname miriad_219_HC_M_01_MR_1
# hemi rh
# AnnotationFile ../label/rh.aparc.annot
# AnnotationFileTimeStamp 2020/01/11 17:32:26
# Measure Cortex, NumVert, Number of Vertices, 120268, unitless
# Measure Cortex, PialSurfArea, Pial Surface Total Area, 92372.2, mm^2
# Measure Cortex, MeanThickness, Mean Thickness, 2.2065, mm
# Measure BrainSeg, BrainSegVol, Brain Segmentation Volume, 1026081.000000, mm^3
# Measure BrainSegNotVent, BrainSegVolNotVent, Brain Segmentation Volume Without Ventricles, 982370.000000, mm^3
# Measure BrainSegNotVentSurf, BrainSegVolNotVentSurf, Brain Segmentation Volume Without Ventricles from Surf, 981711.236058, mm^3
# Measure Cortex, CortexVol Total cortical gray matter volume, 382126.785484, mm^3
# Measure SupraTentorial, SupraTentorialVol, Supratentorial volume, 902092.236058, mm^3
# Measure SupraTentorialNotVent, SupraTentorialVolNotVent, Supratentorial volume, 862532.236058, mm^3
# Measure EstimatedTotalIntraCranialVol, eTIV, Estimated Total Intracranial Volume, 1465429.175302, mm^3
# NTableCols 10
# TableCol  1 ColHeader StructName
# TableCol  1 FieldName Structure Name
# TableCol  1 Units     NA
# TableCol  2 ColHeader NumVert
# TableCol  2 FieldName Number of Vertices
# TableCol  2 Units     unitless
# TableCol  3 ColHeader SurfArea
# TableCol  3 FieldName Surface Area
# TableCol  3 Units     mm^2
# TableCol  4 ColHeader GrayVol
# TableCol  4 FieldName Gray Matter Volume
# TableCol  4 Units     mm^3
# TableCol  5 ColHeader ThickAvg 
# TableCol  5 FieldName Average Thickness
# TableCol  5 Units     mm
# TableCol  6 ColHeader ThickStd
# TableCol  6 FieldName Thickness StdDev
# TableCol  6 Units     mm 
# TableCol  7 ColHeader MeanCurv
# TableCol  7 FieldName Integrated Rectified Mean Curvature
# TableCol  7 Units     mm^-1
# TableCol  8 ColHeader GausCurv 
# TableCol  8 FieldName Integrated Rectified Gaussian Curvature
# TableCol  8 Units     mm^-2
# TableCol  9 ColHeader  FoldInd
# TableCol  9 FieldName  Folding Index 
# TableCol  9 Units      unitless 
# TableCol 10 ColHeader CurvInd
# TableCol 10 FieldName Intrinsic Curvature Index
# TableCol 10 Units     unitless
# ColHeaders StructName NumVert SurfArea GrayVol ThickAvg ThickStd MeanCurv GausCurv FoldInd CurvInd
bankssts                                 1241    831   1673  1.997 0.426     0.128     0.031       19     1.4
caudalanteriorcingulate                   980    848   1911  2.487 0.660     0.183     0.043       34     1.8
caudalmiddlefrontal                      3066   2244   4624  2.262 0.552     0.116     0.025       31     3.2
cuneus                                   2630   1866   2474  1.498 0.344     0.118     0.026       25     3.1
entorhinal                                548    685   1769  3.301 0.931     0.177     0.037        5     1.1
fusiform                                 4036   3218   7401  2.441 0.570     0.128     0.028       59     5.1
inferiorparietal                         7034   5672  10887  2.065 0.552     0.139     0.029      100     8.6
inferiortemporal                         4331   4271  10300  2.813 0.770     0.174     0.040       78     8.3
isthmuscingulate                         1293    937   1892  2.290 0.584     0.112     0.028       17     1.6
lateraloccipital                         8012   5811  10815  1.991 0.609     0.132     0.031      110    10.9
lateralorbitofrontal                     3573   2452   5875  2.485 0.861     0.126     0.032       62     5.0
lingual                                  4080   2856   4804  1.791 0.486     0.128     0.031       54     6.2
medialorbitofrontal                      3254   2336   4819  2.281 0.752     0.119     0.024       35     3.4
middletemporal                           4290   4273   9659  2.588 0.708     0.154     0.030       48     6.2
parahippocampal                           953    801   1585  2.131 0.732     0.115     0.036       25     2.0
paracentral                              2436   1729   2922  1.840 0.480     0.105     0.019       16     2.2
parsopercularis                          1437   1097   2367  2.290 0.507     0.130     0.027       21     1.7
parsorbitalis                            1307   1102   2562  2.642 0.613     0.148     0.033       14     1.7
parstriangularis                         2094   1755   3614  2.305 0.500     0.153     0.035       40     3.1
pericalcarine                            1945   1313   1748  1.370 0.276     0.126     0.032       27     2.7
postcentral                              5773   4238   7051  1.856 0.562     0.110     0.019       40     4.6
posteriorcingulate                       1154    828   1721  2.202 0.542     0.137     0.032       40     1.5
precentral                               7530   5130  10081  2.061 0.667     0.108     0.024       95     7.2
precuneus                                6320   4181   7842  1.931 0.521     0.117     0.025       64     6.3
rostralanteriorcingulate                  838    612   1678  3.095 0.932     0.136     0.031       21     1.1
rostralmiddlefrontal                     7571   6167  13046  2.330 0.617     0.152     0.050      325    11.9
superiorfrontal                          9792   7692  18100  2.506 0.676     0.134     0.029      108    12.1
superiorparietal                         7842   5704   9428  1.781 0.477     0.121     0.024       73     7.6
superiortemporal                         5003   4202   9763  2.551 0.681     0.130     0.024       48     5.6
supramarginal                            4542   3491   7435  2.236 0.593     0.136     0.030       51     5.5
frontalpole                               494    442    886  2.400 0.485     0.159     0.033        6     0.7
temporalpole                              540    729   2117  3.756 0.756     0.208     0.044        6     1.2
transversetemporal                        500    334    559  1.863 0.365     0.083     0.012        2     0.2
insula                                   3852   2559   6983  2.627 1.085     0.125     0.033       55     5.4
