# Supplementary material for: Computer assisted diagnosis of Alzheimer’s disease using statistical likelihood-ratio test
Source: PLoS One. 2023 Feb 17;18(2):e0279574. doi: 10.1371/journal.pone.0279574 (PMC9937475; doi:10.1371/journal.pone.0279574)
Supplement: S4 File — (ZIP) [file pone.0279574.s004.zip › HC_Results_MIRIAD/miriad_219_1/stats/rh.aparc.stats]

# Table of FreeSurfer cortical parcellation anatomical statistics 
# 
# CreationTime 2020/01/11-07:00:26-GMT
# generating_program mris_anatomical_stats
# cvs_version $Id: mris_anatomical_stats.c,v 1.79 2016/03/14 15:15:34 greve Exp $
# mrisurf.c-cvs_version $Id: mrisurf.c,v 1.781.2.6 2016/12/27 16:47:14 zkaufman Exp $
# cmdline mris_anatomical_stats -th3 -mgz -cortex ../label/rh.cortex.label -f ../stats/rh.aparc.stats -b -a ../label/rh.aparc.annot -c ../label/aparc.annot.ctab miriad_219_HC_M_01_MR_1 rh white 
# sysname  Linux
# hostname ada
# machine  x86_64
# user     xzheng
# 
# SUBJECTS_DIR /home/span/acad/xzheng/freesurfer/subjects
# anatomy_type surface
# subjectname miriad_219_HC_M_01_MR_1
# hemi rh
# AnnotationFile ../label/rh.aparc.annot
# AnnotationFileTimeStamp 2020/01/11 17:32:26
# Measure Cortex, NumVert, Number of Vertices, 120268, unitless
# Measure Cortex, WhiteSurfArea, White Surface Total Area, 77518.2, mm^2
# Measure Cortex, MeanThickness, Mean Thickness, 2.2065, mm
# Measure BrainSeg, BrainSegVol, Brain Segmentation Volume, 1026081.000000, mm^3
# Measure BrainSegNotVent, BrainSegVolNotVent, Brain Segmentation Volume Without Ventricles, 982370.000000, mm^3
# Measure BrainSegNotVentSurf, BrainSegVolNotVentSurf, Brain Segmentation Volume Without Ventricles from Surf, 981711.236058, mm^3
# Measure Cortex, CortexVol Total cortical gray matter volume, 382126.785484, mm^3
# Measure SupraTentorial, SupraTentorialVol, Supratentorial volume, 902092.236058, mm^3
# Measure SupraTentorialNotVent, SupraTentorialVolNotVent, Supratentorial volume, 862532.236058, mm^3
# Measure EstimatedTotalIntraCranialVol, eTIV, Estimated Total Intracranial Volume, 1465429.175302, mm^3
# NTableCols 10
# TableCol  1 ColHeader StructName
# TableCol  1 FieldName Structure Name
# TableCol  1 Units     NA
# TableCol  2 ColHeader NumVert
# TableCol  2 FieldName Number of Vertices
# TableCol  2 Units     unitless
# TableCol  3 ColHeader SurfArea
# TableCol  3 FieldName Surface Area
# TableCol  3 Units     mm^2
# TableCol  4 ColHeader GrayVol
# TableCol  4 FieldName Gray Matter Volume
# TableCol  4 Units     mm^3
# TableCol  5 ColHeader ThickAvg 
# TableCol  5 FieldName Average Thickness
# TableCol  5 Units     mm
# TableCol  6 ColHeader ThickStd
# TableCol  6 FieldName Thickness StdDev
# TableCol  6 Units     mm 
# TableCol  7 ColHeader MeanCurv
# TableCol  7 FieldName Integrated Rectified Mean Curvature
# TableCol  7 Units     mm^-1
# TableCol  8 ColHeader GausCurv 
# TableCol  8 FieldName Integrated Rectified Gaussian Curvature
# TableCol  8 Units     mm^-2
# TableCol  9 ColHeader  FoldInd
# TableCol  9 FieldName  Folding Index 
# TableCol  9 Units      unitless 
# TableCol 10 ColHeader CurvInd
# TableCol 10 FieldName Intrinsic Curvature Index
# TableCol 10 Units     unitless
# ColHeaders StructName NumVert SurfArea GrayVol ThickAvg ThickStd MeanCurv GausCurv FoldInd CurvInd
bankssts                                 1241    873   1673  1.997 0.426     0.127     0.038       13     1.8
caudalanteriorcingulate                   980    655   1911  2.487 0.660     0.161     0.029       23     1.3
caudalmiddlefrontal                      3066   1880   4624  2.262 0.552     0.112     0.028       26     3.4
cuneus                                   2630   1614   2474  1.498 0.344     0.128     0.033       30     3.8
entorhinal                                548    342   1769  3.301 0.931     0.113     0.027        6     0.6
fusiform                                 4036   2774   7401  2.441 0.570     0.124     0.028       49     4.8
inferiorparietal                         7034   4632  10887  2.065 0.552     0.130     0.038       90    11.2
inferiortemporal                         4331   2962  10300  2.813 0.770     0.151     0.047       70     9.2
isthmuscingulate                         1293    792   1892  2.290 0.584     0.119     0.032       15     1.9
lateraloccipital                         8012   5061  10815  1.991 0.609     0.140     0.038      101    12.3
lateralorbitofrontal                     3573   2328   5875  2.485 0.861     0.129     0.029       40     4.2
lingual                                  4080   2637   4804  1.791 0.486     0.142     0.034       56     6.1
medialorbitofrontal                      3254   2071   4819  2.281 0.752     0.125     0.029       40     3.8
middletemporal                           4290   2998   9659  2.588 0.708     0.124     0.032       55     5.5
parahippocampal                           953    661   1585  2.131 0.732     0.091     0.015        5     0.6
paracentral                              2436   1468   2922  1.840 0.480     0.099     0.023       17     2.4
parsopercularis                          1437    955   2367  2.290 0.507     0.122     0.032       14     1.9
parsorbitalis                            1307    811   2562  2.642 0.613     0.141     0.042       20     2.1
parstriangularis                         2094   1425   3614  2.305 0.500     0.134     0.034       27     3.1
pericalcarine                            1945   1446   1748  1.370 0.276     0.162     0.038       29     3.1
postcentral                              5773   3427   7051  1.856 0.562     0.103     0.027       49     6.2
posteriorcingulate                       1154    756   1721  2.202 0.542     0.127     0.029       16     1.2
precentral                               7530   4670  10081  2.061 0.667     0.119     0.032       70    10.4
precuneus                                6320   3940   7842  1.931 0.521     0.120     0.032       69     7.8
rostralanteriorcingulate                  838    505   1678  3.095 0.932     0.119     0.035       11     1.2
rostralmiddlefrontal                     7571   4973  13046  2.330 0.617     0.141     0.046      111    14.4
superiorfrontal                          9792   6289  18100  2.506 0.676     0.128     0.037      120    14.1
superiorparietal                         7842   4905   9428  1.781 0.477     0.119     0.034       90    11.0
superiortemporal                         5003   3287   9763  2.551 0.681     0.116     0.029       56     5.7
supramarginal                            4542   2985   7435  2.236 0.593     0.142     0.036       60     6.7
frontalpole                               494    292    886  2.400 0.485     0.145     0.054        8     1.0
temporalpole                              540    344   2117  3.756 0.756     0.138     0.052       10     1.2
transversetemporal                        500    260    559  1.863 0.365     0.091     0.018        3     0.3
insula                                   3852   2513   6983  2.627 1.085     0.120     0.043       45     7.1
