# Supplementary material for: Computer assisted diagnosis of Alzheimer’s disease using statistical likelihood-ratio test
Source: PLoS One. 2023 Feb 17;18(2):e0279574. doi: 10.1371/journal.pone.0279574 (PMC9937475; doi:10.1371/journal.pone.0279574)
Supplement: S4 File — (ZIP) [file pone.0279574.s004.zip › HC_Results_MIRIAD/miriad_219_1/stats/rh.BA_exvivo.stats]

# Table of FreeSurfer cortical parcellation anatomical statistics 
# 
# CreationTime 2020/01/11-07:36:05-GMT
# generating_program mris_anatomical_stats
# cvs_version $Id: mris_anatomical_stats.c,v 1.79 2016/03/14 15:15:34 greve Exp $
# mrisurf.c-cvs_version $Id: mrisurf.c,v 1.781.2.6 2016/12/27 16:47:14 zkaufman Exp $
# cmdline mris_anatomical_stats -th3 -mgz -f ../stats/rh.BA_exvivo.stats -b -a ./rh.BA_exvivo.annot -c ./BA_exvivo.ctab miriad_219_HC_M_01_MR_1 rh white 
# sysname  Linux
# hostname ada
# machine  x86_64
# user     xzheng
# 
# SUBJECTS_DIR /home/span/acad/xzheng/freesurfer/subjects
# anatomy_type surface
# subjectname miriad_219_HC_M_01_MR_1
# hemi rh
# AnnotationFile ./rh.BA_exvivo.annot
# AnnotationFileTimeStamp 2020/01/11 18:35:58
# Measure Cortex, NumVert, Number of Vertices, 127397, unitless
# Measure Cortex, WhiteSurfArea, White Surface Total Area, 82313.8, mm^2
# Measure BrainSeg, BrainSegVol, Brain Segmentation Volume, 1026081.000000, mm^3
# Measure BrainSegNotVent, BrainSegVolNotVent, Brain Segmentation Volume Without Ventricles, 982370.000000, mm^3
# Measure BrainSegNotVentSurf, BrainSegVolNotVentSurf, Brain Segmentation Volume Without Ventricles from Surf, 981711.236058, mm^3
# Measure Cortex, CortexVol Total cortical gray matter volume, 382126.785484, mm^3
# Measure SupraTentorial, SupraTentorialVol, Supratentorial volume, 902092.236058, mm^3
# Measure SupraTentorialNotVent, SupraTentorialVolNotVent, Supratentorial volume, 862532.236058, mm^3
# Measure EstimatedTotalIntraCranialVol, eTIV, Estimated Total Intracranial Volume, 1465429.175302, mm^3
# NTableCols 10
# TableCol  1 ColHeader StructName
# TableCol  1 FieldName Structure Name
# TableCol  1 Units     NA
# TableCol  2 ColHeader NumVert
# TableCol  2 FieldName Number of Vertices
# TableCol  2 Units     unitless
# TableCol  3 ColHeader SurfArea
# TableCol  3 FieldName Surface Area
# TableCol  3 Units     mm^2
# TableCol  4 ColHeader GrayVol
# TableCol  4 FieldName Gray Matter Volume
# TableCol  4 Units     mm^3
# TableCol  5 ColHeader ThickAvg 
# TableCol  5 FieldName Average Thickness
# TableCol  5 Units     mm
# TableCol  6 ColHeader ThickStd
# TableCol  6 FieldName Thickness StdDev
# TableCol  6 Units     mm 
# TableCol  7 ColHeader MeanCurv
# TableCol  7 FieldName Integrated Rectified Mean Curvature
# TableCol  7 Units     mm^-1
# TableCol  8 ColHeader GausCurv 
# TableCol  8 FieldName Integrated Rectified Gaussian Curvature
# TableCol  8 Units     mm^-2
# TableCol  9 ColHeader  FoldInd
# TableCol  9 FieldName  Folding Index 
# TableCol  9 Units      unitless 
# TableCol 10 ColHeader CurvInd
# TableCol 10 FieldName Intrinsic Curvature Index
# TableCol 10 Units     unitless
# ColHeaders StructName NumVert SurfArea GrayVol ThickAvg ThickStd MeanCurv GausCurv FoldInd CurvInd
BA1_exvivo                                961    443   1252  2.119 0.439     0.103     0.035       11     1.3
BA2_exvivo                               2771   1763   3458  1.851 0.481     0.114     0.028       25     3.0
BA3a_exvivo                              1093    768    890  1.425 0.361     0.131     0.027        9     1.1
BA3b_exvivo                              1914   1169   1989  1.593 0.458     0.104     0.026       15     2.2
BA4a_exvivo                              1608    938   2047  1.929 0.571     0.098     0.026       10     1.9
BA4p_exvivo                              1315    887   1403  1.644 0.384     0.105     0.021        7     1.3
BA6_exvivo                               8565   5107  13322  2.309 0.675     0.120     0.036       91    12.4
BA44_exvivo                              2807   1886   4679  2.322 0.473     0.126     0.032       33     3.8
BA45_exvivo                              4012   2647   6823  2.319 0.562     0.136     0.036       54     6.2
V1_exvivo                                3719   2552   3795  1.504 0.403     0.147     0.035       49     5.6
V2_exvivo                                7941   5018   9022  1.751 0.486     0.145     0.039      111    13.1
MT_exvivo                                2139   1366   3359  2.172 0.624     0.135     0.038       27     3.4
perirhinal_exvivo                         452    287   1568  3.362 0.927     0.103     0.017        3     0.3
entorhinal_exvivo                         282    204    668  2.660 0.560     0.086     0.010        2     0.1
