# Supplementary material for: Computer assisted diagnosis of Alzheimer’s disease using statistical likelihood-ratio test
Source: PLoS One. 2023 Feb 17;18(2):e0279574. doi: 10.1371/journal.pone.0279574 (PMC9937475; doi:10.1371/journal.pone.0279574)
Supplement: S4 File — (ZIP) [file pone.0279574.s004.zip › HC_Results_MIRIAD/miriad_219_1/stats/rh.curv.stats]

Raw <mean> +- <std> (using 'rh.curv'):                -0.03934 +- 0.1932 
       Raw Min:                                       -3.00878 at vertex 60656   
       Raw Max:                                        2.28311 at vertex 55198   
       Raw Curvature Calculation Type:                discrete
       Raw Mean Vertex Separation (Whole Surface):     0.83426 +- 0.23807 mm
       Raw Total Surface Area:                     74604.57812 mm^2
       Raw Total Number of Vertices:                    127397
       Raw Average Vertex Area (Whole Surface):        0.58561 mm^2
       Raw Natural Surface Integral:               -1314.16101
       Raw Rectified Surface Integral:             10001.24805
       Raw Positive Surface Integral:               4343.54346
       Raw Negative Surface Integral:               5657.70459
       Raw Mean Natural Surface Integral:             -0.01032 across 127397 (100.00%) vertices
       Raw Mean Rectified Surface Integral:            0.07850 across 127397 (100.00%) vertices
       Raw Mean Positive Surface Integral:             0.07376 across 58888 (46.22%) vertices
       Raw Mean Negative Surface Integral:             0.08258 across 68509 (53.78%) vertices
       Raw AreaNorm Natural Surface Integral:         -0.01762 across 74604.226562 (100.00%) mm^2
       Raw AreaNorm Rectified Surface Integral:        0.13406 across 74604.226562 (100.00%) mm^2
       Raw AreaNorm Positive Surface Integral:         0.11534 across 37659.664062 (50.48%) mm^2
       Raw AreaNorm Negative Surface Integral:         0.15314 across 36944.914062 (49.52%) mm^2

Raw <mean> +- <std> (using 'rh.sulc'):                 0.00000 +- 5.3488 
       Raw Min:                                      -13.86511 at vertex 115149  
       Raw Max:                                       17.58618 at vertex 58280   
       Raw Curvature Calculation Type:                discrete
       Raw Mean Vertex Separation (Whole Surface):     0.83426 +- 0.23807 mm
       Raw Total Surface Area:                     74604.57812 mm^2
       Raw Total Number of Vertices:                    127397
       Raw Average Vertex Area (Whole Surface):        0.58561 mm^2
       Raw Natural Surface Integral:               33466.83594
       Raw Rectified Surface Integral:            324176.50000
       Raw Positive Surface Integral:             178821.65625
       Raw Negative Surface Integral:             145354.82812
       Raw Mean Natural Surface Integral:              0.26270 across 127397 (100.00%) vertices
       Raw Mean Rectified Surface Integral:            2.54462 across 127397 (100.00%) vertices
       Raw Mean Positive Surface Integral:             3.02529 across 59109 (46.40%) vertices
       Raw Mean Negative Surface Integral:             2.12856 across 68288 (53.60%) vertices
       Raw AreaNorm Natural Surface Integral:          0.44859 across 74604.226562 (100.00%) mm^2
       Raw AreaNorm Rectified Surface Integral:        4.34528 across 74604.226562 (100.00%) mm^2
       Raw AreaNorm Positive Surface Integral:         4.81846 across 37111.816406 (49.74%) mm^2
       Raw AreaNorm Negative Surface Integral:         3.87687 across 37492.839844 (50.26%) mm^2

K <mean> +- <std> (using 'rh.smoothwm'):               0.27920 +- 8.0924 mm^-2
         K Min:                                     -144.56750 at vertex 56179   
         K Max:                                     1212.40796 at vertex 60656   
         K Curvature Calculation Type:                discrete
         K Mean Vertex Separation (Whole Surface):     0.83426 +- 0.23807 mm
         K Total Surface Area:                     74604.57812 mm^2
         K Total Number of Vertices:                    127397
         K Average Vertex Area (Whole Surface):        0.58561 mm^2
         K Natural Surface Integral:                  12.56632
         K Rectified Surface Integral:              5701.61670
         K Positive Surface Integral:               2857.09155
         K Negative Surface Integral:               2844.52515
         K Mean Natural Surface Integral:              0.00010 across 127397 (100.00%) vertices
         K Mean Rectified Surface Integral:            0.04475 across 127397 (100.00%) vertices
         K Mean Positive Surface Integral:             0.05153 across 55447 (43.52%) vertices
         K Mean Negative Surface Integral:             0.03953 across 71950 (56.48%) vertices
         K AreaNorm Natural Surface Integral:          0.00017 across 74604.226562 (100.00%) mm^2
         K AreaNorm Rectified Surface Integral:        0.07642 across 74604.226562 (100.00%) mm^2
         K AreaNorm Positive Surface Integral:         0.11725 across 24368.330078 (32.66%) mm^2
         K AreaNorm Negative Surface Integral:         0.05662 across 50236.320312 (67.34%) mm^2

H <mean> +- <std> (using 'rh.smoothwm'):              -0.06732 +- 0.8940 mm^-1
         H Min:                                      -42.16968 at vertex 60656   
         H Max:                                       46.36185 at vertex 57209   
         H Curvature Calculation Type:                discrete
         H Mean Vertex Separation (Whole Surface):     0.83426 +- 0.23807 mm
         H Total Surface Area:                     74604.57812 mm^2
         H Total Number of Vertices:                    127397
         H Average Vertex Area (Whole Surface):        0.58561 mm^2
         H Natural Surface Integral:               -1392.69727
         H Rectified Surface Integral:             13394.55957
         H Positive Surface Integral:               6000.93115
         H Negative Surface Integral:               7393.62842
         H Mean Natural Surface Integral:             -0.01093 across 127397 (100.00%) vertices
         H Mean Rectified Surface Integral:            0.10514 across 127397 (100.00%) vertices
         H Mean Positive Surface Integral:             0.09702 across 61850 (48.55%) vertices
         H Mean Negative Surface Integral:             0.11280 across 65547 (51.45%) vertices
         H AreaNorm Natural Surface Integral:         -0.01867 across 74604.226562 (100.00%) mm^2
         H AreaNorm Rectified Surface Integral:        0.17954 across 74604.226562 (100.00%) mm^2
         H AreaNorm Positive Surface Integral:         0.15365 across 39055.964844 (52.35%) mm^2
         H AreaNorm Negative Surface Integral:         0.20798 across 35548.863281 (47.65%) mm^2

k1 <mean> +- <std> (using 'rh.smoothwm'):             -0.13967 +- 1.5987 mm^-1
        k1 Min:                                      -65.95779 at vertex 60656   
        k1 Max:                                       80.16539 at vertex 57209   
        k1 Curvature Calculation Type:                discrete
        k1 Mean Vertex Separation (Whole Surface):     0.83426 +- 0.23807 mm
        k1 Total Surface Area:                     74604.57812 mm^2
        k1 Total Number of Vertices:                    127397
        k1 Average Vertex Area (Whole Surface):        0.58561 mm^2
        k1 Natural Surface Integral:               -3606.75732
        k1 Rectified Surface Integral:             30375.25391
        k1 Positive Surface Integral:              13384.24805
        k1 Negative Surface Integral:              16991.00586
        k1 Mean Natural Surface Integral:             -0.02831 across 127397 (100.00%) vertices
        k1 Mean Rectified Surface Integral:            0.23843 across 127397 (100.00%) vertices
        k1 Mean Positive Surface Integral:             0.21640 across 61850 (48.55%) vertices
        k1 Mean Negative Surface Integral:             0.25922 across 65547 (51.45%) vertices
        k1 AreaNorm Natural Surface Integral:         -0.04835 across 74604.226562 (100.00%) mm^2
        k1 AreaNorm Rectified Surface Integral:        0.40715 across 74604.226562 (100.00%) mm^2
        k1 AreaNorm Positive Surface Integral:         0.34269 across 39055.964844 (52.35%) mm^2
        k1 AreaNorm Negative Surface Integral:         0.47796 across 35548.863281 (47.65%) mm^2

k2 <mean> +- <std> (using 'rh.smoothwm'):              0.00503 +- 0.2852 mm^-1
        k2 Min:                                      -18.38157 at vertex 60656   
        k2 Max:                                       18.79407 at vertex 55187   
        k2 Curvature Calculation Type:                discrete
        k2 Mean Vertex Separation (Whole Surface):     0.83426 +- 0.23807 mm
        k2 Total Surface Area:                     74604.57812 mm^2
        k2 Total Number of Vertices:                    127397
        k2 Average Vertex Area (Whole Surface):        0.58561 mm^2
        k2 Natural Surface Integral:                 821.36304
        k2 Rectified Surface Integral:              8211.84082
        k2 Positive Surface Integral:               4516.60205
        k2 Negative Surface Integral:               3695.23877
        k2 Mean Natural Surface Integral:              0.00645 across 127397 (100.00%) vertices
        k2 Mean Rectified Surface Integral:            0.06446 across 127397 (100.00%) vertices
        k2 Mean Positive Surface Integral:             0.06637 across 68055 (53.42%) vertices
        k2 Mean Negative Surface Integral:             0.06227 across 59342 (46.58%) vertices
        k2 AreaNorm Natural Surface Integral:          0.01101 across 74604.226562 (100.00%) mm^2
        k2 AreaNorm Rectified Surface Integral:        0.11007 across 74604.226562 (100.00%) mm^2
        k2 AreaNorm Positive Surface Integral:         0.11383 across 39677.351562 (53.18%) mm^2
        k2 AreaNorm Negative Surface Integral:         0.10580 across 34927.496094 (46.82%) mm^2

S <mean> +- <std> (using 'rh.smoothwm'):               2.09828 +- 33.5316 mm^-2
         S Min:                                        0.00000 at vertex 433     
         S Max:                                     4659.88818 at vertex 126992  
         S Curvature Calculation Type:                discrete
         S Mean Vertex Separation (Whole Surface):     0.83426 +- 0.23807 mm
         S Total Surface Area:                     74604.57812 mm^2
         S Total Number of Vertices:                    127397
         S Average Vertex Area (Whole Surface):        0.58561 mm^2
         S Natural Surface Integral:               32885.92578
         S Rectified Surface Integral:             32885.92578
         S Positive Surface Integral:              32885.92578
         S Negative Surface Integral:                  0.00000
         S Mean Natural Surface Integral:              0.25814 across 127397 (100.00%) vertices
         S Mean Rectified Surface Integral:            0.25814 across 127397 (100.00%) vertices
         S Mean Positive Surface Integral:             0.25814 across 127397 (100.00%) vertices
         S Mean Negative Surface Integral:             0.00000 across 0 (00.00%) vertices
         S AreaNorm Natural Surface Integral:          0.44081 across 74604.226562 (100.00%) mm^2
         S AreaNorm Rectified Surface Integral:        0.44081 across 74604.226562 (100.00%) mm^2
         S AreaNorm Positive Surface Integral:         0.44081 across 74604.226562 (100.00%) mm^2
         S AreaNorm Negative Surface Integral:         0.00000 across 0.000000 (00.00%) mm^2

C <mean> +- <std> (using 'rh.smoothwm'):               0.49331 +- 1.0416 mm^-2
         C Min:                                        0.00130 at vertex 64750   
         C Max:                                       57.37683 at vertex 57209   
         C Curvature Calculation Type:                discrete
         C Mean Vertex Separation (Whole Surface):     0.83426 +- 0.23807 mm
         C Total Surface Area:                     74604.57812 mm^2
         C Total Number of Vertices:                    127397
         C Average Vertex Area (Whole Surface):        0.58561 mm^2
         C Natural Surface Integral:               22706.13672
         C Rectified Surface Integral:             22706.13672
         C Positive Surface Integral:              22706.13672
         C Negative Surface Integral:                  0.00000
         C Mean Natural Surface Integral:              0.17823 across 127397 (100.00%) vertices
         C Mean Rectified Surface Integral:            0.17823 across 127397 (100.00%) vertices
         C Mean Positive Surface Integral:             0.17823 across 127397 (100.00%) vertices
         C Mean Negative Surface Integral:             0.00000 across 0 (00.00%) vertices
         C AreaNorm Natural Surface Integral:          0.30435 across 74604.226562 (100.00%) mm^2
         C AreaNorm Rectified Surface Integral:        0.30435 across 74604.226562 (100.00%) mm^2
         C AreaNorm Positive Surface Integral:         0.30435 across 74604.226562 (100.00%) mm^2
         C AreaNorm Negative Surface Integral:         0.00000 across 0.000000 (00.00%) mm^2

BE <mean> +- <std> (using 'rh.smoothwm'):              2.65660 +- 45.7759 mm^-2
        BE Min:                                        0.00000 at vertex 64750   
        BE Max:                                     6584.20117 at vertex 57209   
        BE Curvature Calculation Type:                discrete
        BE Mean Vertex Separation (Whole Surface):     0.83426 +- 0.23807 mm
        BE Total Surface Area:                     74604.57812 mm^2
        BE Total Number of Vertices:                    127397
        BE Average Vertex Area (Whole Surface):        0.58561 mm^2
        BE Natural Surface Integral:               32909.82031
        BE Rectified Surface Integral:             32909.82031
        BE Positive Surface Integral:              32909.82031
        BE Negative Surface Integral:                  0.00000
        BE Mean Natural Surface Integral:              0.25832 across 127397 (100.00%) vertices
        BE Mean Rectified Surface Integral:            0.25832 across 127397 (100.00%) vertices
        BE Mean Positive Surface Integral:             0.25832 across 127397 (100.00%) vertices
        BE Mean Negative Surface Integral:             0.00000 across 0 (00.00%) vertices
        BE AreaNorm Natural Surface Integral:          0.44113 across 74604.226562 (100.00%) mm^2
        BE AreaNorm Rectified Surface Integral:        0.44113 across 74604.226562 (100.00%) mm^2
        BE AreaNorm Positive Surface Integral:         0.44113 across 74604.226562 (100.00%) mm^2
        BE AreaNorm Negative Surface Integral:         0.00000 across 0.000000 (00.00%) mm^2

FI <mean> +- <std> (using 'rh.smoothwm'):              2.21318 +- 37.9255 mm^-2
        FI Min:                                        0.00000 at vertex 433     
        FI Max:                                     5419.74756 at vertex 57209   
        FI Curvature Calculation Type:                discrete
        FI Mean Vertex Separation (Whole Surface):     0.83426 +- 0.23807 mm
        FI Total Surface Area:                     74604.57812 mm^2
        FI Total Number of Vertices:                    127397
        FI Average Vertex Area (Whole Surface):        0.58561 mm^2
        FI Natural Surface Integral:               25303.45898
        FI Rectified Surface Integral:             25303.45898
        FI Positive Surface Integral:              25303.45898
        FI Negative Surface Integral:                  0.00000
        FI Mean Natural Surface Integral:              0.19862 across 127397 (100.00%) vertices
        FI Mean Rectified Surface Integral:            0.19862 across 127397 (100.00%) vertices
        FI Mean Positive Surface Integral:             0.19862 across 127397 (100.00%) vertices
        FI Mean Negative Surface Integral:             0.00000 across 0 (00.00%) vertices
        FI AreaNorm Natural Surface Integral:          0.33917 across 74604.226562 (100.00%) mm^2
        FI AreaNorm Rectified Surface Integral:        0.33917 across 74604.226562 (100.00%) mm^2
        FI AreaNorm Positive Surface Integral:         0.33917 across 74604.226562 (100.00%) mm^2
        FI AreaNorm Negative Surface Integral:         0.00000 across 0.000000 (00.00%) mm^2

curv -- calculation type:                                discrete
curv -- Folding Index (FI):                            2013.58533
curv -- Intrinsic Curvature Index - positive (ICIp):    227.36012
curv -- Intrinsic Curvature Index - negative (ICIn):    226.36012
curv -- Intrinsic Curvature Index - natural  (ICIt):      1.00000

Mean across 10 curvatures: 7.4993e-01 +- 1.0527e+00
