# Supplementary material for: Computer assisted diagnosis of Alzheimer’s disease using statistical likelihood-ratio test
Source: PLoS One. 2023 Feb 17;18(2):e0279574. doi: 10.1371/journal.pone.0279574 (PMC9937475; doi:10.1371/journal.pone.0279574)
Supplement: S4 File — (ZIP) [file pone.0279574.s004.zip › HC_Results_MIRIAD/miriad_219_1/stats/rh.w-g.pct.stats]

# Title Segmentation Statistics 
# 
# generating_program mri_segstats
# cvs_version $Id: mri_segstats.c,v 1.121 2016/05/31 17:27:11 greve Exp $
# cmdline mri_segstats --in /home/span/acad/xzheng/freesurfer/subjects/miriad_219_HC_M_01_MR_1/surf/rh.w-g.pct.mgh --annot miriad_219_HC_M_01_MR_1 rh aparc --sum /home/span/acad/xzheng/freesurfer/subjects/miriad_219_HC_M_01_MR_1/stats/rh.w-g.pct.stats --snr 
# sysname  Linux
# hostname ada
# machine  x86_64
# user     xzheng
# anatomy_type surface
# 
# SUBJECTS_DIR /home/span/acad/xzheng/freesurfer/subjects
# subjectname miriad_219_HC_M_01_MR_1
# Annot miriad_219_HC_M_01_MR_1 rh aparc
# ColorTable /tmp/mri_segstats.tmp.miriad_219_HC_M_01_MR_1.rh.14.ctab 
# ColorTableTimeStamp 2020/01/11 18:04:21 
# InVolFile  /home/span/acad/xzheng/freesurfer/subjects/miriad_219_HC_M_01_MR_1/surf/rh.w-g.pct.mgh 
# InVolFileTimeStamp  2020/01/11 18:04:20 
# InVolFrame 0 
# Only reporting non-empty segmentations
# VertexArea_mm2 0.64612 
# TableCol  1 ColHeader Index 
# TableCol  1 FieldName Index 
# TableCol  1 Units     NA 
# TableCol  2 ColHeader SegId 
# TableCol  2 FieldName Segmentation Id
# TableCol  2 Units     NA
# TableCol  3 ColHeader NVertices 
# TableCol  3 FieldName Number of Vertices
# TableCol  3 Units     unitless
# TableCol  4 ColHeader Area_mm2
# TableCol  4 FieldName Area
# TableCol  4 Units     mm^2
# TableCol  5 ColHeader StructName
# TableCol  5 FieldName Structure Name
# TableCol  5 Units     NA
# TableCol  6 ColHeader Mean 
# TableCol  6 FieldName Intensity Mean
# TableCol  6 Units     unknown
# TableCol  7 ColHeader StdDev
# TableCol  7 FieldName Itensity StdDev
# TableCol  7 Units     unknown
# TableCol  8 ColHeader Min
# TableCol  8 FieldName Intensity Min
# TableCol  8 Units     unknown
# TableCol  9 ColHeader Max
# TableCol  9 FieldName Intensity Max
# TableCol  9 Units     unknown
# TableCol 10 ColHeader Range
# TableCol 10 FieldName Intensity Range
# TableCol 10 Units     unknown
# TableCol 11 ColHeader SNR
# TableCol 11 FieldName Intensity SNR
# TableCol 11 Units     none
# NRows 35 
# NTableCols 11 
# ColHeaders  Index SegId NVertices Area_mm2 StructName Mean StdDev Min Max Range SNR  
  1 2000      7106     4781.4  unknown                            0.0494     1.4842   -39.7290    36.1481    75.8771     0.0333 
  2 2001      1241      873.2  bankssts                          20.8602     6.4613    -1.4355    36.9338    38.3693     3.2285 
  3 2002       980      655.5  caudalanteriorcingulate           29.0427     8.7425     6.6553    53.0011    46.3459     3.3220 
  4 2003      3066     1879.6  caudalmiddlefrontal               19.1789     6.6642    -4.2462    43.4780    47.7241     2.8779 
  5 2005      2630     1613.9  cuneus                            19.8356     7.9611    -5.8578    45.4141    51.2719     2.4916 
  6 2006       548      341.9  entorhinal                        19.9697     7.7710     0.0000    45.0648    45.0648     2.5698 
  7 2007      4036     2773.7  fusiform                          23.4463     6.8149   -46.5108    49.3353    95.8460     3.4405 
  8 2008      7034     4631.8  inferiorparietal                  21.2148     7.2839    -3.4520    48.0725    51.5245     2.9126 
  9 2009      4331     2962.2  inferiortemporal                  23.7192     8.5234   -11.4901    70.0344    81.5245     2.7828 
 10 2010      1293      792.3  isthmuscingulate                  21.3093     6.4378    -0.6849    39.3667    40.0516     3.3100 
 11 2011      8012     5060.9  lateraloccipital                  20.8414     7.7500    -3.2518    54.1283    57.3801     2.6892 
 12 2012      3573     2328.4  lateralorbitofrontal              23.4088     7.5853    -2.0525    52.3097    54.3622     3.0861 
 13 2013      4080     2637.3  lingual                           22.0535     8.7089   -42.0914    52.7117    94.8031     2.5323 
 14 2014      3254     2070.9  medialorbitofrontal               20.8221     9.4592   -50.2422    44.5511    94.7933     2.2013 
 15 2015      4290     2998.4  middletemporal                    23.8227     7.5793   -11.4763    47.4617    58.9380     3.1431 
 16 2016       953      661.0  parahippocampal                   23.0221    11.3462   -58.0818    57.1099   115.1917     2.0291 
 17 2017      2436     1468.0  paracentral                       16.9633     8.0404    -9.6405    51.3164    60.9568     2.1097 
 18 2018      1437      955.5  parsopercularis                   20.6125     6.8945     1.5228    38.4650    36.9422     2.9897 
 19 2019      1307      810.9  parsorbitalis                     19.7119     7.1624    -0.9769    42.2955    43.2724     2.7521 
 20 2020      2094     1424.9  parstriangularis                  21.2453     7.1730     0.6534    43.9308    43.2774     2.9618 
 21 2021      1945     1445.7  pericalcarine                     20.7892    10.7962   -61.5220    47.7414   109.2634     1.9256 
 22 2022      5773     3427.3  postcentral                       17.7095     6.5546    -7.0222    46.5742    53.5964     2.7018 
 23 2023      1154      755.7  posteriorcingulate                24.9520     6.8086    -4.3064    41.9478    46.2543     3.6648 
 24 2024      7530     4670.0  precentral                        17.2592     7.0105   -14.8707    47.5997    62.4704     2.4619 
 25 2025      6320     3940.3  precuneus                         21.6463     7.8420   -18.0698    47.1778    65.2476     2.7603 
 26 2026       838      505.3  rostralanteriorcingulate          22.8860     9.8890   -36.9087    49.6654    86.5741     2.3143 
 27 2027      7571     4972.9  rostralmiddlefrontal              22.7072     7.8102   -21.0849    50.0993    71.1842     2.9074 
 28 2028      9792     6288.8  superiorfrontal                   21.4284     8.0159   -17.5505    49.5423    67.0928     2.6732 
 29 2029      7842     4904.7  superiorparietal                  20.0664     7.6152   -24.4132    55.9590    80.3722     2.6350 
 30 2030      5003     3286.8  superiortemporal                  22.5331     7.6619     0.2688    53.9731    53.7043     2.9409 
 31 2031      4542     2985.4  supramarginal                     21.3772     6.5671     1.4561    45.1321    43.6760     3.2552 
 32 2032       494      292.2  frontalpole                       19.6861     6.2834     3.3203    35.6060    32.2857     3.1330 
 33 2033       540      343.5  temporalpole                      20.3210     8.9600     2.4107    46.5746    44.1638     2.2680 
 34 2034       500      260.2  transversetemporal                14.4525     4.9995     2.0302    28.6239    26.5937     2.8908 
 35 2035      3852     2513.4  insula                            21.3718    10.1060   -65.8517    90.5121   156.3638     2.1148 
