# Supplementary material for: Computer assisted diagnosis of Alzheimer’s disease using statistical likelihood-ratio test
Source: PLoS One. 2023 Feb 17;18(2):e0279574. doi: 10.1371/journal.pone.0279574 (PMC9937475; doi:10.1371/journal.pone.0279574)
Supplement: S4 File — (ZIP) [file pone.0279574.s004.zip › HC_Results_MIRIAD/miriad_219_1/stats/wmparc.stats]

# Title Segmentation Statistics 
# 
# generating_program mri_segstats
# cvs_version $Id: mri_segstats.c,v 1.121 2016/05/31 17:27:11 greve Exp $
# cmdline mri_segstats --seg mri/wmparc.mgz --sum stats/wmparc.stats --pv mri/norm.mgz --excludeid 0 --brainmask mri/brainmask.mgz --in mri/norm.mgz --in-intensity-name norm --in-intensity-units MR --subject miriad_219_HC_M_01_MR_1 --surf-wm-vol --ctab /home/span/acad/xzheng/freesurfer/WMParcStatsLUT.txt --etiv 
# sysname  Linux
# hostname ada
# machine  x86_64
# user     xzheng
# anatomy_type volume
# 
# SUBJECTS_DIR /home/span/acad/xzheng/freesurfer/subjects
# subjectname miriad_219_HC_M_01_MR_1
# Measure VentricleChoroidVol, VentricleChoroidVol, Volume of ventricles and choroid plexus, 39560.000000, mm^3
# Measure lhCerebralWhiteMatter, lhCerebralWhiteMatterVol, Left hemisphere cerebral white matter volume, 220467.888399, mm^3
# Measure rhCerebralWhiteMatter, rhCerebralWhiteMatterVol, Right hemisphere cerebral white matter volume, 214781.562175, mm^3
# Measure CerebralWhiteMatter, CerebralWhiteMatterVol, Total cerebral white matter volume, 435249.450575, mm^3
# Measure Mask, MaskVol, Mask Volume, 1569529.000000, mm^3
# Measure EstimatedTotalIntraCranialVol, eTIV, Estimated Total Intracranial Volume, 1465429.175302, mm^3
# SegVolFile mri/wmparc.mgz 
# SegVolFileTimeStamp  2020/01/11 18:20:04 
# ColorTable /home/span/acad/xzheng/freesurfer/WMParcStatsLUT.txt 
# ColorTableTimeStamp 2017/01/19 09:00:02 
# InVolFile  mri/norm.mgz 
# InVolFileTimeStamp  2020/01/11 09:41:05 
# InVolFrame 0 
# PVVolFile  mri/norm.mgz 
# PVVolFileTimeStamp  2020/01/11 09:41:05 
# ExcludeSegId 0 
# Only reporting non-empty segmentations
# VoxelVolume_mm3 1 
# TableCol  1 ColHeader Index 
# TableCol  1 FieldName Index 
# TableCol  1 Units     NA 
# TableCol  2 ColHeader SegId 
# TableCol  2 FieldName Segmentation Id
# TableCol  2 Units     NA
# TableCol  3 ColHeader NVoxels 
# TableCol  3 FieldName Number of Voxels
# TableCol  3 Units     unitless
# TableCol  4 ColHeader Volume_mm3
# TableCol  4 FieldName Volume
# TableCol  4 Units     mm^3
# TableCol  5 ColHeader StructName
# TableCol  5 FieldName Structure Name
# TableCol  5 Units     NA
# TableCol  6 ColHeader normMean 
# TableCol  6 FieldName Intensity normMean
# TableCol  6 Units     MR
# TableCol  7 ColHeader normStdDev
# TableCol  7 FieldName Itensity normStdDev
# TableCol  7 Units     MR
# TableCol  8 ColHeader normMin
# TableCol  8 FieldName Intensity normMin
# TableCol  8 Units     MR
# TableCol  9 ColHeader normMax
# TableCol  9 FieldName Intensity normMax
# TableCol  9 Units     MR
# TableCol 10 ColHeader normRange
# TableCol 10 FieldName Intensity normRange
# TableCol 10 Units     MR
# NRows 70 
# NTableCols 10 
# ColHeaders  Index SegId NVoxels Volume_mm3 StructName normMean normStdDev normMin normMax normRange  
  1 3001      2082     2102.5  wm-lh-bankssts                    97.6729     7.7411    77.0000   115.0000    38.0000 
  2 3002      2608     2635.7  wm-lh-caudalanteriorcingulate    102.9003    10.3127    39.0000   117.0000    78.0000 
  3 3003      6267     6276.7  wm-lh-caudalmiddlefrontal         96.0420     8.2989    75.0000   114.0000    39.0000 
  4 3005      3181     3312.3  wm-lh-cuneus                      99.2751     6.7462    79.0000   121.0000    42.0000 
  5 3006       726      751.8  wm-lh-entorhinal                  86.7562     7.1367    72.0000   109.0000    37.0000 
  6 3007      5923     5924.0  wm-lh-fusiform                    89.9431     8.0657    48.0000   110.0000    62.0000 
  7 3008      7592     7740.3  wm-lh-inferiorparietal            95.6513     8.4411    74.0000   116.0000    42.0000 
  8 3009      5426     5574.9  wm-lh-inferiortemporal            91.8266     8.8362    68.0000   111.0000    43.0000 
  9 3010      4112     4127.7  wm-lh-isthmuscingulate           103.2381     9.4010    37.0000   120.0000    83.0000 
 10 3011     11092    11381.8  wm-lh-lateraloccipital            90.4453     8.2342    68.0000   114.0000    46.0000 
 11 3012      6167     6226.0  wm-lh-lateralorbitofrontal        99.0086     9.0926    74.0000   126.0000    52.0000 
 12 3013      5500     5583.3  wm-lh-lingual                     92.2813     7.3046    57.0000   111.0000    54.0000 
 13 3014      3353     3408.7  wm-lh-medialorbitofrontal         99.8041     9.5479    56.0000   122.0000    66.0000 
 14 3015      4621     4786.8  wm-lh-middletemporal              93.7200     8.4666    70.0000   115.0000    45.0000 
 15 3016      1407     1502.4  wm-lh-parahippocampal             94.1222     6.1079    66.0000   108.0000    42.0000 
 16 3017      3863     3954.5  wm-lh-paracentral                 99.0966     7.8476    75.0000   116.0000    41.0000 
 17 3018      2536     2570.1  wm-lh-parsopercularis             95.2196     8.4652    75.0000   113.0000    38.0000 
 18 3019      1047     1065.0  wm-lh-parsorbitalis               89.9121     7.1640    74.0000   109.0000    35.0000 
 19 3020      2662     2672.2  wm-lh-parstriangularis            95.1014     8.9552    74.0000   114.0000    40.0000 
 20 3021      4980     4911.5  wm-lh-pericalcarine               94.9058     7.2416    72.0000   117.0000    45.0000 
 21 3022      7503     7819.0  wm-lh-postcentral                 94.0597     8.0884    72.0000   117.0000    45.0000 
 22 3023      3800     3833.4  wm-lh-posteriorcingulate         102.0066    10.2101    39.0000   119.0000    80.0000 
 23 3024     14547    14715.4  wm-lh-precentral                  95.5983     7.9580    72.0000   116.0000    44.0000 
 24 3025      9266     9343.7  wm-lh-precuneus                  101.3390     8.3768    51.0000   126.0000    75.0000 
 25 3026      2268     2244.8  wm-lh-rostralanteriorcingulate    97.9978    11.6254    37.0000   115.0000    78.0000 
 26 3027     11176    11095.1  wm-lh-rostralmiddlefrontal        95.8363     9.0308    71.0000   117.0000    46.0000 
 27 3028     17692    17833.4  wm-lh-superiorfrontal             95.5990     8.2123    73.0000   117.0000    44.0000 
 28 3029     10515    10874.2  wm-lh-superiorparietal            98.3183     8.0917    72.0000   119.0000    47.0000 
 29 3030      9199     9486.9  wm-lh-superiortemporal            95.6816     8.2350    69.0000   118.0000    49.0000 
 30 3031      9525     9655.7  wm-lh-supramarginal               95.9880     9.0607    72.0000   115.0000    43.0000 
 31 3032       247      246.1  wm-lh-frontalpole                 97.2753     5.6176    84.0000   112.0000    28.0000 
 32 3033       410      451.7  wm-lh-temporalpole                80.7951     5.7125    71.0000   100.0000    29.0000 
 33 3034       823      864.3  wm-lh-transversetemporal          97.5905     5.4935    79.0000   113.0000    34.0000 
 34 3035     10646    10607.2  wm-lh-insula                      98.5099     9.8157    35.0000   119.0000    84.0000 
 35 4001      2342     2310.5  wm-rh-bankssts                    95.3416     7.6842    77.0000   112.0000    35.0000 
 36 4002      2209     2198.4  wm-rh-caudalanteriorcingulate    100.9443    10.4031    48.0000   120.0000    72.0000 
 37 4003      5266     5289.1  wm-rh-caudalmiddlefrontal         95.3012     8.6453    72.0000   114.0000    42.0000 
 38 4005      3234     3367.1  wm-rh-cuneus                      98.5080     7.0600    35.0000   120.0000    85.0000 
 39 4006       577      610.0  wm-rh-entorhinal                  83.2340     6.1171    68.0000    98.0000    30.0000 
 40 4007      5974     6028.5  wm-rh-fusiform                    90.8689     7.6378    31.0000   110.0000    79.0000 
 41 4008      9621     9900.6  wm-rh-inferiorparietal            93.9778     8.8150    69.0000   120.0000    51.0000 
 42 4009      5481     5612.5  wm-rh-inferiortemporal            89.1684     8.7866    64.0000   114.0000    50.0000 
 43 4010      3428     3478.2  wm-rh-isthmuscingulate           103.2713     7.9603    41.0000   119.0000    78.0000 
 44 4011     12034    12359.1  wm-rh-lateraloccipital            90.9566     7.9223    37.0000   118.0000    81.0000 
 45 4012      6207     6340.5  wm-rh-lateralorbitofrontal        98.7261     9.6922    66.0000   133.0000    67.0000 
 46 4013      5563     5743.0  wm-rh-lingual                     89.3390    12.5489     6.0000   111.0000   105.0000 
 47 4014      3933     3985.0  wm-rh-medialorbitofrontal         98.7470     9.5628    49.0000   117.0000    68.0000 
 48 4015      5259     5501.2  wm-rh-middletemporal              90.4541     8.4165    69.0000   109.0000    40.0000 
 49 4016      1266     1405.3  wm-rh-parahippocampal             91.7346     6.8781    64.0000   109.0000    45.0000 
 50 4017      4141     4215.9  wm-rh-paracentral                 95.2584     7.6494    74.0000   115.0000    41.0000 
 51 4018      2564     2547.4  wm-rh-parsopercularis             94.8370     8.5344    72.0000   114.0000    42.0000 
 52 4019      1227     1278.0  wm-rh-parsorbitalis               86.8077     7.2558    69.0000   107.0000    38.0000 
 53 4020      2959     3008.5  wm-rh-parstriangularis            91.9719     8.2219    73.0000   111.0000    38.0000 
 54 4021      4004     3957.3  wm-rh-pericalcarine               91.0020    12.2369    23.0000   125.0000   102.0000 
 55 4022      6469     6771.3  wm-rh-postcentral                 92.1016     8.1862    72.0000   115.0000    43.0000 
 56 4023      3342     3390.1  wm-rh-posteriorcingulate         102.6927     7.7758    55.0000   117.0000    62.0000 
 57 4024     14192    14381.5  wm-rh-precentral                  93.7297     7.7436    71.0000   114.0000    43.0000 
 58 4025     10660    10724.3  wm-rh-precuneus                  101.1807     7.8413    72.0000   121.0000    49.0000 
 59 4026      1913     1907.0  wm-rh-rostralanteriorcingulate    99.9645     9.2170    51.0000   114.0000    63.0000 
 60 4027     11384    11404.5  wm-rh-rostralmiddlefrontal        95.4994     8.8713    70.0000   114.0000    44.0000 
 61 4028     15786    15870.1  wm-rh-superiorfrontal             95.4556     8.4862    72.0000   114.0000    42.0000 
 62 4029     10962    11181.8  wm-rh-superiorparietal            97.1183     8.6120    74.0000   122.0000    48.0000 
 63 4030      6513     6838.4  wm-rh-superiortemporal            92.7530     7.8454    70.0000   113.0000    43.0000 
 64 4031      7658     7598.3  wm-rh-supramarginal               95.9449     9.1609    72.0000   115.0000    43.0000 
 65 4032       364      349.6  wm-rh-frontalpole                 96.8709     6.3850    81.0000   111.0000    30.0000 
 66 4033       435      455.9  wm-rh-temporalpole                83.3035     7.5042    69.0000   102.0000    33.0000 
 67 4034       463      490.3  wm-rh-transversetemporal          95.6695     5.4376    77.0000   114.0000    37.0000 
 68 4035      9945     9898.6  wm-rh-insula                      96.2084     9.9626    30.0000   117.0000    87.0000 
 69 5001     27214    26980.2  Left-UnsegmentedWhiteMatter      101.4674    11.7627    16.0000   122.0000   106.0000 
 70 5002     26007    26026.1  Right-UnsegmentedWhiteMatter     101.1437    10.7419    16.0000   119.0000   103.0000 
