# Supplementary material for: Computer assisted diagnosis of Alzheimer’s disease using statistical likelihood-ratio test
Source: PLoS One. 2023 Feb 17;18(2):e0279574. doi: 10.1371/journal.pone.0279574 (PMC9937475; doi:10.1371/journal.pone.0279574)
Supplement: S4 File — (ZIP) [file pone.0279574.s004.zip › HC_Results_MIRIAD/miriad_221_1/stats/aseg.stats]

# Title Segmentation Statistics 
# 
# generating_program mri_segstats
# cvs_version $Id: mri_segstats.c,v 1.121 2016/05/31 17:27:11 greve Exp $
# cmdline mri_segstats --seg mri/aseg.mgz --sum stats/aseg.stats --pv mri/norm.mgz --empty --brainmask mri/brainmask.mgz --brain-vol-from-seg --excludeid 0 --excl-ctxgmwm --supratent --subcortgray --in mri/norm.mgz --in-intensity-name norm --in-intensity-units MR --etiv --surf-wm-vol --surf-ctx-vol --totalgray --euler --ctab /home/span/acad/xzheng/freesurfer/ASegStatsLUT.txt --subject miriad_221_HC_F_01_MR_1 
# sysname  Linux
# hostname ada
# machine  x86_64
# user     xzheng
# anatomy_type volume
# 
# SUBJECTS_DIR /home/span/acad/xzheng/freesurfer/subjects
# subjectname miriad_221_HC_F_01_MR_1
# Measure BrainSeg, BrainSegVol, Brain Segmentation Volume, 1229490.000000, mm^3
# Measure BrainSegNotVent, BrainSegVolNotVent, Brain Segmentation Volume Without Ventricles, 1206789.000000, mm^3
# Measure BrainSegNotVentSurf, BrainSegVolNotVentSurf, Brain Segmentation Volume Without Ventricles from Surf, 1206714.906519, mm^3
# Measure VentricleChoroidVol, VentricleChoroidVol, Volume of ventricles and choroid plexus, 19346.000000, mm^3
# Measure lhCortex, lhCortexVol, Left hemisphere cortical gray matter volume, 244532.906342, mm^3
# Measure rhCortex, rhCortexVol, Right hemisphere cortical gray matter volume, 239918.693738, mm^3
# Measure Cortex, CortexVol, Total cortical gray matter volume, 484451.600080, mm^3
# Measure lhCerebralWhiteMatter, lhCerebralWhiteMatterVol, Left hemisphere cerebral white matter volume, 251259.275477, mm^3
# Measure rhCerebralWhiteMatter, rhCerebralWhiteMatterVol, Right hemisphere cerebral white matter volume, 246094.030961, mm^3
# Measure CerebralWhiteMatter, CerebralWhiteMatterVol, Total cerebral white matter volume, 497353.306438, mm^3
# Measure SubCortGray, SubCortGrayVol, Subcortical gray matter volume, 60808.000000, mm^3
# Measure TotalGray, TotalGrayVol, Total gray matter volume, 678415.600080, mm^3
# Measure SupraTentorial, SupraTentorialVol, Supratentorial volume, 1063637.906519, mm^3
# Measure SupraTentorialNotVent, SupraTentorialVolNotVent, Supratentorial volume, 1044291.906519, mm^3
# Measure SupraTentorialNotVentVox, SupraTentorialVolNotVentVox, Supratentorial volume voxel count, 1042570.000000, mm^3
# Measure Mask, MaskVol, Mask Volume, 1756494.000000, mm^3
# Measure BrainSegVol-to-eTIV, BrainSegVol-to-eTIV, Ratio of BrainSegVol to eTIV, 0.797796, unitless
# Measure MaskVol-to-eTIV, MaskVol-to-eTIV, Ratio of MaskVol to eTIV, 1.139761, unitless
# Measure lhSurfaceHoles, lhSurfaceHoles, Number of defect holes in lh surfaces prior to fixing, 38, unitless
# Measure rhSurfaceHoles, rhSurfaceHoles, Number of defect holes in rh surfaces prior to fixing, 38, unitless
# Measure SurfaceHoles, SurfaceHoles, Total number of defect holes in surfaces prior to fixing, 76, unitless
# Measure EstimatedTotalIntraCranialVol, eTIV, Estimated Total Intracranial Volume, 1541107.482165, mm^3
# SegVolFile mri/aseg.mgz 
# SegVolFileTimeStamp  2020/01/12 03:45:28 
# ColorTable /home/span/acad/xzheng/freesurfer/ASegStatsLUT.txt 
# ColorTableTimeStamp 2017/01/19 09:00:02 
# InVolFile  mri/norm.mgz 
# InVolFileTimeStamp  2020/01/11 19:13:39 
# InVolFrame 0 
# PVVolFile  mri/norm.mgz 
# PVVolFileTimeStamp  2020/01/11 19:13:39 
# Excluding Cortical Gray and White Matter
# ExcludeSegId 0 2 3 41 42 
# VoxelVolume_mm3 1 
# TableCol  1 ColHeader Index 
# TableCol  1 FieldName Index 
# TableCol  1 Units     NA 
# TableCol  2 ColHeader SegId 
# TableCol  2 FieldName Segmentation Id
# TableCol  2 Units     NA
# TableCol  3 ColHeader NVoxels 
# TableCol  3 FieldName Number of Voxels
# TableCol  3 Units     unitless
# TableCol  4 ColHeader Volume_mm3
# TableCol  4 FieldName Volume
# TableCol  4 Units     mm^3
# TableCol  5 ColHeader StructName
# TableCol  5 FieldName Structure Name
# TableCol  5 Units     NA
# TableCol  6 ColHeader normMean 
# TableCol  6 FieldName Intensity normMean
# TableCol  6 Units     MR
# TableCol  7 ColHeader normStdDev
# TableCol  7 FieldName Itensity normStdDev
# TableCol  7 Units     MR
# TableCol  8 ColHeader normMin
# TableCol  8 FieldName Intensity normMin
# TableCol  8 Units     MR
# TableCol  9 ColHeader normMax
# TableCol  9 FieldName Intensity normMax
# TableCol  9 Units     MR
# TableCol 10 ColHeader normRange
# TableCol 10 FieldName Intensity normRange
# TableCol 10 Units     MR
# NRows 45 
# NTableCols 10 
# ColHeaders  Index SegId NVoxels Volume_mm3 StructName normMean normStdDev normMin normMax normRange  
  1   4      8816     9081.1  Left-Lateral-Ventricle            29.2429    13.3565     5.0000    90.0000    85.0000 
  2   5       291      339.3  Left-Inf-Lat-Vent                 47.1615    11.8609    11.0000    75.0000    64.0000 
  3   7     16179    16949.9  Left-Cerebellum-White-Matter      83.7547     6.3771    25.0000   101.0000    76.0000 
  4   8     66343    65978.5  Left-Cerebellum-Cortex            62.7223     9.4698    10.0000    93.0000    83.0000 
  5  10      8734     8372.3  Left-Thalamus-Proper              86.1827     9.1304    35.0000   108.0000    73.0000 
  6  11      3645     3564.3  Left-Caudate                      79.4647     7.8921    46.0000   104.0000    58.0000 
  7  12      5270     5403.8  Left-Putamen                      84.8571     6.5653    50.0000   103.0000    53.0000 
  8  13      2163     2058.0  Left-Pallidum                     97.5141     5.7412    55.0000   111.0000    56.0000 
  9  14       969      978.3  3rd-Ventricle                     30.0062    15.3377     7.0000    68.0000    61.0000 
 10  15      1427     1574.0  4th-Ventricle                     29.2852    12.0479     8.0000    71.0000    63.0000 
 11  16     24310    24204.5  Brain-Stem                        81.5657     9.6884    12.0000   113.0000   101.0000 
 12  17      4246     4150.1  Left-Hippocampus                  69.1755     7.2611    36.0000    98.0000    62.0000 
 13  18      1545     1481.5  Left-Amygdala                     68.1197     6.5892    36.0000    86.0000    50.0000 
 14  24       959      928.8  CSF                               41.5954    13.1401    12.0000    71.0000    59.0000 
 15  26       484      519.8  Left-Accumbens-area               76.7211     4.3025    37.0000    93.0000    56.0000 
 16  28      4404     4162.6  Left-VentralDC                    89.1882    10.4368    31.0000   111.0000    80.0000 
 17  30        26       47.8  Left-vessel                       60.1923     6.6092    44.0000    69.0000    25.0000 
 18  31       530      461.5  Left-choroid-plexus               52.2491    11.9913    21.0000    83.0000    62.0000 
 19  43      8821     9084.3  Right-Lateral-Ventricle           27.8135    13.3959     6.0000    91.0000    85.0000 
 20  44       219      265.4  Right-Inf-Lat-Vent                46.4840    10.7364    20.0000    80.0000    60.0000 
 21  46     14700    15474.5  Right-Cerebellum-White-Matter     84.2165     6.1272    35.0000   109.0000    74.0000 
 22  47     66163    65990.9  Right-Cerebellum-Cortex           63.3544     9.2973     9.0000    92.0000    83.0000 
 23  49      7638     7317.0  Right-Thalamus-Proper             84.7550     9.1767    24.0000   107.0000    83.0000 
 24  50      3935     3842.2  Right-Caudate                     77.6020     8.0458    45.0000    98.0000    53.0000 
 25  51      5371     5353.7  Right-Putamen                     84.1138     6.2072    39.0000   102.0000    63.0000 
 26  52      2089     2065.5  Right-Pallidum                    98.5931     4.7529    75.0000   110.0000    35.0000 
 27  53      4581     4401.4  Right-Hippocampus                 69.1299     8.0764    23.0000   125.0000   102.0000 
 28  54      1843     1784.6  Right-Amygdala                    68.1915     6.7280    39.0000    89.0000    50.0000 
 29  58       668      668.7  Right-Accumbens-area              76.7784     4.4058    53.0000    92.0000    39.0000 
 30  60      4242     4051.8  Right-VentralDC                   88.7421    10.2541    26.0000   136.0000   110.0000 
 31  62        41       54.2  Right-vessel                      54.3902    12.0890    28.0000    76.0000    48.0000 
 32  63       669      599.9  Right-choroid-plexus              51.4245    12.4568    18.0000    81.0000    63.0000 
 33  72         0        0.0  5th-Ventricle                      0.0000     0.0000     0.0000     0.0000     0.0000 
 34  77      2143     2136.0  WM-hypointensities                73.3705    11.8735    37.0000   109.0000    72.0000 
 35  78         0        0.0  Left-WM-hypointensities            0.0000     0.0000     0.0000     0.0000     0.0000 
 36  79         0        0.0  Right-WM-hypointensities           0.0000     0.0000     0.0000     0.0000     0.0000 
 37  80         0        0.0  non-WM-hypointensities             0.0000     0.0000     0.0000     0.0000     0.0000 
 38  81         0        0.0  Left-non-WM-hypointensities        0.0000     0.0000     0.0000     0.0000     0.0000 
 39  82         0        0.0  Right-non-WM-hypointensities       0.0000     0.0000     0.0000     0.0000     0.0000 
 40  85       193      216.7  Optic-Chiasm                      77.3886    14.0867    31.0000   103.0000    72.0000 
 41 251      1187     1117.1  CC_Posterior                      96.8315    13.7818    39.0000   111.0000    72.0000 
 42 252       594      520.7  CC_Mid_Posterior                  87.0993    18.0179    17.0000   110.0000    93.0000 
 43 253       569      535.6  CC_Central                        93.8559    17.3044    41.0000   111.0000    70.0000 
 44 254       597      555.6  CC_Mid_Anterior                   94.5159    16.4322    22.0000   112.0000    90.0000 
 45 255       929      863.3  CC_Anterior                       95.5081    17.4245    26.0000   118.0000    92.0000 
