# Supplementary material for: Computer assisted diagnosis of Alzheimer’s disease using statistical likelihood-ratio test
Source: PLoS One. 2023 Feb 17;18(2):e0279574. doi: 10.1371/journal.pone.0279574 (PMC9937475; doi:10.1371/journal.pone.0279574)
Supplement: S4 File — (ZIP) [file pone.0279574.s004.zip › HC_Results_MIRIAD/miriad_221_1/stats/lh.aparc.a2009s.stats]

# Table of FreeSurfer cortical parcellation anatomical statistics 
# 
# CreationTime 2020/01/11-16:30:53-GMT
# generating_program mris_anatomical_stats
# cvs_version $Id: mris_anatomical_stats.c,v 1.79 2016/03/14 15:15:34 greve Exp $
# mrisurf.c-cvs_version $Id: mrisurf.c,v 1.781.2.6 2016/12/27 16:47:14 zkaufman Exp $
# cmdline mris_anatomical_stats -th3 -mgz -cortex ../label/lh.cortex.label -f ../stats/lh.aparc.a2009s.stats -b -a ../label/lh.aparc.a2009s.annot -c ../label/aparc.annot.a2009s.ctab miriad_221_HC_F_01_MR_1 lh white 
# sysname  Linux
# hostname ada
# machine  x86_64
# user     xzheng
# 
# SUBJECTS_DIR /home/span/acad/xzheng/freesurfer/subjects
# anatomy_type surface
# subjectname miriad_221_HC_F_01_MR_1
# hemi lh
# AnnotationFile ../label/lh.aparc.a2009s.annot
# AnnotationFileTimeStamp 2020/01/12 03:30:29
# Measure Cortex, NumVert, Number of Vertices, 127389, unitless
# Measure Cortex, WhiteSurfArea, White Surface Total Area, 84392.7, mm^2
# Measure Cortex, MeanThickness, Mean Thickness, 2.60072, mm
# Measure BrainSeg, BrainSegVol, Brain Segmentation Volume, 1229490.000000, mm^3
# Measure BrainSegNotVent, BrainSegVolNotVent, Brain Segmentation Volume Without Ventricles, 1206789.000000, mm^3
# Measure BrainSegNotVentSurf, BrainSegVolNotVentSurf, Brain Segmentation Volume Without Ventricles from Surf, 1206714.906519, mm^3
# Measure Cortex, CortexVol Total cortical gray matter volume, 484451.600080, mm^3
# Measure SupraTentorial, SupraTentorialVol, Supratentorial volume, 1063637.906519, mm^3
# Measure SupraTentorialNotVent, SupraTentorialVolNotVent, Supratentorial volume, 1044291.906519, mm^3
# Measure EstimatedTotalIntraCranialVol, eTIV, Estimated Total Intracranial Volume, 1541107.482165, mm^3
# NTableCols 10
# TableCol  1 ColHeader StructName
# TableCol  1 FieldName Structure Name
# TableCol  1 Units     NA
# TableCol  2 ColHeader NumVert
# TableCol  2 FieldName Number of Vertices
# TableCol  2 Units     unitless
# TableCol  3 ColHeader SurfArea
# TableCol  3 FieldName Surface Area
# TableCol  3 Units     mm^2
# TableCol  4 ColHeader GrayVol
# TableCol  4 FieldName Gray Matter Volume
# TableCol  4 Units     mm^3
# TableCol  5 ColHeader ThickAvg 
# TableCol  5 FieldName Average Thickness
# TableCol  5 Units     mm
# TableCol  6 ColHeader ThickStd
# TableCol  6 FieldName Thickness StdDev
# TableCol  6 Units     mm 
# TableCol  7 ColHeader MeanCurv
# TableCol  7 FieldName Integrated Rectified Mean Curvature
# TableCol  7 Units     mm^-1
# TableCol  8 ColHeader GausCurv 
# TableCol  8 FieldName Integrated Rectified Gaussian Curvature
# TableCol  8 Units     mm^-2
# TableCol  9 ColHeader  FoldInd
# TableCol  9 FieldName  Folding Index 
# TableCol  9 Units      unitless 
# TableCol 10 ColHeader CurvInd
# TableCol 10 FieldName Intrinsic Curvature Index
# TableCol 10 Units     unitless
# ColHeaders StructName NumVert SurfArea GrayVol ThickAvg ThickStd MeanCurv GausCurv FoldInd CurvInd
G&S_frontomargin                         1124    738   2088  2.602 0.574     0.135     0.039       15     1.7
G&S_occipital_inf                        1661   1186   4067  2.721 0.577     0.143     0.041       22     2.6
G&S_paracentral                          1824    936   2510  2.314 0.539     0.106     0.029       19     2.2
G&S_subcentral                           1593   1086   3810  3.007 0.609     0.129     0.029       18     1.7
G&S_transv_frontopol                      713    449   1538  2.680 0.530     0.160     0.067       23     1.9
G&S_cingul-Ant                           2382   1635   5235  2.884 0.544     0.124     0.026       26     2.6
G&S_cingul-Mid-Ant                       1227    853   2465  2.859 0.581     0.132     0.028       14     1.5
G&S_cingul-Mid-Post                      1248    909   2441  2.648 0.542     0.109     0.021       12     1.0
G_cingul-Post-dorsal                      553    404   1514  2.989 0.553     0.170     0.037       11     0.8
G_cingul-Post-ventral                     318    199    582  2.736 0.616     0.130     0.033        4     0.4
G_cuneus                                 2084   1270   2817  1.943 0.545     0.135     0.036       26     3.1
G_front_inf-Opercular                    1272    856   3025  2.805 0.600     0.144     0.039       18     2.0
G_front_inf-Orbital                       350    253   1045  2.909 0.364     0.158     0.030        8     0.4
G_front_inf-Triangul                     1191    814   2983  2.885 0.413     0.163     0.048       24     2.2
G_front_middle                           4772   3182  12272  2.926 0.584     0.140     0.042       77     7.7
G_front_sup                              7509   4710  17844  3.085 0.648     0.131     0.034       94    10.3
G_Ins_lg&S_cent_ins                       673    456   1670  3.533 0.813     0.130     0.039        9     1.1
G_insular_short                           822    490   2516  3.595 0.938     0.119     0.045       14     1.2
G_occipital_middle                       1998   1224   4524  2.787 0.528     0.129     0.035       29     2.5
G_occipital_sup                          1360    811   2432  2.503 0.584     0.131     0.040       18     2.3
G_oc-temp_lat-fusifor                    1625   1123   4007  2.811 0.508     0.151     0.040       31     2.8
G_oc-temp_med-Lingual                    3015   1866   4329  2.069 0.572     0.148     0.043       49     5.0
G_oc-temp_med-Parahip                    1252    826   3153  2.813 0.778     0.105     0.029       13     1.2
G_orbital                                2569   1663   6136  2.783 0.781     0.144     0.041       41     4.4
G_pariet_inf-Angular                     2560   1654   6084  2.834 0.469     0.132     0.035       38     3.8
G_pariet_inf-Supramar                    4445   2989   9722  2.590 0.587     0.137     0.036       63     6.6
G_parietal_sup                           3982   2224   6689  2.422 0.599     0.125     0.041       55     6.4
G_postcentral                            3026   1583   4400  2.240 0.575     0.110     0.030       33     3.9
G_precentral                             3331   1722   6316  2.896 0.690     0.105     0.033       31     4.3
G_precuneus                              3318   2198   6839  2.524 0.605     0.151     0.042       55     5.5
G_rectus                                 1141    685   2638  2.713 0.580     0.127     0.027       22     1.3
G_subcallosal                             802    519   1331  2.444 0.960     0.107     0.038        9     0.9
G_temp_sup-G_T_transv                     739    475   1534  2.526 0.394     0.127     0.032       15     0.9
G_temp_sup-Lateral                       1870   1263   5788  3.208 0.636     0.149     0.040       41     2.8
G_temp_sup-Plan_polar                     609    440   1791  3.552 0.613     0.079     0.014        2     0.3
G_temp_sup-Plan_tempo                    1025    715   1893  2.501 0.422     0.074     0.011        4     0.4
G_temporal_inf                           2087   1428   6621  3.087 0.712     0.152     0.052       48     4.4
G_temporal_middle                        1962   1347   5176  2.846 0.696     0.128     0.029       36     2.4
Lat_Fis-ant-Horizont                      278    198    396  2.333 0.350     0.103     0.017        1     0.2
Lat_Fis-ant-Vertical                      304    247    575  2.656 0.397     0.137     0.022        2     0.3
Lat_Fis-post                             1298    892   1893  2.529 0.600     0.114     0.024        9     1.2
Pole_occipital                           2359   1431   3490  2.233 0.697     0.149     0.047       34     4.7
Pole_temporal                            1410   1020   4733  3.216 0.805     0.175     0.068       32     4.3
S_calcarine                              2165   1608   2606  1.937 0.643     0.138     0.035       23     3.1
S_central                                3331   2349   3817  1.890 0.605     0.125     0.028       25     4.2
S_cingul-Marginalis                      1064    740   1546  2.198 0.462     0.096     0.014        6     0.6
S_circular_insula_ant                     470    335    882  3.057 0.651     0.090     0.017        2     0.3
S_circular_insula_inf                    1469   1023   2488  2.832 0.722     0.090     0.015        6     0.9
S_circular_insula_sup                    1800   1245   2815  2.691 0.598     0.094     0.016        7     1.2
S_collat_transv_ant                       703    493   1326  2.938 0.529     0.119     0.026        6     0.6
S_collat_transv_post                      550    379    850  2.349 0.598     0.135     0.035        4     0.9
S_front_inf                              1861   1337   2982  2.454 0.474     0.111     0.019       11     1.5
S_front_middle                           1397   1015   2178  2.389 0.479     0.139     0.032       13     1.9
S_front_sup                              2747   1948   5201  2.711 0.457     0.108     0.021       17     2.3
S_interm_prim-Jensen                      397    283    559  2.584 0.318     0.112     0.021        2     0.3
S_intrapariet&P_trans                    3226   2228   4779  2.349 0.422     0.110     0.019       22     2.6
S_oc_middle&Lunatus                      1139    808   1482  2.209 0.439     0.139     0.031       10     1.6
S_oc_sup&transversal                     1144    804   1650  2.339 0.366     0.113     0.020        9     1.0
S_occipital_ant                           654    448    963  2.436 0.390     0.118     0.022        5     0.6
S_oc-temp_lat                             813    565   1244  2.466 0.565     0.093     0.015        3     0.5
S_oc-temp_med&Lingual                    2139   1525   3606  2.454 0.566     0.123     0.028       19     2.7
S_orbital_lateral                         307    225    458  2.447 0.476     0.134     0.022        3     0.3
S_orbital_med-olfact                      764    541    928  2.181 0.436     0.111     0.017        6     0.4
S_orbital-H_Shaped                       1349    920   2433  2.744 0.587     0.120     0.027       14     1.4
S_parieto_occipital                      1590   1083   2410  2.468 0.549     0.111     0.023       10     1.5
S_pericallosal                           1400    828   1378  2.393 0.784     0.146     0.035       30     1.9
S_postcentral                            3425   2270   4504  2.116 0.515     0.108     0.025       24     3.4
S_precentral-inf-part                    1942   1370   3032  2.408 0.466     0.127     0.028       17     2.1
S_precentral-sup-part                    1118    743   1516  2.396 0.550     0.122     0.025       10     1.2
S_suborbital                              613    431    856  2.425 0.657     0.127     0.023        6     0.6
S_subparietal                            1280    897   1972  2.521 0.516     0.122     0.027       10     1.4
S_temporal_inf                            814    629   1328  2.533 0.515     0.130     0.019        8     0.6
S_temporal_sup                           5451   3949   9749  2.488 0.478     0.117     0.024       53     5.1
S_temporal_transverse                     586    411    796  2.347 0.334     0.102     0.014        3     0.4
