# Supplementary material for: Computer assisted diagnosis of Alzheimer’s disease using statistical likelihood-ratio test
Source: PLoS One. 2023 Feb 17;18(2):e0279574. doi: 10.1371/journal.pone.0279574 (PMC9937475; doi:10.1371/journal.pone.0279574)
Supplement: S4 File — (ZIP) [file pone.0279574.s004.zip › HC_Results_MIRIAD/miriad_221_1/stats/lh.aparc.DKTatlas.stats]

# Table of FreeSurfer cortical parcellation anatomical statistics 
# 
# CreationTime 2020/01/11-16:32:15-GMT
# generating_program mris_anatomical_stats
# cvs_version $Id: mris_anatomical_stats.c,v 1.79 2016/03/14 15:15:34 greve Exp $
# mrisurf.c-cvs_version $Id: mrisurf.c,v 1.781.2.6 2016/12/27 16:47:14 zkaufman Exp $
# cmdline mris_anatomical_stats -th3 -mgz -cortex ../label/lh.cortex.label -f ../stats/lh.aparc.DKTatlas.stats -b -a ../label/lh.aparc.DKTatlas.annot -c ../label/aparc.annot.DKTatlas.ctab miriad_221_HC_F_01_MR_1 lh white 
# sysname  Linux
# hostname ada
# machine  x86_64
# user     xzheng
# 
# SUBJECTS_DIR /home/span/acad/xzheng/freesurfer/subjects
# anatomy_type surface
# subjectname miriad_221_HC_F_01_MR_1
# hemi lh
# AnnotationFile ../label/lh.aparc.DKTatlas.annot
# AnnotationFileTimeStamp 2020/01/12 03:31:54
# Measure Cortex, NumVert, Number of Vertices, 127389, unitless
# Measure Cortex, WhiteSurfArea, White Surface Total Area, 84392.7, mm^2
# Measure Cortex, MeanThickness, Mean Thickness, 2.60072, mm
# Measure BrainSeg, BrainSegVol, Brain Segmentation Volume, 1229490.000000, mm^3
# Measure BrainSegNotVent, BrainSegVolNotVent, Brain Segmentation Volume Without Ventricles, 1206789.000000, mm^3
# Measure BrainSegNotVentSurf, BrainSegVolNotVentSurf, Brain Segmentation Volume Without Ventricles from Surf, 1206714.906519, mm^3
# Measure Cortex, CortexVol Total cortical gray matter volume, 484451.600080, mm^3
# Measure SupraTentorial, SupraTentorialVol, Supratentorial volume, 1063637.906519, mm^3
# Measure SupraTentorialNotVent, SupraTentorialVolNotVent, Supratentorial volume, 1044291.906519, mm^3
# Measure EstimatedTotalIntraCranialVol, eTIV, Estimated Total Intracranial Volume, 1541107.482165, mm^3
# NTableCols 10
# TableCol  1 ColHeader StructName
# TableCol  1 FieldName Structure Name
# TableCol  1 Units     NA
# TableCol  2 ColHeader NumVert
# TableCol  2 FieldName Number of Vertices
# TableCol  2 Units     unitless
# TableCol  3 ColHeader SurfArea
# TableCol  3 FieldName Surface Area
# TableCol  3 Units     mm^2
# TableCol  4 ColHeader GrayVol
# TableCol  4 FieldName Gray Matter Volume
# TableCol  4 Units     mm^3
# TableCol  5 ColHeader ThickAvg 
# TableCol  5 FieldName Average Thickness
# TableCol  5 Units     mm
# TableCol  6 ColHeader ThickStd
# TableCol  6 FieldName Thickness StdDev
# TableCol  6 Units     mm 
# TableCol  7 ColHeader MeanCurv
# TableCol  7 FieldName Integrated Rectified Mean Curvature
# TableCol  7 Units     mm^-1
# TableCol  8 ColHeader GausCurv 
# TableCol  8 FieldName Integrated Rectified Gaussian Curvature
# TableCol  8 Units     mm^-2
# TableCol  9 ColHeader  FoldInd
# TableCol  9 FieldName  Folding Index 
# TableCol  9 Units      unitless 
# TableCol 10 ColHeader CurvInd
# TableCol 10 FieldName Intrinsic Curvature Index
# TableCol 10 Units     unitless
# ColHeaders StructName NumVert SurfArea GrayVol ThickAvg ThickStd MeanCurv GausCurv FoldInd CurvInd
caudalanteriorcingulate                  1493    994   2998  2.832 0.662     0.138     0.026       20     1.6
caudalmiddlefrontal                      4203   2777   8395  2.735 0.616     0.119     0.029       42     4.9
cuneus                                   2758   1697   3736  2.037 0.508     0.127     0.032       30     3.5
entorhinal                                519    363   1645  3.130 0.841     0.117     0.035        5     0.7
fusiform                                 3778   2651   8143  2.750 0.569     0.132     0.034       48     5.5
inferiorparietal                         6344   4342  12563  2.628 0.509     0.124     0.028       69     7.4
inferiortemporal                         3743   2600   9659  2.898 0.746     0.149     0.047       72     7.4
isthmuscingulate                         1472    991   2536  2.523 0.750     0.139     0.042       23     2.6
lateraloccipital                         7682   5010  13972  2.478 0.595     0.138     0.037       93    11.8
lateralorbitofrontal                     4591   3020   9052  2.688 0.715     0.133     0.037       61     6.6
lingual                                  4376   2824   6137  2.100 0.551     0.139     0.038       59     6.7
medialorbitofrontal                      2571   1663   4895  2.547 0.678     0.118     0.025       36     2.4
middletemporal                           4894   3502  11497  2.727 0.652     0.126     0.028       74     5.4
parahippocampal                          1059    701   2034  2.541 0.581     0.087     0.015        7     0.5
paracentral                              2833   1640   4417  2.483 0.605     0.101     0.025       24     3.0
parsopercularis                          2219   1560   4556  2.655 0.583     0.125     0.030       22     2.6
parsorbitalis                             929    636   2279  2.958 0.580     0.122     0.026       13     1.0
parstriangularis                         2125   1497   4293  2.713 0.477     0.140     0.033       28     2.8
pericalcarine                            1642   1259   1781  1.592 0.462     0.160     0.042       23     3.1
postcentral                              7939   4871  11642  2.191 0.730     0.113     0.027       75     8.9
posteriorcingulate                       1832   1275   3576  2.748 0.556     0.128     0.024       27     1.5
precentral                               7843   4825  13446  2.626 0.663     0.119     0.032       73    10.4
precuneus                                5816   3925  10472  2.501 0.573     0.136     0.035       75     8.0
rostralanteriorcingulate                 1929   1273   3732  2.751 0.657     0.127     0.028       25     2.2
rostralmiddlefrontal                     5459   3788  11550  2.650 0.545     0.142     0.037       74     7.9
superiorfrontal                         11184   7435  24940  2.941 0.648     0.130     0.034      137    14.9
superiorparietal                         7398   4498  11998  2.415 0.579     0.119     0.033       81     9.9
superiortemporal                         7451   5174  17030  2.851 0.652     0.121     0.028       92     8.5
supramarginal                            7509   5046  14030  2.481 0.569     0.124     0.030       82     9.2
transversetemporal                        957    624   1712  2.392 0.351     0.104     0.024       13     0.9
insula                                   2841   1930   6527  3.254 0.881     0.104     0.025       25     2.5
