# Supplementary material for: Computer assisted diagnosis of Alzheimer’s disease using statistical likelihood-ratio test
Source: PLoS One. 2023 Feb 17;18(2):e0279574. doi: 10.1371/journal.pone.0279574 (PMC9937475; doi:10.1371/journal.pone.0279574)
Supplement: S4 File — (ZIP) [file pone.0279574.s004.zip › HC_Results_MIRIAD/miriad_221_1/stats/lh.aparc.pial.stats]

# Table of FreeSurfer cortical parcellation anatomical statistics 
# 
# CreationTime 2020/01/11-16:28:52-GMT
# generating_program mris_anatomical_stats
# cvs_version $Id: mris_anatomical_stats.c,v 1.79 2016/03/14 15:15:34 greve Exp $
# mrisurf.c-cvs_version $Id: mrisurf.c,v 1.781.2.6 2016/12/27 16:47:14 zkaufman Exp $
# cmdline mris_anatomical_stats -th3 -mgz -cortex ../label/lh.cortex.label -f ../stats/lh.aparc.pial.stats -b -a ../label/lh.aparc.annot -c ../label/aparc.annot.ctab miriad_221_HC_F_01_MR_1 lh pial 
# sysname  Linux
# hostname ada
# machine  x86_64
# user     xzheng
# 
# SUBJECTS_DIR /home/span/acad/xzheng/freesurfer/subjects
# anatomy_type surface
# subjectname miriad_221_HC_F_01_MR_1
# hemi lh
# AnnotationFile ../label/lh.aparc.annot
# AnnotationFileTimeStamp 2020/01/12 02:58:35
# Measure Cortex, NumVert, Number of Vertices, 127369, unitless
# Measure Cortex, PialSurfArea, Pial Surface Total Area, 101562, mm^2
# Measure Cortex, MeanThickness, Mean Thickness, 2.6007, mm
# Measure BrainSeg, BrainSegVol, Brain Segmentation Volume, 1229490.000000, mm^3
# Measure BrainSegNotVent, BrainSegVolNotVent, Brain Segmentation Volume Without Ventricles, 1206789.000000, mm^3
# Measure BrainSegNotVentSurf, BrainSegVolNotVentSurf, Brain Segmentation Volume Without Ventricles from Surf, 1206714.906519, mm^3
# Measure Cortex, CortexVol Total cortical gray matter volume, 484451.600080, mm^3
# Measure SupraTentorial, SupraTentorialVol, Supratentorial volume, 1063637.906519, mm^3
# Measure SupraTentorialNotVent, SupraTentorialVolNotVent, Supratentorial volume, 1044291.906519, mm^3
# Measure EstimatedTotalIntraCranialVol, eTIV, Estimated Total Intracranial Volume, 1541107.482165, mm^3
# NTableCols 10
# TableCol  1 ColHeader StructName
# TableCol  1 FieldName Structure Name
# TableCol  1 Units     NA
# TableCol  2 ColHeader NumVert
# TableCol  2 FieldName Number of Vertices
# TableCol  2 Units     unitless
# TableCol  3 ColHeader SurfArea
# TableCol  3 FieldName Surface Area
# TableCol  3 Units     mm^2
# TableCol  4 ColHeader GrayVol
# TableCol  4 FieldName Gray Matter Volume
# TableCol  4 Units     mm^3
# TableCol  5 ColHeader ThickAvg 
# TableCol  5 FieldName Average Thickness
# TableCol  5 Units     mm
# TableCol  6 ColHeader ThickStd
# TableCol  6 FieldName Thickness StdDev
# TableCol  6 Units     mm 
# TableCol  7 ColHeader MeanCurv
# TableCol  7 FieldName Integrated Rectified Mean Curvature
# TableCol  7 Units     mm^-1
# TableCol  8 ColHeader GausCurv 
# TableCol  8 FieldName Integrated Rectified Gaussian Curvature
# TableCol  8 Units     mm^-2
# TableCol  9 ColHeader  FoldInd
# TableCol  9 FieldName  Folding Index 
# TableCol  9 Units      unitless 
# TableCol 10 ColHeader CurvInd
# TableCol 10 FieldName Intrinsic Curvature Index
# TableCol 10 Units     unitless
# ColHeaders StructName NumVert SurfArea GrayVol ThickAvg ThickStd MeanCurv GausCurv FoldInd CurvInd
bankssts                                 1462   1340   3141  2.608 0.540     0.143     0.028       15     2.1
caudalanteriorcingulate                   863    681   1660  2.746 0.696     0.168     0.047       39     1.6
caudalmiddlefrontal                      3842   3002   7748  2.742 0.599     0.123     0.025       44     4.3
cuneus                                   2162   1622   2808  1.964 0.498     0.130     0.031       26     3.0
entorhinal                                538    680   1592  2.952 0.808     0.205     0.048        8     1.2
fusiform                                 4098   3664   9129  2.786 0.600     0.161     0.039       58     7.6
inferiorparietal                         6374   5385  12868  2.617 0.525     0.137     0.026       66     7.6
inferiortemporal                         3595   3756   9441  2.908 0.726     0.176     0.037       52     6.7
isthmuscingulate                         1479   1049   2539  2.525 0.749     0.130     0.040       33     2.6
lateraloccipital                         7723   6205  13977  2.466 0.609     0.135     0.032      105    10.7
lateralorbitofrontal                     4119   3131   7962  2.668 0.693     0.130     0.028       60     5.1
lingual                                  4223   3117   5993  2.122 0.542     0.130     0.031       61     5.8
medialorbitofrontal                      3180   2690   5896  2.489 0.660     0.137     0.029       38     4.2
middletemporal                           3642   3445   8494  2.758 0.672     0.148     0.029       46     4.8
parahippocampal                          1008    874   1916  2.532 0.593     0.132     0.029        7     1.4
paracentral                              2476   1629   3722  2.435 0.599     0.104     0.022       33     2.5
parsopercularis                          2361   2029   4985  2.690 0.578     0.138     0.026       24     2.8
parsorbitalis                             841    838   2186  3.046 0.589     0.162     0.032       24     1.3
parstriangularis                         1800   1428   3676  2.674 0.494     0.140     0.030       21     2.4
pericalcarine                            1653   1109   1807  1.595 0.461     0.129     0.033       29     2.3
postcentral                              7149   5388  10515  2.178 0.731     0.120     0.023       58     7.5
posteriorcingulate                       1647   1312   3318  2.761 0.566     0.142     0.033       41     2.0
precentral                               7973   5441  13539  2.610 0.660     0.105     0.022       93     7.6
precuneus                                5840   4341  10430  2.502 0.572     0.138     0.035       96     8.7
rostralanteriorcingulate                 1420   1050   2754  2.801 0.703     0.144     0.049       51     2.9
rostralmiddlefrontal                     7574   6449  15952  2.666 0.573     0.156     0.035      121    12.0
superiorfrontal                         10431   8204  23252  3.002 0.620     0.132     0.031      148    13.9
superiorparietal                         8884   6407  14206  2.393 0.569     0.122     0.026      105    10.1
superiortemporal                         5523   4438  11934  2.808 0.581     0.128     0.027       70     6.4
supramarginal                            7933   6408  14817  2.491 0.569     0.137     0.032      116    12.1
frontalpole                               318    331    807  3.093 0.374     0.177     0.027        3     0.5
temporalpole                              706   1011   2714  3.601 0.679     0.219     0.050       14     1.6
transversetemporal                        962    852   1723  2.388 0.350     0.116     0.023        5     0.9
insula                                   3573   2262   7705  3.119 0.924     0.133     0.047       74     7.8
