# Supplementary material for: Computer assisted diagnosis of Alzheimer’s disease using statistical likelihood-ratio test
Source: PLoS One. 2023 Feb 17;18(2):e0279574. doi: 10.1371/journal.pone.0279574 (PMC9937475; doi:10.1371/journal.pone.0279574)
Supplement: S4 File — (ZIP) [file pone.0279574.s004.zip › HC_Results_MIRIAD/miriad_221_1/stats/lh.aparc.stats]

# Table of FreeSurfer cortical parcellation anatomical statistics 
# 
# CreationTime 2020/01/11-16:28:21-GMT
# generating_program mris_anatomical_stats
# cvs_version $Id: mris_anatomical_stats.c,v 1.79 2016/03/14 15:15:34 greve Exp $
# mrisurf.c-cvs_version $Id: mrisurf.c,v 1.781.2.6 2016/12/27 16:47:14 zkaufman Exp $
# cmdline mris_anatomical_stats -th3 -mgz -cortex ../label/lh.cortex.label -f ../stats/lh.aparc.stats -b -a ../label/lh.aparc.annot -c ../label/aparc.annot.ctab miriad_221_HC_F_01_MR_1 lh white 
# sysname  Linux
# hostname ada
# machine  x86_64
# user     xzheng
# 
# SUBJECTS_DIR /home/span/acad/xzheng/freesurfer/subjects
# anatomy_type surface
# subjectname miriad_221_HC_F_01_MR_1
# hemi lh
# AnnotationFile ../label/lh.aparc.annot
# AnnotationFileTimeStamp 2020/01/12 02:58:35
# Measure Cortex, NumVert, Number of Vertices, 127369, unitless
# Measure Cortex, WhiteSurfArea, White Surface Total Area, 84376.9, mm^2
# Measure Cortex, MeanThickness, Mean Thickness, 2.6007, mm
# Measure BrainSeg, BrainSegVol, Brain Segmentation Volume, 1229490.000000, mm^3
# Measure BrainSegNotVent, BrainSegVolNotVent, Brain Segmentation Volume Without Ventricles, 1206789.000000, mm^3
# Measure BrainSegNotVentSurf, BrainSegVolNotVentSurf, Brain Segmentation Volume Without Ventricles from Surf, 1206714.906519, mm^3
# Measure Cortex, CortexVol Total cortical gray matter volume, 484451.600080, mm^3
# Measure SupraTentorial, SupraTentorialVol, Supratentorial volume, 1063637.906519, mm^3
# Measure SupraTentorialNotVent, SupraTentorialVolNotVent, Supratentorial volume, 1044291.906519, mm^3
# Measure EstimatedTotalIntraCranialVol, eTIV, Estimated Total Intracranial Volume, 1541107.482165, mm^3
# NTableCols 10
# TableCol  1 ColHeader StructName
# TableCol  1 FieldName Structure Name
# TableCol  1 Units     NA
# TableCol  2 ColHeader NumVert
# TableCol  2 FieldName Number of Vertices
# TableCol  2 Units     unitless
# TableCol  3 ColHeader SurfArea
# TableCol  3 FieldName Surface Area
# TableCol  3 Units     mm^2
# TableCol  4 ColHeader GrayVol
# TableCol  4 FieldName Gray Matter Volume
# TableCol  4 Units     mm^3
# TableCol  5 ColHeader ThickAvg 
# TableCol  5 FieldName Average Thickness
# TableCol  5 Units     mm
# TableCol  6 ColHeader ThickStd
# TableCol  6 FieldName Thickness StdDev
# TableCol  6 Units     mm 
# TableCol  7 ColHeader MeanCurv
# TableCol  7 FieldName Integrated Rectified Mean Curvature
# TableCol  7 Units     mm^-1
# TableCol  8 ColHeader GausCurv 
# TableCol  8 FieldName Integrated Rectified Gaussian Curvature
# TableCol  8 Units     mm^-2
# TableCol  9 ColHeader  FoldInd
# TableCol  9 FieldName  Folding Index 
# TableCol  9 Units      unitless 
# TableCol 10 ColHeader CurvInd
# TableCol 10 FieldName Intrinsic Curvature Index
# TableCol 10 Units     unitless
# ColHeaders StructName NumVert SurfArea GrayVol ThickAvg ThickStd MeanCurv GausCurv FoldInd CurvInd
bankssts                                 1462   1041   3141  2.608 0.540     0.133     0.031       21     1.7
caudalanteriorcingulate                   863    554   1660  2.746 0.696     0.141     0.024       14     0.8
caudalmiddlefrontal                      3842   2554   7748  2.742 0.599     0.120     0.029       39     4.5
cuneus                                   2162   1319   2808  1.964 0.498     0.135     0.034       27     3.0
entorhinal                                538    388   1592  2.952 0.808     0.120     0.033        5     0.7
fusiform                                 4098   2865   9129  2.786 0.600     0.137     0.038       59     6.9
inferiorparietal                         6374   4371  12868  2.617 0.525     0.124     0.028       71     7.5
inferiortemporal                         3595   2513   9441  2.908 0.726     0.146     0.043       66     6.3
isthmuscingulate                         1479    990   2539  2.525 0.749     0.139     0.043       23     2.5
lateraloccipital                         7723   5068  13977  2.466 0.609     0.139     0.038       93    12.1
lateralorbitofrontal                     4119   2772   7962  2.668 0.693     0.131     0.032       51     5.2
lingual                                  4223   2720   5993  2.122 0.542     0.137     0.037       57     6.2
medialorbitofrontal                      3180   2058   5896  2.489 0.660     0.120     0.027       45     3.1
middletemporal                           3642   2579   8494  2.758 0.672     0.123     0.027       56     3.9
parahippocampal                          1008    666   1916  2.532 0.593     0.086     0.015        6     0.5
paracentral                              2476   1417   3722  2.435 0.599     0.101     0.025       21     2.7
parsopercularis                          2361   1666   4985  2.690 0.578     0.126     0.030       24     2.8
parsorbitalis                             841    560   2186  3.046 0.589     0.146     0.035       16     1.1
parstriangularis                         1800   1270   3676  2.674 0.494     0.138     0.034       24     2.5
pericalcarine                            1653   1269   1807  1.595 0.461     0.161     0.043       23     3.2
postcentral                              7149   4345  10515  2.178 0.731     0.111     0.026       67     7.8
posteriorcingulate                       1647   1142   3318  2.761 0.566     0.130     0.024       26     1.4
precentral                               7973   4900  13539  2.610 0.660     0.119     0.032       74    10.5
precuneus                                5840   3974  10430  2.502 0.572     0.137     0.034       74     8.0
rostralanteriorcingulate                 1420    938   2754  2.801 0.703     0.126     0.028       18     1.6
rostralmiddlefrontal                     7574   5246  15952  2.666 0.573     0.140     0.038      105    11.2
superiorfrontal                         10431   6918  23252  3.002 0.620     0.127     0.031      113    12.9
superiorparietal                         8884   5378  14206  2.393 0.569     0.118     0.033       97    11.7
superiortemporal                         5523   3843  11934  2.808 0.581     0.114     0.024       61     5.1
supramarginal                            7933   5355  14817  2.491 0.569     0.123     0.030       84     9.4
frontalpole                               318    179    807  3.093 0.374     0.150     0.062        6     0.7
temporalpole                              706    516   2714  3.601 0.679     0.155     0.052       14     1.6
transversetemporal                        962    627   1723  2.388 0.350     0.104     0.025       13     0.9
insula                                   3573   2379   7705  3.119 0.924     0.110     0.031       36     4.2
