# Supplementary material for: Computer assisted diagnosis of Alzheimer’s disease using statistical likelihood-ratio test
Source: PLoS One. 2023 Feb 17;18(2):e0279574. doi: 10.1371/journal.pone.0279574 (PMC9937475; doi:10.1371/journal.pone.0279574)
Supplement: S4 File — (ZIP) [file pone.0279574.s004.zip › HC_Results_MIRIAD/miriad_221_1/stats/lh.curv.stats]

Raw <mean> +- <std> (using 'lh.curv'):                -0.03821 +- 0.1880 
       Raw Min:                                       -2.92408 at vertex 96975   
       Raw Max:                                        2.00556 at vertex 101293  
       Raw Curvature Calculation Type:                discrete
       Raw Mean Vertex Separation (Whole Surface):     0.84545 +- 0.23399 mm
       Raw Total Surface Area:                     81598.89062 mm^2
       Raw Total Number of Vertices:                    135418
       Raw Average Vertex Area (Whole Surface):        0.60257 mm^2
       Raw Natural Surface Integral:               -1576.57422
       Raw Rectified Surface Integral:             10700.16602
       Raw Positive Surface Integral:               4561.79590
       Raw Negative Surface Integral:               6138.37012
       Raw Mean Natural Surface Integral:             -0.01164 across 135418 (100.00%) vertices
       Raw Mean Rectified Surface Integral:            0.07902 across 135418 (100.00%) vertices
       Raw Mean Positive Surface Integral:             0.07205 across 63316 (46.76%) vertices
       Raw Mean Negative Surface Integral:             0.08513 across 72102 (53.24%) vertices
       Raw AreaNorm Natural Surface Integral:         -0.01932 across 81598.757812 (100.00%) mm^2
       Raw AreaNorm Rectified Surface Integral:        0.13113 across 81598.757812 (100.00%) mm^2
       Raw AreaNorm Positive Surface Integral:         0.11166 across 40856.148438 (50.07%) mm^2
       Raw AreaNorm Negative Surface Integral:         0.15066 across 40743.082031 (49.93%) mm^2

Raw <mean> +- <std> (using 'lh.sulc'):                 0.00000 +- 5.3562 
       Raw Min:                                      -14.76676 at vertex 114656  
       Raw Max:                                       17.61065 at vertex 52365   
       Raw Curvature Calculation Type:                discrete
       Raw Mean Vertex Separation (Whole Surface):     0.84545 +- 0.23399 mm
       Raw Total Surface Area:                     81598.89062 mm^2
       Raw Total Number of Vertices:                    135418
       Raw Average Vertex Area (Whole Surface):        0.60257 mm^2
       Raw Natural Surface Integral:               31403.72852
       Raw Rectified Surface Integral:            354101.03125
       Raw Positive Surface Integral:             192752.39062
       Raw Negative Surface Integral:             161348.65625
       Raw Mean Natural Surface Integral:              0.23190 across 135418 (100.00%) vertices
       Raw Mean Rectified Surface Integral:            2.61487 across 135418 (100.00%) vertices
       Raw Mean Positive Surface Integral:             3.12109 across 61758 (45.61%) vertices
       Raw Mean Negative Surface Integral:             2.19045 across 73660 (54.39%) vertices
       Raw AreaNorm Natural Surface Integral:          0.38486 across 81598.757812 (100.00%) mm^2
       Raw AreaNorm Rectified Surface Integral:        4.33954 across 81598.757812 (100.00%) mm^2
       Raw AreaNorm Positive Surface Integral:         4.87126 across 39569.312500 (48.49%) mm^2
       Raw AreaNorm Negative Surface Integral:         3.83890 across 42029.867188 (51.51%) mm^2

K <mean> +- <std> (using 'lh.smoothwm'):               0.28910 +- 13.4540 mm^-2
         K Min:                                      -43.26555 at vertex 68184   
         K Max:                                     3824.65137 at vertex 61614   
         K Curvature Calculation Type:                discrete
         K Mean Vertex Separation (Whole Surface):     0.84545 +- 0.23399 mm
         K Total Surface Area:                     81598.89062 mm^2
         K Total Number of Vertices:                    135418
         K Average Vertex Area (Whole Surface):        0.60257 mm^2
         K Natural Surface Integral:                  12.56632
         K Rectified Surface Integral:              5774.12451
         K Positive Surface Integral:               2893.34546
         K Negative Surface Integral:               2880.77905
         K Mean Natural Surface Integral:              0.00009 across 135418 (100.00%) vertices
         K Mean Rectified Surface Integral:            0.04264 across 135418 (100.00%) vertices
         K Mean Positive Surface Integral:             0.04873 across 59376 (43.85%) vertices
         K Mean Negative Surface Integral:             0.03788 across 76042 (56.15%) vertices
         K AreaNorm Natural Surface Integral:          0.00015 across 81598.757812 (100.00%) mm^2
         K AreaNorm Rectified Surface Integral:        0.07076 across 81598.757812 (100.00%) mm^2
         K AreaNorm Positive Surface Integral:         0.10716 across 26999.392578 (33.09%) mm^2
         K AreaNorm Negative Surface Integral:         0.05276 across 54599.636719 (66.91%) mm^2

H <mean> +- <std> (using 'lh.smoothwm'):              -0.07007 +- 0.9332 mm^-1
         H Min:                                      -50.83175 at vertex 96975   
         H Max:                                       92.89259 at vertex 61601   
         H Curvature Calculation Type:                discrete
         H Mean Vertex Separation (Whole Surface):     0.84545 +- 0.23399 mm
         H Total Surface Area:                     81598.89062 mm^2
         H Total Number of Vertices:                    135418
         H Average Vertex Area (Whole Surface):        0.60257 mm^2
         H Natural Surface Integral:               -1558.85986
         H Rectified Surface Integral:             14161.31641
         H Positive Surface Integral:               6301.22852
         H Negative Surface Integral:               7860.08838
         H Mean Natural Surface Integral:             -0.01151 across 135418 (100.00%) vertices
         H Mean Rectified Surface Integral:            0.10457 across 135418 (100.00%) vertices
         H Mean Positive Surface Integral:             0.09307 across 67703 (50.00%) vertices
         H Mean Negative Surface Integral:             0.11608 across 67715 (50.00%) vertices
         H AreaNorm Natural Surface Integral:         -0.01910 across 81598.757812 (100.00%) mm^2
         H AreaNorm Rectified Surface Integral:        0.17355 across 81598.757812 (100.00%) mm^2
         H AreaNorm Positive Surface Integral:         0.14489 across 43489.929688 (53.30%) mm^2
         H AreaNorm Negative Surface Integral:         0.20625 across 38109.093750 (46.70%) mm^2

k1 <mean> +- <std> (using 'lh.smoothwm'):             -0.14248 +- 1.6789 mm^-1
        k1 Min:                                      -92.15459 at vertex 135093  
        k1 Max:                                      184.54344 at vertex 61601   
        k1 Curvature Calculation Type:                discrete
        k1 Mean Vertex Separation (Whole Surface):     0.84545 +- 0.23399 mm
        k1 Total Surface Area:                     81598.89062 mm^2
        k1 Total Number of Vertices:                    135418
        k1 Average Vertex Area (Whole Surface):        0.60257 mm^2
        k1 Natural Surface Integral:               -3970.64648
        k1 Rectified Surface Integral:             32033.70312
        k1 Positive Surface Integral:              14031.52832
        k1 Negative Surface Integral:              18002.17578
        k1 Mean Natural Surface Integral:             -0.02932 across 135418 (100.00%) vertices
        k1 Mean Rectified Surface Integral:            0.23655 across 135418 (100.00%) vertices
        k1 Mean Positive Surface Integral:             0.20725 across 67703 (50.00%) vertices
        k1 Mean Negative Surface Integral:             0.26585 across 67715 (50.00%) vertices
        k1 AreaNorm Natural Surface Integral:         -0.04866 across 81598.757812 (100.00%) mm^2
        k1 AreaNorm Rectified Surface Integral:        0.39258 across 81598.757812 (100.00%) mm^2
        k1 AreaNorm Positive Surface Integral:         0.32264 across 43489.929688 (53.30%) mm^2
        k1 AreaNorm Negative Surface Integral:         0.47239 across 38109.093750 (46.70%) mm^2

k2 <mean> +- <std> (using 'lh.smoothwm'):              0.00234 +- 0.2943 mm^-1
        k2 Min:                                      -23.65868 at vertex 96975   
        k2 Max:                                       36.08765 at vertex 61614   
        k2 Curvature Calculation Type:                discrete
        k2 Mean Vertex Separation (Whole Surface):     0.84545 +- 0.23399 mm
        k2 Total Surface Area:                     81598.89062 mm^2
        k2 Total Number of Vertices:                    135418
        k2 Average Vertex Area (Whole Surface):        0.60257 mm^2
        k2 Natural Surface Integral:                 852.92682
        k2 Rectified Surface Integral:              8674.73438
        k2 Positive Surface Integral:               4763.83057
        k2 Negative Surface Integral:               3910.90381
        k2 Mean Natural Surface Integral:              0.00630 across 135418 (100.00%) vertices
        k2 Mean Rectified Surface Integral:            0.06406 across 135418 (100.00%) vertices
        k2 Mean Positive Surface Integral:             0.06621 across 71954 (53.13%) vertices
        k2 Mean Negative Surface Integral:             0.06162 across 63464 (46.87%) vertices
        k2 AreaNorm Natural Surface Integral:          0.01045 across 81598.757812 (100.00%) mm^2
        k2 AreaNorm Rectified Surface Integral:        0.10631 across 81598.757812 (100.00%) mm^2
        k2 AreaNorm Positive Surface Integral:         0.11012 across 43262.109375 (53.02%) mm^2
        k2 AreaNorm Negative Surface Integral:         0.10201 across 38337.210938 (46.98%) mm^2

S <mean> +- <std> (using 'lh.smoothwm'):               2.34759 +- 105.6060 mm^-2
         S Min:                                        0.00000 at vertex 836     
         S Max:                                    33599.51953 at vertex 61601   
         S Curvature Calculation Type:                discrete
         S Mean Vertex Separation (Whole Surface):     0.84545 +- 0.23399 mm
         S Total Surface Area:                     81598.89062 mm^2
         S Total Number of Vertices:                    135418
         S Average Vertex Area (Whole Surface):        0.60257 mm^2
         S Natural Surface Integral:               33234.45312
         S Rectified Surface Integral:             33234.45312
         S Positive Surface Integral:              33234.45312
         S Negative Surface Integral:                  0.00000
         S Mean Natural Surface Integral:              0.24542 across 135418 (100.00%) vertices
         S Mean Rectified Surface Integral:            0.24542 across 135418 (100.00%) vertices
         S Mean Positive Surface Integral:             0.24542 across 135418 (100.00%) vertices
         S Mean Negative Surface Integral:             0.00000 across 0 (00.00%) vertices
         S AreaNorm Natural Surface Integral:          0.40729 across 81598.757812 (100.00%) mm^2
         S AreaNorm Rectified Surface Integral:        0.40729 across 81598.757812 (100.00%) mm^2
         S AreaNorm Positive Surface Integral:         0.40729 across 81598.757812 (100.00%) mm^2
         S AreaNorm Negative Surface Integral:         0.00000 across 0.000000 (00.00%) mm^2

C <mean> +- <std> (using 'lh.smoothwm'):               0.47198 +- 1.1135 mm^-2
         C Min:                                        0.00125 at vertex 60734   
         C Max:                                      130.49487 at vertex 61601   
         C Curvature Calculation Type:                discrete
         C Mean Vertex Separation (Whole Surface):     0.84545 +- 0.23399 mm
         C Total Surface Area:                     81598.89062 mm^2
         C Total Number of Vertices:                    135418
         C Average Vertex Area (Whole Surface):        0.60257 mm^2
         C Natural Surface Integral:               23949.12109
         C Rectified Surface Integral:             23949.12109
         C Positive Surface Integral:              23949.12109
         C Negative Surface Integral:                  0.00000
         C Mean Natural Surface Integral:              0.17685 across 135418 (100.00%) vertices
         C Mean Rectified Surface Integral:            0.17685 across 135418 (100.00%) vertices
         C Mean Positive Surface Integral:             0.17685 across 135418 (100.00%) vertices
         C Mean Negative Surface Integral:             0.00000 across 0 (00.00%) vertices
         C AreaNorm Natural Surface Integral:          0.29350 across 81598.757812 (100.00%) mm^2
         C AreaNorm Rectified Surface Integral:        0.29350 across 81598.757812 (100.00%) mm^2
         C AreaNorm Positive Surface Integral:         0.29350 across 81598.757812 (100.00%) mm^2
         C AreaNorm Negative Surface Integral:         0.00000 across 0.000000 (00.00%) mm^2

BE <mean> +- <std> (using 'lh.smoothwm'):              2.92548 +- 116.5694 mm^-2
        BE Min:                                        0.00000 at vertex 60734   
        BE Max:                                    34057.82422 at vertex 61601   
        BE Curvature Calculation Type:                discrete
        BE Mean Vertex Separation (Whole Surface):     0.84545 +- 0.23399 mm
        BE Total Surface Area:                     81598.89062 mm^2
        BE Total Number of Vertices:                    135418
        BE Average Vertex Area (Whole Surface):        0.60257 mm^2
        BE Natural Surface Integral:               33258.22656
        BE Rectified Surface Integral:             33258.22656
        BE Positive Surface Integral:              33258.22656
        BE Negative Surface Integral:                  0.00000
        BE Mean Natural Surface Integral:              0.24560 across 135418 (100.00%) vertices
        BE Mean Rectified Surface Integral:            0.24560 across 135418 (100.00%) vertices
        BE Mean Positive Surface Integral:             0.24560 across 135418 (100.00%) vertices
        BE Mean Negative Surface Integral:             0.00000 across 0 (00.00%) vertices
        BE AreaNorm Natural Surface Integral:          0.40758 across 81598.757812 (100.00%) mm^2
        BE AreaNorm Rectified Surface Integral:        0.40758 across 81598.757812 (100.00%) mm^2
        BE AreaNorm Positive Surface Integral:         0.40758 across 81598.757812 (100.00%) mm^2
        BE AreaNorm Negative Surface Integral:         0.00000 across 0.000000 (00.00%) mm^2

FI <mean> +- <std> (using 'lh.smoothwm'):              2.47304 +- 109.1651 mm^-2
        FI Min:                                        0.00000 at vertex 836     
        FI Max:                                    33827.12891 at vertex 61601   
        FI Curvature Calculation Type:                discrete
        FI Mean Vertex Separation (Whole Surface):     0.84545 +- 0.23399 mm
        FI Total Surface Area:                     81598.89062 mm^2
        FI Total Number of Vertices:                    135418
        FI Average Vertex Area (Whole Surface):        0.60257 mm^2
        FI Natural Surface Integral:               25554.10156
        FI Rectified Surface Integral:             25554.10156
        FI Positive Surface Integral:              25554.10156
        FI Negative Surface Integral:                  0.00000
        FI Mean Natural Surface Integral:              0.18871 across 135418 (100.00%) vertices
        FI Mean Rectified Surface Integral:            0.18871 across 135418 (100.00%) vertices
        FI Mean Positive Surface Integral:             0.18871 across 135418 (100.00%) vertices
        FI Mean Negative Surface Integral:             0.00000 across 0 (00.00%) vertices
        FI AreaNorm Natural Surface Integral:          0.31317 across 81598.757812 (100.00%) mm^2
        FI AreaNorm Rectified Surface Integral:        0.31317 across 81598.757812 (100.00%) mm^2
        FI AreaNorm Positive Surface Integral:         0.31317 across 81598.757812 (100.00%) mm^2
        FI AreaNorm Negative Surface Integral:         0.00000 across 0.000000 (00.00%) mm^2

curv -- calculation type:                                discrete
curv -- Folding Index (FI):                            2033.53076
curv -- Intrinsic Curvature Index - positive (ICIp):    230.24512
curv -- Intrinsic Curvature Index - negative (ICIn):    229.24512
curv -- Intrinsic Curvature Index - natural  (ICIt):      1.00000

Mean across 10 curvatures: 8.2588e-01 +- 1.1704e+00
