# Supplementary material for: Computer assisted diagnosis of Alzheimer’s disease using statistical likelihood-ratio test
Source: PLoS One. 2023 Feb 17;18(2):e0279574. doi: 10.1371/journal.pone.0279574 (PMC9937475; doi:10.1371/journal.pone.0279574)
Supplement: S4 File — (ZIP) [file pone.0279574.s004.zip › HC_Results_MIRIAD/miriad_221_1/stats/lh.w-g.pct.stats]

# Title Segmentation Statistics 
# 
# generating_program mri_segstats
# cvs_version $Id: mri_segstats.c,v 1.121 2016/05/31 17:27:11 greve Exp $
# cmdline mri_segstats --in /home/span/acad/xzheng/freesurfer/subjects/miriad_221_HC_F_01_MR_1/surf/lh.w-g.pct.mgh --annot miriad_221_HC_F_01_MR_1 lh aparc --sum /home/span/acad/xzheng/freesurfer/subjects/miriad_221_HC_F_01_MR_1/stats/lh.w-g.pct.stats --snr 
# sysname  Linux
# hostname ada
# machine  x86_64
# user     xzheng
# anatomy_type surface
# 
# SUBJECTS_DIR /home/span/acad/xzheng/freesurfer/subjects
# subjectname miriad_221_HC_F_01_MR_1
# Annot miriad_221_HC_F_01_MR_1 lh aparc
# ColorTable /tmp/mri_segstats.tmp.miriad_221_HC_F_01_MR_1.lh.82.ctab 
# ColorTableTimeStamp 2020/01/12 03:33:11 
# InVolFile  /home/span/acad/xzheng/freesurfer/subjects/miriad_221_HC_F_01_MR_1/surf/lh.w-g.pct.mgh 
# InVolFileTimeStamp  2020/01/12 03:33:10 
# InVolFrame 0 
# Only reporting non-empty segmentations
# VertexArea_mm2 0.662716 
# TableCol  1 ColHeader Index 
# TableCol  1 FieldName Index 
# TableCol  1 Units     NA 
# TableCol  2 ColHeader SegId 
# TableCol  2 FieldName Segmentation Id
# TableCol  2 Units     NA
# TableCol  3 ColHeader NVertices 
# TableCol  3 FieldName Number of Vertices
# TableCol  3 Units     unitless
# TableCol  4 ColHeader Area_mm2
# TableCol  4 FieldName Area
# TableCol  4 Units     mm^2
# TableCol  5 ColHeader StructName
# TableCol  5 FieldName Structure Name
# TableCol  5 Units     NA
# TableCol  6 ColHeader Mean 
# TableCol  6 FieldName Intensity Mean
# TableCol  6 Units     unknown
# TableCol  7 ColHeader StdDev
# TableCol  7 FieldName Itensity StdDev
# TableCol  7 Units     unknown
# TableCol  8 ColHeader Min
# TableCol  8 FieldName Intensity Min
# TableCol  8 Units     unknown
# TableCol  9 ColHeader Max
# TableCol  9 FieldName Intensity Max
# TableCol  9 Units     unknown
# TableCol 10 ColHeader Range
# TableCol 10 FieldName Intensity Range
# TableCol 10 Units     unknown
# TableCol 11 ColHeader SNR
# TableCol 11 FieldName Intensity SNR
# TableCol 11 Units     none
# NRows 35 
# NTableCols 11 
# ColHeaders  Index SegId NVertices Area_mm2 StructName Mean StdDev Min Max Range SNR  
  1 1000      8046     5364.6  unknown                            0.0602     1.2371     0.0000    32.1488    32.1488     0.0486 
  2 1001      1462     1041.4  bankssts                          24.2026     5.5332     5.5588    40.7252    35.1664     4.3740 
  3 1002       863      553.5  caudalanteriorcingulate           28.5583     6.0850     2.7130    43.8193    41.1063     4.6932 
  4 1003      3842     2554.0  caudalmiddlefrontal               20.4397     5.6724    -3.7871    39.0374    42.8245     3.6034 
  5 1005      2162     1318.6  cuneus                            15.9650     5.7810    -3.9012    37.1130    41.0141     2.7616 
  6 1006       538      388.3  entorhinal                        26.3244     7.9023     3.6950    52.1953    48.5003     3.3312 
  7 1007      4098     2864.6  fusiform                          25.5744     7.1086    -9.9162    59.7298    69.6461     3.5977 
  8 1008      6374     4371.1  inferiorparietal                  22.0813     5.9702   -13.1573    46.0648    59.2220     3.6986 
  9 1009      3595     2513.2  inferiortemporal                  25.7825     7.8895   -14.5265    50.0446    64.5711     3.2680 
 10 1010      1479      989.7  isthmuscingulate                  21.0334     7.6269   -16.3669    44.8665    61.2335     2.7578 
 11 1011      7723     5068.0  lateraloccipital                  19.7140     6.6038    -2.6340    50.7023    53.3363     2.9852 
 12 1012      4119     2771.6  lateralorbitofrontal              24.9549     7.7888    -3.9071    55.7212    59.6284     3.2039 
 13 1013      4223     2719.8  lingual                           18.9283     7.4803   -29.4459    46.9944    76.4403     2.5304 
 14 1014      3180     2058.4  medialorbitofrontal               23.4849     7.4085    -8.6991    65.0654    73.7644     3.1700 
 15 1015      3642     2579.1  middletemporal                    27.5284     6.8322    -2.1698    47.0411    49.2109     4.0292 
 16 1016      1008      666.0  parahippocampal                   25.5949     6.0470     2.0855    40.7899    38.7044     4.2327 
 17 1017      2476     1416.6  paracentral                       17.6942     6.1892   -14.5732    37.9451    52.5183     2.8589 
 18 1018      2361     1665.7  parsopercularis                   22.6425     6.3544     4.0928    39.9895    35.8967     3.5633 
 19 1019       841      560.1  parsorbitalis                     23.8618     6.6195     3.9678    47.9141    43.9463     3.6048 
 20 1020      1800     1270.2  parstriangularis                  24.2363     6.5130     7.6882    49.8242    42.1359     3.7212 
 21 1021      1653     1269.4  pericalcarine                     14.7909     6.6040   -38.0547    52.8453    90.9000     2.2397 
 22 1022      7149     4345.0  postcentral                       17.7873     5.7714    -9.7390    40.3918    50.1308     3.0820 
 23 1023      1647     1142.0  posteriorcingulate                28.3039     6.5776     5.6815    58.5060    52.8245     4.3031 
 24 1024      7973     4900.1  precentral                        15.8970     6.5002   -20.9004    38.2823    59.1827     2.4456 
 25 1025      5840     3973.6  precuneus                         20.5589     6.1107    -3.2543    43.4244    46.6787     3.3644 
 26 1026      1420      937.7  rostralanteriorcingulate          22.7792    13.6768   -91.7842    60.4764   152.2605     1.6655 
 27 1027      7574     5246.4  rostralmiddlefrontal              23.5922     6.6749    -5.5621    45.7380    51.3001     3.5345 
 28 1028     10431     6918.0  superiorfrontal                   23.3365     6.7353   -12.4312    47.6978    60.1290     3.4648 
 29 1029      8884     5378.0  superiorparietal                  17.9680     5.5261    -3.2906    39.3320    42.6226     3.2515 
 30 1030      5523     3843.0  superiortemporal                  25.4915     6.8225   -15.7568    55.4462    71.2030     3.7364 
 31 1031      7933     5355.4  supramarginal                     21.6396     5.9809     0.1983    41.7107    41.5125     3.6181 
 32 1032       318      178.5  frontalpole                       20.1937     6.0224     6.2307    40.6366    34.4059     3.3531 
 33 1033       706      516.1  temporalpole                      28.1006     8.5518     3.1222    53.1048    49.9826     3.2859 
 34 1034       962      627.0  transversetemporal                18.1260     4.7282     3.2549    30.5705    27.3155     3.8336 
 35 1035      3573     2378.9  insula                            22.7715     8.0562   -41.4088    43.5935    85.0023     2.8266 
