# Supplementary material for: Computer assisted diagnosis of Alzheimer’s disease using statistical likelihood-ratio test
Source: PLoS One. 2023 Feb 17;18(2):e0279574. doi: 10.1371/journal.pone.0279574 (PMC9937475; doi:10.1371/journal.pone.0279574)
Supplement: S4 File — (ZIP) [file pone.0279574.s004.zip › HC_Results_MIRIAD/miriad_221_1/stats/rh.aparc.a2009s.stats]

# Table of FreeSurfer cortical parcellation anatomical statistics 
# 
# CreationTime 2020/01/11-16:31:20-GMT
# generating_program mris_anatomical_stats
# cvs_version $Id: mris_anatomical_stats.c,v 1.79 2016/03/14 15:15:34 greve Exp $
# mrisurf.c-cvs_version $Id: mrisurf.c,v 1.781.2.6 2016/12/27 16:47:14 zkaufman Exp $
# cmdline mris_anatomical_stats -th3 -mgz -cortex ../label/rh.cortex.label -f ../stats/rh.aparc.a2009s.stats -b -a ../label/rh.aparc.a2009s.annot -c ../label/aparc.annot.a2009s.ctab miriad_221_HC_F_01_MR_1 rh white 
# sysname  Linux
# hostname ada
# machine  x86_64
# user     xzheng
# 
# SUBJECTS_DIR /home/span/acad/xzheng/freesurfer/subjects
# anatomy_type surface
# subjectname miriad_221_HC_F_01_MR_1
# hemi rh
# AnnotationFile ../label/rh.aparc.a2009s.annot
# AnnotationFileTimeStamp 2020/01/12 03:30:46
# Measure Cortex, NumVert, Number of Vertices, 125793, unitless
# Measure Cortex, WhiteSurfArea, White Surface Total Area, 83095.5, mm^2
# Measure Cortex, MeanThickness, Mean Thickness, 2.5669, mm
# Measure BrainSeg, BrainSegVol, Brain Segmentation Volume, 1229490.000000, mm^3
# Measure BrainSegNotVent, BrainSegVolNotVent, Brain Segmentation Volume Without Ventricles, 1206789.000000, mm^3
# Measure BrainSegNotVentSurf, BrainSegVolNotVentSurf, Brain Segmentation Volume Without Ventricles from Surf, 1206714.906519, mm^3
# Measure Cortex, CortexVol Total cortical gray matter volume, 484451.600080, mm^3
# Measure SupraTentorial, SupraTentorialVol, Supratentorial volume, 1063637.906519, mm^3
# Measure SupraTentorialNotVent, SupraTentorialVolNotVent, Supratentorial volume, 1044291.906519, mm^3
# Measure EstimatedTotalIntraCranialVol, eTIV, Estimated Total Intracranial Volume, 1541107.482165, mm^3
# NTableCols 10
# TableCol  1 ColHeader StructName
# TableCol  1 FieldName Structure Name
# TableCol  1 Units     NA
# TableCol  2 ColHeader NumVert
# TableCol  2 FieldName Number of Vertices
# TableCol  2 Units     unitless
# TableCol  3 ColHeader SurfArea
# TableCol  3 FieldName Surface Area
# TableCol  3 Units     mm^2
# TableCol  4 ColHeader GrayVol
# TableCol  4 FieldName Gray Matter Volume
# TableCol  4 Units     mm^3
# TableCol  5 ColHeader ThickAvg 
# TableCol  5 FieldName Average Thickness
# TableCol  5 Units     mm
# TableCol  6 ColHeader ThickStd
# TableCol  6 FieldName Thickness StdDev
# TableCol  6 Units     mm 
# TableCol  7 ColHeader MeanCurv
# TableCol  7 FieldName Integrated Rectified Mean Curvature
# TableCol  7 Units     mm^-1
# TableCol  8 ColHeader GausCurv 
# TableCol  8 FieldName Integrated Rectified Gaussian Curvature
# TableCol  8 Units     mm^-2
# TableCol  9 ColHeader  FoldInd
# TableCol  9 FieldName  Folding Index 
# TableCol  9 Units      unitless 
# TableCol 10 ColHeader CurvInd
# TableCol 10 FieldName Intrinsic Curvature Index
# TableCol 10 Units     unitless
# ColHeaders StructName NumVert SurfArea GrayVol ThickAvg ThickStd MeanCurv GausCurv FoldInd CurvInd
G&S_frontomargin                          776    547   1555  2.479 0.512     0.163     0.045       17     1.4
G&S_occipital_inf                        1307    899   2902  2.773 0.469     0.149     0.044       20     2.5
G&S_paracentral                          1772    901   2479  2.290 0.565     0.104     0.026       15     2.0
G&S_subcentral                           1815   1232   3984  2.848 0.661     0.126     0.028       20     2.1
G&S_transv_frontopol                     1007    658   2394  2.808 0.597     0.174     0.058       26     2.4
G&S_cingul-Ant                           2603   1779   5521  2.876 0.646     0.125     0.032       31     3.2
G&S_cingul-Mid-Ant                       1330    929   2631  2.742 0.610     0.126     0.023       13     1.3
G&S_cingul-Mid-Post                      1412    995   2725  2.656 0.584     0.125     0.025       16     1.4
G_cingul-Post-dorsal                      474    330   1281  3.076 0.628     0.151     0.033        7     0.7
G_cingul-Post-ventral                     349    224    757  2.633 0.689     0.124     0.033        4     0.4
G_cuneus                                 2606   1581   3375  1.933 0.524     0.141     0.040       33     4.7
G_front_inf-Opercular                    1497   1039   3852  2.985 0.531     0.143     0.037       22     2.2
G_front_inf-Orbital                       310    217    861  2.732 0.521     0.146     0.036        4     0.5
G_front_inf-Triangul                     1078    732   2757  3.057 0.580     0.138     0.033       15     1.5
G_front_middle                           3730   2455   8775  2.756 0.601     0.146     0.041       55     6.1
G_front_sup                              7210   4653  17375  3.029 0.583     0.129     0.034       90    10.5
G_Ins_lg&S_cent_ins                       588    439   1734  3.664 0.780     0.116     0.033        5     0.8
G_insular_short                          1000    613   2607  3.011 0.998     0.148     0.080       21     3.1
G_occipital_middle                       2370   1525   5427  2.729 0.483     0.145     0.039       41     3.5
G_occipital_sup                          2398   1224   3643  2.455 0.628     0.122     0.038       30     3.8
G_oc-temp_lat-fusifor                    1916   1303   4161  2.650 0.523     0.142     0.036       33     3.0
G_oc-temp_med-Lingual                    2921   1822   4126  1.951 0.594     0.139     0.039       46     4.5
G_oc-temp_med-Parahip                    1323    892   3566  2.853 0.828     0.146     0.045       23     2.4
G_orbital                                2426   1636   6566  2.936 0.876     0.145     0.044       48     4.1
G_pariet_inf-Angular                     2674   1706   5684  2.655 0.526     0.139     0.040       40     3.9
G_pariet_inf-Supramar                    3148   2083   7209  2.777 0.680     0.132     0.036       44     4.2
G_parietal_sup                           3141   1840   5815  2.488 0.583     0.130     0.041       47     4.9
G_postcentral                            2350   1278   3555  2.188 0.596     0.101     0.026       22     2.4
G_precentral                             3362   1757   6133  2.794 0.715     0.111     0.034       31     5.0
G_precuneus                              2519   1619   5293  2.560 0.593     0.147     0.052       48     5.0
G_rectus                                  927    560   1945  2.427 0.627     0.128     0.036       14     1.3
G_subcallosal                             735    442   1081  2.402 0.843     0.088     0.038        8     1.0
G_temp_sup-G_T_transv                     411    243    893  2.836 0.517     0.132     0.025        6     0.4
G_temp_sup-Lateral                       1809   1291   5647  3.218 0.618     0.157     0.039       33     3.3
G_temp_sup-Plan_polar                     746    539   1940  3.035 0.871     0.117     0.030        7     0.8
G_temp_sup-Plan_tempo                     814    562   1593  2.569 0.445     0.087     0.017        4     0.5
G_temporal_inf                           2259   1563   6419  2.989 0.699     0.158     0.057       56     4.6
G_temporal_middle                        2169   1513   6007  2.896 0.637     0.148     0.041       44     3.7
Lat_Fis-ant-Horizont                      379    269    486  2.160 0.273     0.093     0.016        2     0.2
Lat_Fis-ant-Vertical                       92     72    212  3.519 0.634     0.139     0.028        1     0.1
Lat_Fis-post                             1518   1018   2312  2.702 0.592     0.106     0.020        8     1.4
Pole_occipital                           3843   2273   4852  2.023 0.603     0.143     0.048       55     7.5
Pole_temporal                            1827   1337   7020  3.119 0.894     0.171     0.063       45     4.9
S_calcarine                              2400   1708   3019  2.060 0.703     0.133     0.040       23     4.3
S_central                                2792   2012   3089  1.754 0.576     0.116     0.025       19     3.0
S_cingul-Marginalis                      1358    958   2041  2.270 0.555     0.095     0.015        6     0.9
S_circular_insula_ant                     411    291    761  3.000 0.595     0.110     0.023        2     0.4
S_circular_insula_inf                    1241    858   1871  2.625 0.595     0.081     0.010        4     0.5
S_circular_insula_sup                    1350    950   2288  2.781 0.582     0.095     0.016        5     1.0
S_collat_transv_ant                       856    611   1503  2.459 0.657     0.111     0.015        6     0.5
S_collat_transv_post                      427    294    636  2.564 0.583     0.136     0.032        5     0.4
S_front_inf                              1584   1122   2261  2.220 0.429     0.120     0.025       11     1.6
S_front_middle                           2250   1599   3967  2.346 0.552     0.135     0.027       26     2.5
S_front_sup                              3649   2550   6706  2.599 0.539     0.116     0.025       27     3.7
S_interm_prim-Jensen                      537    370    982  2.602 0.623     0.121     0.031        4     0.6
S_intrapariet&P_trans                    3437   2300   4796  2.228 0.434     0.115     0.024       24     3.5
S_oc_middle&Lunatus                      1084    763   1488  2.311 0.449     0.105     0.021        6     0.9
S_oc_sup&transversal                     1083    784   1689  2.370 0.334     0.138     0.030       11     1.4
S_occipital_ant                           624    446    837  2.183 0.362     0.136     0.035        6     0.9
S_oc-temp_lat                            1021    706   2649  3.079 0.651     0.131     0.035       12     1.4
S_oc-temp_med&Lingual                    1891   1329   2986  2.517 0.591     0.118     0.023       17     1.7
S_orbital_lateral                         326    238    517  2.627 0.441     0.131     0.027        2     0.4
S_orbital_med-olfact                      945    650   1243  2.197 0.664     0.094     0.011        5     0.4
S_orbital-H_Shaped                       1117    737   2072  3.062 0.763     0.119     0.024       10     1.1
S_parieto_occipital                      2348   1588   3232  2.227 0.542     0.127     0.026       22     2.5
S_pericallosal                           1437    850   1278  2.128 0.818     0.131     0.023       22     1.2
S_postcentral                            2692   1823   3281  2.038 0.410     0.105     0.020       17     2.3
S_precentral-inf-part                    1589   1101   2538  2.445 0.463     0.118     0.029       12     1.8
S_precentral-sup-part                    1530   1062   2336  2.417 0.465     0.121     0.027       11     1.7
S_suborbital                              298    213    536  3.338 0.925     0.135     0.015        3     0.2
S_subparietal                            1212    829   1963  2.571 0.534     0.120     0.023        9     1.2
S_temporal_inf                            906    648   1407  2.563 0.422     0.109     0.016        6     0.7
S_temporal_sup                           4171   2920   7046  2.482 0.546     0.108     0.021       32     3.6
S_temporal_transverse                     286    196    385  2.750 0.354     0.125     0.017        3     0.2
