# Supplementary material for: Computer assisted diagnosis of Alzheimer’s disease using statistical likelihood-ratio test
Source: PLoS One. 2023 Feb 17;18(2):e0279574. doi: 10.1371/journal.pone.0279574 (PMC9937475; doi:10.1371/journal.pone.0279574)
Supplement: S4 File — (ZIP) [file pone.0279574.s004.zip › HC_Results_MIRIAD/miriad_221_1/stats/rh.aparc.DKTatlas.stats]

# Table of FreeSurfer cortical parcellation anatomical statistics 
# 
# CreationTime 2020/01/11-16:32:45-GMT
# generating_program mris_anatomical_stats
# cvs_version $Id: mris_anatomical_stats.c,v 1.79 2016/03/14 15:15:34 greve Exp $
# mrisurf.c-cvs_version $Id: mrisurf.c,v 1.781.2.6 2016/12/27 16:47:14 zkaufman Exp $
# cmdline mris_anatomical_stats -th3 -mgz -cortex ../label/rh.cortex.label -f ../stats/rh.aparc.DKTatlas.stats -b -a ../label/rh.aparc.DKTatlas.annot -c ../label/aparc.annot.DKTatlas.ctab miriad_221_HC_F_01_MR_1 rh white 
# sysname  Linux
# hostname ada
# machine  x86_64
# user     xzheng
# 
# SUBJECTS_DIR /home/span/acad/xzheng/freesurfer/subjects
# anatomy_type surface
# subjectname miriad_221_HC_F_01_MR_1
# hemi rh
# AnnotationFile ../label/rh.aparc.DKTatlas.annot
# AnnotationFileTimeStamp 2020/01/12 03:32:08
# Measure Cortex, NumVert, Number of Vertices, 125793, unitless
# Measure Cortex, WhiteSurfArea, White Surface Total Area, 83095.5, mm^2
# Measure Cortex, MeanThickness, Mean Thickness, 2.5669, mm
# Measure BrainSeg, BrainSegVol, Brain Segmentation Volume, 1229490.000000, mm^3
# Measure BrainSegNotVent, BrainSegVolNotVent, Brain Segmentation Volume Without Ventricles, 1206789.000000, mm^3
# Measure BrainSegNotVentSurf, BrainSegVolNotVentSurf, Brain Segmentation Volume Without Ventricles from Surf, 1206714.906519, mm^3
# Measure Cortex, CortexVol Total cortical gray matter volume, 484451.600080, mm^3
# Measure SupraTentorial, SupraTentorialVol, Supratentorial volume, 1063637.906519, mm^3
# Measure SupraTentorialNotVent, SupraTentorialVolNotVent, Supratentorial volume, 1044291.906519, mm^3
# Measure EstimatedTotalIntraCranialVol, eTIV, Estimated Total Intracranial Volume, 1541107.482165, mm^3
# NTableCols 10
# TableCol  1 ColHeader StructName
# TableCol  1 FieldName Structure Name
# TableCol  1 Units     NA
# TableCol  2 ColHeader NumVert
# TableCol  2 FieldName Number of Vertices
# TableCol  2 Units     unitless
# TableCol  3 ColHeader SurfArea
# TableCol  3 FieldName Surface Area
# TableCol  3 Units     mm^2
# TableCol  4 ColHeader GrayVol
# TableCol  4 FieldName Gray Matter Volume
# TableCol  4 Units     mm^3
# TableCol  5 ColHeader ThickAvg 
# TableCol  5 FieldName Average Thickness
# TableCol  5 Units     mm
# TableCol  6 ColHeader ThickStd
# TableCol  6 FieldName Thickness StdDev
# TableCol  6 Units     mm 
# TableCol  7 ColHeader MeanCurv
# TableCol  7 FieldName Integrated Rectified Mean Curvature
# TableCol  7 Units     mm^-1
# TableCol  8 ColHeader GausCurv 
# TableCol  8 FieldName Integrated Rectified Gaussian Curvature
# TableCol  8 Units     mm^-2
# TableCol  9 ColHeader  FoldInd
# TableCol  9 FieldName  Folding Index 
# TableCol  9 Units      unitless 
# TableCol 10 ColHeader CurvInd
# TableCol 10 FieldName Intrinsic Curvature Index
# TableCol 10 Units     unitless
# ColHeaders StructName NumVert SurfArea GrayVol ThickAvg ThickStd MeanCurv GausCurv FoldInd CurvInd
caudalanteriorcingulate                  1019    660   1729  2.328 0.590     0.127     0.019       13     0.8
caudalmiddlefrontal                      3807   2503   6743  2.538 0.484     0.129     0.032       38     4.8
cuneus                                   3121   1941   4051  2.002 0.482     0.137     0.035       36     4.9
entorhinal                                609    430   1418  2.491 0.845     0.153     0.054       12     1.4
fusiform                                 3794   2618   8328  2.711 0.601     0.138     0.034       55     5.0
inferiorparietal                         6483   4356  12095  2.509 0.519     0.132     0.034       82     8.5
inferiortemporal                         4480   3133  11912  2.882 0.734     0.145     0.045       81     7.6
isthmuscingulate                         1261    833   2287  2.542 0.770     0.124     0.029       13     1.4
lateraloccipital                         8210   5130  13489  2.407 0.546     0.135     0.039      107    13.0
lateralorbitofrontal                     4145   2735   7999  2.653 0.840     0.132     0.036       63     6.3
lingual                                  4625   3025   6534  2.083 0.616     0.140     0.040       68     7.5
medialorbitofrontal                      2432   1525   4718  2.633 0.807     0.112     0.029       31     2.6
middletemporal                           4469   3155  10756  2.799 0.668     0.130     0.034       64     6.2
parahippocampal                           951    650   2177  2.863 0.726     0.111     0.024       10     0.8
paracentral                              2789   1655   4213  2.429 0.557     0.102     0.022       21     2.5
parsopercularis                          2504   1729   5379  2.824 0.600     0.127     0.030       27     3.1
parsorbitalis                             809    557   2152  3.007 0.648     0.123     0.026        8     0.9
parstriangularis                         1934   1363   3914  2.667 0.591     0.137     0.032       22     2.7
pericalcarine                            2451   1636   2339  1.599 0.510     0.142     0.043       28     4.8
postcentral                              7148   4425  10374  2.120 0.696     0.107     0.025       61     7.3
posteriorcingulate                       1750   1193   3437  2.655 0.742     0.142     0.026       27     1.8
precentral                               7753   4864  13340  2.565 0.694     0.116     0.030       64    10.1
precuneus                                6123   4056  10575  2.434 0.586     0.131     0.035       77     8.6
rostralanteriorcingulate                 1236    790   2554  2.984 0.883     0.123     0.036       18     1.6
rostralmiddlefrontal                     4969   3466  10613  2.602 0.705     0.143     0.038       70     7.7
superiorfrontal                         13787   9367  29922  2.832 0.609     0.129     0.032      161    18.3
superiorparietal                         7365   4487  12075  2.413 0.545     0.123     0.034       85     9.9
superiortemporal                         6386   4504  16164  2.942 0.692     0.123     0.028       79     8.0
supramarginal                            5762   3852  11291  2.639 0.679     0.122     0.032       63     7.0
transversetemporal                        533    317    956  2.665 0.429     0.116     0.020        6     0.4
insula                                   3088   2138   7021  3.109 0.823     0.116     0.034       28     4.1
