# Supplementary material for: Computer assisted diagnosis of Alzheimer’s disease using statistical likelihood-ratio test
Source: PLoS One. 2023 Feb 17;18(2):e0279574. doi: 10.1371/journal.pone.0279574 (PMC9937475; doi:10.1371/journal.pone.0279574)
Supplement: S4 File — (ZIP) [file pone.0279574.s004.zip › HC_Results_MIRIAD/miriad_221_1/stats/rh.aparc.pial.stats]

# Table of FreeSurfer cortical parcellation anatomical statistics 
# 
# CreationTime 2020/01/11-16:29:50-GMT
# generating_program mris_anatomical_stats
# cvs_version $Id: mris_anatomical_stats.c,v 1.79 2016/03/14 15:15:34 greve Exp $
# mrisurf.c-cvs_version $Id: mrisurf.c,v 1.781.2.6 2016/12/27 16:47:14 zkaufman Exp $
# cmdline mris_anatomical_stats -th3 -mgz -cortex ../label/rh.cortex.label -f ../stats/rh.aparc.pial.stats -b -a ../label/rh.aparc.annot -c ../label/aparc.annot.ctab miriad_221_HC_F_01_MR_1 rh pial 
# sysname  Linux
# hostname ada
# machine  x86_64
# user     xzheng
# 
# SUBJECTS_DIR /home/span/acad/xzheng/freesurfer/subjects
# anatomy_type surface
# subjectname miriad_221_HC_F_01_MR_1
# hemi rh
# AnnotationFile ../label/rh.aparc.annot
# AnnotationFileTimeStamp 2020/01/12 02:58:48
# Measure Cortex, NumVert, Number of Vertices, 125777, unitless
# Measure Cortex, PialSurfArea, Pial Surface Total Area, 100309, mm^2
# Measure Cortex, MeanThickness, Mean Thickness, 2.56691, mm
# Measure BrainSeg, BrainSegVol, Brain Segmentation Volume, 1229490.000000, mm^3
# Measure BrainSegNotVent, BrainSegVolNotVent, Brain Segmentation Volume Without Ventricles, 1206789.000000, mm^3
# Measure BrainSegNotVentSurf, BrainSegVolNotVentSurf, Brain Segmentation Volume Without Ventricles from Surf, 1206714.906519, mm^3
# Measure Cortex, CortexVol Total cortical gray matter volume, 484451.600080, mm^3
# Measure SupraTentorial, SupraTentorialVol, Supratentorial volume, 1063637.906519, mm^3
# Measure SupraTentorialNotVent, SupraTentorialVolNotVent, Supratentorial volume, 1044291.906519, mm^3
# Measure EstimatedTotalIntraCranialVol, eTIV, Estimated Total Intracranial Volume, 1541107.482165, mm^3
# NTableCols 10
# TableCol  1 ColHeader StructName
# TableCol  1 FieldName Structure Name
# TableCol  1 Units     NA
# TableCol  2 ColHeader NumVert
# TableCol  2 FieldName Number of Vertices
# TableCol  2 Units     unitless
# TableCol  3 ColHeader SurfArea
# TableCol  3 FieldName Surface Area
# TableCol  3 Units     mm^2
# TableCol  4 ColHeader GrayVol
# TableCol  4 FieldName Gray Matter Volume
# TableCol  4 Units     mm^3
# TableCol  5 ColHeader ThickAvg 
# TableCol  5 FieldName Average Thickness
# TableCol  5 Units     mm
# TableCol  6 ColHeader ThickStd
# TableCol  6 FieldName Thickness StdDev
# TableCol  6 Units     mm 
# TableCol  7 ColHeader MeanCurv
# TableCol  7 FieldName Integrated Rectified Mean Curvature
# TableCol  7 Units     mm^-1
# TableCol  8 ColHeader GausCurv 
# TableCol  8 FieldName Integrated Rectified Gaussian Curvature
# TableCol  8 Units     mm^-2
# TableCol  9 ColHeader  FoldInd
# TableCol  9 FieldName  Folding Index 
# TableCol  9 Units      unitless 
# TableCol 10 ColHeader CurvInd
# TableCol 10 FieldName Intrinsic Curvature Index
# TableCol 10 Units     unitless
# ColHeaders StructName NumVert SurfArea GrayVol ThickAvg ThickStd MeanCurv GausCurv FoldInd CurvInd
bankssts                                  842    566   1503  2.521 0.432     0.118     0.026        9     1.0
caudalanteriorcingulate                   958    757   1633  2.320 0.609     0.134     0.027       17     1.0
caudalmiddlefrontal                      3618   2657   6488  2.543 0.491     0.134     0.032       52     5.0
cuneus                                   2598   1880   3415  2.007 0.498     0.129     0.034       31     3.9
entorhinal                                683    776   1587  2.453 0.831     0.187     0.044       11     1.4
fusiform                                 4232   3961   9746  2.724 0.645     0.161     0.036       69     6.8
inferiorparietal                         6552   5200  12164  2.502 0.513     0.144     0.032      105    10.3
inferiortemporal                         4079   4136  10274  2.867 0.695     0.176     0.042       67     8.8
isthmuscingulate                         1292    944   2352  2.543 0.787     0.116     0.030       15     1.5
lateraloccipital                         7805   5851  13067  2.412 0.544     0.126     0.029      107    10.7
lateralorbitofrontal                     3903   2942   7589  2.711 0.835     0.136     0.036       65     6.4
lingual                                  4743   3467   6673  2.086 0.619     0.129     0.033       74     6.5
medialorbitofrontal                      2998   2355   5502  2.562 0.762     0.125     0.035       40     4.2
middletemporal                           3775   3829   9580  2.875 0.684     0.163     0.031       44     5.8
parahippocampal                           893    772   1989  2.818 0.732     0.142     0.031        8     1.3
paracentral                              2728   1725   4031  2.416 0.556     0.106     0.022       30     2.5
parsopercularis                          2124   1742   4542  2.809 0.579     0.142     0.030       20     2.9
parsorbitalis                             870    945   2543  3.244 0.730     0.150     0.027        7     1.1
parstriangularis                         2093   1825   4422  2.731 0.616     0.150     0.033       24     3.2
pericalcarine                            2472   1445   2356  1.597 0.512     0.110     0.030       48     3.3
postcentral                              6381   4857   9162  2.086 0.699     0.112     0.022       48     6.1
posteriorcingulate                       1656   1276   3285  2.661 0.735     0.140     0.029       49     2.1
precentral                               8114   5596  13699  2.550 0.685     0.106     0.022       78     7.9
precuneus                                5853   4294  10221  2.457 0.577     0.126     0.029       86     7.4
rostralanteriorcingulate                  953    770   2130  3.128 0.857     0.174     0.050       21     2.3
rostralmiddlefrontal                     7222   6374  14945  2.559 0.641     0.162     0.034      100    11.7
superiorfrontal                         11083   9039  24652  2.910 0.594     0.132     0.030      125    14.0
superiorparietal                         9093   6655  14622  2.382 0.554     0.121     0.028       96    10.4
superiortemporal                         4972   4512  11655  2.894 0.640     0.144     0.030       53     7.1
supramarginal                            6115   4853  12059  2.652 0.680     0.136     0.029       67     7.9
frontalpole                               368    384    825  2.641 0.484     0.176     0.028        6     0.5
temporalpole                              689   1229   3291  3.472 0.916     0.294     0.059       14     2.1
transversetemporal                        559    404    984  2.669 0.456     0.104     0.020        4     0.4
insula                                   3466   2298   7547  3.033 0.856     0.138     0.040       89     6.2
