# Supplementary material for: Computer assisted diagnosis of Alzheimer’s disease using statistical likelihood-ratio test
Source: PLoS One. 2023 Feb 17;18(2):e0279574. doi: 10.1371/journal.pone.0279574 (PMC9937475; doi:10.1371/journal.pone.0279574)
Supplement: S4 File — (ZIP) [file pone.0279574.s004.zip › HC_Results_MIRIAD/miriad_221_1/stats/rh.aparc.stats]

# Table of FreeSurfer cortical parcellation anatomical statistics 
# 
# CreationTime 2020/01/11-16:29:20-GMT
# generating_program mris_anatomical_stats
# cvs_version $Id: mris_anatomical_stats.c,v 1.79 2016/03/14 15:15:34 greve Exp $
# mrisurf.c-cvs_version $Id: mrisurf.c,v 1.781.2.6 2016/12/27 16:47:14 zkaufman Exp $
# cmdline mris_anatomical_stats -th3 -mgz -cortex ../label/rh.cortex.label -f ../stats/rh.aparc.stats -b -a ../label/rh.aparc.annot -c ../label/aparc.annot.ctab miriad_221_HC_F_01_MR_1 rh white 
# sysname  Linux
# hostname ada
# machine  x86_64
# user     xzheng
# 
# SUBJECTS_DIR /home/span/acad/xzheng/freesurfer/subjects
# anatomy_type surface
# subjectname miriad_221_HC_F_01_MR_1
# hemi rh
# AnnotationFile ../label/rh.aparc.annot
# AnnotationFileTimeStamp 2020/01/12 02:58:48
# Measure Cortex, NumVert, Number of Vertices, 125777, unitless
# Measure Cortex, WhiteSurfArea, White Surface Total Area, 83086.7, mm^2
# Measure Cortex, MeanThickness, Mean Thickness, 2.56691, mm
# Measure BrainSeg, BrainSegVol, Brain Segmentation Volume, 1229490.000000, mm^3
# Measure BrainSegNotVent, BrainSegVolNotVent, Brain Segmentation Volume Without Ventricles, 1206789.000000, mm^3
# Measure BrainSegNotVentSurf, BrainSegVolNotVentSurf, Brain Segmentation Volume Without Ventricles from Surf, 1206714.906519, mm^3
# Measure Cortex, CortexVol Total cortical gray matter volume, 484451.600080, mm^3
# Measure SupraTentorial, SupraTentorialVol, Supratentorial volume, 1063637.906519, mm^3
# Measure SupraTentorialNotVent, SupraTentorialVolNotVent, Supratentorial volume, 1044291.906519, mm^3
# Measure EstimatedTotalIntraCranialVol, eTIV, Estimated Total Intracranial Volume, 1541107.482165, mm^3
# NTableCols 10
# TableCol  1 ColHeader StructName
# TableCol  1 FieldName Structure Name
# TableCol  1 Units     NA
# TableCol  2 ColHeader NumVert
# TableCol  2 FieldName Number of Vertices
# TableCol  2 Units     unitless
# TableCol  3 ColHeader SurfArea
# TableCol  3 FieldName Surface Area
# TableCol  3 Units     mm^2
# TableCol  4 ColHeader GrayVol
# TableCol  4 FieldName Gray Matter Volume
# TableCol  4 Units     mm^3
# TableCol  5 ColHeader ThickAvg 
# TableCol  5 FieldName Average Thickness
# TableCol  5 Units     mm
# TableCol  6 ColHeader ThickStd
# TableCol  6 FieldName Thickness StdDev
# TableCol  6 Units     mm 
# TableCol  7 ColHeader MeanCurv
# TableCol  7 FieldName Integrated Rectified Mean Curvature
# TableCol  7 Units     mm^-1
# TableCol  8 ColHeader GausCurv 
# TableCol  8 FieldName Integrated Rectified Gaussian Curvature
# TableCol  8 Units     mm^-2
# TableCol  9 ColHeader  FoldInd
# TableCol  9 FieldName  Folding Index 
# TableCol  9 Units      unitless 
# TableCol 10 ColHeader CurvInd
# TableCol 10 FieldName Intrinsic Curvature Index
# TableCol 10 Units     unitless
# ColHeaders StructName NumVert SurfArea GrayVol ThickAvg ThickStd MeanCurv GausCurv FoldInd CurvInd
bankssts                                  842    601   1503  2.521 0.432     0.092     0.014        4     0.5
caudalanteriorcingulate                   958    618   1633  2.320 0.609     0.126     0.019       12     0.8
caudalmiddlefrontal                      3618   2387   6488  2.543 0.491     0.130     0.032       36     4.7
cuneus                                   2598   1611   3415  2.007 0.498     0.140     0.037       31     4.3
entorhinal                                683    492   1587  2.453 0.831     0.148     0.048       13     1.5
fusiform                                 4232   2914   9746  2.724 0.645     0.142     0.035       64     5.9
inferiorparietal                         6552   4409  12164  2.502 0.513     0.132     0.034       82     8.6
inferiortemporal                         4079   2846  10274  2.867 0.695     0.144     0.046       75     7.2
isthmuscingulate                         1292    854   2352  2.543 0.787     0.124     0.029       14     1.5
lateraloccipital                         7805   4979  13067  2.412 0.544     0.136     0.038      100    12.2
lateralorbitofrontal                     3903   2603   7589  2.711 0.835     0.126     0.034       51     5.2
lingual                                  4743   3087   6673  2.086 0.619     0.140     0.040       69     7.8
medialorbitofrontal                      2998   1940   5502  2.562 0.762     0.117     0.028       38     3.4
middletemporal                           3775   2652   9580  2.875 0.684     0.132     0.036       59     5.4
parahippocampal                           893    607   1989  2.818 0.732     0.112     0.025        9     0.7
paracentral                              2728   1621   4031  2.416 0.556     0.102     0.022       21     2.5
parsopercularis                          2124   1473   4542  2.809 0.579     0.127     0.029       23     2.5
parsorbitalis                             870    600   2543  3.244 0.730     0.135     0.033       10     1.1
parstriangularis                         2093   1469   4422  2.731 0.616     0.132     0.029       23     2.7
pericalcarine                            2472   1663   2356  1.597 0.512     0.143     0.043       29     4.7
postcentral                              6381   3954   9162  2.086 0.699     0.105     0.023       52     6.0
posteriorcingulate                       1656   1121   3285  2.661 0.735     0.142     0.025       26     1.7
precentral                               8114   5067  13699  2.550 0.685     0.117     0.031       68    10.7
precuneus                                5853   3929  10221  2.457 0.577     0.129     0.032       67     7.2
rostralanteriorcingulate                  953    603   2130  3.128 0.857     0.131     0.041       16     1.4
rostralmiddlefrontal                     7222   5066  14945  2.559 0.641     0.146     0.038      108    11.4
superiorfrontal                         11083   7477  24652  2.910 0.594     0.123     0.031      116    13.8
superiorparietal                         9093   5442  14622  2.382 0.554     0.123     0.035      111    13.1
superiortemporal                         4972   3483  11655  2.894 0.640     0.118     0.024       52     5.3
supramarginal                            6115   4095  12059  2.652 0.680     0.126     0.032       69     7.6
frontalpole                               368    228    825  2.641 0.484     0.155     0.038        8     0.6
temporalpole                              689    519   3291  3.472 0.916     0.178     0.064       21     2.1
transversetemporal                        559    330    984  2.669 0.456     0.118     0.021        6     0.4
insula                                   3466   2349   7547  3.033 0.856     0.118     0.037       35     5.0
