# Supplementary material for: Computer assisted diagnosis of Alzheimer’s disease using statistical likelihood-ratio test
Source: PLoS One. 2023 Feb 17;18(2):e0279574. doi: 10.1371/journal.pone.0279574 (PMC9937475; doi:10.1371/journal.pone.0279574)
Supplement: S4 File — (ZIP) [file pone.0279574.s004.zip › HC_Results_MIRIAD/miriad_221_1/stats/rh.curv.stats]

Raw <mean> +- <std> (using 'rh.curv'):                -0.03831 +- 0.1853 
       Raw Min:                                       -2.66241 at vertex 92209   
       Raw Max:                                        1.40112 at vertex 99473   
       Raw Curvature Calculation Type:                discrete
       Raw Mean Vertex Separation (Whole Surface):     0.84437 +- 0.23403 mm
       Raw Total Surface Area:                     80342.64062 mm^2
       Raw Total Number of Vertices:                    133713
       Raw Average Vertex Area (Whole Surface):        0.60086 mm^2
       Raw Natural Surface Integral:               -1550.48218
       Raw Rectified Surface Integral:             10463.22168
       Raw Positive Surface Integral:               4456.36963
       Raw Negative Surface Integral:               6006.85156
       Raw Mean Natural Surface Integral:             -0.01160 across 133713 (100.00%) vertices
       Raw Mean Rectified Surface Integral:            0.07825 across 133713 (100.00%) vertices
       Raw Mean Positive Surface Integral:             0.07091 across 62848 (47.00%) vertices
       Raw Mean Negative Surface Integral:             0.08476 across 70865 (53.00%) vertices
       Raw AreaNorm Natural Surface Integral:         -0.01930 across 80342.781250 (100.00%) mm^2
       Raw AreaNorm Rectified Surface Integral:        0.13023 across 80342.781250 (100.00%) mm^2
       Raw AreaNorm Positive Surface Integral:         0.11042 across 40358.476562 (50.23%) mm^2
       Raw AreaNorm Negative Surface Integral:         0.15023 across 39984.101562 (49.77%) mm^2

Raw <mean> +- <std> (using 'rh.sulc'):                -0.00000 +- 5.3555 
       Raw Min:                                      -13.21778 at vertex 110418  
       Raw Max:                                       16.88056 at vertex 56012   
       Raw Curvature Calculation Type:                discrete
       Raw Mean Vertex Separation (Whole Surface):     0.84437 +- 0.23403 mm
       Raw Total Surface Area:                     80342.64062 mm^2
       Raw Total Number of Vertices:                    133713
       Raw Average Vertex Area (Whole Surface):        0.60086 mm^2
       Raw Natural Surface Integral:               29798.18359
       Raw Rectified Surface Integral:            348464.46875
       Raw Positive Surface Integral:             189131.32812
       Raw Negative Surface Integral:             159333.14062
       Raw Mean Natural Surface Integral:              0.22285 across 133713 (100.00%) vertices
       Raw Mean Rectified Surface Integral:            2.60606 across 133713 (100.00%) vertices
       Raw Mean Positive Surface Integral:             3.09331 across 61142 (45.73%) vertices
       Raw Mean Negative Surface Integral:             2.19555 across 72571 (54.27%) vertices
       Raw AreaNorm Natural Surface Integral:          0.37089 across 80342.781250 (100.00%) mm^2
       Raw AreaNorm Rectified Surface Integral:        4.33722 across 80342.781250 (100.00%) mm^2
       Raw AreaNorm Positive Surface Integral:         4.87112 across 38827.058594 (48.33%) mm^2
       Raw AreaNorm Negative Surface Integral:         3.83790 across 41515.671875 (51.67%) mm^2

K <mean> +- <std> (using 'rh.smoothwm'):               0.21761 +- 5.3359 mm^-2
         K Min:                                      -19.31747 at vertex 97587   
         K Max:                                     1080.40588 at vertex 99473   
         K Curvature Calculation Type:                discrete
         K Mean Vertex Separation (Whole Surface):     0.84437 +- 0.23403 mm
         K Total Surface Area:                     80342.64062 mm^2
         K Total Number of Vertices:                    133713
         K Average Vertex Area (Whole Surface):        0.60086 mm^2
         K Natural Surface Integral:                  12.56628
         K Rectified Surface Integral:              5770.45703
         K Positive Surface Integral:               2891.51147
         K Negative Surface Integral:               2878.94531
         K Mean Natural Surface Integral:              0.00009 across 133713 (100.00%) vertices
         K Mean Rectified Surface Integral:            0.04316 across 133713 (100.00%) vertices
         K Mean Positive Surface Integral:             0.04888 across 59160 (44.24%) vertices
         K Mean Negative Surface Integral:             0.03862 across 74553 (55.76%) vertices
         K AreaNorm Natural Surface Integral:          0.00016 across 80342.781250 (100.00%) mm^2
         K AreaNorm Rectified Surface Integral:        0.07182 across 80342.781250 (100.00%) mm^2
         K AreaNorm Positive Surface Integral:         0.10720 across 26971.832031 (33.57%) mm^2
         K AreaNorm Negative Surface Integral:         0.05394 across 53370.871094 (66.43%) mm^2

H <mean> +- <std> (using 'rh.smoothwm'):              -0.07550 +- 0.7949 mm^-1
         H Min:                                      -32.34148 at vertex 9255    
         H Max:                                       43.41828 at vertex 99473   
         H Curvature Calculation Type:                discrete
         H Mean Vertex Separation (Whole Surface):     0.84437 +- 0.23403 mm
         H Total Surface Area:                     80342.64062 mm^2
         H Total Number of Vertices:                    133713
         H Average Vertex Area (Whole Surface):        0.60086 mm^2
         H Natural Surface Integral:               -1588.55188
         H Rectified Surface Integral:             14095.39746
         H Positive Surface Integral:               6253.42285
         H Negative Surface Integral:               7841.97461
         H Mean Natural Surface Integral:             -0.01188 across 133713 (100.00%) vertices
         H Mean Rectified Surface Integral:            0.10542 across 133713 (100.00%) vertices
         H Mean Positive Surface Integral:             0.09364 across 66783 (49.95%) vertices
         H Mean Negative Surface Integral:             0.11717 across 66930 (50.05%) vertices
         H AreaNorm Natural Surface Integral:         -0.01977 across 80342.781250 (100.00%) mm^2
         H AreaNorm Rectified Surface Integral:        0.17544 across 80342.781250 (100.00%) mm^2
         H AreaNorm Positive Surface Integral:         0.14640 across 42713.660156 (53.16%) mm^2
         H AreaNorm Negative Surface Integral:         0.20840 across 37628.855469 (46.84%) mm^2

k1 <mean> +- <std> (using 'rh.smoothwm'):             -0.15394 +- 1.4226 mm^-1
        k1 Min:                                      -53.66302 at vertex 9255    
        k1 Max:                                       71.78623 at vertex 99473   
        k1 Curvature Calculation Type:                discrete
        k1 Mean Vertex Separation (Whole Surface):     0.84437 +- 0.23403 mm
        k1 Total Surface Area:                     80342.64062 mm^2
        k1 Total Number of Vertices:                    133713
        k1 Average Vertex Area (Whole Surface):        0.60086 mm^2
        k1 Natural Surface Integral:               -4206.52588
        k1 Rectified Surface Integral:             31810.82617
        k1 Positive Surface Integral:              13802.15039
        k1 Negative Surface Integral:              18008.67578
        k1 Mean Natural Surface Integral:             -0.03146 across 133713 (100.00%) vertices
        k1 Mean Rectified Surface Integral:            0.23790 across 133713 (100.00%) vertices
        k1 Mean Positive Surface Integral:             0.20667 across 66783 (49.95%) vertices
        k1 Mean Negative Surface Integral:             0.26907 across 66930 (50.05%) vertices
        k1 AreaNorm Natural Surface Integral:         -0.05236 across 80342.781250 (100.00%) mm^2
        k1 AreaNorm Rectified Surface Integral:        0.39594 across 80342.781250 (100.00%) mm^2
        k1 AreaNorm Positive Surface Integral:         0.32313 across 42713.660156 (53.16%) mm^2
        k1 AreaNorm Negative Surface Integral:         0.47859 across 37628.855469 (46.84%) mm^2

k2 <mean> +- <std> (using 'rh.smoothwm'):              0.00294 +- 0.2604 mm^-1
        k2 Min:                                      -21.19131 at vertex 98753   
        k2 Max:                                       15.05032 at vertex 99473   
        k2 Curvature Calculation Type:                discrete
        k2 Mean Vertex Separation (Whole Surface):     0.84437 +- 0.23403 mm
        k2 Total Surface Area:                     80342.64062 mm^2
        k2 Total Number of Vertices:                    133713
        k2 Average Vertex Area (Whole Surface):        0.60086 mm^2
        k2 Natural Surface Integral:                1029.42188
        k2 Rectified Surface Integral:              8647.44336
        k2 Positive Surface Integral:               4838.43262
        k2 Negative Surface Integral:               3809.01074
        k2 Mean Natural Surface Integral:              0.00770 across 133713 (100.00%) vertices
        k2 Mean Rectified Surface Integral:            0.06467 across 133713 (100.00%) vertices
        k2 Mean Positive Surface Integral:             0.06730 across 71894 (53.77%) vertices
        k2 Mean Negative Surface Integral:             0.06162 across 61819 (46.23%) vertices
        k2 AreaNorm Natural Surface Integral:          0.01281 across 80342.781250 (100.00%) mm^2
        k2 AreaNorm Rectified Surface Integral:        0.10763 across 80342.781250 (100.00%) mm^2
        k2 AreaNorm Positive Surface Integral:         0.11215 across 43142.269531 (53.70%) mm^2
        k2 AreaNorm Negative Surface Integral:         0.10239 across 37200.503906 (46.30%) mm^2

S <mean> +- <std> (using 'rh.smoothwm'):               1.68002 +- 22.9055 mm^-2
         S Min:                                        0.00000 at vertex 431     
         S Max:                                     3218.96387 at vertex 99473   
         S Curvature Calculation Type:                discrete
         S Mean Vertex Separation (Whole Surface):     0.84437 +- 0.23403 mm
         S Total Surface Area:                     80342.64062 mm^2
         S Total Number of Vertices:                    133713
         S Average Vertex Area (Whole Surface):        0.60086 mm^2
         S Natural Surface Integral:               32826.64062
         S Rectified Surface Integral:             32826.64062
         S Positive Surface Integral:              32826.64062
         S Negative Surface Integral:                  0.00000
         S Mean Natural Surface Integral:              0.24550 across 133713 (100.00%) vertices
         S Mean Rectified Surface Integral:            0.24550 across 133713 (100.00%) vertices
         S Mean Positive Surface Integral:             0.24550 across 133713 (100.00%) vertices
         S Mean Negative Surface Integral:             0.00000 across 0 (00.00%) vertices
         S AreaNorm Natural Surface Integral:          0.40858 across 80342.781250 (100.00%) mm^2
         S AreaNorm Rectified Surface Integral:        0.40858 across 80342.781250 (100.00%) mm^2
         S AreaNorm Positive Surface Integral:         0.40858 across 80342.781250 (100.00%) mm^2
         S AreaNorm Negative Surface Integral:         0.00000 across 0.000000 (00.00%) mm^2

C <mean> +- <std> (using 'rh.smoothwm'):               0.46618 +- 0.9167 mm^-2
         C Min:                                        0.00000 at vertex 76141   
         C Max:                                       51.86413 at vertex 99473   
         C Curvature Calculation Type:                discrete
         C Mean Vertex Separation (Whole Surface):     0.84437 +- 0.23403 mm
         C Total Surface Area:                     80342.64062 mm^2
         C Total Number of Vertices:                    133713
         C Average Vertex Area (Whole Surface):        0.60086 mm^2
         C Natural Surface Integral:               23783.07227
         C Rectified Surface Integral:             23783.07227
         C Positive Surface Integral:              23783.07227
         C Negative Surface Integral:                  0.00000
         C Mean Natural Surface Integral:              0.17787 across 133713 (100.00%) vertices
         C Mean Rectified Surface Integral:            0.17787 across 133713 (100.00%) vertices
         C Mean Positive Surface Integral:             0.17787 across 133713 (100.00%) vertices
         C Mean Negative Surface Integral:             0.00000 across 0 (00.00%) vertices
         C AreaNorm Natural Surface Integral:          0.29602 across 80342.781250 (100.00%) mm^2
         C AreaNorm Rectified Surface Integral:        0.29602 across 80342.781250 (100.00%) mm^2
         C AreaNorm Positive Surface Integral:         0.29602 across 80342.781250 (100.00%) mm^2
         C AreaNorm Negative Surface Integral:         0.00000 across 0.000000 (00.00%) mm^2

BE <mean> +- <std> (using 'rh.smoothwm'):              2.11519 +- 31.1052 mm^-2
        BE Min:                                        0.00000 at vertex 76141   
        BE Max:                                     5379.77539 at vertex 99473   
        BE Curvature Calculation Type:                discrete
        BE Mean Vertex Separation (Whole Surface):     0.84437 +- 0.23403 mm
        BE Total Surface Area:                     80342.64062 mm^2
        BE Total Number of Vertices:                    133713
        BE Average Vertex Area (Whole Surface):        0.60086 mm^2
        BE Natural Surface Integral:               32850.67969
        BE Rectified Surface Integral:             32850.67969
        BE Positive Surface Integral:              32850.67969
        BE Negative Surface Integral:                  0.00000
        BE Mean Natural Surface Integral:              0.24568 across 133713 (100.00%) vertices
        BE Mean Rectified Surface Integral:            0.24568 across 133713 (100.00%) vertices
        BE Mean Positive Surface Integral:             0.24568 across 133713 (100.00%) vertices
        BE Mean Negative Surface Integral:             0.00000 across 0 (00.00%) vertices
        BE AreaNorm Natural Surface Integral:          0.40888 across 80342.781250 (100.00%) mm^2
        BE AreaNorm Rectified Surface Integral:        0.40888 across 80342.781250 (100.00%) mm^2
        BE AreaNorm Positive Surface Integral:         0.40888 across 80342.781250 (100.00%) mm^2
        BE AreaNorm Negative Surface Integral:         0.00000 across 0.000000 (00.00%) mm^2

FI <mean> +- <std> (using 'rh.smoothwm'):              1.75644 +- 25.9337 mm^-2
        FI Min:                                        0.00000 at vertex 431     
        FI Max:                                     4072.85718 at vertex 99473   
        FI Curvature Calculation Type:                discrete
        FI Mean Vertex Separation (Whole Surface):     0.84437 +- 0.23403 mm
        FI Total Surface Area:                     80342.64062 mm^2
        FI Total Number of Vertices:                    133713
        FI Average Vertex Area (Whole Surface):        0.60086 mm^2
        FI Natural Surface Integral:               25155.21484
        FI Rectified Surface Integral:             25155.21484
        FI Positive Surface Integral:              25155.21484
        FI Negative Surface Integral:                  0.00000
        FI Mean Natural Surface Integral:              0.18813 across 133713 (100.00%) vertices
        FI Mean Rectified Surface Integral:            0.18813 across 133713 (100.00%) vertices
        FI Mean Positive Surface Integral:             0.18813 across 133713 (100.00%) vertices
        FI Mean Negative Surface Integral:             0.00000 across 0 (00.00%) vertices
        FI AreaNorm Natural Surface Integral:          0.31310 across 80342.781250 (100.00%) mm^2
        FI AreaNorm Rectified Surface Integral:        0.31310 across 80342.781250 (100.00%) mm^2
        FI AreaNorm Positive Surface Integral:         0.31310 across 80342.781250 (100.00%) mm^2
        FI AreaNorm Negative Surface Integral:         0.00000 across 0.000000 (00.00%) mm^2

curv -- calculation type:                                discrete
curv -- Folding Index (FI):                            2001.78845
curv -- Intrinsic Curvature Index - positive (ICIp):    230.09917
curv -- Intrinsic Curvature Index - negative (ICIn):    229.09918
curv -- Intrinsic Curvature Index - natural  (ICIt):      0.99999

Mean across 10 curvatures: 5.9706e-01 +- 8.4334e-01
