# Supplementary material for: Computer assisted diagnosis of Alzheimer’s disease using statistical likelihood-ratio test
Source: PLoS One. 2023 Feb 17;18(2):e0279574. doi: 10.1371/journal.pone.0279574 (PMC9937475; doi:10.1371/journal.pone.0279574)
Supplement: S4 File — (ZIP) [file pone.0279574.s004.zip › HC_Results_MIRIAD/miriad_221_1/stats/rh.w-g.pct.stats]

# Title Segmentation Statistics 
# 
# generating_program mri_segstats
# cvs_version $Id: mri_segstats.c,v 1.121 2016/05/31 17:27:11 greve Exp $
# cmdline mri_segstats --in /home/span/acad/xzheng/freesurfer/subjects/miriad_221_HC_F_01_MR_1/surf/rh.w-g.pct.mgh --annot miriad_221_HC_F_01_MR_1 rh aparc --sum /home/span/acad/xzheng/freesurfer/subjects/miriad_221_HC_F_01_MR_1/stats/rh.w-g.pct.stats --snr 
# sysname  Linux
# hostname ada
# machine  x86_64
# user     xzheng
# anatomy_type surface
# 
# SUBJECTS_DIR /home/span/acad/xzheng/freesurfer/subjects
# subjectname miriad_221_HC_F_01_MR_1
# Annot miriad_221_HC_F_01_MR_1 rh aparc
# ColorTable /tmp/mri_segstats.tmp.miriad_221_HC_F_01_MR_1.rh.2.ctab 
# ColorTableTimeStamp 2020/01/12 03:33:16 
# InVolFile  /home/span/acad/xzheng/freesurfer/subjects/miriad_221_HC_F_01_MR_1/surf/rh.w-g.pct.mgh 
# InVolFileTimeStamp  2020/01/12 03:33:15 
# InVolFrame 0 
# Only reporting non-empty segmentations
# VertexArea_mm2 0.661827 
# TableCol  1 ColHeader Index 
# TableCol  1 FieldName Index 
# TableCol  1 Units     NA 
# TableCol  2 ColHeader SegId 
# TableCol  2 FieldName Segmentation Id
# TableCol  2 Units     NA
# TableCol  3 ColHeader NVertices 
# TableCol  3 FieldName Number of Vertices
# TableCol  3 Units     unitless
# TableCol  4 ColHeader Area_mm2
# TableCol  4 FieldName Area
# TableCol  4 Units     mm^2
# TableCol  5 ColHeader StructName
# TableCol  5 FieldName Structure Name
# TableCol  5 Units     NA
# TableCol  6 ColHeader Mean 
# TableCol  6 FieldName Intensity Mean
# TableCol  6 Units     unknown
# TableCol  7 ColHeader StdDev
# TableCol  7 FieldName Itensity StdDev
# TableCol  7 Units     unknown
# TableCol  8 ColHeader Min
# TableCol  8 FieldName Intensity Min
# TableCol  8 Units     unknown
# TableCol  9 ColHeader Max
# TableCol  9 FieldName Intensity Max
# TableCol  9 Units     unknown
# TableCol 10 ColHeader Range
# TableCol 10 FieldName Intensity Range
# TableCol 10 Units     unknown
# TableCol 11 ColHeader SNR
# TableCol 11 FieldName Intensity SNR
# TableCol 11 Units     none
# NRows 35 
# NTableCols 11 
# ColHeaders  Index SegId NVertices Area_mm2 StructName Mean StdDev Min Max Range SNR  
  1 2000      7931     5405.4  unknown                            0.0345     0.8165     0.0000    24.0543    24.0543     0.0422 
  2 2001       842      601.0  bankssts                          24.0943     4.3128    12.6753    40.6784    28.0031     5.5867 
  3 2002       958      618.2  caudalanteriorcingulate           29.1117     6.2260    11.1615    49.2488    38.0873     4.6758 
  4 2003      3618     2387.1  caudalmiddlefrontal               20.7150     6.3149     1.7434    41.3479    39.6044     3.2803 
  5 2005      2598     1611.2  cuneus                            16.2679     5.6148    -5.7126    33.4464    39.1591     2.8973 
  6 2006       683      492.0  entorhinal                        23.3390    10.1081   -19.8024    48.9095    68.7119     2.3089 
  7 2007      4232     2914.3  fusiform                          25.8500     7.2744    -2.6779    66.4032    69.0811     3.5535 
  8 2008      6552     4409.1  inferiorparietal                  21.9473     6.3385    -1.4493    44.9467    46.3960     3.4625 
  9 2009      4079     2846.4  inferiortemporal                  26.0395     8.5138   -41.0646    56.5030    97.5675     3.0585 
 10 2010      1292      854.3  isthmuscingulate                  20.8743     6.1783     1.7642    43.6325    41.8684     3.3786 
 11 2011      7805     4979.3  lateraloccipital                  19.5293     6.7223   -10.4140    42.9070    53.3210     2.9051 
 12 2012      3903     2602.8  lateralorbitofrontal              22.6627    10.2718   -26.2954    50.2740    76.5694     2.2063 
 13 2013      4743     3086.7  lingual                           18.7658     7.8947   -23.2405    46.2687    69.5093     2.3770 
 14 2014      2998     1940.0  medialorbitofrontal               23.8039    10.1287   -90.4534    50.6942   141.1476     2.3501 
 15 2015      3775     2652.1  middletemporal                    26.0205     6.8575     2.1215    48.3794    46.2579     3.7945 
 16 2016       893      607.2  parahippocampal                   26.2202     6.1864     0.0000    47.1862    47.1862     4.2384 
 17 2017      2728     1620.6  paracentral                       17.6157     6.5958   -16.5175    37.3726    53.8901     2.6707 
 18 2018      2124     1473.3  parsopercularis                   23.1622     6.5029     1.9298    42.9731    41.0433     3.5618 
 19 2019       870      599.8  parsorbitalis                     27.2156     6.8536     2.4185    50.1462    47.7278     3.9710 
 20 2020      2093     1468.9  parstriangularis                  24.1614     5.8174    -7.8648    44.1803    52.0452     4.1533 
 21 2021      2472     1663.4  pericalcarine                     15.3794     6.0207    -2.8982    37.1770    40.0752     2.5544 
 22 2022      6381     3953.9  postcentral                       17.6525     6.2767    -2.6703    43.9786    46.6489     2.8124 
 23 2023      1656     1121.4  posteriorcingulate                27.3316     6.9778    -0.4599    47.4746    47.9345     3.9169 
 24 2024      8114     5066.6  precentral                        16.2675     6.9719   -13.0599    43.1424    56.2023     2.3333 
 25 2025      5853     3929.4  precuneus                         20.0769     5.6791     0.3912    40.2396    39.8484     3.5352 
 26 2026       953      602.8  rostralanteriorcingulate          22.8200    13.8719  -100.0864    49.6765   149.7630     1.6451 
 27 2027      7222     5065.9  rostralmiddlefrontal              24.2282     6.6222    -1.8050    44.8764    46.6814     3.6586 
 28 2028     11083     7476.7  superiorfrontal                   24.1786     6.5473   -17.4883    46.3070    63.7953     3.6929 
 29 2029      9093     5442.3  superiorparietal                  18.6188     6.4317   -11.6978    41.9255    53.6233     2.8949 
 30 2030      4972     3482.6  superiortemporal                  24.9727     6.4453     4.7498    54.2350    49.4852     3.8745 
 31 2031      6115     4095.0  supramarginal                     22.8843     5.9745     2.4177    43.0588    40.6411     3.8304 
 32 2032       368      228.0  frontalpole                       22.6406     6.2669    -1.5831    43.9324    45.5155     3.6127 
 33 2033       689      519.1  temporalpole                      28.3374    10.2597   -31.3217    60.2557    91.5774     2.7620 
 34 2034       559      329.8  transversetemporal                18.3065     5.1523     6.2441    35.1403    28.8962     3.5531 
 35 2035      3466     2348.6  insula                            23.3557     8.8590   -39.9424    47.8880    87.8303     2.6364 
