# Supplementary material for: Computer assisted diagnosis of Alzheimer’s disease using statistical likelihood-ratio test
Source: PLoS One. 2023 Feb 17;18(2):e0279574. doi: 10.1371/journal.pone.0279574 (PMC9937475; doi:10.1371/journal.pone.0279574)
Supplement: S4 File — (ZIP) [file pone.0279574.s004.zip › HC_Results_MIRIAD/miriad_221_1/stats/wmparc.stats]

# Title Segmentation Statistics 
# 
# generating_program mri_segstats
# cvs_version $Id: mri_segstats.c,v 1.121 2016/05/31 17:27:11 greve Exp $
# cmdline mri_segstats --seg mri/wmparc.mgz --sum stats/wmparc.stats --pv mri/norm.mgz --excludeid 0 --brainmask mri/brainmask.mgz --in mri/norm.mgz --in-intensity-name norm --in-intensity-units MR --subject miriad_221_HC_F_01_MR_1 --surf-wm-vol --ctab /home/span/acad/xzheng/freesurfer/WMParcStatsLUT.txt --etiv 
# sysname  Linux
# hostname ada
# machine  x86_64
# user     xzheng
# anatomy_type volume
# 
# SUBJECTS_DIR /home/span/acad/xzheng/freesurfer/subjects
# subjectname miriad_221_HC_F_01_MR_1
# Measure VentricleChoroidVol, VentricleChoroidVol, Volume of ventricles and choroid plexus, 19346.000000, mm^3
# Measure lhCerebralWhiteMatter, lhCerebralWhiteMatterVol, Left hemisphere cerebral white matter volume, 251259.275477, mm^3
# Measure rhCerebralWhiteMatter, rhCerebralWhiteMatterVol, Right hemisphere cerebral white matter volume, 246094.030961, mm^3
# Measure CerebralWhiteMatter, CerebralWhiteMatterVol, Total cerebral white matter volume, 497353.306438, mm^3
# Measure Mask, MaskVol, Mask Volume, 1756494.000000, mm^3
# Measure EstimatedTotalIntraCranialVol, eTIV, Estimated Total Intracranial Volume, 1541107.482165, mm^3
# SegVolFile mri/wmparc.mgz 
# SegVolFileTimeStamp  2020/01/12 03:50:26 
# ColorTable /home/span/acad/xzheng/freesurfer/WMParcStatsLUT.txt 
# ColorTableTimeStamp 2017/01/19 09:00:02 
# InVolFile  mri/norm.mgz 
# InVolFileTimeStamp  2020/01/11 19:13:39 
# InVolFrame 0 
# PVVolFile  mri/norm.mgz 
# PVVolFileTimeStamp  2020/01/11 19:13:39 
# ExcludeSegId 0 
# Only reporting non-empty segmentations
# VoxelVolume_mm3 1 
# TableCol  1 ColHeader Index 
# TableCol  1 FieldName Index 
# TableCol  1 Units     NA 
# TableCol  2 ColHeader SegId 
# TableCol  2 FieldName Segmentation Id
# TableCol  2 Units     NA
# TableCol  3 ColHeader NVoxels 
# TableCol  3 FieldName Number of Voxels
# TableCol  3 Units     unitless
# TableCol  4 ColHeader Volume_mm3
# TableCol  4 FieldName Volume
# TableCol  4 Units     mm^3
# TableCol  5 ColHeader StructName
# TableCol  5 FieldName Structure Name
# TableCol  5 Units     NA
# TableCol  6 ColHeader normMean 
# TableCol  6 FieldName Intensity normMean
# TableCol  6 Units     MR
# TableCol  7 ColHeader normStdDev
# TableCol  7 FieldName Itensity normStdDev
# TableCol  7 Units     MR
# TableCol  8 ColHeader normMin
# TableCol  8 FieldName Intensity normMin
# TableCol  8 Units     MR
# TableCol  9 ColHeader normMax
# TableCol  9 FieldName Intensity normMax
# TableCol  9 Units     MR
# TableCol 10 ColHeader normRange
# TableCol 10 FieldName Intensity normRange
# TableCol 10 Units     MR
# NRows 70 
# NTableCols 10 
# ColHeaders  Index SegId NVoxels Volume_mm3 StructName normMean normStdDev normMin normMax normRange  
  1 3001      1895     1917.3  wm-lh-bankssts                    95.3272     7.2086    76.0000   109.0000    33.0000 
  2 3002      2743     2756.0  wm-lh-caudalanteriorcingulate    101.5614     5.8167    71.0000   115.0000    44.0000 
  3 3003      7956     7869.2  wm-lh-caudalmiddlefrontal         98.4829     7.3046    76.0000   117.0000    41.0000 
  4 3005      2651     2633.1  wm-lh-cuneus                      96.0849     6.9307    77.0000   111.0000    34.0000 
  5 3006       726      770.0  wm-lh-entorhinal                  88.4008     6.1312    72.0000   106.0000    34.0000 
  6 3007      6286     6243.0  wm-lh-fusiform                    93.2334     7.5399    48.0000   112.0000    64.0000 
  7 3008      9640     9904.4  wm-lh-inferiorparietal            98.0943     7.0833    74.0000   118.0000    44.0000 
  8 3009      4711     4793.3  wm-lh-inferiortemporal            93.9894     8.6741    64.0000   114.0000    50.0000 
  9 3010      3885     3912.3  wm-lh-isthmuscingulate            98.9331     6.8950    47.0000   111.0000    64.0000 
 10 3011     10994    11169.3  wm-lh-lateraloccipital            92.3256     7.5652    69.0000   112.0000    43.0000 
 11 3012      7219     7260.8  wm-lh-lateralorbitofrontal        98.1543     9.3937    72.0000   121.0000    49.0000 
 12 3013      5231     5257.9  wm-lh-lingual                     90.0098     7.3557    42.0000   108.0000    66.0000 
 13 3014      3796     3824.9  wm-lh-medialorbitofrontal         97.5930    10.8364    36.0000   117.0000    81.0000 
 14 3015      4701     4839.4  wm-lh-middletemporal              95.7675     8.0698    75.0000   112.0000    37.0000 
 15 3016      1461     1568.1  wm-lh-parahippocampal             89.4990     5.8998    72.0000   103.0000    31.0000 
 16 3017      4847     4821.2  wm-lh-paracentral                 95.0930     6.8544    75.0000   110.0000    35.0000 
 17 3018      4063     3980.2  wm-lh-parsopercularis             96.4302     8.5516    73.0000   114.0000    41.0000 
 18 3019       868      855.5  wm-lh-parsorbitalis               91.3883     7.5081    74.0000   108.0000    34.0000 
 19 3020      3305     3273.3  wm-lh-parstriangularis            95.2218     8.4460    71.0000   113.0000    42.0000 
 20 3021      3893     3726.9  wm-lh-pericalcarine               91.0383     8.2485    37.0000   109.0000    72.0000 
 21 3022      8732     9018.2  wm-lh-postcentral                 95.0628     7.6542    73.0000   116.0000    43.0000 
 22 3023      4880     4881.9  wm-lh-posteriorcingulate         100.9607     6.5815    49.0000   113.0000    64.0000 
 23 3024     15361    15352.5  wm-lh-precentral                  95.4153     6.9161    70.0000   114.0000    44.0000 
 24 3025     10598    10484.1  wm-lh-precuneus                   97.9284     8.1049    50.0000   114.0000    64.0000 
 25 3026      3686     3607.6  wm-lh-rostralanteriorcingulate   100.0583    10.4190    23.0000   116.0000    93.0000 
 26 3027     13029    12953.8  wm-lh-rostralmiddlefrontal        98.2197     8.2345    72.0000   118.0000    46.0000 
 27 3028     18973    18918.3  wm-lh-superiorfrontal             96.8316     7.6287    74.0000   117.0000    43.0000 
 28 3029     13057    13297.0  wm-lh-superiorparietal            99.0394     6.6857    75.0000   117.0000    42.0000 
 29 3030      8313     8557.8  wm-lh-superiortemporal            97.1667     7.6377    73.0000   113.0000    40.0000 
 30 3031     12549    12678.6  wm-lh-supramarginal               98.6616     8.0321    76.0000   116.0000    40.0000 
 31 3032       200      209.9  wm-lh-frontalpole                 98.4950     5.6247    87.0000   110.0000    23.0000 
 32 3033       620      713.1  wm-lh-temporalpole                87.3274     6.2586    73.0000   108.0000    35.0000 
 33 3034       880      904.8  wm-lh-transversetemporal          97.0091     5.6045    82.0000   112.0000    30.0000 
 34 3035     10971    10907.1  wm-lh-insula                      95.8692     9.4768    58.0000   115.0000    57.0000 
 35 4001      1859     1855.0  wm-rh-bankssts                    97.6444     5.8133    79.0000   109.0000    30.0000 
 36 4002      2585     2556.2  wm-rh-caudalanteriorcingulate     99.6248     6.6705    59.0000   113.0000    54.0000 
 37 4003      7718     7603.0  wm-rh-caudalmiddlefrontal         96.9635     7.2178    75.0000   116.0000    41.0000 
 38 4005      3315     3323.2  wm-rh-cuneus                      96.7366     6.6798    73.0000   111.0000    38.0000 
 39 4006       872      944.4  wm-rh-entorhinal                  88.3968     6.6959    68.0000   107.0000    39.0000 
 40 4007      6780     6734.2  wm-rh-fusiform                    93.3519     7.2273    52.0000   109.0000    57.0000 
 41 4008     10254    10343.7  wm-rh-inferiorparietal            97.8409     7.6132    75.0000   114.0000    39.0000 
 42 4009      5724     5891.9  wm-rh-inferiortemporal            94.7549     8.1186    73.0000   113.0000    40.0000 
 43 4010      3534     3536.9  wm-rh-isthmuscingulate            98.1771     6.7011    51.0000   115.0000    64.0000 
 44 4011     10495    10714.9  wm-rh-lateraloccipital            93.7765     7.6976    66.0000   115.0000    49.0000 
 45 4012      6838     6808.7  wm-rh-lateralorbitofrontal        95.5629     9.6210    44.0000   116.0000    72.0000 
 46 4013      6147     6203.9  wm-rh-lingual                     90.4529     7.8788    44.0000   113.0000    69.0000 
 47 4014      3965     4036.6  wm-rh-medialorbitofrontal        100.8739     9.2213    41.0000   129.0000    88.0000 
 48 4015      4800     4971.3  wm-rh-middletemporal              94.4258     8.1671    75.0000   115.0000    40.0000 
 49 4016      1413     1517.6  wm-rh-parahippocampal             88.4600     6.1388    41.0000   104.0000    63.0000 
 50 4017      5766     5783.3  wm-rh-paracentral                 96.2730     6.3746    75.0000   111.0000    36.0000 
 51 4018      3795     3743.8  wm-rh-parsopercularis             94.1845     8.2327    72.0000   112.0000    40.0000 
 52 4019      1036     1054.1  wm-rh-parsorbitalis               91.3919     8.2952    73.0000   110.0000    37.0000 
 53 4020      3815     3795.7  wm-rh-parstriangularis            93.4737     8.0270    73.0000   111.0000    38.0000 
 54 4021      4194     4006.4  wm-rh-pericalcarine               92.4235     6.4948    72.0000   110.0000    38.0000 
 55 4022      8009     8312.7  wm-rh-postcentral                 92.8432     7.4104    74.0000   113.0000    39.0000 
 56 4023      4299     4269.9  wm-rh-posteriorcingulate          99.1486     7.0534    55.0000   113.0000    58.0000 
 57 4024     15682    15717.3  wm-rh-precentral                  93.7972     6.5756    74.0000   114.0000    40.0000 
 58 4025     10327    10254.5  wm-rh-precuneus                   98.0245     8.0897    39.0000   118.0000    79.0000 
 59 4026      2195     2166.0  wm-rh-rostralanteriorcingulate    99.6752     8.5536    44.0000   114.0000    70.0000 
 60 4027     12509    12371.6  wm-rh-rostralmiddlefrontal        95.8619     8.3188    72.0000   114.0000    42.0000 
 61 4028     20058    20112.3  wm-rh-superiorfrontal             95.8389     7.3512    74.0000   113.0000    39.0000 
 62 4029     12092    12285.9  wm-rh-superiorparietal            97.9590     6.8484    76.0000   115.0000    39.0000 
 63 4030      6867     7107.4  wm-rh-superiortemporal            95.1369     7.9709    71.0000   113.0000    42.0000 
 64 4031     10068    10163.3  wm-rh-supramarginal               97.6189     7.7165    75.0000   115.0000    40.0000 
 65 4032       259      265.6  wm-rh-frontalpole                 97.7374     6.8563    83.0000   114.0000    31.0000 
 66 4033       622      719.0  wm-rh-temporalpole                90.4759     8.0489    76.0000   113.0000    37.0000 
 67 4034       572      580.9  wm-rh-transversetemporal          97.1154     5.7212    83.0000   109.0000    26.0000 
 68 4035     10225    10224.3  wm-rh-insula                      94.9263     8.6969    59.0000   113.0000    54.0000 
 69 5001     37036    37015.0  Left-UnsegmentedWhiteMatter      100.2074     9.3807    33.0000   117.0000    84.0000 
 70 5002     35908    35822.7  Right-UnsegmentedWhiteMatter      99.1034     8.9272    21.0000   119.0000    98.0000 
