# Supplementary material for: Computer assisted diagnosis of Alzheimer’s disease using statistical likelihood-ratio test
Source: PLoS One. 2023 Feb 17;18(2):e0279574. doi: 10.1371/journal.pone.0279574 (PMC9937475; doi:10.1371/journal.pone.0279574)
Supplement: S4 File — (ZIP) [file pone.0279574.s004.zip › HC_Results_MIRIAD/miriad_223_1/stats/aseg.stats]

# Title Segmentation Statistics 
# 
# generating_program mri_segstats
# cvs_version $Id: mri_segstats.c,v 1.121 2016/05/31 17:27:11 greve Exp $
# cmdline mri_segstats --seg mri/aseg.mgz --sum stats/aseg.stats --pv mri/norm.mgz --empty --brainmask mri/brainmask.mgz --brain-vol-from-seg --excludeid 0 --excl-ctxgmwm --supratent --subcortgray --in mri/norm.mgz --in-intensity-name norm --in-intensity-units MR --etiv --surf-wm-vol --surf-ctx-vol --totalgray --euler --ctab /home/span/acad/xzheng/freesurfer/ASegStatsLUT.txt --subject miriad_223_HC_M_01_MR_1 
# sysname  Linux
# hostname ada
# machine  x86_64
# user     xzheng
# anatomy_type volume
# 
# SUBJECTS_DIR /home/span/acad/xzheng/freesurfer/subjects
# subjectname miriad_223_HC_M_01_MR_1
# Measure BrainSeg, BrainSegVol, Brain Segmentation Volume, 1205446.000000, mm^3
# Measure BrainSegNotVent, BrainSegVolNotVent, Brain Segmentation Volume Without Ventricles, 1082112.000000, mm^3
# Measure BrainSegNotVentSurf, BrainSegVolNotVentSurf, Brain Segmentation Volume Without Ventricles from Surf, 1081282.898261, mm^3
# Measure VentricleChoroidVol, VentricleChoroidVol, Volume of ventricles and choroid plexus, 115406.000000, mm^3
# Measure lhCortex, lhCortexVol, Left hemisphere cortical gray matter volume, 216091.736729, mm^3
# Measure rhCortex, rhCortexVol, Right hemisphere cortical gray matter volume, 214472.305269, mm^3
# Measure Cortex, CortexVol, Total cortical gray matter volume, 430564.041998, mm^3
# Measure lhCerebralWhiteMatter, lhCerebralWhiteMatterVol, Left hemisphere cerebral white matter volume, 234114.157962, mm^3
# Measure rhCerebralWhiteMatter, rhCerebralWhiteMatterVol, Right hemisphere cerebral white matter volume, 233638.698302, mm^3
# Measure CerebralWhiteMatter, CerebralWhiteMatterVol, Total cerebral white matter volume, 467752.856263, mm^3
# Measure SubCortGray, SubCortGrayVol, Subcortical gray matter volume, 50437.000000, mm^3
# Measure TotalGray, TotalGrayVol, Total gray matter volume, 588349.041998, mm^3
# Measure SupraTentorial, SupraTentorialVol, Supratentorial volume, 1067296.898261, mm^3
# Measure SupraTentorialNotVent, SupraTentorialVolNotVent, Supratentorial volume, 951890.898261, mm^3
# Measure SupraTentorialNotVentVox, SupraTentorialVolNotVentVox, Supratentorial volume voxel count, 949469.000000, mm^3
# Measure Mask, MaskVol, Mask Volume, 1794002.000000, mm^3
# Measure BrainSegVol-to-eTIV, BrainSegVol-to-eTIV, Ratio of BrainSegVol to eTIV, 0.658840, unitless
# Measure MaskVol-to-eTIV, MaskVol-to-eTIV, Ratio of MaskVol to eTIV, 0.980517, unitless
# Measure lhSurfaceHoles, lhSurfaceHoles, Number of defect holes in lh surfaces prior to fixing, 41, unitless
# Measure rhSurfaceHoles, rhSurfaceHoles, Number of defect holes in rh surfaces prior to fixing, 29, unitless
# Measure SurfaceHoles, SurfaceHoles, Total number of defect holes in surfaces prior to fixing, 70, unitless
# Measure EstimatedTotalIntraCranialVol, eTIV, Estimated Total Intracranial Volume, 1829649.575064, mm^3
# SegVolFile mri/aseg.mgz 
# SegVolFileTimeStamp  2020/01/12 14:00:01 
# ColorTable /home/span/acad/xzheng/freesurfer/ASegStatsLUT.txt 
# ColorTableTimeStamp 2017/01/19 09:00:02 
# InVolFile  mri/norm.mgz 
# InVolFileTimeStamp  2020/01/12 04:43:11 
# InVolFrame 0 
# PVVolFile  mri/norm.mgz 
# PVVolFileTimeStamp  2020/01/12 04:43:11 
# Excluding Cortical Gray and White Matter
# ExcludeSegId 0 2 3 41 42 
# VoxelVolume_mm3 1 
# TableCol  1 ColHeader Index 
# TableCol  1 FieldName Index 
# TableCol  1 Units     NA 
# TableCol  2 ColHeader SegId 
# TableCol  2 FieldName Segmentation Id
# TableCol  2 Units     NA
# TableCol  3 ColHeader NVoxels 
# TableCol  3 FieldName Number of Voxels
# TableCol  3 Units     unitless
# TableCol  4 ColHeader Volume_mm3
# TableCol  4 FieldName Volume
# TableCol  4 Units     mm^3
# TableCol  5 ColHeader StructName
# TableCol  5 FieldName Structure Name
# TableCol  5 Units     NA
# TableCol  6 ColHeader normMean 
# TableCol  6 FieldName Intensity normMean
# TableCol  6 Units     MR
# TableCol  7 ColHeader normStdDev
# TableCol  7 FieldName Itensity normStdDev
# TableCol  7 Units     MR
# TableCol  8 ColHeader normMin
# TableCol  8 FieldName Intensity normMin
# TableCol  8 Units     MR
# TableCol  9 ColHeader normMax
# TableCol  9 FieldName Intensity normMax
# TableCol  9 Units     MR
# TableCol 10 ColHeader normRange
# TableCol 10 FieldName Intensity normRange
# TableCol 10 Units     MR
# NRows 45 
# NTableCols 10 
# ColHeaders  Index SegId NVoxels Volume_mm3 StructName normMean normStdDev normMin normMax normRange  
  1   4     61651    61793.4  Left-Lateral-Ventricle            20.3693     8.2974     0.0000    87.0000    87.0000 
  2   5      2557     2467.6  Left-Inf-Lat-Vent                 29.9120    14.5315     3.0000    78.0000    75.0000 
  3   7     12383    13069.4  Left-Cerebellum-White-Matter      85.7778     6.2136    36.0000   102.0000    66.0000 
  4   8     52942    52926.7  Left-Cerebellum-Cortex            63.8035    10.4104     8.0000    95.0000    87.0000 
  5  10      6891     6592.8  Left-Thalamus-Proper              85.3014    12.1263    22.0000   112.0000    90.0000 
  6  11      4088     3789.8  Left-Caudate                      82.9092    10.3999    28.0000   110.0000    82.0000 
  7  12      3814     3673.1  Left-Putamen                      85.4659     6.2302    44.0000   112.0000    68.0000 
  8  13      1611     1594.9  Left-Pallidum                     97.4991     5.4023    57.0000   113.0000    56.0000 
  9  14      3013     2994.2  3rd-Ventricle                     23.9127    11.8585     6.0000    74.0000    68.0000 
 10  15      2828     2950.1  4th-Ventricle                     23.9452    10.7557     6.0000    74.0000    68.0000 
 11  16     20898    20742.3  Brain-Stem                        81.9894    10.1095     7.0000   112.0000   105.0000 
 12  17      3374     3127.2  Left-Hippocampus                  65.5101    14.2622     7.0000   105.0000    98.0000 
 13  18      1377     1361.4  Left-Amygdala                     68.4720     7.6594    25.0000    89.0000    64.0000 
 14  24      2091     1927.0  CSF                               36.8498    18.9160     4.0000   101.0000    97.0000 
 15  26       369      356.2  Left-Accumbens-area               77.5176     4.3590    54.0000    89.0000    35.0000 
 16  28      3806     3682.9  Left-VentralDC                    90.0037    10.7639    33.0000   109.0000    76.0000 
 17  30        34       46.1  Left-vessel                       58.9706     7.3793    44.0000    72.0000    28.0000 
 18  31       760      696.5  Left-choroid-plexus               45.9211    13.8804    10.0000    77.0000    67.0000 
 19  43     47966    47966.9  Right-Lateral-Ventricle           20.3742     8.6047     4.0000    86.0000    82.0000 
 20  44      1489     1489.4  Right-Inf-Lat-Vent                30.3150    14.3011     5.0000    71.0000    66.0000 
 21  46     12757    13455.0  Right-Cerebellum-White-Matter     83.9132     6.2491    32.0000   106.0000    74.0000 
 22  47     53747    53523.0  Right-Cerebellum-Cortex           62.1609    10.1431     4.0000    93.0000    89.0000 
 23  49      5926     5574.6  Right-Thalamus-Proper             86.0253    10.7572    22.0000   108.0000    86.0000 
 24  50      4476     4204.7  Right-Caudate                     77.6378     9.9780    31.0000   106.0000    75.0000 
 25  51      3724     3621.1  Right-Putamen                     84.2226     6.1712    62.0000   105.0000    43.0000 
 26  52      1739     1693.8  Right-Pallidum                    97.0581     5.4147    70.0000   115.0000    45.0000 
 27  53      3543     3360.2  Right-Hippocampus                 66.8357     9.6527    11.0000    92.0000    81.0000 
 28  54      1650     1591.6  Right-Amygdala                    67.3758     8.8865    19.0000    91.0000    72.0000 
 29  58       441      404.7  Right-Accumbens-area              77.4263     4.7170    54.0000    93.0000    39.0000 
 30  60      3661     3511.8  Right-VentralDC                   89.4805    10.5927    37.0000   112.0000    75.0000 
 31  62         7       22.6  Right-vessel                      61.1429     2.7343    57.0000    64.0000     7.0000 
 32  63      1130     1025.3  Right-choroid-plexus              46.0301    11.7981    15.0000    77.0000    62.0000 
 33  72         0        0.0  5th-Ventricle                      0.0000     0.0000     0.0000     0.0000     0.0000 
 34  77      5789     5251.6  WM-hypointensities                69.8245    14.6213     7.0000   106.0000    99.0000 
 35  78         0        0.0  Left-WM-hypointensities            0.0000     0.0000     0.0000     0.0000     0.0000 
 36  79         0        0.0  Right-WM-hypointensities           0.0000     0.0000     0.0000     0.0000     0.0000 
 37  80         1        1.0  non-WM-hypointensities            51.0000     0.0000    51.0000    51.0000     0.0000 
 38  81         0        0.0  Left-non-WM-hypointensities        0.0000     0.0000     0.0000     0.0000     0.0000 
 39  82         0        0.0  Right-non-WM-hypointensities       0.0000     0.0000     0.0000     0.0000     0.0000 
 40  85       162      185.8  Optic-Chiasm                      74.1173    14.7540    32.0000    99.0000    67.0000 
 41 251      1070      992.9  CC_Posterior                      81.7944    18.7808    34.0000   114.0000    80.0000 
 42 252       657      621.1  CC_Mid_Posterior                  81.8676    22.2338    21.0000   115.0000    94.0000 
 43 253       337      293.9  CC_Central                        88.3976    21.6582    34.0000   116.0000    82.0000 
 44 254       389      325.3  CC_Mid_Anterior                   86.1183    22.4929    30.0000   117.0000    87.0000 
 45 255      1192     1140.9  CC_Anterior                       82.0378    22.2995     7.0000   121.0000   114.0000 
