# Supplementary material for: Computer assisted diagnosis of Alzheimer’s disease using statistical likelihood-ratio test
Source: PLoS One. 2023 Feb 17;18(2):e0279574. doi: 10.1371/journal.pone.0279574 (PMC9937475; doi:10.1371/journal.pone.0279574)
Supplement: S4 File — (ZIP) [file pone.0279574.s004.zip › HC_Results_MIRIAD/miriad_223_1/stats/lh.aparc.a2009s.stats]

# Table of FreeSurfer cortical parcellation anatomical statistics 
# 
# CreationTime 2020/01/12-02:44:09-GMT
# generating_program mris_anatomical_stats
# cvs_version $Id: mris_anatomical_stats.c,v 1.79 2016/03/14 15:15:34 greve Exp $
# mrisurf.c-cvs_version $Id: mrisurf.c,v 1.781.2.6 2016/12/27 16:47:14 zkaufman Exp $
# cmdline mris_anatomical_stats -th3 -mgz -cortex ../label/lh.cortex.label -f ../stats/lh.aparc.a2009s.stats -b -a ../label/lh.aparc.a2009s.annot -c ../label/aparc.annot.a2009s.ctab miriad_223_HC_M_01_MR_1 lh white 
# sysname  Linux
# hostname ada
# machine  x86_64
# user     xzheng
# 
# SUBJECTS_DIR /home/span/acad/xzheng/freesurfer/subjects
# anatomy_type surface
# subjectname miriad_223_HC_M_01_MR_1
# hemi lh
# AnnotationFile ../label/lh.aparc.a2009s.annot
# AnnotationFileTimeStamp 2020/01/12 13:43:43
# Measure Cortex, NumVert, Number of Vertices, 127077, unitless
# Measure Cortex, WhiteSurfArea, White Surface Total Area, 83619.4, mm^2
# Measure Cortex, MeanThickness, Mean Thickness, 2.32354, mm
# Measure BrainSeg, BrainSegVol, Brain Segmentation Volume, 1205446.000000, mm^3
# Measure BrainSegNotVent, BrainSegVolNotVent, Brain Segmentation Volume Without Ventricles, 1082112.000000, mm^3
# Measure BrainSegNotVentSurf, BrainSegVolNotVentSurf, Brain Segmentation Volume Without Ventricles from Surf, 1081282.898261, mm^3
# Measure Cortex, CortexVol Total cortical gray matter volume, 430564.041998, mm^3
# Measure SupraTentorial, SupraTentorialVol, Supratentorial volume, 1067296.898261, mm^3
# Measure SupraTentorialNotVent, SupraTentorialVolNotVent, Supratentorial volume, 951890.898261, mm^3
# Measure EstimatedTotalIntraCranialVol, eTIV, Estimated Total Intracranial Volume, 1829649.575064, mm^3
# NTableCols 10
# TableCol  1 ColHeader StructName
# TableCol  1 FieldName Structure Name
# TableCol  1 Units     NA
# TableCol  2 ColHeader NumVert
# TableCol  2 FieldName Number of Vertices
# TableCol  2 Units     unitless
# TableCol  3 ColHeader SurfArea
# TableCol  3 FieldName Surface Area
# TableCol  3 Units     mm^2
# TableCol  4 ColHeader GrayVol
# TableCol  4 FieldName Gray Matter Volume
# TableCol  4 Units     mm^3
# TableCol  5 ColHeader ThickAvg 
# TableCol  5 FieldName Average Thickness
# TableCol  5 Units     mm
# TableCol  6 ColHeader ThickStd
# TableCol  6 FieldName Thickness StdDev
# TableCol  6 Units     mm 
# TableCol  7 ColHeader MeanCurv
# TableCol  7 FieldName Integrated Rectified Mean Curvature
# TableCol  7 Units     mm^-1
# TableCol  8 ColHeader GausCurv 
# TableCol  8 FieldName Integrated Rectified Gaussian Curvature
# TableCol  8 Units     mm^-2
# TableCol  9 ColHeader  FoldInd
# TableCol  9 FieldName  Folding Index 
# TableCol  9 Units      unitless 
# TableCol 10 ColHeader CurvInd
# TableCol 10 FieldName Intrinsic Curvature Index
# TableCol 10 Units     unitless
# ColHeaders StructName NumVert SurfArea GrayVol ThickAvg ThickStd MeanCurv GausCurv FoldInd CurvInd
G&S_frontomargin                         1318    840   2051  2.382 0.566     0.152     0.042       20     2.4
G&S_occipital_inf                        1807   1158   3171  2.373 0.586     0.143     0.038       25     2.6
G&S_paracentral                          1891   1048   2446  2.030 0.624     0.103     0.031       17     2.5
G&S_subcentral                           1498    986   2529  2.313 0.456     0.128     0.031       20     1.7
G&S_transv_frontopol                      856    499   1483  2.410 0.684     0.142     0.041       12     1.5
G&S_cingul-Ant                           2637   1805   4564  2.414 0.570     0.127     0.029       34     3.1
G&S_cingul-Mid-Ant                       1221    866   1896  2.254 0.600     0.099     0.014        9     0.8
G&S_cingul-Mid-Post                      1356    934   2066  2.315 0.542     0.122     0.026       14     1.3
G_cingul-Post-dorsal                      576    376   1149  2.754 0.554     0.114     0.031        5     0.6
G_cingul-Post-ventral                     367    219    674  2.574 0.705     0.097     0.026        3     0.3
G_cuneus                                 1867   1194   2024  1.650 0.429     0.143     0.040       26     3.0
G_front_inf-Opercular                    1267    839   3024  2.702 0.372     0.143     0.035       19     1.9
G_front_inf-Orbital                       440    268   1098  2.720 0.585     0.140     0.036        8     0.6
G_front_inf-Triangul                      747    499   1639  2.541 0.357     0.126     0.032        7     0.9
G_front_middle                           4516   2914   8885  2.385 0.512     0.141     0.044       69     8.0
G_front_sup                              8390   5172  16976  2.583 0.609     0.122     0.030       93    10.3
G_Ins_lg&S_cent_ins                       737    476   1564  3.142 0.710     0.112     0.027        7     0.7
G_insular_short                           719    469   2288  3.619 0.576     0.115     0.034        6     0.9
G_occipital_middle                       2406   1412   4304  2.355 0.553     0.134     0.040       35     3.5
G_occipital_sup                          1686   1039   2157  1.924 0.615     0.121     0.034       18     2.2
G_oc-temp_lat-fusifor                    1987   1329   4293  2.692 0.647     0.142     0.039       34     2.9
G_oc-temp_med-Lingual                    2832   1919   4104  1.986 0.609     0.159     0.039       50     4.7
G_oc-temp_med-Parahip                    1318    841   2998  2.613 0.806     0.093     0.020       10     1.1
G_orbital                                2629   1671   5489  2.500 0.743     0.142     0.047       45     4.7
G_pariet_inf-Angular                     2789   1770   5230  2.379 0.538     0.138     0.047       46     5.0
G_pariet_inf-Supramar                    3478   2297   7166  2.503 0.567     0.134     0.036       49     4.9
G_parietal_sup                           2862   1759   5193  2.323 0.538     0.126     0.033       37     3.6
G_postcentral                            2676   1452   3861  2.117 0.552     0.108     0.030       29     3.3
G_precentral                             3559   1918   5692  2.411 0.631     0.115     0.034       36     5.2
G_precuneus                              2913   1881   5613  2.490 0.545     0.136     0.036       43     4.0
G_rectus                                 1112    668   2238  2.397 0.657     0.137     0.038       21     1.8
G_subcallosal                             967    575   1238  2.065 1.178     0.118     0.056       24     2.2
G_temp_sup-G_T_transv                     657    337    900  2.159 0.384     0.095     0.026        6     0.6
G_temp_sup-Lateral                       1926   1333   5549  2.906 0.584     0.138     0.034       35     2.4
G_temp_sup-Plan_polar                     666    489   1675  2.973 0.677     0.066     0.012        1     0.3
G_temp_sup-Plan_tempo                    1046    692   2072  2.587 0.437     0.117     0.024       12     1.0
G_temporal_inf                           2337   1536   6025  2.845 0.767     0.152     0.052       53     4.7
G_temporal_middle                        2271   1576   6780  2.979 0.599     0.152     0.039       43     3.6
Lat_Fis-ant-Horizont                      143    102    177  1.883 0.386     0.129     0.022        1     0.1
Lat_Fis-ant-Vertical                      222    166    261  1.916 0.301     0.100     0.019        1     0.1
Lat_Fis-post                             1176    801   1461  2.162 0.499     0.121     0.026        9     1.2
Pole_occipital                           2117   1286   2352  1.789 0.499     0.151     0.045       32     4.0
Pole_temporal                            1717   1193   5590  3.251 0.768     0.146     0.041       27     2.9
S_calcarine                              1405   1098   1660  1.836 0.646     0.144     0.030       18     1.6
S_central                                3346   2304   3831  1.806 0.591     0.117     0.028       25     4.1
S_cingul-Marginalis                      1134    806   1561  2.185 0.452     0.105     0.017        6     0.8
S_circular_insula_ant                     544    377    711  2.266 0.512     0.107     0.018        2     0.5
S_circular_insula_inf                    1343    959   1864  2.380 0.469     0.095     0.016        6     1.0
S_circular_insula_sup                    1681   1196   2439  2.323 0.608     0.102     0.018        7     1.3
S_collat_transv_ant                       681    470   1204  2.721 0.767     0.122     0.031        8     0.7
S_collat_transv_post                      589    413    665  1.787 0.354     0.150     0.036        7     0.9
S_front_inf                              1674   1153   2551  2.250 0.530     0.109     0.022       10     1.6
S_front_middle                           1458   1038   1940  1.986 0.474     0.123     0.027       12     1.6
S_front_sup                              2745   1902   3946  2.153 0.468     0.104     0.021       16     2.4
S_interm_prim-Jensen                      151    112    201  2.166 0.270     0.135     0.023        1     0.2
S_intrapariet&P_trans                    2589   1765   3180  1.973 0.373     0.112     0.021       17     2.3
S_oc_middle&Lunatus                      1319    862   1560  1.846 0.483     0.149     0.035       17     1.9
S_oc_sup&transversal                     1354    922   1366  1.727 0.548     0.119     0.024       12     1.3
S_occipital_ant                           711    494   1121  2.208 0.475     0.112     0.021        5     0.6
S_oc-temp_lat                            1032    719   1423  2.220 0.396     0.105     0.023        6     0.9
S_oc-temp_med&Lingual                    1913   1432   2950  2.251 0.597     0.122     0.023       16     1.8
S_orbital_lateral                         392    271    421  1.715 0.255     0.110     0.017        3     0.3
S_orbital_med-olfact                      669    497    848  2.242 0.763     0.121     0.021        6     0.5
S_orbital-H_Shaped                       1538   1025   2836  2.721 0.712     0.123     0.031       14     1.9
S_parieto_occipital                      2347   1599   2648  1.841 0.519     0.124     0.025       21     2.6
S_pericallosal                            694    434    773  2.040 1.148     0.116     0.031        8     0.9
S_postcentral                            3377   2293   4300  1.965 0.433     0.112     0.022       24     3.2
S_precentral-inf-part                    1566   1058   2143  2.165 0.495     0.103     0.021        8     1.4
S_precentral-sup-part                    1391    949   1882  2.127 0.558     0.117     0.023       10     1.4
S_suborbital                              736    499    956  2.231 0.826     0.128     0.027        7     0.8
S_subparietal                            1182    836   1825  2.476 0.660     0.130     0.032       10     1.6
S_temporal_inf                           1593   1149   2585  2.540 0.596     0.112     0.019       10     1.3
S_temporal_sup                           5765   4065   8661  2.289 0.467     0.111     0.021       41     5.0
S_temporal_transverse                     456    318    439  1.702 0.315     0.113     0.015        4     0.3
