# Supplementary material for: Computer assisted diagnosis of Alzheimer’s disease using statistical likelihood-ratio test
Source: PLoS One. 2023 Feb 17;18(2):e0279574. doi: 10.1371/journal.pone.0279574 (PMC9937475; doi:10.1371/journal.pone.0279574)
Supplement: S4 File — (ZIP) [file pone.0279574.s004.zip › HC_Results_MIRIAD/miriad_223_1/stats/lh.aparc.DKTatlas.stats]

# Table of FreeSurfer cortical parcellation anatomical statistics 
# 
# CreationTime 2020/01/12-02:45:39-GMT
# generating_program mris_anatomical_stats
# cvs_version $Id: mris_anatomical_stats.c,v 1.79 2016/03/14 15:15:34 greve Exp $
# mrisurf.c-cvs_version $Id: mrisurf.c,v 1.781.2.6 2016/12/27 16:47:14 zkaufman Exp $
# cmdline mris_anatomical_stats -th3 -mgz -cortex ../label/lh.cortex.label -f ../stats/lh.aparc.DKTatlas.stats -b -a ../label/lh.aparc.DKTatlas.annot -c ../label/aparc.annot.DKTatlas.ctab miriad_223_HC_M_01_MR_1 lh white 
# sysname  Linux
# hostname ada
# machine  x86_64
# user     xzheng
# 
# SUBJECTS_DIR /home/span/acad/xzheng/freesurfer/subjects
# anatomy_type surface
# subjectname miriad_223_HC_M_01_MR_1
# hemi lh
# AnnotationFile ../label/lh.aparc.DKTatlas.annot
# AnnotationFileTimeStamp 2020/01/12 13:45:15
# Measure Cortex, NumVert, Number of Vertices, 127077, unitless
# Measure Cortex, WhiteSurfArea, White Surface Total Area, 83619.4, mm^2
# Measure Cortex, MeanThickness, Mean Thickness, 2.32354, mm
# Measure BrainSeg, BrainSegVol, Brain Segmentation Volume, 1205446.000000, mm^3
# Measure BrainSegNotVent, BrainSegVolNotVent, Brain Segmentation Volume Without Ventricles, 1082112.000000, mm^3
# Measure BrainSegNotVentSurf, BrainSegVolNotVentSurf, Brain Segmentation Volume Without Ventricles from Surf, 1081282.898261, mm^3
# Measure Cortex, CortexVol Total cortical gray matter volume, 430564.041998, mm^3
# Measure SupraTentorial, SupraTentorialVol, Supratentorial volume, 1067296.898261, mm^3
# Measure SupraTentorialNotVent, SupraTentorialVolNotVent, Supratentorial volume, 951890.898261, mm^3
# Measure EstimatedTotalIntraCranialVol, eTIV, Estimated Total Intracranial Volume, 1829649.575064, mm^3
# NTableCols 10
# TableCol  1 ColHeader StructName
# TableCol  1 FieldName Structure Name
# TableCol  1 Units     NA
# TableCol  2 ColHeader NumVert
# TableCol  2 FieldName Number of Vertices
# TableCol  2 Units     unitless
# TableCol  3 ColHeader SurfArea
# TableCol  3 FieldName Surface Area
# TableCol  3 Units     mm^2
# TableCol  4 ColHeader GrayVol
# TableCol  4 FieldName Gray Matter Volume
# TableCol  4 Units     mm^3
# TableCol  5 ColHeader ThickAvg 
# TableCol  5 FieldName Average Thickness
# TableCol  5 Units     mm
# TableCol  6 ColHeader ThickStd
# TableCol  6 FieldName Thickness StdDev
# TableCol  6 Units     mm 
# TableCol  7 ColHeader MeanCurv
# TableCol  7 FieldName Integrated Rectified Mean Curvature
# TableCol  7 Units     mm^-1
# TableCol  8 ColHeader GausCurv 
# TableCol  8 FieldName Integrated Rectified Gaussian Curvature
# TableCol  8 Units     mm^-2
# TableCol  9 ColHeader  FoldInd
# TableCol  9 FieldName  Folding Index 
# TableCol  9 Units      unitless 
# TableCol 10 ColHeader CurvInd
# TableCol 10 FieldName Intrinsic Curvature Index
# TableCol 10 Units     unitless
# ColHeaders StructName NumVert SurfArea GrayVol ThickAvg ThickStd MeanCurv GausCurv FoldInd CurvInd
caudalanteriorcingulate                  1594   1114   2687  2.325 0.610     0.110     0.018       17     1.1
caudalmiddlefrontal                      3694   2355   5815  2.309 0.454     0.113     0.029       32     4.4
cuneus                                   3046   1960   3277  1.670 0.411     0.130     0.033       35     4.1
entorhinal                                536    360   1737  3.182 0.735     0.113     0.028        5     0.7
fusiform                                 4154   2880   7825  2.523 0.640     0.130     0.029       53     4.8
inferiorparietal                         6821   4484  11084  2.269 0.521     0.126     0.034       79     9.1
inferiortemporal                         4559   3124  10805  2.784 0.775     0.140     0.042       74     7.3
isthmuscingulate                         1460    909   2235  2.401 0.884     0.104     0.025       11     1.5
lateraloccipital                         8212   5177  11158  1.988 0.600     0.140     0.038      112    12.4
lateralorbitofrontal                     4758   3066   8579  2.573 0.748     0.133     0.038       60     7.5
lingual                                  3924   2681   5695  2.061 0.593     0.153     0.038       64     6.0
medialorbitofrontal                      2595   1615   4223  2.232 0.879     0.130     0.041       52     4.4
middletemporal                           5506   3876  12434  2.706 0.628     0.132     0.030       71     6.9
parahippocampal                          1138    757   1813  2.121 0.649     0.081     0.014        5     0.7
paracentral                              2915   1715   4188  2.262 0.656     0.106     0.028       23     3.6
parsopercularis                          1851   1239   3720  2.620 0.497     0.130     0.031       19     2.3
parsorbitalis                             976    627   2002  2.545 0.626     0.127     0.029       11     1.1
parstriangularis                         1725   1169   2842  2.205 0.498     0.118     0.027       16     1.8
pericalcarine                             991    857   1007  1.367 0.391     0.158     0.035       14     1.3
postcentral                              7877   4897  10724  1.997 0.545     0.113     0.028       78     9.1
posteriorcingulate                       1510   1006   2413  2.347 0.649     0.124     0.026       18     1.7
precentral                               8373   5122  12326  2.240 0.619     0.117     0.030       76    11.1
precuneus                                5796   3916   9555  2.344 0.595     0.130     0.031       65     7.3
rostralanteriorcingulate                 2054   1331   3525  2.443 0.713     0.122     0.028       26     2.5
rostralmiddlefrontal                     5291   3693   9572  2.240 0.556     0.142     0.038       73     7.8
superiorfrontal                         12485   8129  22803  2.424 0.616     0.122     0.030      128    15.2
superiorparietal                         5976   3826   8853  2.113 0.557     0.121     0.028       60     6.7
superiortemporal                         7651   5326  16165  2.636 0.646     0.114     0.024       81     7.3
supramarginal                            5938   4002  10494  2.345 0.543     0.127     0.031       66     7.4
transversetemporal                        826    445   1053  2.098 0.381     0.089     0.023        6     0.6
insula                                   2845   1962   5825  2.824 0.818     0.103     0.022       18     2.5
