# Supplementary material for: Computer assisted diagnosis of Alzheimer’s disease using statistical likelihood-ratio test
Source: PLoS One. 2023 Feb 17;18(2):e0279574. doi: 10.1371/journal.pone.0279574 (PMC9937475; doi:10.1371/journal.pone.0279574)
Supplement: S4 File — (ZIP) [file pone.0279574.s004.zip › HC_Results_MIRIAD/miriad_223_1/stats/lh.aparc.pial.stats]

# Table of FreeSurfer cortical parcellation anatomical statistics 
# 
# CreationTime 2020/01/12-02:42:12-GMT
# generating_program mris_anatomical_stats
# cvs_version $Id: mris_anatomical_stats.c,v 1.79 2016/03/14 15:15:34 greve Exp $
# mrisurf.c-cvs_version $Id: mrisurf.c,v 1.781.2.6 2016/12/27 16:47:14 zkaufman Exp $
# cmdline mris_anatomical_stats -th3 -mgz -cortex ../label/lh.cortex.label -f ../stats/lh.aparc.pial.stats -b -a ../label/lh.aparc.annot -c ../label/aparc.annot.ctab miriad_223_HC_M_01_MR_1 lh pial 
# sysname  Linux
# hostname ada
# machine  x86_64
# user     xzheng
# 
# SUBJECTS_DIR /home/span/acad/xzheng/freesurfer/subjects
# anatomy_type surface
# subjectname miriad_223_HC_M_01_MR_1
# hemi lh
# AnnotationFile ../label/lh.aparc.annot
# AnnotationFileTimeStamp 2020/01/12 13:14:40
# Measure Cortex, NumVert, Number of Vertices, 127011, unitless
# Measure Cortex, PialSurfArea, Pial Surface Total Area, 99911.5, mm^2
# Measure Cortex, MeanThickness, Mean Thickness, 2.32363, mm
# Measure BrainSeg, BrainSegVol, Brain Segmentation Volume, 1205446.000000, mm^3
# Measure BrainSegNotVent, BrainSegVolNotVent, Brain Segmentation Volume Without Ventricles, 1082112.000000, mm^3
# Measure BrainSegNotVentSurf, BrainSegVolNotVentSurf, Brain Segmentation Volume Without Ventricles from Surf, 1081282.898261, mm^3
# Measure Cortex, CortexVol Total cortical gray matter volume, 430564.041998, mm^3
# Measure SupraTentorial, SupraTentorialVol, Supratentorial volume, 1067296.898261, mm^3
# Measure SupraTentorialNotVent, SupraTentorialVolNotVent, Supratentorial volume, 951890.898261, mm^3
# Measure EstimatedTotalIntraCranialVol, eTIV, Estimated Total Intracranial Volume, 1829649.575064, mm^3
# NTableCols 10
# TableCol  1 ColHeader StructName
# TableCol  1 FieldName Structure Name
# TableCol  1 Units     NA
# TableCol  2 ColHeader NumVert
# TableCol  2 FieldName Number of Vertices
# TableCol  2 Units     unitless
# TableCol  3 ColHeader SurfArea
# TableCol  3 FieldName Surface Area
# TableCol  3 Units     mm^2
# TableCol  4 ColHeader GrayVol
# TableCol  4 FieldName Gray Matter Volume
# TableCol  4 Units     mm^3
# TableCol  5 ColHeader ThickAvg 
# TableCol  5 FieldName Average Thickness
# TableCol  5 Units     mm
# TableCol  6 ColHeader ThickStd
# TableCol  6 FieldName Thickness StdDev
# TableCol  6 Units     mm 
# TableCol  7 ColHeader MeanCurv
# TableCol  7 FieldName Integrated Rectified Mean Curvature
# TableCol  7 Units     mm^-1
# TableCol  8 ColHeader GausCurv 
# TableCol  8 FieldName Integrated Rectified Gaussian Curvature
# TableCol  8 Units     mm^-2
# TableCol  9 ColHeader  FoldInd
# TableCol  9 FieldName  Folding Index 
# TableCol  9 Units      unitless 
# TableCol 10 ColHeader CurvInd
# TableCol 10 FieldName Intrinsic Curvature Index
# TableCol 10 Units     unitless
# ColHeaders StructName NumVert SurfArea GrayVol ThickAvg ThickStd MeanCurv GausCurv FoldInd CurvInd
bankssts                                 1424    974   2355  2.355 0.397     0.107     0.023       13     1.3
caudalanteriorcingulate                   714    619   1274  2.449 0.556     0.110     0.017        5     0.4
caudalmiddlefrontal                      3396   2491   5442  2.334 0.445     0.115     0.022       30     3.0
cuneus                                   2191   1545   2231  1.618 0.377     0.133     0.032       35     3.3
entorhinal                                583    783   1859  3.188 0.753     0.167     0.035        5     1.1
fusiform                                 4461   3695   8813  2.576 0.653     0.138     0.032       54     6.3
inferiorparietal                         6843   5307  11304  2.281 0.524     0.134     0.029       77     8.7
inferiortemporal                         4782   4348  10774  2.745 0.749     0.160     0.035       81     8.3
isthmuscingulate                         1423   1039   2248  2.456 0.893     0.132     0.044       25     2.7
lateraloccipital                         8034   5966  10881  1.991 0.594     0.128     0.029      137    10.7
lateralorbitofrontal                     4119   3037   7330  2.527 0.752     0.133     0.032       60     5.8
lingual                                  3789   2876   5483  2.069 0.592     0.133     0.035       89     5.6
medialorbitofrontal                      2971   2339   4893  2.308 0.738     0.134     0.030       33     4.0
middletemporal                           4044   4022  10038  2.795 0.626     0.152     0.030       42     5.3
parahippocampal                          1167   1007   1785  2.095 0.626     0.103     0.020        5     1.1
paracentral                              2509   1701   3431  2.200 0.641     0.101     0.020       21     2.3
parsopercularis                          1989   1680   3964  2.585 0.504     0.143     0.026       21     2.3
parsorbitalis                            1037   1001   2236  2.539 0.679     0.183     0.036       16     1.8
parstriangularis                         1489   1286   2681  2.301 0.525     0.139     0.026       16     1.8
pericalcarine                            1015    793   1043  1.360 0.366     0.129     0.035       22     1.5
postcentral                              6938   5365   9511  1.991 0.559     0.121     0.022       57     6.5
posteriorcingulate                       1238    903   1885  2.322 0.665     0.136     0.036       19     1.7
precentral                               8493   5878  12462  2.235 0.620     0.106     0.022       85     7.6
precuneus                                5897   4225   9517  2.308 0.617     0.132     0.031      103     7.9
rostralanteriorcingulate                 1574   1247   2738  2.457 0.734     0.130     0.027       21     1.8
rostralmiddlefrontal                     7742   6278  13191  2.227 0.556     0.153     0.033      103    11.5
superiorfrontal                         11666   9625  21762  2.452 0.610     0.130     0.025      125    11.9
superiorparietal                         7712   5823  11209  2.082 0.541     0.120     0.025       81     8.2
superiortemporal                         5793   4779  11743  2.563 0.593     0.121     0.022       60     5.5
supramarginal                            6413   5107  11178  2.332 0.533     0.134     0.027       70     7.0
frontalpole                               351    294    673  2.730 0.574     0.139     0.026        3     0.4
temporalpole                              640    827   2346  3.604 0.580     0.156     0.028        5     0.8
transversetemporal                        847    593   1069  2.091 0.379     0.084     0.013        3     0.4
insula                                   3733   2467   6994  2.718 0.949     0.127     0.031       56     5.4
