# Supplementary material for: Computer assisted diagnosis of Alzheimer’s disease using statistical likelihood-ratio test
Source: PLoS One. 2023 Feb 17;18(2):e0279574. doi: 10.1371/journal.pone.0279574 (PMC9937475; doi:10.1371/journal.pone.0279574)
Supplement: S4 File — (ZIP) [file pone.0279574.s004.zip › HC_Results_MIRIAD/miriad_223_1/stats/lh.aparc.stats]

# Table of FreeSurfer cortical parcellation anatomical statistics 
# 
# CreationTime 2020/01/12-02:41:44-GMT
# generating_program mris_anatomical_stats
# cvs_version $Id: mris_anatomical_stats.c,v 1.79 2016/03/14 15:15:34 greve Exp $
# mrisurf.c-cvs_version $Id: mrisurf.c,v 1.781.2.6 2016/12/27 16:47:14 zkaufman Exp $
# cmdline mris_anatomical_stats -th3 -mgz -cortex ../label/lh.cortex.label -f ../stats/lh.aparc.stats -b -a ../label/lh.aparc.annot -c ../label/aparc.annot.ctab miriad_223_HC_M_01_MR_1 lh white 
# sysname  Linux
# hostname ada
# machine  x86_64
# user     xzheng
# 
# SUBJECTS_DIR /home/span/acad/xzheng/freesurfer/subjects
# anatomy_type surface
# subjectname miriad_223_HC_M_01_MR_1
# hemi lh
# AnnotationFile ../label/lh.aparc.annot
# AnnotationFileTimeStamp 2020/01/12 13:14:40
# Measure Cortex, NumVert, Number of Vertices, 127011, unitless
# Measure Cortex, WhiteSurfArea, White Surface Total Area, 83577.1, mm^2
# Measure Cortex, MeanThickness, Mean Thickness, 2.32363, mm
# Measure BrainSeg, BrainSegVol, Brain Segmentation Volume, 1205446.000000, mm^3
# Measure BrainSegNotVent, BrainSegVolNotVent, Brain Segmentation Volume Without Ventricles, 1082112.000000, mm^3
# Measure BrainSegNotVentSurf, BrainSegVolNotVentSurf, Brain Segmentation Volume Without Ventricles from Surf, 1081282.898261, mm^3
# Measure Cortex, CortexVol Total cortical gray matter volume, 430564.041998, mm^3
# Measure SupraTentorial, SupraTentorialVol, Supratentorial volume, 1067296.898261, mm^3
# Measure SupraTentorialNotVent, SupraTentorialVolNotVent, Supratentorial volume, 951890.898261, mm^3
# Measure EstimatedTotalIntraCranialVol, eTIV, Estimated Total Intracranial Volume, 1829649.575064, mm^3
# NTableCols 10
# TableCol  1 ColHeader StructName
# TableCol  1 FieldName Structure Name
# TableCol  1 Units     NA
# TableCol  2 ColHeader NumVert
# TableCol  2 FieldName Number of Vertices
# TableCol  2 Units     unitless
# TableCol  3 ColHeader SurfArea
# TableCol  3 FieldName Surface Area
# TableCol  3 Units     mm^2
# TableCol  4 ColHeader GrayVol
# TableCol  4 FieldName Gray Matter Volume
# TableCol  4 Units     mm^3
# TableCol  5 ColHeader ThickAvg 
# TableCol  5 FieldName Average Thickness
# TableCol  5 Units     mm
# TableCol  6 ColHeader ThickStd
# TableCol  6 FieldName Thickness StdDev
# TableCol  6 Units     mm 
# TableCol  7 ColHeader MeanCurv
# TableCol  7 FieldName Integrated Rectified Mean Curvature
# TableCol  7 Units     mm^-1
# TableCol  8 ColHeader GausCurv 
# TableCol  8 FieldName Integrated Rectified Gaussian Curvature
# TableCol  8 Units     mm^-2
# TableCol  9 ColHeader  FoldInd
# TableCol  9 FieldName  Folding Index 
# TableCol  9 Units      unitless 
# TableCol 10 ColHeader CurvInd
# TableCol 10 FieldName Intrinsic Curvature Index
# TableCol 10 Units     unitless
# ColHeaders StructName NumVert SurfArea GrayVol ThickAvg ThickStd MeanCurv GausCurv FoldInd CurvInd
bankssts                                 1424   1012   2355  2.355 0.397     0.103     0.021        9     1.1
caudalanteriorcingulate                   714    480   1274  2.449 0.556     0.103     0.022        9     0.6
caudalmiddlefrontal                      3396   2162   5442  2.334 0.445     0.114     0.029       30     4.1
cuneus                                   2191   1416   2231  1.618 0.377     0.137     0.036       28     3.2
entorhinal                                583    395   1859  3.188 0.753     0.107     0.026        5     0.7
fusiform                                 4461   3094   8813  2.576 0.653     0.129     0.030       57     5.1
inferiorparietal                         6843   4512  11304  2.281 0.524     0.127     0.034       82     9.1
inferiortemporal                         4782   3266  10774  2.745 0.749     0.141     0.041       78     7.9
isthmuscingulate                         1423    898   2248  2.456 0.893     0.108     0.027       12     1.6
lateraloccipital                         8034   5060  10881  1.991 0.594     0.142     0.039      110    12.3
lateralorbitofrontal                     4119   2700   7330  2.527 0.752     0.129     0.035       47     5.7
lingual                                  3789   2590   5483  2.069 0.592     0.154     0.037       62     5.7
medialorbitofrontal                      2971   1896   4893  2.308 0.738     0.126     0.032       44     3.6
middletemporal                           4044   2859  10038  2.795 0.626     0.135     0.032       57     5.2
parahippocampal                          1167    765   1785  2.095 0.626     0.081     0.014        6     0.7
paracentral                              2509   1485   3431  2.200 0.641     0.105     0.024       19     2.7
parsopercularis                          1989   1340   3964  2.585 0.504     0.128     0.030       20     2.5
parsorbitalis                            1037    683   2236  2.539 0.679     0.148     0.046       20     1.6
parstriangularis                         1489    997   2681  2.301 0.525     0.117     0.027       14     1.6
pericalcarine                            1015    877   1043  1.360 0.366     0.159     0.035       15     1.4
postcentral                              6938   4285   9511  1.991 0.559     0.113     0.028       69     8.0
posteriorcingulate                       1238    826   1885  2.322 0.665     0.118     0.025       14     1.2
precentral                               8493   5184  12462  2.235 0.620     0.116     0.031       77    11.3
precuneus                                5897   4002   9517  2.308 0.617     0.129     0.030       63     7.3
rostralanteriorcingulate                 1574    985   2738  2.457 0.734     0.114     0.029       19     2.0
rostralmiddlefrontal                     7742   5244  13191  2.227 0.556     0.141     0.039      100    12.3
superiorfrontal                         11666   7679  21762  2.452 0.610     0.118     0.027      113    12.7
superiorparietal                         7712   4906  11209  2.082 0.541     0.119     0.028       77     8.6
superiortemporal                         5793   4030  11743  2.563 0.593     0.115     0.023       62     5.4
supramarginal                            6413   4337  11178  2.332 0.533     0.127     0.031       71     7.9
frontalpole                               351    197    673  2.730 0.574     0.153     0.056        7     0.9
temporalpole                              640    446   2346  3.604 0.580     0.115     0.026        6     0.7
transversetemporal                        847    456   1069  2.091 0.379     0.087     0.023        6     0.6
insula                                   3733   2512   6994  2.718 0.949     0.112     0.031       39     4.9
