# Supplementary material for: Computer assisted diagnosis of Alzheimer’s disease using statistical likelihood-ratio test
Source: PLoS One. 2023 Feb 17;18(2):e0279574. doi: 10.1371/journal.pone.0279574 (PMC9937475; doi:10.1371/journal.pone.0279574)
Supplement: S4 File — (ZIP) [file pone.0279574.s004.zip › HC_Results_MIRIAD/miriad_223_1/stats/lh.BA_exvivo.thresh.stats]

# Table of FreeSurfer cortical parcellation anatomical statistics 
# 
# CreationTime 2020/01/12-03:16:46-GMT
# generating_program mris_anatomical_stats
# cvs_version $Id: mris_anatomical_stats.c,v 1.79 2016/03/14 15:15:34 greve Exp $
# mrisurf.c-cvs_version $Id: mrisurf.c,v 1.781.2.6 2016/12/27 16:47:14 zkaufman Exp $
# cmdline mris_anatomical_stats -th3 -mgz -f ../stats/lh.BA_exvivo.thresh.stats -b -a ./lh.BA_exvivo.thresh.annot -c ./BA_exvivo.thresh.ctab miriad_223_HC_M_01_MR_1 lh white 
# sysname  Linux
# hostname ada
# machine  x86_64
# user     xzheng
# 
# SUBJECTS_DIR /home/span/acad/xzheng/freesurfer/subjects
# anatomy_type surface
# subjectname miriad_223_HC_M_01_MR_1
# hemi lh
# AnnotationFile ./lh.BA_exvivo.thresh.annot
# AnnotationFileTimeStamp 2020/01/12 14:16:20
# Measure Cortex, NumVert, Number of Vertices, 136986, unitless
# Measure Cortex, WhiteSurfArea, White Surface Total Area, 90365.9, mm^2
# Measure BrainSeg, BrainSegVol, Brain Segmentation Volume, 1205446.000000, mm^3
# Measure BrainSegNotVent, BrainSegVolNotVent, Brain Segmentation Volume Without Ventricles, 1082112.000000, mm^3
# Measure BrainSegNotVentSurf, BrainSegVolNotVentSurf, Brain Segmentation Volume Without Ventricles from Surf, 1081282.898261, mm^3
# Measure Cortex, CortexVol Total cortical gray matter volume, 430564.041998, mm^3
# Measure SupraTentorial, SupraTentorialVol, Supratentorial volume, 1067296.898261, mm^3
# Measure SupraTentorialNotVent, SupraTentorialVolNotVent, Supratentorial volume, 951890.898261, mm^3
# Measure EstimatedTotalIntraCranialVol, eTIV, Estimated Total Intracranial Volume, 1829649.575064, mm^3
# NTableCols 10
# TableCol  1 ColHeader StructName
# TableCol  1 FieldName Structure Name
# TableCol  1 Units     NA
# TableCol  2 ColHeader NumVert
# TableCol  2 FieldName Number of Vertices
# TableCol  2 Units     unitless
# TableCol  3 ColHeader SurfArea
# TableCol  3 FieldName Surface Area
# TableCol  3 Units     mm^2
# TableCol  4 ColHeader GrayVol
# TableCol  4 FieldName Gray Matter Volume
# TableCol  4 Units     mm^3
# TableCol  5 ColHeader ThickAvg 
# TableCol  5 FieldName Average Thickness
# TableCol  5 Units     mm
# TableCol  6 ColHeader ThickStd
# TableCol  6 FieldName Thickness StdDev
# TableCol  6 Units     mm 
# TableCol  7 ColHeader MeanCurv
# TableCol  7 FieldName Integrated Rectified Mean Curvature
# TableCol  7 Units     mm^-1
# TableCol  8 ColHeader GausCurv 
# TableCol  8 FieldName Integrated Rectified Gaussian Curvature
# TableCol  8 Units     mm^-2
# TableCol  9 ColHeader  FoldInd
# TableCol  9 FieldName  Folding Index 
# TableCol  9 Units      unitless 
# TableCol 10 ColHeader CurvInd
# TableCol 10 FieldName Intrinsic Curvature Index
# TableCol 10 Units     unitless
# ColHeaders StructName NumVert SurfArea GrayVol ThickAvg ThickStd MeanCurv GausCurv FoldInd CurvInd
BA1_exvivo                                863    415   1309  2.284 0.501     0.115     0.034       10     1.2
BA2_exvivo                               1841   1128   2506  2.019 0.503     0.114     0.027       18     2.0
BA3a_exvivo                               952    715    879  1.549 0.344     0.147     0.031        9     1.2
BA3b_exvivo                              1547   1015   1616  1.552 0.380     0.107     0.026       12     1.8
BA4a_exvivo                              2053   1188   2635  2.114 0.626     0.114     0.030       17     3.0
BA4p_exvivo                              1270    811   1709  2.096 0.593     0.107     0.034        9     2.0
BA6_exvivo                               6210   3627  10743  2.507 0.644     0.107     0.027       54     7.2
BA44_exvivo                              1232    821   2521  2.525 0.506     0.129     0.030       13     1.5
BA45_exvivo                               817    567   1630  2.363 0.474     0.128     0.029        7     1.0
V1_exvivo                                2322   1716   2730  1.576 0.446     0.155     0.038       38     3.6
V2_exvivo                                3829   2468   4311  1.810 0.559     0.148     0.040       55     6.3
MT_exvivo                                 521    337    932  2.431 0.652     0.147     0.050        8     1.0
perirhinal_exvivo                         274    180    845  3.238 0.642     0.081     0.016        1     0.2
entorhinal_exvivo                         334    207    580  2.371 0.638     0.071     0.012        1     0.2
