# Supplementary material for: Computer assisted diagnosis of Alzheimer’s disease using statistical likelihood-ratio test
Source: PLoS One. 2023 Feb 17;18(2):e0279574. doi: 10.1371/journal.pone.0279574 (PMC9937475; doi:10.1371/journal.pone.0279574)
Supplement: S4 File — (ZIP) [file pone.0279574.s004.zip › HC_Results_MIRIAD/miriad_223_1/stats/lh.curv.stats]

Raw <mean> +- <std> (using 'lh.curv'):                -0.03663 +- 0.1851 
       Raw Min:                                       -5.45759 at vertex 97951   
       Raw Max:                                        1.44629 at vertex 91240   
       Raw Curvature Calculation Type:                discrete
       Raw Mean Vertex Separation (Whole Surface):     0.84589 +- 0.23570 mm
       Raw Total Surface Area:                     82500.65625 mm^2
       Raw Total Number of Vertices:                    136986
       Raw Average Vertex Area (Whole Surface):        0.60226 mm^2
       Raw Natural Surface Integral:               -1423.13867
       Raw Rectified Surface Integral:             10610.91211
       Raw Positive Surface Integral:               4593.88672
       Raw Negative Surface Integral:               6017.02539
       Raw Mean Natural Surface Integral:             -0.01039 across 136986 (100.00%) vertices
       Raw Mean Rectified Surface Integral:            0.07746 across 136986 (100.00%) vertices
       Raw Mean Positive Surface Integral:             0.07239 across 63456 (46.32%) vertices
       Raw Mean Negative Surface Integral:             0.08183 across 73530 (53.68%) vertices
       Raw AreaNorm Natural Surface Integral:         -0.01725 across 82500.945312 (100.00%) mm^2
       Raw AreaNorm Rectified Surface Integral:        0.12862 across 82500.945312 (100.00%) mm^2
       Raw AreaNorm Positive Surface Integral:         0.11134 across 41261.695312 (50.01%) mm^2
       Raw AreaNorm Negative Surface Integral:         0.14591 across 41238.742188 (49.99%) mm^2

Raw <mean> +- <std> (using 'lh.sulc'):                -0.00000 +- 5.2535 
       Raw Min:                                      -13.46455 at vertex 118728  
       Raw Max:                                       16.49576 at vertex 57501   
       Raw Curvature Calculation Type:                discrete
       Raw Mean Vertex Separation (Whole Surface):     0.84589 +- 0.23570 mm
       Raw Total Surface Area:                     82500.65625 mm^2
       Raw Total Number of Vertices:                    136986
       Raw Average Vertex Area (Whole Surface):        0.60226 mm^2
       Raw Natural Surface Integral:               30108.33789
       Raw Rectified Surface Integral:            352069.59375
       Raw Positive Surface Integral:             191088.96875
       Raw Negative Surface Integral:             160980.62500
       Raw Mean Natural Surface Integral:              0.21979 across 136986 (100.00%) vertices
       Raw Mean Rectified Surface Integral:            2.57011 across 136986 (100.00%) vertices
       Raw Mean Positive Surface Integral:             3.03191 across 63026 (46.01%) vertices
       Raw Mean Negative Surface Integral:             2.17659 across 73960 (53.99%) vertices
       Raw AreaNorm Natural Surface Integral:          0.36495 across 82500.945312 (100.00%) mm^2
       Raw AreaNorm Rectified Surface Integral:        4.26746 across 82500.945312 (100.00%) mm^2
       Raw AreaNorm Positive Surface Integral:         4.73878 across 40324.480469 (48.88%) mm^2
       Raw AreaNorm Negative Surface Integral:         3.81689 across 42175.839844 (51.12%) mm^2

K <mean> +- <std> (using 'lh.smoothwm'):               0.17639 +- 4.6124 mm^-2
         K Min:                                      -25.19884 at vertex 108555  
         K Max:                                     1239.83093 at vertex 97951   
         K Curvature Calculation Type:                discrete
         K Mean Vertex Separation (Whole Surface):     0.84589 +- 0.23570 mm
         K Total Surface Area:                     82500.65625 mm^2
         K Total Number of Vertices:                    136986
         K Average Vertex Area (Whole Surface):        0.60226 mm^2
         K Natural Surface Integral:                  12.56629
         K Rectified Surface Integral:              5450.49951
         K Positive Surface Integral:               2731.53296
         K Negative Surface Integral:               2718.96680
         K Mean Natural Surface Integral:              0.00009 across 136986 (100.00%) vertices
         K Mean Rectified Surface Integral:            0.03979 across 136986 (100.00%) vertices
         K Mean Positive Surface Integral:             0.04552 across 60001 (43.80%) vertices
         K Mean Negative Surface Integral:             0.03532 across 76985 (56.20%) vertices
         K AreaNorm Natural Surface Integral:          0.00015 across 82500.945312 (100.00%) mm^2
         K AreaNorm Rectified Surface Integral:        0.06607 across 82500.945312 (100.00%) mm^2
         K AreaNorm Positive Surface Integral:         0.09957 across 27433.019531 (33.25%) mm^2
         K AreaNorm Negative Surface Integral:         0.04938 across 55067.406250 (66.75%) mm^2

H <mean> +- <std> (using 'lh.smoothwm'):              -0.06493 +- 0.7501 mm^-1
         H Min:                                      -43.03539 at vertex 97951   
         H Max:                                       32.02037 at vertex 91240   
         H Curvature Calculation Type:                discrete
         H Mean Vertex Separation (Whole Surface):     0.84589 +- 0.23570 mm
         H Total Surface Area:                     82500.65625 mm^2
         H Total Number of Vertices:                    136986
         H Average Vertex Area (Whole Surface):        0.60226 mm^2
         H Natural Surface Integral:               -1365.75085
         H Rectified Surface Integral:             14011.79004
         H Positive Surface Integral:               6323.01953
         H Negative Surface Integral:               7688.77051
         H Mean Natural Surface Integral:             -0.00997 across 136986 (100.00%) vertices
         H Mean Rectified Surface Integral:            0.10229 across 136986 (100.00%) vertices
         H Mean Positive Surface Integral:             0.09285 across 68098 (49.71%) vertices
         H Mean Negative Surface Integral:             0.11161 across 68888 (50.29%) vertices
         H AreaNorm Natural Surface Integral:         -0.01655 across 82500.945312 (100.00%) mm^2
         H AreaNorm Rectified Surface Integral:        0.16984 across 82500.945312 (100.00%) mm^2
         H AreaNorm Positive Surface Integral:         0.14397 across 43918.234375 (53.23%) mm^2
         H AreaNorm Negative Surface Integral:         0.19928 across 38582.019531 (46.77%) mm^2

k1 <mean> +- <std> (using 'lh.smoothwm'):             -0.13384 +- 1.3582 mm^-1
        k1 Min:                                      -67.77834 at vertex 97951   
        k1 Max:                                       50.75274 at vertex 91240   
        k1 Curvature Calculation Type:                discrete
        k1 Mean Vertex Separation (Whole Surface):     0.84589 +- 0.23570 mm
        k1 Total Surface Area:                     82500.65625 mm^2
        k1 Total Number of Vertices:                    136986
        k1 Average Vertex Area (Whole Surface):        0.60226 mm^2
        k1 Natural Surface Integral:               -3597.36108
        k1 Rectified Surface Integral:             31677.92969
        k1 Positive Surface Integral:              14040.28418
        k1 Negative Surface Integral:              17637.64648
        k1 Mean Natural Surface Integral:             -0.02626 across 136986 (100.00%) vertices
        k1 Mean Rectified Surface Integral:            0.23125 across 136986 (100.00%) vertices
        k1 Mean Positive Surface Integral:             0.20618 across 68098 (49.71%) vertices
        k1 Mean Negative Surface Integral:             0.25603 across 68888 (50.29%) vertices
        k1 AreaNorm Natural Surface Integral:         -0.04360 across 82500.945312 (100.00%) mm^2
        k1 AreaNorm Rectified Surface Integral:        0.38397 across 82500.945312 (100.00%) mm^2
        k1 AreaNorm Positive Surface Integral:         0.31969 across 43918.234375 (53.23%) mm^2
        k1 AreaNorm Negative Surface Integral:         0.45715 across 38582.019531 (46.77%) mm^2

k2 <mean> +- <std> (using 'lh.smoothwm'):              0.00398 +- 0.2291 mm^-1
        k2 Min:                                      -18.29243 at vertex 97951   
        k2 Max:                                       13.28799 at vertex 91240   
        k2 Curvature Calculation Type:                discrete
        k2 Mean Vertex Separation (Whole Surface):     0.84589 +- 0.23570 mm
        k2 Total Surface Area:                     82500.65625 mm^2
        k2 Total Number of Vertices:                    136986
        k2 Average Vertex Area (Whole Surface):        0.60226 mm^2
        k2 Natural Surface Integral:                 865.89471
        k2 Rectified Surface Integral:              8572.51953
        k2 Positive Surface Integral:               4719.20752
        k2 Negative Surface Integral:               3853.31274
        k2 Mean Natural Surface Integral:              0.00632 across 136986 (100.00%) vertices
        k2 Mean Rectified Surface Integral:            0.06258 across 136986 (100.00%) vertices
        k2 Mean Positive Surface Integral:             0.06423 across 73474 (53.64%) vertices
        k2 Mean Negative Surface Integral:             0.06067 across 63512 (46.36%) vertices
        k2 AreaNorm Natural Surface Integral:          0.01050 across 82500.945312 (100.00%) mm^2
        k2 AreaNorm Rectified Surface Integral:        0.10391 across 82500.945312 (100.00%) mm^2
        k2 AreaNorm Positive Surface Integral:         0.10717 across 44033.867188 (53.37%) mm^2
        k2 AreaNorm Negative Surface Integral:         0.10017 across 38466.523438 (46.63%) mm^2

S <mean> +- <std> (using 'lh.smoothwm'):               1.56286 +- 22.5469 mm^-2
         S Min:                                        0.00000 at vertex 229     
         S Max:                                     3403.73315 at vertex 98820   
         S Curvature Calculation Type:                discrete
         S Mean Vertex Separation (Whole Surface):     0.84589 +- 0.23570 mm
         S Total Surface Area:                     82500.65625 mm^2
         S Total Number of Vertices:                    136986
         S Average Vertex Area (Whole Surface):        0.60226 mm^2
         S Natural Surface Integral:               31754.93945
         S Rectified Surface Integral:             31754.93945
         S Positive Surface Integral:              31754.93945
         S Negative Surface Integral:                  0.00000
         S Mean Natural Surface Integral:              0.23181 across 136986 (100.00%) vertices
         S Mean Rectified Surface Integral:            0.23181 across 136986 (100.00%) vertices
         S Mean Positive Surface Integral:             0.23181 across 136986 (100.00%) vertices
         S Mean Negative Surface Integral:             0.00000 across 0 (00.00%) vertices
         S AreaNorm Natural Surface Integral:          0.38490 across 82500.945312 (100.00%) mm^2
         S AreaNorm Rectified Surface Integral:        0.38490 across 82500.945312 (100.00%) mm^2
         S AreaNorm Positive Surface Integral:         0.38490 across 82500.945312 (100.00%) mm^2
         S AreaNorm Negative Surface Integral:         0.00000 across 0.000000 (00.00%) mm^2

C <mean> +- <std> (using 'lh.smoothwm'):               0.45193 +- 0.8679 mm^-2
         C Min:                                        0.00000 at vertex 88003   
         C Max:                                       49.64130 at vertex 97951   
         C Curvature Calculation Type:                discrete
         C Mean Vertex Separation (Whole Surface):     0.84589 +- 0.23570 mm
         C Total Surface Area:                     82500.65625 mm^2
         C Total Number of Vertices:                    136986
         C Average Vertex Area (Whole Surface):        0.60226 mm^2
         C Natural Surface Integral:               23683.70312
         C Rectified Surface Integral:             23683.70312
         C Positive Surface Integral:              23683.70312
         C Negative Surface Integral:                  0.00000
         C Mean Natural Surface Integral:              0.17289 across 136986 (100.00%) vertices
         C Mean Rectified Surface Integral:            0.17289 across 136986 (100.00%) vertices
         C Mean Positive Surface Integral:             0.17289 across 136986 (100.00%) vertices
         C Mean Negative Surface Integral:             0.00000 across 0 (00.00%) vertices
         C AreaNorm Natural Surface Integral:          0.28707 across 82500.945312 (100.00%) mm^2
         C AreaNorm Rectified Surface Integral:        0.28707 across 82500.945312 (100.00%) mm^2
         C AreaNorm Positive Surface Integral:         0.28707 across 82500.945312 (100.00%) mm^2
         C AreaNorm Negative Surface Integral:         0.00000 across 0.000000 (00.00%) mm^2

BE <mean> +- <std> (using 'lh.smoothwm'):              1.91508 +- 29.0428 mm^-2
        BE Min:                                        0.00000 at vertex 88003   
        BE Max:                                     4928.51709 at vertex 97951   
        BE Curvature Calculation Type:                discrete
        BE Mean Vertex Separation (Whole Surface):     0.84589 +- 0.23570 mm
        BE Total Surface Area:                     82500.65625 mm^2
        BE Total Number of Vertices:                    136986
        BE Average Vertex Area (Whole Surface):        0.60226 mm^2
        BE Natural Surface Integral:               31777.32422
        BE Rectified Surface Integral:             31777.32422
        BE Positive Surface Integral:              31777.32422
        BE Negative Surface Integral:                  0.00000
        BE Mean Natural Surface Integral:              0.23197 across 136986 (100.00%) vertices
        BE Mean Rectified Surface Integral:            0.23197 across 136986 (100.00%) vertices
        BE Mean Positive Surface Integral:             0.23197 across 136986 (100.00%) vertices
        BE Mean Negative Surface Integral:             0.00000 across 0 (00.00%) vertices
        BE AreaNorm Natural Surface Integral:          0.38518 across 82500.945312 (100.00%) mm^2
        BE AreaNorm Rectified Surface Integral:        0.38518 across 82500.945312 (100.00%) mm^2
        BE AreaNorm Positive Surface Integral:         0.38518 across 82500.945312 (100.00%) mm^2
        BE AreaNorm Negative Surface Integral:         0.00000 across 0.000000 (00.00%) mm^2

FI <mean> +- <std> (using 'lh.smoothwm'):              1.61961 +- 24.9203 mm^-2
        FI Min:                                        0.00000 at vertex 229     
        FI Max:                                     3533.64819 at vertex 98820   
        FI Curvature Calculation Type:                discrete
        FI Mean Vertex Separation (Whole Surface):     0.84589 +- 0.23570 mm
        FI Total Surface Area:                     82500.65625 mm^2
        FI Total Number of Vertices:                    136986
        FI Average Vertex Area (Whole Surface):        0.60226 mm^2
        FI Natural Surface Integral:               24521.27148
        FI Rectified Surface Integral:             24521.27148
        FI Positive Surface Integral:              24521.27148
        FI Negative Surface Integral:                  0.00000
        FI Mean Natural Surface Integral:              0.17901 across 136986 (100.00%) vertices
        FI Mean Rectified Surface Integral:            0.17901 across 136986 (100.00%) vertices
        FI Mean Positive Surface Integral:             0.17901 across 136986 (100.00%) vertices
        FI Mean Negative Surface Integral:             0.00000 across 0 (00.00%) vertices
        FI AreaNorm Natural Surface Integral:          0.29722 across 82500.945312 (100.00%) mm^2
        FI AreaNorm Rectified Surface Integral:        0.29722 across 82500.945312 (100.00%) mm^2
        FI AreaNorm Positive Surface Integral:         0.29722 across 82500.945312 (100.00%) mm^2
        FI AreaNorm Negative Surface Integral:         0.00000 across 0.000000 (00.00%) mm^2

curv -- calculation type:                                discrete
curv -- Folding Index (FI):                            1951.34082
curv -- Intrinsic Curvature Index - positive (ICIp):    217.36848
curv -- Intrinsic Curvature Index - negative (ICIn):    216.36850
curv -- Intrinsic Curvature Index - natural  (ICIt):      0.99999

Mean across 10 curvatures: 5.4944e-01 +- 7.7286e-01
