# Supplementary material for: Computer assisted diagnosis of Alzheimer’s disease using statistical likelihood-ratio test
Source: PLoS One. 2023 Feb 17;18(2):e0279574. doi: 10.1371/journal.pone.0279574 (PMC9937475; doi:10.1371/journal.pone.0279574)
Supplement: S4 File — (ZIP) [file pone.0279574.s004.zip › HC_Results_MIRIAD/miriad_223_1/stats/lh.w-g.pct.stats]

# Title Segmentation Statistics 
# 
# generating_program mri_segstats
# cvs_version $Id: mri_segstats.c,v 1.121 2016/05/31 17:27:11 greve Exp $
# cmdline mri_segstats --in /home/span/acad/xzheng/freesurfer/subjects/miriad_223_HC_M_01_MR_1/surf/lh.w-g.pct.mgh --annot miriad_223_HC_M_01_MR_1 lh aparc --sum /home/span/acad/xzheng/freesurfer/subjects/miriad_223_HC_M_01_MR_1/stats/lh.w-g.pct.stats --snr 
# sysname  Linux
# hostname ada
# machine  x86_64
# user     xzheng
# anatomy_type surface
# 
# SUBJECTS_DIR /home/span/acad/xzheng/freesurfer/subjects
# subjectname miriad_223_HC_M_01_MR_1
# Annot miriad_223_HC_M_01_MR_1 lh aparc
# ColorTable /tmp/mri_segstats.tmp.miriad_223_HC_M_01_MR_1.lh.47.ctab 
# ColorTableTimeStamp 2020/01/12 13:46:33 
# InVolFile  /home/span/acad/xzheng/freesurfer/subjects/miriad_223_HC_M_01_MR_1/surf/lh.w-g.pct.mgh 
# InVolFileTimeStamp  2020/01/12 13:46:32 
# InVolFrame 0 
# Only reporting non-empty segmentations
# VertexArea_mm2 0.659673 
# TableCol  1 ColHeader Index 
# TableCol  1 FieldName Index 
# TableCol  1 Units     NA 
# TableCol  2 ColHeader SegId 
# TableCol  2 FieldName Segmentation Id
# TableCol  2 Units     NA
# TableCol  3 ColHeader NVertices 
# TableCol  3 FieldName Number of Vertices
# TableCol  3 Units     unitless
# TableCol  4 ColHeader Area_mm2
# TableCol  4 FieldName Area
# TableCol  4 Units     mm^2
# TableCol  5 ColHeader StructName
# TableCol  5 FieldName Structure Name
# TableCol  5 Units     NA
# TableCol  6 ColHeader Mean 
# TableCol  6 FieldName Intensity Mean
# TableCol  6 Units     unknown
# TableCol  7 ColHeader StdDev
# TableCol  7 FieldName Itensity StdDev
# TableCol  7 Units     unknown
# TableCol  8 ColHeader Min
# TableCol  8 FieldName Intensity Min
# TableCol  8 Units     unknown
# TableCol  9 ColHeader Max
# TableCol  9 FieldName Intensity Max
# TableCol  9 Units     unknown
# TableCol 10 ColHeader Range
# TableCol 10 FieldName Intensity Range
# TableCol 10 Units     unknown
# TableCol 11 ColHeader SNR
# TableCol 11 FieldName Intensity SNR
# TableCol 11 Units     none
# NRows 35 
# NTableCols 11 
# ColHeaders  Index SegId NVertices Area_mm2 StructName Mean StdDev Min Max Range SNR  
  1 1000      9969     6786.2  unknown                            0.1301     1.8917    -7.6449    37.5608    45.2056     0.0688 
  2 1001      1424     1012.4  bankssts                          25.6815     6.6675     5.7526    43.8959    38.1433     3.8517 
  3 1002       714      480.2  caudalanteriorcingulate           30.7770     5.9913   -11.4208    47.7355    59.1564     5.1369 
  4 1003      3396     2162.4  caudalmiddlefrontal               20.7906     6.4511     0.0269    49.3584    49.3315     3.2228 
  5 1005      2191     1416.0  cuneus                            18.9937     7.0560    -2.5422    47.6846    50.2268     2.6919 
  6 1006       583      395.0  entorhinal                        23.8780     7.7012     0.9579    42.0650    41.1071     3.1005 
  7 1007      4461     3094.2  fusiform                          25.5884     7.8284   -80.5564    57.1289   137.6853     3.2686 
  8 1008      6843     4512.4  inferiorparietal                  22.8384     6.7270    -0.7374    45.6763    46.4138     3.3950 
  9 1009      4782     3265.5  inferiortemporal                  25.6842     8.7684   -23.0258    52.2293    75.2551     2.9292 
 10 1010      1423      898.4  isthmuscingulate                  23.8427     9.6754    -5.1946    71.8903    77.0849     2.4643 
 11 1011      8034     5060.2  lateraloccipital                  20.5588     7.0982    -8.5952    50.8201    59.4153     2.8963 
 12 1012      4119     2700.3  lateralorbitofrontal              22.8229     8.0277   -18.6185    52.2632    70.8818     2.8430 
 13 1013      3789     2590.4  lingual                           20.9642     9.1574   -76.1642    48.4983   124.6625     2.2893 
 14 1014      2971     1895.9  medialorbitofrontal               21.0886     7.8104   -34.1059    45.5484    79.6542     2.7001 
 15 1015      4044     2859.1  middletemporal                    26.6524     7.4225   -17.5617    51.4035    68.9652     3.5907 
 16 1016      1167      765.0  parahippocampal                   23.1674    13.8204   -84.4654    71.2198   155.6852     1.6763 
 17 1017      2509     1485.3  paracentral                       17.1525     6.9623    -3.6851    43.9555    47.6407     2.4636 
 18 1018      1989     1339.8  parsopercularis                   22.6642     6.1008     1.3344    42.6135    41.2791     3.7150 
 19 1019      1037      682.6  parsorbitalis                     23.6603     6.5462     6.3326    44.4612    38.1286     3.6144 
 20 1020      1489      996.7  parstriangularis                  22.5580     6.1275     2.7738    41.3961    38.6223     3.6815 
 21 1021      1015      877.0  pericalcarine                     20.6033     7.2128     0.6174    42.6685    42.0511     2.8565 
 22 1022      6938     4285.2  postcentral                       18.2150     6.4259    -5.8496    45.6904    51.5400     2.8346 
 23 1023      1238      826.2  posteriorcingulate                27.7563     7.9833    -7.9143    48.9200    56.8343     3.4768 
 24 1024      8493     5184.2  precentral                        17.1994     7.4489    -9.6417    48.1355    57.7772     2.3090 
 25 1025      5897     4002.3  precuneus                         23.5228     6.9110    -8.5983    48.2642    56.8625     3.4037 
 26 1026      1574      985.2  rostralanteriorcingulate          19.3293    12.8007   -86.7883    41.4409   128.2293     1.5100 
 27 1027      7742     5243.6  rostralmiddlefrontal              23.7353     7.6345    -1.0311    55.5536    56.5847     3.1089 
 28 1028     11666     7679.1  superiorfrontal                   23.8429     6.7044   -30.1382    49.9317    80.0699     3.5563 
 29 1029      7712     4906.2  superiorparietal                  21.2718     6.3561    -2.5540    56.8680    59.4221     3.3467 
 30 1030      5793     4030.2  superiortemporal                  26.0713     6.9270     2.6869    49.0146    46.3277     3.7637 
 31 1031      6413     4337.2  supramarginal                     23.6317     6.4564     1.0935    45.2428    44.1493     3.6602 
 32 1032       351      196.9  frontalpole                       17.3873     7.4301    -5.9750    38.3788    44.3538     2.3401 
 33 1033       640      446.3  temporalpole                      27.6467     7.9315     4.1283    49.5584    45.4301     3.4857 
 34 1034       847      456.3  transversetemporal                16.0288     4.7936     0.9492    36.0246    35.0754     3.3438 
 35 1035      3733     2511.9  insula                            21.9538     9.0914   -58.0621    48.8970   106.9591     2.4148 
