# Supplementary material for: Computer assisted diagnosis of Alzheimer’s disease using statistical likelihood-ratio test
Source: PLoS One. 2023 Feb 17;18(2):e0279574. doi: 10.1371/journal.pone.0279574 (PMC9937475; doi:10.1371/journal.pone.0279574)
Supplement: S4 File — (ZIP) [file pone.0279574.s004.zip › HC_Results_MIRIAD/miriad_223_1/stats/rh.aparc.a2009s.stats]

# Table of FreeSurfer cortical parcellation anatomical statistics 
# 
# CreationTime 2020/01/12-02:44:38-GMT
# generating_program mris_anatomical_stats
# cvs_version $Id: mris_anatomical_stats.c,v 1.79 2016/03/14 15:15:34 greve Exp $
# mrisurf.c-cvs_version $Id: mrisurf.c,v 1.781.2.6 2016/12/27 16:47:14 zkaufman Exp $
# cmdline mris_anatomical_stats -th3 -mgz -cortex ../label/rh.cortex.label -f ../stats/rh.aparc.a2009s.stats -b -a ../label/rh.aparc.a2009s.annot -c ../label/aparc.annot.a2009s.ctab miriad_223_HC_M_01_MR_1 rh white 
# sysname  Linux
# hostname ada
# machine  x86_64
# user     xzheng
# 
# SUBJECTS_DIR /home/span/acad/xzheng/freesurfer/subjects
# anatomy_type surface
# subjectname miriad_223_HC_M_01_MR_1
# hemi rh
# AnnotationFile ../label/rh.aparc.a2009s.annot
# AnnotationFileTimeStamp 2020/01/12 13:44:01
# Measure Cortex, NumVert, Number of Vertices, 124779, unitless
# Measure Cortex, WhiteSurfArea, White Surface Total Area, 82502.8, mm^2
# Measure Cortex, MeanThickness, Mean Thickness, 2.33275, mm
# Measure BrainSeg, BrainSegVol, Brain Segmentation Volume, 1205446.000000, mm^3
# Measure BrainSegNotVent, BrainSegVolNotVent, Brain Segmentation Volume Without Ventricles, 1082112.000000, mm^3
# Measure BrainSegNotVentSurf, BrainSegVolNotVentSurf, Brain Segmentation Volume Without Ventricles from Surf, 1081282.898261, mm^3
# Measure Cortex, CortexVol Total cortical gray matter volume, 430564.041998, mm^3
# Measure SupraTentorial, SupraTentorialVol, Supratentorial volume, 1067296.898261, mm^3
# Measure SupraTentorialNotVent, SupraTentorialVolNotVent, Supratentorial volume, 951890.898261, mm^3
# Measure EstimatedTotalIntraCranialVol, eTIV, Estimated Total Intracranial Volume, 1829649.575064, mm^3
# NTableCols 10
# TableCol  1 ColHeader StructName
# TableCol  1 FieldName Structure Name
# TableCol  1 Units     NA
# TableCol  2 ColHeader NumVert
# TableCol  2 FieldName Number of Vertices
# TableCol  2 Units     unitless
# TableCol  3 ColHeader SurfArea
# TableCol  3 FieldName Surface Area
# TableCol  3 Units     mm^2
# TableCol  4 ColHeader GrayVol
# TableCol  4 FieldName Gray Matter Volume
# TableCol  4 Units     mm^3
# TableCol  5 ColHeader ThickAvg 
# TableCol  5 FieldName Average Thickness
# TableCol  5 Units     mm
# TableCol  6 ColHeader ThickStd
# TableCol  6 FieldName Thickness StdDev
# TableCol  6 Units     mm 
# TableCol  7 ColHeader MeanCurv
# TableCol  7 FieldName Integrated Rectified Mean Curvature
# TableCol  7 Units     mm^-1
# TableCol  8 ColHeader GausCurv 
# TableCol  8 FieldName Integrated Rectified Gaussian Curvature
# TableCol  8 Units     mm^-2
# TableCol  9 ColHeader  FoldInd
# TableCol  9 FieldName  Folding Index 
# TableCol  9 Units      unitless 
# TableCol 10 ColHeader CurvInd
# TableCol 10 FieldName Intrinsic Curvature Index
# TableCol 10 Units     unitless
# ColHeaders StructName NumVert SurfArea GrayVol ThickAvg ThickStd MeanCurv GausCurv FoldInd CurvInd
G&S_frontomargin                          831    568   1207  2.157 0.416     0.146     0.040       13     1.4
G&S_occipital_inf                        1435    986   2905  2.390 0.682     0.147     0.040       18     2.3
G&S_paracentral                          1686    986   2335  2.124 0.533     0.121     0.039       18     2.7
G&S_subcentral                           1706   1080   3022  2.583 0.531     0.125     0.032       20     2.2
G&S_transv_frontopol                     1281    800   2066  2.149 0.495     0.146     0.044       23     2.0
G&S_cingul-Ant                           3160   2146   5225  2.430 0.760     0.123     0.026       32     3.1
G&S_cingul-Mid-Ant                       1454   1060   2037  2.048 0.525     0.108     0.016       14     0.9
G&S_cingul-Mid-Post                      1250    835   1847  2.301 0.484     0.117     0.026       11     1.2
G_cingul-Post-dorsal                      319    195    582  2.813 0.468     0.117     0.029        4     0.3
G_cingul-Post-ventral                     350    227    671  2.359 0.747     0.117     0.023        5     0.3
G_cuneus                                 1869   1148   2000  1.669 0.528     0.134     0.036       24     2.9
G_front_inf-Opercular                    1361    882   3120  2.670 0.424     0.127     0.032       19     1.8
G_front_inf-Orbital                       381    253    918  2.627 0.512     0.160     0.038        6     0.7
G_front_inf-Triangul                      804    495   1712  2.641 0.535     0.123     0.034        9     1.0
G_front_middle                           4208   2750   9587  2.612 0.528     0.150     0.047       72     8.0
G_front_sup                              8110   5061  16180  2.557 0.577     0.126     0.034       97    10.5
G_Ins_lg&S_cent_ins                       693    465   1452  2.998 0.690     0.126     0.038        9     1.0
G_insular_short                           676    457   1959  3.187 0.854     0.104     0.024        7     0.6
G_occipital_middle                       2154   1289   4070  2.441 0.460     0.134     0.045       33     3.7
G_occipital_sup                          1679    989   2258  1.978 0.490     0.113     0.030       15     2.2
G_oc-temp_lat-fusifor                    2099   1392   4801  2.668 0.619     0.145     0.044       46     4.1
G_oc-temp_med-Lingual                    2599   1652   3359  1.820 0.604     0.143     0.037       41     4.2
G_oc-temp_med-Parahip                    1238    799   3362  2.851 1.004     0.099     0.018        9     0.9
G_orbital                                2533   1632   5557  2.601 0.788     0.138     0.037       39     3.7
G_pariet_inf-Angular                     3779   2418   7418  2.473 0.521     0.137     0.039       63     5.5
G_pariet_inf-Supramar                    2880   1905   5805  2.478 0.507     0.122     0.030       35     3.5
G_parietal_sup                           2361   1509   4001  2.157 0.655     0.121     0.030       27     2.8
G_postcentral                            2288   1162   3269  2.202 0.589     0.100     0.029       20     2.8
G_precentral                             2932   1593   4884  2.392 0.658     0.103     0.033       27     3.9
G_precuneus                              2752   1801   5054  2.288 0.486     0.147     0.038       47     4.2
G_rectus                                 1006    588   1775  2.232 0.621     0.131     0.040       18     1.6
G_subcallosal                             594    366   1037  2.707 1.051     0.118     0.048       12     1.2
G_temp_sup-G_T_transv                     590    344    859  2.039 0.406     0.079     0.015        4     0.3
G_temp_sup-Lateral                       1850   1251   5036  2.959 0.528     0.143     0.034       34     2.7
G_temp_sup-Plan_polar                     766    547   1827  2.949 0.677     0.083     0.015        4     0.4
G_temp_sup-Plan_tempo                     978    651   1553  2.246 0.542     0.104     0.024        9     1.0
G_temporal_inf                           2269   1581   6353  2.945 0.645     0.153     0.046       46     4.4
G_temporal_middle                        2404   1651   6945  3.027 0.542     0.149     0.036       46     3.5
Lat_Fis-ant-Horizont                      328    232    407  2.035 0.326     0.080     0.013        1     0.1
Lat_Fis-ant-Vertical                      305    222    425  2.202 0.418     0.121     0.023        2     0.3
Lat_Fis-post                             1631   1119   1974  1.982 0.480     0.112     0.023       11     1.5
Pole_occipital                           2797   1701   3236  1.761 0.534     0.142     0.042       40     5.0
Pole_temporal                            1875   1271   5754  3.256 0.794     0.139     0.038       31     2.9
S_calcarine                              1759   1272   1887  1.737 0.548     0.136     0.030       20     2.4
S_central                                2842   2011   2743  1.574 0.441     0.124     0.026       22     3.3
S_cingul-Marginalis                      1334    928   1961  2.342 0.423     0.114     0.023        8     1.2
S_circular_insula_ant                     548    396    800  2.349 0.497     0.109     0.022        3     0.5
S_circular_insula_inf                    1146    806   1496  2.177 0.562     0.084     0.010        4     0.6
S_circular_insula_sup                    1298    937   1926  2.376 0.518     0.097     0.018        5     1.0
S_collat_transv_ant                       768    548   1469  2.705 0.503     0.096     0.016        4     0.4
S_collat_transv_post                      546    357    645  1.828 0.454     0.156     0.034        8     0.7
S_front_inf                              1976   1378   2891  2.137 0.468     0.109     0.023       14     1.9
S_front_middle                           2207   1535   3154  2.054 0.540     0.129     0.033       19     3.0
S_front_sup                              2410   1673   3593  2.330 0.505     0.110     0.024       13     2.5
S_interm_prim-Jensen                      559    391    653  1.985 0.411     0.121     0.025        3     0.7
S_intrapariet&P_trans                    3702   2501   4905  2.007 0.458     0.113     0.023       30     3.3
S_oc_middle&Lunatus                       793    549    795  1.663 0.300     0.121     0.023        6     0.8
S_oc_sup&transversal                     1525   1028   1882  2.024 0.450     0.115     0.022       12     1.4
S_occipital_ant                           522    350    749  2.027 0.437     0.115     0.026        5     0.4
S_oc-temp_lat                            1126    802   1731  2.450 0.567     0.118     0.026        7     1.2
S_oc-temp_med&Lingual                    1982   1531   2849  2.119 0.431     0.108     0.016       14     1.3
S_orbital_lateral                         279    209    418  2.058 0.352     0.147     0.044        3     0.4
S_orbital_med-olfact                      826    589   1014  2.092 0.496     0.114     0.013        6     0.5
S_orbital-H_Shaped                       1240    857   2376  2.807 0.718     0.143     0.037       16     1.7
S_parieto_occipital                      2195   1470   2404  1.812 0.469     0.138     0.029       24     2.6
S_pericallosal                            523    321    593  2.241 0.972     0.155     0.065       14     0.9
S_postcentral                            2513   1688   3299  2.074 0.514     0.114     0.025       21     2.5
S_precentral-inf-part                    1823   1276   2618  2.252 0.546     0.108     0.022       12     1.6
S_precentral-sup-part                    1506   1002   1955  2.246 0.504     0.116     0.026       10     1.7
S_suborbital                              192    130    459  3.891 0.791     0.132     0.015        2     0.1
S_subparietal                            1333    949   2051  2.312 0.748     0.126     0.024       11     1.2
S_temporal_inf                           1335    984   1919  2.331 0.458     0.119     0.018        9     1.1
S_temporal_sup                           5405   3772   8867  2.495 0.522     0.106     0.021       31     4.8
S_temporal_transverse                     305    206    301  1.800 0.496     0.115     0.015        3     0.2
