# Supplementary material for: Computer assisted diagnosis of Alzheimer’s disease using statistical likelihood-ratio test
Source: PLoS One. 2023 Feb 17;18(2):e0279574. doi: 10.1371/journal.pone.0279574 (PMC9937475; doi:10.1371/journal.pone.0279574)
Supplement: S4 File — (ZIP) [file pone.0279574.s004.zip › HC_Results_MIRIAD/miriad_223_1/stats/rh.aparc.DKTatlas.stats]

# Table of FreeSurfer cortical parcellation anatomical statistics 
# 
# CreationTime 2020/01/12-02:46:08-GMT
# generating_program mris_anatomical_stats
# cvs_version $Id: mris_anatomical_stats.c,v 1.79 2016/03/14 15:15:34 greve Exp $
# mrisurf.c-cvs_version $Id: mrisurf.c,v 1.781.2.6 2016/12/27 16:47:14 zkaufman Exp $
# cmdline mris_anatomical_stats -th3 -mgz -cortex ../label/rh.cortex.label -f ../stats/rh.aparc.DKTatlas.stats -b -a ../label/rh.aparc.DKTatlas.annot -c ../label/aparc.annot.DKTatlas.ctab miriad_223_HC_M_01_MR_1 rh white 
# sysname  Linux
# hostname ada
# machine  x86_64
# user     xzheng
# 
# SUBJECTS_DIR /home/span/acad/xzheng/freesurfer/subjects
# anatomy_type surface
# subjectname miriad_223_HC_M_01_MR_1
# hemi rh
# AnnotationFile ../label/rh.aparc.DKTatlas.annot
# AnnotationFileTimeStamp 2020/01/12 13:45:32
# Measure Cortex, NumVert, Number of Vertices, 124779, unitless
# Measure Cortex, WhiteSurfArea, White Surface Total Area, 82502.8, mm^2
# Measure Cortex, MeanThickness, Mean Thickness, 2.33275, mm
# Measure BrainSeg, BrainSegVol, Brain Segmentation Volume, 1205446.000000, mm^3
# Measure BrainSegNotVent, BrainSegVolNotVent, Brain Segmentation Volume Without Ventricles, 1082112.000000, mm^3
# Measure BrainSegNotVentSurf, BrainSegVolNotVentSurf, Brain Segmentation Volume Without Ventricles from Surf, 1081282.898261, mm^3
# Measure Cortex, CortexVol Total cortical gray matter volume, 430564.041998, mm^3
# Measure SupraTentorial, SupraTentorialVol, Supratentorial volume, 1067296.898261, mm^3
# Measure SupraTentorialNotVent, SupraTentorialVolNotVent, Supratentorial volume, 951890.898261, mm^3
# Measure EstimatedTotalIntraCranialVol, eTIV, Estimated Total Intracranial Volume, 1829649.575064, mm^3
# NTableCols 10
# TableCol  1 ColHeader StructName
# TableCol  1 FieldName Structure Name
# TableCol  1 Units     NA
# TableCol  2 ColHeader NumVert
# TableCol  2 FieldName Number of Vertices
# TableCol  2 Units     unitless
# TableCol  3 ColHeader SurfArea
# TableCol  3 FieldName Surface Area
# TableCol  3 Units     mm^2
# TableCol  4 ColHeader GrayVol
# TableCol  4 FieldName Gray Matter Volume
# TableCol  4 Units     mm^3
# TableCol  5 ColHeader ThickAvg 
# TableCol  5 FieldName Average Thickness
# TableCol  5 Units     mm
# TableCol  6 ColHeader ThickStd
# TableCol  6 FieldName Thickness StdDev
# TableCol  6 Units     mm 
# TableCol  7 ColHeader MeanCurv
# TableCol  7 FieldName Integrated Rectified Mean Curvature
# TableCol  7 Units     mm^-1
# TableCol  8 ColHeader GausCurv 
# TableCol  8 FieldName Integrated Rectified Gaussian Curvature
# TableCol  8 Units     mm^-2
# TableCol  9 ColHeader  FoldInd
# TableCol  9 FieldName  Folding Index 
# TableCol  9 Units      unitless 
# TableCol 10 ColHeader CurvInd
# TableCol 10 FieldName Intrinsic Curvature Index
# TableCol 10 Units     unitless
# ColHeaders StructName NumVert SurfArea GrayVol ThickAvg ThickStd MeanCurv GausCurv FoldInd CurvInd
caudalanteriorcingulate                   659    443    824  1.871 0.721     0.113     0.025       12     0.5
caudalmiddlefrontal                      3524   2335   6419  2.521 0.578     0.119     0.034       32     4.9
cuneus                                   2455   1531   2538  1.655 0.505     0.138     0.034       33     3.5
entorhinal                                540    354   1867  3.281 0.855     0.106     0.022        4     0.5
fusiform                                 4119   2867   8051  2.529 0.595     0.132     0.033       62     5.7
inferiorparietal                         8113   5369  14013  2.330 0.513     0.124     0.031       94    10.0
inferiortemporal                         4799   3358  11379  2.814 0.688     0.138     0.037       74     7.4
isthmuscingulate                         1298    832   2182  2.463 0.800     0.117     0.034       16     1.5
lateraloccipital                         6858   4325   9735  2.005 0.598     0.139     0.038       90    10.4
lateralorbitofrontal                     4267   2822   7716  2.528 0.761     0.137     0.035       59     5.6
lingual                                  3974   2592   4985  1.840 0.514     0.131     0.033       52     5.6
medialorbitofrontal                      2612   1614   4621  2.540 0.907     0.121     0.036       43     3.6
middletemporal                           5552   3875  12646  2.785 0.620     0.128     0.029       67     6.7
parahippocampal                          1139    804   2131  2.306 0.777     0.093     0.014        7     0.6
paracentral                              3101   1861   4487  2.336 0.540     0.115     0.032       26     4.1
parsopercularis                          2414   1621   4525  2.492 0.509     0.118     0.028       23     2.8
parsorbitalis                             780    543   1502  2.309 0.560     0.138     0.034        9     1.2
parstriangularis                         1929   1280   3462  2.376 0.562     0.123     0.029       18     2.4
pericalcarine                            1292    965   1239  1.435 0.320     0.156     0.037       18     2.3
postcentral                              6742   4096   9340  2.095 0.657     0.108     0.027       56     7.4
posteriorcingulate                       1138    746   1835  2.556 0.577     0.119     0.028       12     1.1
precentral                               7327   4590  10593  2.189 0.614     0.114     0.028       66     9.0
precuneus                                6196   4193   9451  2.127 0.515     0.138     0.033       79     8.2
rostralanteriorcingulate                  917    587   1894  3.079 0.872     0.117     0.032       11     0.9
rostralmiddlefrontal                     5171   3549   9518  2.326 0.555     0.142     0.039       70     7.9
superiorfrontal                         14779   9865  26260  2.350 0.566     0.127     0.031      161    17.9
superiorparietal                         6738   4376   9877  2.075 0.546     0.117     0.028       64     7.4
superiortemporal                         6882   4682  14523  2.688 0.714     0.112     0.024       72     6.5
supramarginal                            5946   4000   9990  2.284 0.540     0.121     0.028       62     6.9
transversetemporal                        527    318    725  1.958 0.423     0.084     0.016        3     0.3
insula                                   2991   2108   5919  2.711 0.750     0.100     0.019       19     2.4
