# Supplementary material for: Computer assisted diagnosis of Alzheimer’s disease using statistical likelihood-ratio test
Source: PLoS One. 2023 Feb 17;18(2):e0279574. doi: 10.1371/journal.pone.0279574 (PMC9937475; doi:10.1371/journal.pone.0279574)
Supplement: S4 File — (ZIP) [file pone.0279574.s004.zip › HC_Results_MIRIAD/miriad_223_1/stats/rh.aparc.pial.stats]

# Table of FreeSurfer cortical parcellation anatomical statistics 
# 
# CreationTime 2020/01/12-02:43:06-GMT
# generating_program mris_anatomical_stats
# cvs_version $Id: mris_anatomical_stats.c,v 1.79 2016/03/14 15:15:34 greve Exp $
# mrisurf.c-cvs_version $Id: mrisurf.c,v 1.781.2.6 2016/12/27 16:47:14 zkaufman Exp $
# cmdline mris_anatomical_stats -th3 -mgz -cortex ../label/rh.cortex.label -f ../stats/rh.aparc.pial.stats -b -a ../label/rh.aparc.annot -c ../label/aparc.annot.ctab miriad_223_HC_M_01_MR_1 rh pial 
# sysname  Linux
# hostname ada
# machine  x86_64
# user     xzheng
# 
# SUBJECTS_DIR /home/span/acad/xzheng/freesurfer/subjects
# anatomy_type surface
# subjectname miriad_223_HC_M_01_MR_1
# hemi rh
# AnnotationFile ../label/rh.aparc.annot
# AnnotationFileTimeStamp 2020/01/12 13:14:52
# Measure Cortex, NumVert, Number of Vertices, 124631, unitless
# Measure Cortex, PialSurfArea, Pial Surface Total Area, 98370.9, mm^2
# Measure Cortex, MeanThickness, Mean Thickness, 2.33395, mm
# Measure BrainSeg, BrainSegVol, Brain Segmentation Volume, 1205446.000000, mm^3
# Measure BrainSegNotVent, BrainSegVolNotVent, Brain Segmentation Volume Without Ventricles, 1082112.000000, mm^3
# Measure BrainSegNotVentSurf, BrainSegVolNotVentSurf, Brain Segmentation Volume Without Ventricles from Surf, 1081282.898261, mm^3
# Measure Cortex, CortexVol Total cortical gray matter volume, 430564.041998, mm^3
# Measure SupraTentorial, SupraTentorialVol, Supratentorial volume, 1067296.898261, mm^3
# Measure SupraTentorialNotVent, SupraTentorialVolNotVent, Supratentorial volume, 951890.898261, mm^3
# Measure EstimatedTotalIntraCranialVol, eTIV, Estimated Total Intracranial Volume, 1829649.575064, mm^3
# NTableCols 10
# TableCol  1 ColHeader StructName
# TableCol  1 FieldName Structure Name
# TableCol  1 Units     NA
# TableCol  2 ColHeader NumVert
# TableCol  2 FieldName Number of Vertices
# TableCol  2 Units     unitless
# TableCol  3 ColHeader SurfArea
# TableCol  3 FieldName Surface Area
# TableCol  3 Units     mm^2
# TableCol  4 ColHeader GrayVol
# TableCol  4 FieldName Gray Matter Volume
# TableCol  4 Units     mm^3
# TableCol  5 ColHeader ThickAvg 
# TableCol  5 FieldName Average Thickness
# TableCol  5 Units     mm
# TableCol  6 ColHeader ThickStd
# TableCol  6 FieldName Thickness StdDev
# TableCol  6 Units     mm 
# TableCol  7 ColHeader MeanCurv
# TableCol  7 FieldName Integrated Rectified Mean Curvature
# TableCol  7 Units     mm^-1
# TableCol  8 ColHeader GausCurv 
# TableCol  8 FieldName Integrated Rectified Gaussian Curvature
# TableCol  8 Units     mm^-2
# TableCol  9 ColHeader  FoldInd
# TableCol  9 FieldName  Folding Index 
# TableCol  9 Units      unitless 
# TableCol 10 ColHeader CurvInd
# TableCol 10 FieldName Intrinsic Curvature Index
# TableCol 10 Units     unitless
# ColHeaders StructName NumVert SurfArea GrayVol ThickAvg ThickStd MeanCurv GausCurv FoldInd CurvInd
bankssts                                 1092    724   1903  2.574 0.387     0.108     0.026       11     1.3
caudalanteriorcingulate                   498    425    713  2.042 0.375     0.122     0.026        7     0.4
caudalmiddlefrontal                      3295   2541   6008  2.514 0.591     0.117     0.027       31     3.7
cuneus                                   2011   1411   2021  1.592 0.466     0.124     0.050       61     2.8
entorhinal                                576    735   1863  3.137 0.889     0.155     0.033        5     0.9
fusiform                                 4613   3961   9191  2.527 0.597     0.142     0.031       64     6.7
inferiorparietal                         8111   6504  14112  2.331 0.508     0.128     0.025       78     8.9
inferiortemporal                         4290   3879   9972  2.822 0.688     0.152     0.035       64     7.0
isthmuscingulate                         1310    976   2205  2.468 0.811     0.112     0.029       12     1.7
lateraloccipital                         6694   5129   9667  2.017 0.596     0.131     0.028       99     8.4
lateralorbitofrontal                     4077   3073   7274  2.507 0.766     0.136     0.030       54     5.6
lingual                                  4123   3055   5162  1.838 0.524     0.124     0.027       56     5.1
medialorbitofrontal                      3300   2501   5557  2.472 0.913     0.128     0.029       39     4.2
middletemporal                           4729   4387  11102  2.828 0.624     0.150     0.029       60     6.6
parahippocampal                          1043    949   2023  2.351 0.800     0.126     0.026        8     1.2
paracentral                              2830   1828   3967  2.293 0.532     0.106     0.025       32     3.3
parsopercularis                          2105   1735   3954  2.472 0.541     0.134     0.028       20     2.6
parsorbitalis                             925    880   1972  2.539 0.672     0.168     0.033       11     1.3
parstriangularis                         1963   1614   3524  2.381 0.562     0.145     0.029       22     2.6
pericalcarine                            1295    884   1236  1.432 0.315     0.122     0.031       28     1.7
postcentral                              6116   4528   8541  2.108 0.671     0.108     0.021       45     5.4
posteriorcingulate                       1032    778   1725  2.571 0.580     0.130     0.033       12     1.2
precentral                               7754   5320  11220  2.220 0.615     0.101     0.021       82     7.0
precuneus                                5964   4387   9054  2.125 0.512     0.136     0.030       93     7.9
rostralanteriorcingulate                  649    603   1404  3.038 0.836     0.169     0.047       18     1.4
rostralmiddlefrontal                     7796   6621  13971  2.284 0.541     0.155     0.035      111    12.0
superiorfrontal                         11620   9545  21205  2.407 0.556     0.134     0.026      125    13.0
superiorparietal                         8122   5997  11599  2.062 0.543     0.116     0.024       81     8.2
superiortemporal                         5410   4581  10811  2.575 0.639     0.127     0.023       61     5.5
supramarginal                            6275   4868  10650  2.317 0.540     0.129     0.029       76     8.2
frontalpole                               476    420    834  2.243 0.459     0.159     0.034        8     0.6
temporalpole                              660    863   2496  3.768 0.567     0.167     0.033        5     0.9
transversetemporal                        549    433    751  1.948 0.426     0.093     0.015        2     0.3
insula                                   3340   2253   6468  2.701 0.821     0.119     0.033       52     5.3
