# Supplementary material for: Computer assisted diagnosis of Alzheimer’s disease using statistical likelihood-ratio test
Source: PLoS One. 2023 Feb 17;18(2):e0279574. doi: 10.1371/journal.pone.0279574 (PMC9937475; doi:10.1371/journal.pone.0279574)
Supplement: S4 File — (ZIP) [file pone.0279574.s004.zip › HC_Results_MIRIAD/miriad_223_1/stats/rh.aparc.stats]

# Table of FreeSurfer cortical parcellation anatomical statistics 
# 
# CreationTime 2020/01/12-02:42:39-GMT
# generating_program mris_anatomical_stats
# cvs_version $Id: mris_anatomical_stats.c,v 1.79 2016/03/14 15:15:34 greve Exp $
# mrisurf.c-cvs_version $Id: mrisurf.c,v 1.781.2.6 2016/12/27 16:47:14 zkaufman Exp $
# cmdline mris_anatomical_stats -th3 -mgz -cortex ../label/rh.cortex.label -f ../stats/rh.aparc.stats -b -a ../label/rh.aparc.annot -c ../label/aparc.annot.ctab miriad_223_HC_M_01_MR_1 rh white 
# sysname  Linux
# hostname ada
# machine  x86_64
# user     xzheng
# 
# SUBJECTS_DIR /home/span/acad/xzheng/freesurfer/subjects
# anatomy_type surface
# subjectname miriad_223_HC_M_01_MR_1
# hemi rh
# AnnotationFile ../label/rh.aparc.annot
# AnnotationFileTimeStamp 2020/01/12 13:14:52
# Measure Cortex, NumVert, Number of Vertices, 124631, unitless
# Measure Cortex, WhiteSurfArea, White Surface Total Area, 82408.1, mm^2
# Measure Cortex, MeanThickness, Mean Thickness, 2.33395, mm
# Measure BrainSeg, BrainSegVol, Brain Segmentation Volume, 1205446.000000, mm^3
# Measure BrainSegNotVent, BrainSegVolNotVent, Brain Segmentation Volume Without Ventricles, 1082112.000000, mm^3
# Measure BrainSegNotVentSurf, BrainSegVolNotVentSurf, Brain Segmentation Volume Without Ventricles from Surf, 1081282.898261, mm^3
# Measure Cortex, CortexVol Total cortical gray matter volume, 430564.041998, mm^3
# Measure SupraTentorial, SupraTentorialVol, Supratentorial volume, 1067296.898261, mm^3
# Measure SupraTentorialNotVent, SupraTentorialVolNotVent, Supratentorial volume, 951890.898261, mm^3
# Measure EstimatedTotalIntraCranialVol, eTIV, Estimated Total Intracranial Volume, 1829649.575064, mm^3
# NTableCols 10
# TableCol  1 ColHeader StructName
# TableCol  1 FieldName Structure Name
# TableCol  1 Units     NA
# TableCol  2 ColHeader NumVert
# TableCol  2 FieldName Number of Vertices
# TableCol  2 Units     unitless
# TableCol  3 ColHeader SurfArea
# TableCol  3 FieldName Surface Area
# TableCol  3 Units     mm^2
# TableCol  4 ColHeader GrayVol
# TableCol  4 FieldName Gray Matter Volume
# TableCol  4 Units     mm^3
# TableCol  5 ColHeader ThickAvg 
# TableCol  5 FieldName Average Thickness
# TableCol  5 Units     mm
# TableCol  6 ColHeader ThickStd
# TableCol  6 FieldName Thickness StdDev
# TableCol  6 Units     mm 
# TableCol  7 ColHeader MeanCurv
# TableCol  7 FieldName Integrated Rectified Mean Curvature
# TableCol  7 Units     mm^-1
# TableCol  8 ColHeader GausCurv 
# TableCol  8 FieldName Integrated Rectified Gaussian Curvature
# TableCol  8 Units     mm^-2
# TableCol  9 ColHeader  FoldInd
# TableCol  9 FieldName  Folding Index 
# TableCol  9 Units      unitless 
# TableCol 10 ColHeader CurvInd
# TableCol 10 FieldName Intrinsic Curvature Index
# TableCol 10 Units     unitless
# ColHeaders StructName NumVert SurfArea GrayVol ThickAvg ThickStd MeanCurv GausCurv FoldInd CurvInd
bankssts                                 1092    763   1903  2.574 0.387     0.096     0.020        5     0.9
caudalanteriorcingulate                   498    338    713  2.042 0.375     0.093     0.016        6     0.2
caudalmiddlefrontal                      3295   2184   6008  2.514 0.591     0.117     0.034       29     4.6
cuneus                                   2011   1263   2021  1.592 0.466     0.136     0.035       26     3.0
entorhinal                                576    387   1863  3.137 0.889     0.116     0.030        6     0.7
fusiform                                 4613   3205   9191  2.527 0.597     0.136     0.035       75     7.1
inferiorparietal                         8111   5383  14112  2.331 0.508     0.123     0.031       92     9.9
inferiortemporal                         4290   3006   9972  2.822 0.688     0.135     0.034       61     6.0
isthmuscingulate                         1310    847   2205  2.468 0.811     0.117     0.034       15     1.5
lateraloccipital                         6694   4240   9667  2.017 0.596     0.139     0.037       87    10.1
lateralorbitofrontal                     4077   2685   7274  2.507 0.766     0.133     0.033       55     5.2
lingual                                  4123   2692   5162  1.838 0.524     0.131     0.033       54     5.8
medialorbitofrontal                      3300   2064   5557  2.472 0.913     0.121     0.032       46     4.2
middletemporal                           4729   3299  11102  2.828 0.624     0.131     0.030       61     5.9
parahippocampal                          1043    732   2023  2.351 0.800     0.090     0.013        6     0.5
paracentral                              2830   1728   3967  2.293 0.532     0.116     0.031       24     3.6
parsopercularis                          2105   1410   3954  2.472 0.541     0.116     0.028       19     2.3
parsorbitalis                             925    640   1972  2.539 0.672     0.147     0.039       14     1.5
parstriangularis                         1963   1316   3524  2.381 0.562     0.123     0.029       18     2.4
pericalcarine                            1295    967   1236  1.432 0.315     0.154     0.037       18     2.2
postcentral                              6116   3657   8541  2.108 0.671     0.106     0.027       52     6.7
posteriorcingulate                       1032    676   1725  2.571 0.580     0.114     0.028       11     1.0
precentral                               7754   4843  11220  2.220 0.615     0.114     0.029       68     9.6
precuneus                                5964   4067   9054  2.125 0.512     0.141     0.033       78     7.8
rostralanteriorcingulate                  649    417   1404  3.038 0.836     0.130     0.037       10     0.8
rostralmiddlefrontal                     7796   5323  13971  2.284 0.541     0.144     0.040      111    12.4
superiorfrontal                         11620   7758  21205  2.407 0.556     0.122     0.028      116    12.9
superiorparietal                         8122   5229  11599  2.062 0.543     0.118     0.028       78     9.0
superiortemporal                         5410   3685  10811  2.575 0.639     0.112     0.023       59     5.1
supramarginal                            6275   4205  10650  2.317 0.540     0.123     0.030       68     7.6
frontalpole                               476    314    834  2.243 0.459     0.150     0.044        7     0.8
temporalpole                              660    434   2496  3.768 0.567     0.134     0.035        9     0.9
transversetemporal                        549    334    751  1.948 0.426     0.084     0.017        3     0.3
insula                                   3340   2322   6468  2.701 0.821     0.104     0.022       24     2.9
