# Supplementary material for: Computer assisted diagnosis of Alzheimer’s disease using statistical likelihood-ratio test
Source: PLoS One. 2023 Feb 17;18(2):e0279574. doi: 10.1371/journal.pone.0279574 (PMC9937475; doi:10.1371/journal.pone.0279574)
Supplement: S4 File — (ZIP) [file pone.0279574.s004.zip › HC_Results_MIRIAD/miriad_223_1/stats/rh.BA_exvivo.thresh.stats]

# Table of FreeSurfer cortical parcellation anatomical statistics 
# 
# CreationTime 2020/01/12-03:21:44-GMT
# generating_program mris_anatomical_stats
# cvs_version $Id: mris_anatomical_stats.c,v 1.79 2016/03/14 15:15:34 greve Exp $
# mrisurf.c-cvs_version $Id: mrisurf.c,v 1.781.2.6 2016/12/27 16:47:14 zkaufman Exp $
# cmdline mris_anatomical_stats -th3 -mgz -f ../stats/rh.BA_exvivo.thresh.stats -b -a ./rh.BA_exvivo.thresh.annot -c ./BA_exvivo.thresh.ctab miriad_223_HC_M_01_MR_1 rh white 
# sysname  Linux
# hostname ada
# machine  x86_64
# user     xzheng
# 
# SUBJECTS_DIR /home/span/acad/xzheng/freesurfer/subjects
# anatomy_type surface
# subjectname miriad_223_HC_M_01_MR_1
# hemi rh
# AnnotationFile ./rh.BA_exvivo.thresh.annot
# AnnotationFileTimeStamp 2020/01/12 14:21:19
# Measure Cortex, NumVert, Number of Vertices, 135083, unitless
# Measure Cortex, WhiteSurfArea, White Surface Total Area, 89547.3, mm^2
# Measure BrainSeg, BrainSegVol, Brain Segmentation Volume, 1205446.000000, mm^3
# Measure BrainSegNotVent, BrainSegVolNotVent, Brain Segmentation Volume Without Ventricles, 1082112.000000, mm^3
# Measure BrainSegNotVentSurf, BrainSegVolNotVentSurf, Brain Segmentation Volume Without Ventricles from Surf, 1081282.898261, mm^3
# Measure Cortex, CortexVol Total cortical gray matter volume, 430564.041998, mm^3
# Measure SupraTentorial, SupraTentorialVol, Supratentorial volume, 1067296.898261, mm^3
# Measure SupraTentorialNotVent, SupraTentorialVolNotVent, Supratentorial volume, 951890.898261, mm^3
# Measure EstimatedTotalIntraCranialVol, eTIV, Estimated Total Intracranial Volume, 1829649.575064, mm^3
# NTableCols 10
# TableCol  1 ColHeader StructName
# TableCol  1 FieldName Structure Name
# TableCol  1 Units     NA
# TableCol  2 ColHeader NumVert
# TableCol  2 FieldName Number of Vertices
# TableCol  2 Units     unitless
# TableCol  3 ColHeader SurfArea
# TableCol  3 FieldName Surface Area
# TableCol  3 Units     mm^2
# TableCol  4 ColHeader GrayVol
# TableCol  4 FieldName Gray Matter Volume
# TableCol  4 Units     mm^3
# TableCol  5 ColHeader ThickAvg 
# TableCol  5 FieldName Average Thickness
# TableCol  5 Units     mm
# TableCol  6 ColHeader ThickStd
# TableCol  6 FieldName Thickness StdDev
# TableCol  6 Units     mm 
# TableCol  7 ColHeader MeanCurv
# TableCol  7 FieldName Integrated Rectified Mean Curvature
# TableCol  7 Units     mm^-1
# TableCol  8 ColHeader GausCurv 
# TableCol  8 FieldName Integrated Rectified Gaussian Curvature
# TableCol  8 Units     mm^-2
# TableCol  9 ColHeader  FoldInd
# TableCol  9 FieldName  Folding Index 
# TableCol  9 Units      unitless 
# TableCol 10 ColHeader CurvInd
# TableCol 10 FieldName Intrinsic Curvature Index
# TableCol 10 Units     unitless
# ColHeaders StructName NumVert SurfArea GrayVol ThickAvg ThickStd MeanCurv GausCurv FoldInd CurvInd
BA1_exvivo                                730    314   1126  2.439 0.579     0.100     0.025        7     0.8
BA2_exvivo                               1729   1041   2375  2.120 0.564     0.093     0.021       11     1.5
BA3a_exvivo                               976    670    709  1.418 0.274     0.147     0.031       12     1.2
BA3b_exvivo                              1494    996   1503  1.509 0.379     0.111     0.026       11     1.7
BA4a_exvivo                              1271    707   1802  2.296 0.677     0.122     0.031       12     1.9
BA4p_exvivo                               989    723   1143  1.728 0.511     0.109     0.023        5     1.0
BA6_exvivo                               6039   3609  10307  2.502 0.538     0.112     0.031       54     7.5
BA44_exvivo                               944    633   2020  2.716 0.440     0.118     0.026        9     1.0
BA45_exvivo                               937    618   1935  2.606 0.531     0.129     0.034       10     1.3
V1_exvivo                                2321   1619   2378  1.503 0.372     0.145     0.037       32     4.0
V2_exvivo                                3672   2263   3805  1.646 0.462     0.145     0.042       58     6.2
MT_exvivo                                 257    156    391  2.052 0.382     0.135     0.058        4     0.6
perirhinal_exvivo                         345    227   1191  3.243 0.873     0.104     0.019        2     0.3
entorhinal_exvivo                         252    162    432  2.509 0.376     0.081     0.012        1     0.1
