# Supplementary material for: Computer assisted diagnosis of Alzheimer’s disease using statistical likelihood-ratio test
Source: PLoS One. 2023 Feb 17;18(2):e0279574. doi: 10.1371/journal.pone.0279574 (PMC9937475; doi:10.1371/journal.pone.0279574)
Supplement: S4 File — (ZIP) [file pone.0279574.s004.zip › HC_Results_MIRIAD/miriad_223_1/stats/rh.curv.stats]

Raw <mean> +- <std> (using 'rh.curv'):                -0.03606 +- 0.1939 
       Raw Min:                                      -10.04830 at vertex 89700   
       Raw Max:                                        1.49544 at vertex 74202   
       Raw Curvature Calculation Type:                discrete
       Raw Mean Vertex Separation (Whole Surface):     0.84751 +- 0.23308 mm
       Raw Total Surface Area:                     81618.44531 mm^2
       Raw Total Number of Vertices:                    135083
       Raw Average Vertex Area (Whole Surface):        0.60421 mm^2
       Raw Natural Surface Integral:               -1478.44995
       Raw Rectified Surface Integral:             10459.93164
       Raw Positive Surface Integral:               4490.74121
       Raw Negative Surface Integral:               5969.19092
       Raw Mean Natural Surface Integral:             -0.01094 across 135083 (100.00%) vertices
       Raw Mean Rectified Surface Integral:            0.07743 across 135083 (100.00%) vertices
       Raw Mean Positive Surface Integral:             0.07103 across 63223 (46.80%) vertices
       Raw Mean Negative Surface Integral:             0.08307 across 71860 (53.20%) vertices
       Raw AreaNorm Natural Surface Integral:         -0.01811 across 81618.335938 (100.00%) mm^2
       Raw AreaNorm Rectified Surface Integral:        0.12816 across 81618.335938 (100.00%) mm^2
       Raw AreaNorm Positive Surface Integral:         0.10905 across 41178.929688 (50.45%) mm^2
       Raw AreaNorm Negative Surface Integral:         0.14761 across 40439.453125 (49.55%) mm^2

Raw <mean> +- <std> (using 'rh.sulc'):                -0.00000 +- 5.2600 
       Raw Min:                                      -14.52396 at vertex 118722  
       Raw Max:                                       17.58953 at vertex 55764   
       Raw Curvature Calculation Type:                discrete
       Raw Mean Vertex Separation (Whole Surface):     0.84751 +- 0.23308 mm
       Raw Total Surface Area:                     81618.44531 mm^2
       Raw Total Number of Vertices:                    135083
       Raw Average Vertex Area (Whole Surface):        0.60421 mm^2
       Raw Natural Surface Integral:               31114.65234
       Raw Rectified Surface Integral:            345501.81250
       Raw Positive Surface Integral:             188308.23438
       Raw Negative Surface Integral:             157193.59375
       Raw Mean Natural Surface Integral:              0.23034 across 135083 (100.00%) vertices
       Raw Mean Rectified Surface Integral:            2.55770 across 135083 (100.00%) vertices
       Raw Mean Positive Surface Integral:             2.99744 across 62823 (46.51%) vertices
       Raw Mean Negative Surface Integral:             2.17539 across 72260 (53.49%) vertices
       Raw AreaNorm Natural Surface Integral:          0.38122 across 81618.335938 (100.00%) mm^2
       Raw AreaNorm Rectified Surface Integral:        4.23314 across 81618.335938 (100.00%) mm^2
       Raw AreaNorm Positive Surface Integral:         4.66234 across 40389.167969 (49.49%) mm^2
       Raw AreaNorm Negative Surface Integral:         3.81267 across 41229.316406 (50.51%) mm^2

K <mean> +- <std> (using 'rh.smoothwm'):               0.21165 +- 6.8569 mm^-2
         K Min:                                     -234.40942 at vertex 45698   
         K Max:                                     1462.32068 at vertex 89700   
         K Curvature Calculation Type:                discrete
         K Mean Vertex Separation (Whole Surface):     0.84751 +- 0.23308 mm
         K Total Surface Area:                     81618.44531 mm^2
         K Total Number of Vertices:                    135083
         K Average Vertex Area (Whole Surface):        0.60421 mm^2
         K Natural Surface Integral:                  12.56657
         K Rectified Surface Integral:              5294.67725
         K Positive Surface Integral:               2653.62183
         K Negative Surface Integral:               2641.05542
         K Mean Natural Surface Integral:              0.00009 across 135083 (100.00%) vertices
         K Mean Rectified Surface Integral:            0.03920 across 135083 (100.00%) vertices
         K Mean Positive Surface Integral:             0.04477 across 59274 (43.88%) vertices
         K Mean Negative Surface Integral:             0.03484 across 75809 (56.12%) vertices
         K AreaNorm Natural Surface Integral:          0.00015 across 81618.335938 (100.00%) mm^2
         K AreaNorm Rectified Surface Integral:        0.06487 across 81618.335938 (100.00%) mm^2
         K AreaNorm Positive Surface Integral:         0.09726 across 27284.423828 (33.43%) mm^2
         K AreaNorm Negative Surface Integral:         0.04861 across 54334.476562 (66.57%) mm^2

H <mean> +- <std> (using 'rh.smoothwm'):              -0.06270 +- 0.8120 mm^-1
         H Min:                                      -62.69616 at vertex 89700   
         H Max:                                       47.44583 at vertex 101566  
         H Curvature Calculation Type:                discrete
         H Mean Vertex Separation (Whole Surface):     0.84751 +- 0.23308 mm
         H Total Surface Area:                     81618.44531 mm^2
         H Total Number of Vertices:                    135083
         H Average Vertex Area (Whole Surface):        0.60421 mm^2
         H Natural Surface Integral:               -1417.50842
         H Rectified Surface Integral:             13706.70020
         H Positive Surface Integral:               6144.59570
         H Negative Surface Integral:               7562.10400
         H Mean Natural Surface Integral:             -0.01049 across 135083 (100.00%) vertices
         H Mean Rectified Surface Integral:            0.10147 across 135083 (100.00%) vertices
         H Mean Positive Surface Integral:             0.09195 across 66824 (49.47%) vertices
         H Mean Negative Surface Integral:             0.11079 across 68259 (50.53%) vertices
         H AreaNorm Natural Surface Integral:         -0.01737 across 81618.335938 (100.00%) mm^2
         H AreaNorm Rectified Surface Integral:        0.16794 across 81618.335938 (100.00%) mm^2
         H AreaNorm Positive Surface Integral:         0.14205 across 43255.433594 (53.00%) mm^2
         H AreaNorm Negative Surface Integral:         0.19712 across 38363.074219 (47.00%) mm^2

k1 <mean> +- <std> (using 'rh.smoothwm'):             -0.12855 +- 1.4683 mm^-1
        k1 Min:                                     -114.85241 at vertex 88726   
        k1 Max:                                       88.11214 at vertex 101571  
        k1 Curvature Calculation Type:                discrete
        k1 Mean Vertex Separation (Whole Surface):     0.84751 +- 0.23308 mm
        k1 Total Surface Area:                     81618.44531 mm^2
        k1 Total Number of Vertices:                    135083
        k1 Average Vertex Area (Whole Surface):        0.60421 mm^2
        k1 Natural Surface Integral:               -3610.11938
        k1 Rectified Surface Integral:             30917.13281
        k1 Positive Surface Integral:              13653.50684
        k1 Negative Surface Integral:              17263.62695
        k1 Mean Natural Surface Integral:             -0.02673 across 135083 (100.00%) vertices
        k1 Mean Rectified Surface Integral:            0.22888 across 135083 (100.00%) vertices
        k1 Mean Positive Surface Integral:             0.20432 across 66824 (49.47%) vertices
        k1 Mean Negative Surface Integral:             0.25291 across 68259 (50.53%) vertices
        k1 AreaNorm Natural Surface Integral:         -0.04423 across 81618.335938 (100.00%) mm^2
        k1 AreaNorm Rectified Surface Integral:        0.37880 across 81618.335938 (100.00%) mm^2
        k1 AreaNorm Positive Surface Integral:         0.31565 across 43255.433594 (53.00%) mm^2
        k1 AreaNorm Negative Surface Integral:         0.45001 across 38363.074219 (47.00%) mm^2

k2 <mean> +- <std> (using 'rh.smoothwm'):              0.00315 +- 0.2459 mm^-1
        k2 Min:                                      -14.05040 at vertex 89196   
        k2 Max:                                       14.26439 at vertex 60200   
        k2 Curvature Calculation Type:                discrete
        k2 Mean Vertex Separation (Whole Surface):     0.84751 +- 0.23308 mm
        k2 Total Surface Area:                     81618.44531 mm^2
        k2 Total Number of Vertices:                    135083
        k2 Average Vertex Area (Whole Surface):        0.60421 mm^2
        k2 Natural Surface Integral:                 775.13159
        k2 Rectified Surface Integral:              8312.03613
        k2 Positive Surface Integral:               4543.58398
        k2 Negative Surface Integral:               3768.45215
        k2 Mean Natural Surface Integral:              0.00574 across 135083 (100.00%) vertices
        k2 Mean Rectified Surface Integral:            0.06153 across 135083 (100.00%) vertices
        k2 Mean Positive Surface Integral:             0.06322 across 71872 (53.21%) vertices
        k2 Mean Negative Surface Integral:             0.05962 across 63211 (46.79%) vertices
        k2 AreaNorm Natural Surface Integral:          0.00950 across 81618.335938 (100.00%) mm^2
        k2 AreaNorm Rectified Surface Integral:        0.10184 across 81618.335938 (100.00%) mm^2
        k2 AreaNorm Positive Surface Integral:         0.10503 across 43258.863281 (53.00%) mm^2
        k2 AreaNorm Negative Surface Integral:         0.09824 across 38359.722656 (47.00%) mm^2

S <mean> +- <std> (using 'rh.smoothwm'):               1.81248 +- 55.6600 mm^-2
         S Min:                                        0.00000 at vertex 42      
         S Max:                                    12285.52148 at vertex 88726   
         S Curvature Calculation Type:                discrete
         S Mean Vertex Separation (Whole Surface):     0.84751 +- 0.23308 mm
         S Total Surface Area:                     81618.44531 mm^2
         S Total Number of Vertices:                    135083
         S Average Vertex Area (Whole Surface):        0.60421 mm^2
         S Natural Surface Integral:               30670.33984
         S Rectified Surface Integral:             30670.33984
         S Positive Surface Integral:              30670.33984
         S Negative Surface Integral:                  0.00000
         S Mean Natural Surface Integral:              0.22705 across 135083 (100.00%) vertices
         S Mean Rectified Surface Integral:            0.22705 across 135083 (100.00%) vertices
         S Mean Positive Surface Integral:             0.22705 across 135083 (100.00%) vertices
         S Mean Negative Surface Integral:             0.00000 across 0 (00.00%) vertices
         S AreaNorm Natural Surface Integral:          0.37578 across 81618.335938 (100.00%) mm^2
         S AreaNorm Rectified Surface Integral:        0.37578 across 81618.335938 (100.00%) mm^2
         S AreaNorm Positive Surface Integral:         0.37578 across 81618.335938 (100.00%) mm^2
         S AreaNorm Negative Surface Integral:         0.00000 across 0.000000 (00.00%) mm^2

C <mean> +- <std> (using 'rh.smoothwm'):               0.44537 +- 0.9581 mm^-2
         C Min:                                        0.00000 at vertex 15936   
         C Max:                                       81.26246 at vertex 88726   
         C Curvature Calculation Type:                discrete
         C Mean Vertex Separation (Whole Surface):     0.84751 +- 0.23308 mm
         C Total Surface Area:                     81618.44531 mm^2
         C Total Number of Vertices:                    135083
         C Average Vertex Area (Whole Surface):        0.60421 mm^2
         C Natural Surface Integral:               23102.95117
         C Rectified Surface Integral:             23102.95117
         C Positive Surface Integral:              23102.95117
         C Negative Surface Integral:                  0.00000
         C Mean Natural Surface Integral:              0.17103 across 135083 (100.00%) vertices
         C Mean Rectified Surface Integral:            0.17103 across 135083 (100.00%) vertices
         C Mean Positive Surface Integral:             0.17103 across 135083 (100.00%) vertices
         C Mean Negative Surface Integral:             0.00000 across 0 (00.00%) vertices
         C AreaNorm Natural Surface Integral:          0.28306 across 81618.335938 (100.00%) mm^2
         C AreaNorm Rectified Surface Integral:        0.28306 across 81618.335938 (100.00%) mm^2
         C AreaNorm Positive Surface Integral:         0.28306 across 81618.335938 (100.00%) mm^2
         C AreaNorm Negative Surface Integral:         0.00000 across 0.000000 (00.00%) mm^2

BE <mean> +- <std> (using 'rh.smoothwm'):              2.23277 +- 66.5619 mm^-2
        BE Min:                                        0.00000 at vertex 15936   
        BE Max:                                    13207.17480 at vertex 88726   
        BE Curvature Calculation Type:                discrete
        BE Mean Vertex Separation (Whole Surface):     0.84751 +- 0.23308 mm
        BE Total Surface Area:                     81618.44531 mm^2
        BE Total Number of Vertices:                    135083
        BE Average Vertex Area (Whole Surface):        0.60421 mm^2
        BE Natural Surface Integral:               30691.60938
        BE Rectified Surface Integral:             30691.60938
        BE Positive Surface Integral:              30691.60938
        BE Negative Surface Integral:                  0.00000
        BE Mean Natural Surface Integral:              0.22721 across 135083 (100.00%) vertices
        BE Mean Rectified Surface Integral:            0.22721 across 135083 (100.00%) vertices
        BE Mean Positive Surface Integral:             0.22721 across 135083 (100.00%) vertices
        BE Mean Negative Surface Integral:             0.00000 across 0 (00.00%) vertices
        BE AreaNorm Natural Surface Integral:          0.37604 across 81618.335938 (100.00%) mm^2
        BE AreaNorm Rectified Surface Integral:        0.37604 across 81618.335938 (100.00%) mm^2
        BE AreaNorm Positive Surface Integral:         0.37604 across 81618.335938 (100.00%) mm^2
        BE AreaNorm Negative Surface Integral:         0.00000 across 0.000000 (00.00%) mm^2

FI <mean> +- <std> (using 'rh.smoothwm'):              1.89099 +- 60.2556 mm^-2
        FI Min:                                        0.00000 at vertex 42      
        FI Max:                                    12730.24902 at vertex 88726   
        FI Curvature Calculation Type:                discrete
        FI Mean Vertex Separation (Whole Surface):     0.84751 +- 0.23308 mm
        FI Total Surface Area:                     81618.44531 mm^2
        FI Total Number of Vertices:                    135083
        FI Average Vertex Area (Whole Surface):        0.60421 mm^2
        FI Natural Surface Integral:               23636.47656
        FI Rectified Surface Integral:             23636.47656
        FI Positive Surface Integral:              23636.47656
        FI Negative Surface Integral:                  0.00000
        FI Mean Natural Surface Integral:              0.17498 across 135083 (100.00%) vertices
        FI Mean Rectified Surface Integral:            0.17498 across 135083 (100.00%) vertices
        FI Mean Positive Surface Integral:             0.17498 across 135083 (100.00%) vertices
        FI Mean Negative Surface Integral:             0.00000 across 0 (00.00%) vertices
        FI AreaNorm Natural Surface Integral:          0.28960 across 81618.335938 (100.00%) mm^2
        FI AreaNorm Rectified Surface Integral:        0.28960 across 81618.335938 (100.00%) mm^2
        FI AreaNorm Positive Surface Integral:         0.28960 across 81618.335938 (100.00%) mm^2
        FI AreaNorm Negative Surface Integral:         0.00000 across 0.000000 (00.00%) mm^2

curv -- calculation type:                                discrete
curv -- Folding Index (FI):                            1880.93103
curv -- Intrinsic Curvature Index - positive (ICIp):    211.16852
curv -- Intrinsic Curvature Index - negative (ICIn):    210.16852
curv -- Intrinsic Curvature Index - natural  (ICIt):      1.00002

Mean across 10 curvatures: 6.3691e-01 +- 8.9747e-01
