# Supplementary material for: Computer assisted diagnosis of Alzheimer’s disease using statistical likelihood-ratio test
Source: PLoS One. 2023 Feb 17;18(2):e0279574. doi: 10.1371/journal.pone.0279574 (PMC9937475; doi:10.1371/journal.pone.0279574)
Supplement: S4 File — (ZIP) [file pone.0279574.s004.zip › HC_Results_MIRIAD/miriad_223_1/stats/rh.w-g.pct.stats]

# Title Segmentation Statistics 
# 
# generating_program mri_segstats
# cvs_version $Id: mri_segstats.c,v 1.121 2016/05/31 17:27:11 greve Exp $
# cmdline mri_segstats --in /home/span/acad/xzheng/freesurfer/subjects/miriad_223_HC_M_01_MR_1/surf/rh.w-g.pct.mgh --annot miriad_223_HC_M_01_MR_1 rh aparc --sum /home/span/acad/xzheng/freesurfer/subjects/miriad_223_HC_M_01_MR_1/stats/rh.w-g.pct.stats --snr 
# sysname  Linux
# hostname ada
# machine  x86_64
# user     xzheng
# anatomy_type surface
# 
# SUBJECTS_DIR /home/span/acad/xzheng/freesurfer/subjects
# subjectname miriad_223_HC_M_01_MR_1
# Annot miriad_223_HC_M_01_MR_1 rh aparc
# ColorTable /tmp/mri_segstats.tmp.miriad_223_HC_M_01_MR_1.rh.40.ctab 
# ColorTableTimeStamp 2020/01/12 13:46:39 
# InVolFile  /home/span/acad/xzheng/freesurfer/subjects/miriad_223_HC_M_01_MR_1/surf/rh.w-g.pct.mgh 
# InVolFileTimeStamp  2020/01/12 13:46:38 
# InVolFrame 0 
# Only reporting non-empty segmentations
# VertexArea_mm2 0.662906 
# TableCol  1 ColHeader Index 
# TableCol  1 FieldName Index 
# TableCol  1 Units     NA 
# TableCol  2 ColHeader SegId 
# TableCol  2 FieldName Segmentation Id
# TableCol  2 Units     NA
# TableCol  3 ColHeader NVertices 
# TableCol  3 FieldName Number of Vertices
# TableCol  3 Units     unitless
# TableCol  4 ColHeader Area_mm2
# TableCol  4 FieldName Area
# TableCol  4 Units     mm^2
# TableCol  5 ColHeader StructName
# TableCol  5 FieldName Structure Name
# TableCol  5 Units     NA
# TableCol  6 ColHeader Mean 
# TableCol  6 FieldName Intensity Mean
# TableCol  6 Units     unknown
# TableCol  7 ColHeader StdDev
# TableCol  7 FieldName Itensity StdDev
# TableCol  7 Units     unknown
# TableCol  8 ColHeader Min
# TableCol  8 FieldName Intensity Min
# TableCol  8 Units     unknown
# TableCol  9 ColHeader Max
# TableCol  9 FieldName Intensity Max
# TableCol  9 Units     unknown
# TableCol 10 ColHeader Range
# TableCol 10 FieldName Intensity Range
# TableCol 10 Units     unknown
# TableCol 11 ColHeader SNR
# TableCol 11 FieldName Intensity SNR
# TableCol 11 Units     none
# NRows 35 
# NTableCols 11 
# ColHeaders  Index SegId NVertices Area_mm2 StructName Mean StdDev Min Max Range SNR  
  1 2000     10440     7131.3  unknown                            0.3257     2.9756     0.0000    44.2183    44.2183     0.1095 
  2 2001      1092      763.3  bankssts                          25.0565     6.0931     4.8850    44.5464    39.6614     4.1123 
  3 2002       498      337.6  caudalanteriorcingulate           31.4313     4.6285    15.8312    43.7708    27.9396     6.7908 
  4 2003      3295     2184.1  caudalmiddlefrontal               21.7753     6.7993    -7.8072    47.4567    55.2639     3.2026 
  5 2005      2011     1263.2  cuneus                            20.2297     7.1254     0.2115    52.9560    52.7445     2.8391 
  6 2006       576      386.6  entorhinal                        25.0992     9.1273     0.0000    47.3424    47.3424     2.7499 
  7 2007      4613     3205.1  fusiform                          25.6411     9.0487   -71.6307    49.4167   121.0474     2.8337 
  8 2008      8111     5383.4  inferiorparietal                  23.5489     6.9263    -0.7194    46.1211    46.8405     3.3999 
  9 2009      4290     3005.6  inferiortemporal                  27.8570     7.9452     0.2386    51.9154    51.6768     3.5062 
 10 2010      1310      847.5  isthmuscingulate                  23.7202     7.7725   -12.3840    52.5097    64.8938     3.0518 
 11 2011      6694     4239.8  lateraloccipital                  20.6502     7.1653    -4.2442    50.5006    54.7448     2.8820 
 12 2012      4077     2685.0  lateralorbitofrontal              23.4630     8.6874   -28.3705    67.1628    95.5333     2.7008 
 13 2013      4123     2691.9  lingual                           20.2654    10.6741  -107.3605    52.6241   159.9846     1.8985 
 14 2014      3300     2063.9  medialorbitofrontal               21.8563    11.7324   -83.9785    47.8100   131.7885     1.8629 
 15 2015      4729     3299.1  middletemporal                    27.4990     6.8812     3.4537    50.0518    46.5981     3.9963 
 16 2016      1043      731.8  parahippocampal                   27.4309    10.0810   -57.1964    58.8597   116.0561     2.7211 
 17 2017      2830     1728.4  paracentral                       17.9586     7.3637    -2.1901    42.2783    44.4684     2.4388 
 18 2018      2105     1410.4  parsopercularis                   23.4077     6.6006     3.6032    45.2918    41.6887     3.5463 
 19 2019       925      639.9  parsorbitalis                     24.1932     7.5618     6.3769    49.9349    43.5580     3.1994 
 20 2020      1963     1315.7  parstriangularis                  23.1205     5.7238     5.2536    41.2355    35.9819     4.0394 
 21 2021      1295      967.3  pericalcarine                     19.5847     8.2679   -25.7182    45.4797    71.1980     2.3688 
 22 2022      6116     3657.4  postcentral                       18.0561     6.4396    -2.7609    42.3592    45.1201     2.8039 
 23 2023      1032      675.6  posteriorcingulate                27.1728     6.8751    -5.4115    42.6920    48.1035     3.9523 
 24 2024      7754     4843.4  precentral                        17.9209     7.5649    -6.5215    52.0915    58.6130     2.3689 
 25 2025      5964     4067.2  precuneus                         22.2256     7.1225   -69.4262    62.5509   131.9771     3.1205 
 26 2026       649      417.4  rostralanteriorcingulate          25.5363     7.3311     1.3828    43.6203    42.2375     3.4833 
 27 2027      7796     5323.5  rostralmiddlefrontal              24.2855     7.2213    -4.0801    47.9829    52.0630     3.3631 
 28 2028     11620     7757.9  superiorfrontal                   23.9881     7.2147    -0.5090    49.4197    49.9287     3.3249 
 29 2029      8122     5229.4  superiorparietal                  21.0448     6.5252    -3.4131    49.6952    53.1083     3.2251 
 30 2030      5410     3685.3  superiortemporal                  25.1601     6.9605   -16.8250    46.5395    63.3646     3.6147 
 31 2031      6275     4205.0  supramarginal                     23.5266     6.7307    -5.1047    47.1404    52.2452     3.4954 
 32 2032       476      313.9  frontalpole                       22.9418     6.7933     6.3550    43.7207    37.3656     3.3771 
 33 2033       660      433.8  temporalpole                      28.1741     8.6871     6.9330    61.9115    54.9785     3.2432 
 34 2034       549      334.4  transversetemporal                16.0909     4.7185     6.0334    32.7268    26.6934     3.4101 
 35 2035      3340     2322.5  insula                            24.0142     7.1069    -6.1050    47.2355    53.3405     3.3790 
