# Supplementary material for: Computer assisted diagnosis of Alzheimer’s disease using statistical likelihood-ratio test
Source: PLoS One. 2023 Feb 17;18(2):e0279574. doi: 10.1371/journal.pone.0279574 (PMC9937475; doi:10.1371/journal.pone.0279574)
Supplement: S4 File — (ZIP) [file pone.0279574.s004.zip › HC_Results_MIRIAD/miriad_223_1/stats/wmparc.stats]

# Title Segmentation Statistics 
# 
# generating_program mri_segstats
# cvs_version $Id: mri_segstats.c,v 1.121 2016/05/31 17:27:11 greve Exp $
# cmdline mri_segstats --seg mri/wmparc.mgz --sum stats/wmparc.stats --pv mri/norm.mgz --excludeid 0 --brainmask mri/brainmask.mgz --in mri/norm.mgz --in-intensity-name norm --in-intensity-units MR --subject miriad_223_HC_M_01_MR_1 --surf-wm-vol --ctab /home/span/acad/xzheng/freesurfer/WMParcStatsLUT.txt --etiv 
# sysname  Linux
# hostname ada
# machine  x86_64
# user     xzheng
# anatomy_type volume
# 
# SUBJECTS_DIR /home/span/acad/xzheng/freesurfer/subjects
# subjectname miriad_223_HC_M_01_MR_1
# Measure VentricleChoroidVol, VentricleChoroidVol, Volume of ventricles and choroid plexus, 115406.000000, mm^3
# Measure lhCerebralWhiteMatter, lhCerebralWhiteMatterVol, Left hemisphere cerebral white matter volume, 234114.157962, mm^3
# Measure rhCerebralWhiteMatter, rhCerebralWhiteMatterVol, Right hemisphere cerebral white matter volume, 233638.698302, mm^3
# Measure CerebralWhiteMatter, CerebralWhiteMatterVol, Total cerebral white matter volume, 467752.856263, mm^3
# Measure Mask, MaskVol, Mask Volume, 1794002.000000, mm^3
# Measure EstimatedTotalIntraCranialVol, eTIV, Estimated Total Intracranial Volume, 1829649.575064, mm^3
# SegVolFile mri/wmparc.mgz 
# SegVolFileTimeStamp  2020/01/12 14:04:32 
# ColorTable /home/span/acad/xzheng/freesurfer/WMParcStatsLUT.txt 
# ColorTableTimeStamp 2017/01/19 09:00:02 
# InVolFile  mri/norm.mgz 
# InVolFileTimeStamp  2020/01/12 04:43:11 
# InVolFrame 0 
# PVVolFile  mri/norm.mgz 
# PVVolFileTimeStamp  2020/01/12 04:43:11 
# ExcludeSegId 0 
# Only reporting non-empty segmentations
# VoxelVolume_mm3 1 
# TableCol  1 ColHeader Index 
# TableCol  1 FieldName Index 
# TableCol  1 Units     NA 
# TableCol  2 ColHeader SegId 
# TableCol  2 FieldName Segmentation Id
# TableCol  2 Units     NA
# TableCol  3 ColHeader NVoxels 
# TableCol  3 FieldName Number of Voxels
# TableCol  3 Units     unitless
# TableCol  4 ColHeader Volume_mm3
# TableCol  4 FieldName Volume
# TableCol  4 Units     mm^3
# TableCol  5 ColHeader StructName
# TableCol  5 FieldName Structure Name
# TableCol  5 Units     NA
# TableCol  6 ColHeader normMean 
# TableCol  6 FieldName Intensity normMean
# TableCol  6 Units     MR
# TableCol  7 ColHeader normStdDev
# TableCol  7 FieldName Itensity normStdDev
# TableCol  7 Units     MR
# TableCol  8 ColHeader normMin
# TableCol  8 FieldName Intensity normMin
# TableCol  8 Units     MR
# TableCol  9 ColHeader normMax
# TableCol  9 FieldName Intensity normMax
# TableCol  9 Units     MR
# TableCol 10 ColHeader normRange
# TableCol 10 FieldName Intensity normRange
# TableCol 10 Units     MR
# NRows 70 
# NTableCols 10 
# ColHeaders  Index SegId NVoxels Volume_mm3 StructName normMean normStdDev normMin normMax normRange  
  1 3001      2985     3009.7  wm-lh-bankssts                   100.0519     7.1499    79.0000   115.0000    36.0000 
  2 3002      2189     2229.2  wm-lh-caudalanteriorcingulate    100.9497    11.4306    31.0000   119.0000    88.0000 
  3 3003      6761     6861.4  wm-lh-caudalmiddlefrontal         99.5688     7.8273    76.0000   116.0000    40.0000 
  4 3005      2958     2912.9  wm-lh-cuneus                      96.8019     7.3055    54.0000   116.0000    62.0000 
  5 3006       620      674.0  wm-lh-entorhinal                  83.4081     6.9994    64.0000   104.0000    40.0000 
  6 3007      5815     5890.3  wm-lh-fusiform                    91.2103     8.8276     7.0000   110.0000   103.0000 
  7 3008     10827    11020.7  wm-lh-inferiorparietal           100.1091     8.5414    42.0000   120.0000    78.0000 
  8 3009      6398     6584.3  wm-lh-inferiortemporal            93.1924     9.2667    52.0000   115.0000    63.0000 
  9 3010      4018     4192.1  wm-lh-isthmuscingulate            98.3345    11.2010    17.0000   119.0000   102.0000 
 10 3011     10798    10996.5  wm-lh-lateraloccipital            93.0927     7.9401    29.0000   116.0000    87.0000 
 11 3012      7340     7435.5  wm-lh-lateralorbitofrontal        98.3113     9.4540    50.0000   135.0000    85.0000 
 12 3013      4703     4898.1  wm-lh-lingual                     88.3647    10.4057     9.0000   109.0000   100.0000 
 13 3014      3677     3742.7  wm-lh-medialorbitofrontal         98.7898    11.0848    52.0000   120.0000    68.0000 
 14 3015      4782     4950.0  wm-lh-middletemporal              92.8522     8.6390    68.0000   115.0000    47.0000 
 15 3016      1296     1467.6  wm-lh-parahippocampal             89.3796     7.5933    65.0000   106.0000    41.0000 
 16 3017      4764     4810.5  wm-lh-paracentral                 96.4345     7.0700    71.0000   113.0000    42.0000 
 17 3018      3368     3412.4  wm-lh-parsopercularis             96.6639     8.5207    73.0000   114.0000    41.0000 
 18 3019      1041     1067.8  wm-lh-parsorbitalis               89.3871     8.0842    74.0000   109.0000    35.0000 
 19 3020      2408     2436.0  wm-lh-parstriangularis            94.3351     9.4332    61.0000   117.0000    56.0000 
 20 3021      2084     2027.1  wm-lh-pericalcarine               90.8661     7.2577    48.0000   109.0000    61.0000 
 21 3022      7880     8242.8  wm-lh-postcentral                 94.7907     7.3853    75.0000   118.0000    43.0000 
 22 3023      4150     4175.4  wm-lh-posteriorcingulate         101.1954     9.5407    40.0000   117.0000    77.0000 
 23 3024     16009    16204.7  wm-lh-precentral                  96.3267     7.2496    69.0000   117.0000    48.0000 
 24 3025     11008    11004.4  wm-lh-precuneus                  100.2776     9.1160    20.0000   120.0000   100.0000 
 25 3026      3678     3657.3  wm-lh-rostralanteriorcingulate    97.3776    12.4453    34.0000   117.0000    83.0000 
 26 3027     12664    12683.6  wm-lh-rostralmiddlefrontal        97.1950     8.8938    72.0000   117.0000    45.0000 
 27 3028     19227    19456.1  wm-lh-superiorfrontal             98.0219     8.0419    20.0000   119.0000    99.0000 
 28 3029     11660    11962.8  wm-lh-superiorparietal           100.4934     7.9198    73.0000   121.0000    48.0000 
 29 3030      8370     8683.2  wm-lh-superiortemporal            97.6307     8.9507    69.0000   118.0000    49.0000 
 30 3031     10522    10618.9  wm-lh-supramarginal               99.7732     8.9314    74.0000   118.0000    44.0000 
 31 3032       230      215.4  wm-lh-frontalpole                 96.6000     6.1201    85.0000   116.0000    31.0000 
 32 3033       586      648.8  wm-lh-temporalpole                84.9044     6.5984    70.0000   102.0000    32.0000 
 33 3034       770      807.7  wm-lh-transversetemporal          98.1558     5.2294    84.0000   114.0000    30.0000 
 34 3035     11176    11207.3  wm-lh-insula                      97.2257     9.5212    44.0000   116.0000    72.0000 
 35 4001      2419     2453.3  wm-rh-bankssts                   100.0868     6.3593    80.0000   113.0000    33.0000 
 36 4002      1565     1617.4  wm-rh-caudalanteriorcingulate    100.4160    10.3100    41.0000   116.0000    75.0000 
 37 4003      6890     7004.7  wm-rh-caudalmiddlefrontal         99.0014     7.3510    76.0000   117.0000    41.0000 
 38 4005      2374     2467.5  wm-rh-cuneus                      99.6087     7.1318    78.0000   126.0000    48.0000 
 39 4006       657      705.5  wm-rh-entorhinal                  83.3470     7.4031    54.0000   103.0000    49.0000 
 40 4007      6189     6249.8  wm-rh-fusiform                    91.1498     8.2674    28.0000   112.0000    84.0000 
 41 4008     11687    11948.5  wm-rh-inferiorparietal            98.4605     8.6636    35.0000   120.0000    85.0000 
 42 4009      5567     5687.6  wm-rh-inferiortemporal            92.0232     9.3143    66.0000   112.0000    46.0000 
 43 4010      3359     3488.6  wm-rh-isthmuscingulate            98.4948     8.7204    48.0000   115.0000    67.0000 
 44 4011      9326     9512.4  wm-rh-lateraloccipital            93.2902     8.1597    71.0000   119.0000    48.0000 
 45 4012      7269     7377.5  wm-rh-lateralorbitofrontal        96.8540     9.9524    35.0000   120.0000    85.0000 
 46 4013      5165     5347.2  wm-rh-lingual                     92.9791     9.0486    12.0000   115.0000   103.0000 
 47 4014      3812     3927.0  wm-rh-medialorbitofrontal         97.6689    10.1905    38.0000   121.0000    83.0000 
 48 4015      6273     6531.6  wm-rh-middletemporal              93.3142     8.4291    70.0000   114.0000    44.0000 
 49 4016      1420     1566.0  wm-rh-parahippocampal             90.2521     7.1748    66.0000   109.0000    43.0000 
 50 4017      6119     6178.8  wm-rh-paracentral                 96.1368     7.8929    59.0000   119.0000    60.0000 
 51 4018      3567     3635.4  wm-rh-parsopercularis             97.1791     7.9228    74.0000   112.0000    38.0000 
 52 4019      1189     1180.1  wm-rh-parsorbitalis               90.2927     8.4911    73.0000   110.0000    37.0000 
 53 4020      3235     3247.6  wm-rh-parstriangularis            93.3240     7.7908    69.0000   109.0000    40.0000 
 54 4021      2325     2199.1  wm-rh-pericalcarine               91.7273    11.3472     7.0000   112.0000   105.0000 
 55 4022      7652     7923.0  wm-rh-postcentral                 94.3270     8.0554    73.0000   115.0000    42.0000 
 56 4023      2945     3008.1  wm-rh-posteriorcingulate         101.2231     7.8948    45.0000   118.0000    73.0000 
 57 4024     15357    15470.5  wm-rh-precentral                  95.2820     7.2297    70.0000   114.0000    44.0000 
 58 4025     11253    11159.9  wm-rh-precuneus                   99.1927     9.0329    22.0000   119.0000    97.0000 
 59 4026      1917     1866.1  wm-rh-rostralanteriorcingulate    98.7522     8.8652    39.0000   117.0000    78.0000 
 60 4027     12470    12592.4  wm-rh-rostralmiddlefrontal        96.8435     8.8786    72.0000   116.0000    44.0000 
 61 4028     20182    20395.7  wm-rh-superiorfrontal             96.7138     8.2865    34.0000   119.0000    85.0000 
 62 4029     13044    13286.6  wm-rh-superiorparietal            99.5291     7.9390    72.0000   119.0000    47.0000 
 63 4030      6384     6689.2  wm-rh-superiortemporal            95.4596     8.3753    68.0000   115.0000    47.0000 
 64 4031     10190    10275.2  wm-rh-supramarginal               98.5923     8.8489    74.0000   118.0000    44.0000 
 65 4032       506      469.4  wm-rh-frontalpole                 94.7806     7.3787    77.0000   113.0000    36.0000 
 66 4033       563      607.6  wm-rh-temporalpole                83.7282     6.5067    66.0000   100.0000    34.0000 
 67 4034       582      587.0  wm-rh-transversetemporal          97.3952     5.8187    82.0000   116.0000    34.0000 
 68 4035     10513    10613.3  wm-rh-insula                      96.3191     8.5406    53.0000   117.0000    64.0000 
 69 5001     27620    26779.2  Left-UnsegmentedWhiteMatter       96.5679    15.9798    10.0000   119.0000   109.0000 
 70 5002     27450    26841.5  Right-UnsegmentedWhiteMatter      96.8248    13.1606    11.0000   119.0000   108.0000 
