# Supplementary material for: Computer assisted diagnosis of Alzheimer’s disease using statistical likelihood-ratio test
Source: PLoS One. 2023 Feb 17;18(2):e0279574. doi: 10.1371/journal.pone.0279574 (PMC9937475; doi:10.1371/journal.pone.0279574)
Supplement: S4 File — (ZIP) [file pone.0279574.s004.zip › HC_Results_MIRIAD/miriad_224_1/stats/aseg.stats]

# Title Segmentation Statistics 
# 
# generating_program mri_segstats
# cvs_version $Id: mri_segstats.c,v 1.121 2016/05/31 17:27:11 greve Exp $
# cmdline mri_segstats --seg mri/aseg.mgz --sum stats/aseg.stats --pv mri/norm.mgz --empty --brainmask mri/brainmask.mgz --brain-vol-from-seg --excludeid 0 --excl-ctxgmwm --supratent --subcortgray --in mri/norm.mgz --in-intensity-name norm --in-intensity-units MR --etiv --surf-wm-vol --surf-ctx-vol --totalgray --euler --ctab /home/span/acad/xzheng/freesurfer/ASegStatsLUT.txt --subject miriad_224_HC_M_01_MR_1 
# sysname  Linux
# hostname ada
# machine  x86_64
# user     xzheng
# anatomy_type volume
# 
# SUBJECTS_DIR /home/span/acad/xzheng/freesurfer/subjects
# subjectname miriad_224_HC_M_01_MR_1
# Measure BrainSeg, BrainSegVol, Brain Segmentation Volume, 1177457.000000, mm^3
# Measure BrainSegNotVent, BrainSegVolNotVent, Brain Segmentation Volume Without Ventricles, 1121141.000000, mm^3
# Measure BrainSegNotVentSurf, BrainSegVolNotVentSurf, Brain Segmentation Volume Without Ventricles from Surf, 1120295.643727, mm^3
# Measure VentricleChoroidVol, VentricleChoroidVol, Volume of ventricles and choroid plexus, 51128.000000, mm^3
# Measure lhCortex, lhCortexVol, Left hemisphere cortical gray matter volume, 230283.163019, mm^3
# Measure rhCortex, rhCortexVol, Right hemisphere cortical gray matter volume, 230166.912873, mm^3
# Measure Cortex, CortexVol, Total cortical gray matter volume, 460450.075892, mm^3
# Measure lhCerebralWhiteMatter, lhCerebralWhiteMatterVol, Left hemisphere cerebral white matter volume, 239540.034288, mm^3
# Measure rhCerebralWhiteMatter, rhCerebralWhiteMatterVol, Right hemisphere cerebral white matter volume, 237436.533547, mm^3
# Measure CerebralWhiteMatter, CerebralWhiteMatterVol, Total cerebral white matter volume, 476976.567835, mm^3
# Measure SubCortGray, SubCortGrayVol, Subcortical gray matter volume, 54169.000000, mm^3
# Measure TotalGray, TotalGrayVol, Total gray matter volume, 618970.075892, mm^3
# Measure SupraTentorial, SupraTentorialVol, Supratentorial volume, 1045468.643727, mm^3
# Measure SupraTentorialNotVent, SupraTentorialVolNotVent, Supratentorial volume, 994340.643727, mm^3
# Measure SupraTentorialNotVentVox, SupraTentorialVolNotVentVox, Supratentorial volume voxel count, 992253.000000, mm^3
# Measure Mask, MaskVol, Mask Volume, 1734535.000000, mm^3
# Measure BrainSegVol-to-eTIV, BrainSegVol-to-eTIV, Ratio of BrainSegVol to eTIV, 0.698202, unitless
# Measure MaskVol-to-eTIV, MaskVol-to-eTIV, Ratio of MaskVol to eTIV, 1.028535, unitless
# Measure lhSurfaceHoles, lhSurfaceHoles, Number of defect holes in lh surfaces prior to fixing, 59, unitless
# Measure rhSurfaceHoles, rhSurfaceHoles, Number of defect holes in rh surfaces prior to fixing, 71, unitless
# Measure SurfaceHoles, SurfaceHoles, Total number of defect holes in surfaces prior to fixing, 130, unitless
# Measure EstimatedTotalIntraCranialVol, eTIV, Estimated Total Intracranial Volume, 1686413.428200, mm^3
# SegVolFile mri/aseg.mgz 
# SegVolFileTimeStamp  2020/01/12 23:52:46 
# ColorTable /home/span/acad/xzheng/freesurfer/ASegStatsLUT.txt 
# ColorTableTimeStamp 2017/01/19 09:00:02 
# InVolFile  mri/norm.mgz 
# InVolFileTimeStamp  2020/01/12 14:57:25 
# InVolFrame 0 
# PVVolFile  mri/norm.mgz 
# PVVolFileTimeStamp  2020/01/12 14:57:25 
# Excluding Cortical Gray and White Matter
# ExcludeSegId 0 2 3 41 42 
# VoxelVolume_mm3 1 
# TableCol  1 ColHeader Index 
# TableCol  1 FieldName Index 
# TableCol  1 Units     NA 
# TableCol  2 ColHeader SegId 
# TableCol  2 FieldName Segmentation Id
# TableCol  2 Units     NA
# TableCol  3 ColHeader NVoxels 
# TableCol  3 FieldName Number of Voxels
# TableCol  3 Units     unitless
# TableCol  4 ColHeader Volume_mm3
# TableCol  4 FieldName Volume
# TableCol  4 Units     mm^3
# TableCol  5 ColHeader StructName
# TableCol  5 FieldName Structure Name
# TableCol  5 Units     NA
# TableCol  6 ColHeader normMean 
# TableCol  6 FieldName Intensity normMean
# TableCol  6 Units     MR
# TableCol  7 ColHeader normStdDev
# TableCol  7 FieldName Itensity normStdDev
# TableCol  7 Units     MR
# TableCol  8 ColHeader normMin
# TableCol  8 FieldName Intensity normMin
# TableCol  8 Units     MR
# TableCol  9 ColHeader normMax
# TableCol  9 FieldName Intensity normMax
# TableCol  9 Units     MR
# TableCol 10 ColHeader normRange
# TableCol 10 FieldName Intensity normRange
# TableCol 10 Units     MR
# NRows 45 
# NTableCols 10 
# ColHeaders  Index SegId NVoxels Volume_mm3 StructName normMean normStdDev normMin normMax normRange  
  1   4     25906    26068.3  Left-Lateral-Ventricle            21.5685    10.6092     1.0000    88.0000    87.0000 
  2   5       726      732.8  Left-Inf-Lat-Vent                 36.7879    15.1816     6.0000    79.0000    73.0000 
  3   7     12138    13001.0  Left-Cerebellum-White-Matter      84.9969     6.1194    32.0000   107.0000    75.0000 
  4   8     51031    50796.2  Left-Cerebellum-Cortex            59.7051    11.7334     4.0000    90.0000    86.0000 
  5  10      7084     6759.9  Left-Thalamus-Proper              86.4283     9.8837    24.0000   108.0000    84.0000 
  6  11      3450     3383.6  Left-Caudate                      78.7499     9.7223    34.0000   106.0000    72.0000 
  7  12      4210     4112.7  Left-Putamen                      83.9549     6.9629    44.0000   105.0000    61.0000 
  8  13      1850     1790.9  Left-Pallidum                     95.4568     4.1967    75.0000   108.0000    33.0000 
  9  14      2465     2475.0  3rd-Ventricle                     23.3696    11.5497     1.0000    79.0000    78.0000 
 10  15      1605     1735.1  4th-Ventricle                     27.8355    12.4962     4.0000    81.0000    77.0000 
 11  16     21795    21805.1  Brain-Stem                        82.6025     9.5247    25.0000   111.0000    86.0000 
 12  17      3812     3583.1  Left-Hippocampus                  69.1062     9.0006    23.0000   100.0000    77.0000 
 13  18      1515     1461.2  Left-Amygdala                     69.4627     7.3361    41.0000    89.0000    48.0000 
 14  24      1118     1063.6  CSF                               39.3005    12.3853     8.0000    71.0000    63.0000 
 15  26       542      528.3  Left-Accumbens-area               73.4742     5.2693    46.0000    88.0000    42.0000 
 16  28      4501     4284.8  Left-VentralDC                    87.8156    10.3521    26.0000   109.0000    83.0000 
 17  30        20       33.9  Left-vessel                       56.2500    11.3038    28.0000    71.0000    43.0000 
 18  31      1038      982.2  Left-choroid-plexus               47.5491    12.4579    12.0000    80.0000    68.0000 
 19  43     21867    21947.9  Right-Lateral-Ventricle           22.0444    10.7245     4.0000    87.0000    83.0000 
 20  44       640      676.1  Right-Inf-Lat-Vent                37.3656    13.5698     6.0000    77.0000    71.0000 
 21  46     12158    12838.6  Right-Cerebellum-White-Matter     84.9108     6.4537    24.0000   103.0000    79.0000 
 22  47     51755    51387.8  Right-Cerebellum-Cortex           59.6489    11.4751     4.0000    91.0000    87.0000 
 23  49      6795     6502.9  Right-Thalamus-Proper             87.7011     9.9960    29.0000   108.0000    79.0000 
 24  50      3826     3557.9  Right-Caudate                     81.2300    10.5809    43.0000   113.0000    70.0000 
 25  51      4043     3926.2  Right-Putamen                     84.7413     6.2614    44.0000   105.0000    61.0000 
 26  52      1919     1895.8  Right-Pallidum                    98.2230     4.0425    81.0000   113.0000    32.0000 
 27  53      4035     3797.1  Right-Hippocampus                 67.4996     9.0196    21.0000    96.0000    75.0000 
 28  54      1895     1833.8  Right-Amygdala                    66.8216     7.2292    32.0000    88.0000    56.0000 
 29  58       552      515.3  Right-Accumbens-area              79.0254     4.5517    62.0000    94.0000    32.0000 
 30  60      4168     3942.1  Right-VentralDC                   87.6132    11.2509    19.0000   109.0000    90.0000 
 31  62        33       54.7  Right-vessel                      56.2727     7.9776    37.0000    72.0000    35.0000 
 32  63      1020      986.7  Right-choroid-plexus              46.0588    11.1794    16.0000    77.0000    61.0000 
 33  72         0        0.0  5th-Ventricle                      0.0000     0.0000     0.0000     0.0000     0.0000 
 34  77      4788     4461.3  WM-hypointensities                70.2026    13.3589     8.0000   106.0000    98.0000 
 35  78         0        0.0  Left-WM-hypointensities            0.0000     0.0000     0.0000     0.0000     0.0000 
 36  79         0        0.0  Right-WM-hypointensities           0.0000     0.0000     0.0000     0.0000     0.0000 
 37  80         0        0.0  non-WM-hypointensities             0.0000     0.0000     0.0000     0.0000     0.0000 
 38  81         0        0.0  Left-non-WM-hypointensities        0.0000     0.0000     0.0000     0.0000     0.0000 
 39  82         0        0.0  Right-non-WM-hypointensities       0.0000     0.0000     0.0000     0.0000     0.0000 
 40  85       252      259.9  Optic-Chiasm                      73.1944    20.4095    15.0000   116.0000   101.0000 
 41 251      1129     1031.2  CC_Posterior                      94.7095    14.4879    39.0000   115.0000    76.0000 
 42 252       475      426.5  CC_Mid_Posterior                  89.2211    17.4664    44.0000   115.0000    71.0000 
 43 253       398      356.9  CC_Central                        90.8417    16.9189    42.0000   110.0000    68.0000 
 44 254       391      361.1  CC_Mid_Anterior                   92.2609    18.9544    37.0000   113.0000    76.0000 
 45 255       945      882.0  CC_Anterior                       93.8413    17.5751    39.0000   114.0000    75.0000 
