# Supplementary material for: Computer assisted diagnosis of Alzheimer’s disease using statistical likelihood-ratio test
Source: PLoS One. 2023 Feb 17;18(2):e0279574. doi: 10.1371/journal.pone.0279574 (PMC9937475; doi:10.1371/journal.pone.0279574)
Supplement: S4 File — (ZIP) [file pone.0279574.s004.zip › HC_Results_MIRIAD/miriad_224_1/stats/lh.aparc.a2009s.stats]

# Table of FreeSurfer cortical parcellation anatomical statistics 
# 
# CreationTime 2020/01/12-12:38:32-GMT
# generating_program mris_anatomical_stats
# cvs_version $Id: mris_anatomical_stats.c,v 1.79 2016/03/14 15:15:34 greve Exp $
# mrisurf.c-cvs_version $Id: mrisurf.c,v 1.781.2.6 2016/12/27 16:47:14 zkaufman Exp $
# cmdline mris_anatomical_stats -th3 -mgz -cortex ../label/lh.cortex.label -f ../stats/lh.aparc.a2009s.stats -b -a ../label/lh.aparc.a2009s.annot -c ../label/aparc.annot.a2009s.ctab miriad_224_HC_M_01_MR_1 lh white 
# sysname  Linux
# hostname ada
# machine  x86_64
# user     xzheng
# 
# SUBJECTS_DIR /home/span/acad/xzheng/freesurfer/subjects
# anatomy_type surface
# subjectname miriad_224_HC_M_01_MR_1
# hemi lh
# AnnotationFile ../label/lh.aparc.a2009s.annot
# AnnotationFileTimeStamp 2020/01/12 23:38:07
# Measure Cortex, NumVert, Number of Vertices, 129377, unitless
# Measure Cortex, WhiteSurfArea, White Surface Total Area, 85689.4, mm^2
# Measure Cortex, MeanThickness, Mean Thickness, 2.37397, mm
# Measure BrainSeg, BrainSegVol, Brain Segmentation Volume, 1177457.000000, mm^3
# Measure BrainSegNotVent, BrainSegVolNotVent, Brain Segmentation Volume Without Ventricles, 1121141.000000, mm^3
# Measure BrainSegNotVentSurf, BrainSegVolNotVentSurf, Brain Segmentation Volume Without Ventricles from Surf, 1120295.643727, mm^3
# Measure Cortex, CortexVol Total cortical gray matter volume, 460450.075892, mm^3
# Measure SupraTentorial, SupraTentorialVol, Supratentorial volume, 1045468.643727, mm^3
# Measure SupraTentorialNotVent, SupraTentorialVolNotVent, Supratentorial volume, 994340.643727, mm^3
# Measure EstimatedTotalIntraCranialVol, eTIV, Estimated Total Intracranial Volume, 1686413.428200, mm^3
# NTableCols 10
# TableCol  1 ColHeader StructName
# TableCol  1 FieldName Structure Name
# TableCol  1 Units     NA
# TableCol  2 ColHeader NumVert
# TableCol  2 FieldName Number of Vertices
# TableCol  2 Units     unitless
# TableCol  3 ColHeader SurfArea
# TableCol  3 FieldName Surface Area
# TableCol  3 Units     mm^2
# TableCol  4 ColHeader GrayVol
# TableCol  4 FieldName Gray Matter Volume
# TableCol  4 Units     mm^3
# TableCol  5 ColHeader ThickAvg 
# TableCol  5 FieldName Average Thickness
# TableCol  5 Units     mm
# TableCol  6 ColHeader ThickStd
# TableCol  6 FieldName Thickness StdDev
# TableCol  6 Units     mm 
# TableCol  7 ColHeader MeanCurv
# TableCol  7 FieldName Integrated Rectified Mean Curvature
# TableCol  7 Units     mm^-1
# TableCol  8 ColHeader GausCurv 
# TableCol  8 FieldName Integrated Rectified Gaussian Curvature
# TableCol  8 Units     mm^-2
# TableCol  9 ColHeader  FoldInd
# TableCol  9 FieldName  Folding Index 
# TableCol  9 Units      unitless 
# TableCol 10 ColHeader CurvInd
# TableCol 10 FieldName Intrinsic Curvature Index
# TableCol 10 Units     unitless
# ColHeaders StructName NumVert SurfArea GrayVol ThickAvg ThickStd MeanCurv GausCurv FoldInd CurvInd
G&S_frontomargin                         1278    853   1903  2.127 0.509     0.138     0.042       15     2.3
G&S_occipital_inf                        1638   1118   3335  2.445 0.687     0.148     0.044       28     2.9
G&S_paracentral                          2031   1069   2808  2.194 0.602     0.109     0.036       23     3.2
G&S_subcentral                           1350    855   2958  2.985 0.685     0.133     0.030       17     1.7
G&S_transv_frontopol                      879    528   1584  2.316 0.573     0.142     0.037       15     1.3
G&S_cingul-Ant                           2278   1598   3821  2.455 0.424     0.127     0.032       30     2.5
G&S_cingul-Mid-Ant                       1306    955   2437  2.470 0.473     0.131     0.023       16     1.2
G&S_cingul-Mid-Post                      1300    928   2444  2.494 0.521     0.113     0.027       12     1.4
G_cingul-Post-dorsal                      674    453   1603  2.721 0.483     0.148     0.040       12     1.1
G_cingul-Post-ventral                     337    212    634  2.611 0.699     0.134     0.050        6     0.6
G_cuneus                                 2519   1386   2800  1.830 0.417     0.132     0.040       39     4.5
G_front_inf-Opercular                    1275    838   2939  2.676 0.516     0.142     0.042       19     2.2
G_front_inf-Orbital                       399    231    767  2.490 0.525     0.141     0.041        7     0.6
G_front_inf-Triangul                     1031    716   2574  2.695 0.573     0.141     0.038       14     1.6
G_front_middle                           4842   3145  10892  2.539 0.633     0.146     0.046       83     9.7
G_front_sup                              7552   4686  15617  2.636 0.668     0.136     0.048      108    14.4
G_Ins_lg&S_cent_ins                       663    463   1565  3.414 0.707     0.117     0.044        7     1.3
G_insular_short                           766    517   2350  3.559 0.645     0.153     0.062       13     2.2
G_occipital_middle                       2277   1479   4516  2.378 0.607     0.159     0.056       45     4.9
G_occipital_sup                          1247    768   1828  2.010 0.562     0.130     0.037       17     1.8
G_oc-temp_lat-fusifor                    1838   1276   5157  2.974 0.574     0.158     0.047       45     4.2
G_oc-temp_med-Lingual                    3708   2305   5307  1.969 0.603     0.142     0.044       55     6.8
G_oc-temp_med-Parahip                    1395    969   4201  3.322 0.791     0.114     0.027       14     1.5
G_orbital                                2474   1600   5939  2.762 0.859     0.139     0.074       76     4.1
G_pariet_inf-Angular                     2703   1792   5515  2.374 0.575     0.138     0.041       46     4.3
G_pariet_inf-Supramar                    2583   1707   5932  2.771 0.580     0.141     0.042       41     4.5
G_parietal_sup                           3331   2078   6087  2.232 0.623     0.128     0.041       56     5.4
G_postcentral                            3206   1828   4706  2.071 0.542     0.111     0.031       36     3.7
G_precentral                             3353   1815   5673  2.423 0.584     0.107     0.040       41     5.9
G_precuneus                              2878   1796   5268  2.300 0.602     0.130     0.035       42     3.9
G_rectus                                 1164    681   2075  2.352 0.729     0.130     0.046       23     2.3
G_subcallosal                             776    466   1101  2.322 1.116     0.100     0.044       14     1.2
G_temp_sup-G_T_transv                     532    288    742  2.147 0.527     0.101     0.047        6     1.1
G_temp_sup-Lateral                       1955   1342   5843  3.039 0.597     0.138     0.035       28     3.1
G_temp_sup-Plan_polar                     658    488   1817  3.272 0.572     0.107     0.021        4     0.5
G_temp_sup-Plan_tempo                     853    595   1543  2.358 0.507     0.093     0.017        4     0.7
G_temporal_inf                           2403   1679   6792  2.805 0.759     0.151     0.045       56     4.4
G_temporal_middle                        2449   1764   7507  2.989 0.657     0.148     0.036       46     3.8
Lat_Fis-ant-Horizont                      229    157    314  2.163 0.382     0.107     0.022        1     0.2
Lat_Fis-ant-Vertical                      300    214    389  2.201 0.479     0.110     0.019        2     0.2
Lat_Fis-post                             1075    745   1399  2.318 0.583     0.112     0.024        7     1.1
Pole_occipital                           2225   1424   3277  2.057 0.497     0.157     0.056       37     5.1
Pole_temporal                            1464   1097   5707  3.405 0.747     0.155     0.044       26     2.8
S_calcarine                              2685   1866   2681  1.578 0.422     0.121     0.025       27     2.8
S_central                                3561   2499   3944  1.744 0.534     0.104     0.022       18     3.7
S_cingul-Marginalis                      1167    797   1585  2.226 0.508     0.092     0.017        5     0.8
S_circular_insula_ant                     599    407    980  2.782 0.481     0.111     0.030        3     0.9
S_circular_insula_inf                    1417   1010   2073  2.405 0.611     0.089     0.015        6     1.0
S_circular_insula_sup                    1538   1118   2181  2.316 0.576     0.102     0.024        9     1.7
S_collat_transv_ant                       860    616   1448  2.453 0.639     0.120     0.018        7     0.6
S_collat_transv_post                      536    371    660  2.139 0.522     0.142     0.034        6     0.8
S_front_inf                              1923   1326   2972  2.446 0.535     0.097     0.021       11     1.5
S_front_middle                           1452    944   2025  2.271 0.645     0.111     0.024        9     1.5
S_front_sup                              2649   1837   4260  2.399 0.548     0.104     0.021       15     2.4
S_interm_prim-Jensen                      327    233    463  2.063 0.455     0.089     0.014        1     0.2
S_intrapariet&P_trans                    3375   2317   4293  1.956 0.493     0.099     0.021       21     3.0
S_oc_middle&Lunatus                       693    448    863  2.015 0.466     0.116     0.028        7     0.7
S_oc_sup&transversal                     1189    820   1391  1.860 0.358     0.104     0.018        8     0.9
S_occipital_ant                           521    327    666  2.045 0.512     0.115     0.031        4     0.6
S_oc-temp_lat                             791    580   1079  1.985 0.459     0.116     0.030        8     0.9
S_oc-temp_med&Lingual                    1898   1484   3032  2.230 0.550     0.115     0.018       14     1.4
S_orbital_lateral                         365    263    421  1.836 0.291     0.126     0.023        3     0.4
S_orbital_med-olfact                      626    423    752  2.111 0.550     0.122     0.019        6     0.5
S_orbital-H_Shaped                       1500   1051   3153  2.907 0.712     0.135     0.038       17     2.5
S_parieto_occipital                      2443   1616   2975  2.010 0.571     0.113     0.021       20     2.2
S_pericallosal                           1704   1101   2157  2.442 1.031     0.142     0.040       35     2.8
S_postcentral                            3119   2157   4055  1.954 0.482     0.104     0.020       20     2.8
S_precentral-inf-part                    1740   1129   2225  2.156 0.494     0.107     0.026       12     1.8
S_precentral-sup-part                    1819   1210   2541  2.426 0.517     0.107     0.023       11     1.8
S_suborbital                              706    473    754  2.036 0.678     0.153     0.031       11     0.9
S_subparietal                             923    661   1106  1.955 0.415     0.135     0.029        8     1.2
S_temporal_inf                           1477   1036   2080  2.196 0.529     0.115     0.024       12     1.3
S_temporal_sup                           6277   4454  10187  2.340 0.554     0.108     0.023       50     5.6
S_temporal_transverse                     303    213    360  2.056 0.509     0.107     0.017        2     0.3
