# Supplementary material for: Computer assisted diagnosis of Alzheimer’s disease using statistical likelihood-ratio test
Source: PLoS One. 2023 Feb 17;18(2):e0279574. doi: 10.1371/journal.pone.0279574 (PMC9937475; doi:10.1371/journal.pone.0279574)
Supplement: S4 File — (ZIP) [file pone.0279574.s004.zip › HC_Results_MIRIAD/miriad_224_1/stats/lh.aparc.DKTatlas.stats]

# Table of FreeSurfer cortical parcellation anatomical statistics 
# 
# CreationTime 2020/01/12-12:40:05-GMT
# generating_program mris_anatomical_stats
# cvs_version $Id: mris_anatomical_stats.c,v 1.79 2016/03/14 15:15:34 greve Exp $
# mrisurf.c-cvs_version $Id: mrisurf.c,v 1.781.2.6 2016/12/27 16:47:14 zkaufman Exp $
# cmdline mris_anatomical_stats -th3 -mgz -cortex ../label/lh.cortex.label -f ../stats/lh.aparc.DKTatlas.stats -b -a ../label/lh.aparc.DKTatlas.annot -c ../label/aparc.annot.DKTatlas.ctab miriad_224_HC_M_01_MR_1 lh white 
# sysname  Linux
# hostname ada
# machine  x86_64
# user     xzheng
# 
# SUBJECTS_DIR /home/span/acad/xzheng/freesurfer/subjects
# anatomy_type surface
# subjectname miriad_224_HC_M_01_MR_1
# hemi lh
# AnnotationFile ../label/lh.aparc.DKTatlas.annot
# AnnotationFileTimeStamp 2020/01/12 23:39:42
# Measure Cortex, NumVert, Number of Vertices, 129377, unitless
# Measure Cortex, WhiteSurfArea, White Surface Total Area, 85689.4, mm^2
# Measure Cortex, MeanThickness, Mean Thickness, 2.37397, mm
# Measure BrainSeg, BrainSegVol, Brain Segmentation Volume, 1177457.000000, mm^3
# Measure BrainSegNotVent, BrainSegVolNotVent, Brain Segmentation Volume Without Ventricles, 1121141.000000, mm^3
# Measure BrainSegNotVentSurf, BrainSegVolNotVentSurf, Brain Segmentation Volume Without Ventricles from Surf, 1120295.643727, mm^3
# Measure Cortex, CortexVol Total cortical gray matter volume, 460450.075892, mm^3
# Measure SupraTentorial, SupraTentorialVol, Supratentorial volume, 1045468.643727, mm^3
# Measure SupraTentorialNotVent, SupraTentorialVolNotVent, Supratentorial volume, 994340.643727, mm^3
# Measure EstimatedTotalIntraCranialVol, eTIV, Estimated Total Intracranial Volume, 1686413.428200, mm^3
# NTableCols 10
# TableCol  1 ColHeader StructName
# TableCol  1 FieldName Structure Name
# TableCol  1 Units     NA
# TableCol  2 ColHeader NumVert
# TableCol  2 FieldName Number of Vertices
# TableCol  2 Units     unitless
# TableCol  3 ColHeader SurfArea
# TableCol  3 FieldName Surface Area
# TableCol  3 Units     mm^2
# TableCol  4 ColHeader GrayVol
# TableCol  4 FieldName Gray Matter Volume
# TableCol  4 Units     mm^3
# TableCol  5 ColHeader ThickAvg 
# TableCol  5 FieldName Average Thickness
# TableCol  5 Units     mm
# TableCol  6 ColHeader ThickStd
# TableCol  6 FieldName Thickness StdDev
# TableCol  6 Units     mm 
# TableCol  7 ColHeader MeanCurv
# TableCol  7 FieldName Integrated Rectified Mean Curvature
# TableCol  7 Units     mm^-1
# TableCol  8 ColHeader GausCurv 
# TableCol  8 FieldName Integrated Rectified Gaussian Curvature
# TableCol  8 Units     mm^-2
# TableCol  9 ColHeader  FoldInd
# TableCol  9 FieldName  Folding Index 
# TableCol  9 Units      unitless 
# TableCol 10 ColHeader CurvInd
# TableCol 10 FieldName Intrinsic Curvature Index
# TableCol 10 Units     unitless
# ColHeaders StructName NumVert SurfArea GrayVol ThickAvg ThickStd MeanCurv GausCurv FoldInd CurvInd
caudalanteriorcingulate                  1665   1176   3050  2.587 0.610     0.142     0.025       32     1.7
caudalmiddlefrontal                      4096   2577   6872  2.446 0.559     0.119     0.030       40     4.8
cuneus                                   3497   2138   3976  1.829 0.465     0.129     0.032       45     5.0
entorhinal                                524    383   1841  3.584 0.709     0.130     0.040        6     0.8
fusiform                                 3872   2809   8748  2.636 0.680     0.140     0.036       64     6.4
inferiorparietal                         7547   5149  13476  2.245 0.567     0.129     0.036      106    10.4
inferiortemporal                         4530   3208  11257  2.659 0.805     0.143     0.037       79     7.0
isthmuscingulate                         1721   1091   2647  2.307 0.793     0.123     0.037       24     2.4
lateraloccipital                         7028   4601  11245  2.134 0.569     0.149     0.047      111    13.2
lateralorbitofrontal                     4418   2964   8625  2.658 0.779     0.138     0.041       58     7.8
lingual                                  5154   3397   7132  1.953 0.598     0.133     0.037       66     8.1
medialorbitofrontal                      2770   1697   4251  2.282 0.775     0.132     0.041       52     4.3
middletemporal                           5526   3963  12710  2.702 0.679     0.124     0.028       67     6.4
parahippocampal                          1118    805   2784  2.992 0.858     0.091     0.010        8     0.5
paracentral                              2861   1638   4463  2.392 0.660     0.103     0.030       24     3.6
parsopercularis                          2074   1389   3876  2.533 0.542     0.120     0.032       21     2.6
parsorbitalis                            1066    655   2130  2.659 0.631     0.130     0.112       51     1.4
parstriangularis                         2010   1438   3972  2.457 0.632     0.124     0.029       20     2.4
pericalcarine                            2289   1451   2137  1.579 0.400     0.132     0.032       28     3.2
postcentral                              8000   5038  11543  2.054 0.709     0.107     0.026       72     8.4
posteriorcingulate                       1857   1307   3474  2.561 0.538     0.139     0.039       28     3.3
precentral                               8500   5296  12952  2.285 0.602     0.108     0.030       76    11.2
precuneus                                5657   3654   8782  2.191 0.575     0.121     0.029       65     6.5
rostralanteriorcingulate                 1731   1196   2734  2.400 0.818     0.127     0.036       23     2.3
rostralmiddlefrontal                     5278   3534  10620  2.509 0.703     0.133     0.039       70     8.9
superiorfrontal                         12117   7922  23070  2.491 0.621     0.131     0.041      154    20.2
superiorparietal                         6718   4382  10131  2.047 0.564     0.111     0.029       71     8.0
superiortemporal                         7402   5209  17067  2.741 0.711     0.111     0.026       69     8.7
supramarginal                            4882   3270   8812  2.503 0.611     0.126     0.034       56     6.6
transversetemporal                        714    388    816  2.134 0.508     0.120     0.027        7     0.8
insula                                   2755   1964   5833  2.938 0.828     0.119     0.036       27     4.4
