# Supplementary material for: Computer assisted diagnosis of Alzheimer’s disease using statistical likelihood-ratio test
Source: PLoS One. 2023 Feb 17;18(2):e0279574. doi: 10.1371/journal.pone.0279574 (PMC9937475; doi:10.1371/journal.pone.0279574)
Supplement: S4 File — (ZIP) [file pone.0279574.s004.zip › HC_Results_MIRIAD/miriad_224_1/stats/lh.aparc.pial.stats]

# Table of FreeSurfer cortical parcellation anatomical statistics 
# 
# CreationTime 2020/01/12-12:36:25-GMT
# generating_program mris_anatomical_stats
# cvs_version $Id: mris_anatomical_stats.c,v 1.79 2016/03/14 15:15:34 greve Exp $
# mrisurf.c-cvs_version $Id: mrisurf.c,v 1.781.2.6 2016/12/27 16:47:14 zkaufman Exp $
# cmdline mris_anatomical_stats -th3 -mgz -cortex ../label/lh.cortex.label -f ../stats/lh.aparc.pial.stats -b -a ../label/lh.aparc.annot -c ../label/aparc.annot.ctab miriad_224_HC_M_01_MR_1 lh pial 
# sysname  Linux
# hostname ada
# machine  x86_64
# user     xzheng
# 
# SUBJECTS_DIR /home/span/acad/xzheng/freesurfer/subjects
# anatomy_type surface
# subjectname miriad_224_HC_M_01_MR_1
# hemi lh
# AnnotationFile ../label/lh.aparc.annot
# AnnotationFileTimeStamp 2020/01/12 23:06:24
# Measure Cortex, NumVert, Number of Vertices, 129328, unitless
# Measure Cortex, PialSurfArea, Pial Surface Total Area, 104322, mm^2
# Measure Cortex, MeanThickness, Mean Thickness, 2.37402, mm
# Measure BrainSeg, BrainSegVol, Brain Segmentation Volume, 1177457.000000, mm^3
# Measure BrainSegNotVent, BrainSegVolNotVent, Brain Segmentation Volume Without Ventricles, 1121141.000000, mm^3
# Measure BrainSegNotVentSurf, BrainSegVolNotVentSurf, Brain Segmentation Volume Without Ventricles from Surf, 1120295.643727, mm^3
# Measure Cortex, CortexVol Total cortical gray matter volume, 460450.075892, mm^3
# Measure SupraTentorial, SupraTentorialVol, Supratentorial volume, 1045468.643727, mm^3
# Measure SupraTentorialNotVent, SupraTentorialVolNotVent, Supratentorial volume, 994340.643727, mm^3
# Measure EstimatedTotalIntraCranialVol, eTIV, Estimated Total Intracranial Volume, 1686413.428200, mm^3
# NTableCols 10
# TableCol  1 ColHeader StructName
# TableCol  1 FieldName Structure Name
# TableCol  1 Units     NA
# TableCol  2 ColHeader NumVert
# TableCol  2 FieldName Number of Vertices
# TableCol  2 Units     unitless
# TableCol  3 ColHeader SurfArea
# TableCol  3 FieldName Surface Area
# TableCol  3 Units     mm^2
# TableCol  4 ColHeader GrayVol
# TableCol  4 FieldName Gray Matter Volume
# TableCol  4 Units     mm^3
# TableCol  5 ColHeader ThickAvg 
# TableCol  5 FieldName Average Thickness
# TableCol  5 Units     mm
# TableCol  6 ColHeader ThickStd
# TableCol  6 FieldName Thickness StdDev
# TableCol  6 Units     mm 
# TableCol  7 ColHeader MeanCurv
# TableCol  7 FieldName Integrated Rectified Mean Curvature
# TableCol  7 Units     mm^-1
# TableCol  8 ColHeader GausCurv 
# TableCol  8 FieldName Integrated Rectified Gaussian Curvature
# TableCol  8 Units     mm^-2
# TableCol  9 ColHeader  FoldInd
# TableCol  9 FieldName  Folding Index 
# TableCol  9 Units      unitless 
# TableCol 10 ColHeader CurvInd
# TableCol 10 FieldName Intrinsic Curvature Index
# TableCol 10 Units     unitless
# ColHeaders StructName NumVert SurfArea GrayVol ThickAvg ThickStd MeanCurv GausCurv FoldInd CurvInd
bankssts                                 1389    881   2372  2.560 0.489     0.118     0.029       18     1.8
caudalanteriorcingulate                  1188    948   2212  2.628 0.619     0.147     0.031       31     1.6
caudalmiddlefrontal                      3836   2771   6414  2.436 0.553     0.113     0.022       39     3.4
cuneus                                   2647   1781   2918  1.824 0.405     0.118     0.026       32     2.9
entorhinal                                546    744   2137  3.665 0.684     0.208     0.160      309     6.1
fusiform                                 4324   4256  10131  2.665 0.707     0.166     0.040       73     8.3
inferiorparietal                         7630   6481  13328  2.240 0.552     0.145     0.029       96     9.7
inferiortemporal                         4415   4399  10367  2.607 0.783     0.161     0.034       64     6.9
isthmuscingulate                         1705   1234   2661  2.313 0.800     0.131     0.035       29     2.5
lateraloccipital                         6925   5664  11053  2.135 0.565     0.148     0.033      103    10.2
lateralorbitofrontal                     3952   2990   7762  2.673 0.754     0.136     0.034       66     5.4
lingual                                  5032   3936   7011  1.958 0.598     0.130     0.029       56     6.5
medialorbitofrontal                      3519   2548   5230  2.262 0.738     0.128     0.032       63     5.0
middletemporal                           4225   4317  10611  2.801 0.675     0.155     0.028       49     5.0
parahippocampal                          1049   1045   2629  3.000 0.851     0.126     0.025       11     1.3
paracentral                              2495   1735   3590  2.273 0.604     0.109     0.018       17     2.0
parsopercularis                          2257   1834   4192  2.513 0.537     0.126     0.021       19     1.9
parsorbitalis                             980   1021   2513  2.885 0.832     0.160     0.032       11     1.4
parstriangularis                         1747   1584   3510  2.444 0.631     0.150     0.023       21     1.9
pericalcarine                            2355   1357   2181  1.583 0.410     0.103     0.024       31     2.4
postcentral                              7286   5648  10463  2.048 0.707     0.107     0.018       52     5.3
posteriorcingulate                       1720   1378   3342  2.602 0.538     0.137     0.034       42     2.6
precentral                               8629   6044  13102  2.282 0.598     0.099     0.018       76     6.5
precuneus                                5862   4312   8897  2.180 0.582     0.126     0.025       64     6.2
rostralanteriorcingulate                 1261   1003   2139  2.364 0.942     0.132     0.025       12     1.3
rostralmiddlefrontal                     7765   6475  14596  2.442 0.652     0.149     0.033      113    11.1
superiorfrontal                         10540   8403  20327  2.559 0.613     0.129     0.029      169    12.6
superiorparietal                         8193   6565  12329  2.023 0.576     0.127     0.023       75     7.7
superiortemporal                         5513   4941  11929  2.627 0.649     0.124     0.021       43     5.2
supramarginal                            5321   4049   9777  2.508 0.612     0.123     0.027       59     5.5
frontalpole                               370    383    809  2.559 0.559     0.175     0.026        5     0.5
temporalpole                              738   1050   2942  3.622 0.661     0.187     0.031        9     1.1
transversetemporal                        717    411    819  2.132 0.513     0.086     0.017        5     0.4
insula                                   3197   2132   6680  2.958 0.846     0.119     0.031       49     4.6
