# Supplementary material for: Computer assisted diagnosis of Alzheimer’s disease using statistical likelihood-ratio test
Source: PLoS One. 2023 Feb 17;18(2):e0279574. doi: 10.1371/journal.pone.0279574 (PMC9937475; doi:10.1371/journal.pone.0279574)
Supplement: S4 File — (ZIP) [file pone.0279574.s004.zip › HC_Results_MIRIAD/miriad_224_1/stats/lh.aparc.stats]

# Table of FreeSurfer cortical parcellation anatomical statistics 
# 
# CreationTime 2020/01/12-12:35:57-GMT
# generating_program mris_anatomical_stats
# cvs_version $Id: mris_anatomical_stats.c,v 1.79 2016/03/14 15:15:34 greve Exp $
# mrisurf.c-cvs_version $Id: mrisurf.c,v 1.781.2.6 2016/12/27 16:47:14 zkaufman Exp $
# cmdline mris_anatomical_stats -th3 -mgz -cortex ../label/lh.cortex.label -f ../stats/lh.aparc.stats -b -a ../label/lh.aparc.annot -c ../label/aparc.annot.ctab miriad_224_HC_M_01_MR_1 lh white 
# sysname  Linux
# hostname ada
# machine  x86_64
# user     xzheng
# 
# SUBJECTS_DIR /home/span/acad/xzheng/freesurfer/subjects
# anatomy_type surface
# subjectname miriad_224_HC_M_01_MR_1
# hemi lh
# AnnotationFile ../label/lh.aparc.annot
# AnnotationFileTimeStamp 2020/01/12 23:06:24
# Measure Cortex, NumVert, Number of Vertices, 129328, unitless
# Measure Cortex, WhiteSurfArea, White Surface Total Area, 85662.4, mm^2
# Measure Cortex, MeanThickness, Mean Thickness, 2.37402, mm
# Measure BrainSeg, BrainSegVol, Brain Segmentation Volume, 1177457.000000, mm^3
# Measure BrainSegNotVent, BrainSegVolNotVent, Brain Segmentation Volume Without Ventricles, 1121141.000000, mm^3
# Measure BrainSegNotVentSurf, BrainSegVolNotVentSurf, Brain Segmentation Volume Without Ventricles from Surf, 1120295.643727, mm^3
# Measure Cortex, CortexVol Total cortical gray matter volume, 460450.075892, mm^3
# Measure SupraTentorial, SupraTentorialVol, Supratentorial volume, 1045468.643727, mm^3
# Measure SupraTentorialNotVent, SupraTentorialVolNotVent, Supratentorial volume, 994340.643727, mm^3
# Measure EstimatedTotalIntraCranialVol, eTIV, Estimated Total Intracranial Volume, 1686413.428200, mm^3
# NTableCols 10
# TableCol  1 ColHeader StructName
# TableCol  1 FieldName Structure Name
# TableCol  1 Units     NA
# TableCol  2 ColHeader NumVert
# TableCol  2 FieldName Number of Vertices
# TableCol  2 Units     unitless
# TableCol  3 ColHeader SurfArea
# TableCol  3 FieldName Surface Area
# TableCol  3 Units     mm^2
# TableCol  4 ColHeader GrayVol
# TableCol  4 FieldName Gray Matter Volume
# TableCol  4 Units     mm^3
# TableCol  5 ColHeader ThickAvg 
# TableCol  5 FieldName Average Thickness
# TableCol  5 Units     mm
# TableCol  6 ColHeader ThickStd
# TableCol  6 FieldName Thickness StdDev
# TableCol  6 Units     mm 
# TableCol  7 ColHeader MeanCurv
# TableCol  7 FieldName Integrated Rectified Mean Curvature
# TableCol  7 Units     mm^-1
# TableCol  8 ColHeader GausCurv 
# TableCol  8 FieldName Integrated Rectified Gaussian Curvature
# TableCol  8 Units     mm^-2
# TableCol  9 ColHeader  FoldInd
# TableCol  9 FieldName  Folding Index 
# TableCol  9 Units      unitless 
# TableCol 10 ColHeader CurvInd
# TableCol 10 FieldName Intrinsic Curvature Index
# TableCol 10 Units     unitless
# ColHeaders StructName NumVert SurfArea GrayVol ThickAvg ThickStd MeanCurv GausCurv FoldInd CurvInd
bankssts                                 1389    993   2372  2.560 0.489     0.096     0.021        8     1.1
caudalanteriorcingulate                  1188    834   2212  2.628 0.619     0.150     0.025       27     1.3
caudalmiddlefrontal                      3836   2424   6414  2.436 0.553     0.118     0.029       37     4.4
cuneus                                   2647   1546   2918  1.824 0.405     0.135     0.034       34     3.9
entorhinal                                546    411   2137  3.665 0.684     0.136     0.040        6     0.9
fusiform                                 4324   3134  10131  2.665 0.707     0.144     0.038       73     7.4
inferiorparietal                         7630   5192  13328  2.240 0.552     0.129     0.036      104    10.6
inferiortemporal                         4415   3108  10367  2.607 0.783     0.138     0.035       76     6.3
isthmuscingulate                         1705   1090   2661  2.313 0.800     0.121     0.035       23     2.2
lateraloccipital                         6925   4527  11053  2.135 0.565     0.148     0.048      108    13.1
lateralorbitofrontal                     3952   2677   7762  2.673 0.754     0.135     0.036       48     5.9
lingual                                  5032   3327   7011  1.958 0.598     0.134     0.038       65     7.9
medialorbitofrontal                      3519   2184   5230  2.262 0.738     0.128     0.038       59     5.0
middletemporal                           4225   3037  10611  2.801 0.675     0.128     0.029       56     5.1
parahippocampal                          1049    758   2629  3.000 0.851     0.090     0.010        7     0.4
paracentral                              2495   1452   3590  2.273 0.604     0.103     0.029       21     3.1
parsopercularis                          2257   1507   4192  2.513 0.537     0.114     0.030       21     2.6
parsorbitalis                             980    643   2513  2.885 0.832     0.130     0.118       51     1.3
parstriangularis                         1747   1218   3510  2.444 0.631     0.135     0.034       20     2.5
pericalcarine                            2355   1482   2181  1.583 0.410     0.132     0.034       34     3.6
postcentral                              7286   4542  10463  2.048 0.707     0.105     0.026       64     7.5
posteriorcingulate                       1720   1200   3342  2.602 0.538     0.140     0.041       28     3.2
precentral                               8629   5377  13102  2.282 0.598     0.108     0.030       76    11.4
precuneus                                5862   3816   8897  2.180 0.582     0.120     0.029       65     6.7
rostralanteriorcingulate                 1261    868   2139  2.364 0.942     0.128     0.040       19     2.0
rostralmiddlefrontal                     7765   5135  14596  2.442 0.652     0.134     0.040      101    13.1
superiorfrontal                         10540   6922  20327  2.559 0.613     0.129     0.040      128    17.1
superiorparietal                         8193   5386  12329  2.023 0.576     0.113     0.029       87     9.7
superiortemporal                         5513   3861  11929  2.627 0.649     0.107     0.024       46     6.3
supramarginal                            5321   3567   9777  2.508 0.612     0.127     0.033       64     7.1
frontalpole                               370    246    809  2.559 0.559     0.159     0.038        6     0.6
temporalpole                              738    563   2942  3.622 0.661     0.150     0.041       12     1.3
transversetemporal                        717    388    819  2.132 0.513     0.118     0.026        7     0.8
insula                                   3197   2248   6680  2.958 0.846     0.121     0.037       31     5.1
