# Supplementary material for: Computer assisted diagnosis of Alzheimer’s disease using statistical likelihood-ratio test
Source: PLoS One. 2023 Feb 17;18(2):e0279574. doi: 10.1371/journal.pone.0279574 (PMC9937475; doi:10.1371/journal.pone.0279574)
Supplement: S4 File — (ZIP) [file pone.0279574.s004.zip › HC_Results_MIRIAD/miriad_224_1/stats/lh.BA_exvivo.stats]

# Table of FreeSurfer cortical parcellation anatomical statistics 
# 
# CreationTime 2020/01/12-13:09:17-GMT
# generating_program mris_anatomical_stats
# cvs_version $Id: mris_anatomical_stats.c,v 1.79 2016/03/14 15:15:34 greve Exp $
# mrisurf.c-cvs_version $Id: mrisurf.c,v 1.781.2.6 2016/12/27 16:47:14 zkaufman Exp $
# cmdline mris_anatomical_stats -th3 -mgz -f ../stats/lh.BA_exvivo.stats -b -a ./lh.BA_exvivo.annot -c ./BA_exvivo.ctab miriad_224_HC_M_01_MR_1 lh white 
# sysname  Linux
# hostname ada
# machine  x86_64
# user     xzheng
# 
# SUBJECTS_DIR /home/span/acad/xzheng/freesurfer/subjects
# anatomy_type surface
# subjectname miriad_224_HC_M_01_MR_1
# hemi lh
# AnnotationFile ./lh.BA_exvivo.annot
# AnnotationFileTimeStamp 2020/01/13 00:09:09
# Measure Cortex, NumVert, Number of Vertices, 138096, unitless
# Measure Cortex, WhiteSurfArea, White Surface Total Area, 91501, mm^2
# Measure BrainSeg, BrainSegVol, Brain Segmentation Volume, 1177457.000000, mm^3
# Measure BrainSegNotVent, BrainSegVolNotVent, Brain Segmentation Volume Without Ventricles, 1121141.000000, mm^3
# Measure BrainSegNotVentSurf, BrainSegVolNotVentSurf, Brain Segmentation Volume Without Ventricles from Surf, 1120295.643727, mm^3
# Measure Cortex, CortexVol Total cortical gray matter volume, 460450.075892, mm^3
# Measure SupraTentorial, SupraTentorialVol, Supratentorial volume, 1045468.643727, mm^3
# Measure SupraTentorialNotVent, SupraTentorialVolNotVent, Supratentorial volume, 994340.643727, mm^3
# Measure EstimatedTotalIntraCranialVol, eTIV, Estimated Total Intracranial Volume, 1686413.428200, mm^3
# NTableCols 10
# TableCol  1 ColHeader StructName
# TableCol  1 FieldName Structure Name
# TableCol  1 Units     NA
# TableCol  2 ColHeader NumVert
# TableCol  2 FieldName Number of Vertices
# TableCol  2 Units     unitless
# TableCol  3 ColHeader SurfArea
# TableCol  3 FieldName Surface Area
# TableCol  3 Units     mm^2
# TableCol  4 ColHeader GrayVol
# TableCol  4 FieldName Gray Matter Volume
# TableCol  4 Units     mm^3
# TableCol  5 ColHeader ThickAvg 
# TableCol  5 FieldName Average Thickness
# TableCol  5 Units     mm
# TableCol  6 ColHeader ThickStd
# TableCol  6 FieldName Thickness StdDev
# TableCol  6 Units     mm 
# TableCol  7 ColHeader MeanCurv
# TableCol  7 FieldName Integrated Rectified Mean Curvature
# TableCol  7 Units     mm^-1
# TableCol  8 ColHeader GausCurv 
# TableCol  8 FieldName Integrated Rectified Gaussian Curvature
# TableCol  8 Units     mm^-2
# TableCol  9 ColHeader  FoldInd
# TableCol  9 FieldName  Folding Index 
# TableCol  9 Units      unitless 
# TableCol 10 ColHeader CurvInd
# TableCol 10 FieldName Intrinsic Curvature Index
# TableCol 10 Units     unitless
# ColHeaders StructName NumVert SurfArea GrayVol ThickAvg ThickStd MeanCurv GausCurv FoldInd CurvInd
BA1_exvivo                               1349    722   2167  2.236 0.513     0.122     0.038       17     1.8
BA2_exvivo                               4508   2986   6471  2.055 0.533     0.109     0.025       37     4.7
BA3a_exvivo                              1165    844   1157  1.624 0.464     0.130     0.026        9     1.3
BA3b_exvivo                              2629   1657   3423  1.851 0.653     0.103     0.025       24     2.9
BA4a_exvivo                              1961   1091   2906  2.324 0.609     0.100     0.035       20     3.3
BA4p_exvivo                              1576   1065   2203  2.151 0.588     0.107     0.028        9     2.1
BA6_exvivo                              10595   6478  19226  2.535 0.606     0.118     0.036      113    15.3
BA44_exvivo                              2151   1446   3984  2.471 0.573     0.126     0.031       23     2.7
BA45_exvivo                              2468   1740   4930  2.479 0.604     0.121     0.030       24     2.8
V1_exvivo                                4118   2548   4271  1.677 0.453     0.137     0.041       61     7.7
V2_exvivo                                8573   5482  11903  1.976 0.527     0.142     0.040      119    14.2
MT_exvivo                                1894   1262   3190  2.226 0.603     0.137     0.038       27     2.9
perirhinal_exvivo                         633    433   1976  3.589 0.628     0.101     0.032        6     0.8
entorhinal_exvivo                         716    537   2511  3.368 0.777     0.156     0.035       11     1.1
