# Supplementary material for: Computer assisted diagnosis of Alzheimer’s disease using statistical likelihood-ratio test
Source: PLoS One. 2023 Feb 17;18(2):e0279574. doi: 10.1371/journal.pone.0279574 (PMC9937475; doi:10.1371/journal.pone.0279574)
Supplement: S4 File — (ZIP) [file pone.0279574.s004.zip › HC_Results_MIRIAD/miriad_224_1/stats/lh.BA_exvivo.thresh.stats]

# Table of FreeSurfer cortical parcellation anatomical statistics 
# 
# CreationTime 2020/01/12-13:09:37-GMT
# generating_program mris_anatomical_stats
# cvs_version $Id: mris_anatomical_stats.c,v 1.79 2016/03/14 15:15:34 greve Exp $
# mrisurf.c-cvs_version $Id: mrisurf.c,v 1.781.2.6 2016/12/27 16:47:14 zkaufman Exp $
# cmdline mris_anatomical_stats -th3 -mgz -f ../stats/lh.BA_exvivo.thresh.stats -b -a ./lh.BA_exvivo.thresh.annot -c ./BA_exvivo.thresh.ctab miriad_224_HC_M_01_MR_1 lh white 
# sysname  Linux
# hostname ada
# machine  x86_64
# user     xzheng
# 
# SUBJECTS_DIR /home/span/acad/xzheng/freesurfer/subjects
# anatomy_type surface
# subjectname miriad_224_HC_M_01_MR_1
# hemi lh
# AnnotationFile ./lh.BA_exvivo.thresh.annot
# AnnotationFileTimeStamp 2020/01/13 00:09:10
# Measure Cortex, NumVert, Number of Vertices, 138096, unitless
# Measure Cortex, WhiteSurfArea, White Surface Total Area, 91501, mm^2
# Measure BrainSeg, BrainSegVol, Brain Segmentation Volume, 1177457.000000, mm^3
# Measure BrainSegNotVent, BrainSegVolNotVent, Brain Segmentation Volume Without Ventricles, 1121141.000000, mm^3
# Measure BrainSegNotVentSurf, BrainSegVolNotVentSurf, Brain Segmentation Volume Without Ventricles from Surf, 1120295.643727, mm^3
# Measure Cortex, CortexVol Total cortical gray matter volume, 460450.075892, mm^3
# Measure SupraTentorial, SupraTentorialVol, Supratentorial volume, 1045468.643727, mm^3
# Measure SupraTentorialNotVent, SupraTentorialVolNotVent, Supratentorial volume, 994340.643727, mm^3
# Measure EstimatedTotalIntraCranialVol, eTIV, Estimated Total Intracranial Volume, 1686413.428200, mm^3
# NTableCols 10
# TableCol  1 ColHeader StructName
# TableCol  1 FieldName Structure Name
# TableCol  1 Units     NA
# TableCol  2 ColHeader NumVert
# TableCol  2 FieldName Number of Vertices
# TableCol  2 Units     unitless
# TableCol  3 ColHeader SurfArea
# TableCol  3 FieldName Surface Area
# TableCol  3 Units     mm^2
# TableCol  4 ColHeader GrayVol
# TableCol  4 FieldName Gray Matter Volume
# TableCol  4 Units     mm^3
# TableCol  5 ColHeader ThickAvg 
# TableCol  5 FieldName Average Thickness
# TableCol  5 Units     mm
# TableCol  6 ColHeader ThickStd
# TableCol  6 FieldName Thickness StdDev
# TableCol  6 Units     mm 
# TableCol  7 ColHeader MeanCurv
# TableCol  7 FieldName Integrated Rectified Mean Curvature
# TableCol  7 Units     mm^-1
# TableCol  8 ColHeader GausCurv 
# TableCol  8 FieldName Integrated Rectified Gaussian Curvature
# TableCol  8 Units     mm^-2
# TableCol  9 ColHeader  FoldInd
# TableCol  9 FieldName  Folding Index 
# TableCol  9 Units      unitless 
# TableCol 10 ColHeader CurvInd
# TableCol 10 FieldName Intrinsic Curvature Index
# TableCol 10 Units     unitless
# ColHeaders StructName NumVert SurfArea GrayVol ThickAvg ThickStd MeanCurv GausCurv FoldInd CurvInd
BA1_exvivo                                980    487   1520  2.256 0.512     0.123     0.037       13     1.3
BA2_exvivo                               2122   1375   2953  2.002 0.496     0.100     0.022       16     1.9
BA3a_exvivo                               988    742    936  1.527 0.337     0.135     0.026        8     1.1
BA3b_exvivo                              1596   1042   1659  1.523 0.380     0.089     0.020       12     1.3
BA4a_exvivo                              1928   1099   2803  2.297 0.625     0.094     0.024       12     2.1
BA4p_exvivo                              1281    877   1793  2.152 0.561     0.112     0.032        8     1.9
BA6_exvivo                               6198   3689  11164  2.543 0.581     0.113     0.036       70     9.7
BA44_exvivo                              1354    917   2479  2.359 0.513     0.133     0.035       16     1.9
BA45_exvivo                              1038    740   2498  2.614 0.551     0.136     0.033       12     1.4
V1_exvivo                                4388   2722   4658  1.677 0.460     0.136     0.041       59     8.0
V2_exvivo                                4333   2757   5276  1.846 0.478     0.143     0.041       66     7.7
MT_exvivo                                 473    340    804  1.995 0.603     0.146     0.041        7     0.6
perirhinal_exvivo                         324    227   1170  3.770 0.503     0.072     0.021        2     0.2
entorhinal_exvivo                         396    297   1265  3.569 0.598     0.157     0.035        5     0.6
