# Supplementary material for: Computer assisted diagnosis of Alzheimer’s disease using statistical likelihood-ratio test
Source: PLoS One. 2023 Feb 17;18(2):e0279574. doi: 10.1371/journal.pone.0279574 (PMC9937475; doi:10.1371/journal.pone.0279574)
Supplement: S4 File — (ZIP) [file pone.0279574.s004.zip › HC_Results_MIRIAD/miriad_224_1/stats/lh.curv.stats]

Raw <mean> +- <std> (using 'lh.curv'):                -0.04120 +- 0.1994 
       Raw Min:                                       -4.40204 at vertex 86835   
       Raw Max:                                        2.80694 at vertex 88639   
       Raw Curvature Calculation Type:                discrete
       Raw Mean Vertex Separation (Whole Surface):     0.84588 +- 0.23779 mm
       Raw Total Surface Area:                     83243.20312 mm^2
       Raw Total Number of Vertices:                    138096
       Raw Average Vertex Area (Whole Surface):        0.60279 mm^2
       Raw Natural Surface Integral:               -1654.96729
       Raw Rectified Surface Integral:             10644.79492
       Raw Positive Surface Integral:               4494.91406
       Raw Negative Surface Integral:               6149.88135
       Raw Mean Natural Surface Integral:             -0.01198 across 138096 (100.00%) vertices
       Raw Mean Rectified Surface Integral:            0.07708 across 138096 (100.00%) vertices
       Raw Mean Positive Surface Integral:             0.06840 across 65712 (47.58%) vertices
       Raw Mean Negative Surface Integral:             0.08496 across 72384 (52.42%) vertices
       Raw AreaNorm Natural Surface Integral:         -0.01988 across 83242.843750 (100.00%) mm^2
       Raw AreaNorm Rectified Surface Integral:        0.12788 across 83242.843750 (100.00%) mm^2
       Raw AreaNorm Positive Surface Integral:         0.10490 across 42851.144531 (51.48%) mm^2
       Raw AreaNorm Negative Surface Integral:         0.15226 across 40391.812500 (48.52%) mm^2

Raw <mean> +- <std> (using 'lh.sulc'):                 0.00000 +- 5.4587 
       Raw Min:                                      -13.95470 at vertex 126284  
       Raw Max:                                       16.78373 at vertex 62317   
       Raw Curvature Calculation Type:                discrete
       Raw Mean Vertex Separation (Whole Surface):     0.84588 +- 0.23779 mm
       Raw Total Surface Area:                     83243.20312 mm^2
       Raw Total Number of Vertices:                    138096
       Raw Average Vertex Area (Whole Surface):        0.60279 mm^2
       Raw Natural Surface Integral:               34448.80469
       Raw Rectified Surface Integral:            369448.96875
       Raw Positive Surface Integral:             201948.89062
       Raw Negative Surface Integral:             167500.09375
       Raw Mean Natural Surface Integral:              0.24946 across 138096 (100.00%) vertices
       Raw Mean Rectified Surface Integral:            2.67531 across 138096 (100.00%) vertices
       Raw Mean Positive Surface Integral:             3.15594 across 63990 (46.34%) vertices
       Raw Mean Negative Surface Integral:             2.26028 across 74106 (53.66%) vertices
       Raw AreaNorm Natural Surface Integral:          0.41384 across 83242.843750 (100.00%) mm^2
       Raw AreaNorm Rectified Surface Integral:        4.43821 across 83242.843750 (100.00%) mm^2
       Raw AreaNorm Positive Surface Integral:         4.92640 across 40993.187500 (49.25%) mm^2
       Raw AreaNorm Negative Surface Integral:         3.96451 across 42249.843750 (50.75%) mm^2

K <mean> +- <std> (using 'lh.smoothwm'):               0.30201 +- 8.6850 mm^-2
         K Min:                                      -36.84281 at vertex 101135  
         K Max:                                     1582.08521 at vertex 122383  
         K Curvature Calculation Type:                discrete
         K Mean Vertex Separation (Whole Surface):     0.84588 +- 0.23779 mm
         K Total Surface Area:                     83243.20312 mm^2
         K Total Number of Vertices:                    138096
         K Average Vertex Area (Whole Surface):        0.60279 mm^2
         K Natural Surface Integral:                  12.56663
         K Rectified Surface Integral:              5966.89014
         K Positive Surface Integral:               2989.72852
         K Negative Surface Integral:               2977.16187
         K Mean Natural Surface Integral:              0.00009 across 138096 (100.00%) vertices
         K Mean Rectified Surface Integral:            0.04321 across 138096 (100.00%) vertices
         K Mean Positive Surface Integral:             0.04990 across 59918 (43.39%) vertices
         K Mean Negative Surface Integral:             0.03808 across 78178 (56.61%) vertices
         K AreaNorm Natural Surface Integral:          0.00015 across 83242.843750 (100.00%) mm^2
         K AreaNorm Rectified Surface Integral:        0.07168 across 83242.843750 (100.00%) mm^2
         K AreaNorm Positive Surface Integral:         0.10923 across 27371.894531 (32.88%) mm^2
         K AreaNorm Negative Surface Integral:         0.05329 across 55870.800781 (67.12%) mm^2

H <mean> +- <std> (using 'lh.smoothwm'):              -0.07780 +- 0.9256 mm^-1
         H Min:                                      -55.72673 at vertex 99507   
         H Max:                                       52.62386 at vertex 122383  
         H Curvature Calculation Type:                discrete
         H Mean Vertex Separation (Whole Surface):     0.84588 +- 0.23779 mm
         H Total Surface Area:                     83243.20312 mm^2
         H Total Number of Vertices:                    138096
         H Average Vertex Area (Whole Surface):        0.60279 mm^2
         H Natural Surface Integral:               -1673.34790
         H Rectified Surface Integral:             14111.29883
         H Positive Surface Integral:               6218.97559
         H Negative Surface Integral:               7892.32373
         H Mean Natural Surface Integral:             -0.01212 across 138096 (100.00%) vertices
         H Mean Rectified Surface Integral:            0.10218 across 138096 (100.00%) vertices
         H Mean Positive Surface Integral:             0.08907 across 69821 (50.56%) vertices
         H Mean Negative Surface Integral:             0.11560 across 68275 (49.44%) vertices
         H AreaNorm Natural Surface Integral:         -0.02010 across 83242.843750 (100.00%) mm^2
         H AreaNorm Rectified Surface Integral:        0.16952 across 83242.843750 (100.00%) mm^2
         H AreaNorm Positive Surface Integral:         0.13747 across 45239.843750 (54.35%) mm^2
         H AreaNorm Negative Surface Integral:         0.20768 across 38003.082031 (45.65%) mm^2

k1 <mean> +- <std> (using 'lh.smoothwm'):             -0.15884 +- 1.6541 mm^-1
        k1 Min:                                     -102.70427 at vertex 99507   
        k1 Max:                                       87.07941 at vertex 122383  
        k1 Curvature Calculation Type:                discrete
        k1 Mean Vertex Separation (Whole Surface):     0.84588 +- 0.23779 mm
        k1 Total Surface Area:                     83243.20312 mm^2
        k1 Total Number of Vertices:                    138096
        k1 Average Vertex Area (Whole Surface):        0.60279 mm^2
        k1 Natural Surface Integral:               -4342.96094
        k1 Rectified Surface Integral:             31999.53516
        k1 Positive Surface Integral:              13828.28613
        k1 Negative Surface Integral:              18171.24805
        k1 Mean Natural Surface Integral:             -0.03145 across 138096 (100.00%) vertices
        k1 Mean Rectified Surface Integral:            0.23172 across 138096 (100.00%) vertices
        k1 Mean Positive Surface Integral:             0.19805 across 69821 (50.56%) vertices
        k1 Mean Negative Surface Integral:             0.26615 across 68275 (49.44%) vertices
        k1 AreaNorm Natural Surface Integral:         -0.05217 across 83242.843750 (100.00%) mm^2
        k1 AreaNorm Rectified Surface Integral:        0.38441 across 83242.843750 (100.00%) mm^2
        k1 AreaNorm Positive Surface Integral:         0.30567 across 45239.843750 (54.35%) mm^2
        k1 AreaNorm Negative Surface Integral:         0.47815 across 38003.082031 (45.65%) mm^2

k2 <mean> +- <std> (using 'lh.smoothwm'):              0.00323 +- 0.2930 mm^-1
        k2 Min:                                      -18.79516 at vertex 81483   
        k2 Max:                                       19.47728 at vertex 88639   
        k2 Curvature Calculation Type:                discrete
        k2 Mean Vertex Separation (Whole Surface):     0.84588 +- 0.23779 mm
        k2 Total Surface Area:                     83243.20312 mm^2
        k2 Total Number of Vertices:                    138096
        k2 Average Vertex Area (Whole Surface):        0.60279 mm^2
        k2 Natural Surface Integral:                 996.26520
        k2 Rectified Surface Integral:              8627.15527
        k2 Positive Surface Integral:               4811.70996
        k2 Negative Surface Integral:               3815.44507
        k2 Mean Natural Surface Integral:              0.00721 across 138096 (100.00%) vertices
        k2 Mean Rectified Surface Integral:            0.06247 across 138096 (100.00%) vertices
        k2 Mean Positive Surface Integral:             0.06468 across 74389 (53.87%) vertices
        k2 Mean Negative Surface Integral:             0.05989 across 63707 (46.13%) vertices
        k2 AreaNorm Natural Surface Integral:          0.01197 across 83242.843750 (100.00%) mm^2
        k2 AreaNorm Rectified Surface Integral:        0.10364 across 83242.843750 (100.00%) mm^2
        k2 AreaNorm Positive Surface Integral:         0.10790 across 44594.234375 (53.57%) mm^2
        k2 AreaNorm Negative Surface Integral:         0.09872 across 38648.875000 (46.43%) mm^2

S <mean> +- <std> (using 'lh.smoothwm'):               2.24352 +- 45.1578 mm^-2
         S Min:                                        0.00000 at vertex 57      
         S Max:                                     8827.55664 at vertex 99507   
         S Curvature Calculation Type:                discrete
         S Mean Vertex Separation (Whole Surface):     0.84588 +- 0.23779 mm
         S Total Surface Area:                     83243.20312 mm^2
         S Total Number of Vertices:                    138096
         S Average Vertex Area (Whole Surface):        0.60279 mm^2
         S Natural Surface Integral:               35013.06250
         S Rectified Surface Integral:             35013.06250
         S Positive Surface Integral:              35013.06250
         S Negative Surface Integral:                  0.00000
         S Mean Natural Surface Integral:              0.25354 across 138096 (100.00%) vertices
         S Mean Rectified Surface Integral:            0.25354 across 138096 (100.00%) vertices
         S Mean Positive Surface Integral:             0.25354 across 138096 (100.00%) vertices
         S Mean Negative Surface Integral:             0.00000 across 0 (00.00%) vertices
         S AreaNorm Natural Surface Integral:          0.42061 across 83242.843750 (100.00%) mm^2
         S AreaNorm Rectified Surface Integral:        0.42061 across 83242.843750 (100.00%) mm^2
         S AreaNorm Positive Surface Integral:         0.42061 across 83242.843750 (100.00%) mm^2
         S AreaNorm Negative Surface Integral:         0.00000 across 0.000000 (00.00%) mm^2

C <mean> +- <std> (using 'lh.smoothwm'):               0.47837 +- 1.0930 mm^-2
         C Min:                                        0.00085 at vertex 101028  
         C Max:                                       72.88593 at vertex 99507   
         C Curvature Calculation Type:                discrete
         C Mean Vertex Separation (Whole Surface):     0.84588 +- 0.23779 mm
         C Total Surface Area:                     83243.20312 mm^2
         C Total Number of Vertices:                    138096
         C Average Vertex Area (Whole Surface):        0.60279 mm^2
         C Natural Surface Integral:               23922.20312
         C Rectified Surface Integral:             23922.20312
         C Positive Surface Integral:              23922.20312
         C Negative Surface Integral:                  0.00000
         C Mean Natural Surface Integral:              0.17323 across 138096 (100.00%) vertices
         C Mean Rectified Surface Integral:            0.17323 across 138096 (100.00%) vertices
         C Mean Positive Surface Integral:             0.17323 across 138096 (100.00%) vertices
         C Mean Negative Surface Integral:             0.00000 across 0 (00.00%) vertices
         C AreaNorm Natural Surface Integral:          0.28738 across 83242.843750 (100.00%) mm^2
         C AreaNorm Rectified Surface Integral:        0.28738 across 83242.843750 (100.00%) mm^2
         C AreaNorm Positive Surface Integral:         0.28738 across 83242.843750 (100.00%) mm^2
         C AreaNorm Negative Surface Integral:         0.00000 across 0.000000 (00.00%) mm^2

BE <mean> +- <std> (using 'lh.smoothwm'):              2.84718 +- 58.0009 mm^-2
        BE Min:                                        0.00000 at vertex 101028  
        BE Max:                                    10624.71582 at vertex 99507   
        BE Curvature Calculation Type:                discrete
        BE Mean Vertex Separation (Whole Surface):     0.84588 +- 0.23779 mm
        BE Total Surface Area:                     83243.20312 mm^2
        BE Total Number of Vertices:                    138096
        BE Average Vertex Area (Whole Surface):        0.60279 mm^2
        BE Natural Surface Integral:               35036.85938
        BE Rectified Surface Integral:             35036.85938
        BE Positive Surface Integral:              35036.85938
        BE Negative Surface Integral:                  0.00000
        BE Mean Natural Surface Integral:              0.25371 across 138096 (100.00%) vertices
        BE Mean Rectified Surface Integral:            0.25371 across 138096 (100.00%) vertices
        BE Mean Positive Surface Integral:             0.25371 across 138096 (100.00%) vertices
        BE Mean Negative Surface Integral:             0.00000 across 0 (00.00%) vertices
        BE AreaNorm Natural Surface Integral:          0.42090 across 83242.843750 (100.00%) mm^2
        BE AreaNorm Rectified Surface Integral:        0.42090 across 83242.843750 (100.00%) mm^2
        BE AreaNorm Positive Surface Integral:         0.42090 across 83242.843750 (100.00%) mm^2
        BE AreaNorm Negative Surface Integral:         0.00000 across 0.000000 (00.00%) mm^2

FI <mean> +- <std> (using 'lh.smoothwm'):              2.38112 +- 50.0541 mm^-2
        FI Min:                                        0.00000 at vertex 57      
        FI Max:                                     9649.58691 at vertex 99507   
        FI Curvature Calculation Type:                discrete
        FI Mean Vertex Separation (Whole Surface):     0.84588 +- 0.23779 mm
        FI Total Surface Area:                     83243.20312 mm^2
        FI Total Number of Vertices:                    138096
        FI Average Vertex Area (Whole Surface):        0.60279 mm^2
        FI Natural Surface Integral:               27095.90625
        FI Rectified Surface Integral:             27095.90625
        FI Positive Surface Integral:              27095.90625
        FI Negative Surface Integral:                  0.00000
        FI Mean Natural Surface Integral:              0.19621 across 138096 (100.00%) vertices
        FI Mean Rectified Surface Integral:            0.19621 across 138096 (100.00%) vertices
        FI Mean Positive Surface Integral:             0.19621 across 138096 (100.00%) vertices
        FI Mean Negative Surface Integral:             0.00000 across 0 (00.00%) vertices
        FI AreaNorm Natural Surface Integral:          0.32550 across 83242.843750 (100.00%) mm^2
        FI AreaNorm Rectified Surface Integral:        0.32550 across 83242.843750 (100.00%) mm^2
        FI AreaNorm Positive Surface Integral:         0.32550 across 83242.843750 (100.00%) mm^2
        FI AreaNorm Negative Surface Integral:         0.00000 across 0.000000 (00.00%) mm^2

curv -- calculation type:                                discrete
curv -- Folding Index (FI):                            2156.22363
curv -- Intrinsic Curvature Index - positive (ICIp):    237.91504
curv -- Intrinsic Curvature Index - negative (ICIn):    236.91501
curv -- Intrinsic Curvature Index - natural  (ICIt):      1.00002

Mean across 10 curvatures: 7.9776e-01 +- 1.1313e+00
