# Supplementary material for: Computer assisted diagnosis of Alzheimer’s disease using statistical likelihood-ratio test
Source: PLoS One. 2023 Feb 17;18(2):e0279574. doi: 10.1371/journal.pone.0279574 (PMC9937475; doi:10.1371/journal.pone.0279574)
Supplement: S4 File — (ZIP) [file pone.0279574.s004.zip › HC_Results_MIRIAD/miriad_224_1/stats/lh.w-g.pct.stats]

# Title Segmentation Statistics 
# 
# generating_program mri_segstats
# cvs_version $Id: mri_segstats.c,v 1.121 2016/05/31 17:27:11 greve Exp $
# cmdline mri_segstats --in /home/span/acad/xzheng/freesurfer/subjects/miriad_224_HC_M_01_MR_1/surf/lh.w-g.pct.mgh --annot miriad_224_HC_M_01_MR_1 lh aparc --sum /home/span/acad/xzheng/freesurfer/subjects/miriad_224_HC_M_01_MR_1/stats/lh.w-g.pct.stats --snr 
# sysname  Linux
# hostname ada
# machine  x86_64
# user     xzheng
# anatomy_type surface
# 
# SUBJECTS_DIR /home/span/acad/xzheng/freesurfer/subjects
# subjectname miriad_224_HC_M_01_MR_1
# Annot miriad_224_HC_M_01_MR_1 lh aparc
# ColorTable /tmp/mri_segstats.tmp.miriad_224_HC_M_01_MR_1.lh.211.ctab 
# ColorTableTimeStamp 2020/01/12 23:41:01 
# InVolFile  /home/span/acad/xzheng/freesurfer/subjects/miriad_224_HC_M_01_MR_1/surf/lh.w-g.pct.mgh 
# InVolFileTimeStamp  2020/01/12 23:41:00 
# InVolFrame 0 
# Only reporting non-empty segmentations
# VertexArea_mm2 0.66259 
# TableCol  1 ColHeader Index 
# TableCol  1 FieldName Index 
# TableCol  1 Units     NA 
# TableCol  2 ColHeader SegId 
# TableCol  2 FieldName Segmentation Id
# TableCol  2 Units     NA
# TableCol  3 ColHeader NVertices 
# TableCol  3 FieldName Number of Vertices
# TableCol  3 Units     unitless
# TableCol  4 ColHeader Area_mm2
# TableCol  4 FieldName Area
# TableCol  4 Units     mm^2
# TableCol  5 ColHeader StructName
# TableCol  5 FieldName Structure Name
# TableCol  5 Units     NA
# TableCol  6 ColHeader Mean 
# TableCol  6 FieldName Intensity Mean
# TableCol  6 Units     unknown
# TableCol  7 ColHeader StdDev
# TableCol  7 FieldName Itensity StdDev
# TableCol  7 Units     unknown
# TableCol  8 ColHeader Min
# TableCol  8 FieldName Intensity Min
# TableCol  8 Units     unknown
# TableCol  9 ColHeader Max
# TableCol  9 FieldName Intensity Max
# TableCol  9 Units     unknown
# TableCol 10 ColHeader Range
# TableCol 10 FieldName Intensity Range
# TableCol 10 Units     unknown
# TableCol 11 ColHeader SNR
# TableCol 11 FieldName Intensity SNR
# TableCol 11 Units     none
# NRows 35 
# NTableCols 11 
# ColHeaders  Index SegId NVertices Area_mm2 StructName Mean StdDev Min Max Range SNR  
  1 1000      8768     5839.1  unknown                            0.0809     1.2220    -3.5903    37.3831    40.9734     0.0662 
  2 1001      1389      992.9  bankssts                          27.5796     7.6958     6.6034    58.6462    52.0428     3.5837 
  3 1002      1188      834.3  caudalanteriorcingulate           30.2885     7.4592     9.4168    52.2802    42.8633     4.0605 
  4 1003      3836     2423.6  caudalmiddlefrontal               21.9633     6.4183    -0.5766    51.2757    51.8524     3.4220 
  5 1005      2647     1546.5  cuneus                            19.7314     7.1299    -4.3345    52.4004    56.7349     2.7674 
  6 1006       546      411.0  entorhinal                        30.2091     9.5631    -1.9370    56.7289    58.6658     3.1589 
  7 1007      4324     3133.5  fusiform                          27.3439     8.8377   -18.9401    61.2071    80.1471     3.0940 
  8 1008      7630     5192.0  inferiorparietal                  22.9978     7.4505   -19.3628    53.7372    73.1000     3.0868 
  9 1009      4415     3108.2  inferiortemporal                  27.0688     8.4972   -11.3235    55.2707    66.5942     3.1856 
 10 1010      1705     1090.0  isthmuscingulate                  23.5060     9.1296     0.5210    66.5344    66.0135     2.5747 
 11 1011      6925     4526.8  lateraloccipital                  20.6611     7.7982    -9.7829    48.0075    57.7904     2.6495 
 12 1012      3952     2677.4  lateralorbitofrontal              24.2268     8.1509    -8.3388    52.7903    61.1292     2.9723 
 13 1013      5032     3326.5  lingual                           20.8807     8.2773   -21.9674    49.4361    71.4035     2.5227 
 14 1014      3519     2183.9  medialorbitofrontal               19.9069     9.3873   -14.7643    51.9711    66.7353     2.1206 
 15 1015      4225     3036.6  middletemporal                    27.9186     7.8998   -28.4628    66.3977    94.8605     3.5341 
 16 1016      1049      758.1  parahippocampal                   34.0752     8.0316     6.5105    63.3969    56.8864     4.2427 
 17 1017      2495     1451.8  paracentral                       18.2775     6.8860    -2.7440    42.2886    45.0326     2.6543 
 18 1018      2257     1506.8  parsopercularis                   22.3026     6.1473     5.6353    41.8920    36.2567     3.6280 
 19 1019       980      643.4  parsorbitalis                     24.3391     7.6943    -4.9532    49.5564    54.5096     3.1633 
 20 1020      1747     1217.8  parstriangularis                  23.2289     6.6240     1.0428    44.8104    43.7676     3.5068 
 21 1021      2355     1482.4  pericalcarine                     18.6366     8.0849    -7.4668    45.7073    53.1741     2.3051 
 22 1022      7286     4541.7  postcentral                       18.6022     6.6751    -9.9033    46.3956    56.2989     2.7868 
 23 1023      1720     1200.1  posteriorcingulate                26.5205     7.6633   -19.3551    49.5758    68.9309     3.4607 
 24 1024      8629     5376.6  precentral                        17.7785     7.6432    -7.9753    44.7232    52.6985     2.3261 
 25 1025      5862     3815.9  precuneus                         22.2222     6.8901    -8.0552    47.8935    55.9487     3.2253 
 26 1026      1261      868.1  rostralanteriorcingulate          16.9741    16.4571   -88.4870    44.3126   132.7995     1.0314 
 27 1027      7765     5135.0  rostralmiddlefrontal              22.3929     7.9586   -14.3134    49.0348    63.3482     2.8137 
 28 1028     10540     6921.9  superiorfrontal                   21.9784     7.6064   -26.2703    46.2695    72.5398     2.8895 
 29 1029      8193     5385.8  superiorparietal                  21.1556     7.0212   -29.9540    61.2430    91.1970     3.0131 
 30 1030      5513     3861.1  superiortemporal                  26.2429     7.4863    -1.8180    57.5015    59.3194     3.5055 
 31 1031      5321     3566.9  supramarginal                     23.4098     6.5715   -14.2592    46.7117    60.9708     3.5623 
 32 1032       370      246.0  frontalpole                       22.1430     6.0399     5.8715    43.1427    37.2712     3.6661 
 33 1033       738      562.8  temporalpole                      29.1215     8.6234    -4.8680    59.8841    64.7521     3.3770 
 34 1034       717      387.7  transversetemporal                15.9442     6.6154    -2.3778    38.6789    41.0567     2.4102 
 35 1035      3197     2248.4  insula                            24.2421     7.4816    -1.4451    48.2539    49.6990     3.2402 
