# Supplementary material for: Computer assisted diagnosis of Alzheimer’s disease using statistical likelihood-ratio test
Source: PLoS One. 2023 Feb 17;18(2):e0279574. doi: 10.1371/journal.pone.0279574 (PMC9937475; doi:10.1371/journal.pone.0279574)
Supplement: S4 File — (ZIP) [file pone.0279574.s004.zip › HC_Results_MIRIAD/miriad_224_1/stats/rh.aparc.a2009s.stats]

# Table of FreeSurfer cortical parcellation anatomical statistics 
# 
# CreationTime 2020/01/12-12:39:03-GMT
# generating_program mris_anatomical_stats
# cvs_version $Id: mris_anatomical_stats.c,v 1.79 2016/03/14 15:15:34 greve Exp $
# mrisurf.c-cvs_version $Id: mrisurf.c,v 1.781.2.6 2016/12/27 16:47:14 zkaufman Exp $
# cmdline mris_anatomical_stats -th3 -mgz -cortex ../label/rh.cortex.label -f ../stats/rh.aparc.a2009s.stats -b -a ../label/rh.aparc.a2009s.annot -c ../label/aparc.annot.a2009s.ctab miriad_224_HC_M_01_MR_1 rh white 
# sysname  Linux
# hostname ada
# machine  x86_64
# user     xzheng
# 
# SUBJECTS_DIR /home/span/acad/xzheng/freesurfer/subjects
# anatomy_type surface
# subjectname miriad_224_HC_M_01_MR_1
# hemi rh
# AnnotationFile ../label/rh.aparc.a2009s.annot
# AnnotationFileTimeStamp 2020/01/12 23:38:24
# Measure Cortex, NumVert, Number of Vertices, 130394, unitless
# Measure Cortex, WhiteSurfArea, White Surface Total Area, 86440.6, mm^2
# Measure Cortex, MeanThickness, Mean Thickness, 2.35495, mm
# Measure BrainSeg, BrainSegVol, Brain Segmentation Volume, 1177457.000000, mm^3
# Measure BrainSegNotVent, BrainSegVolNotVent, Brain Segmentation Volume Without Ventricles, 1121141.000000, mm^3
# Measure BrainSegNotVentSurf, BrainSegVolNotVentSurf, Brain Segmentation Volume Without Ventricles from Surf, 1120295.643727, mm^3
# Measure Cortex, CortexVol Total cortical gray matter volume, 460450.075892, mm^3
# Measure SupraTentorial, SupraTentorialVol, Supratentorial volume, 1045468.643727, mm^3
# Measure SupraTentorialNotVent, SupraTentorialVolNotVent, Supratentorial volume, 994340.643727, mm^3
# Measure EstimatedTotalIntraCranialVol, eTIV, Estimated Total Intracranial Volume, 1686413.428200, mm^3
# NTableCols 10
# TableCol  1 ColHeader StructName
# TableCol  1 FieldName Structure Name
# TableCol  1 Units     NA
# TableCol  2 ColHeader NumVert
# TableCol  2 FieldName Number of Vertices
# TableCol  2 Units     unitless
# TableCol  3 ColHeader SurfArea
# TableCol  3 FieldName Surface Area
# TableCol  3 Units     mm^2
# TableCol  4 ColHeader GrayVol
# TableCol  4 FieldName Gray Matter Volume
# TableCol  4 Units     mm^3
# TableCol  5 ColHeader ThickAvg 
# TableCol  5 FieldName Average Thickness
# TableCol  5 Units     mm
# TableCol  6 ColHeader ThickStd
# TableCol  6 FieldName Thickness StdDev
# TableCol  6 Units     mm 
# TableCol  7 ColHeader MeanCurv
# TableCol  7 FieldName Integrated Rectified Mean Curvature
# TableCol  7 Units     mm^-1
# TableCol  8 ColHeader GausCurv 
# TableCol  8 FieldName Integrated Rectified Gaussian Curvature
# TableCol  8 Units     mm^-2
# TableCol  9 ColHeader  FoldInd
# TableCol  9 FieldName  Folding Index 
# TableCol  9 Units      unitless 
# TableCol 10 ColHeader CurvInd
# TableCol 10 FieldName Intrinsic Curvature Index
# TableCol 10 Units     unitless
# ColHeaders StructName NumVert SurfArea GrayVol ThickAvg ThickStd MeanCurv GausCurv FoldInd CurvInd
G&S_frontomargin                         1063    672   1891  2.418 0.545     0.129     0.042       12     1.9
G&S_occipital_inf                        1340    931   3619  2.862 0.799     0.159     0.057       23     2.8
G&S_paracentral                          1756    920   2549  2.247 0.593     0.108     0.036       19     2.8
G&S_subcentral                           1528   1019   2891  2.574 0.700     0.132     0.032       17     1.9
G&S_transv_frontopol                     1431    868   2435  2.233 0.573     0.141     0.054       22     3.1
G&S_cingul-Ant                           2997   2082   4906  2.326 0.540     0.127     0.031       36     3.7
G&S_cingul-Mid-Ant                       1265    893   2391  2.615 0.491     0.117     0.021       17     1.0
G&S_cingul-Mid-Post                      1409    998   2587  2.479 0.574     0.123     0.028       14     1.7
G_cingul-Post-dorsal                      567    366   1432  2.904 0.459     0.138     0.030        9     0.7
G_cingul-Post-ventral                     335    192    623  2.713 0.746     0.122     0.028        4     0.3
G_cuneus                                 2822   1698   3193  1.764 0.444     0.137     0.040       38     4.9
G_front_inf-Opercular                    1353    869   2776  2.466 0.494     0.142     0.042       20     2.1
G_front_inf-Orbital                       361    229    840  2.596 0.480     0.126     0.048        6     0.7
G_front_inf-Triangul                      986    619   1836  2.448 0.518     0.146     0.044       14     1.8
G_front_middle                           4479   2908   9475  2.392 0.596     0.154     0.064      101    13.3
G_front_sup                              7270   4473  14523  2.548 0.627     0.140     0.052      165    15.6
G_Ins_lg&S_cent_ins                       607    415   1438  3.491 0.886     0.120     0.043        8     1.0
G_insular_short                           944    579   2321  3.008 0.958     0.155     0.072       21     2.9
G_occipital_middle                       2011   1340   4733  2.593 0.605     0.161     0.060       41     4.8
G_occipital_sup                          1669    986   2415  1.985 0.519     0.129     0.039       22     2.6
G_oc-temp_lat-fusifor                    1949   1316   4954  2.958 0.622     0.150     0.035       44     2.8
G_oc-temp_med-Lingual                    3263   2020   4985  2.082 0.623     0.131     0.037       45     5.1
G_oc-temp_med-Parahip                    1034    750   3533  3.313 0.879     0.111     0.027       11     0.9
G_orbital                                2982   1942   6603  2.619 0.803     0.144     0.048       53     6.0
G_pariet_inf-Angular                     3267   2317   7538  2.473 0.592     0.154     0.048       70     6.3
G_pariet_inf-Supramar                    2525   1689   5617  2.637 0.539     0.132     0.036       33     3.8
G_parietal_sup                           2407   1419   3906  2.139 0.529     0.118     0.041       39     3.5
G_postcentral                            2749   1616   4178  2.046 0.588     0.125     0.036       38     4.0
G_precentral                             3276   1852   5484  2.348 0.629     0.116     0.047       50     6.5
G_precuneus                              3101   1866   5580  2.330 0.525     0.141     0.044       53     5.1
G_rectus                                  944    610   1654  2.118 0.709     0.139     0.035       16     1.3
G_subcallosal                             524    357    826  2.441 0.894     0.089     0.030        4     0.4
G_temp_sup-G_T_transv                     488    244    623  2.068 0.464     0.093     0.028        5     0.6
G_temp_sup-Lateral                       1807   1192   4848  3.006 0.607     0.124     0.027       22     2.0
G_temp_sup-Plan_polar                     934    640   2315  3.278 0.616     0.089     0.016        4     0.6
G_temp_sup-Plan_tempo                     904    586   1605  2.379 0.453     0.092     0.021        6     0.8
G_temporal_inf                           1990   1386   5884  2.956 0.769     0.162     0.052       69     5.1
G_temporal_middle                        2864   2072   9384  3.166 0.682     0.149     0.039       61     4.7
Lat_Fis-ant-Horizont                      314    231    395  2.018 0.505     0.101     0.018        2     0.2
Lat_Fis-ant-Vertical                      365    266    562  2.548 0.537     0.123     0.027        3     0.4
Lat_Fis-post                             1369    946   1851  2.247 0.593     0.104     0.021        7     1.2
Pole_occipital                           3714   2288   5166  1.982 0.568     0.139     0.045       49     7.0
Pole_temporal                            1755   1209   5949  3.421 0.716     0.155     0.063       31     4.8
S_calcarine                              2061   1512   2182  1.637 0.491     0.135     0.030       24     2.6
S_central                                3390   2484   3736  1.682 0.477     0.101     0.021       23     2.9
S_cingul-Marginalis                      1461   1045   2011  2.053 0.485     0.088     0.016        5     1.0
S_circular_insula_ant                     505    335    819  2.905 0.713     0.093     0.020        2     0.4
S_circular_insula_inf                    1428    964   2071  2.475 0.827     0.075     0.011        4     0.8
S_circular_insula_sup                    1307    918   2007  2.438 0.565     0.098     0.024        6     1.4
S_collat_transv_ant                       665    486   1720  3.279 0.849     0.108     0.020        4     0.5
S_collat_transv_post                      778    535   1123  2.254 0.630     0.131     0.030        7     1.0
S_front_inf                              1726   1199   2516  2.245 0.521     0.107     0.023       10     1.5
S_front_middle                           2202   1541   2942  2.009 0.438     0.118     0.023       16     2.2
S_front_sup                              2914   2045   4604  2.260 0.524     0.122     0.031       24     3.7
S_interm_prim-Jensen                      550    384    730  2.347 0.513     0.119     0.032        4     0.6
S_intrapariet&P_trans                    2816   1946   3487  1.923 0.442     0.098     0.018       15     2.1
S_oc_middle&Lunatus                       889    609   1048  1.872 0.354     0.134     0.030        8     1.1
S_oc_sup&transversal                     1149    798   1455  1.920 0.419     0.112     0.025       10     1.0
S_occipital_ant                           620    444    829  2.064 0.569     0.113     0.020        4     0.5
S_oc-temp_lat                             691    496    956  2.116 0.452     0.111     0.020        5     0.5
S_oc-temp_med&Lingual                    1741   1321   2736  2.191 0.536     0.109     0.017       15     1.1
S_orbital_lateral                         321    237    514  2.510 0.801     0.141     0.035        3     0.5
S_orbital_med-olfact                      845    560    948  1.982 0.551     0.115     0.020        8     0.6
S_orbital-H_Shaped                       1594   1064   2699  2.719 0.729     0.137     0.033       19     2.0
S_parieto_occipital                      3100   2006   3749  1.998 0.581     0.121     0.025       29     3.2
S_pericallosal                           1554   1006   1805  2.194 0.828     0.124     0.024       23     1.5
S_postcentral                            2955   1974   3504  1.860 0.537     0.103     0.024       21     2.9
S_precentral-inf-part                    2034   1392   2723  2.169 0.469     0.113     0.026       14     2.3
S_precentral-sup-part                    1547   1005   2073  2.196 0.524     0.098     0.020        9     1.3
S_suborbital                              353    226    551  2.605 0.473     0.110     0.020        2     0.3
S_subparietal                            1298    871   1681  2.116 0.449     0.109     0.022        8     1.2
S_temporal_inf                           1236    904   1882  2.417 0.585     0.113     0.019        9     0.9
S_temporal_sup                           5630   4062   9049  2.398 0.525     0.096     0.017       28     4.0
S_temporal_transverse                     316    202    334  2.125 0.512     0.124     0.019        3     0.3
