# Supplementary material for: Computer assisted diagnosis of Alzheimer’s disease using statistical likelihood-ratio test
Source: PLoS One. 2023 Feb 17;18(2):e0279574. doi: 10.1371/journal.pone.0279574 (PMC9937475; doi:10.1371/journal.pone.0279574)
Supplement: S4 File — (ZIP) [file pone.0279574.s004.zip › HC_Results_MIRIAD/miriad_224_1/stats/rh.aparc.DKTatlas.stats]

# Table of FreeSurfer cortical parcellation anatomical statistics 
# 
# CreationTime 2020/01/12-12:40:33-GMT
# generating_program mris_anatomical_stats
# cvs_version $Id: mris_anatomical_stats.c,v 1.79 2016/03/14 15:15:34 greve Exp $
# mrisurf.c-cvs_version $Id: mrisurf.c,v 1.781.2.6 2016/12/27 16:47:14 zkaufman Exp $
# cmdline mris_anatomical_stats -th3 -mgz -cortex ../label/rh.cortex.label -f ../stats/rh.aparc.DKTatlas.stats -b -a ../label/rh.aparc.DKTatlas.annot -c ../label/aparc.annot.DKTatlas.ctab miriad_224_HC_M_01_MR_1 rh white 
# sysname  Linux
# hostname ada
# machine  x86_64
# user     xzheng
# 
# SUBJECTS_DIR /home/span/acad/xzheng/freesurfer/subjects
# anatomy_type surface
# subjectname miriad_224_HC_M_01_MR_1
# hemi rh
# AnnotationFile ../label/rh.aparc.DKTatlas.annot
# AnnotationFileTimeStamp 2020/01/12 23:39:57
# Measure Cortex, NumVert, Number of Vertices, 130394, unitless
# Measure Cortex, WhiteSurfArea, White Surface Total Area, 86440.6, mm^2
# Measure Cortex, MeanThickness, Mean Thickness, 2.35495, mm
# Measure BrainSeg, BrainSegVol, Brain Segmentation Volume, 1177457.000000, mm^3
# Measure BrainSegNotVent, BrainSegVolNotVent, Brain Segmentation Volume Without Ventricles, 1121141.000000, mm^3
# Measure BrainSegNotVentSurf, BrainSegVolNotVentSurf, Brain Segmentation Volume Without Ventricles from Surf, 1120295.643727, mm^3
# Measure Cortex, CortexVol Total cortical gray matter volume, 460450.075892, mm^3
# Measure SupraTentorial, SupraTentorialVol, Supratentorial volume, 1045468.643727, mm^3
# Measure SupraTentorialNotVent, SupraTentorialVolNotVent, Supratentorial volume, 994340.643727, mm^3
# Measure EstimatedTotalIntraCranialVol, eTIV, Estimated Total Intracranial Volume, 1686413.428200, mm^3
# NTableCols 10
# TableCol  1 ColHeader StructName
# TableCol  1 FieldName Structure Name
# TableCol  1 Units     NA
# TableCol  2 ColHeader NumVert
# TableCol  2 FieldName Number of Vertices
# TableCol  2 Units     unitless
# TableCol  3 ColHeader SurfArea
# TableCol  3 FieldName Surface Area
# TableCol  3 Units     mm^2
# TableCol  4 ColHeader GrayVol
# TableCol  4 FieldName Gray Matter Volume
# TableCol  4 Units     mm^3
# TableCol  5 ColHeader ThickAvg 
# TableCol  5 FieldName Average Thickness
# TableCol  5 Units     mm
# TableCol  6 ColHeader ThickStd
# TableCol  6 FieldName Thickness StdDev
# TableCol  6 Units     mm 
# TableCol  7 ColHeader MeanCurv
# TableCol  7 FieldName Integrated Rectified Mean Curvature
# TableCol  7 Units     mm^-1
# TableCol  8 ColHeader GausCurv 
# TableCol  8 FieldName Integrated Rectified Gaussian Curvature
# TableCol  8 Units     mm^-2
# TableCol  9 ColHeader  FoldInd
# TableCol  9 FieldName  Folding Index 
# TableCol  9 Units      unitless 
# TableCol 10 ColHeader CurvInd
# TableCol 10 FieldName Intrinsic Curvature Index
# TableCol 10 Units     unitless
# ColHeaders StructName NumVert SurfArea GrayVol ThickAvg ThickStd MeanCurv GausCurv FoldInd CurvInd
caudalanteriorcingulate                  1214    858   2407  2.538 0.687     0.130     0.018       24     0.9
caudalmiddlefrontal                      3857   2552   6505  2.313 0.584     0.129     0.050       61     9.3
cuneus                                   3618   2255   4004  1.737 0.422     0.130     0.034       42     5.2
entorhinal                                390    312   1689  3.626 0.700     0.131     0.046        5     0.6
fusiform                                 3537   2483   8130  2.760 0.731     0.139     0.029       60     4.1
inferiorparietal                         7422   5234  14125  2.329 0.554     0.133     0.037      105    11.0
inferiortemporal                         4183   2936  10166  2.792 0.798     0.141     0.040       86     7.6
isthmuscingulate                         1348    871   2103  2.331 0.797     0.113     0.028       13     1.5
lateraloccipital                         7557   4940  13031  2.242 0.669     0.144     0.045      106    14.0
lateralorbitofrontal                     5245   3370   9039  2.503 0.778     0.136     0.040       77     8.3
lingual                                  4711   3099   7102  2.092 0.643     0.132     0.034       62     6.8
medialorbitofrontal                      2392   1587   3936  2.276 0.741     0.124     0.030       30     2.7
middletemporal                           5644   4135  14823  2.942 0.716     0.127     0.031       83     7.5
parahippocampal                           965    703   2211  2.656 0.896     0.079     0.010        5     0.3
paracentral                              2811   1635   3956  2.276 0.591     0.106     0.028       24     3.5
parsopercularis                          2388   1597   4073  2.372 0.531     0.119     0.033       23     3.1
parsorbitalis                             862    579   1877  2.594 0.509     0.136     0.051       12     1.9
parstriangularis                         1877   1273   3181  2.343 0.540     0.134     0.036       22     2.8
pericalcarine                            2337   1555   2185  1.505 0.387     0.138     0.036       28     3.8
postcentral                              7984   5100  11678  2.036 0.689     0.115     0.030       84     9.7
posteriorcingulate                       1852   1263   3405  2.490 0.646     0.136     0.029       27     2.4
precentral                               7977   5109  11745  2.170 0.586     0.113     0.035       89    11.4
precuneus                                7147   4534  10924  2.209 0.541     0.123     0.032       83     8.5
rostralanteriorcingulate                 1342    871   2354  2.427 0.594     0.127     0.036       20     2.0
rostralmiddlefrontal                     5733   3868  10342  2.342 0.610     0.136     0.039       74     9.1
superiorfrontal                         14022   9183  25423  2.405 0.590     0.131     0.043      229    24.6
superiorparietal                         6004   3811   8361  1.971 0.518     0.113     0.032       68     7.2
superiortemporal                         7380   4992  16152  2.771 0.740     0.104     0.025       62     7.6
supramarginal                            4997   3376   8899  2.427 0.552     0.119     0.030       49     6.3
transversetemporal                        679    348    767  1.964 0.415     0.090     0.024        6     0.7
insula                                   2919   2010   6203  2.963 0.960     0.116     0.034       30     4.3
