# Supplementary material for: Computer assisted diagnosis of Alzheimer’s disease using statistical likelihood-ratio test
Source: PLoS One. 2023 Feb 17;18(2):e0279574. doi: 10.1371/journal.pone.0279574 (PMC9937475; doi:10.1371/journal.pone.0279574)
Supplement: S4 File — (ZIP) [file pone.0279574.s004.zip › HC_Results_MIRIAD/miriad_224_1/stats/rh.aparc.pial.stats]

# Table of FreeSurfer cortical parcellation anatomical statistics 
# 
# CreationTime 2020/01/12-12:37:27-GMT
# generating_program mris_anatomical_stats
# cvs_version $Id: mris_anatomical_stats.c,v 1.79 2016/03/14 15:15:34 greve Exp $
# mrisurf.c-cvs_version $Id: mrisurf.c,v 1.781.2.6 2016/12/27 16:47:14 zkaufman Exp $
# cmdline mris_anatomical_stats -th3 -mgz -cortex ../label/rh.cortex.label -f ../stats/rh.aparc.pial.stats -b -a ../label/rh.aparc.annot -c ../label/aparc.annot.ctab miriad_224_HC_M_01_MR_1 rh pial 
# sysname  Linux
# hostname ada
# machine  x86_64
# user     xzheng
# 
# SUBJECTS_DIR /home/span/acad/xzheng/freesurfer/subjects
# anatomy_type surface
# subjectname miriad_224_HC_M_01_MR_1
# hemi rh
# AnnotationFile ../label/rh.aparc.annot
# AnnotationFileTimeStamp 2020/01/12 23:06:36
# Measure Cortex, NumVert, Number of Vertices, 130381, unitless
# Measure Cortex, PialSurfArea, Pial Surface Total Area, 104865, mm^2
# Measure Cortex, MeanThickness, Mean Thickness, 2.35487, mm
# Measure BrainSeg, BrainSegVol, Brain Segmentation Volume, 1177457.000000, mm^3
# Measure BrainSegNotVent, BrainSegVolNotVent, Brain Segmentation Volume Without Ventricles, 1121141.000000, mm^3
# Measure BrainSegNotVentSurf, BrainSegVolNotVentSurf, Brain Segmentation Volume Without Ventricles from Surf, 1120295.643727, mm^3
# Measure Cortex, CortexVol Total cortical gray matter volume, 460450.075892, mm^3
# Measure SupraTentorial, SupraTentorialVol, Supratentorial volume, 1045468.643727, mm^3
# Measure SupraTentorialNotVent, SupraTentorialVolNotVent, Supratentorial volume, 994340.643727, mm^3
# Measure EstimatedTotalIntraCranialVol, eTIV, Estimated Total Intracranial Volume, 1686413.428200, mm^3
# NTableCols 10
# TableCol  1 ColHeader StructName
# TableCol  1 FieldName Structure Name
# TableCol  1 Units     NA
# TableCol  2 ColHeader NumVert
# TableCol  2 FieldName Number of Vertices
# TableCol  2 Units     unitless
# TableCol  3 ColHeader SurfArea
# TableCol  3 FieldName Surface Area
# TableCol  3 Units     mm^2
# TableCol  4 ColHeader GrayVol
# TableCol  4 FieldName Gray Matter Volume
# TableCol  4 Units     mm^3
# TableCol  5 ColHeader ThickAvg 
# TableCol  5 FieldName Average Thickness
# TableCol  5 Units     mm
# TableCol  6 ColHeader ThickStd
# TableCol  6 FieldName Thickness StdDev
# TableCol  6 Units     mm 
# TableCol  7 ColHeader MeanCurv
# TableCol  7 FieldName Integrated Rectified Mean Curvature
# TableCol  7 Units     mm^-1
# TableCol  8 ColHeader GausCurv 
# TableCol  8 FieldName Integrated Rectified Gaussian Curvature
# TableCol  8 Units     mm^-2
# TableCol  9 ColHeader  FoldInd
# TableCol  9 FieldName  Folding Index 
# TableCol  9 Units      unitless 
# TableCol 10 ColHeader CurvInd
# TableCol 10 FieldName Intrinsic Curvature Index
# TableCol 10 Units     unitless
# ColHeaders StructName NumVert SurfArea GrayVol ThickAvg ThickStd MeanCurv GausCurv FoldInd CurvInd
bankssts                                 1175    804   2296  2.712 0.464     0.104     0.020        9     1.0
caudalanteriorcingulate                  1109    934   2231  2.554 0.683     0.122     0.017       11     0.8
caudalmiddlefrontal                      3712   2845   6283  2.313 0.589     0.127     0.033       75     5.1
cuneus                                   2915   2024   3234  1.741 0.381     0.119     0.026       35     3.1
entorhinal                                469    688   1882  3.558 0.705     0.187     0.033        5     0.7
fusiform                                 3786   3468   8800  2.781 0.732     0.157     0.033       65     5.9
inferiorparietal                         7270   6468  13615  2.310 0.538     0.145     0.028       79     9.2
inferiortemporal                         3923   3707   9330  2.788 0.815     0.169     0.039       78     7.5
isthmuscingulate                         1326    932   2108  2.347 0.805     0.110     0.028       17     1.1
lateraloccipital                         7473   6280  13126  2.264 0.671     0.148     0.034       96    10.8
lateralorbitofrontal                     4514   3172   7764  2.532 0.808     0.122     0.027       69     5.3
lingual                                  4799   3899   7216  2.087 0.641     0.137     0.031       70     6.8
medialorbitofrontal                      3178   2412   4959  2.250 0.680     0.123     0.027       42     3.6
middletemporal                           4689   4970  12904  2.985 0.718     0.157     0.029       69     5.8
parahippocampal                           916    903   2090  2.643 0.885     0.123     0.022        5     1.1
paracentral                              2631   1697   3714  2.280 0.602     0.100     0.019       19     2.0
parsopercularis                          2140   1668   3689  2.365 0.505     0.126     0.022       17     2.0
parsorbitalis                            1079   1097   2610  2.787 0.540     0.167     0.032       13     1.6
parstriangularis                         1994   1553   3361  2.367 0.532     0.131     0.028       22     2.3
pericalcarine                            2349   1459   2178  1.490 0.380     0.116     0.027       26     2.6
postcentral                              7222   5783  10441  2.013 0.680     0.123     0.024       63     7.3
posteriorcingulate                       1818   1418   3338  2.477 0.662     0.131     0.025       36     1.9
precentral                               8390   5877  12200  2.170 0.583     0.100     0.019       75     6.2
precuneus                                6963   5013  10523  2.193 0.553     0.127     0.026       81     7.8
rostralanteriorcingulate                  985    796   1831  2.507 0.539     0.143     0.032       14     1.3
rostralmiddlefrontal                     8538   7168  14836  2.280 0.570     0.150     0.030      140    12.5
superiorfrontal                         10763   8734  19858  2.445 0.593     0.135     0.031      138    14.6
superiorparietal                         7705   5914  10804  1.978 0.530     0.122     0.021       74     6.7
superiortemporal                         5665   4610  11275  2.648 0.671     0.103     0.017       39     4.2
supramarginal                            5495   4332  10138  2.466 0.572     0.125     0.025       52     5.7
frontalpole                               479    554   1248  2.741 0.522     0.208     0.032        6     0.7
temporalpole                              766   1066   3105  3.664 0.609     0.188     0.032        8     1.3
transversetemporal                        681    421    747  1.954 0.423     0.074     0.010        3     0.2
insula                                   3476   2220   7044  2.914 0.995     0.120     0.039       78     5.5
