# Supplementary material for: Computer assisted diagnosis of Alzheimer’s disease using statistical likelihood-ratio test
Source: PLoS One. 2023 Feb 17;18(2):e0279574. doi: 10.1371/journal.pone.0279574 (PMC9937475; doi:10.1371/journal.pone.0279574)
Supplement: S4 File — (ZIP) [file pone.0279574.s004.zip › HC_Results_MIRIAD/miriad_224_1/stats/rh.aparc.stats]

# Table of FreeSurfer cortical parcellation anatomical statistics 
# 
# CreationTime 2020/01/12-12:36:54-GMT
# generating_program mris_anatomical_stats
# cvs_version $Id: mris_anatomical_stats.c,v 1.79 2016/03/14 15:15:34 greve Exp $
# mrisurf.c-cvs_version $Id: mrisurf.c,v 1.781.2.6 2016/12/27 16:47:14 zkaufman Exp $
# cmdline mris_anatomical_stats -th3 -mgz -cortex ../label/rh.cortex.label -f ../stats/rh.aparc.stats -b -a ../label/rh.aparc.annot -c ../label/aparc.annot.ctab miriad_224_HC_M_01_MR_1 rh white 
# sysname  Linux
# hostname ada
# machine  x86_64
# user     xzheng
# 
# SUBJECTS_DIR /home/span/acad/xzheng/freesurfer/subjects
# anatomy_type surface
# subjectname miriad_224_HC_M_01_MR_1
# hemi rh
# AnnotationFile ../label/rh.aparc.annot
# AnnotationFileTimeStamp 2020/01/12 23:06:36
# Measure Cortex, NumVert, Number of Vertices, 130381, unitless
# Measure Cortex, WhiteSurfArea, White Surface Total Area, 86427.6, mm^2
# Measure Cortex, MeanThickness, Mean Thickness, 2.35487, mm
# Measure BrainSeg, BrainSegVol, Brain Segmentation Volume, 1177457.000000, mm^3
# Measure BrainSegNotVent, BrainSegVolNotVent, Brain Segmentation Volume Without Ventricles, 1121141.000000, mm^3
# Measure BrainSegNotVentSurf, BrainSegVolNotVentSurf, Brain Segmentation Volume Without Ventricles from Surf, 1120295.643727, mm^3
# Measure Cortex, CortexVol Total cortical gray matter volume, 460450.075892, mm^3
# Measure SupraTentorial, SupraTentorialVol, Supratentorial volume, 1045468.643727, mm^3
# Measure SupraTentorialNotVent, SupraTentorialVolNotVent, Supratentorial volume, 994340.643727, mm^3
# Measure EstimatedTotalIntraCranialVol, eTIV, Estimated Total Intracranial Volume, 1686413.428200, mm^3
# NTableCols 10
# TableCol  1 ColHeader StructName
# TableCol  1 FieldName Structure Name
# TableCol  1 Units     NA
# TableCol  2 ColHeader NumVert
# TableCol  2 FieldName Number of Vertices
# TableCol  2 Units     unitless
# TableCol  3 ColHeader SurfArea
# TableCol  3 FieldName Surface Area
# TableCol  3 Units     mm^2
# TableCol  4 ColHeader GrayVol
# TableCol  4 FieldName Gray Matter Volume
# TableCol  4 Units     mm^3
# TableCol  5 ColHeader ThickAvg 
# TableCol  5 FieldName Average Thickness
# TableCol  5 Units     mm
# TableCol  6 ColHeader ThickStd
# TableCol  6 FieldName Thickness StdDev
# TableCol  6 Units     mm 
# TableCol  7 ColHeader MeanCurv
# TableCol  7 FieldName Integrated Rectified Mean Curvature
# TableCol  7 Units     mm^-1
# TableCol  8 ColHeader GausCurv 
# TableCol  8 FieldName Integrated Rectified Gaussian Curvature
# TableCol  8 Units     mm^-2
# TableCol  9 ColHeader  FoldInd
# TableCol  9 FieldName  Folding Index 
# TableCol  9 Units      unitless 
# TableCol 10 ColHeader CurvInd
# TableCol 10 FieldName Intrinsic Curvature Index
# TableCol 10 Units     unitless
# ColHeaders StructName NumVert SurfArea GrayVol ThickAvg ThickStd MeanCurv GausCurv FoldInd CurvInd
bankssts                                 1175    853   2296  2.712 0.464     0.095     0.019        6     0.9
caudalanteriorcingulate                  1109    782   2231  2.554 0.683     0.131     0.018       23     0.8
caudalmiddlefrontal                      3712   2451   6283  2.313 0.589     0.129     0.051       59     9.1
cuneus                                   2915   1823   3234  1.741 0.381     0.137     0.038       38     4.7
entorhinal                                469    367   1882  3.558 0.705     0.141     0.052        7     0.9
fusiform                                 3786   2649   8800  2.781 0.732     0.139     0.031       64     4.9
inferiorparietal                         7270   5140  13615  2.310 0.538     0.131     0.036       99    10.8
inferiortemporal                         3923   2757   9330  2.788 0.815     0.143     0.039       84     7.0
isthmuscingulate                         1326    864   2108  2.347 0.805     0.112     0.027       13     1.3
lateraloccipital                         7473   4894  13126  2.264 0.671     0.144     0.046      105    13.9
lateralorbitofrontal                     4514   2956   7764  2.532 0.808     0.134     0.038       62     6.5
lingual                                  4799   3147   7216  2.087 0.641     0.131     0.034       63     6.9
medialorbitofrontal                      3178   2070   4959  2.250 0.680     0.118     0.027       36     3.4
middletemporal                           4689   3430  12904  2.985 0.718     0.130     0.033       75     6.6
parahippocampal                           916    666   2090  2.643 0.885     0.078     0.010        5     0.3
paracentral                              2631   1542   3714  2.280 0.602     0.107     0.028       23     3.2
parsopercularis                          2140   1453   3689  2.365 0.505     0.122     0.031       20     2.6
parsorbitalis                            1079    736   2610  2.787 0.540     0.150     0.051       19     2.5
parstriangularis                         1994   1334   3361  2.367 0.532     0.129     0.034       22     2.7
pericalcarine                            2349   1572   2178  1.490 0.380     0.138     0.036       28     3.7
postcentral                              7222   4614  10441  2.013 0.680     0.116     0.030       75     8.8
posteriorcingulate                       1818   1230   3338  2.477 0.662     0.135     0.029       27     2.3
precentral                               8390   5352  12200  2.170 0.583     0.112     0.034       91    11.7
precuneus                                6963   4453  10523  2.193 0.553     0.125     0.032       81     8.6
rostralanteriorcingulate                  985    660   1831  2.507 0.539     0.138     0.041       17     1.6
rostralmiddlefrontal                     8538   5671  14836  2.280 0.570     0.134     0.040      112    13.9
superiorfrontal                         10763   7059  19858  2.445 0.593     0.131     0.044      185    19.5
superiorparietal                         7705   4850  10804  1.978 0.530     0.111     0.030       85     8.8
superiortemporal                         5665   3792  11275  2.648 0.671     0.095     0.019       40     4.5
supramarginal                            5495   3723  10138  2.466 0.572     0.123     0.032       59     7.0
frontalpole                               479    315   1248  2.741 0.522     0.164     0.052        9     1.1
temporalpole                              766    552   3105  3.664 0.609     0.152     0.047       11     1.5
transversetemporal                        681    343    747  1.954 0.423     0.096     0.026        6     0.7
insula                                   3476   2333   7044  2.914 0.995     0.120     0.040       40     5.9
