# Supplementary material for: Computer assisted diagnosis of Alzheimer’s disease using statistical likelihood-ratio test
Source: PLoS One. 2023 Feb 17;18(2):e0279574. doi: 10.1371/journal.pone.0279574 (PMC9937475; doi:10.1371/journal.pone.0279574)
Supplement: S4 File — (ZIP) [file pone.0279574.s004.zip › HC_Results_MIRIAD/miriad_224_1/stats/rh.BA_exvivo.stats]

# Table of FreeSurfer cortical parcellation anatomical statistics 
# 
# CreationTime 2020/01/12-13:14:29-GMT
# generating_program mris_anatomical_stats
# cvs_version $Id: mris_anatomical_stats.c,v 1.79 2016/03/14 15:15:34 greve Exp $
# mrisurf.c-cvs_version $Id: mrisurf.c,v 1.781.2.6 2016/12/27 16:47:14 zkaufman Exp $
# cmdline mris_anatomical_stats -th3 -mgz -f ../stats/rh.BA_exvivo.stats -b -a ./rh.BA_exvivo.annot -c ./BA_exvivo.ctab miriad_224_HC_M_01_MR_1 rh white 
# sysname  Linux
# hostname ada
# machine  x86_64
# user     xzheng
# 
# SUBJECTS_DIR /home/span/acad/xzheng/freesurfer/subjects
# anatomy_type surface
# subjectname miriad_224_HC_M_01_MR_1
# hemi rh
# AnnotationFile ./rh.BA_exvivo.annot
# AnnotationFileTimeStamp 2020/01/13 00:14:21
# Measure Cortex, NumVert, Number of Vertices, 138608, unitless
# Measure Cortex, WhiteSurfArea, White Surface Total Area, 91953, mm^2
# Measure BrainSeg, BrainSegVol, Brain Segmentation Volume, 1177457.000000, mm^3
# Measure BrainSegNotVent, BrainSegVolNotVent, Brain Segmentation Volume Without Ventricles, 1121141.000000, mm^3
# Measure BrainSegNotVentSurf, BrainSegVolNotVentSurf, Brain Segmentation Volume Without Ventricles from Surf, 1120295.643727, mm^3
# Measure Cortex, CortexVol Total cortical gray matter volume, 460450.075892, mm^3
# Measure SupraTentorial, SupraTentorialVol, Supratentorial volume, 1045468.643727, mm^3
# Measure SupraTentorialNotVent, SupraTentorialVolNotVent, Supratentorial volume, 994340.643727, mm^3
# Measure EstimatedTotalIntraCranialVol, eTIV, Estimated Total Intracranial Volume, 1686413.428200, mm^3
# NTableCols 10
# TableCol  1 ColHeader StructName
# TableCol  1 FieldName Structure Name
# TableCol  1 Units     NA
# TableCol  2 ColHeader NumVert
# TableCol  2 FieldName Number of Vertices
# TableCol  2 Units     unitless
# TableCol  3 ColHeader SurfArea
# TableCol  3 FieldName Surface Area
# TableCol  3 Units     mm^2
# TableCol  4 ColHeader GrayVol
# TableCol  4 FieldName Gray Matter Volume
# TableCol  4 Units     mm^3
# TableCol  5 ColHeader ThickAvg 
# TableCol  5 FieldName Average Thickness
# TableCol  5 Units     mm
# TableCol  6 ColHeader ThickStd
# TableCol  6 FieldName Thickness StdDev
# TableCol  6 Units     mm 
# TableCol  7 ColHeader MeanCurv
# TableCol  7 FieldName Integrated Rectified Mean Curvature
# TableCol  7 Units     mm^-1
# TableCol  8 ColHeader GausCurv 
# TableCol  8 FieldName Integrated Rectified Gaussian Curvature
# TableCol  8 Units     mm^-2
# TableCol  9 ColHeader  FoldInd
# TableCol  9 FieldName  Folding Index 
# TableCol  9 Units      unitless 
# TableCol 10 ColHeader CurvInd
# TableCol 10 FieldName Intrinsic Curvature Index
# TableCol 10 Units     unitless
# ColHeaders StructName NumVert SurfArea GrayVol ThickAvg ThickStd MeanCurv GausCurv FoldInd CurvInd
BA1_exvivo                               1197    621   1954  2.265 0.544     0.111     0.033       14     1.3
BA2_exvivo                               3814   2521   5193  1.940 0.580     0.113     0.030       37     4.6
BA3a_exvivo                              1179    890   1188  1.565 0.403     0.123     0.023        8     1.2
BA3b_exvivo                              2202   1453   2671  1.671 0.498     0.110     0.027       21     2.6
BA4a_exvivo                              1826    999   2697  2.339 0.649     0.103     0.030       16     2.5
BA4p_exvivo                              1384    909   1839  2.120 0.559     0.098     0.028       15     1.4
BA6_exvivo                               8985   5556  15613  2.444 0.609     0.124     0.046      169    17.6
BA44_exvivo                              3865   2601   6092  2.287 0.517     0.120     0.030       34     4.8
BA45_exvivo                              3519   2361   6485  2.430 0.565     0.130     0.039       42     5.5
V1_exvivo                                4042   2652   4648  1.657 0.516     0.139     0.038       51     6.9
V2_exvivo                                8763   5562  12002  1.992 0.530     0.139     0.040      120    14.4
MT_exvivo                                2111   1467   4073  2.367 0.633     0.139     0.043       31     3.6
perirhinal_exvivo                         545    407   2038  3.470 0.721     0.132     0.048        8     1.0
entorhinal_exvivo                         325    244   1046  3.201 0.634     0.113     0.024        3     0.2
