# Supplementary material for: Computer assisted diagnosis of Alzheimer’s disease using statistical likelihood-ratio test
Source: PLoS One. 2023 Feb 17;18(2):e0279574. doi: 10.1371/journal.pone.0279574 (PMC9937475; doi:10.1371/journal.pone.0279574)
Supplement: S4 File — (ZIP) [file pone.0279574.s004.zip › HC_Results_MIRIAD/miriad_224_1/stats/rh.curv.stats]

Raw <mean> +- <std> (using 'rh.curv'):                -0.04294 +- 0.1936 
       Raw Min:                                       -2.24599 at vertex 105197  
       Raw Max:                                        1.68308 at vertex 65897   
       Raw Curvature Calculation Type:                discrete
       Raw Mean Vertex Separation (Whole Surface):     0.84647 +- 0.24100 mm
       Raw Total Surface Area:                     83616.96094 mm^2
       Raw Total Number of Vertices:                    138608
       Raw Average Vertex Area (Whole Surface):        0.60326 mm^2
       Raw Natural Surface Integral:               -1733.27283
       Raw Rectified Surface Integral:             10782.32910
       Raw Positive Surface Integral:               4524.52832
       Raw Negative Surface Integral:               6257.80127
       Raw Mean Natural Surface Integral:             -0.01250 across 138608 (100.00%) vertices
       Raw Mean Rectified Surface Integral:            0.07779 across 138608 (100.00%) vertices
       Raw Mean Positive Surface Integral:             0.06838 across 66171 (47.74%) vertices
       Raw Mean Negative Surface Integral:             0.08639 across 72437 (52.26%) vertices
       Raw AreaNorm Natural Surface Integral:         -0.02073 across 83617.296875 (100.00%) mm^2
       Raw AreaNorm Rectified Surface Integral:        0.12895 across 83617.296875 (100.00%) mm^2
       Raw AreaNorm Positive Surface Integral:         0.10478 across 43180.937500 (51.64%) mm^2
       Raw AreaNorm Negative Surface Integral:         0.15476 across 40435.597656 (48.36%) mm^2

Raw <mean> +- <std> (using 'rh.sulc'):                -0.00000 +- 5.4646 
       Raw Min:                                      -14.49507 at vertex 138547  
       Raw Max:                                       16.67025 at vertex 61577   
       Raw Curvature Calculation Type:                discrete
       Raw Mean Vertex Separation (Whole Surface):     0.84647 +- 0.24100 mm
       Raw Total Surface Area:                     83616.96094 mm^2
       Raw Total Number of Vertices:                    138608
       Raw Average Vertex Area (Whole Surface):        0.60326 mm^2
       Raw Natural Surface Integral:               35332.56641
       Raw Rectified Surface Integral:            369198.75000
       Raw Positive Surface Integral:             202265.65625
       Raw Negative Surface Integral:             166933.09375
       Raw Mean Natural Surface Integral:              0.25491 across 138608 (100.00%) vertices
       Raw Mean Rectified Surface Integral:            2.66362 across 138608 (100.00%) vertices
       Raw Mean Positive Surface Integral:             3.17444 across 63717 (45.97%) vertices
       Raw Mean Negative Surface Integral:             2.22901 across 74891 (54.03%) vertices
       Raw AreaNorm Natural Surface Integral:          0.42255 across 83617.296875 (100.00%) mm^2
       Raw AreaNorm Rectified Surface Integral:        4.41534 across 83617.296875 (100.00%) mm^2
       Raw AreaNorm Positive Surface Integral:         4.93373 across 40996.496094 (49.03%) mm^2
       Raw AreaNorm Negative Surface Integral:         3.91678 across 42620.027344 (50.97%) mm^2

K <mean> +- <std> (using 'rh.smoothwm'):               0.30017 +- 10.4347 mm^-2
         K Min:                                      -56.74484 at vertex 91411   
         K Max:                                     2933.32666 at vertex 102673  
         K Curvature Calculation Type:                discrete
         K Mean Vertex Separation (Whole Surface):     0.84647 +- 0.24100 mm
         K Total Surface Area:                     83616.96094 mm^2
         K Total Number of Vertices:                    138608
         K Average Vertex Area (Whole Surface):        0.60326 mm^2
         K Natural Surface Integral:                  12.56613
         K Rectified Surface Integral:              6172.64258
         K Positive Surface Integral:               3092.60449
         K Negative Surface Integral:               3080.03833
         K Mean Natural Surface Integral:              0.00009 across 138608 (100.00%) vertices
         K Mean Rectified Surface Integral:            0.04453 across 138608 (100.00%) vertices
         K Mean Positive Surface Integral:             0.05140 across 60164 (43.41%) vertices
         K Mean Negative Surface Integral:             0.03926 across 78444 (56.59%) vertices
         K AreaNorm Natural Surface Integral:          0.00015 across 83617.296875 (100.00%) mm^2
         K AreaNorm Rectified Surface Integral:        0.07382 across 83617.296875 (100.00%) mm^2
         K AreaNorm Positive Surface Integral:         0.11288 across 27397.248047 (32.77%) mm^2
         K AreaNorm Negative Surface Integral:         0.05479 across 56219.910156 (67.24%) mm^2

H <mean> +- <std> (using 'rh.smoothwm'):              -0.08248 +- 0.9572 mm^-1
         H Min:                                      -37.76665 at vertex 113260  
         H Max:                                       85.17844 at vertex 102673  
         H Curvature Calculation Type:                discrete
         H Mean Vertex Separation (Whole Surface):     0.84647 +- 0.24100 mm
         H Total Surface Area:                     83616.96094 mm^2
         H Total Number of Vertices:                    138608
         H Average Vertex Area (Whole Surface):        0.60326 mm^2
         H Natural Surface Integral:               -1720.40027
         H Rectified Surface Integral:             14273.22949
         H Positive Surface Integral:               6276.41455
         H Negative Surface Integral:               7996.81494
         H Mean Natural Surface Integral:             -0.01241 across 138608 (100.00%) vertices
         H Mean Rectified Surface Integral:            0.10298 across 138608 (100.00%) vertices
         H Mean Positive Surface Integral:             0.08924 across 70331 (50.74%) vertices
         H Mean Negative Surface Integral:             0.11712 across 68277 (49.26%) vertices
         H AreaNorm Natural Surface Integral:         -0.02057 across 83617.296875 (100.00%) mm^2
         H AreaNorm Rectified Surface Integral:        0.17070 across 83617.296875 (100.00%) mm^2
         H AreaNorm Positive Surface Integral:         0.13774 across 45565.585938 (54.49%) mm^2
         H AreaNorm Negative Surface Integral:         0.21016 across 38051.027344 (45.51%) mm^2

k1 <mean> +- <std> (using 'rh.smoothwm'):             -0.16752 +- 1.7271 mm^-1
        k1 Min:                                      -69.94517 at vertex 113260  
        k1 Max:                                      150.92067 at vertex 102673  
        k1 Curvature Calculation Type:                discrete
        k1 Mean Vertex Separation (Whole Surface):     0.84647 +- 0.24100 mm
        k1 Total Surface Area:                     83616.96094 mm^2
        k1 Total Number of Vertices:                    138608
        k1 Average Vertex Area (Whole Surface):        0.60326 mm^2
        k1 Natural Surface Integral:               -4496.67480
        k1 Rectified Surface Integral:             32401.15234
        k1 Positive Surface Integral:              13952.23926
        k1 Negative Surface Integral:              18448.91406
        k1 Mean Natural Surface Integral:             -0.03244 across 138608 (100.00%) vertices
        k1 Mean Rectified Surface Integral:            0.23376 across 138608 (100.00%) vertices
        k1 Mean Positive Surface Integral:             0.19838 across 70331 (50.74%) vertices
        k1 Mean Negative Surface Integral:             0.27021 across 68277 (49.26%) vertices
        k1 AreaNorm Natural Surface Integral:         -0.05378 across 83617.296875 (100.00%) mm^2
        k1 AreaNorm Rectified Surface Integral:        0.38749 across 83617.296875 (100.00%) mm^2
        k1 AreaNorm Positive Surface Integral:         0.30620 across 45565.585938 (54.49%) mm^2
        k1 AreaNorm Negative Surface Integral:         0.48485 across 38051.027344 (45.51%) mm^2

k2 <mean> +- <std> (using 'rh.smoothwm'):              0.00256 +- 0.2868 mm^-1
        k2 Min:                                      -15.57106 at vertex 105197  
        k2 Max:                                       19.43622 at vertex 102673  
        k2 Curvature Calculation Type:                discrete
        k2 Mean Vertex Separation (Whole Surface):     0.84647 +- 0.24100 mm
        k2 Total Surface Area:                     83616.96094 mm^2
        k2 Total Number of Vertices:                    138608
        k2 Average Vertex Area (Whole Surface):        0.60326 mm^2
        k2 Natural Surface Integral:                1055.87439
        k2 Rectified Surface Integral:              8769.88086
        k2 Positive Surface Integral:               4912.87744
        k2 Negative Surface Integral:               3857.00317
        k2 Mean Natural Surface Integral:              0.00762 across 138608 (100.00%) vertices
        k2 Mean Rectified Surface Integral:            0.06327 across 138608 (100.00%) vertices
        k2 Mean Positive Surface Integral:             0.06546 across 75055 (54.15%) vertices
        k2 Mean Negative Surface Integral:             0.06069 across 63553 (45.85%) vertices
        k2 AreaNorm Natural Surface Integral:          0.01263 across 83617.296875 (100.00%) mm^2
        k2 AreaNorm Rectified Surface Integral:        0.10488 across 83617.296875 (100.00%) mm^2
        k2 AreaNorm Positive Surface Integral:         0.10922 across 44982.007812 (53.80%) mm^2
        k2 AreaNorm Negative Surface Integral:         0.09983 across 38634.523438 (46.20%) mm^2

S <mean> +- <std> (using 'rh.smoothwm'):               2.49479 +- 75.2267 mm^-2
         S Min:                                        0.00000 at vertex 288     
         S Max:                                    17334.04297 at vertex 101673  
         S Curvature Calculation Type:                discrete
         S Mean Vertex Separation (Whole Surface):     0.84647 +- 0.24100 mm
         S Total Surface Area:                     83616.96094 mm^2
         S Total Number of Vertices:                    138608
         S Average Vertex Area (Whole Surface):        0.60326 mm^2
         S Natural Surface Integral:               36812.58984
         S Rectified Surface Integral:             36812.58984
         S Positive Surface Integral:              36812.58984
         S Negative Surface Integral:                  0.00000
         S Mean Natural Surface Integral:              0.26559 across 138608 (100.00%) vertices
         S Mean Rectified Surface Integral:            0.26559 across 138608 (100.00%) vertices
         S Mean Positive Surface Integral:             0.26559 across 138608 (100.00%) vertices
         S Mean Negative Surface Integral:             0.00000 across 0 (00.00%) vertices
         S AreaNorm Natural Surface Integral:          0.44025 across 83617.296875 (100.00%) mm^2
         S AreaNorm Rectified Surface Integral:        0.44025 across 83617.296875 (100.00%) mm^2
         S AreaNorm Positive Surface Integral:         0.44025 across 83617.296875 (100.00%) mm^2
         S AreaNorm Negative Surface Integral:         0.00000 across 0.000000 (00.00%) mm^2

C <mean> +- <std> (using 'rh.smoothwm'):               0.48633 +- 1.1446 mm^-2
         C Min:                                        0.00000 at vertex 39871   
         C Max:                                      107.59836 at vertex 102673  
         C Curvature Calculation Type:                discrete
         C Mean Vertex Separation (Whole Surface):     0.84647 +- 0.24100 mm
         C Total Surface Area:                     83616.96094 mm^2
         C Total Number of Vertices:                    138608
         C Average Vertex Area (Whole Surface):        0.60326 mm^2
         C Natural Surface Integral:               24226.52539
         C Rectified Surface Integral:             24226.52539
         C Positive Surface Integral:              24226.52539
         C Negative Surface Integral:                  0.00000
         C Mean Natural Surface Integral:              0.17478 across 138608 (100.00%) vertices
         C Mean Rectified Surface Integral:            0.17478 across 138608 (100.00%) vertices
         C Mean Positive Surface Integral:             0.17478 across 138608 (100.00%) vertices
         C Mean Negative Surface Integral:             0.00000 across 0 (00.00%) vertices
         C AreaNorm Natural Surface Integral:          0.28973 across 83617.296875 (100.00%) mm^2
         C AreaNorm Rectified Surface Integral:        0.28973 across 83617.296875 (100.00%) mm^2
         C AreaNorm Positive Surface Integral:         0.28973 across 83617.296875 (100.00%) mm^2
         C AreaNorm Negative Surface Integral:         0.00000 across 0.000000 (00.00%) mm^2

BE <mean> +- <std> (using 'rh.smoothwm'):              3.09329 +- 91.0665 mm^-2
        BE Min:                                        0.00000 at vertex 39871   
        BE Max:                                    23154.81445 at vertex 102673  
        BE Curvature Calculation Type:                discrete
        BE Mean Vertex Separation (Whole Surface):     0.84647 +- 0.24100 mm
        BE Total Surface Area:                     83616.96094 mm^2
        BE Total Number of Vertices:                    138608
        BE Average Vertex Area (Whole Surface):        0.60326 mm^2
        BE Natural Surface Integral:               36834.37109
        BE Rectified Surface Integral:             36834.37109
        BE Positive Surface Integral:              36834.37109
        BE Negative Surface Integral:                  0.00000
        BE Mean Natural Surface Integral:              0.26574 across 138608 (100.00%) vertices
        BE Mean Rectified Surface Integral:            0.26574 across 138608 (100.00%) vertices
        BE Mean Positive Surface Integral:             0.26574 across 138608 (100.00%) vertices
        BE Mean Negative Surface Integral:             0.00000 across 0 (00.00%) vertices
        BE AreaNorm Natural Surface Integral:          0.44051 across 83617.296875 (100.00%) mm^2
        BE AreaNorm Rectified Surface Integral:        0.44051 across 83617.296875 (100.00%) mm^2
        BE AreaNorm Positive Surface Integral:         0.44051 across 83617.296875 (100.00%) mm^2
        BE AreaNorm Negative Surface Integral:         0.00000 across 0.000000 (00.00%) mm^2

FI <mean> +- <std> (using 'rh.smoothwm'):              2.62944 +- 81.7283 mm^-2
        FI Min:                                        0.00000 at vertex 288     
        FI Max:                                    19843.72266 at vertex 102673  
        FI Curvature Calculation Type:                discrete
        FI Mean Vertex Separation (Whole Surface):     0.84647 +- 0.24100 mm
        FI Total Surface Area:                     83616.96094 mm^2
        FI Total Number of Vertices:                    138608
        FI Average Vertex Area (Whole Surface):        0.60326 mm^2
        FI Natural Surface Integral:               28632.30859
        FI Rectified Surface Integral:             28632.30859
        FI Positive Surface Integral:              28632.30859
        FI Negative Surface Integral:                  0.00000
        FI Mean Natural Surface Integral:              0.20657 across 138608 (100.00%) vertices
        FI Mean Rectified Surface Integral:            0.20657 across 138608 (100.00%) vertices
        FI Mean Positive Surface Integral:             0.20657 across 138608 (100.00%) vertices
        FI Mean Negative Surface Integral:             0.00000 across 0 (00.00%) vertices
        FI AreaNorm Natural Surface Integral:          0.34242 across 83617.296875 (100.00%) mm^2
        FI AreaNorm Rectified Surface Integral:        0.34242 across 83617.296875 (100.00%) mm^2
        FI AreaNorm Positive Surface Integral:         0.34242 across 83617.296875 (100.00%) mm^2
        FI AreaNorm Negative Surface Integral:         0.00000 across 0.000000 (00.00%) mm^2

curv -- calculation type:                                discrete
curv -- Folding Index (FI):                            2278.48682
curv -- Intrinsic Curvature Index - positive (ICIp):    246.10164
curv -- Intrinsic Curvature Index - negative (ICIn):    245.10167
curv -- Intrinsic Curvature Index - natural  (ICIt):      0.99998

Mean across 10 curvatures: 8.7136e-01 +- 1.2441e+00
