# Supplementary material for: Computer assisted diagnosis of Alzheimer’s disease using statistical likelihood-ratio test
Source: PLoS One. 2023 Feb 17;18(2):e0279574. doi: 10.1371/journal.pone.0279574 (PMC9937475; doi:10.1371/journal.pone.0279574)
Supplement: S4 File — (ZIP) [file pone.0279574.s004.zip › HC_Results_MIRIAD/miriad_224_1/stats/rh.w-g.pct.stats]

# Title Segmentation Statistics 
# 
# generating_program mri_segstats
# cvs_version $Id: mri_segstats.c,v 1.121 2016/05/31 17:27:11 greve Exp $
# cmdline mri_segstats --in /home/span/acad/xzheng/freesurfer/subjects/miriad_224_HC_M_01_MR_1/surf/rh.w-g.pct.mgh --annot miriad_224_HC_M_01_MR_1 rh aparc --sum /home/span/acad/xzheng/freesurfer/subjects/miriad_224_HC_M_01_MR_1/stats/rh.w-g.pct.stats --snr 
# sysname  Linux
# hostname ada
# machine  x86_64
# user     xzheng
# anatomy_type surface
# 
# SUBJECTS_DIR /home/span/acad/xzheng/freesurfer/subjects
# subjectname miriad_224_HC_M_01_MR_1
# Annot miriad_224_HC_M_01_MR_1 rh aparc
# ColorTable /tmp/mri_segstats.tmp.miriad_224_HC_M_01_MR_1.rh.36.ctab 
# ColorTableTimeStamp 2020/01/12 23:41:07 
# InVolFile  /home/span/acad/xzheng/freesurfer/subjects/miriad_224_HC_M_01_MR_1/surf/rh.w-g.pct.mgh 
# InVolFileTimeStamp  2020/01/12 23:41:05 
# InVolFrame 0 
# Only reporting non-empty segmentations
# VertexArea_mm2 0.663403 
# TableCol  1 ColHeader Index 
# TableCol  1 FieldName Index 
# TableCol  1 Units     NA 
# TableCol  2 ColHeader SegId 
# TableCol  2 FieldName Segmentation Id
# TableCol  2 Units     NA
# TableCol  3 ColHeader NVertices 
# TableCol  3 FieldName Number of Vertices
# TableCol  3 Units     unitless
# TableCol  4 ColHeader Area_mm2
# TableCol  4 FieldName Area
# TableCol  4 Units     mm^2
# TableCol  5 ColHeader StructName
# TableCol  5 FieldName Structure Name
# TableCol  5 Units     NA
# TableCol  6 ColHeader Mean 
# TableCol  6 FieldName Intensity Mean
# TableCol  6 Units     unknown
# TableCol  7 ColHeader StdDev
# TableCol  7 FieldName Itensity StdDev
# TableCol  7 Units     unknown
# TableCol  8 ColHeader Min
# TableCol  8 FieldName Intensity Min
# TableCol  8 Units     unknown
# TableCol  9 ColHeader Max
# TableCol  9 FieldName Intensity Max
# TableCol  9 Units     unknown
# TableCol 10 ColHeader Range
# TableCol 10 FieldName Intensity Range
# TableCol 10 Units     unknown
# TableCol 11 ColHeader SNR
# TableCol 11 FieldName Intensity SNR
# TableCol 11 Units     none
# NRows 35 
# NTableCols 11 
# ColHeaders  Index SegId NVertices Area_mm2 StructName Mean StdDev Min Max Range SNR  
  1 2000      8215     5516.1  unknown                            0.0395     1.1862   -11.4219    48.4679    59.8898     0.0333 
  2 2001      1175      853.5  bankssts                          27.8866     6.8638     4.5234    46.2379    41.7146     4.0629 
  3 2002      1109      782.5  caudalanteriorcingulate           30.0094     9.2773     5.0709    54.4119    49.3410     3.2347 
  4 2003      3712     2450.9  caudalmiddlefrontal               20.2310     7.7996   -48.0656    40.4862    88.5518     2.5939 
  5 2005      2915     1823.1  cuneus                            19.4228     7.8685    -4.8049    53.7632    58.5681     2.4684 
  6 2006       469      367.2  entorhinal                        27.6723    11.0217    -4.6775    53.2766    57.9542     2.5107 
  7 2007      3786     2648.7  fusiform                          28.5059     8.2187   -15.8638    52.2531    68.1169     3.4684 
  8 2008      7270     5140.0  inferiorparietal                  23.4543     7.6364   -10.4321    48.4460    58.8781     3.0714 
  9 2009      3923     2757.1  inferiortemporal                  28.9029     8.5923   -11.0645    53.5383    64.6028     3.3638 
 10 2010      1326      863.5  isthmuscingulate                  23.6880     9.7952   -11.9181    68.3759    80.2941     2.4183 
 11 2011      7473     4893.9  lateraloccipital                  21.9475     8.1771    -9.5172    51.3659    60.8831     2.6840 
 12 2012      4514     2956.3  lateralorbitofrontal              22.8881     9.0128   -33.0745    58.7135    91.7879     2.5395 
 13 2013      4799     3147.0  lingual                           20.4165     8.1346   -12.0720    47.8747    59.9467     2.5099 
 14 2014      3178     2069.6  medialorbitofrontal               22.8544     8.6469   -26.4589    47.8165    74.2753     2.6431 
 15 2015      4689     3430.5  middletemporal                    28.4687     8.4959    -9.6948    58.2418    67.9366     3.3509 
 16 2016       916      666.2  parahippocampal                   31.7945     6.9989     2.1694    49.9172    47.7477     4.5428 
 17 2017      2631     1541.6  paracentral                       18.0003     7.4086    -4.8128    41.8026    46.6154     2.4297 
 18 2018      2140     1453.4  parsopercularis                   22.2243     6.3391    -0.6747    40.1290    40.8037     3.5059 
 19 2019      1079      736.1  parsorbitalis                     23.2416     8.0603   -16.3647    47.2983    63.6630     2.8835 
 20 2020      1994     1334.4  parstriangularis                  23.5081     7.2983     4.3901    49.1039    44.7139     3.2210 
 21 2021      2349     1571.7  pericalcarine                     16.0911     8.2880   -13.8966    38.7698    52.6663     1.9415 
 22 2022      7222     4613.8  postcentral                       18.3340     7.1579    -8.7417    47.7923    56.5340     2.5614 
 23 2023      1818     1230.0  posteriorcingulate                26.5392     7.9874    -3.0482    61.1199    64.1680     3.3226 
 24 2024      8390     5351.9  precentral                        17.1633     7.7322   -55.2969    50.4476   105.7445     2.2197 
 25 2025      6963     4453.4  precuneus                         21.2038     7.2118    -7.6182    45.6322    53.2504     2.9401 
 26 2026       985      660.4  rostralanteriorcingulate          24.1759     7.5832     3.8574    48.7289    44.8715     3.1881 
 27 2027      8538     5671.3  rostralmiddlefrontal              22.0893     7.5664   -43.3488    49.1386    92.4874     2.9194 
 28 2028     10763     7059.1  superiorfrontal                   21.8191     7.8076   -22.8853    49.6045    72.4898     2.7946 
 29 2029      7705     4850.1  superiorparietal                  21.3781     7.6926   -10.7676    49.4515    60.2192     2.7791 
 30 2030      5665     3792.1  superiortemporal                  27.2639     7.9646     4.1170    62.4430    58.3260     3.4231 
 31 2031      5495     3723.4  supramarginal                     23.0223     6.7113   -13.7570    51.6350    65.3920     3.4304 
 32 2032       479      315.4  frontalpole                       20.7854     7.4806    -9.9985    39.0486    49.0471     2.7786 
 33 2033       766      552.0  temporalpole                      26.2586     9.4923     4.0128    59.2105    55.1977     2.7663 
 34 2034       681      343.4  transversetemporal                15.3788     5.9265    -0.1179    38.8711    38.9890     2.5949 
 35 2035      3476     2333.3  insula                            23.8766     9.3524   -23.2519    82.5042   105.7561     2.5530 
