# Supplementary material for: Computer assisted diagnosis of Alzheimer’s disease using statistical likelihood-ratio test
Source: PLoS One. 2023 Feb 17;18(2):e0279574. doi: 10.1371/journal.pone.0279574 (PMC9937475; doi:10.1371/journal.pone.0279574)
Supplement: S4 File — (ZIP) [file pone.0279574.s004.zip › HC_Results_MIRIAD/miriad_224_1/stats/wmparc.stats]

# Title Segmentation Statistics 
# 
# generating_program mri_segstats
# cvs_version $Id: mri_segstats.c,v 1.121 2016/05/31 17:27:11 greve Exp $
# cmdline mri_segstats --seg mri/wmparc.mgz --sum stats/wmparc.stats --pv mri/norm.mgz --excludeid 0 --brainmask mri/brainmask.mgz --in mri/norm.mgz --in-intensity-name norm --in-intensity-units MR --subject miriad_224_HC_M_01_MR_1 --surf-wm-vol --ctab /home/span/acad/xzheng/freesurfer/WMParcStatsLUT.txt --etiv 
# sysname  Linux
# hostname ada
# machine  x86_64
# user     xzheng
# anatomy_type volume
# 
# SUBJECTS_DIR /home/span/acad/xzheng/freesurfer/subjects
# subjectname miriad_224_HC_M_01_MR_1
# Measure VentricleChoroidVol, VentricleChoroidVol, Volume of ventricles and choroid plexus, 51128.000000, mm^3
# Measure lhCerebralWhiteMatter, lhCerebralWhiteMatterVol, Left hemisphere cerebral white matter volume, 239540.034288, mm^3
# Measure rhCerebralWhiteMatter, rhCerebralWhiteMatterVol, Right hemisphere cerebral white matter volume, 237436.533547, mm^3
# Measure CerebralWhiteMatter, CerebralWhiteMatterVol, Total cerebral white matter volume, 476976.567835, mm^3
# Measure Mask, MaskVol, Mask Volume, 1734535.000000, mm^3
# Measure EstimatedTotalIntraCranialVol, eTIV, Estimated Total Intracranial Volume, 1686413.428200, mm^3
# SegVolFile mri/wmparc.mgz 
# SegVolFileTimeStamp  2020/01/12 23:57:22 
# ColorTable /home/span/acad/xzheng/freesurfer/WMParcStatsLUT.txt 
# ColorTableTimeStamp 2017/01/19 09:00:02 
# InVolFile  mri/norm.mgz 
# InVolFileTimeStamp  2020/01/12 14:57:25 
# InVolFrame 0 
# PVVolFile  mri/norm.mgz 
# PVVolFileTimeStamp  2020/01/12 14:57:25 
# ExcludeSegId 0 
# Only reporting non-empty segmentations
# VoxelVolume_mm3 1 
# TableCol  1 ColHeader Index 
# TableCol  1 FieldName Index 
# TableCol  1 Units     NA 
# TableCol  2 ColHeader SegId 
# TableCol  2 FieldName Segmentation Id
# TableCol  2 Units     NA
# TableCol  3 ColHeader NVoxels 
# TableCol  3 FieldName Number of Voxels
# TableCol  3 Units     unitless
# TableCol  4 ColHeader Volume_mm3
# TableCol  4 FieldName Volume
# TableCol  4 Units     mm^3
# TableCol  5 ColHeader StructName
# TableCol  5 FieldName Structure Name
# TableCol  5 Units     NA
# TableCol  6 ColHeader normMean 
# TableCol  6 FieldName Intensity normMean
# TableCol  6 Units     MR
# TableCol  7 ColHeader normStdDev
# TableCol  7 FieldName Itensity normStdDev
# TableCol  7 Units     MR
# TableCol  8 ColHeader normMin
# TableCol  8 FieldName Intensity normMin
# TableCol  8 Units     MR
# TableCol  9 ColHeader normMax
# TableCol  9 FieldName Intensity normMax
# TableCol  9 Units     MR
# TableCol 10 ColHeader normRange
# TableCol 10 FieldName Intensity normRange
# TableCol 10 Units     MR
# NRows 70 
# NTableCols 10 
# ColHeaders  Index SegId NVoxels Volume_mm3 StructName normMean normStdDev normMin normMax normRange  
  1 3001      3475     3520.7  wm-lh-bankssts                   101.4863     6.6377    77.0000   116.0000    39.0000 
  2 3002      3128     3117.9  wm-lh-caudalanteriorcingulate    102.1109    10.0041    41.0000   118.0000    77.0000 
  3 3003      6882     6921.5  wm-lh-caudalmiddlefrontal         96.4202     8.4428    72.0000   117.0000    45.0000 
  4 3005      2964     3134.8  wm-lh-cuneus                     101.4393     7.2969    80.0000   124.0000    44.0000 
  5 3006       839      896.8  wm-lh-entorhinal                  87.0513     7.3785    68.0000   108.0000    40.0000 
  6 3007      6788     6801.4  wm-lh-fusiform                    91.2413     9.0914    52.0000   114.0000    62.0000 
  7 3008     11153    11354.1  wm-lh-inferiorparietal            97.3955     9.4475    43.0000   124.0000    81.0000 
  8 3009      5577     5630.5  wm-lh-inferiortemporal            92.0931    10.0188    65.0000   119.0000    54.0000 
  9 3010      4247     4301.4  wm-lh-isthmuscingulate           101.7471     7.6571    39.0000   121.0000    82.0000 
 10 3011      8432     8712.5  wm-lh-lateraloccipital            89.1979     9.0733    53.0000   115.0000    62.0000 
 11 3012      7686     7752.9  wm-lh-lateralorbitofrontal        96.9522     9.3718    68.0000   132.0000    64.0000 
 12 3013      6231     6459.2  wm-lh-lingual                     90.9018     8.5980    43.0000   118.0000    75.0000 
 13 3014      4668     4688.0  wm-lh-medialorbitofrontal         97.6097    10.6512    31.0000   133.0000   102.0000 
 14 3015      4742     4994.0  wm-lh-middletemporal              92.1936     8.8357    69.0000   116.0000    47.0000 
 15 3016      1777     1955.5  wm-lh-parahippocampal             94.5194     7.3512    50.0000   113.0000    63.0000 
 16 3017      4360     4467.5  wm-lh-paracentral                 95.0778     8.6192    68.0000   115.0000    47.0000 
 17 3018      3647     3732.1  wm-lh-parsopercularis             97.4486     9.2493    74.0000   116.0000    42.0000 
 18 3019       982     1033.0  wm-lh-parsorbitalis               89.9633     7.7357    74.0000   111.0000    37.0000 
 19 3020      2937     3023.6  wm-lh-parstriangularis            95.1464     8.8533    73.0000   114.0000    41.0000 
 20 3021      3654     3593.6  wm-lh-pericalcarine               94.6045     8.5356    33.0000   118.0000    85.0000 
 21 3022      7798     8420.4  wm-lh-postcentral                 92.2220     9.4225    70.0000   118.0000    48.0000 
 22 3023      5193     5260.0  wm-lh-posteriorcingulate         101.5018     8.2308    44.0000   119.0000    75.0000 
 23 3024     14971    15381.4  wm-lh-precentral                  93.7970     8.5955    68.0000   116.0000    48.0000 
 24 3025     10190    10240.6  wm-lh-precuneus                  100.2593     9.0379    37.0000   124.0000    87.0000 
 25 3026      2823     2770.9  wm-lh-rostralanteriorcingulate    96.2409    13.3028    31.0000   118.0000    87.0000 
 26 3027     12188    12435.2  wm-lh-rostralmiddlefrontal        97.3700     8.9922    71.0000   117.0000    46.0000 
 27 3028     17609    17937.2  wm-lh-superiorfrontal             96.2280     8.7717    63.0000   120.0000    57.0000 
 28 3029     12241    12606.2  wm-lh-superiorparietal            98.7053     8.4513    61.0000   120.0000    59.0000 
 29 3030      7472     7986.2  wm-lh-superiortemporal            96.1520     9.4079    68.0000   117.0000    49.0000 
 30 3031      8911     8995.9  wm-lh-supramarginal               99.2986     9.1385    73.0000   121.0000    48.0000 
 31 3032       327      331.0  wm-lh-frontalpole                 94.3089     6.6077    81.0000   112.0000    31.0000 
 32 3033       703      787.4  wm-lh-temporalpole                82.6302     6.9261    67.0000   102.0000    35.0000 
 33 3034       868      867.8  wm-lh-transversetemporal          98.1025     6.2473    81.0000   114.0000    33.0000 
 34 3035     10087    10200.2  wm-lh-insula                      96.3853     9.3528    61.0000   117.0000    56.0000 
 35 4001      3131     3192.0  wm-rh-bankssts                    98.9885     7.0542    71.0000   113.0000    42.0000 
 36 4002      2556     2584.8  wm-rh-caudalanteriorcingulate    100.4527     9.8311    46.0000   120.0000    74.0000 
 37 4003      6712     6784.0  wm-rh-caudalmiddlefrontal         94.9289     8.5562    70.0000   116.0000    46.0000 
 38 4005      3445     3550.2  wm-rh-cuneus                      98.2644     7.2214    76.0000   120.0000    44.0000 
 39 4006       625      714.3  wm-rh-entorhinal                  86.3200     7.7796    68.0000   105.0000    37.0000 
 40 4007      5792     5860.9  wm-rh-fusiform                    91.0126     8.4080    45.0000   115.0000    70.0000 
 41 4008     10381    10759.2  wm-rh-inferiorparietal            93.9576     9.4137    68.0000   115.0000    47.0000 
 42 4009      5464     5508.9  wm-rh-inferiortemporal            91.2086     8.6788    67.0000   111.0000    44.0000 
 43 4010      3816     3880.3  wm-rh-isthmuscingulate           101.0314     8.2008    33.0000   120.0000    87.0000 
 44 4011      9809    10100.4  wm-rh-lateraloccipital            89.8622     8.8369    43.0000   115.0000    72.0000 
 45 4012      7760     7831.0  wm-rh-lateralorbitofrontal        96.1649     9.4287    26.0000   140.0000   114.0000 
 46 4013      5624     5841.3  wm-rh-lingual                     89.8736     8.7262    20.0000   113.0000    93.0000 
 47 4014      4060     4132.8  wm-rh-medialorbitofrontal         98.3921    11.0745    41.0000   146.0000   105.0000 
 48 4015      5535     5812.7  wm-rh-middletemporal              90.6453     8.7556    67.0000   114.0000    47.0000 
 49 4016      1702     1800.2  wm-rh-parahippocampal             92.3425     7.4937    61.0000   109.0000    48.0000 
 50 4017      4831     4934.1  wm-rh-paracentral                 95.5148     7.8811    66.0000   113.0000    47.0000 
 51 4018      3907     3938.2  wm-rh-parsopercularis             95.2846     9.5451    68.0000   114.0000    46.0000 
 52 4019      1154     1177.6  wm-rh-parsorbitalis               88.1482     8.3044    70.0000   108.0000    38.0000 
 53 4020      3184     3194.6  wm-rh-parstriangularis            92.0496     9.3606    69.0000   114.0000    45.0000 
 54 4021      4048     4107.7  wm-rh-pericalcarine               89.0338    15.4257     8.0000   114.0000   106.0000 
 55 4022      7986     8560.1  wm-rh-postcentral                 89.2309     9.2985    67.0000   117.0000    50.0000 
 56 4023      4864     4953.4  wm-rh-posteriorcingulate         100.5489     8.3877    46.0000   118.0000    72.0000 
 57 4024     14717    15000.0  wm-rh-precentral                  91.4352     8.3213    68.0000   115.0000    47.0000 
 58 4025     12323    12470.1  wm-rh-precuneus                   99.1164     8.3688    59.0000   121.0000    62.0000 
 59 4026      2336     2325.4  wm-rh-rostralanteriorcingulate   100.4058     8.0347    54.0000   115.0000    61.0000 
 60 4027     13441    13672.3  wm-rh-rostralmiddlefrontal        96.7264     9.1020    68.0000   119.0000    51.0000 
 61 4028     17244    17766.2  wm-rh-superiorfrontal             95.4686     8.8725    52.0000   120.0000    68.0000 
 62 4029     10199    10645.6  wm-rh-superiorparietal            97.6426     8.6121    70.0000   116.0000    46.0000 
 63 4030      6561     7057.7  wm-rh-superiortemporal            93.2559     8.8795    66.0000   114.0000    48.0000 
 64 4031      9588     9786.9  wm-rh-supramarginal               95.7066     8.8482    69.0000   116.0000    47.0000 
 65 4032       386      379.9  wm-rh-frontalpole                 92.5285     7.1085    78.0000   114.0000    36.0000 
 66 4033       657      725.3  wm-rh-temporalpole                82.4947     6.6955    67.0000   105.0000    38.0000 
 67 4034       590      610.5  wm-rh-transversetemporal          95.4593     5.7822    79.0000   110.0000    31.0000 
 68 4035     10148    10237.3  wm-rh-insula                      95.2806     8.6290    55.0000   115.0000    60.0000 
 69 5001     32857    32396.4  Left-UnsegmentedWhiteMatter       98.9992    12.1477    14.0000   124.0000   110.0000 
 70 5002     31723    31211.9  Right-UnsegmentedWhiteMatter      97.1135    13.2982     5.0000   124.0000   119.0000 
