# Supplementary material for: Computer assisted diagnosis of Alzheimer’s disease using statistical likelihood-ratio test
Source: PLoS One. 2023 Feb 17;18(2):e0279574. doi: 10.1371/journal.pone.0279574 (PMC9937475; doi:10.1371/journal.pone.0279574)
Supplement: S4 File — (ZIP) [file pone.0279574.s004.zip › HC_Results_MIRIAD/miriad_227_1/stats/aseg.stats]

# Title Segmentation Statistics 
# 
# generating_program mri_segstats
# cvs_version $Id: mri_segstats.c,v 1.121 2016/05/31 17:27:11 greve Exp $
# cmdline mri_segstats --seg mri/aseg.mgz --sum stats/aseg.stats --pv mri/norm.mgz --empty --brainmask mri/brainmask.mgz --brain-vol-from-seg --excludeid 0 --excl-ctxgmwm --supratent --subcortgray --in mri/norm.mgz --in-intensity-name norm --in-intensity-units MR --etiv --surf-wm-vol --surf-ctx-vol --totalgray --euler --ctab /home/span/acad/xzheng/freesurfer/ASegStatsLUT.txt --subject miriad_227_HC_M_01_MR_1 
# sysname  Linux
# hostname ada
# machine  x86_64
# user     xzheng
# anatomy_type volume
# 
# SUBJECTS_DIR /home/span/acad/xzheng/freesurfer/subjects
# subjectname miriad_227_HC_M_01_MR_1
# Measure BrainSeg, BrainSegVol, Brain Segmentation Volume, 1138503.000000, mm^3
# Measure BrainSegNotVent, BrainSegVolNotVent, Brain Segmentation Volume Without Ventricles, 1104713.000000, mm^3
# Measure BrainSegNotVentSurf, BrainSegVolNotVentSurf, Brain Segmentation Volume Without Ventricles from Surf, 1104423.555887, mm^3
# Measure VentricleChoroidVol, VentricleChoroidVol, Volume of ventricles and choroid plexus, 26637.000000, mm^3
# Measure lhCortex, lhCortexVol, Left hemisphere cortical gray matter volume, 223878.071643, mm^3
# Measure rhCortex, rhCortexVol, Right hemisphere cortical gray matter volume, 230322.276411, mm^3
# Measure Cortex, CortexVol, Total cortical gray matter volume, 454200.348054, mm^3
# Measure lhCerebralWhiteMatter, lhCerebralWhiteMatterVol, Left hemisphere cerebral white matter volume, 231482.889340, mm^3
# Measure rhCerebralWhiteMatter, rhCerebralWhiteMatterVol, Right hemisphere cerebral white matter volume, 236345.318494, mm^3
# Measure CerebralWhiteMatter, CerebralWhiteMatterVol, Total cerebral white matter volume, 467828.207833, mm^3
# Measure SubCortGray, SubCortGrayVol, Subcortical gray matter volume, 50599.000000, mm^3
# Measure TotalGray, TotalGrayVol, Total gray matter volume, 612155.348054, mm^3
# Measure SupraTentorial, SupraTentorialVol, Supratentorial volume, 1000672.555887, mm^3
# Measure SupraTentorialNotVent, SupraTentorialVolNotVent, Supratentorial volume, 974035.555887, mm^3
# Measure SupraTentorialNotVentVox, SupraTentorialVolNotVentVox, Supratentorial volume voxel count, 972740.000000, mm^3
# Measure Mask, MaskVol, Mask Volume, 1684077.000000, mm^3
# Measure BrainSegVol-to-eTIV, BrainSegVol-to-eTIV, Ratio of BrainSegVol to eTIV, 0.709177, unitless
# Measure MaskVol-to-eTIV, MaskVol-to-eTIV, Ratio of MaskVol to eTIV, 1.049017, unitless
# Measure lhSurfaceHoles, lhSurfaceHoles, Number of defect holes in lh surfaces prior to fixing, 24, unitless
# Measure rhSurfaceHoles, rhSurfaceHoles, Number of defect holes in rh surfaces prior to fixing, 21, unitless
# Measure SurfaceHoles, SurfaceHoles, Total number of defect holes in surfaces prior to fixing, 45, unitless
# Measure EstimatedTotalIntraCranialVol, eTIV, Estimated Total Intracranial Volume, 1605386.238825, mm^3
# SegVolFile mri/aseg.mgz 
# SegVolFileTimeStamp  2020/01/13 09:15:10 
# ColorTable /home/span/acad/xzheng/freesurfer/ASegStatsLUT.txt 
# ColorTableTimeStamp 2017/01/19 09:00:02 
# InVolFile  mri/norm.mgz 
# InVolFileTimeStamp  2020/01/13 00:49:38 
# InVolFrame 0 
# PVVolFile  mri/norm.mgz 
# PVVolFileTimeStamp  2020/01/13 00:49:38 
# Excluding Cortical Gray and White Matter
# ExcludeSegId 0 2 3 41 42 
# VoxelVolume_mm3 1 
# TableCol  1 ColHeader Index 
# TableCol  1 FieldName Index 
# TableCol  1 Units     NA 
# TableCol  2 ColHeader SegId 
# TableCol  2 FieldName Segmentation Id
# TableCol  2 Units     NA
# TableCol  3 ColHeader NVoxels 
# TableCol  3 FieldName Number of Voxels
# TableCol  3 Units     unitless
# TableCol  4 ColHeader Volume_mm3
# TableCol  4 FieldName Volume
# TableCol  4 Units     mm^3
# TableCol  5 ColHeader StructName
# TableCol  5 FieldName Structure Name
# TableCol  5 Units     NA
# TableCol  6 ColHeader normMean 
# TableCol  6 FieldName Intensity normMean
# TableCol  6 Units     MR
# TableCol  7 ColHeader normStdDev
# TableCol  7 FieldName Itensity normStdDev
# TableCol  7 Units     MR
# TableCol  8 ColHeader normMin
# TableCol  8 FieldName Intensity normMin
# TableCol  8 Units     MR
# TableCol  9 ColHeader normMax
# TableCol  9 FieldName Intensity normMax
# TableCol  9 Units     MR
# TableCol 10 ColHeader normRange
# TableCol 10 FieldName Intensity normRange
# TableCol 10 Units     MR
# NRows 45 
# NTableCols 10 
# ColHeaders  Index SegId NVoxels Volume_mm3 StructName normMean normStdDev normMin normMax normRange  
  1   4     13165    13410.0  Left-Lateral-Ventricle            20.9554    12.4974     0.0000    86.0000    86.0000 
  2   5       645      705.1  Left-Inf-Lat-Vent                 40.0248    13.2568     8.0000    75.0000    67.0000 
  3   7     12493    12996.8  Left-Cerebellum-White-Matter      82.3089     6.6803    22.0000   102.0000    80.0000 
  4   8     53056    53005.3  Left-Cerebellum-Cortex            58.0119    10.5477     1.0000    96.0000    95.0000 
  5  10      6681     6440.9  Left-Thalamus-Proper              84.2354    10.3164    26.0000   111.0000    85.0000 
  6  11      2881     2869.3  Left-Caudate                      75.4554     8.3413    42.0000    99.0000    57.0000 
  7  12      3776     3780.3  Left-Putamen                      78.9399     6.3922    47.0000   101.0000    54.0000 
  8  13      1632     1549.3  Left-Pallidum                     92.9099     8.0274    54.0000   111.0000    57.0000 
  9  14      2426     2407.0  3rd-Ventricle                     20.6101    12.4184     0.0000    65.0000    65.0000 
 10  15      3669     3804.7  4th-Ventricle                     19.1352    11.0940     0.0000    59.0000    59.0000 
 11  16     20022    20246.0  Brain-Stem                        80.2133    10.3509    11.0000   112.0000   101.0000 
 12  17      3934     3699.3  Left-Hippocampus                  66.1141     8.9864    26.0000    99.0000    73.0000 
 13  18      1377     1322.3  Left-Amygdala                     64.2534     7.5601    33.0000    89.0000    56.0000 
 14  24      1060      974.3  CSF                               35.7104    14.2119     0.0000    94.0000    94.0000 
 15  26       421      411.8  Left-Accumbens-area               72.0665     4.6261    52.0000    88.0000    36.0000 
 16  28      3968     3868.1  Left-VentralDC                    89.0406    10.8141    41.0000   113.0000    72.0000 
 17  30        13       25.2  Left-vessel                       53.9231    10.7041    26.0000    67.0000    41.0000 
 18  31      1007      912.4  Left-choroid-plexus               49.6177    12.7387    20.0000    83.0000    63.0000 
 19  43     10148    10481.4  Right-Lateral-Ventricle           22.1081    13.0026     0.0000    85.0000    85.0000 
 20  44       623      662.9  Right-Inf-Lat-Vent                34.7657    15.5835     0.0000    80.0000    80.0000 
 21  46     11925    12575.6  Right-Cerebellum-White-Matter     82.6543     6.7715    26.0000   101.0000    75.0000 
 22  47     53839    53889.8  Right-Cerebellum-Cortex           57.0607    10.9068     0.0000    88.0000    88.0000 
 23  49      6355     6057.9  Right-Thalamus-Proper             83.7673    11.0429    22.0000   107.0000    85.0000 
 24  50      3013     2985.2  Right-Caudate                     73.9499     8.8927    28.0000    94.0000    66.0000 
 25  51      4179     4150.8  Right-Putamen                     78.6372     6.3824    29.0000    99.0000    70.0000 
 26  52      1736     1659.7  Right-Pallidum                    93.6486     6.9537    58.0000   108.0000    50.0000 
 27  53      4507     4274.8  Right-Hippocampus                 64.8842     9.2274    15.0000   103.0000    88.0000 
 28  54      1724     1650.3  Right-Amygdala                    62.5621     7.4436    35.0000    84.0000    49.0000 
 29  58       469      418.3  Right-Accumbens-area              74.1898     6.4577    36.0000    91.0000    55.0000 
 30  60      3993     3837.6  Right-VentralDC                   88.3621    11.2542    20.0000   111.0000    91.0000 
 31  62         9       15.6  Right-vessel                      59.2222     3.8333    55.0000    66.0000    11.0000 
 32  63      1057      946.3  Right-choroid-plexus              48.8685    12.8184    22.0000    88.0000    66.0000 
 33  72         0        0.0  5th-Ventricle                      0.0000     0.0000     0.0000     0.0000     0.0000 
 34  77      1605     1403.0  WM-hypointensities                69.6112    11.8226    34.0000   105.0000    71.0000 
 35  78         0        0.0  Left-WM-hypointensities            0.0000     0.0000     0.0000     0.0000     0.0000 
 36  79         0        0.0  Right-WM-hypointensities           0.0000     0.0000     0.0000     0.0000     0.0000 
 37  80         0        0.0  non-WM-hypointensities             0.0000     0.0000     0.0000     0.0000     0.0000 
 38  81         0        0.0  Left-non-WM-hypointensities        0.0000     0.0000     0.0000     0.0000     0.0000 
 39  82         0        0.0  Right-non-WM-hypointensities       0.0000     0.0000     0.0000     0.0000     0.0000 
 40  85       199      202.0  Optic-Chiasm                      68.9397    15.9667    24.0000   106.0000    82.0000 
 41 251      1047     1032.2  CC_Posterior                     100.6858    13.7928    42.0000   120.0000    78.0000 
 42 252       729      663.2  CC_Mid_Posterior                  91.3374    22.0695    13.0000   120.0000   107.0000 
 43 253       743      728.7  CC_Central                        93.3082    17.0680    36.0000   118.0000    82.0000 
 44 254       643      581.5  CC_Mid_Anterior                   91.2068    18.3281    19.0000   115.0000    96.0000 
 45 255       684      653.1  CC_Anterior                      100.6564    11.1306    46.0000   115.0000    69.0000 
