# Supplementary material for: Computer assisted diagnosis of Alzheimer’s disease using statistical likelihood-ratio test
Source: PLoS One. 2023 Feb 17;18(2):e0279574. doi: 10.1371/journal.pone.0279574 (PMC9937475; doi:10.1371/journal.pone.0279574)
Supplement: S4 File — (ZIP) [file pone.0279574.s004.zip › HC_Results_MIRIAD/miriad_227_1/stats/lh.aparc.a2009s.stats]

# Table of FreeSurfer cortical parcellation anatomical statistics 
# 
# CreationTime 2020/01/12-21:58:56-GMT
# generating_program mris_anatomical_stats
# cvs_version $Id: mris_anatomical_stats.c,v 1.79 2016/03/14 15:15:34 greve Exp $
# mrisurf.c-cvs_version $Id: mrisurf.c,v 1.781.2.6 2016/12/27 16:47:14 zkaufman Exp $
# cmdline mris_anatomical_stats -th3 -mgz -cortex ../label/lh.cortex.label -f ../stats/lh.aparc.a2009s.stats -b -a ../label/lh.aparc.a2009s.annot -c ../label/aparc.annot.a2009s.ctab miriad_227_HC_M_01_MR_1 lh white 
# sysname  Linux
# hostname ada
# machine  x86_64
# user     xzheng
# 
# SUBJECTS_DIR /home/span/acad/xzheng/freesurfer/subjects
# anatomy_type surface
# subjectname miriad_227_HC_M_01_MR_1
# hemi lh
# AnnotationFile ../label/lh.aparc.a2009s.annot
# AnnotationFileTimeStamp 2020/01/13 08:58:30
# Measure Cortex, NumVert, Number of Vertices, 123377, unitless
# Measure Cortex, WhiteSurfArea, White Surface Total Area, 81351, mm^2
# Measure Cortex, MeanThickness, Mean Thickness, 2.4674, mm
# Measure BrainSeg, BrainSegVol, Brain Segmentation Volume, 1138503.000000, mm^3
# Measure BrainSegNotVent, BrainSegVolNotVent, Brain Segmentation Volume Without Ventricles, 1104713.000000, mm^3
# Measure BrainSegNotVentSurf, BrainSegVolNotVentSurf, Brain Segmentation Volume Without Ventricles from Surf, 1104423.555887, mm^3
# Measure Cortex, CortexVol Total cortical gray matter volume, 454200.348054, mm^3
# Measure SupraTentorial, SupraTentorialVol, Supratentorial volume, 1000672.555887, mm^3
# Measure SupraTentorialNotVent, SupraTentorialVolNotVent, Supratentorial volume, 974035.555887, mm^3
# Measure EstimatedTotalIntraCranialVol, eTIV, Estimated Total Intracranial Volume, 1605386.238825, mm^3
# NTableCols 10
# TableCol  1 ColHeader StructName
# TableCol  1 FieldName Structure Name
# TableCol  1 Units     NA
# TableCol  2 ColHeader NumVert
# TableCol  2 FieldName Number of Vertices
# TableCol  2 Units     unitless
# TableCol  3 ColHeader SurfArea
# TableCol  3 FieldName Surface Area
# TableCol  3 Units     mm^2
# TableCol  4 ColHeader GrayVol
# TableCol  4 FieldName Gray Matter Volume
# TableCol  4 Units     mm^3
# TableCol  5 ColHeader ThickAvg 
# TableCol  5 FieldName Average Thickness
# TableCol  5 Units     mm
# TableCol  6 ColHeader ThickStd
# TableCol  6 FieldName Thickness StdDev
# TableCol  6 Units     mm 
# TableCol  7 ColHeader MeanCurv
# TableCol  7 FieldName Integrated Rectified Mean Curvature
# TableCol  7 Units     mm^-1
# TableCol  8 ColHeader GausCurv 
# TableCol  8 FieldName Integrated Rectified Gaussian Curvature
# TableCol  8 Units     mm^-2
# TableCol  9 ColHeader  FoldInd
# TableCol  9 FieldName  Folding Index 
# TableCol  9 Units      unitless 
# TableCol 10 ColHeader CurvInd
# TableCol 10 FieldName Intrinsic Curvature Index
# TableCol 10 Units     unitless
# ColHeaders StructName NumVert SurfArea GrayVol ThickAvg ThickStd MeanCurv GausCurv FoldInd CurvInd
G&S_frontomargin                         1222    791   2243  2.629 0.477     0.147     0.043       18     2.0
G&S_occipital_inf                        2131   1413   3483  2.248 0.554     0.138     0.040       29     3.0
G&S_paracentral                          1884   1018   2709  2.235 0.590     0.106     0.032       18     2.7
G&S_subcentral                           1413    965   3183  2.806 0.649     0.139     0.039       18     2.2
G&S_transv_frontopol                      537    362   1349  2.838 0.536     0.151     0.040        9     0.8
G&S_cingul-Ant                           2288   1572   4774  2.953 0.638     0.128     0.028       28     2.5
G&S_cingul-Mid-Ant                       1106    816   1876  2.467 0.363     0.104     0.010        7     0.5
G&S_cingul-Mid-Post                      1149    808   2234  2.706 0.544     0.101     0.017        7     0.8
G_cingul-Post-dorsal                      562    375   1420  2.892 0.563     0.151     0.036       10     0.9
G_cingul-Post-ventral                     277    188    514  2.708 0.665     0.152     0.042        5     0.5
G_cuneus                                 1681    943   2087  1.943 0.450     0.136     0.038       26     2.8
G_front_inf-Opercular                    1000    669   2468  2.828 0.497     0.131     0.038       13     1.5
G_front_inf-Orbital                       390    260   1131  2.845 0.426     0.157     0.043        7     0.8
G_front_inf-Triangul                      715    489   2014  2.806 0.522     0.146     0.040       11     1.1
G_front_middle                           3539   2266   8120  2.700 0.556     0.137     0.041       58     5.6
G_front_sup                              7515   4802  16555  2.807 0.614     0.136     0.038      107    10.8
G_Ins_lg&S_cent_ins                       713    501   1679  3.047 0.770     0.156     0.055       14     1.7
G_insular_short                           606    384   2064  3.622 0.806     0.157     0.082       14     2.0
G_occipital_middle                       2986   1696   5366  2.504 0.555     0.135     0.042       45     4.7
G_occipital_sup                          1307    756   1839  2.077 0.472     0.127     0.035       15     2.0
G_oc-temp_lat-fusifor                    2236   1502   5171  2.789 0.613     0.137     0.036       45     3.6
G_oc-temp_med-Lingual                    3512   2148   4394  1.915 0.498     0.148     0.043       58     6.6
G_oc-temp_med-Parahip                    1045    728   2351  2.575 0.637     0.096     0.022        7     0.7
G_orbital                                2550   1626   6116  2.759 0.704     0.142     0.041       48     4.0
G_pariet_inf-Angular                     3294   2139   6409  2.386 0.553     0.140     0.043       53     5.3
G_pariet_inf-Supramar                    2622   1781   5936  2.668 0.524     0.150     0.039       39     4.2
G_parietal_sup                           3164   1955   5611  2.243 0.546     0.124     0.034       49     4.0
G_postcentral                            2778   1493   3879  2.103 0.591     0.113     0.033       40     3.8
G_precentral                             2808   1528   5305  2.679 0.608     0.112     0.043       33     4.7
G_precuneus                              2822   1804   5757  2.476 0.550     0.141     0.040       43     4.5
G_rectus                                  951    604   1999  2.401 0.573     0.139     0.042       20     1.5
G_subcallosal                             860    532   1498  2.645 1.075     0.122     0.056       17     2.1
G_temp_sup-G_T_transv                     484    277   1012  2.680 0.464     0.118     0.036        5     0.6
G_temp_sup-Lateral                       1569   1072   4675  2.952 0.610     0.144     0.035       28     2.4
G_temp_sup-Plan_polar                     541    398   1480  3.270 0.639     0.098     0.025        4     0.5
G_temp_sup-Plan_tempo                     792    537   1392  2.352 0.364     0.080     0.013        2     0.5
G_temporal_inf                           3102   2075   8582  2.962 0.754     0.147     0.046       65     6.7
G_temporal_middle                        2727   1849   7440  2.848 0.616     0.141     0.039       47     4.4
Lat_Fis-ant-Horizont                      282    198    443  2.368 0.388     0.089     0.013        1     0.1
Lat_Fis-ant-Vertical                      116    101    226  2.436 0.591     0.120     0.023        1     0.1
Lat_Fis-post                             1004    695   1281  2.405 0.527     0.113     0.024        6     1.0
Pole_occipital                           2361   1303   2959  2.004 0.561     0.126     0.036       28     3.7
Pole_temporal                            1407   1019   5030  3.237 0.726     0.154     0.041       28     2.2
S_calcarine                              2464   1706   2640  1.802 0.648     0.137     0.029       30     3.0
S_central                                3321   2353   3733  1.812 0.527     0.111     0.023       20     3.5
S_cingul-Marginalis                      1244    873   1705  2.095 0.488     0.086     0.012        5     0.7
S_circular_insula_ant                     593    401   1047  3.018 0.858     0.107     0.022        3     0.6
S_circular_insula_inf                    1435    988   2302  2.710 0.831     0.085     0.014        6     0.9
S_circular_insula_sup                    1470   1042   2348  2.691 0.624     0.109     0.022        8     1.3
S_collat_transv_ant                       787    557   1721  2.914 0.915     0.107     0.022        5     0.6
S_collat_transv_post                      427    294    566  2.195 0.529     0.153     0.041        5     0.8
S_front_inf                              1363    933   2289  2.430 0.564     0.124     0.029       12     1.6
S_front_middle                           1365    945   2045  2.537 0.536     0.112     0.023        8     1.4
S_front_sup                              2405   1712   4342  2.565 0.457     0.113     0.028       17     2.9
S_interm_prim-Jensen                       83     65    144  2.402 0.462     0.128     0.029        0     0.1
S_intrapariet&P_trans                    3407   2327   4185  2.020 0.432     0.109     0.020       23     2.9
S_oc_middle&Lunatus                      1147    772   1437  2.203 0.459     0.131     0.031        9     1.6
S_oc_sup&transversal                     1097    741   1395  2.120 0.440     0.121     0.026       10     1.1
S_occipital_ant                          1012    684   1569  2.382 0.390     0.128     0.030       10     1.1
S_oc-temp_lat                            1115    781   1680  2.535 0.473     0.100     0.020        5     0.9
S_oc-temp_med&Lingual                    2048   1535   3018  2.229 0.470     0.116     0.023       14     1.8
S_orbital_lateral                         377    261    556  2.364 0.307     0.105     0.018        2     0.3
S_orbital_med-olfact                      755    528   1030  2.411 0.716     0.115     0.019        6     0.6
S_orbital-H_Shaped                       1443    993   3003  3.009 0.615     0.132     0.037       15     2.2
S_parieto_occipital                      1990   1310   2408  2.088 0.530     0.131     0.029       20     2.3
S_pericallosal                           1342    851   1348  2.195 0.941     0.127     0.033       33     1.9
S_postcentral                            3215   2200   4242  2.062 0.530     0.103     0.021       21     2.8
S_precentral-inf-part                    1367    959   2109  2.349 0.516     0.106     0.024        7     1.4
S_precentral-sup-part                    1109    820   1565  2.235 0.417     0.107     0.019        6     1.0
S_suborbital                              695    471   1012  2.592 0.432     0.133     0.021        8     0.6
S_subparietal                             990    672   1330  2.440 0.583     0.126     0.028        8     1.1
S_temporal_inf                           1839   1296   2742  2.446 0.547     0.114     0.020       14     1.6
S_temporal_sup                           5000   3570   7861  2.384 0.435     0.115     0.024       41     4.8
S_temporal_transverse                     424    270    465  2.113 0.368     0.107     0.017        3     0.3
