# Supplementary material for: Computer assisted diagnosis of Alzheimer’s disease using statistical likelihood-ratio test
Source: PLoS One. 2023 Feb 17;18(2):e0279574. doi: 10.1371/journal.pone.0279574 (PMC9937475; doi:10.1371/journal.pone.0279574)
Supplement: S4 File — (ZIP) [file pone.0279574.s004.zip › HC_Results_MIRIAD/miriad_227_1/stats/lh.aparc.DKTatlas.stats]

# Table of FreeSurfer cortical parcellation anatomical statistics 
# 
# CreationTime 2020/01/12-22:00:25-GMT
# generating_program mris_anatomical_stats
# cvs_version $Id: mris_anatomical_stats.c,v 1.79 2016/03/14 15:15:34 greve Exp $
# mrisurf.c-cvs_version $Id: mrisurf.c,v 1.781.2.6 2016/12/27 16:47:14 zkaufman Exp $
# cmdline mris_anatomical_stats -th3 -mgz -cortex ../label/lh.cortex.label -f ../stats/lh.aparc.DKTatlas.stats -b -a ../label/lh.aparc.DKTatlas.annot -c ../label/aparc.annot.DKTatlas.ctab miriad_227_HC_M_01_MR_1 lh white 
# sysname  Linux
# hostname ada
# machine  x86_64
# user     xzheng
# 
# SUBJECTS_DIR /home/span/acad/xzheng/freesurfer/subjects
# anatomy_type surface
# subjectname miriad_227_HC_M_01_MR_1
# hemi lh
# AnnotationFile ../label/lh.aparc.DKTatlas.annot
# AnnotationFileTimeStamp 2020/01/13 09:00:02
# Measure Cortex, NumVert, Number of Vertices, 123377, unitless
# Measure Cortex, WhiteSurfArea, White Surface Total Area, 81351, mm^2
# Measure Cortex, MeanThickness, Mean Thickness, 2.4674, mm
# Measure BrainSeg, BrainSegVol, Brain Segmentation Volume, 1138503.000000, mm^3
# Measure BrainSegNotVent, BrainSegVolNotVent, Brain Segmentation Volume Without Ventricles, 1104713.000000, mm^3
# Measure BrainSegNotVentSurf, BrainSegVolNotVentSurf, Brain Segmentation Volume Without Ventricles from Surf, 1104423.555887, mm^3
# Measure Cortex, CortexVol Total cortical gray matter volume, 454200.348054, mm^3
# Measure SupraTentorial, SupraTentorialVol, Supratentorial volume, 1000672.555887, mm^3
# Measure SupraTentorialNotVent, SupraTentorialVolNotVent, Supratentorial volume, 974035.555887, mm^3
# Measure EstimatedTotalIntraCranialVol, eTIV, Estimated Total Intracranial Volume, 1605386.238825, mm^3
# NTableCols 10
# TableCol  1 ColHeader StructName
# TableCol  1 FieldName Structure Name
# TableCol  1 Units     NA
# TableCol  2 ColHeader NumVert
# TableCol  2 FieldName Number of Vertices
# TableCol  2 Units     unitless
# TableCol  3 ColHeader SurfArea
# TableCol  3 FieldName Surface Area
# TableCol  3 Units     mm^2
# TableCol  4 ColHeader GrayVol
# TableCol  4 FieldName Gray Matter Volume
# TableCol  4 Units     mm^3
# TableCol  5 ColHeader ThickAvg 
# TableCol  5 FieldName Average Thickness
# TableCol  5 Units     mm
# TableCol  6 ColHeader ThickStd
# TableCol  6 FieldName Thickness StdDev
# TableCol  6 Units     mm 
# TableCol  7 ColHeader MeanCurv
# TableCol  7 FieldName Integrated Rectified Mean Curvature
# TableCol  7 Units     mm^-1
# TableCol  8 ColHeader GausCurv 
# TableCol  8 FieldName Integrated Rectified Gaussian Curvature
# TableCol  8 Units     mm^-2
# TableCol  9 ColHeader  FoldInd
# TableCol  9 FieldName  Folding Index 
# TableCol  9 Units      unitless 
# TableCol 10 ColHeader CurvInd
# TableCol 10 FieldName Intrinsic Curvature Index
# TableCol 10 Units     unitless
# ColHeaders StructName NumVert SurfArea GrayVol ThickAvg ThickStd MeanCurv GausCurv FoldInd CurvInd
caudalanteriorcingulate                  1435   1002   2601  2.645 0.541     0.119     0.014       18     0.9
caudalmiddlefrontal                      2665   1777   4815  2.506 0.507     0.118     0.031       26     3.1
cuneus                                   2626   1540   3215  2.002 0.435     0.131     0.034       34     3.8
entorhinal                                421    293   1189  2.827 0.697     0.101     0.027        4     0.3
fusiform                                 4431   3113   8897  2.624 0.648     0.130     0.032       63     6.0
inferiorparietal                         7691   5157  13216  2.367 0.531     0.132     0.035       96    10.5
inferiortemporal                         5465   3726  13109  2.827 0.758     0.130     0.036       81     8.5
isthmuscingulate                         1712   1136   2642  2.342 0.751     0.140     0.042       36     3.1
lateraloccipital                         8838   5316  12737  2.221 0.556     0.133     0.037      107    13.2
lateralorbitofrontal                     4471   2892   9145  2.809 0.698     0.135     0.039       63     6.7
lingual                                  4801   3110   6149  1.964 0.509     0.141     0.038       70     7.7
medialorbitofrontal                      2422   1584   4499  2.542 0.716     0.131     0.043       43     4.2
middletemporal                           5995   4204  13582  2.654 0.583     0.132     0.032       85     8.2
parahippocampal                           979    696   1729  2.235 0.506     0.086     0.014        5     0.5
paracentral                              2714   1689   4030  2.298 0.517     0.105     0.026       22     3.1
parsopercularis                          1386    935   2631  2.519 0.470     0.114     0.030       11     1.6
parsorbitalis                            1005    695   2372  2.645 0.555     0.133     0.030       17     1.2
parstriangularis                         1662   1201   3321  2.500 0.561     0.134     0.030       18     2.1
pericalcarine                            1696   1160   1554  1.524 0.378     0.132     0.028       19     2.0
postcentral                              7883   4925  11085  2.052 0.664     0.113     0.030       86     9.8
posteriorcingulate                       1753   1223   3286  2.633 0.697     0.114     0.018       19     1.3
precentral                               7116   4513  12070  2.482 0.627     0.114     0.033       65     9.7
precuneus                                5459   3583   9044  2.333 0.613     0.134     0.034       67     7.2
rostralanteriorcingulate                 1763   1151   3475  2.843 0.860     0.125     0.027       24     1.9
rostralmiddlefrontal                     4776   3206   9776  2.649 0.568     0.131     0.035       58     6.6
superiorfrontal                         11070   7328  23639  2.792 0.571     0.132     0.035      141    15.2
superiorparietal                         6589   4268   9641  2.100 0.507     0.114     0.026       66     6.8
superiortemporal                         6060   4171  13465  2.728 0.675     0.116     0.026       64     6.4
supramarginal                            5042   3456   9470  2.510 0.533     0.130     0.032       56     6.7
transversetemporal                        663    389   1113  2.512 0.437     0.104     0.032        5     0.8
insula                                   2788   1914   6388  3.143 0.866     0.125     0.041       33     4.8
