# Supplementary material for: Computer assisted diagnosis of Alzheimer’s disease using statistical likelihood-ratio test
Source: PLoS One. 2023 Feb 17;18(2):e0279574. doi: 10.1371/journal.pone.0279574 (PMC9937475; doi:10.1371/journal.pone.0279574)
Supplement: S4 File — (ZIP) [file pone.0279574.s004.zip › HC_Results_MIRIAD/miriad_227_1/stats/lh.aparc.pial.stats]

# Table of FreeSurfer cortical parcellation anatomical statistics 
# 
# CreationTime 2020/01/12-21:56:46-GMT
# generating_program mris_anatomical_stats
# cvs_version $Id: mris_anatomical_stats.c,v 1.79 2016/03/14 15:15:34 greve Exp $
# mrisurf.c-cvs_version $Id: mrisurf.c,v 1.781.2.6 2016/12/27 16:47:14 zkaufman Exp $
# cmdline mris_anatomical_stats -th3 -mgz -cortex ../label/lh.cortex.label -f ../stats/lh.aparc.pial.stats -b -a ../label/lh.aparc.annot -c ../label/aparc.annot.ctab miriad_227_HC_M_01_MR_1 lh pial 
# sysname  Linux
# hostname ada
# machine  x86_64
# user     xzheng
# 
# SUBJECTS_DIR /home/span/acad/xzheng/freesurfer/subjects
# anatomy_type surface
# subjectname miriad_227_HC_M_01_MR_1
# hemi lh
# AnnotationFile ../label/lh.aparc.annot
# AnnotationFileTimeStamp 2020/01/13 08:26:13
# Measure Cortex, NumVert, Number of Vertices, 123360, unitless
# Measure Cortex, PialSurfArea, Pial Surface Total Area, 97227.7, mm^2
# Measure Cortex, MeanThickness, Mean Thickness, 2.46755, mm
# Measure BrainSeg, BrainSegVol, Brain Segmentation Volume, 1138503.000000, mm^3
# Measure BrainSegNotVent, BrainSegVolNotVent, Brain Segmentation Volume Without Ventricles, 1104713.000000, mm^3
# Measure BrainSegNotVentSurf, BrainSegVolNotVentSurf, Brain Segmentation Volume Without Ventricles from Surf, 1104423.555887, mm^3
# Measure Cortex, CortexVol Total cortical gray matter volume, 454200.348054, mm^3
# Measure SupraTentorial, SupraTentorialVol, Supratentorial volume, 1000672.555887, mm^3
# Measure SupraTentorialNotVent, SupraTentorialVolNotVent, Supratentorial volume, 974035.555887, mm^3
# Measure EstimatedTotalIntraCranialVol, eTIV, Estimated Total Intracranial Volume, 1605386.238825, mm^3
# NTableCols 10
# TableCol  1 ColHeader StructName
# TableCol  1 FieldName Structure Name
# TableCol  1 Units     NA
# TableCol  2 ColHeader NumVert
# TableCol  2 FieldName Number of Vertices
# TableCol  2 Units     unitless
# TableCol  3 ColHeader SurfArea
# TableCol  3 FieldName Surface Area
# TableCol  3 Units     mm^2
# TableCol  4 ColHeader GrayVol
# TableCol  4 FieldName Gray Matter Volume
# TableCol  4 Units     mm^3
# TableCol  5 ColHeader ThickAvg 
# TableCol  5 FieldName Average Thickness
# TableCol  5 Units     mm
# TableCol  6 ColHeader ThickStd
# TableCol  6 FieldName Thickness StdDev
# TableCol  6 Units     mm 
# TableCol  7 ColHeader MeanCurv
# TableCol  7 FieldName Integrated Rectified Mean Curvature
# TableCol  7 Units     mm^-1
# TableCol  8 ColHeader GausCurv 
# TableCol  8 FieldName Integrated Rectified Gaussian Curvature
# TableCol  8 Units     mm^-2
# TableCol  9 ColHeader  FoldInd
# TableCol  9 FieldName  Folding Index 
# TableCol  9 Units      unitless 
# TableCol 10 ColHeader CurvInd
# TableCol 10 FieldName Intrinsic Curvature Index
# TableCol 10 Units     unitless
# ColHeaders StructName NumVert SurfArea GrayVol ThickAvg ThickStd MeanCurv GausCurv FoldInd CurvInd
bankssts                                 1237    717   1995  2.521 0.410     0.105     0.025       13     1.3
caudalanteriorcingulate                   809    599   1408  2.681 0.598     0.108     0.017       12     0.5
caudalmiddlefrontal                      2415   1822   4372  2.516 0.491     0.122     0.025       30     2.4
cuneus                                   1913   1274   2230  1.928 0.432     0.114     0.027       15     2.3
entorhinal                                562    736   1603  2.875 0.780     0.192     0.042        5     1.1
fusiform                                 4870   4266  10317  2.679 0.665     0.148     0.035       60     7.8
inferiorparietal                         7750   5966  13376  2.364 0.532     0.133     0.028       84     9.8
inferiortemporal                         5629   5091  12788  2.792 0.727     0.162     0.037       81     9.6
isthmuscingulate                         1723   1185   2648  2.319 0.758     0.119     0.041       33     3.2
lateraloccipital                         9015   6389  13106  2.220 0.549     0.124     0.030      126    11.6
lateralorbitofrontal                     4014   3082   7973  2.757 0.700     0.142     0.032       59     5.9
lingual                                  4717   3333   6085  1.971 0.508     0.128     0.032       59     6.7
medialorbitofrontal                      2876   2260   5365  2.552 0.727     0.132     0.031       48     3.7
middletemporal                           4174   4395  10075  2.676 0.617     0.170     0.036       57     7.2
parahippocampal                           923    860   1655  2.257 0.507     0.136     0.031        7     1.4
paracentral                              2334   1661   3490  2.277 0.524     0.104     0.019       17     1.9
parsopercularis                          1443   1172   2822  2.521 0.477     0.139     0.032       13     2.0
parsorbitalis                            1100   1219   3005  2.969 0.592     0.173     0.030       12     1.5
parstriangularis                         1409   1251   2930  2.533 0.544     0.160     0.032       17     2.2
pericalcarine                            1754   1014   1619  1.530 0.386     0.107     0.024       21     1.8
postcentral                              6977   5234   9552  2.022 0.665     0.113     0.020       50     6.1
posteriorcingulate                       1590   1243   3084  2.669 0.683     0.122     0.024       26     1.6
precentral                               7293   5299  12426  2.475 0.625     0.106     0.020       62     6.4
precuneus                                5532   4143   9062  2.341 0.608     0.136     0.029       79     7.2
rostralanteriorcingulate                 1371    964   2637  2.887 0.904     0.127     0.026       20     1.4
rostralmiddlefrontal                     6807   5647  13628  2.642 0.555     0.146     0.033       80    10.1
superiorfrontal                         10278   8219  21370  2.768 0.572     0.135     0.029      125    12.6
superiorparietal                         8092   5973  11833  2.106 0.500     0.125     0.024       82     8.0
superiortemporal                         4409   3857   9503  2.667 0.629     0.132     0.025       47     4.9
supramarginal                            5455   4470  10322  2.493 0.527     0.142     0.028       58     6.7
frontalpole                               320    358    858  2.927 0.519     0.195     0.030        4     0.4
temporalpole                              614    865   2422  3.621 0.542     0.180     0.026        6     0.7
transversetemporal                        665    512   1109  2.502 0.439     0.117     0.026        4     0.7
insula                                   3301   2176   7204  3.115 0.835     0.141     0.047       78     7.2
