# Supplementary material for: Computer assisted diagnosis of Alzheimer’s disease using statistical likelihood-ratio test
Source: PLoS One. 2023 Feb 17;18(2):e0279574. doi: 10.1371/journal.pone.0279574 (PMC9937475; doi:10.1371/journal.pone.0279574)
Supplement: S4 File — (ZIP) [file pone.0279574.s004.zip › HC_Results_MIRIAD/miriad_227_1/stats/lh.aparc.stats]

# Table of FreeSurfer cortical parcellation anatomical statistics 
# 
# CreationTime 2020/01/12-21:56:16-GMT
# generating_program mris_anatomical_stats
# cvs_version $Id: mris_anatomical_stats.c,v 1.79 2016/03/14 15:15:34 greve Exp $
# mrisurf.c-cvs_version $Id: mrisurf.c,v 1.781.2.6 2016/12/27 16:47:14 zkaufman Exp $
# cmdline mris_anatomical_stats -th3 -mgz -cortex ../label/lh.cortex.label -f ../stats/lh.aparc.stats -b -a ../label/lh.aparc.annot -c ../label/aparc.annot.ctab miriad_227_HC_M_01_MR_1 lh white 
# sysname  Linux
# hostname ada
# machine  x86_64
# user     xzheng
# 
# SUBJECTS_DIR /home/span/acad/xzheng/freesurfer/subjects
# anatomy_type surface
# subjectname miriad_227_HC_M_01_MR_1
# hemi lh
# AnnotationFile ../label/lh.aparc.annot
# AnnotationFileTimeStamp 2020/01/13 08:26:13
# Measure Cortex, NumVert, Number of Vertices, 123360, unitless
# Measure Cortex, WhiteSurfArea, White Surface Total Area, 81338.5, mm^2
# Measure Cortex, MeanThickness, Mean Thickness, 2.46755, mm
# Measure BrainSeg, BrainSegVol, Brain Segmentation Volume, 1138503.000000, mm^3
# Measure BrainSegNotVent, BrainSegVolNotVent, Brain Segmentation Volume Without Ventricles, 1104713.000000, mm^3
# Measure BrainSegNotVentSurf, BrainSegVolNotVentSurf, Brain Segmentation Volume Without Ventricles from Surf, 1104423.555887, mm^3
# Measure Cortex, CortexVol Total cortical gray matter volume, 454200.348054, mm^3
# Measure SupraTentorial, SupraTentorialVol, Supratentorial volume, 1000672.555887, mm^3
# Measure SupraTentorialNotVent, SupraTentorialVolNotVent, Supratentorial volume, 974035.555887, mm^3
# Measure EstimatedTotalIntraCranialVol, eTIV, Estimated Total Intracranial Volume, 1605386.238825, mm^3
# NTableCols 10
# TableCol  1 ColHeader StructName
# TableCol  1 FieldName Structure Name
# TableCol  1 Units     NA
# TableCol  2 ColHeader NumVert
# TableCol  2 FieldName Number of Vertices
# TableCol  2 Units     unitless
# TableCol  3 ColHeader SurfArea
# TableCol  3 FieldName Surface Area
# TableCol  3 Units     mm^2
# TableCol  4 ColHeader GrayVol
# TableCol  4 FieldName Gray Matter Volume
# TableCol  4 Units     mm^3
# TableCol  5 ColHeader ThickAvg 
# TableCol  5 FieldName Average Thickness
# TableCol  5 Units     mm
# TableCol  6 ColHeader ThickStd
# TableCol  6 FieldName Thickness StdDev
# TableCol  6 Units     mm 
# TableCol  7 ColHeader MeanCurv
# TableCol  7 FieldName Integrated Rectified Mean Curvature
# TableCol  7 Units     mm^-1
# TableCol  8 ColHeader GausCurv 
# TableCol  8 FieldName Integrated Rectified Gaussian Curvature
# TableCol  8 Units     mm^-2
# TableCol  9 ColHeader  FoldInd
# TableCol  9 FieldName  Folding Index 
# TableCol  9 Units      unitless 
# TableCol 10 ColHeader CurvInd
# TableCol 10 FieldName Intrinsic Curvature Index
# TableCol 10 Units     unitless
# ColHeaders StructName NumVert SurfArea GrayVol ThickAvg ThickStd MeanCurv GausCurv FoldInd CurvInd
bankssts                                 1237    855   1995  2.521 0.410     0.106     0.020        8     1.0
caudalanteriorcingulate                   809    554   1408  2.681 0.598     0.117     0.012       11     0.4
caudalmiddlefrontal                      2415   1615   4372  2.516 0.491     0.119     0.031       24     2.8
cuneus                                   1913   1131   2230  1.928 0.432     0.135     0.034       26     2.9
entorhinal                                562    387   1603  2.875 0.780     0.104     0.028        5     0.5
fusiform                                 4870   3412  10317  2.679 0.665     0.132     0.033       73     6.9
inferiorparietal                         7750   5248  13376  2.364 0.532     0.131     0.035       94    10.5
inferiortemporal                         5629   3833  12788  2.792 0.727     0.131     0.034       82     8.5
isthmuscingulate                         1723   1146   2648  2.319 0.758     0.139     0.042       36     3.1
lateraloccipital                         9015   5421  13106  2.220 0.549     0.134     0.037      113    13.6
lateralorbitofrontal                     4014   2619   7973  2.757 0.700     0.133     0.036       55     5.7
lingual                                  4717   3055   6085  1.971 0.508     0.140     0.038       68     7.5
medialorbitofrontal                      2876   1907   5365  2.552 0.727     0.131     0.041       48     4.7
middletemporal                           4174   2934  10075  2.676 0.617     0.131     0.035       62     5.9
parahippocampal                           923    653   1655  2.257 0.507     0.087     0.014        5     0.5
paracentral                              2334   1438   3490  2.277 0.524     0.102     0.026       18     2.7
parsopercularis                          1443    996   2822  2.521 0.477     0.116     0.031       12     1.6
parsorbitalis                            1100    753   3005  2.969 0.592     0.147     0.035       19     1.7
parstriangularis                         1409    998   2930  2.533 0.544     0.128     0.027       15     1.7
pericalcarine                            1754   1192   1619  1.530 0.386     0.132     0.029       20     2.1
postcentral                              6977   4306   9552  2.022 0.665     0.109     0.028       71     8.3
posteriorcingulate                       1590   1106   3084  2.669 0.683     0.114     0.018       18     1.2
precentral                               7293   4622  12426  2.475 0.625     0.114     0.033       67     9.8
precuneus                                5532   3623   9062  2.341 0.608     0.133     0.033       67     7.2
rostralanteriorcingulate                 1371    874   2637  2.887 0.904     0.124     0.026       18     1.4
rostralmiddlefrontal                     6807   4533  13628  2.642 0.555     0.131     0.036       85     9.6
superiorfrontal                         10278   6866  21370  2.768 0.572     0.129     0.033      122    13.2
superiorparietal                         8092   5194  11833  2.106 0.500     0.118     0.028       89     9.1
superiortemporal                         4409   3029   9503  2.667 0.629     0.113     0.023       43     4.2
supramarginal                            5455   3735  10322  2.493 0.527     0.131     0.033       61     7.3
frontalpole                               320    211    858  2.927 0.519     0.166     0.045        6     0.6
temporalpole                              614    452   2422  3.621 0.542     0.151     0.035       12     0.9
transversetemporal                        665    387   1109  2.502 0.439     0.104     0.031        5     0.8
insula                                   3301   2261   7204  3.115 0.835     0.128     0.043       40     5.8
