# Supplementary material for: Computer assisted diagnosis of Alzheimer’s disease using statistical likelihood-ratio test
Source: PLoS One. 2023 Feb 17;18(2):e0279574. doi: 10.1371/journal.pone.0279574 (PMC9937475; doi:10.1371/journal.pone.0279574)
Supplement: S4 File — (ZIP) [file pone.0279574.s004.zip › HC_Results_MIRIAD/miriad_227_1/stats/lh.curv.stats]

Raw <mean> +- <std> (using 'lh.curv'):                -0.03774 +- 0.1829 
       Raw Min:                                       -1.71871 at vertex 121391  
       Raw Max:                                        2.08678 at vertex 130957  
       Raw Curvature Calculation Type:                discrete
       Raw Mean Vertex Separation (Whole Surface):     0.84422 +- 0.22980 mm
       Raw Total Surface Area:                     78776.63281 mm^2
       Raw Total Number of Vertices:                    131249
       Raw Average Vertex Area (Whole Surface):        0.60021 mm^2
       Raw Natural Surface Integral:               -1419.96033
       Raw Rectified Surface Integral:             10105.63477
       Raw Positive Surface Integral:               4342.83740
       Raw Negative Surface Integral:               5762.79785
       Raw Mean Natural Surface Integral:             -0.01082 across 131249 (100.00%) vertices
       Raw Mean Rectified Surface Integral:            0.07700 across 131249 (100.00%) vertices
       Raw Mean Positive Surface Integral:             0.06995 across 62084 (47.30%) vertices
       Raw Mean Negative Surface Integral:             0.08332 across 69165 (52.70%) vertices
       Raw AreaNorm Natural Surface Integral:         -0.01803 across 78777.007812 (100.00%) mm^2
       Raw AreaNorm Rectified Surface Integral:        0.12828 across 78777.007812 (100.00%) mm^2
       Raw AreaNorm Positive Surface Integral:         0.10777 across 40298.054688 (51.15%) mm^2
       Raw AreaNorm Negative Surface Integral:         0.14977 across 38478.570312 (48.85%) mm^2

Raw <mean> +- <std> (using 'lh.sulc'):                 0.00000 +- 5.4453 
       Raw Min:                                      -15.56523 at vertex 113264  
       Raw Max:                                       15.87111 at vertex 60730   
       Raw Curvature Calculation Type:                discrete
       Raw Mean Vertex Separation (Whole Surface):     0.84422 +- 0.22980 mm
       Raw Total Surface Area:                     78776.63281 mm^2
       Raw Total Number of Vertices:                    131249
       Raw Average Vertex Area (Whole Surface):        0.60021 mm^2
       Raw Natural Surface Integral:               32475.46094
       Raw Rectified Surface Integral:            348089.21875
       Raw Positive Surface Integral:             190282.34375
       Raw Negative Surface Integral:             157806.87500
       Raw Mean Natural Surface Integral:              0.24743 across 131249 (100.00%) vertices
       Raw Mean Rectified Surface Integral:            2.65213 across 131249 (100.00%) vertices
       Raw Mean Positive Surface Integral:             3.12697 across 60852 (46.36%) vertices
       Raw Mean Negative Surface Integral:             2.24167 across 70397 (53.64%) vertices
       Raw AreaNorm Natural Surface Integral:          0.41225 across 78777.007812 (100.00%) mm^2
       Raw AreaNorm Rectified Surface Integral:        4.41866 across 78777.007812 (100.00%) mm^2
       Raw AreaNorm Positive Surface Integral:         4.88937 across 38917.535156 (49.40%) mm^2
       Raw AreaNorm Negative Surface Integral:         3.95912 across 39859.117188 (50.60%) mm^2

K <mean> +- <std> (using 'lh.smoothwm'):               0.24402 +- 8.6874 mm^-2
         K Min:                                      -45.36266 at vertex 67027   
         K Max:                                     2200.35718 at vertex 99651   
         K Curvature Calculation Type:                discrete
         K Mean Vertex Separation (Whole Surface):     0.84422 +- 0.22980 mm
         K Total Surface Area:                     78776.63281 mm^2
         K Total Number of Vertices:                    131249
         K Average Vertex Area (Whole Surface):        0.60021 mm^2
         K Natural Surface Integral:                  12.56652
         K Rectified Surface Integral:              5491.57910
         K Positive Surface Integral:               2752.07275
         K Negative Surface Integral:               2739.50635
         K Mean Natural Surface Integral:              0.00010 across 131249 (100.00%) vertices
         K Mean Rectified Surface Integral:            0.04184 across 131249 (100.00%) vertices
         K Mean Positive Surface Integral:             0.04808 across 57244 (43.61%) vertices
         K Mean Negative Surface Integral:             0.03702 across 74005 (56.39%) vertices
         K AreaNorm Natural Surface Integral:          0.00016 across 78777.007812 (100.00%) mm^2
         K AreaNorm Rectified Surface Integral:        0.06971 across 78777.007812 (100.00%) mm^2
         K AreaNorm Positive Surface Integral:         0.10529 across 26136.912109 (33.18%) mm^2
         K AreaNorm Negative Surface Integral:         0.05204 across 52639.882812 (66.82%) mm^2

H <mean> +- <std> (using 'lh.smoothwm'):              -0.06921 +- 0.8580 mm^-1
         H Min:                                      -38.21489 at vertex 42998   
         H Max:                                       84.31350 at vertex 99651   
         H Curvature Calculation Type:                discrete
         H Mean Vertex Separation (Whole Surface):     0.84422 +- 0.22980 mm
         H Total Surface Area:                     78776.63281 mm^2
         H Total Number of Vertices:                    131249
         H Average Vertex Area (Whole Surface):        0.60021 mm^2
         H Natural Surface Integral:               -1468.05945
         H Rectified Surface Integral:             13522.59863
         H Positive Surface Integral:               6027.27002
         H Negative Surface Integral:               7495.32910
         H Mean Natural Surface Integral:             -0.01119 across 131249 (100.00%) vertices
         H Mean Rectified Surface Integral:            0.10303 across 131249 (100.00%) vertices
         H Mean Positive Surface Integral:             0.09140 across 65946 (50.24%) vertices
         H Mean Negative Surface Integral:             0.11478 across 65303 (49.76%) vertices
         H AreaNorm Natural Surface Integral:         -0.01864 across 78777.007812 (100.00%) mm^2
         H AreaNorm Rectified Surface Integral:        0.17166 across 78777.007812 (100.00%) mm^2
         H AreaNorm Positive Surface Integral:         0.14199 across 42449.226562 (53.89%) mm^2
         H AreaNorm Negative Surface Integral:         0.20633 across 36327.550781 (46.11%) mm^2

k1 <mean> +- <std> (using 'lh.smoothwm'):             -0.14303 +- 1.5447 mm^-1
        k1 Min:                                      -71.05703 at vertex 42998   
        k1 Max:                                      154.37354 at vertex 99651   
        k1 Curvature Calculation Type:                discrete
        k1 Mean Vertex Separation (Whole Surface):     0.84422 +- 0.22980 mm
        k1 Total Surface Area:                     78776.63281 mm^2
        k1 Total Number of Vertices:                    131249
        k1 Average Vertex Area (Whole Surface):        0.60021 mm^2
        k1 Natural Surface Integral:               -3910.98071
        k1 Rectified Surface Integral:             30563.95508
        k1 Positive Surface Integral:              13326.48730
        k1 Negative Surface Integral:              17237.46875
        k1 Mean Natural Surface Integral:             -0.02980 across 131249 (100.00%) vertices
        k1 Mean Rectified Surface Integral:            0.23287 across 131249 (100.00%) vertices
        k1 Mean Positive Surface Integral:             0.20208 across 65946 (50.24%) vertices
        k1 Mean Negative Surface Integral:             0.26396 across 65303 (49.76%) vertices
        k1 AreaNorm Natural Surface Integral:         -0.04965 across 78777.007812 (100.00%) mm^2
        k1 AreaNorm Rectified Surface Integral:        0.38798 across 78777.007812 (100.00%) mm^2
        k1 AreaNorm Positive Surface Integral:         0.31394 across 42449.226562 (53.89%) mm^2
        k1 AreaNorm Negative Surface Integral:         0.47450 across 36327.550781 (46.11%) mm^2

k2 <mean> +- <std> (using 'lh.smoothwm'):              0.00460 +- 0.2638 mm^-1
        k2 Min:                                      -16.25232 at vertex 48214   
        k2 Max:                                       14.71797 at vertex 65889   
        k2 Curvature Calculation Type:                discrete
        k2 Mean Vertex Separation (Whole Surface):     0.84422 +- 0.22980 mm
        k2 Total Surface Area:                     78776.63281 mm^2
        k2 Total Number of Vertices:                    131249
        k2 Average Vertex Area (Whole Surface):        0.60021 mm^2
        k2 Natural Surface Integral:                 974.86200
        k2 Rectified Surface Integral:              8240.88574
        k2 Positive Surface Integral:               4607.87402
        k2 Negative Surface Integral:               3633.01172
        k2 Mean Natural Surface Integral:              0.00743 across 131249 (100.00%) vertices
        k2 Mean Rectified Surface Integral:            0.06279 across 131249 (100.00%) vertices
        k2 Mean Positive Surface Integral:             0.06510 across 70781 (53.93%) vertices
        k2 Mean Negative Surface Integral:             0.06008 across 60468 (46.07%) vertices
        k2 AreaNorm Natural Surface Integral:          0.01237 across 78777.007812 (100.00%) mm^2
        k2 AreaNorm Rectified Surface Integral:        0.10461 across 78777.007812 (100.00%) mm^2
        k2 AreaNorm Positive Surface Integral:         0.10896 across 42287.753906 (53.68%) mm^2
        k2 AreaNorm Negative Surface Integral:         0.09956 across 36488.906250 (46.32%) mm^2

S <mean> +- <std> (using 'lh.smoothwm'):               1.98887 +- 62.9199 mm^-2
         S Min:                                        0.00000 at vertex 550     
         S Max:                                    19633.63477 at vertex 99651   
         S Curvature Calculation Type:                discrete
         S Mean Vertex Separation (Whole Surface):     0.84422 +- 0.22980 mm
         S Total Surface Area:                     78776.63281 mm^2
         S Total Number of Vertices:                    131249
         S Average Vertex Area (Whole Surface):        0.60021 mm^2
         S Natural Surface Integral:               31902.63086
         S Rectified Surface Integral:             31902.63086
         S Positive Surface Integral:              31902.63086
         S Negative Surface Integral:                  0.00000
         S Mean Natural Surface Integral:              0.24307 across 131249 (100.00%) vertices
         S Mean Rectified Surface Integral:            0.24307 across 131249 (100.00%) vertices
         S Mean Positive Surface Integral:             0.24307 across 131249 (100.00%) vertices
         S Mean Negative Surface Integral:             0.00000 across 0 (00.00%) vertices
         S AreaNorm Natural Surface Integral:          0.40497 across 78777.007812 (100.00%) mm^2
         S AreaNorm Rectified Surface Integral:        0.40497 across 78777.007812 (100.00%) mm^2
         S AreaNorm Positive Surface Integral:         0.40497 across 78777.007812 (100.00%) mm^2
         S AreaNorm Negative Surface Integral:         0.00000 across 0.000000 (00.00%) mm^2

C <mean> +- <std> (using 'lh.smoothwm'):               0.46330 +- 1.0117 mm^-2
         C Min:                                        0.00306 at vertex 102209  
         C Max:                                      109.62287 at vertex 99651   
         C Curvature Calculation Type:                discrete
         C Mean Vertex Separation (Whole Surface):     0.84422 +- 0.22980 mm
         C Total Surface Area:                     78776.63281 mm^2
         C Total Number of Vertices:                    131249
         C Average Vertex Area (Whole Surface):        0.60021 mm^2
         C Natural Surface Integral:               22841.06055
         C Rectified Surface Integral:             22841.06055
         C Positive Surface Integral:              22841.06055
         C Negative Surface Integral:                  0.00000
         C Mean Natural Surface Integral:              0.17403 across 131249 (100.00%) vertices
         C Mean Rectified Surface Integral:            0.17403 across 131249 (100.00%) vertices
         C Mean Positive Surface Integral:             0.17403 across 131249 (100.00%) vertices
         C Mean Negative Surface Integral:             0.00000 across 0 (00.00%) vertices
         C AreaNorm Natural Surface Integral:          0.28995 across 78777.007812 (100.00%) mm^2
         C AreaNorm Rectified Surface Integral:        0.28995 across 78777.007812 (100.00%) mm^2
         C AreaNorm Positive Surface Integral:         0.28995 across 78777.007812 (100.00%) mm^2
         C AreaNorm Negative Surface Integral:         0.00000 across 0.000000 (00.00%) mm^2

BE <mean> +- <std> (using 'lh.smoothwm'):              2.47629 +- 78.4228 mm^-2
        BE Min:                                        0.00002 at vertex 102209  
        BE Max:                                    24034.34766 at vertex 99651   
        BE Curvature Calculation Type:                discrete
        BE Mean Vertex Separation (Whole Surface):     0.84422 +- 0.22980 mm
        BE Total Surface Area:                     78776.63281 mm^2
        BE Total Number of Vertices:                    131249
        BE Average Vertex Area (Whole Surface):        0.60021 mm^2
        BE Natural Surface Integral:               31925.86133
        BE Rectified Surface Integral:             31925.86133
        BE Positive Surface Integral:              31925.86133
        BE Negative Surface Integral:                  0.00000
        BE Mean Natural Surface Integral:              0.24325 across 131249 (100.00%) vertices
        BE Mean Rectified Surface Integral:            0.24325 across 131249 (100.00%) vertices
        BE Mean Positive Surface Integral:             0.24325 across 131249 (100.00%) vertices
        BE Mean Negative Surface Integral:             0.00000 across 0 (00.00%) vertices
        BE AreaNorm Natural Surface Integral:          0.40527 across 78777.007812 (100.00%) mm^2
        BE AreaNorm Rectified Surface Integral:        0.40527 across 78777.007812 (100.00%) mm^2
        BE AreaNorm Positive Surface Integral:         0.40527 across 78777.007812 (100.00%) mm^2
        BE AreaNorm Negative Surface Integral:         0.00000 across 0.000000 (00.00%) mm^2

FI <mean> +- <std> (using 'lh.smoothwm'):              2.08716 +- 69.6103 mm^-2
        FI Min:                                        0.00000 at vertex 550     
        FI Max:                                    21630.83203 at vertex 99651   
        FI Curvature Calculation Type:                discrete
        FI Mean Vertex Separation (Whole Surface):     0.84422 +- 0.22980 mm
        FI Total Surface Area:                     78776.63281 mm^2
        FI Total Number of Vertices:                    131249
        FI Average Vertex Area (Whole Surface):        0.60021 mm^2
        FI Natural Surface Integral:               24614.73828
        FI Rectified Surface Integral:             24614.73828
        FI Positive Surface Integral:              24614.73828
        FI Negative Surface Integral:                  0.00000
        FI Mean Natural Surface Integral:              0.18754 across 131249 (100.00%) vertices
        FI Mean Rectified Surface Integral:            0.18754 across 131249 (100.00%) vertices
        FI Mean Positive Surface Integral:             0.18754 across 131249 (100.00%) vertices
        FI Mean Negative Surface Integral:             0.00000 across 0 (00.00%) vertices
        FI AreaNorm Natural Surface Integral:          0.31246 across 78777.007812 (100.00%) mm^2
        FI AreaNorm Rectified Surface Integral:        0.31246 across 78777.007812 (100.00%) mm^2
        FI AreaNorm Positive Surface Integral:         0.31246 across 78777.007812 (100.00%) mm^2
        FI AreaNorm Negative Surface Integral:         0.00000 across 0.000000 (00.00%) mm^2

curv -- calculation type:                                discrete
curv -- Folding Index (FI):                            1958.77869
curv -- Intrinsic Curvature Index - positive (ICIp):    219.00299
curv -- Intrinsic Curvature Index - negative (ICIn):    218.00299
curv -- Intrinsic Curvature Index - natural  (ICIt):      1.00001

Mean across 10 curvatures: 7.0143e-01 +- 9.9120e-01
