# Supplementary material for: Computer assisted diagnosis of Alzheimer’s disease using statistical likelihood-ratio test
Source: PLoS One. 2023 Feb 17;18(2):e0279574. doi: 10.1371/journal.pone.0279574 (PMC9937475; doi:10.1371/journal.pone.0279574)
Supplement: S4 File — (ZIP) [file pone.0279574.s004.zip › HC_Results_MIRIAD/miriad_227_1/stats/lh.w-g.pct.stats]

# Title Segmentation Statistics 
# 
# generating_program mri_segstats
# cvs_version $Id: mri_segstats.c,v 1.121 2016/05/31 17:27:11 greve Exp $
# cmdline mri_segstats --in /home/span/acad/xzheng/freesurfer/subjects/miriad_227_HC_M_01_MR_1/surf/lh.w-g.pct.mgh --annot miriad_227_HC_M_01_MR_1 lh aparc --sum /home/span/acad/xzheng/freesurfer/subjects/miriad_227_HC_M_01_MR_1/stats/lh.w-g.pct.stats --snr 
# sysname  Linux
# hostname ada
# machine  x86_64
# user     xzheng
# anatomy_type surface
# 
# SUBJECTS_DIR /home/span/acad/xzheng/freesurfer/subjects
# subjectname miriad_227_HC_M_01_MR_1
# Annot miriad_227_HC_M_01_MR_1 lh aparc
# ColorTable /tmp/mri_segstats.tmp.miriad_227_HC_M_01_MR_1.lh.71.ctab 
# ColorTableTimeStamp 2020/01/13 09:01:27 
# InVolFile  /home/span/acad/xzheng/freesurfer/subjects/miriad_227_HC_M_01_MR_1/surf/lh.w-g.pct.mgh 
# InVolFileTimeStamp  2020/01/13 09:01:26 
# InVolFrame 0 
# Only reporting non-empty segmentations
# VertexArea_mm2 0.660197 
# TableCol  1 ColHeader Index 
# TableCol  1 FieldName Index 
# TableCol  1 Units     NA 
# TableCol  2 ColHeader SegId 
# TableCol  2 FieldName Segmentation Id
# TableCol  2 Units     NA
# TableCol  3 ColHeader NVertices 
# TableCol  3 FieldName Number of Vertices
# TableCol  3 Units     unitless
# TableCol  4 ColHeader Area_mm2
# TableCol  4 FieldName Area
# TableCol  4 Units     mm^2
# TableCol  5 ColHeader StructName
# TableCol  5 FieldName Structure Name
# TableCol  5 Units     NA
# TableCol  6 ColHeader Mean 
# TableCol  6 FieldName Intensity Mean
# TableCol  6 Units     unknown
# TableCol  7 ColHeader StdDev
# TableCol  7 FieldName Itensity StdDev
# TableCol  7 Units     unknown
# TableCol  8 ColHeader Min
# TableCol  8 FieldName Intensity Min
# TableCol  8 Units     unknown
# TableCol  9 ColHeader Max
# TableCol  9 FieldName Intensity Max
# TableCol  9 Units     unknown
# TableCol 10 ColHeader Range
# TableCol 10 FieldName Intensity Range
# TableCol 10 Units     unknown
# TableCol 11 ColHeader SNR
# TableCol 11 FieldName Intensity SNR
# TableCol 11 Units     none
# NRows 35 
# NTableCols 11 
# ColHeaders  Index SegId NVertices Area_mm2 StructName Mean StdDev Min Max Range SNR  
  1 1000      7878     5302.7  unknown                            0.0243     0.5918    -0.7883    20.2372    21.0255     0.0410 
  2 1001      1237      855.5  bankssts                          27.3613     6.5910     5.5942    50.1790    44.5848     4.1513 
  3 1002       809      553.9  caudalanteriorcingulate           35.3778     5.6102    -6.5496    52.0394    58.5890     6.3059 
  4 1003      2415     1615.4  caudalmiddlefrontal               20.8678     6.5959     2.6359    42.7025    40.0666     3.1637 
  5 1005      1913     1130.9  cuneus                            18.8774     7.5685    -3.5655    48.1300    51.6956     2.4942 
  6 1006       562      387.0  entorhinal                        30.2203     9.6839     0.0000    63.7248    63.7248     3.1207 
  7 1007      4870     3412.0  fusiform                          29.2967     8.4012   -18.1831    54.8436    73.0266     3.4872 
  8 1008      7750     5248.2  inferiorparietal                  23.4784     7.0530    -7.7887    46.8366    54.6252     3.3289 
  9 1009      5629     3833.3  inferiortemporal                  30.4167     8.5582   -20.4795    60.2422    80.7217     3.5541 
 10 1010      1723     1146.2  isthmuscingulate                  24.9616     8.5744   -10.0270    45.0733    55.1003     2.9112 
 11 1011      9015     5420.7  lateraloccipital                  21.0632     7.5080    -4.4441    48.9995    53.4436     2.8054 
 12 1012      4014     2618.5  lateralorbitofrontal              25.8117     8.1073    -3.7712    52.1650    55.9361     3.1838 
 13 1013      4717     3055.0  lingual                           22.4453     8.4763    -7.0159    56.2409    63.2568     2.6480 
 14 1014      2876     1906.6  medialorbitofrontal               21.9885     9.8868   -47.3201    48.7572    96.0773     2.2240 
 15 1015      4174     2934.2  middletemporal                    28.0963     8.1689   -20.5849    51.4536    72.0385     3.4394 
 16 1016       923      652.5  parahippocampal                   30.6566     6.5294     6.0115    47.4514    41.4398     4.6951 
 17 1017      2334     1438.0  paracentral                       19.4790     7.2339   -10.9795    43.7578    54.7373     2.6927 
 18 1018      1443      996.4  parsopercularis                   23.2809     6.6636     3.5439    41.6951    38.1512     3.4937 
 19 1019      1100      753.4  parsorbitalis                     26.6713     7.7177   -21.0629    51.6500    72.7129     3.4559 
 20 1020      1409      998.3  parstriangularis                  25.4937     7.0339     1.1602    44.9260    43.7659     3.6244 
 21 1021      1754     1192.5  pericalcarine                     17.6762     6.4960    -1.1360    36.9900    38.1260     2.7211 
 22 1022      6977     4306.3  postcentral                       18.2346     7.2427   -12.5631    44.9409    57.5040     2.5176 
 23 1023      1590     1105.8  posteriorcingulate                31.0395     7.0309     8.2076    50.2751    42.0674     4.4147 
 24 1024      7293     4622.1  precentral                        17.8830     7.1131   -10.1903    45.8302    56.0205     2.5141 
 25 1025      5532     3623.2  precuneus                         23.1728     6.8581    -5.2604    46.6658    51.9262     3.3789 
 26 1026      1371      874.2  rostralanteriorcingulate          25.3219    12.8607   -63.6724    49.4782   113.1507     1.9689 
 27 1027      6807     4532.8  rostralmiddlefrontal              23.8793     7.1157    -7.9932    47.2962    55.2894     3.3558 
 28 1028     10278     6865.7  superiorfrontal                   24.1412     7.4300   -21.0436    54.4052    75.4488     3.2491 
 29 1029      8092     5193.7  superiorparietal                  21.7084     6.3678    -9.9791    44.6613    54.6404     3.4091 
 30 1030      4409     3028.9  superiortemporal                  28.0736     7.8991     0.4767    58.8042    58.3275     3.5540 
 31 1031      5455     3735.0  supramarginal                     23.8771     6.9115    -5.1365    51.2585    56.3951     3.4547 
 32 1032       320      210.9  frontalpole                       22.8869     5.2137     8.1971    36.1907    27.9936     4.3898 
 33 1033       614      452.5  temporalpole                      32.4273     9.1588    -8.8712    55.5700    64.4412     3.5406 
 34 1034       665      386.9  transversetemporal                18.0863     5.8305    -0.3454    34.7143    35.0597     3.1020 
 35 1035      3301     2261.0  insula                            24.7048     8.8413   -43.5708    62.3184   105.8892     2.7942 
