# Supplementary material for: Computer assisted diagnosis of Alzheimer’s disease using statistical likelihood-ratio test
Source: PLoS One. 2023 Feb 17;18(2):e0279574. doi: 10.1371/journal.pone.0279574 (PMC9937475; doi:10.1371/journal.pone.0279574)
Supplement: S4 File — (ZIP) [file pone.0279574.s004.zip › HC_Results_MIRIAD/miriad_227_1/stats/rh.aparc.a2009s.stats]

# Table of FreeSurfer cortical parcellation anatomical statistics 
# 
# CreationTime 2020/01/12-21:59:27-GMT
# generating_program mris_anatomical_stats
# cvs_version $Id: mris_anatomical_stats.c,v 1.79 2016/03/14 15:15:34 greve Exp $
# mrisurf.c-cvs_version $Id: mrisurf.c,v 1.781.2.6 2016/12/27 16:47:14 zkaufman Exp $
# cmdline mris_anatomical_stats -th3 -mgz -cortex ../label/rh.cortex.label -f ../stats/rh.aparc.a2009s.stats -b -a ../label/rh.aparc.a2009s.annot -c ../label/aparc.annot.a2009s.ctab miriad_227_HC_M_01_MR_1 rh white 
# sysname  Linux
# hostname ada
# machine  x86_64
# user     xzheng
# 
# SUBJECTS_DIR /home/span/acad/xzheng/freesurfer/subjects
# anatomy_type surface
# subjectname miriad_227_HC_M_01_MR_1
# hemi rh
# AnnotationFile ../label/rh.aparc.a2009s.annot
# AnnotationFileTimeStamp 2020/01/13 08:58:48
# Measure Cortex, NumVert, Number of Vertices, 125322, unitless
# Measure Cortex, WhiteSurfArea, White Surface Total Area, 83496.2, mm^2
# Measure Cortex, MeanThickness, Mean Thickness, 2.47249, mm
# Measure BrainSeg, BrainSegVol, Brain Segmentation Volume, 1138503.000000, mm^3
# Measure BrainSegNotVent, BrainSegVolNotVent, Brain Segmentation Volume Without Ventricles, 1104713.000000, mm^3
# Measure BrainSegNotVentSurf, BrainSegVolNotVentSurf, Brain Segmentation Volume Without Ventricles from Surf, 1104423.555887, mm^3
# Measure Cortex, CortexVol Total cortical gray matter volume, 454200.348054, mm^3
# Measure SupraTentorial, SupraTentorialVol, Supratentorial volume, 1000672.555887, mm^3
# Measure SupraTentorialNotVent, SupraTentorialVolNotVent, Supratentorial volume, 974035.555887, mm^3
# Measure EstimatedTotalIntraCranialVol, eTIV, Estimated Total Intracranial Volume, 1605386.238825, mm^3
# NTableCols 10
# TableCol  1 ColHeader StructName
# TableCol  1 FieldName Structure Name
# TableCol  1 Units     NA
# TableCol  2 ColHeader NumVert
# TableCol  2 FieldName Number of Vertices
# TableCol  2 Units     unitless
# TableCol  3 ColHeader SurfArea
# TableCol  3 FieldName Surface Area
# TableCol  3 Units     mm^2
# TableCol  4 ColHeader GrayVol
# TableCol  4 FieldName Gray Matter Volume
# TableCol  4 Units     mm^3
# TableCol  5 ColHeader ThickAvg 
# TableCol  5 FieldName Average Thickness
# TableCol  5 Units     mm
# TableCol  6 ColHeader ThickStd
# TableCol  6 FieldName Thickness StdDev
# TableCol  6 Units     mm 
# TableCol  7 ColHeader MeanCurv
# TableCol  7 FieldName Integrated Rectified Mean Curvature
# TableCol  7 Units     mm^-1
# TableCol  8 ColHeader GausCurv 
# TableCol  8 FieldName Integrated Rectified Gaussian Curvature
# TableCol  8 Units     mm^-2
# TableCol  9 ColHeader  FoldInd
# TableCol  9 FieldName  Folding Index 
# TableCol  9 Units      unitless 
# TableCol 10 ColHeader CurvInd
# TableCol 10 FieldName Intrinsic Curvature Index
# TableCol 10 Units     unitless
# ColHeaders StructName NumVert SurfArea GrayVol ThickAvg ThickStd MeanCurv GausCurv FoldInd CurvInd
G&S_frontomargin                          907    617   1616  2.406 0.535     0.158     0.042       15     1.6
G&S_occipital_inf                        1641   1138   3293  2.560 0.688     0.156     0.037       28     2.7
G&S_paracentral                          1390    730   2060  2.333 0.542     0.108     0.037       13     2.1
G&S_subcentral                           1479    985   3422  3.058 0.745     0.137     0.032       21     2.0
G&S_transv_frontopol                      946    627   1991  2.569 0.593     0.151     0.051       16     2.0
G&S_cingul-Ant                           2863   1984   5824  2.797 0.621     0.136     0.035       41     3.7
G&S_cingul-Mid-Ant                       1279    915   2462  2.598 0.547     0.129     0.027       15     1.4
G&S_cingul-Mid-Post                      1377    942   2600  2.573 0.486     0.120     0.025       14     1.3
G_cingul-Post-dorsal                      462    312   1271  3.003 0.658     0.148     0.042        9     0.7
G_cingul-Post-ventral                     299    194    664  2.777 0.569     0.131     0.039        5     0.4
G_cuneus                                 2116   1313   2561  1.790 0.483     0.149     0.038       32     3.5
G_front_inf-Opercular                    1006    650   2540  2.951 0.496     0.129     0.036       13     1.5
G_front_inf-Orbital                       291    191    691  2.662 0.387     0.165     0.054        7     0.6
G_front_inf-Triangul                      582    403   1246  2.540 0.495     0.139     0.033        8     0.7
G_front_middle                           3419   2241   8153  2.724 0.594     0.149     0.048       66     6.5
G_front_sup                              6477   4129  14693  2.831 0.647     0.140     0.044      104    11.2
G_Ins_lg&S_cent_ins                       539    395   1541  3.392 0.777     0.135     0.055       10     1.2
G_insular_short                           529    333   2001  3.924 0.656     0.125     0.033        6     0.7
G_occipital_middle                       2601   1673   5402  2.567 0.530     0.144     0.039       47     3.9
G_occipital_sup                          1997   1144   2907  2.175 0.567     0.132     0.036       26     3.0
G_oc-temp_lat-fusifor                    2584   1694   5969  2.792 0.659     0.143     0.041       51     4.6
G_oc-temp_med-Lingual                    3078   1939   4477  2.045 0.559     0.144     0.041       47     5.1
G_oc-temp_med-Parahip                    1341    923   3606  3.037 0.822     0.117     0.037       14     1.8
G_orbital                                2710   1768   6399  2.754 0.721     0.148     0.049       63     5.7
G_pariet_inf-Angular                     3393   2203   7609  2.483 0.616     0.155     0.053       77     7.8
G_pariet_inf-Supramar                    2499   1682   5524  2.637 0.487     0.139     0.039       35     3.8
G_parietal_sup                           2780   1804   5026  2.189 0.504     0.128     0.033       40     3.6
G_postcentral                            2884   1622   4099  2.015 0.517     0.115     0.033       35     4.0
G_precentral                             2859   1549   5278  2.547 0.570     0.109     0.035       29     4.3
G_precuneus                              2759   1806   5695  2.442 0.571     0.146     0.041       41     4.6
G_rectus                                  934    563   1815  2.327 0.637     0.128     0.039       18     1.5
G_subcallosal                             585    378    936  2.343 0.829     0.092     0.049       16     1.1
G_temp_sup-G_T_transv                     416    219    888  2.913 0.360     0.134     0.029        6     0.4
G_temp_sup-Lateral                       1556   1077   4600  3.055 0.584     0.134     0.038       25     2.2
G_temp_sup-Plan_polar                     779    528   2044  3.216 0.709     0.093     0.021        7     0.7
G_temp_sup-Plan_tempo                     848    581   1656  2.597 0.550     0.099     0.019        5     0.7
G_temporal_inf                           1687   1158   4530  2.915 0.615     0.150     0.055       41     4.4
G_temporal_middle                        2921   2009   8569  3.117 0.580     0.141     0.037       57     4.3
Lat_Fis-ant-Horizont                      354    236    631  2.566 0.480     0.114     0.018        3     0.3
Lat_Fis-ant-Vertical                      241    177    338  2.289 0.802     0.111     0.020        1     0.2
Lat_Fis-post                             1409    967   2048  2.459 0.494     0.108     0.025        8     1.4
Pole_occipital                           3404   2057   4569  2.034 0.610     0.153     0.050       51     7.1
Pole_temporal                            1633   1140   6378  3.507 0.757     0.147     0.041       31     3.0
S_calcarine                              2582   1801   2787  1.796 0.639     0.144     0.037       30     4.2
S_central                                3245   2373   3807  1.854 0.527     0.106     0.021       15     3.3
S_cingul-Marginalis                      1172    835   1636  2.047 0.486     0.087     0.012        4     0.6
S_circular_insula_ant                     527    363    857  3.054 0.553     0.113     0.026        3     0.6
S_circular_insula_inf                    1090    736   1577  2.571 0.822     0.083     0.014        4     0.7
S_circular_insula_sup                    1275    893   2194  2.847 0.526     0.108     0.021        7     1.2
S_collat_transv_ant                       835    568   1365  2.406 0.608     0.116     0.021        7     0.6
S_collat_transv_post                      481    334    556  2.199 0.584     0.135     0.035        5     0.5
S_front_inf                              1586   1120   2440  2.307 0.471     0.123     0.033       15     2.1
S_front_middle                           1639   1140   2522  2.363 0.471     0.123     0.027       14     1.6
S_front_sup                              2393   1694   3988  2.443 0.487     0.123     0.030       21     2.8
S_interm_prim-Jensen                      252    179    350  2.253 0.433     0.135     0.022        2     0.3
S_intrapariet&P_trans                    2877   1970   3761  2.136 0.507     0.104     0.020       19     2.4
S_oc_middle&Lunatus                       735    543    924  2.073 0.424     0.126     0.022        6     0.7
S_oc_sup&transversal                     1501   1006   1800  2.004 0.417     0.124     0.026       14     1.7
S_occipital_ant                           998    707   1452  2.572 0.392     0.137     0.033        9     1.3
S_oc-temp_lat                             897    628   1520  2.516 0.543     0.124     0.025        7     0.9
S_oc-temp_med&Lingual                    2174   1582   3171  2.320 0.506     0.108     0.019       12     1.8
S_orbital_lateral                         341    256    532  2.591 0.402     0.138     0.035        3     0.4
S_orbital_med-olfact                      883    620   1212  2.307 0.798     0.114     0.017        8     0.6
S_orbital-H_Shaped                       1237    846   2323  3.002 0.642     0.128     0.037       11     1.9
S_parieto_occipital                      2439   1592   2891  1.997 0.534     0.125     0.028       25     2.7
S_pericallosal                           1996   1302   2283  2.019 0.969     0.138     0.028       43     2.1
S_postcentral                            3451   2348   4558  2.174 0.539     0.105     0.020       22     2.9
S_precentral-inf-part                    1549   1086   2218  2.348 0.540     0.110     0.022       10     1.4
S_precentral-sup-part                    1082    787   1572  2.364 0.526     0.111     0.021        6     1.0
S_suborbital                              319    231    457  2.721 0.780     0.145     0.020        4     0.3
S_subparietal                            1671   1169   2600  2.302 0.497     0.142     0.036       20     2.7
S_temporal_inf                           1175    804   1672  2.427 0.516     0.110     0.021        6     1.1
S_temporal_sup                           6705   4738  11056  2.440 0.501     0.116     0.026       58     7.3
S_temporal_transverse                     361    249    562  2.768 0.546     0.130     0.020        3     0.4
