# Supplementary material for: Computer assisted diagnosis of Alzheimer’s disease using statistical likelihood-ratio test
Source: PLoS One. 2023 Feb 17;18(2):e0279574. doi: 10.1371/journal.pone.0279574 (PMC9937475; doi:10.1371/journal.pone.0279574)
Supplement: S4 File — (ZIP) [file pone.0279574.s004.zip › HC_Results_MIRIAD/miriad_227_1/stats/rh.aparc.DKTatlas.stats]

# Table of FreeSurfer cortical parcellation anatomical statistics 
# 
# CreationTime 2020/01/12-22:00:54-GMT
# generating_program mris_anatomical_stats
# cvs_version $Id: mris_anatomical_stats.c,v 1.79 2016/03/14 15:15:34 greve Exp $
# mrisurf.c-cvs_version $Id: mrisurf.c,v 1.781.2.6 2016/12/27 16:47:14 zkaufman Exp $
# cmdline mris_anatomical_stats -th3 -mgz -cortex ../label/rh.cortex.label -f ../stats/rh.aparc.DKTatlas.stats -b -a ../label/rh.aparc.DKTatlas.annot -c ../label/aparc.annot.DKTatlas.ctab miriad_227_HC_M_01_MR_1 rh white 
# sysname  Linux
# hostname ada
# machine  x86_64
# user     xzheng
# 
# SUBJECTS_DIR /home/span/acad/xzheng/freesurfer/subjects
# anatomy_type surface
# subjectname miriad_227_HC_M_01_MR_1
# hemi rh
# AnnotationFile ../label/rh.aparc.DKTatlas.annot
# AnnotationFileTimeStamp 2020/01/13 09:00:18
# Measure Cortex, NumVert, Number of Vertices, 125322, unitless
# Measure Cortex, WhiteSurfArea, White Surface Total Area, 83496.2, mm^2
# Measure Cortex, MeanThickness, Mean Thickness, 2.47249, mm
# Measure BrainSeg, BrainSegVol, Brain Segmentation Volume, 1138503.000000, mm^3
# Measure BrainSegNotVent, BrainSegVolNotVent, Brain Segmentation Volume Without Ventricles, 1104713.000000, mm^3
# Measure BrainSegNotVentSurf, BrainSegVolNotVentSurf, Brain Segmentation Volume Without Ventricles from Surf, 1104423.555887, mm^3
# Measure Cortex, CortexVol Total cortical gray matter volume, 454200.348054, mm^3
# Measure SupraTentorial, SupraTentorialVol, Supratentorial volume, 1000672.555887, mm^3
# Measure SupraTentorialNotVent, SupraTentorialVolNotVent, Supratentorial volume, 974035.555887, mm^3
# Measure EstimatedTotalIntraCranialVol, eTIV, Estimated Total Intracranial Volume, 1605386.238825, mm^3
# NTableCols 10
# TableCol  1 ColHeader StructName
# TableCol  1 FieldName Structure Name
# TableCol  1 Units     NA
# TableCol  2 ColHeader NumVert
# TableCol  2 FieldName Number of Vertices
# TableCol  2 Units     unitless
# TableCol  3 ColHeader SurfArea
# TableCol  3 FieldName Surface Area
# TableCol  3 Units     mm^2
# TableCol  4 ColHeader GrayVol
# TableCol  4 FieldName Gray Matter Volume
# TableCol  4 Units     mm^3
# TableCol  5 ColHeader ThickAvg 
# TableCol  5 FieldName Average Thickness
# TableCol  5 Units     mm
# TableCol  6 ColHeader ThickStd
# TableCol  6 FieldName Thickness StdDev
# TableCol  6 Units     mm 
# TableCol  7 ColHeader MeanCurv
# TableCol  7 FieldName Integrated Rectified Mean Curvature
# TableCol  7 Units     mm^-1
# TableCol  8 ColHeader GausCurv 
# TableCol  8 FieldName Integrated Rectified Gaussian Curvature
# TableCol  8 Units     mm^-2
# TableCol  9 ColHeader  FoldInd
# TableCol  9 FieldName  Folding Index 
# TableCol  9 Units      unitless 
# TableCol 10 ColHeader CurvInd
# TableCol 10 FieldName Intrinsic Curvature Index
# TableCol 10 Units     unitless
# ColHeaders StructName NumVert SurfArea GrayVol ThickAvg ThickStd MeanCurv GausCurv FoldInd CurvInd
caudalanteriorcingulate                  1677   1128   3122  2.391 0.675     0.142     0.023       32     1.6
caudalmiddlefrontal                      2799   1896   5244  2.540 0.553     0.121     0.030       28     3.1
cuneus                                   2925   1790   3477  1.851 0.482     0.140     0.035       40     4.4
entorhinal                                466    356   1734  3.203 0.833     0.134     0.045        5     0.8
fusiform                                 4380   2972   8954  2.642 0.648     0.133     0.035       66     6.3
inferiorparietal                         8701   5894  16357  2.460 0.575     0.139     0.039      131    14.2
inferiortemporal                         4117   2801   9417  2.783 0.688     0.134     0.038       65     7.2
isthmuscingulate                         1520   1015   2544  2.325 0.714     0.133     0.038       23     2.3
lateraloccipital                         8125   5289  12596  2.258 0.607     0.147     0.039      120    13.0
lateralorbitofrontal                     4341   2920   8513  2.706 0.769     0.142     0.044       79     8.3
lingual                                  4899   3144   6820  2.092 0.553     0.141     0.038       69     7.7
medialorbitofrontal                      2507   1645   4432  2.394 0.751     0.124     0.042       50     4.1
middletemporal                           6024   4212  14425  2.862 0.624     0.127     0.030       81     7.6
parahippocampal                          1036    738   2152  2.596 0.639     0.094     0.015        6     0.5
paracentral                              2210   1329   3151  2.298 0.554     0.107     0.029       18     2.8
parsopercularis                          1690   1144   3551  2.787 0.556     0.121     0.029       16     1.9
parsorbitalis                             882    595   1711  2.703 0.484     0.139     0.035       11     1.2
parstriangularis                         1689   1167   3176  2.606 0.505     0.135     0.034       21     2.3
pericalcarine                            1957   1405   1723  1.365 0.333     0.150     0.043       23     3.6
postcentral                              8074   5146  11681  2.102 0.684     0.111     0.027       75     9.0
posteriorcingulate                       1902   1293   3497  2.353 0.825     0.128     0.026       30     1.9
precentral                               6882   4413  11468  2.417 0.575     0.110     0.029       53     8.7
precuneus                                6622   4419  10838  2.276 0.580     0.135     0.035       80     9.4
rostralanteriorcingulate                 1179    783   2406  3.050 0.874     0.142     0.041       25     1.5
rostralmiddlefrontal                     4857   3303   9364  2.553 0.587     0.144     0.042       76     8.2
superiorfrontal                         11901   7982  24483  2.705 0.604     0.135     0.037      154    17.7
superiorparietal                         7002   4534  10800  2.147 0.488     0.116     0.027       74     7.7
superiortemporal                         6306   4355  14893  2.820 0.750     0.115     0.027       69     6.6
supramarginal                            5334   3631  10046  2.553 0.550     0.130     0.034       60     7.7
transversetemporal                        578    308   1064  2.790 0.422     0.113     0.023        6     0.5
insula                                   2740   1889   6627  3.268 0.802     0.114     0.030       26     3.5
