# Supplementary material for: Computer assisted diagnosis of Alzheimer’s disease using statistical likelihood-ratio test
Source: PLoS One. 2023 Feb 17;18(2):e0279574. doi: 10.1371/journal.pone.0279574 (PMC9937475; doi:10.1371/journal.pone.0279574)
Supplement: S4 File — (ZIP) [file pone.0279574.s004.zip › HC_Results_MIRIAD/miriad_227_1/stats/rh.aparc.pial.stats]

# Table of FreeSurfer cortical parcellation anatomical statistics 
# 
# CreationTime 2020/01/12-21:57:47-GMT
# generating_program mris_anatomical_stats
# cvs_version $Id: mris_anatomical_stats.c,v 1.79 2016/03/14 15:15:34 greve Exp $
# mrisurf.c-cvs_version $Id: mrisurf.c,v 1.781.2.6 2016/12/27 16:47:14 zkaufman Exp $
# cmdline mris_anatomical_stats -th3 -mgz -cortex ../label/rh.cortex.label -f ../stats/rh.aparc.pial.stats -b -a ../label/rh.aparc.annot -c ../label/aparc.annot.ctab miriad_227_HC_M_01_MR_1 rh pial 
# sysname  Linux
# hostname ada
# machine  x86_64
# user     xzheng
# 
# SUBJECTS_DIR /home/span/acad/xzheng/freesurfer/subjects
# anatomy_type surface
# subjectname miriad_227_HC_M_01_MR_1
# hemi rh
# AnnotationFile ../label/rh.aparc.annot
# AnnotationFileTimeStamp 2020/01/13 08:26:27
# Measure Cortex, NumVert, Number of Vertices, 125306, unitless
# Measure Cortex, PialSurfArea, Pial Surface Total Area, 99744.6, mm^2
# Measure Cortex, MeanThickness, Mean Thickness, 2.47236, mm
# Measure BrainSeg, BrainSegVol, Brain Segmentation Volume, 1138503.000000, mm^3
# Measure BrainSegNotVent, BrainSegVolNotVent, Brain Segmentation Volume Without Ventricles, 1104713.000000, mm^3
# Measure BrainSegNotVentSurf, BrainSegVolNotVentSurf, Brain Segmentation Volume Without Ventricles from Surf, 1104423.555887, mm^3
# Measure Cortex, CortexVol Total cortical gray matter volume, 454200.348054, mm^3
# Measure SupraTentorial, SupraTentorialVol, Supratentorial volume, 1000672.555887, mm^3
# Measure SupraTentorialNotVent, SupraTentorialVolNotVent, Supratentorial volume, 974035.555887, mm^3
# Measure EstimatedTotalIntraCranialVol, eTIV, Estimated Total Intracranial Volume, 1605386.238825, mm^3
# NTableCols 10
# TableCol  1 ColHeader StructName
# TableCol  1 FieldName Structure Name
# TableCol  1 Units     NA
# TableCol  2 ColHeader NumVert
# TableCol  2 FieldName Number of Vertices
# TableCol  2 Units     unitless
# TableCol  3 ColHeader SurfArea
# TableCol  3 FieldName Surface Area
# TableCol  3 Units     mm^2
# TableCol  4 ColHeader GrayVol
# TableCol  4 FieldName Gray Matter Volume
# TableCol  4 Units     mm^3
# TableCol  5 ColHeader ThickAvg 
# TableCol  5 FieldName Average Thickness
# TableCol  5 Units     mm
# TableCol  6 ColHeader ThickStd
# TableCol  6 FieldName Thickness StdDev
# TableCol  6 Units     mm 
# TableCol  7 ColHeader MeanCurv
# TableCol  7 FieldName Integrated Rectified Mean Curvature
# TableCol  7 Units     mm^-1
# TableCol  8 ColHeader GausCurv 
# TableCol  8 FieldName Integrated Rectified Gaussian Curvature
# TableCol  8 Units     mm^-2
# TableCol  9 ColHeader  FoldInd
# TableCol  9 FieldName  Folding Index 
# TableCol  9 Units      unitless 
# TableCol 10 ColHeader CurvInd
# TableCol 10 FieldName Intrinsic Curvature Index
# TableCol 10 Units     unitless
# ColHeaders StructName NumVert SurfArea GrayVol ThickAvg ThickStd MeanCurv GausCurv FoldInd CurvInd
bankssts                                 1373    950   2301  2.401 0.518     0.125     0.029       18     1.9
caudalanteriorcingulate                  1440   1229   2663  2.409 0.577     0.182     0.060       64     4.7
caudalmiddlefrontal                      2731   2127   5120  2.541 0.564     0.123     0.023       36     2.5
cuneus                                   2360   1705   2758  1.818 0.438     0.118     0.027       27     2.5
entorhinal                                519    756   1980  3.219 0.801     0.204     0.034        7     0.9
fusiform                                 4776   4258  10377  2.724 0.697     0.152     0.035       69     7.7
inferiorparietal                         8843   7264  16619  2.460 0.578     0.149     0.033      131    13.0
inferiortemporal                         3666   3072   7794  2.699 0.633     0.144     0.042       55     7.3
isthmuscingulate                         1519   1164   2526  2.306 0.729     0.134     0.034       25     1.9
lateraloccipital                         8070   5928  12594  2.275 0.599     0.131     0.035      142    11.9
lateralorbitofrontal                     3612   2633   7009  2.756 0.764     0.139     0.035       57     5.8
lingual                                  4855   3521   6830  2.091 0.547     0.129     0.033       68     6.9
medialorbitofrontal                      3224   2509   5734  2.472 0.674     0.130     0.031       43     4.4
middletemporal                           4860   4851  12354  2.934 0.639     0.143     0.027       41     5.6
parahippocampal                           973    862   2005  2.606 0.639     0.130     0.029        7     1.3
paracentral                              2115   1324   2988  2.295 0.554     0.102     0.021       26     2.0
parsopercularis                          1487   1192   3220  2.841 0.520     0.141     0.029       16     2.1
parsorbitalis                            1071    904   2287  2.877 0.515     0.143     0.029       15     1.2
parstriangularis                         1667   1354   3135  2.557 0.546     0.141     0.032       26     2.4
pericalcarine                            2043   1305   1796  1.371 0.336     0.120     0.036       32     3.0
postcentral                              7306   5576  10501  2.071 0.671     0.116     0.021       56     6.3
posteriorcingulate                       1911   1555   3462  2.303 0.850     0.132     0.025       22     2.1
precentral                               7146   5134  11785  2.418 0.573     0.101     0.020       69     5.9
precuneus                                6543   4853  10609  2.271 0.586     0.136     0.032      104    10.3
rostralanteriorcingulate                  896    764   1961  3.185 0.890     0.171     0.049       25     1.9
rostralmiddlefrontal                     6953   5733  13101  2.485 0.569     0.154     0.034      103    10.5
superiorfrontal                          9201   7591  19597  2.794 0.596     0.143     0.033      108    13.0
superiorparietal                         8503   6544  12951  2.148 0.502     0.126     0.024       92     8.4
superiortemporal                         4742   4266  10630  2.753 0.612     0.137     0.025       50     5.5
supramarginal                            5734   4485  10684  2.553 0.560     0.136     0.029       60     7.3
frontalpole                               423    479   1041  2.618 0.683     0.210     0.035        7     0.7
temporalpole                              553    878   2694  3.971 0.685     0.229     0.038        9     1.1
transversetemporal                        613    448   1112  2.780 0.446     0.097     0.019        2     0.5
insula                                   3580   2534   8003  3.087 0.920     0.143     0.036       60     5.1
