# Supplementary material for: Computer assisted diagnosis of Alzheimer’s disease using statistical likelihood-ratio test
Source: PLoS One. 2023 Feb 17;18(2):e0279574. doi: 10.1371/journal.pone.0279574 (PMC9937475; doi:10.1371/journal.pone.0279574)
Supplement: S4 File — (ZIP) [file pone.0279574.s004.zip › HC_Results_MIRIAD/miriad_227_1/stats/rh.aparc.stats]

# Table of FreeSurfer cortical parcellation anatomical statistics 
# 
# CreationTime 2020/01/12-21:57:17-GMT
# generating_program mris_anatomical_stats
# cvs_version $Id: mris_anatomical_stats.c,v 1.79 2016/03/14 15:15:34 greve Exp $
# mrisurf.c-cvs_version $Id: mrisurf.c,v 1.781.2.6 2016/12/27 16:47:14 zkaufman Exp $
# cmdline mris_anatomical_stats -th3 -mgz -cortex ../label/rh.cortex.label -f ../stats/rh.aparc.stats -b -a ../label/rh.aparc.annot -c ../label/aparc.annot.ctab miriad_227_HC_M_01_MR_1 rh white 
# sysname  Linux
# hostname ada
# machine  x86_64
# user     xzheng
# 
# SUBJECTS_DIR /home/span/acad/xzheng/freesurfer/subjects
# anatomy_type surface
# subjectname miriad_227_HC_M_01_MR_1
# hemi rh
# AnnotationFile ../label/rh.aparc.annot
# AnnotationFileTimeStamp 2020/01/13 08:26:27
# Measure Cortex, NumVert, Number of Vertices, 125306, unitless
# Measure Cortex, WhiteSurfArea, White Surface Total Area, 83486.4, mm^2
# Measure Cortex, MeanThickness, Mean Thickness, 2.47236, mm
# Measure BrainSeg, BrainSegVol, Brain Segmentation Volume, 1138503.000000, mm^3
# Measure BrainSegNotVent, BrainSegVolNotVent, Brain Segmentation Volume Without Ventricles, 1104713.000000, mm^3
# Measure BrainSegNotVentSurf, BrainSegVolNotVentSurf, Brain Segmentation Volume Without Ventricles from Surf, 1104423.555887, mm^3
# Measure Cortex, CortexVol Total cortical gray matter volume, 454200.348054, mm^3
# Measure SupraTentorial, SupraTentorialVol, Supratentorial volume, 1000672.555887, mm^3
# Measure SupraTentorialNotVent, SupraTentorialVolNotVent, Supratentorial volume, 974035.555887, mm^3
# Measure EstimatedTotalIntraCranialVol, eTIV, Estimated Total Intracranial Volume, 1605386.238825, mm^3
# NTableCols 10
# TableCol  1 ColHeader StructName
# TableCol  1 FieldName Structure Name
# TableCol  1 Units     NA
# TableCol  2 ColHeader NumVert
# TableCol  2 FieldName Number of Vertices
# TableCol  2 Units     unitless
# TableCol  3 ColHeader SurfArea
# TableCol  3 FieldName Surface Area
# TableCol  3 Units     mm^2
# TableCol  4 ColHeader GrayVol
# TableCol  4 FieldName Gray Matter Volume
# TableCol  4 Units     mm^3
# TableCol  5 ColHeader ThickAvg 
# TableCol  5 FieldName Average Thickness
# TableCol  5 Units     mm
# TableCol  6 ColHeader ThickStd
# TableCol  6 FieldName Thickness StdDev
# TableCol  6 Units     mm 
# TableCol  7 ColHeader MeanCurv
# TableCol  7 FieldName Integrated Rectified Mean Curvature
# TableCol  7 Units     mm^-1
# TableCol  8 ColHeader GausCurv 
# TableCol  8 FieldName Integrated Rectified Gaussian Curvature
# TableCol  8 Units     mm^-2
# TableCol  9 ColHeader  FoldInd
# TableCol  9 FieldName  Folding Index 
# TableCol  9 Units      unitless 
# TableCol 10 ColHeader CurvInd
# TableCol 10 FieldName Intrinsic Curvature Index
# TableCol 10 Units     unitless
# ColHeaders StructName NumVert SurfArea GrayVol ThickAvg ThickStd MeanCurv GausCurv FoldInd CurvInd
bankssts                                 1373    946   2301  2.401 0.518     0.115     0.024       13     1.4
caudalanteriorcingulate                  1440    976   2663  2.409 0.577     0.140     0.022       27     1.2
caudalmiddlefrontal                      2731   1846   5120  2.541 0.564     0.122     0.031       28     3.2
cuneus                                   2360   1454   2758  1.818 0.438     0.146     0.038       35     3.8
entorhinal                                519    406   1980  3.219 0.801     0.132     0.040        6     0.7
fusiform                                 4776   3234  10377  2.724 0.697     0.134     0.035       73     7.1
inferiorparietal                         8843   5997  16619  2.460 0.578     0.137     0.038      130    14.2
inferiortemporal                         3666   2499   7794  2.699 0.633     0.132     0.037       57     6.4
isthmuscingulate                         1519   1017   2526  2.306 0.729     0.131     0.036       22     2.1
lateraloccipital                         8070   5266  12594  2.275 0.599     0.147     0.038      118    12.9
lateralorbitofrontal                     3612   2427   7009  2.756 0.764     0.139     0.043       65     6.9
lingual                                  4855   3118   6830  2.091 0.547     0.141     0.039       69     7.6
medialorbitofrontal                      3224   2131   5734  2.472 0.674     0.130     0.037       53     4.7
middletemporal                           4860   3403  12354  2.934 0.639     0.126     0.031       68     6.1
parahippocampal                           973    690   2005  2.606 0.639     0.092     0.015        5     0.5
paracentral                              2115   1273   2988  2.295 0.554     0.109     0.030       18     2.7
parsopercularis                          1487   1001   3220  2.841 0.520     0.120     0.029       14     1.7
parsorbitalis                            1071    714   2287  2.877 0.515     0.151     0.038       16     1.6
parstriangularis                         1667   1164   3135  2.557 0.546     0.129     0.029       18     1.9
pericalcarine                            2043   1461   1796  1.371 0.336     0.150     0.042       24     3.7
postcentral                              7306   4658  10501  2.071 0.671     0.111     0.027       69     8.1
posteriorcingulate                       1911   1296   3462  2.303 0.850     0.129     0.025       32     1.8
precentral                               7146   4573  11785  2.418 0.573     0.110     0.029       56     9.0
precuneus                                6543   4386  10609  2.271 0.586     0.134     0.035       78     9.3
rostralanteriorcingulate                  896    590   1961  3.185 0.890     0.153     0.046       21     1.3
rostralmiddlefrontal                     6953   4735  13101  2.485 0.569     0.142     0.041      104    11.6
superiorfrontal                          9201   6135  19597  2.794 0.596     0.132     0.036      115    13.2
superiorparietal                         8503   5458  12951  2.148 0.502     0.119     0.028       91     9.8
superiortemporal                         4742   3297  10630  2.753 0.612     0.113     0.025       49     4.6
supramarginal                            5734   3870  10684  2.553 0.560     0.131     0.035       67     8.4
frontalpole                               423    288   1041  2.618 0.683     0.183     0.063       10     1.1
temporalpole                              553    396   2694  3.971 0.685     0.146     0.043       10     1.0
transversetemporal                        613    332   1112  2.780 0.446     0.115     0.023        6     0.5
insula                                   3580   2450   8003  3.087 0.920     0.114     0.035       42     5.1
