# Supplementary material for: Computer assisted diagnosis of Alzheimer’s disease using statistical likelihood-ratio test
Source: PLoS One. 2023 Feb 17;18(2):e0279574. doi: 10.1371/journal.pone.0279574 (PMC9937475; doi:10.1371/journal.pone.0279574)
Supplement: S4 File — (ZIP) [file pone.0279574.s004.zip › HC_Results_MIRIAD/miriad_227_1/stats/rh.BA_exvivo.stats]

# Table of FreeSurfer cortical parcellation anatomical statistics 
# 
# CreationTime 2020/01/12-22:37:46-GMT
# generating_program mris_anatomical_stats
# cvs_version $Id: mris_anatomical_stats.c,v 1.79 2016/03/14 15:15:34 greve Exp $
# mrisurf.c-cvs_version $Id: mrisurf.c,v 1.781.2.6 2016/12/27 16:47:14 zkaufman Exp $
# cmdline mris_anatomical_stats -th3 -mgz -f ../stats/rh.BA_exvivo.stats -b -a ./rh.BA_exvivo.annot -c ./BA_exvivo.ctab miriad_227_HC_M_01_MR_1 rh white 
# sysname  Linux
# hostname ada
# machine  x86_64
# user     xzheng
# 
# SUBJECTS_DIR /home/span/acad/xzheng/freesurfer/subjects
# anatomy_type surface
# subjectname miriad_227_HC_M_01_MR_1
# hemi rh
# AnnotationFile ./rh.BA_exvivo.annot
# AnnotationFileTimeStamp 2020/01/13 09:37:38
# Measure Cortex, NumVert, Number of Vertices, 133075, unitless
# Measure Cortex, WhiteSurfArea, White Surface Total Area, 88738.3, mm^2
# Measure BrainSeg, BrainSegVol, Brain Segmentation Volume, 1138503.000000, mm^3
# Measure BrainSegNotVent, BrainSegVolNotVent, Brain Segmentation Volume Without Ventricles, 1104713.000000, mm^3
# Measure BrainSegNotVentSurf, BrainSegVolNotVentSurf, Brain Segmentation Volume Without Ventricles from Surf, 1104423.555887, mm^3
# Measure Cortex, CortexVol Total cortical gray matter volume, 454200.348054, mm^3
# Measure SupraTentorial, SupraTentorialVol, Supratentorial volume, 1000672.555887, mm^3
# Measure SupraTentorialNotVent, SupraTentorialVolNotVent, Supratentorial volume, 974035.555887, mm^3
# Measure EstimatedTotalIntraCranialVol, eTIV, Estimated Total Intracranial Volume, 1605386.238825, mm^3
# NTableCols 10
# TableCol  1 ColHeader StructName
# TableCol  1 FieldName Structure Name
# TableCol  1 Units     NA
# TableCol  2 ColHeader NumVert
# TableCol  2 FieldName Number of Vertices
# TableCol  2 Units     unitless
# TableCol  3 ColHeader SurfArea
# TableCol  3 FieldName Surface Area
# TableCol  3 Units     mm^2
# TableCol  4 ColHeader GrayVol
# TableCol  4 FieldName Gray Matter Volume
# TableCol  4 Units     mm^3
# TableCol  5 ColHeader ThickAvg 
# TableCol  5 FieldName Average Thickness
# TableCol  5 Units     mm
# TableCol  6 ColHeader ThickStd
# TableCol  6 FieldName Thickness StdDev
# TableCol  6 Units     mm 
# TableCol  7 ColHeader MeanCurv
# TableCol  7 FieldName Integrated Rectified Mean Curvature
# TableCol  7 Units     mm^-1
# TableCol  8 ColHeader GausCurv 
# TableCol  8 FieldName Integrated Rectified Gaussian Curvature
# TableCol  8 Units     mm^-2
# TableCol  9 ColHeader  FoldInd
# TableCol  9 FieldName  Folding Index 
# TableCol  9 Units      unitless 
# TableCol 10 ColHeader CurvInd
# TableCol 10 FieldName Intrinsic Curvature Index
# TableCol 10 Units     unitless
# ColHeaders StructName NumVert SurfArea GrayVol ThickAvg ThickStd MeanCurv GausCurv FoldInd CurvInd
BA1_exvivo                               1240    638   1869  2.216 0.535     0.120     0.037       17     1.8
BA2_exvivo                               4186   2732   5919  2.123 0.534     0.106     0.023       33     4.1
BA3a_exvivo                              1182    859   1246  1.882 0.494     0.133     0.031        9     1.6
BA3b_exvivo                              2209   1461   2671  1.685 0.504     0.100     0.022       17     2.1
BA4a_exvivo                              1535    858   2375  2.425 0.509     0.115     0.042       15     3.0
BA4p_exvivo                              1204    830   1858  2.339 0.516     0.106     0.028        6     1.4
BA6_exvivo                               7429   4672  14029  2.594 0.602     0.119     0.031       74     9.1
BA44_exvivo                              2958   2030   5836  2.649 0.621     0.119     0.026       28     3.3
BA45_exvivo                              3106   2131   6205  2.589 0.523     0.140     0.039       42     4.8
V1_exvivo                                3676   2439   4223  1.647 0.597     0.144     0.043       44     7.0
V2_exvivo                                8258   5203  10867  2.026 0.505     0.149     0.041      127    13.9
MT_exvivo                                2527   1742   4370  2.544 0.456     0.144     0.036       32     3.8
perirhinal_exvivo                         564    404   1835  3.202 0.630     0.117     0.029        6     0.6
entorhinal_exvivo                         337    246    829  3.070 0.677     0.117     0.023        3     0.3
