# Supplementary material for: Computer assisted diagnosis of Alzheimer’s disease using statistical likelihood-ratio test
Source: PLoS One. 2023 Feb 17;18(2):e0279574. doi: 10.1371/journal.pone.0279574 (PMC9937475; doi:10.1371/journal.pone.0279574)
Supplement: S4 File — (ZIP) [file pone.0279574.s004.zip › HC_Results_MIRIAD/miriad_227_1/stats/rh.BA_exvivo.thresh.stats]

# Table of FreeSurfer cortical parcellation anatomical statistics 
# 
# CreationTime 2020/01/12-22:38:08-GMT
# generating_program mris_anatomical_stats
# cvs_version $Id: mris_anatomical_stats.c,v 1.79 2016/03/14 15:15:34 greve Exp $
# mrisurf.c-cvs_version $Id: mrisurf.c,v 1.781.2.6 2016/12/27 16:47:14 zkaufman Exp $
# cmdline mris_anatomical_stats -th3 -mgz -f ../stats/rh.BA_exvivo.thresh.stats -b -a ./rh.BA_exvivo.thresh.annot -c ./BA_exvivo.thresh.ctab miriad_227_HC_M_01_MR_1 rh white 
# sysname  Linux
# hostname ada
# machine  x86_64
# user     xzheng
# 
# SUBJECTS_DIR /home/span/acad/xzheng/freesurfer/subjects
# anatomy_type surface
# subjectname miriad_227_HC_M_01_MR_1
# hemi rh
# AnnotationFile ./rh.BA_exvivo.thresh.annot
# AnnotationFileTimeStamp 2020/01/13 09:37:39
# Measure Cortex, NumVert, Number of Vertices, 133075, unitless
# Measure Cortex, WhiteSurfArea, White Surface Total Area, 88738.3, mm^2
# Measure BrainSeg, BrainSegVol, Brain Segmentation Volume, 1138503.000000, mm^3
# Measure BrainSegNotVent, BrainSegVolNotVent, Brain Segmentation Volume Without Ventricles, 1104713.000000, mm^3
# Measure BrainSegNotVentSurf, BrainSegVolNotVentSurf, Brain Segmentation Volume Without Ventricles from Surf, 1104423.555887, mm^3
# Measure Cortex, CortexVol Total cortical gray matter volume, 454200.348054, mm^3
# Measure SupraTentorial, SupraTentorialVol, Supratentorial volume, 1000672.555887, mm^3
# Measure SupraTentorialNotVent, SupraTentorialVolNotVent, Supratentorial volume, 974035.555887, mm^3
# Measure EstimatedTotalIntraCranialVol, eTIV, Estimated Total Intracranial Volume, 1605386.238825, mm^3
# NTableCols 10
# TableCol  1 ColHeader StructName
# TableCol  1 FieldName Structure Name
# TableCol  1 Units     NA
# TableCol  2 ColHeader NumVert
# TableCol  2 FieldName Number of Vertices
# TableCol  2 Units     unitless
# TableCol  3 ColHeader SurfArea
# TableCol  3 FieldName Surface Area
# TableCol  3 Units     mm^2
# TableCol  4 ColHeader GrayVol
# TableCol  4 FieldName Gray Matter Volume
# TableCol  4 Units     mm^3
# TableCol  5 ColHeader ThickAvg 
# TableCol  5 FieldName Average Thickness
# TableCol  5 Units     mm
# TableCol  6 ColHeader ThickStd
# TableCol  6 FieldName Thickness StdDev
# TableCol  6 Units     mm 
# TableCol  7 ColHeader MeanCurv
# TableCol  7 FieldName Integrated Rectified Mean Curvature
# TableCol  7 Units     mm^-1
# TableCol  8 ColHeader GausCurv 
# TableCol  8 FieldName Integrated Rectified Gaussian Curvature
# TableCol  8 Units     mm^-2
# TableCol  9 ColHeader  FoldInd
# TableCol  9 FieldName  Folding Index 
# TableCol  9 Units      unitless 
# TableCol 10 ColHeader CurvInd
# TableCol 10 FieldName Intrinsic Curvature Index
# TableCol 10 Units     unitless
# ColHeaders StructName NumVert SurfArea GrayVol ThickAvg ThickStd MeanCurv GausCurv FoldInd CurvInd
BA1_exvivo                                955    488   1311  2.031 0.461     0.123     0.040       14     1.5
BA2_exvivo                               2447   1583   3535  2.080 0.472     0.104     0.023       17     2.3
BA3a_exvivo                              1024    774   1066  1.856 0.488     0.133     0.030        7     1.4
BA3b_exvivo                              1743   1182   1886  1.556 0.374     0.089     0.017        9     1.3
BA4a_exvivo                               929    486   1329  2.402 0.507     0.130     0.059       12     2.4
BA4p_exvivo                               992    717   1540  2.302 0.500     0.112     0.028        5     1.3
BA6_exvivo                               4658   2885   8866  2.629 0.603     0.114     0.029       44     5.7
BA44_exvivo                               680    447   1604  2.953 0.554     0.135     0.036        9     1.0
BA45_exvivo                               739    517   1494  2.445 0.575     0.133     0.032        8     0.8
V1_exvivo                                3512   2345   3831  1.607 0.569     0.146     0.043       42     6.8
V2_exvivo                                4319   2685   5319  1.965 0.499     0.158     0.046       74     8.2
MT_exvivo                                 390    257    741  2.635 0.349     0.147     0.036        6     0.6
perirhinal_exvivo                         302    223   1082  3.242 0.634     0.098     0.020        2     0.2
entorhinal_exvivo                         219    163    560  2.978 0.750     0.108     0.018        1     0.2
