# Supplementary material for: Computer assisted diagnosis of Alzheimer’s disease using statistical likelihood-ratio test
Source: PLoS One. 2023 Feb 17;18(2):e0279574. doi: 10.1371/journal.pone.0279574 (PMC9937475; doi:10.1371/journal.pone.0279574)
Supplement: S4 File — (ZIP) [file pone.0279574.s004.zip › HC_Results_MIRIAD/miriad_227_1/stats/rh.curv.stats]

Raw <mean> +- <std> (using 'rh.curv'):                -0.03835 +- 0.1930 
       Raw Min:                                       -2.03296 at vertex 60927   
       Raw Max:                                        5.33367 at vertex 96773   
       Raw Curvature Calculation Type:                discrete
       Raw Mean Vertex Separation (Whole Surface):     0.84698 +- 0.23225 mm
       Raw Total Surface Area:                     80450.66406 mm^2
       Raw Total Number of Vertices:                    133075
       Raw Average Vertex Area (Whole Surface):        0.60455 mm^2
       Raw Natural Surface Integral:               -1542.98193
       Raw Rectified Surface Integral:             10458.27832
       Raw Positive Surface Integral:               4457.64844
       Raw Negative Surface Integral:               6000.63037
       Raw Mean Natural Surface Integral:             -0.01159 across 133075 (100.00%) vertices
       Raw Mean Rectified Surface Integral:            0.07859 across 133075 (100.00%) vertices
       Raw Mean Positive Surface Integral:             0.07058 across 63160 (47.46%) vertices
       Raw Mean Negative Surface Integral:             0.08583 across 69915 (52.54%) vertices
       Raw AreaNorm Natural Surface Integral:         -0.01918 across 80450.429688 (100.00%) mm^2
       Raw AreaNorm Rectified Surface Integral:        0.13000 across 80450.429688 (100.00%) mm^2
       Raw AreaNorm Positive Surface Integral:         0.10869 across 41012.945312 (50.98%) mm^2
       Raw AreaNorm Negative Surface Integral:         0.15215 across 39437.792969 (49.02%) mm^2

Raw <mean> +- <std> (using 'rh.sulc'):                 0.00000 +- 5.5538 
       Raw Min:                                      -14.01140 at vertex 114011  
       Raw Max:                                       16.67257 at vertex 55701   
       Raw Curvature Calculation Type:                discrete
       Raw Mean Vertex Separation (Whole Surface):     0.84698 +- 0.23225 mm
       Raw Total Surface Area:                     80450.66406 mm^2
       Raw Total Number of Vertices:                    133075
       Raw Average Vertex Area (Whole Surface):        0.60455 mm^2
       Raw Natural Surface Integral:               31148.73438
       Raw Rectified Surface Integral:            360435.65625
       Raw Positive Surface Integral:             195792.20312
       Raw Negative Surface Integral:             164643.46875
       Raw Mean Natural Surface Integral:              0.23407 across 133075 (100.00%) vertices
       Raw Mean Rectified Surface Integral:            2.70852 across 133075 (100.00%) vertices
       Raw Mean Positive Surface Integral:             3.17191 across 61727 (46.39%) vertices
       Raw Mean Negative Surface Integral:             2.30761 across 71348 (53.61%) vertices
       Raw AreaNorm Natural Surface Integral:          0.38718 across 80450.429688 (100.00%) mm^2
       Raw AreaNorm Rectified Surface Integral:        4.48022 across 80450.429688 (100.00%) mm^2
       Raw AreaNorm Positive Surface Integral:         4.95808 across 39489.488281 (49.09%) mm^2
       Raw AreaNorm Negative Surface Integral:         4.01948 across 40961.375000 (50.91%) mm^2

K <mean> +- <std> (using 'rh.smoothwm'):               0.23624 +- 9.8841 mm^-2
         K Min:                                      -32.29922 at vertex 96721   
         K Max:                                     2748.84155 at vertex 95785   
         K Curvature Calculation Type:                discrete
         K Mean Vertex Separation (Whole Surface):     0.84698 +- 0.23225 mm
         K Total Surface Area:                     80450.66406 mm^2
         K Total Number of Vertices:                    133075
         K Average Vertex Area (Whole Surface):        0.60455 mm^2
         K Natural Surface Integral:                  12.56640
         K Rectified Surface Integral:              5812.60205
         K Positive Surface Integral:               2912.58423
         K Negative Surface Integral:               2900.01782
         K Mean Natural Surface Integral:              0.00009 across 133075 (100.00%) vertices
         K Mean Rectified Surface Integral:            0.04368 across 133075 (100.00%) vertices
         K Mean Positive Surface Integral:             0.05015 across 58075 (43.64%) vertices
         K Mean Negative Surface Integral:             0.03867 across 75000 (56.36%) vertices
         K AreaNorm Natural Surface Integral:          0.00016 across 80450.429688 (100.00%) mm^2
         K AreaNorm Rectified Surface Integral:        0.07225 across 80450.429688 (100.00%) mm^2
         K AreaNorm Positive Surface Integral:         0.11056 across 26344.742188 (32.75%) mm^2
         K AreaNorm Negative Surface Integral:         0.05360 across 54106.109375 (67.25%) mm^2

H <mean> +- <std> (using 'rh.smoothwm'):              -0.07189 +- 0.8375 mm^-1
         H Min:                                      -33.11530 at vertex 68047   
         H Max:                                       72.55856 at vertex 95785   
         H Curvature Calculation Type:                discrete
         H Mean Vertex Separation (Whole Surface):     0.84698 +- 0.23225 mm
         H Total Surface Area:                     80450.66406 mm^2
         H Total Number of Vertices:                    133075
         H Average Vertex Area (Whole Surface):        0.60455 mm^2
         H Natural Surface Integral:               -1507.30457
         H Rectified Surface Integral:             13992.56152
         H Positive Surface Integral:               6242.62842
         H Negative Surface Integral:               7749.93311
         H Mean Natural Surface Integral:             -0.01133 across 133075 (100.00%) vertices
         H Mean Rectified Surface Integral:            0.10515 across 133075 (100.00%) vertices
         H Mean Positive Surface Integral:             0.09292 across 67185 (50.49%) vertices
         H Mean Negative Surface Integral:             0.11762 across 65890 (49.51%) vertices
         H AreaNorm Natural Surface Integral:         -0.01874 across 80450.429688 (100.00%) mm^2
         H AreaNorm Rectified Surface Integral:        0.17393 across 80450.429688 (100.00%) mm^2
         H AreaNorm Positive Surface Integral:         0.14364 across 43459.234375 (54.02%) mm^2
         H AreaNorm Negative Surface Integral:         0.20951 across 36991.402344 (45.98%) mm^2

k1 <mean> +- <std> (using 'rh.smoothwm'):             -0.14662 +- 1.5056 mm^-1
        k1 Min:                                      -60.06067 at vertex 68047   
        k1 Max:                                      122.71735 at vertex 95785   
        k1 Curvature Calculation Type:                discrete
        k1 Mean Vertex Separation (Whole Surface):     0.84698 +- 0.23225 mm
        k1 Total Surface Area:                     80450.66406 mm^2
        k1 Total Number of Vertices:                    133075
        k1 Average Vertex Area (Whole Surface):        0.60455 mm^2
        k1 Natural Surface Integral:               -3928.67944
        k1 Rectified Surface Integral:             31676.26172
        k1 Positive Surface Integral:              13873.79102
        k1 Negative Surface Integral:              17802.47070
        k1 Mean Natural Surface Integral:             -0.02952 across 133075 (100.00%) vertices
        k1 Mean Rectified Surface Integral:            0.23803 across 133075 (100.00%) vertices
        k1 Mean Positive Surface Integral:             0.20650 across 67185 (50.49%) vertices
        k1 Mean Negative Surface Integral:             0.27018 across 65890 (49.51%) vertices
        k1 AreaNorm Natural Surface Integral:         -0.04883 across 80450.429688 (100.00%) mm^2
        k1 AreaNorm Rectified Surface Integral:        0.39374 across 80450.429688 (100.00%) mm^2
        k1 AreaNorm Positive Surface Integral:         0.31924 across 43459.234375 (54.02%) mm^2
        k1 AreaNorm Negative Surface Integral:         0.48126 across 36991.402344 (45.98%) mm^2

k2 <mean> +- <std> (using 'rh.smoothwm'):              0.00285 +- 0.2564 mm^-1
        k2 Min:                                      -10.26140 at vertex 81644   
        k2 Max:                                       22.39978 at vertex 95785   
        k2 Curvature Calculation Type:                discrete
        k2 Mean Vertex Separation (Whole Surface):     0.84698 +- 0.23225 mm
        k2 Total Surface Area:                     80450.66406 mm^2
        k2 Total Number of Vertices:                    133075
        k2 Average Vertex Area (Whole Surface):        0.60455 mm^2
        k2 Natural Surface Integral:                 914.07019
        k2 Rectified Surface Integral:              8554.96094
        k2 Positive Surface Integral:               4734.51562
        k2 Negative Surface Integral:               3820.44556
        k2 Mean Natural Surface Integral:              0.00687 across 133075 (100.00%) vertices
        k2 Mean Rectified Surface Integral:            0.06429 across 133075 (100.00%) vertices
        k2 Mean Positive Surface Integral:             0.06651 across 71181 (53.49%) vertices
        k2 Mean Negative Surface Integral:             0.06173 across 61894 (46.51%) vertices
        k2 AreaNorm Natural Surface Integral:          0.01136 across 80450.429688 (100.00%) mm^2
        k2 AreaNorm Rectified Surface Integral:        0.10634 across 80450.429688 (100.00%) mm^2
        k2 AreaNorm Positive Surface Integral:         0.11065 across 42789.546875 (53.19%) mm^2
        k2 AreaNorm Negative Surface Integral:         0.10144 across 37661.171875 (46.81%) mm^2

S <mean> +- <std> (using 'rh.smoothwm'):               1.88155 +- 43.6574 mm^-2
         S Min:                                        0.00000 at vertex 912     
         S Max:                                    10063.61426 at vertex 95785   
         S Curvature Calculation Type:                discrete
         S Mean Vertex Separation (Whole Surface):     0.84698 +- 0.23225 mm
         S Total Surface Area:                     80450.66406 mm^2
         S Total Number of Vertices:                    133075
         S Average Vertex Area (Whole Surface):        0.60455 mm^2
         S Natural Surface Integral:               33747.50781
         S Rectified Surface Integral:             33747.50781
         S Positive Surface Integral:              33747.50781
         S Negative Surface Integral:                  0.00000
         S Mean Natural Surface Integral:              0.25360 across 133075 (100.00%) vertices
         S Mean Rectified Surface Integral:            0.25360 across 133075 (100.00%) vertices
         S Mean Positive Surface Integral:             0.25360 across 133075 (100.00%) vertices
         S Mean Negative Surface Integral:             0.00000 across 0 (00.00%) vertices
         S AreaNorm Natural Surface Integral:          0.41948 across 80450.429688 (100.00%) mm^2
         S AreaNorm Rectified Surface Integral:        0.41948 across 80450.429688 (100.00%) mm^2
         S AreaNorm Positive Surface Integral:         0.41948 across 80450.429688 (100.00%) mm^2
         S AreaNorm Negative Surface Integral:         0.00000 across 0.000000 (00.00%) mm^2

C <mean> +- <std> (using 'rh.smoothwm'):               0.46836 +- 0.9786 mm^-2
         C Min:                                        0.00061 at vertex 27035   
         C Max:                                       88.20798 at vertex 95785   
         C Curvature Calculation Type:                discrete
         C Mean Vertex Separation (Whole Surface):     0.84698 +- 0.23225 mm
         C Total Surface Area:                     80450.66406 mm^2
         C Total Number of Vertices:                    133075
         C Average Vertex Area (Whole Surface):        0.60455 mm^2
         C Natural Surface Integral:               23672.21680
         C Rectified Surface Integral:             23672.21680
         C Positive Surface Integral:              23672.21680
         C Negative Surface Integral:                  0.00000
         C Mean Natural Surface Integral:              0.17789 across 133075 (100.00%) vertices
         C Mean Rectified Surface Integral:            0.17789 across 133075 (100.00%) vertices
         C Mean Positive Surface Integral:             0.17789 across 133075 (100.00%) vertices
         C Mean Negative Surface Integral:             0.00000 across 0 (00.00%) vertices
         C AreaNorm Natural Surface Integral:          0.29425 across 80450.429688 (100.00%) mm^2
         C AreaNorm Rectified Surface Integral:        0.29425 across 80450.429688 (100.00%) mm^2
         C AreaNorm Positive Surface Integral:         0.29425 across 80450.429688 (100.00%) mm^2
         C AreaNorm Negative Surface Integral:         0.00000 across 0.000000 (00.00%) mm^2

BE <mean> +- <std> (using 'rh.smoothwm'):              2.35397 +- 61.8444 mm^-2
        BE Min:                                        0.00000 at vertex 27035   
        BE Max:                                    15561.29688 at vertex 95785   
        BE Curvature Calculation Type:                discrete
        BE Mean Vertex Separation (Whole Surface):     0.84698 +- 0.23225 mm
        BE Total Surface Area:                     80450.66406 mm^2
        BE Total Number of Vertices:                    133075
        BE Average Vertex Area (Whole Surface):        0.60455 mm^2
        BE Natural Surface Integral:               33771.80078
        BE Rectified Surface Integral:             33771.80078
        BE Positive Surface Integral:              33771.80078
        BE Negative Surface Integral:                  0.00000
        BE Mean Natural Surface Integral:              0.25378 across 133075 (100.00%) vertices
        BE Mean Rectified Surface Integral:            0.25378 across 133075 (100.00%) vertices
        BE Mean Positive Surface Integral:             0.25378 across 133075 (100.00%) vertices
        BE Mean Negative Surface Integral:             0.00000 across 0 (00.00%) vertices
        BE AreaNorm Natural Surface Integral:          0.41978 across 80450.429688 (100.00%) mm^2
        BE AreaNorm Rectified Surface Integral:        0.41978 across 80450.429688 (100.00%) mm^2
        BE AreaNorm Positive Surface Integral:         0.41978 across 80450.429688 (100.00%) mm^2
        BE AreaNorm Negative Surface Integral:         0.00000 across 0.000000 (00.00%) mm^2

FI <mean> +- <std> (using 'rh.smoothwm'):              1.97731 +- 51.0191 mm^-2
        FI Min:                                        0.00000 at vertex 912     
        FI Max:                                    12310.70508 at vertex 95785   
        FI Curvature Calculation Type:                discrete
        FI Mean Vertex Separation (Whole Surface):     0.84698 +- 0.23225 mm
        FI Total Surface Area:                     80450.66406 mm^2
        FI Total Number of Vertices:                    133075
        FI Average Vertex Area (Whole Surface):        0.60455 mm^2
        FI Natural Surface Integral:               26050.08984
        FI Rectified Surface Integral:             26050.08984
        FI Positive Surface Integral:              26050.08984
        FI Negative Surface Integral:                  0.00000
        FI Mean Natural Surface Integral:              0.19575 across 133075 (100.00%) vertices
        FI Mean Rectified Surface Integral:            0.19575 across 133075 (100.00%) vertices
        FI Mean Positive Surface Integral:             0.19575 across 133075 (100.00%) vertices
        FI Mean Negative Surface Integral:             0.00000 across 0 (00.00%) vertices
        FI AreaNorm Natural Surface Integral:          0.32380 across 80450.429688 (100.00%) mm^2
        FI AreaNorm Rectified Surface Integral:        0.32380 across 80450.429688 (100.00%) mm^2
        FI AreaNorm Positive Surface Integral:         0.32380 across 80450.429688 (100.00%) mm^2
        FI AreaNorm Negative Surface Integral:         0.00000 across 0.000000 (00.00%) mm^2

curv -- calculation type:                                discrete
curv -- Folding Index (FI):                            2073.00024
curv -- Intrinsic Curvature Index - positive (ICIp):    231.77609
curv -- Intrinsic Curvature Index - negative (ICIn):    230.77609
curv -- Intrinsic Curvature Index - natural  (ICIt):      1.00000

Mean across 10 curvatures: 6.6634e-01 +- 9.4098e-01
