# Supplementary material for: Computer assisted diagnosis of Alzheimer’s disease using statistical likelihood-ratio test
Source: PLoS One. 2023 Feb 17;18(2):e0279574. doi: 10.1371/journal.pone.0279574 (PMC9937475; doi:10.1371/journal.pone.0279574)
Supplement: S4 File — (ZIP) [file pone.0279574.s004.zip › HC_Results_MIRIAD/miriad_227_1/stats/rh.w-g.pct.stats]

# Title Segmentation Statistics 
# 
# generating_program mri_segstats
# cvs_version $Id: mri_segstats.c,v 1.121 2016/05/31 17:27:11 greve Exp $
# cmdline mri_segstats --in /home/span/acad/xzheng/freesurfer/subjects/miriad_227_HC_M_01_MR_1/surf/rh.w-g.pct.mgh --annot miriad_227_HC_M_01_MR_1 rh aparc --sum /home/span/acad/xzheng/freesurfer/subjects/miriad_227_HC_M_01_MR_1/stats/rh.w-g.pct.stats --snr 
# sysname  Linux
# hostname ada
# machine  x86_64
# user     xzheng
# anatomy_type surface
# 
# SUBJECTS_DIR /home/span/acad/xzheng/freesurfer/subjects
# subjectname miriad_227_HC_M_01_MR_1
# Annot miriad_227_HC_M_01_MR_1 rh aparc
# ColorTable /tmp/mri_segstats.tmp.miriad_227_HC_M_01_MR_1.rh.96.ctab 
# ColorTableTimeStamp 2020/01/13 09:01:33 
# InVolFile  /home/span/acad/xzheng/freesurfer/subjects/miriad_227_HC_M_01_MR_1/surf/rh.w-g.pct.mgh 
# InVolFileTimeStamp  2020/01/13 09:01:32 
# InVolFrame 0 
# Only reporting non-empty segmentations
# VertexArea_mm2 0.666829 
# TableCol  1 ColHeader Index 
# TableCol  1 FieldName Index 
# TableCol  1 Units     NA 
# TableCol  2 ColHeader SegId 
# TableCol  2 FieldName Segmentation Id
# TableCol  2 Units     NA
# TableCol  3 ColHeader NVertices 
# TableCol  3 FieldName Number of Vertices
# TableCol  3 Units     unitless
# TableCol  4 ColHeader Area_mm2
# TableCol  4 FieldName Area
# TableCol  4 Units     mm^2
# TableCol  5 ColHeader StructName
# TableCol  5 FieldName Structure Name
# TableCol  5 Units     NA
# TableCol  6 ColHeader Mean 
# TableCol  6 FieldName Intensity Mean
# TableCol  6 Units     unknown
# TableCol  7 ColHeader StdDev
# TableCol  7 FieldName Itensity StdDev
# TableCol  7 Units     unknown
# TableCol  8 ColHeader Min
# TableCol  8 FieldName Intensity Min
# TableCol  8 Units     unknown
# TableCol  9 ColHeader Max
# TableCol  9 FieldName Intensity Max
# TableCol  9 Units     unknown
# TableCol 10 ColHeader Range
# TableCol 10 FieldName Intensity Range
# TableCol 10 Units     unknown
# TableCol 11 ColHeader SNR
# TableCol 11 FieldName Intensity SNR
# TableCol 11 Units     none
# NRows 35 
# NTableCols 11 
# ColHeaders  Index SegId NVertices Area_mm2 StructName Mean StdDev Min Max Range SNR  
  1 2000      7767     5250.4  unknown                            0.0470     1.0655     0.0000    39.2054    39.2054     0.0441 
  2 2001      1373      945.9  bankssts                          26.4423     6.7440     8.7500    50.1469    41.3970     3.9208 
  3 2002      1440      975.7  caudalanteriorcingulate           30.2599     6.4599     5.2627    46.7435    41.4808     4.6842 
  4 2003      2731     1846.4  caudalmiddlefrontal               22.0146     6.8450   -28.3587    46.0240    74.3827     3.2162 
  5 2005      2360     1453.6  cuneus                            17.7117     7.0601    -3.9160    41.1529    45.0690     2.5087 
  6 2006       519      406.3  entorhinal                        32.1484     9.4029     1.0915    54.2840    53.1925     3.4190 
  7 2007      4776     3233.7  fusiform                          30.3954     9.2999   -31.6431    63.6141    95.2572     3.2683 
  8 2008      8843     5996.8  inferiorparietal                  24.4190     7.7499   -13.7780    51.9041    65.6821     3.1509 
  9 2009      3666     2498.7  inferiortemporal                  29.4185     8.2788   -23.0028    58.7059    81.7087     3.5535 
 10 2010      1519     1016.6  isthmuscingulate                  23.5125     7.8691    -7.5059    48.1232    55.6292     2.9880 
 11 2011      8070     5265.6  lateraloccipital                  23.0237     7.6065   -13.6627    52.2100    65.8727     3.0268 
 12 2012      3612     2427.5  lateralorbitofrontal              26.0524     9.0881   -10.1373    53.7767    63.9140     2.8667 
 13 2013      4855     3117.7  lingual                           21.5934     8.0937   -12.1659    49.0827    61.2485     2.6679 
 14 2014      3224     2131.0  medialorbitofrontal               23.8325    11.0677  -103.7212    47.5761   151.2972     2.1533 
 15 2015      4860     3403.4  middletemporal                    29.9722     7.5457   -19.8859    54.9972    74.8831     3.9721 
 16 2016       973      689.9  parahippocampal                   31.5808     6.8463     7.7530    47.3821    39.6291     4.6128 
 17 2017      2115     1273.0  paracentral                       19.9729     7.9040    -6.6183    42.1012    48.7195     2.5270 
 18 2018      1487     1000.8  parsopercularis                   25.6963     7.3774     4.6171    47.5886    42.9715     3.4831 
 19 2019      1071      714.1  parsorbitalis                     26.3430     7.5056     4.6562    52.6829    48.0268     3.5098 
 20 2020      1667     1164.5  parstriangularis                  24.0498     6.3075     7.1217    51.1908    44.0692     3.8129 
 21 2021      2043     1461.4  pericalcarine                     16.9757     6.1845   -17.1914    39.0069    56.1984     2.7449 
 22 2022      7306     4657.6  postcentral                       19.1338     7.3952   -16.1089    47.9246    64.0334     2.5873 
 23 2023      1911     1296.2  posteriorcingulate                28.5457     7.4582     3.4679    51.4328    47.9649     3.8274 
 24 2024      7146     4572.9  precentral                        18.3510     6.9915    -9.5289    46.0709    55.5998     2.6248 
 25 2025      6543     4386.3  precuneus                         22.6167     6.5897   -18.2782    49.5616    67.8398     3.4321 
 26 2026       896      589.6  rostralanteriorcingulate          24.5442     7.7400    -0.7172    44.6220    45.3392     3.1711 
 27 2027      6953     4735.0  rostralmiddlefrontal              24.5800     7.1061    -6.9198    45.7962    52.7161     3.4590 
 28 2028      9201     6135.2  superiorfrontal                   24.2676     7.3010   -10.3821    48.9735    59.3556     3.3239 
 29 2029      8503     5458.5  superiorparietal                  22.4097     6.5074    -0.7058    52.6913    53.3972     3.4437 
 30 2030      4742     3296.9  superiortemporal                  28.8593     8.3909     2.9739    56.9598    53.9859     3.4394 
 31 2031      5734     3870.1  supramarginal                     23.8227     7.0974     3.0540    47.3446    44.2906     3.3565 
 32 2032       423      288.0  frontalpole                       24.5753     6.1167     4.8435    42.0017    37.1583     4.0178 
 33 2033       553      396.2  temporalpole                      28.8204     9.3565     2.8651    54.3165    51.4514     3.0803 
 34 2034       613      332.3  transversetemporal                18.6362     5.7079     4.3750    36.5640    32.1890     3.2650 
 35 2035      3580     2450.5  insula                            23.9637     9.7204   -19.4423    79.8540    99.2964     2.4653 
