# Supplementary material for: Computer assisted diagnosis of Alzheimer’s disease using statistical likelihood-ratio test
Source: PLoS One. 2023 Feb 17;18(2):e0279574. doi: 10.1371/journal.pone.0279574 (PMC9937475; doi:10.1371/journal.pone.0279574)
Supplement: S4 File — (ZIP) [file pone.0279574.s004.zip › HC_Results_MIRIAD/miriad_227_1/stats/wmparc.stats]

# Title Segmentation Statistics 
# 
# generating_program mri_segstats
# cvs_version $Id: mri_segstats.c,v 1.121 2016/05/31 17:27:11 greve Exp $
# cmdline mri_segstats --seg mri/wmparc.mgz --sum stats/wmparc.stats --pv mri/norm.mgz --excludeid 0 --brainmask mri/brainmask.mgz --in mri/norm.mgz --in-intensity-name norm --in-intensity-units MR --subject miriad_227_HC_M_01_MR_1 --surf-wm-vol --ctab /home/span/acad/xzheng/freesurfer/WMParcStatsLUT.txt --etiv 
# sysname  Linux
# hostname ada
# machine  x86_64
# user     xzheng
# anatomy_type volume
# 
# SUBJECTS_DIR /home/span/acad/xzheng/freesurfer/subjects
# subjectname miriad_227_HC_M_01_MR_1
# Measure VentricleChoroidVol, VentricleChoroidVol, Volume of ventricles and choroid plexus, 26637.000000, mm^3
# Measure lhCerebralWhiteMatter, lhCerebralWhiteMatterVol, Left hemisphere cerebral white matter volume, 231482.889340, mm^3
# Measure rhCerebralWhiteMatter, rhCerebralWhiteMatterVol, Right hemisphere cerebral white matter volume, 236345.318494, mm^3
# Measure CerebralWhiteMatter, CerebralWhiteMatterVol, Total cerebral white matter volume, 467828.207833, mm^3
# Measure Mask, MaskVol, Mask Volume, 1684077.000000, mm^3
# Measure EstimatedTotalIntraCranialVol, eTIV, Estimated Total Intracranial Volume, 1605386.238825, mm^3
# SegVolFile mri/wmparc.mgz 
# SegVolFileTimeStamp  2020/01/13 09:20:02 
# ColorTable /home/span/acad/xzheng/freesurfer/WMParcStatsLUT.txt 
# ColorTableTimeStamp 2017/01/19 09:00:02 
# InVolFile  mri/norm.mgz 
# InVolFileTimeStamp  2020/01/13 00:49:38 
# InVolFrame 0 
# PVVolFile  mri/norm.mgz 
# PVVolFileTimeStamp  2020/01/13 00:49:38 
# ExcludeSegId 0 
# Only reporting non-empty segmentations
# VoxelVolume_mm3 1 
# TableCol  1 ColHeader Index 
# TableCol  1 FieldName Index 
# TableCol  1 Units     NA 
# TableCol  2 ColHeader SegId 
# TableCol  2 FieldName Segmentation Id
# TableCol  2 Units     NA
# TableCol  3 ColHeader NVoxels 
# TableCol  3 FieldName Number of Voxels
# TableCol  3 Units     unitless
# TableCol  4 ColHeader Volume_mm3
# TableCol  4 FieldName Volume
# TableCol  4 Units     mm^3
# TableCol  5 ColHeader StructName
# TableCol  5 FieldName Structure Name
# TableCol  5 Units     NA
# TableCol  6 ColHeader normMean 
# TableCol  6 FieldName Intensity normMean
# TableCol  6 Units     MR
# TableCol  7 ColHeader normStdDev
# TableCol  7 FieldName Itensity normStdDev
# TableCol  7 Units     MR
# TableCol  8 ColHeader normMin
# TableCol  8 FieldName Intensity normMin
# TableCol  8 Units     MR
# TableCol  9 ColHeader normMax
# TableCol  9 FieldName Intensity normMax
# TableCol  9 Units     MR
# TableCol 10 ColHeader normRange
# TableCol 10 FieldName Intensity normRange
# TableCol 10 Units     MR
# NRows 70 
# NTableCols 10 
# ColHeaders  Index SegId NVoxels Volume_mm3 StructName normMean normStdDev normMin normMax normRange  
  1 3001      2658     2642.5  wm-lh-bankssts                    99.1964     7.3704    76.0000   115.0000    39.0000 
  2 3002      2854     2942.9  wm-lh-caudalanteriorcingulate    103.8388     6.0346    63.0000   116.0000    53.0000 
  3 3003      4801     4763.8  wm-lh-caudalmiddlefrontal         98.2618     9.1808    72.0000   116.0000    44.0000 
  4 3005      2113     2155.5  wm-lh-cuneus                      95.9678     7.3070    77.0000   113.0000    36.0000 
  5 3006       632      688.8  wm-lh-entorhinal                  87.3212     7.3225    70.0000   106.0000    36.0000 
  6 3007      6668     6718.2  wm-lh-fusiform                    91.4303     8.3518    34.0000   109.0000    75.0000 
  7 3008     12460    12558.3  wm-lh-inferiorparietal            96.4692     9.1332    71.0000   116.0000    45.0000 
  8 3009      8649     8733.4  wm-lh-inferiortemporal            93.6863     9.1217    60.0000   114.0000    54.0000 
  9 3010      4571     4623.8  wm-lh-isthmuscingulate            99.9016     8.3510    27.0000   117.0000    90.0000 
 10 3011     11483    11708.7  wm-lh-lateraloccipital            92.9281     8.0469    69.0000   116.0000    47.0000 
 11 3012      7062     7088.3  wm-lh-lateralorbitofrontal       100.2227    10.3717    70.0000   131.0000    61.0000 
 12 3013      6022     6109.5  wm-lh-lingual                     92.0335     7.4913    53.0000   113.0000    60.0000 
 13 3014      3756     3760.8  wm-lh-medialorbitofrontal         98.9260    12.8278    44.0000   131.0000    87.0000 
 14 3015      4123     4253.3  wm-lh-middletemporal              89.6042     8.7517    65.0000   115.0000    50.0000 
 15 3016      1452     1565.4  wm-lh-parahippocampal             91.8719     7.3153    42.0000   109.0000    67.0000 
 16 3017      4250     4283.0  wm-lh-paracentral                 95.9188     9.7118    72.0000   118.0000    46.0000 
 17 3018      2415     2383.4  wm-lh-parsopercularis             97.5673     9.1693    75.0000   115.0000    40.0000 
 18 3019      1200     1234.3  wm-lh-parsorbitalis               92.9142     8.7736    72.0000   117.0000    45.0000 
 19 3020      2620     2627.1  wm-lh-parstriangularis            97.7240     8.3148    74.0000   114.0000    40.0000 
 20 3021      3253     3181.7  wm-lh-pericalcarine               93.9204     6.3982    71.0000   112.0000    41.0000 
 21 3022      7715     8059.4  wm-lh-postcentral                 93.8044     9.3876    68.0000   121.0000    53.0000 
 22 3023      4510     4558.7  wm-lh-posteriorcingulate         103.4388     7.8827    43.0000   121.0000    78.0000 
 23 3024     12401    12586.4  wm-lh-precentral                  95.0502     8.2938    73.0000   116.0000    43.0000 
 24 3025      9255     9179.0  wm-lh-precuneus                   96.1447     9.0482    43.0000   119.0000    76.0000 
 25 3026      3104     3040.7  wm-lh-rostralanteriorcingulate    99.3119    11.9372    31.0000   119.0000    88.0000 
 26 3027     11373    11395.2  wm-lh-rostralmiddlefrontal       100.0662     8.6733    74.0000   120.0000    46.0000 
 27 3028     18141    18123.0  wm-lh-superiorfrontal             96.6567     8.8968    71.0000   123.0000    52.0000 
 28 3029     12459    12496.2  wm-lh-superiorparietal            95.9886     8.9356    67.0000   117.0000    50.0000 
 29 3030      6301     6585.7  wm-lh-superiortemporal            96.0765     8.5098    67.0000   116.0000    49.0000 
 30 3031      8833     8901.0  wm-lh-supramarginal               99.0727     9.9154    72.0000   122.0000    50.0000 
 31 3032       301      277.6  wm-lh-frontalpole                 98.9801     7.8524    82.0000   120.0000    38.0000 
 32 3033       520      594.5  wm-lh-temporalpole                81.6731     7.5798    65.0000   107.0000    42.0000 
 33 3034       797      800.4  wm-lh-transversetemporal          97.2171     6.0866    81.0000   110.0000    29.0000 
 34 3035      9714     9739.2  wm-lh-insula                      96.9577    10.1354    46.0000   120.0000    74.0000 
 35 4001      2408     2399.1  wm-rh-bankssts                    95.6017     7.7981    73.0000   113.0000    40.0000 
 36 4002      3443     3404.6  wm-rh-caudalanteriorcingulate    100.9576     7.9565    47.0000   117.0000    70.0000 
 37 4003      5341     5305.5  wm-rh-caudalmiddlefrontal         95.6870     8.4603    74.0000   115.0000    41.0000 
 38 4005      2473     2541.6  wm-rh-cuneus                      94.4497     6.9974    76.0000   114.0000    38.0000 
 39 4006       729      801.8  wm-rh-entorhinal                  85.7915     7.9402    70.0000   103.0000    33.0000 
 40 4007      6074     6117.7  wm-rh-fusiform                    90.7634     8.0649    69.0000   112.0000    43.0000 
 41 4008     13370    13499.6  wm-rh-inferiorparietal            94.1154     8.9851    52.0000   117.0000    65.0000 
 42 4009      5530     5611.9  wm-rh-inferiortemporal            91.2139     9.1241    65.0000   113.0000    48.0000 
 43 4010      3769     3868.0  wm-rh-isthmuscingulate           100.2592     8.0768    30.0000   117.0000    87.0000 
 44 4011     11798    11953.4  wm-rh-lateraloccipital            93.3308     8.1412    70.0000   117.0000    47.0000 
 45 4012      7117     7068.8  wm-rh-lateralorbitofrontal        98.8547     9.7821    67.0000   123.0000    56.0000 
 46 4013      5998     6107.8  wm-rh-lingual                     90.9388     7.5609    41.0000   115.0000    74.0000 
 47 4014      4035     4127.7  wm-rh-medialorbitofrontal        102.6263     9.8996    38.0000   125.0000    87.0000 
 48 4015      5772     6009.2  wm-rh-middletemporal              90.6216     8.8572    51.0000   112.0000    61.0000 
 49 4016      1648     1771.3  wm-rh-parahippocampal             92.0134     6.9646    60.0000   109.0000    49.0000 
 50 4017      4618     4535.5  wm-rh-paracentral                 96.8309     9.0205    70.0000   115.0000    45.0000 
 51 4018      2691     2676.6  wm-rh-parsopercularis             96.5370     8.9502    73.0000   117.0000    44.0000 
 52 4019      1226     1239.4  wm-rh-parsorbitalis               89.9935     8.2640    70.0000   107.0000    37.0000 
 53 4020      2738     2724.6  wm-rh-parstriangularis            91.6136     9.5519    69.0000   113.0000    44.0000 
 54 4021      4024     3846.1  wm-rh-pericalcarine               90.3767     8.5551    34.0000   114.0000    80.0000 
 55 4022      8339     8762.0  wm-rh-postcentral                 91.2720     8.7630    69.0000   113.0000    44.0000 
 56 4023      4692     4699.8  wm-rh-posteriorcingulate         101.7498     8.5960    45.0000   120.0000    75.0000 
 57 4024     12896    13038.0  wm-rh-precentral                  94.1400     8.2993    67.0000   114.0000    47.0000 
 58 4025     11664    11585.1  wm-rh-precuneus                   96.1045     8.3992    40.0000   121.0000    81.0000 
 59 4026      1932     1883.5  wm-rh-rostralanteriorcingulate   100.3696     9.0368    54.0000   116.0000    62.0000 
 60 4027     10828    10793.3  wm-rh-rostralmiddlefrontal        96.7197     9.0207    71.0000   119.0000    48.0000 
 61 4028     15832    15786.7  wm-rh-superiorfrontal             94.6201     8.9284    69.0000   117.0000    48.0000 
 62 4029     12560    12854.2  wm-rh-superiorparietal            95.0381     8.6365    58.0000   118.0000    60.0000 
 63 4030      6221     6579.7  wm-rh-superiortemporal            93.9039     8.1379    66.0000   114.0000    48.0000 
 64 4031      9811     9906.9  wm-rh-supramarginal               97.7546     9.5166    72.0000   117.0000    45.0000 
 65 4032       430      426.6  wm-rh-frontalpole                 99.1744     8.7344    83.0000   123.0000    40.0000 
 66 4033       546      599.9  wm-rh-temporalpole                83.3883     7.0367    67.0000   101.0000    34.0000 
 67 4034       654      666.0  wm-rh-transversetemporal          97.3700     6.2711    78.0000   109.0000    31.0000 
 68 4035     10318    10350.9  wm-rh-insula                      94.1262    10.1779    33.0000   116.0000    83.0000 
 69 5001     31582    31531.2  Left-UnsegmentedWhiteMatter      102.2749    10.5443    15.0000   122.0000   107.0000 
 70 5002     33394    33474.5  Right-UnsegmentedWhiteMatter     101.2716     9.7722    20.0000   117.0000    97.0000 
