# Supplementary material for: Computer assisted diagnosis of Alzheimer’s disease using statistical likelihood-ratio test
Source: PLoS One. 2023 Feb 17;18(2):e0279574. doi: 10.1371/journal.pone.0279574 (PMC9937475; doi:10.1371/journal.pone.0279574)
Supplement: S4 File — (ZIP) [file pone.0279574.s004.zip › HC_Results_MIRIAD/miriad_230_1/stats/aseg.stats]

# Title Segmentation Statistics 
# 
# generating_program mri_segstats
# cvs_version $Id: mri_segstats.c,v 1.121 2016/05/31 17:27:11 greve Exp $
# cmdline mri_segstats --seg mri/aseg.mgz --sum stats/aseg.stats --pv mri/norm.mgz --empty --brainmask mri/brainmask.mgz --brain-vol-from-seg --excludeid 0 --excl-ctxgmwm --supratent --subcortgray --in mri/norm.mgz --in-intensity-name norm --in-intensity-units MR --etiv --surf-wm-vol --surf-ctx-vol --totalgray --euler --ctab /home/span/acad/xzheng/freesurfer/ASegStatsLUT.txt --subject miriad_230_HC_M_01_MR_1 
# sysname  Linux
# hostname ada
# machine  x86_64
# user     xzheng
# anatomy_type volume
# 
# SUBJECTS_DIR /home/span/acad/xzheng/freesurfer/subjects
# subjectname miriad_230_HC_M_01_MR_1
# Measure BrainSeg, BrainSegVol, Brain Segmentation Volume, 1268601.000000, mm^3
# Measure BrainSegNotVent, BrainSegVolNotVent, Brain Segmentation Volume Without Ventricles, 1194979.000000, mm^3
# Measure BrainSegNotVentSurf, BrainSegVolNotVentSurf, Brain Segmentation Volume Without Ventricles from Surf, 1194471.842015, mm^3
# Measure VentricleChoroidVol, VentricleChoroidVol, Volume of ventricles and choroid plexus, 66955.000000, mm^3
# Measure lhCortex, lhCortexVol, Left hemisphere cortical gray matter volume, 226616.746156, mm^3
# Measure rhCortex, rhCortexVol, Right hemisphere cortical gray matter volume, 227660.250785, mm^3
# Measure Cortex, CortexVol, Total cortical gray matter volume, 454276.996942, mm^3
# Measure lhCerebralWhiteMatter, lhCerebralWhiteMatterVol, Left hemisphere cerebral white matter volume, 280575.016751, mm^3
# Measure rhCerebralWhiteMatter, rhCerebralWhiteMatterVol, Right hemisphere cerebral white matter volume, 277162.828323, mm^3
# Measure CerebralWhiteMatter, CerebralWhiteMatterVol, Total cerebral white matter volume, 557737.845073, mm^3
# Measure SubCortGray, SubCortGrayVol, Subcortical gray matter volume, 51604.000000, mm^3
# Measure TotalGray, TotalGrayVol, Total gray matter volume, 613409.996942, mm^3
# Measure SupraTentorial, SupraTentorialVol, Supratentorial volume, 1133356.842015, mm^3
# Measure SupraTentorialNotVent, SupraTentorialVolNotVent, Supratentorial volume, 1066401.842015, mm^3
# Measure SupraTentorialNotVentVox, SupraTentorialVolNotVentVox, Supratentorial volume voxel count, 1064012.000000, mm^3
# Measure Mask, MaskVol, Mask Volume, 1886764.000000, mm^3
# Measure BrainSegVol-to-eTIV, BrainSegVol-to-eTIV, Ratio of BrainSegVol to eTIV, 0.689982, unitless
# Measure MaskVol-to-eTIV, MaskVol-to-eTIV, Ratio of MaskVol to eTIV, 1.026196, unitless
# Measure lhSurfaceHoles, lhSurfaceHoles, Number of defect holes in lh surfaces prior to fixing, 26, unitless
# Measure rhSurfaceHoles, rhSurfaceHoles, Number of defect holes in rh surfaces prior to fixing, 17, unitless
# Measure SurfaceHoles, SurfaceHoles, Total number of defect holes in surfaces prior to fixing, 43, unitless
# Measure EstimatedTotalIntraCranialVol, eTIV, Estimated Total Intracranial Volume, 1838600.384132, mm^3
# SegVolFile mri/aseg.mgz 
# SegVolFileTimeStamp  2020/01/13 19:12:01 
# ColorTable /home/span/acad/xzheng/freesurfer/ASegStatsLUT.txt 
# ColorTableTimeStamp 2017/01/19 09:00:02 
# InVolFile  mri/norm.mgz 
# InVolFileTimeStamp  2020/01/13 10:16:06 
# InVolFrame 0 
# PVVolFile  mri/norm.mgz 
# PVVolFileTimeStamp  2020/01/13 10:16:06 
# Excluding Cortical Gray and White Matter
# ExcludeSegId 0 2 3 41 42 
# VoxelVolume_mm3 1 
# TableCol  1 ColHeader Index 
# TableCol  1 FieldName Index 
# TableCol  1 Units     NA 
# TableCol  2 ColHeader SegId 
# TableCol  2 FieldName Segmentation Id
# TableCol  2 Units     NA
# TableCol  3 ColHeader NVoxels 
# TableCol  3 FieldName Number of Voxels
# TableCol  3 Units     unitless
# TableCol  4 ColHeader Volume_mm3
# TableCol  4 FieldName Volume
# TableCol  4 Units     mm^3
# TableCol  5 ColHeader StructName
# TableCol  5 FieldName Structure Name
# TableCol  5 Units     NA
# TableCol  6 ColHeader normMean 
# TableCol  6 FieldName Intensity normMean
# TableCol  6 Units     MR
# TableCol  7 ColHeader normStdDev
# TableCol  7 FieldName Itensity normStdDev
# TableCol  7 Units     MR
# TableCol  8 ColHeader normMin
# TableCol  8 FieldName Intensity normMin
# TableCol  8 Units     MR
# TableCol  9 ColHeader normMax
# TableCol  9 FieldName Intensity normMax
# TableCol  9 Units     MR
# TableCol 10 ColHeader normRange
# TableCol 10 FieldName Intensity normRange
# TableCol 10 Units     MR
# NRows 45 
# NTableCols 10 
# ColHeaders  Index SegId NVoxels Volume_mm3 StructName normMean normStdDev normMin normMax normRange  
  1   4     37099    37289.1  Left-Lateral-Ventricle            21.4669     9.3374     0.0000    84.0000    84.0000 
  2   5      1283     1250.9  Left-Inf-Lat-Vent                 35.5019    15.2772     2.0000    79.0000    77.0000 
  3   7     12072    12888.1  Left-Cerebellum-White-Matter      83.8352     7.6009    23.0000   104.0000    81.0000 
  4   8     53151    52881.6  Left-Cerebellum-Cortex            56.0386    11.9348     2.0000    98.0000    96.0000 
  5  10      6316     6089.7  Left-Thalamus-Proper              89.7413    11.1936    17.0000   114.0000    97.0000 
  6  11      3271     3267.9  Left-Caudate                      80.1822     9.6397    20.0000   105.0000    85.0000 
  7  12      3854     3750.3  Left-Putamen                      86.7641     6.8465    43.0000   106.0000    63.0000 
  8  13      2067     2056.1  Left-Pallidum                    103.0242     4.2429    86.0000   116.0000    30.0000 
  9  14      3200     3149.1  3rd-Ventricle                     24.4822    13.2012     0.0000    72.0000    72.0000 
 10  15      2205     2317.6  4th-Ventricle                     25.0018    11.6588     3.0000    76.0000    73.0000 
 11  16     18902    19031.5  Brain-Stem                        83.6834    10.3242    13.0000   112.0000    99.0000 
 12  17      3776     3648.7  Left-Hippocampus                  69.0951     9.6117    20.0000   103.0000    83.0000 
 13  18      1495     1452.6  Left-Amygdala                     68.0863     6.3961    42.0000    87.0000    45.0000 
 14  24      1262     1186.9  CSF                               41.2147    12.8063     8.0000   100.0000    92.0000 
 15  26       414      397.8  Left-Accumbens-area               76.1304     7.1914    35.0000    89.0000    54.0000 
 16  28      4052     3893.1  Left-VentralDC                    92.1454    10.7676    32.0000   114.0000    82.0000 
 17  30        66       87.1  Left-vessel                       53.8485    10.6645    27.0000    76.0000    49.0000 
 18  31      1010      960.5  Left-choroid-plexus               49.0515    12.3317    17.0000    84.0000    67.0000 
 19  43     25910    26067.6  Right-Lateral-Ventricle           22.8557     9.9593     4.0000    87.0000    83.0000 
 20  44       588      632.8  Right-Inf-Lat-Vent                35.3299    12.7651    11.0000    70.0000    59.0000 
 21  46     11128    11967.3  Right-Cerebellum-White-Matter     84.4200     6.8969    31.0000   108.0000    77.0000 
 22  47     53097    52662.9  Right-Cerebellum-Cortex           55.5329    12.7532     0.0000    88.0000    88.0000 
 23  49      6338     6202.8  Right-Thalamus-Proper             90.4798     9.9313    30.0000   112.0000    82.0000 
 24  50      3749     3664.5  Right-Caudate                     80.8528     9.1011    42.0000   107.0000    65.0000 
 25  51      3890     3752.5  Right-Putamen                     87.8177     6.9677    50.0000   109.0000    59.0000 
 26  52      2057     2039.5  Right-Pallidum                   103.2674     4.2560    84.0000   119.0000    35.0000 
 27  53      3916     3791.2  Right-Hippocampus                 66.6954     9.5816    23.0000    99.0000    76.0000 
 28  54      1844     1763.7  Right-Amygdala                    66.5716     7.2167    28.0000    92.0000    64.0000 
 29  58       496      461.9  Right-Accumbens-area              80.7883     5.5988    52.0000    95.0000    43.0000 
 30  60      4110     3973.8  Right-VentralDC                   90.7949    11.2129    23.0000   112.0000    89.0000 
 31  62        58       79.5  Right-vessel                      54.2586    11.1992    30.0000    71.0000    41.0000 
 32  63      1086     1041.3  Right-choroid-plexus              47.3646    11.6454    16.0000    76.0000    60.0000 
 33  72         0        0.0  5th-Ventricle                      0.0000     0.0000     0.0000     0.0000     0.0000 
 34  77      3860     3536.5  WM-hypointensities                72.7510    12.8587    14.0000   108.0000    94.0000 
 35  78         0        0.0  Left-WM-hypointensities            0.0000     0.0000     0.0000     0.0000     0.0000 
 36  79         0        0.0  Right-WM-hypointensities           0.0000     0.0000     0.0000     0.0000     0.0000 
 37  80         0        0.0  non-WM-hypointensities             0.0000     0.0000     0.0000     0.0000     0.0000 
 38  81         0        0.0  Left-non-WM-hypointensities        0.0000     0.0000     0.0000     0.0000     0.0000 
 39  82         0        0.0  Right-non-WM-hypointensities       0.0000     0.0000     0.0000     0.0000     0.0000 
 40  85       248      273.4  Optic-Chiasm                      77.8064    16.6372    23.0000   113.0000    90.0000 
 41 251      1569     1454.7  CC_Posterior                     101.2479    18.5187    33.0000   124.0000    91.0000 
 42 252       656      576.1  CC_Mid_Posterior                  92.5290    19.9532    40.0000   118.0000    78.0000 
 43 253       595      542.9  CC_Central                        99.7126    18.4564    41.0000   119.0000    78.0000 
 44 254       602      542.0  CC_Mid_Anterior                   97.4136    20.2439    41.0000   120.0000    79.0000 
 45 255      1392     1273.8  CC_Anterior                       91.6437    21.8588     6.0000   127.0000   121.0000 
