# Supplementary material for: Computer assisted diagnosis of Alzheimer’s disease using statistical likelihood-ratio test
Source: PLoS One. 2023 Feb 17;18(2):e0279574. doi: 10.1371/journal.pone.0279574 (PMC9937475; doi:10.1371/journal.pone.0279574)
Supplement: S4 File — (ZIP) [file pone.0279574.s004.zip › HC_Results_MIRIAD/miriad_230_1/stats/lh.aparc.a2009s.stats]

# Table of FreeSurfer cortical parcellation anatomical statistics 
# 
# CreationTime 2020/01/13-07:58:14-GMT
# generating_program mris_anatomical_stats
# cvs_version $Id: mris_anatomical_stats.c,v 1.79 2016/03/14 15:15:34 greve Exp $
# mrisurf.c-cvs_version $Id: mrisurf.c,v 1.781.2.6 2016/12/27 16:47:14 zkaufman Exp $
# cmdline mris_anatomical_stats -th3 -mgz -cortex ../label/lh.cortex.label -f ../stats/lh.aparc.a2009s.stats -b -a ../label/lh.aparc.a2009s.annot -c ../label/aparc.annot.a2009s.ctab miriad_230_HC_M_01_MR_1 lh white 
# sysname  Linux
# hostname ada
# machine  x86_64
# user     xzheng
# 
# SUBJECTS_DIR /home/span/acad/xzheng/freesurfer/subjects
# anatomy_type surface
# subjectname miriad_230_HC_M_01_MR_1
# hemi lh
# AnnotationFile ../label/lh.aparc.a2009s.annot
# AnnotationFileTimeStamp 2020/01/13 18:57:49
# Measure Cortex, NumVert, Number of Vertices, 128563, unitless
# Measure Cortex, WhiteSurfArea, White Surface Total Area, 85299.5, mm^2
# Measure Cortex, MeanThickness, Mean Thickness, 2.3969, mm
# Measure BrainSeg, BrainSegVol, Brain Segmentation Volume, 1268601.000000, mm^3
# Measure BrainSegNotVent, BrainSegVolNotVent, Brain Segmentation Volume Without Ventricles, 1194979.000000, mm^3
# Measure BrainSegNotVentSurf, BrainSegVolNotVentSurf, Brain Segmentation Volume Without Ventricles from Surf, 1194471.842015, mm^3
# Measure Cortex, CortexVol Total cortical gray matter volume, 454276.996942, mm^3
# Measure SupraTentorial, SupraTentorialVol, Supratentorial volume, 1133356.842015, mm^3
# Measure SupraTentorialNotVent, SupraTentorialVolNotVent, Supratentorial volume, 1066401.842015, mm^3
# Measure EstimatedTotalIntraCranialVol, eTIV, Estimated Total Intracranial Volume, 1838600.384132, mm^3
# NTableCols 10
# TableCol  1 ColHeader StructName
# TableCol  1 FieldName Structure Name
# TableCol  1 Units     NA
# TableCol  2 ColHeader NumVert
# TableCol  2 FieldName Number of Vertices
# TableCol  2 Units     unitless
# TableCol  3 ColHeader SurfArea
# TableCol  3 FieldName Surface Area
# TableCol  3 Units     mm^2
# TableCol  4 ColHeader GrayVol
# TableCol  4 FieldName Gray Matter Volume
# TableCol  4 Units     mm^3
# TableCol  5 ColHeader ThickAvg 
# TableCol  5 FieldName Average Thickness
# TableCol  5 Units     mm
# TableCol  6 ColHeader ThickStd
# TableCol  6 FieldName Thickness StdDev
# TableCol  6 Units     mm 
# TableCol  7 ColHeader MeanCurv
# TableCol  7 FieldName Integrated Rectified Mean Curvature
# TableCol  7 Units     mm^-1
# TableCol  8 ColHeader GausCurv 
# TableCol  8 FieldName Integrated Rectified Gaussian Curvature
# TableCol  8 Units     mm^-2
# TableCol  9 ColHeader  FoldInd
# TableCol  9 FieldName  Folding Index 
# TableCol  9 Units      unitless 
# TableCol 10 ColHeader CurvInd
# TableCol 10 FieldName Intrinsic Curvature Index
# TableCol 10 Units     unitless
# ColHeaders StructName NumVert SurfArea GrayVol ThickAvg ThickStd MeanCurv GausCurv FoldInd CurvInd
G&S_frontomargin                         1360    922   2407  2.287 0.596     0.143     0.038       23     2.2
G&S_occipital_inf                        2098   1376   3923  2.542 0.650     0.147     0.037       27     3.1
G&S_paracentral                          1653    957   2779  2.378 0.636     0.110     0.033       16     2.1
G&S_subcentral                           1660   1108   2952  2.445 0.598     0.136     0.030       20     1.9
G&S_transv_frontopol                      624    444   1396  2.401 0.567     0.170     0.052       12     1.3
G&S_cingul-Ant                           2295   1589   4242  2.666 0.657     0.124     0.025       24     2.3
G&S_cingul-Mid-Ant                       1209    914   2241  2.433 0.544     0.114     0.014        9     0.7
G&S_cingul-Mid-Post                      1364    956   2343  2.434 0.485     0.109     0.021       10     1.1
G_cingul-Post-dorsal                      519    333    998  2.466 0.378     0.104     0.020        4     0.4
G_cingul-Post-ventral                     348    219    503  2.140 0.542     0.098     0.021        3     0.3
G_cuneus                                 2570   1473   2955  1.931 0.506     0.147     0.041       42     4.9
G_front_inf-Opercular                    1485    999   2973  2.399 0.450     0.130     0.033       18     2.0
G_front_inf-Orbital                       429    260   1050  2.774 0.458     0.126     0.036        4     0.6
G_front_inf-Triangul                     1099    753   2179  2.291 0.428     0.135     0.037       14     1.6
G_front_middle                           5446   3554  11992  2.563 0.524     0.142     0.042       78     9.4
G_front_sup                              8973   5778  19310  2.701 0.605     0.129     0.036      127    13.1
G_Ins_lg&S_cent_ins                       648    419   1243  2.917 0.577     0.126     0.041        8     1.1
G_insular_short                           750    499   2075  3.219 0.673     0.128     0.038       10     1.1
G_occipital_middle                       2590   1624   5397  2.545 0.516     0.137     0.039       34     4.3
G_occipital_sup                          1431    825   1982  2.047 0.553     0.113     0.030       15     1.5
G_oc-temp_lat-fusifor                    1392    936   3302  2.771 0.459     0.149     0.036       26     2.0
G_oc-temp_med-Lingual                    3080   1836   4693  2.107 0.558     0.143     0.047       50     5.8
G_oc-temp_med-Parahip                    1308    880   3609  3.020 0.865     0.105     0.023       11     1.1
G_orbital                                2935   1844   6254  2.607 0.756     0.127     0.033       38     3.9
G_pariet_inf-Angular                     1865   1249   4045  2.534 0.505     0.141     0.039       28     2.9
G_pariet_inf-Supramar                    2639   1825   6222  2.654 0.525     0.136     0.034       34     3.6
G_parietal_sup                           3241   2022   5424  2.212 0.494     0.130     0.031       42     4.0
G_postcentral                            2207   1296   3524  2.207 0.466     0.109     0.027       20     2.4
G_precentral                             2964   1733   6011  2.767 0.564     0.119     0.038       33     4.5
G_precuneus                              2623   1685   5002  2.342 0.507     0.130     0.033       37     3.9
G_rectus                                 1256    706   2174  2.321 0.685     0.123     0.038       17     2.2
G_subcallosal                            1302    832   1627  2.032 1.127     0.123     0.042       27     2.2
G_temp_sup-G_T_transv                     674    361   1075  2.297 0.367     0.098     0.025        6     0.6
G_temp_sup-Lateral                       1916   1296   5256  2.941 0.532     0.140     0.034       28     2.7
G_temp_sup-Plan_polar                     645    459   1717  3.255 0.814     0.076     0.012        2     0.3
G_temp_sup-Plan_tempo                     878    602   1786  2.659 0.484     0.080     0.015        3     0.5
G_temporal_inf                           2082   1426   5985  3.038 0.569     0.145     0.037       37     3.1
G_temporal_middle                        2428   1715   7045  2.973 0.597     0.150     0.039       44     4.0
Lat_Fis-ant-Horizont                      254    173    338  2.211 0.373     0.106     0.017        2     0.1
Lat_Fis-ant-Vertical                      273    197    358  2.081 0.483     0.099     0.021        1     0.2
Lat_Fis-post                             1351    937   1723  2.181 0.473     0.113     0.024        9     1.4
Pole_occipital                           2773   1665   3296  1.853 0.525     0.134     0.040       36     4.5
Pole_temporal                            1674   1199   5782  3.368 0.757     0.154     0.039       22     3.0
S_calcarine                              2375   1579   2865  1.987 0.596     0.120     0.027       20     2.6
S_central                                3064   2125   3608  1.866 0.502     0.110     0.023       17     3.3
S_cingul-Marginalis                      1164    801   1533  2.172 0.466     0.092     0.014        5     0.7
S_circular_insula_ant                     597    430    894  2.528 0.514     0.127     0.029        4     0.8
S_circular_insula_inf                    1332    915   1691  2.277 0.557     0.095     0.020        9     1.0
S_circular_insula_sup                    1664   1158   2252  2.360 0.489     0.100     0.019        7     1.3
S_collat_transv_ant                       947    680   1413  2.273 0.400     0.113     0.016        7     0.7
S_collat_transv_post                      431    313    484  1.883 0.474     0.136     0.027        4     0.5
S_front_inf                              2584   1829   3852  2.176 0.424     0.117     0.027       19     2.8
S_front_middle                           1571   1121   2119  2.107 0.438     0.118     0.024       11     1.6
S_front_sup                              3275   2303   5334  2.390 0.430     0.100     0.020       17     2.5
S_interm_prim-Jensen                      148    116    217  2.158 0.526     0.143     0.028        1     0.3
S_intrapariet&P_trans                    2535   1738   3173  1.964 0.388     0.100     0.018       15     1.8
S_oc_middle&Lunatus                      1092    746   1360  2.108 0.474     0.138     0.036       10     1.6
S_oc_sup&transversal                     1183    804   1500  2.111 0.417     0.111     0.023        8     1.1
S_occipital_ant                           791    563   1292  2.459 0.431     0.123     0.028        6     0.9
S_oc-temp_lat                             693    535   1120  2.351 0.480     0.123     0.022        7     0.6
S_oc-temp_med&Lingual                    2170   1546   3498  2.449 0.503     0.123     0.021       19     2.0
S_orbital_lateral                         504    359    638  2.106 0.528     0.146     0.034        4     0.8
S_orbital_med-olfact                      732    515    832  1.968 0.586     0.127     0.018        8     0.5
S_orbital-H_Shaped                       1702   1151   3031  2.816 0.794     0.121     0.025       15     1.8
S_parieto_occipital                      2287   1547   2806  1.948 0.495     0.106     0.022       13     2.2
S_pericallosal                           1149    681    876  1.857 0.907     0.132     0.027       24     1.2
S_postcentral                            2397   1640   3023  2.046 0.429     0.100     0.019       13     1.9
S_precentral-inf-part                    1412    950   1932  2.246 0.469     0.104     0.022        8     1.3
S_precentral-sup-part                    1552   1062   2093  2.281 0.476     0.120     0.027       10     1.9
S_suborbital                              882    597   1067  2.232 0.503     0.117     0.018        8     0.7
S_subparietal                            1044    712   1397  2.266 0.388     0.131     0.036       10     1.4
S_temporal_inf                           1405    979   2178  2.404 0.463     0.114     0.017       10     1.1
S_temporal_sup                           5052   3557   7811  2.280 0.456     0.114     0.023       48     4.5
S_temporal_transverse                     518    371    618  2.032 0.385     0.109     0.014        4     0.4
