# Supplementary material for: Computer assisted diagnosis of Alzheimer’s disease using statistical likelihood-ratio test
Source: PLoS One. 2023 Feb 17;18(2):e0279574. doi: 10.1371/journal.pone.0279574 (PMC9937475; doi:10.1371/journal.pone.0279574)
Supplement: S4 File — (ZIP) [file pone.0279574.s004.zip › HC_Results_MIRIAD/miriad_230_1/stats/lh.aparc.DKTatlas.stats]

# Table of FreeSurfer cortical parcellation anatomical statistics 
# 
# CreationTime 2020/01/13-07:59:51-GMT
# generating_program mris_anatomical_stats
# cvs_version $Id: mris_anatomical_stats.c,v 1.79 2016/03/14 15:15:34 greve Exp $
# mrisurf.c-cvs_version $Id: mrisurf.c,v 1.781.2.6 2016/12/27 16:47:14 zkaufman Exp $
# cmdline mris_anatomical_stats -th3 -mgz -cortex ../label/lh.cortex.label -f ../stats/lh.aparc.DKTatlas.stats -b -a ../label/lh.aparc.DKTatlas.annot -c ../label/aparc.annot.DKTatlas.ctab miriad_230_HC_M_01_MR_1 lh white 
# sysname  Linux
# hostname ada
# machine  x86_64
# user     xzheng
# 
# SUBJECTS_DIR /home/span/acad/xzheng/freesurfer/subjects
# anatomy_type surface
# subjectname miriad_230_HC_M_01_MR_1
# hemi lh
# AnnotationFile ../label/lh.aparc.DKTatlas.annot
# AnnotationFileTimeStamp 2020/01/13 18:59:28
# Measure Cortex, NumVert, Number of Vertices, 128563, unitless
# Measure Cortex, WhiteSurfArea, White Surface Total Area, 85299.5, mm^2
# Measure Cortex, MeanThickness, Mean Thickness, 2.3969, mm
# Measure BrainSeg, BrainSegVol, Brain Segmentation Volume, 1268601.000000, mm^3
# Measure BrainSegNotVent, BrainSegVolNotVent, Brain Segmentation Volume Without Ventricles, 1194979.000000, mm^3
# Measure BrainSegNotVentSurf, BrainSegVolNotVentSurf, Brain Segmentation Volume Without Ventricles from Surf, 1194471.842015, mm^3
# Measure Cortex, CortexVol Total cortical gray matter volume, 454276.996942, mm^3
# Measure SupraTentorial, SupraTentorialVol, Supratentorial volume, 1133356.842015, mm^3
# Measure SupraTentorialNotVent, SupraTentorialVolNotVent, Supratentorial volume, 1066401.842015, mm^3
# Measure EstimatedTotalIntraCranialVol, eTIV, Estimated Total Intracranial Volume, 1838600.384132, mm^3
# NTableCols 10
# TableCol  1 ColHeader StructName
# TableCol  1 FieldName Structure Name
# TableCol  1 Units     NA
# TableCol  2 ColHeader NumVert
# TableCol  2 FieldName Number of Vertices
# TableCol  2 Units     unitless
# TableCol  3 ColHeader SurfArea
# TableCol  3 FieldName Surface Area
# TableCol  3 Units     mm^2
# TableCol  4 ColHeader GrayVol
# TableCol  4 FieldName Gray Matter Volume
# TableCol  4 Units     mm^3
# TableCol  5 ColHeader ThickAvg 
# TableCol  5 FieldName Average Thickness
# TableCol  5 Units     mm
# TableCol  6 ColHeader ThickStd
# TableCol  6 FieldName Thickness StdDev
# TableCol  6 Units     mm 
# TableCol  7 ColHeader MeanCurv
# TableCol  7 FieldName Integrated Rectified Mean Curvature
# TableCol  7 Units     mm^-1
# TableCol  8 ColHeader GausCurv 
# TableCol  8 FieldName Integrated Rectified Gaussian Curvature
# TableCol  8 Units     mm^-2
# TableCol  9 ColHeader  FoldInd
# TableCol  9 FieldName  Folding Index 
# TableCol  9 Units      unitless 
# TableCol 10 ColHeader CurvInd
# TableCol 10 FieldName Intrinsic Curvature Index
# TableCol 10 Units     unitless
# ColHeaders StructName NumVert SurfArea GrayVol ThickAvg ThickStd MeanCurv GausCurv FoldInd CurvInd
caudalanteriorcingulate                  1818   1249   3086  2.352 0.618     0.126     0.017       26     1.1
caudalmiddlefrontal                      3919   2592   6865  2.452 0.521     0.121     0.030       33     5.0
cuneus                                   3492   2155   4046  1.898 0.497     0.133     0.034       45     5.3
entorhinal                                529    380   1983  3.599 0.709     0.131     0.037        6     0.7
fusiform                                 3352   2378   6580  2.525 0.538     0.135     0.028       43     4.0
inferiorparietal                         5467   3718   9759  2.397 0.492     0.129     0.032       61     7.1
inferiortemporal                         4168   2953  10552  2.871 0.668     0.135     0.032       55     5.4
isthmuscingulate                         1347    868   1731  2.005 0.683     0.095     0.019        8     1.0
lateraloccipital                         9188   5782  13994  2.198 0.613     0.135     0.036      109    13.5
lateralorbitofrontal                     5100   3409   9332  2.625 0.800     0.131     0.031       59     6.5
lingual                                  4704   2990   7054  2.171 0.574     0.139     0.039       67     7.4
medialorbitofrontal                      3280   1960   4571  2.060 0.788     0.120     0.033       58     4.5
middletemporal                           5788   4115  12947  2.661 0.634     0.135     0.031       79     7.5
parahippocampal                          1034    696   2065  2.628 0.733     0.097     0.014        7     0.6
paracentral                              2692   1632   4662  2.606 0.646     0.100     0.028       20     3.4
parsopercularis                          2045   1394   3565  2.323 0.458     0.121     0.030       19     2.4
parsorbitalis                            1116    729   2102  2.424 0.609     0.123     0.030       10     1.3
parstriangularis                         2486   1721   4094  2.235 0.472     0.118     0.026       22     2.7
pericalcarine                            2076   1269   2272  1.867 0.526     0.118     0.031       20     2.8
postcentral                              6874   4389  10110  2.112 0.560     0.109     0.025       54     7.1
posteriorcingulate                       1790   1197   2990  2.465 0.492     0.121     0.027       21     2.0
precentral                               7450   4787  12514  2.448 0.604     0.119     0.032       68     9.6
precuneus                                5487   3632   8710  2.225 0.512     0.120     0.029       54     6.8
rostralanteriorcingulate                 2166   1403   3537  2.473 0.762     0.125     0.026       27     2.3
rostralmiddlefrontal                     7169   4845  13423  2.387 0.530     0.139     0.040       90    11.6
superiorfrontal                         12627   8650  25451  2.570 0.584     0.125     0.031      147    16.1
superiorparietal                         5673   3662   8490  2.109 0.475     0.116     0.026       57     5.8
superiortemporal                         7059   4828  15085  2.677 0.714     0.112     0.024       65     6.8
supramarginal                            4846   3392   9315  2.432 0.544     0.123     0.027       45     5.5
transversetemporal                        849    489   1224  2.127 0.400     0.089     0.020        6     0.6
insula                                   2972   2035   5586  2.751 0.674     0.112     0.030       27     3.5
