# Supplementary material for: Computer assisted diagnosis of Alzheimer’s disease using statistical likelihood-ratio test
Source: PLoS One. 2023 Feb 17;18(2):e0279574. doi: 10.1371/journal.pone.0279574 (PMC9937475; doi:10.1371/journal.pone.0279574)
Supplement: S4 File — (ZIP) [file pone.0279574.s004.zip › HC_Results_MIRIAD/miriad_230_1/stats/lh.aparc.pial.stats]

# Table of FreeSurfer cortical parcellation anatomical statistics 
# 
# CreationTime 2020/01/13-07:56:00-GMT
# generating_program mris_anatomical_stats
# cvs_version $Id: mris_anatomical_stats.c,v 1.79 2016/03/14 15:15:34 greve Exp $
# mrisurf.c-cvs_version $Id: mrisurf.c,v 1.781.2.6 2016/12/27 16:47:14 zkaufman Exp $
# cmdline mris_anatomical_stats -th3 -mgz -cortex ../label/lh.cortex.label -f ../stats/lh.aparc.pial.stats -b -a ../label/lh.aparc.annot -c ../label/aparc.annot.ctab miriad_230_HC_M_01_MR_1 lh pial 
# sysname  Linux
# hostname ada
# machine  x86_64
# user     xzheng
# 
# SUBJECTS_DIR /home/span/acad/xzheng/freesurfer/subjects
# anatomy_type surface
# subjectname miriad_230_HC_M_01_MR_1
# hemi lh
# AnnotationFile ../label/lh.aparc.annot
# AnnotationFileTimeStamp 2020/01/13 18:26:36
# Measure Cortex, NumVert, Number of Vertices, 128485, unitless
# Measure Cortex, PialSurfArea, Pial Surface Total Area, 101178, mm^2
# Measure Cortex, MeanThickness, Mean Thickness, 2.39683, mm
# Measure BrainSeg, BrainSegVol, Brain Segmentation Volume, 1268601.000000, mm^3
# Measure BrainSegNotVent, BrainSegVolNotVent, Brain Segmentation Volume Without Ventricles, 1194979.000000, mm^3
# Measure BrainSegNotVentSurf, BrainSegVolNotVentSurf, Brain Segmentation Volume Without Ventricles from Surf, 1194471.842015, mm^3
# Measure Cortex, CortexVol Total cortical gray matter volume, 454276.996942, mm^3
# Measure SupraTentorial, SupraTentorialVol, Supratentorial volume, 1133356.842015, mm^3
# Measure SupraTentorialNotVent, SupraTentorialVolNotVent, Supratentorial volume, 1066401.842015, mm^3
# Measure EstimatedTotalIntraCranialVol, eTIV, Estimated Total Intracranial Volume, 1838600.384132, mm^3
# NTableCols 10
# TableCol  1 ColHeader StructName
# TableCol  1 FieldName Structure Name
# TableCol  1 Units     NA
# TableCol  2 ColHeader NumVert
# TableCol  2 FieldName Number of Vertices
# TableCol  2 Units     unitless
# TableCol  3 ColHeader SurfArea
# TableCol  3 FieldName Surface Area
# TableCol  3 Units     mm^2
# TableCol  4 ColHeader GrayVol
# TableCol  4 FieldName Gray Matter Volume
# TableCol  4 Units     mm^3
# TableCol  5 ColHeader ThickAvg 
# TableCol  5 FieldName Average Thickness
# TableCol  5 Units     mm
# TableCol  6 ColHeader ThickStd
# TableCol  6 FieldName Thickness StdDev
# TableCol  6 Units     mm 
# TableCol  7 ColHeader MeanCurv
# TableCol  7 FieldName Integrated Rectified Mean Curvature
# TableCol  7 Units     mm^-1
# TableCol  8 ColHeader GausCurv 
# TableCol  8 FieldName Integrated Rectified Gaussian Curvature
# TableCol  8 Units     mm^-2
# TableCol  9 ColHeader  FoldInd
# TableCol  9 FieldName  Folding Index 
# TableCol  9 Units      unitless 
# TableCol 10 ColHeader CurvInd
# TableCol 10 FieldName Intrinsic Curvature Index
# TableCol 10 Units     unitless
# ColHeaders StructName NumVert SurfArea GrayVol ThickAvg ThickStd MeanCurv GausCurv FoldInd CurvInd
bankssts                                 1193    936   2042  2.240 0.501     0.123     0.022       21     1.2
caudalanteriorcingulate                   972    794   1632  2.280 0.619     0.152     0.032       25     1.1
caudalmiddlefrontal                      3703   2727   6475  2.463 0.524     0.113     0.020       34     3.3
cuneus                                   2588   1669   2944  1.919 0.510     0.113     0.025       45     2.9
entorhinal                                535    743   2091  3.669 0.697     0.214     0.047        8     1.3
fusiform                                 3842   3318   7968  2.603 0.596     0.147     0.034       53     6.1
inferiorparietal                         5480   4318   9966  2.417 0.483     0.133     0.027       73     6.1
inferiortemporal                         4106   3920   9875  2.807 0.656     0.154     0.032       53     6.2
isthmuscingulate                         1364    926   1767  2.019 0.689     0.098     0.020       12     1.0
lateraloccipital                         9172   6918  14001  2.200 0.609     0.127     0.029      119    11.8
lateralorbitofrontal                     4494   3143   8050  2.631 0.796     0.119     0.028       57     5.7
lingual                                  4671   3448   7016  2.173 0.571     0.132     0.030       67     6.0
medialorbitofrontal                      3922   2675   5591  2.223 0.606     0.115     0.028       55     4.1
middletemporal                           4475   4185  10308  2.721 0.616     0.146     0.029       61     5.8
parahippocampal                           952    838   1914  2.652 0.750     0.119     0.021        7     0.9
paracentral                              2287   1618   3737  2.502 0.586     0.098     0.021       17     1.8
parsopercularis                          2187   1796   3790  2.292 0.454     0.136     0.026       23     2.4
parsorbitalis                            1220   1193   2555  2.527 0.603     0.160     0.032       17     1.5
parstriangularis                         1953   1582   3315  2.286 0.448     0.135     0.025       31     2.1
pericalcarine                            2028   1196   2200  1.861 0.529     0.110     0.031       22     2.4
postcentral                              6108   4760   9039  2.116 0.562     0.106     0.017       40     4.4
posteriorcingulate                       1613   1262   2822  2.459 0.524     0.118     0.022       18     1.6
precentral                               7526   5416  12638  2.437 0.609     0.101     0.019       66     6.0
precuneus                                5700   4108   8794  2.182 0.525     0.117     0.023       60     5.7
rostralanteriorcingulate                 1423   1177   2498  2.447 0.875     0.152     0.033       38     2.1
rostralmiddlefrontal                     9668   8254  17800  2.344 0.533     0.149     0.031      120    12.9
superiorfrontal                         11873   9657  23843  2.629 0.594     0.126     0.027      152    12.8
superiorparietal                         7233   5404  10672  2.095 0.472     0.119     0.022       75     6.6
superiortemporal                         5396   4390  10809  2.595 0.636     0.121     0.023       54     5.6
supramarginal                            5118   4251   9787  2.429 0.541     0.131     0.025       53     5.3
frontalpole                               394    465   1002  2.592 0.551     0.221     0.035        7     0.7
temporalpole                              738    992   2899  3.717 0.664     0.184     0.033        6     1.2
transversetemporal                        858    680   1239  2.135 0.397     0.101     0.019        4     0.7
insula                                   3702   2422   6519  2.610 0.903     0.134     0.038       74     6.4
