# Supplementary material for: Computer assisted diagnosis of Alzheimer’s disease using statistical likelihood-ratio test
Source: PLoS One. 2023 Feb 17;18(2):e0279574. doi: 10.1371/journal.pone.0279574 (PMC9937475; doi:10.1371/journal.pone.0279574)
Supplement: S4 File — (ZIP) [file pone.0279574.s004.zip › HC_Results_MIRIAD/miriad_230_1/stats/lh.aparc.stats]

# Table of FreeSurfer cortical parcellation anatomical statistics 
# 
# CreationTime 2020/01/13-07:55:31-GMT
# generating_program mris_anatomical_stats
# cvs_version $Id: mris_anatomical_stats.c,v 1.79 2016/03/14 15:15:34 greve Exp $
# mrisurf.c-cvs_version $Id: mrisurf.c,v 1.781.2.6 2016/12/27 16:47:14 zkaufman Exp $
# cmdline mris_anatomical_stats -th3 -mgz -cortex ../label/lh.cortex.label -f ../stats/lh.aparc.stats -b -a ../label/lh.aparc.annot -c ../label/aparc.annot.ctab miriad_230_HC_M_01_MR_1 lh white 
# sysname  Linux
# hostname ada
# machine  x86_64
# user     xzheng
# 
# SUBJECTS_DIR /home/span/acad/xzheng/freesurfer/subjects
# anatomy_type surface
# subjectname miriad_230_HC_M_01_MR_1
# hemi lh
# AnnotationFile ../label/lh.aparc.annot
# AnnotationFileTimeStamp 2020/01/13 18:26:36
# Measure Cortex, NumVert, Number of Vertices, 128485, unitless
# Measure Cortex, WhiteSurfArea, White Surface Total Area, 85248.8, mm^2
# Measure Cortex, MeanThickness, Mean Thickness, 2.39683, mm
# Measure BrainSeg, BrainSegVol, Brain Segmentation Volume, 1268601.000000, mm^3
# Measure BrainSegNotVent, BrainSegVolNotVent, Brain Segmentation Volume Without Ventricles, 1194979.000000, mm^3
# Measure BrainSegNotVentSurf, BrainSegVolNotVentSurf, Brain Segmentation Volume Without Ventricles from Surf, 1194471.842015, mm^3
# Measure Cortex, CortexVol Total cortical gray matter volume, 454276.996942, mm^3
# Measure SupraTentorial, SupraTentorialVol, Supratentorial volume, 1133356.842015, mm^3
# Measure SupraTentorialNotVent, SupraTentorialVolNotVent, Supratentorial volume, 1066401.842015, mm^3
# Measure EstimatedTotalIntraCranialVol, eTIV, Estimated Total Intracranial Volume, 1838600.384132, mm^3
# NTableCols 10
# TableCol  1 ColHeader StructName
# TableCol  1 FieldName Structure Name
# TableCol  1 Units     NA
# TableCol  2 ColHeader NumVert
# TableCol  2 FieldName Number of Vertices
# TableCol  2 Units     unitless
# TableCol  3 ColHeader SurfArea
# TableCol  3 FieldName Surface Area
# TableCol  3 Units     mm^2
# TableCol  4 ColHeader GrayVol
# TableCol  4 FieldName Gray Matter Volume
# TableCol  4 Units     mm^3
# TableCol  5 ColHeader ThickAvg 
# TableCol  5 FieldName Average Thickness
# TableCol  5 Units     mm
# TableCol  6 ColHeader ThickStd
# TableCol  6 FieldName Thickness StdDev
# TableCol  6 Units     mm 
# TableCol  7 ColHeader MeanCurv
# TableCol  7 FieldName Integrated Rectified Mean Curvature
# TableCol  7 Units     mm^-1
# TableCol  8 ColHeader GausCurv 
# TableCol  8 FieldName Integrated Rectified Gaussian Curvature
# TableCol  8 Units     mm^-2
# TableCol  9 ColHeader  FoldInd
# TableCol  9 FieldName  Folding Index 
# TableCol  9 Units      unitless 
# TableCol 10 ColHeader CurvInd
# TableCol 10 FieldName Intrinsic Curvature Index
# TableCol 10 Units     unitless
# ColHeaders StructName NumVert SurfArea GrayVol ThickAvg ThickStd MeanCurv GausCurv FoldInd CurvInd
bankssts                                 1193    876   2042  2.240 0.501     0.115     0.028       13     1.2
caudalanteriorcingulate                   972    671   1632  2.280 0.619     0.136     0.015       17     0.6
caudalmiddlefrontal                      3703   2424   6475  2.463 0.524     0.119     0.030       31     4.7
cuneus                                   2588   1568   2944  1.919 0.510     0.144     0.038       40     4.4
entorhinal                                535    393   2091  3.669 0.697     0.123     0.033        4     0.6
fusiform                                 3842   2720   7968  2.603 0.596     0.140     0.031       53     5.1
inferiorparietal                         5480   3731   9966  2.417 0.483     0.130     0.032       63     7.2
inferiortemporal                         4106   2891   9875  2.807 0.656     0.131     0.029       52     4.8
isthmuscingulate                         1364    878   1767  2.019 0.689     0.095     0.020        9     1.0
lateraloccipital                         9172   5787  14001  2.200 0.609     0.134     0.036      107    13.5
lateralorbitofrontal                     4494   2954   8050  2.631 0.796     0.126     0.029       47     5.5
lingual                                  4671   2972   7016  2.173 0.571     0.139     0.039       66     7.3
medialorbitofrontal                      3922   2441   5591  2.223 0.606     0.119     0.030       47     4.7
middletemporal                           4475   3154  10308  2.721 0.616     0.134     0.030       61     5.9
parahippocampal                           952    628   1914  2.652 0.750     0.094     0.014        6     0.6
paracentral                              2287   1389   3737  2.502 0.586     0.101     0.028       17     3.0
parsopercularis                          2187   1502   3790  2.292 0.454     0.122     0.030       20     2.7
parsorbitalis                            1220    787   2555  2.527 0.603     0.132     0.037       15     1.6
parstriangularis                         1953   1345   3315  2.286 0.448     0.117     0.027       18     2.0
pericalcarine                            2028   1242   2200  1.861 0.529     0.117     0.031       19     2.7
postcentral                              6108   3860   9039  2.116 0.562     0.107     0.025       47     6.3
posteriorcingulate                       1613   1072   2822  2.459 0.524     0.116     0.024       19     1.8
precentral                               7526   4851  12638  2.437 0.609     0.120     0.032       69     9.8
precuneus                                5700   3814   8794  2.182 0.525     0.120     0.029       55     7.0
rostralanteriorcingulate                 1423    898   2498  2.447 0.875     0.122     0.026       19     1.5
rostralmiddlefrontal                     9668   6589  17800  2.344 0.533     0.136     0.036      121    14.4
superiorfrontal                         11873   8115  23843  2.629 0.594     0.122     0.030      132    14.3
superiorparietal                         7233   4645  10672  2.095 0.472     0.117     0.026       73     7.5
superiortemporal                         5396   3651  10809  2.595 0.636     0.110     0.023       51     4.9
supramarginal                            5118   3578   9787  2.429 0.541     0.123     0.027       48     5.7
frontalpole                               394    283   1002  2.592 0.551     0.188     0.052        9     0.9
temporalpole                              738    538   2899  3.717 0.664     0.148     0.035        9     1.2
transversetemporal                        858    495   1239  2.135 0.397     0.089     0.020        6     0.6
insula                                   3702   2513   6519  2.610 0.903     0.118     0.032       48     5.0
