# Supplementary material for: Computer assisted diagnosis of Alzheimer’s disease using statistical likelihood-ratio test
Source: PLoS One. 2023 Feb 17;18(2):e0279574. doi: 10.1371/journal.pone.0279574 (PMC9937475; doi:10.1371/journal.pone.0279574)
Supplement: S4 File — (ZIP) [file pone.0279574.s004.zip › HC_Results_MIRIAD/miriad_230_1/stats/lh.BA_exvivo.thresh.stats]

# Table of FreeSurfer cortical parcellation anatomical statistics 
# 
# CreationTime 2020/01/13-08:29:51-GMT
# generating_program mris_anatomical_stats
# cvs_version $Id: mris_anatomical_stats.c,v 1.79 2016/03/14 15:15:34 greve Exp $
# mrisurf.c-cvs_version $Id: mrisurf.c,v 1.781.2.6 2016/12/27 16:47:14 zkaufman Exp $
# cmdline mris_anatomical_stats -th3 -mgz -f ../stats/lh.BA_exvivo.thresh.stats -b -a ./lh.BA_exvivo.thresh.annot -c ./BA_exvivo.thresh.ctab miriad_230_HC_M_01_MR_1 lh white 
# sysname  Linux
# hostname ada
# machine  x86_64
# user     xzheng
# 
# SUBJECTS_DIR /home/span/acad/xzheng/freesurfer/subjects
# anatomy_type surface
# subjectname miriad_230_HC_M_01_MR_1
# hemi lh
# AnnotationFile ./lh.BA_exvivo.thresh.annot
# AnnotationFileTimeStamp 2020/01/13 19:29:27
# Measure Cortex, NumVert, Number of Vertices, 137475, unitless
# Measure Cortex, WhiteSurfArea, White Surface Total Area, 91339.9, mm^2
# Measure BrainSeg, BrainSegVol, Brain Segmentation Volume, 1268601.000000, mm^3
# Measure BrainSegNotVent, BrainSegVolNotVent, Brain Segmentation Volume Without Ventricles, 1194979.000000, mm^3
# Measure BrainSegNotVentSurf, BrainSegVolNotVentSurf, Brain Segmentation Volume Without Ventricles from Surf, 1194471.842015, mm^3
# Measure Cortex, CortexVol Total cortical gray matter volume, 454276.996942, mm^3
# Measure SupraTentorial, SupraTentorialVol, Supratentorial volume, 1133356.842015, mm^3
# Measure SupraTentorialNotVent, SupraTentorialVolNotVent, Supratentorial volume, 1066401.842015, mm^3
# Measure EstimatedTotalIntraCranialVol, eTIV, Estimated Total Intracranial Volume, 1838600.384132, mm^3
# NTableCols 10
# TableCol  1 ColHeader StructName
# TableCol  1 FieldName Structure Name
# TableCol  1 Units     NA
# TableCol  2 ColHeader NumVert
# TableCol  2 FieldName Number of Vertices
# TableCol  2 Units     unitless
# TableCol  3 ColHeader SurfArea
# TableCol  3 FieldName Surface Area
# TableCol  3 Units     mm^2
# TableCol  4 ColHeader GrayVol
# TableCol  4 FieldName Gray Matter Volume
# TableCol  4 Units     mm^3
# TableCol  5 ColHeader ThickAvg 
# TableCol  5 FieldName Average Thickness
# TableCol  5 Units     mm
# TableCol  6 ColHeader ThickStd
# TableCol  6 FieldName Thickness StdDev
# TableCol  6 Units     mm 
# TableCol  7 ColHeader MeanCurv
# TableCol  7 FieldName Integrated Rectified Mean Curvature
# TableCol  7 Units     mm^-1
# TableCol  8 ColHeader GausCurv 
# TableCol  8 FieldName Integrated Rectified Gaussian Curvature
# TableCol  8 Units     mm^-2
# TableCol  9 ColHeader  FoldInd
# TableCol  9 FieldName  Folding Index 
# TableCol  9 Units      unitless 
# TableCol 10 ColHeader CurvInd
# TableCol 10 FieldName Intrinsic Curvature Index
# TableCol 10 Units     unitless
# ColHeaders StructName NumVert SurfArea GrayVol ThickAvg ThickStd MeanCurv GausCurv FoldInd CurvInd
BA1_exvivo                                744    390   1315  2.410 0.417     0.139     0.039       11     1.1
BA2_exvivo                               1461    915   2009  2.083 0.381     0.076     0.015        6     0.9
BA3a_exvivo                               829    611    761  1.598 0.310     0.150     0.035        8     1.1
BA3b_exvivo                              1447    938   1665  1.726 0.406     0.088     0.018        6     1.2
BA4a_exvivo                              1717    987   2947  2.645 0.580     0.099     0.031       13     2.2
BA4p_exvivo                              1076    728   1560  2.216 0.568     0.110     0.025        7     1.3
BA6_exvivo                               5638   3642  11491  2.718 0.595     0.121     0.036       67     8.2
BA44_exvivo                              1278    894   2343  2.268 0.425     0.127     0.031       14     1.5
BA45_exvivo                              1216    840   2264  2.243 0.404     0.127     0.036       15     1.7
V1_exvivo                                4067   2412   4934  1.894 0.540     0.122     0.038       50     6.4
V2_exvivo                                4634   2874   5500  1.868 0.515     0.150     0.043       69     8.4
MT_exvivo                                 590    420    986  2.366 0.483     0.128     0.030        5     0.8
perirhinal_exvivo                         254    182    905  3.645 0.558     0.077     0.015        1     0.2
entorhinal_exvivo                         321    232    746  2.940 0.615     0.127     0.025        4     0.3
