# Supplementary material for: Computer assisted diagnosis of Alzheimer’s disease using statistical likelihood-ratio test
Source: PLoS One. 2023 Feb 17;18(2):e0279574. doi: 10.1371/journal.pone.0279574 (PMC9937475; doi:10.1371/journal.pone.0279574)
Supplement: S4 File — (ZIP) [file pone.0279574.s004.zip › HC_Results_MIRIAD/miriad_230_1/stats/lh.curv.stats]

Raw <mean> +- <std> (using 'lh.curv'):                -0.03091 +- 0.1835 
       Raw Min:                                       -6.40152 at vertex 61737   
       Raw Max:                                        3.49294 at vertex 85735   
       Raw Curvature Calculation Type:                discrete
       Raw Mean Vertex Separation (Whole Surface):     0.84871 +- 0.22867 mm
       Raw Total Surface Area:                     83473.32031 mm^2
       Raw Total Number of Vertices:                    137475
       Raw Average Vertex Area (Whole Surface):        0.60719 mm^2
       Raw Natural Surface Integral:               -1349.44031
       Raw Rectified Surface Integral:             10477.77344
       Raw Positive Surface Integral:               4564.16699
       Raw Negative Surface Integral:               5913.60693
       Raw Mean Natural Surface Integral:             -0.00982 across 137475 (100.00%) vertices
       Raw Mean Rectified Surface Integral:            0.07622 across 137475 (100.00%) vertices
       Raw Mean Positive Surface Integral:             0.07060 across 64644 (47.02%) vertices
       Raw Mean Negative Surface Integral:             0.08120 across 72831 (52.98%) vertices
       Raw AreaNorm Natural Surface Integral:         -0.01617 across 83473.007812 (100.00%) mm^2
       Raw AreaNorm Rectified Surface Integral:        0.12552 across 83473.007812 (100.00%) mm^2
       Raw AreaNorm Positive Surface Integral:         0.10949 across 41687.035156 (49.94%) mm^2
       Raw AreaNorm Negative Surface Integral:         0.14152 across 41786.347656 (50.06%) mm^2

Raw <mean> +- <std> (using 'lh.sulc'):                 0.00000 +- 5.2355 
       Raw Min:                                      -14.05920 at vertex 121986  
       Raw Max:                                       16.40059 at vertex 57676   
       Raw Curvature Calculation Type:                discrete
       Raw Mean Vertex Separation (Whole Surface):     0.84871 +- 0.22867 mm
       Raw Total Surface Area:                     83473.32031 mm^2
       Raw Total Number of Vertices:                    137475
       Raw Average Vertex Area (Whole Surface):        0.60719 mm^2
       Raw Natural Surface Integral:               25423.39844
       Raw Rectified Surface Integral:            355400.81250
       Raw Positive Surface Integral:             190412.09375
       Raw Negative Surface Integral:             164988.70312
       Raw Mean Natural Surface Integral:              0.18493 across 137475 (100.00%) vertices
       Raw Mean Rectified Surface Integral:            2.58520 across 137475 (100.00%) vertices
       Raw Mean Positive Surface Integral:             2.98204 across 63853 (46.45%) vertices
       Raw Mean Negative Surface Integral:             2.24102 across 73622 (53.55%) vertices
       Raw AreaNorm Natural Surface Integral:          0.30457 across 83473.007812 (100.00%) mm^2
       Raw AreaNorm Rectified Surface Integral:        4.25767 across 83473.007812 (100.00%) mm^2
       Raw AreaNorm Positive Surface Integral:         4.69449 across 40560.777344 (48.59%) mm^2
       Raw AreaNorm Negative Surface Integral:         3.84475 across 42912.679688 (51.41%) mm^2

K <mean> +- <std> (using 'lh.smoothwm'):               0.24217 +- 17.1670 mm^-2
         K Min:                                      -29.83029 at vertex 38469   
         K Max:                                     5987.44287 at vertex 61737   
         K Curvature Calculation Type:                discrete
         K Mean Vertex Separation (Whole Surface):     0.84871 +- 0.22867 mm
         K Total Surface Area:                     83473.32031 mm^2
         K Total Number of Vertices:                    137475
         K Average Vertex Area (Whole Surface):        0.60719 mm^2
         K Natural Surface Integral:                  12.56660
         K Rectified Surface Integral:              5343.62842
         K Positive Surface Integral:               2678.09741
         K Negative Surface Integral:               2665.53101
         K Mean Natural Surface Integral:              0.00009 across 137475 (100.00%) vertices
         K Mean Rectified Surface Integral:            0.03887 across 137475 (100.00%) vertices
         K Mean Positive Surface Integral:             0.04458 across 60069 (43.69%) vertices
         K Mean Negative Surface Integral:             0.03444 across 77406 (56.31%) vertices
         K AreaNorm Natural Surface Integral:          0.00015 across 83473.007812 (100.00%) mm^2
         K AreaNorm Rectified Surface Integral:        0.06402 across 83473.007812 (100.00%) mm^2
         K AreaNorm Positive Surface Integral:         0.09637 across 27790.791016 (33.29%) mm^2
         K AreaNorm Negative Surface Integral:         0.04787 across 55682.390625 (66.71%) mm^2

H <mean> +- <std> (using 'lh.smoothwm'):              -0.05462 +- 0.9125 mm^-1
         H Min:                                     -158.22523 at vertex 61737   
         H Max:                                       27.40841 at vertex 67853   
         H Curvature Calculation Type:                discrete
         H Mean Vertex Separation (Whole Surface):     0.84871 +- 0.22867 mm
         H Total Surface Area:                     83473.32031 mm^2
         H Total Number of Vertices:                    137475
         H Average Vertex Area (Whole Surface):        0.60719 mm^2
         H Natural Surface Integral:               -1402.97900
         H Rectified Surface Integral:             13838.21094
         H Positive Surface Integral:               6217.61621
         H Negative Surface Integral:               7620.59521
         H Mean Natural Surface Integral:             -0.01021 across 137475 (100.00%) vertices
         H Mean Rectified Surface Integral:            0.10066 across 137475 (100.00%) vertices
         H Mean Positive Surface Integral:             0.09122 across 68157 (49.58%) vertices
         H Mean Negative Surface Integral:             0.10994 across 69318 (50.42%) vertices
         H AreaNorm Natural Surface Integral:         -0.01681 across 83473.007812 (100.00%) mm^2
         H AreaNorm Rectified Surface Integral:        0.16578 across 83473.007812 (100.00%) mm^2
         H AreaNorm Positive Surface Integral:         0.14211 across 43753.226562 (52.42%) mm^2
         H AreaNorm Negative Surface Integral:         0.19186 across 39720.199219 (47.58%) mm^2

k1 <mean> +- <std> (using 'lh.smoothwm'):             -0.11312 +- 1.6683 mm^-1
        k1 Min:                                     -296.23892 at vertex 61737   
        k1 Max:                                       51.40487 at vertex 137365  
        k1 Curvature Calculation Type:                discrete
        k1 Mean Vertex Separation (Whole Surface):     0.84871 +- 0.22867 mm
        k1 Total Surface Area:                     83473.32031 mm^2
        k1 Total Number of Vertices:                    137475
        k1 Average Vertex Area (Whole Surface):        0.60719 mm^2
        k1 Natural Surface Integral:               -3539.87085
        k1 Rectified Surface Integral:             31283.40234
        k1 Positive Surface Integral:              13871.76562
        k1 Negative Surface Integral:              17411.63672
        k1 Mean Natural Surface Integral:             -0.02575 across 137475 (100.00%) vertices
        k1 Mean Rectified Surface Integral:            0.22756 across 137475 (100.00%) vertices
        k1 Mean Positive Surface Integral:             0.20353 across 68157 (49.58%) vertices
        k1 Mean Negative Surface Integral:             0.25118 across 69318 (50.42%) vertices
        k1 AreaNorm Natural Surface Integral:         -0.04241 across 83473.007812 (100.00%) mm^2
        k1 AreaNorm Rectified Surface Integral:        0.37477 across 83473.007812 (100.00%) mm^2
        k1 AreaNorm Positive Surface Integral:         0.31705 across 43753.226562 (52.42%) mm^2
        k1 AreaNorm Negative Surface Integral:         0.43836 across 39720.199219 (47.58%) mm^2

k2 <mean> +- <std> (using 'lh.smoothwm'):              0.00388 +- 0.2505 mm^-1
        k2 Min:                                      -20.21154 at vertex 61737   
        k2 Max:                                       22.30716 at vertex 58767   
        k2 Curvature Calculation Type:                discrete
        k2 Mean Vertex Separation (Whole Surface):     0.84871 +- 0.22867 mm
        k2 Total Surface Area:                     83473.32031 mm^2
        k2 Total Number of Vertices:                    137475
        k2 Average Vertex Area (Whole Surface):        0.60719 mm^2
        k2 Natural Surface Integral:                 733.91357
        k2 Rectified Surface Integral:              8449.47559
        k2 Positive Surface Integral:               4591.69434
        k2 Negative Surface Integral:               3857.78076
        k2 Mean Natural Surface Integral:              0.00534 across 137475 (100.00%) vertices
        k2 Mean Rectified Surface Integral:            0.06146 across 137475 (100.00%) vertices
        k2 Mean Positive Surface Integral:             0.06303 across 72848 (52.99%) vertices
        k2 Mean Negative Surface Integral:             0.05969 across 64627 (47.01%) vertices
        k2 AreaNorm Natural Surface Integral:          0.00879 across 83473.007812 (100.00%) mm^2
        k2 AreaNorm Rectified Surface Integral:        0.10122 across 83473.007812 (100.00%) mm^2
        k2 AreaNorm Positive Surface Integral:         0.10421 across 44061.605469 (52.79%) mm^2
        k2 AreaNorm Negative Surface Integral:         0.09788 across 39411.789062 (47.21%) mm^2

S <mean> +- <std> (using 'lh.smoothwm'):               2.37523 +- 210.9169 mm^-2
         S Min:                                        0.00000 at vertex 426     
         S Max:                                    76191.10938 at vertex 61737   
         S Curvature Calculation Type:                discrete
         S Mean Vertex Separation (Whole Surface):     0.84871 +- 0.22867 mm
         S Total Surface Area:                     83473.32031 mm^2
         S Total Number of Vertices:                    137475
         S Average Vertex Area (Whole Surface):        0.60719 mm^2
         S Natural Surface Integral:               30696.30078
         S Rectified Surface Integral:             30696.30078
         S Positive Surface Integral:              30696.30078
         S Negative Surface Integral:                  0.00000
         S Mean Natural Surface Integral:              0.22329 across 137475 (100.00%) vertices
         S Mean Rectified Surface Integral:            0.22329 across 137475 (100.00%) vertices
         S Mean Positive Surface Integral:             0.22329 across 137475 (100.00%) vertices
         S Mean Negative Surface Integral:             0.00000 across 0 (00.00%) vertices
         S AreaNorm Natural Surface Integral:          0.36774 across 83473.007812 (100.00%) mm^2
         S AreaNorm Rectified Surface Integral:        0.36774 across 83473.007812 (100.00%) mm^2
         S AreaNorm Positive Surface Integral:         0.36774 across 83473.007812 (100.00%) mm^2
         S AreaNorm Negative Surface Integral:         0.00000 across 0.000000 (00.00%) mm^2

C <mean> +- <std> (using 'lh.smoothwm'):               0.44431 +- 1.1100 mm^-2
         C Min:                                        0.00000 at vertex 88511   
         C Max:                                      209.95953 at vertex 61737   
         C Curvature Calculation Type:                discrete
         C Mean Vertex Separation (Whole Surface):     0.84871 +- 0.22867 mm
         C Total Surface Area:                     83473.32031 mm^2
         C Total Number of Vertices:                    137475
         C Average Vertex Area (Whole Surface):        0.60719 mm^2
         C Natural Surface Integral:               23386.33594
         C Rectified Surface Integral:             23386.33594
         C Positive Surface Integral:              23386.33594
         C Negative Surface Integral:                  0.00000
         C Mean Natural Surface Integral:              0.17011 across 137475 (100.00%) vertices
         C Mean Rectified Surface Integral:            0.17011 across 137475 (100.00%) vertices
         C Mean Positive Surface Integral:             0.17011 across 137475 (100.00%) vertices
         C Mean Negative Surface Integral:             0.00000 across 0 (00.00%) vertices
         C AreaNorm Natural Surface Integral:          0.28017 across 83473.007812 (100.00%) mm^2
         C AreaNorm Rectified Surface Integral:        0.28017 across 83473.007812 (100.00%) mm^2
         C AreaNorm Positive Surface Integral:         0.28017 across 83473.007812 (100.00%) mm^2
         C AreaNorm Negative Surface Integral:         0.00000 across 0.000000 (00.00%) mm^2

BE <mean> +- <std> (using 'lh.smoothwm'):              2.85889 +- 243.8191 mm^-2
        BE Min:                                        0.00000 at vertex 88511   
        BE Max:                                    88166.00781 at vertex 61737   
        BE Curvature Calculation Type:                discrete
        BE Mean Vertex Separation (Whole Surface):     0.84871 +- 0.22867 mm
        BE Total Surface Area:                     83473.32031 mm^2
        BE Total Number of Vertices:                    137475
        BE Average Vertex Area (Whole Surface):        0.60719 mm^2
        BE Natural Surface Integral:               30718.85938
        BE Rectified Surface Integral:             30718.85938
        BE Positive Surface Integral:              30718.85938
        BE Negative Surface Integral:                  0.00000
        BE Mean Natural Surface Integral:              0.22345 across 137475 (100.00%) vertices
        BE Mean Rectified Surface Integral:            0.22345 across 137475 (100.00%) vertices
        BE Mean Positive Surface Integral:             0.22345 across 137475 (100.00%) vertices
        BE Mean Negative Surface Integral:             0.00000 across 0 (00.00%) vertices
        BE AreaNorm Natural Surface Integral:          0.36801 across 83473.007812 (100.00%) mm^2
        BE AreaNorm Rectified Surface Integral:        0.36801 across 83473.007812 (100.00%) mm^2
        BE AreaNorm Positive Surface Integral:         0.36801 across 83473.007812 (100.00%) mm^2
        BE AreaNorm Negative Surface Integral:         0.00000 across 0.000000 (00.00%) mm^2

FI <mean> +- <std> (using 'lh.smoothwm'):              2.48674 +- 226.0949 mm^-2
        FI Min:                                        0.00000 at vertex 426     
        FI Max:                                    81770.05469 at vertex 61737   
        FI Curvature Calculation Type:                discrete
        FI Mean Vertex Separation (Whole Surface):     0.84871 +- 0.22867 mm
        FI Total Surface Area:                     83473.32031 mm^2
        FI Total Number of Vertices:                    137475
        FI Average Vertex Area (Whole Surface):        0.60719 mm^2
        FI Natural Surface Integral:               23576.30859
        FI Rectified Surface Integral:             23576.30859
        FI Positive Surface Integral:              23576.30859
        FI Negative Surface Integral:                  0.00000
        FI Mean Natural Surface Integral:              0.17150 across 137475 (100.00%) vertices
        FI Mean Rectified Surface Integral:            0.17150 across 137475 (100.00%) vertices
        FI Mean Positive Surface Integral:             0.17150 across 137475 (100.00%) vertices
        FI Mean Negative Surface Integral:             0.00000 across 0 (00.00%) vertices
        FI AreaNorm Natural Surface Integral:          0.28244 across 83473.007812 (100.00%) mm^2
        FI AreaNorm Rectified Surface Integral:        0.28244 across 83473.007812 (100.00%) mm^2
        FI AreaNorm Positive Surface Integral:         0.28244 across 83473.007812 (100.00%) mm^2
        FI AreaNorm Negative Surface Integral:         0.00000 across 0.000000 (00.00%) mm^2

curv -- calculation type:                                discrete
curv -- Folding Index (FI):                            1876.14307
curv -- Intrinsic Curvature Index - positive (ICIp):    213.11623
curv -- Intrinsic Curvature Index - negative (ICIn):    212.11621
curv -- Intrinsic Curvature Index - natural  (ICIt):      1.00002

Mean across 10 curvatures: 8.2126e-01 +- 1.1631e+00
