# Supplementary material for: Computer assisted diagnosis of Alzheimer’s disease using statistical likelihood-ratio test
Source: PLoS One. 2023 Feb 17;18(2):e0279574. doi: 10.1371/journal.pone.0279574 (PMC9937475; doi:10.1371/journal.pone.0279574)
Supplement: S4 File — (ZIP) [file pone.0279574.s004.zip › HC_Results_MIRIAD/miriad_230_1/stats/lh.w-g.pct.stats]

# Title Segmentation Statistics 
# 
# generating_program mri_segstats
# cvs_version $Id: mri_segstats.c,v 1.121 2016/05/31 17:27:11 greve Exp $
# cmdline mri_segstats --in /home/span/acad/xzheng/freesurfer/subjects/miriad_230_HC_M_01_MR_1/surf/lh.w-g.pct.mgh --annot miriad_230_HC_M_01_MR_1 lh aparc --sum /home/span/acad/xzheng/freesurfer/subjects/miriad_230_HC_M_01_MR_1/stats/lh.w-g.pct.stats --snr 
# sysname  Linux
# hostname ada
# machine  x86_64
# user     xzheng
# anatomy_type surface
# 
# SUBJECTS_DIR /home/span/acad/xzheng/freesurfer/subjects
# subjectname miriad_230_HC_M_01_MR_1
# Annot miriad_230_HC_M_01_MR_1 lh aparc
# ColorTable /tmp/mri_segstats.tmp.miriad_230_HC_M_01_MR_1.lh.245.ctab 
# ColorTableTimeStamp 2020/01/13 19:00:48 
# InVolFile  /home/span/acad/xzheng/freesurfer/subjects/miriad_230_HC_M_01_MR_1/surf/lh.w-g.pct.mgh 
# InVolFileTimeStamp  2020/01/13 19:00:47 
# InVolFrame 0 
# Only reporting non-empty segmentations
# VertexArea_mm2 0.664411 
# TableCol  1 ColHeader Index 
# TableCol  1 FieldName Index 
# TableCol  1 Units     NA 
# TableCol  2 ColHeader SegId 
# TableCol  2 FieldName Segmentation Id
# TableCol  2 Units     NA
# TableCol  3 ColHeader NVertices 
# TableCol  3 FieldName Number of Vertices
# TableCol  3 Units     unitless
# TableCol  4 ColHeader Area_mm2
# TableCol  4 FieldName Area
# TableCol  4 Units     mm^2
# TableCol  5 ColHeader StructName
# TableCol  5 FieldName Structure Name
# TableCol  5 Units     NA
# TableCol  6 ColHeader Mean 
# TableCol  6 FieldName Intensity Mean
# TableCol  6 Units     unknown
# TableCol  7 ColHeader StdDev
# TableCol  7 FieldName Itensity StdDev
# TableCol  7 Units     unknown
# TableCol  8 ColHeader Min
# TableCol  8 FieldName Intensity Min
# TableCol  8 Units     unknown
# TableCol  9 ColHeader Max
# TableCol  9 FieldName Intensity Max
# TableCol  9 Units     unknown
# TableCol 10 ColHeader Range
# TableCol 10 FieldName Intensity Range
# TableCol 10 Units     unknown
# TableCol 11 ColHeader SNR
# TableCol 11 FieldName Intensity SNR
# TableCol 11 Units     none
# NRows 35 
# NTableCols 11 
# ColHeaders  Index SegId NVertices Area_mm2 StructName Mean StdDev Min Max Range SNR  
  1 1000      8981     6085.0  unknown                            0.1292     1.5330     0.0000    36.7814    36.7814     0.0843 
  2 1001      1193      875.9  bankssts                          28.0736     6.5247     3.9911    49.4208    45.4297     4.3027 
  3 1002       972      670.5  caudalanteriorcingulate           32.1063     6.2828    11.2490    49.6962    38.4473     5.1102 
  4 1003      3703     2424.2  caudalmiddlefrontal               21.1879     6.3510    -4.8403    47.3899    52.2302     3.3361 
  5 1005      2588     1568.1  cuneus                            19.3129     7.4168   -11.7649    57.0697    68.8346     2.6040 
  6 1006       535      392.9  entorhinal                        26.4855     9.1325     3.3080    49.4825    46.1745     2.9001 
  7 1007      3842     2720.3  fusiform                          29.5036     7.7890    -1.0789    55.9062    56.9851     3.7879 
  8 1008      5480     3730.9  inferiorparietal                  25.4716     6.9843   -11.6435    46.4373    58.0807     3.6470 
  9 1009      4106     2891.1  inferiortemporal                  28.9440     7.5870     2.8693    53.8000    50.9306     3.8149 
 10 1010      1364      877.8  isthmuscingulate                  24.2362     7.7861     0.0000    60.5226    60.5226     3.1128 
 11 1011      9172     5787.2  lateraloccipital                  21.2493     7.6887    -9.6857    51.8596    61.5452     2.7637 
 12 1012      4494     2954.2  lateralorbitofrontal              24.8495     7.9010    -1.3868    56.0965    57.4833     3.1451 
 13 1013      4671     2971.6  lingual                           22.6178     9.2746    -6.9066    55.7553    62.6619     2.4387 
 14 1014      3922     2441.2  medialorbitofrontal               20.7694     8.9797   -36.6338    62.2869    98.9207     2.3129 
 15 1015      4475     3154.2  middletemporal                    29.3552     7.1601    -0.0187    52.0724    52.0911     4.0999 
 16 1016       952      628.1  parahippocampal                   30.5848     7.8463     7.8208    55.8118    47.9911     3.8980 
 17 1017      2287     1389.3  paracentral                       19.5082     7.6334    -7.6723    44.2184    51.8907     2.5556 
 18 1018      2187     1502.2  parsopercularis                   21.4361     7.0098     1.2014    43.8543    42.6529     3.0580 
 19 1019      1220      786.7  parsorbitalis                     23.1380     6.1754     7.5915    45.5087    37.9172     3.7468 
 20 1020      1953     1345.0  parstriangularis                  22.8715     6.3491     4.5798    47.1022    42.5224     3.6023 
 21 1021      2028     1241.7  pericalcarine                     18.9596     7.1096    -1.8544    52.0192    53.8736     2.6668 
 22 1022      6108     3860.2  postcentral                       18.1117     6.7310    -5.4017    52.1592    57.5609     2.6908 
 23 1023      1613     1071.8  posteriorcingulate                28.2124     7.1420   -10.7129    51.7071    62.4200     3.9502 
 24 1024      7526     4851.2  precentral                        17.4890     7.1663    -6.3270    46.9916    53.3185     2.4404 
 25 1025      5700     3813.6  precuneus                         24.2341     6.7913   -13.6663    48.8979    62.5642     3.5684 
 26 1026      1423      897.8  rostralanteriorcingulate          21.3425     9.8229   -34.6180    44.0043    78.6223     2.1727 
 27 1027      9668     6588.8  rostralmiddlefrontal              24.0059     7.0960    -8.8549    49.2564    58.1113     3.3830 
 28 1028     11873     8114.9  superiorfrontal                   24.2520     7.5259   -55.2300    50.7604   105.9904     3.2225 
 29 1029      7233     4645.1  superiorparietal                  22.5361     6.7377   -14.7939    47.1942    61.9881     3.3448 
 30 1030      5396     3651.2  superiortemporal                  25.8992     7.0277   -21.0930    51.5472    72.6401     3.6853 
 31 1031      5118     3577.8  supramarginal                     24.2602     6.4151    -4.3274    45.2826    49.6100     3.7817 
 32 1032       394      283.4  frontalpole                       24.1714     5.9272    -3.5575    40.3339    43.8914     4.0781 
 33 1033       738      537.5  temporalpole                      30.5445     8.3059     2.2017    49.7846    47.5829     3.6774 
 34 1034       858      494.7  transversetemporal                17.6663     4.4542     3.4209    31.9824    28.5615     3.9662 
 35 1035      3702     2513.4  insula                            24.0769     9.9734   -50.5499    62.3999   112.9498     2.4141 
