# Supplementary material for: Computer assisted diagnosis of Alzheimer’s disease using statistical likelihood-ratio test
Source: PLoS One. 2023 Feb 17;18(2):e0279574. doi: 10.1371/journal.pone.0279574 (PMC9937475; doi:10.1371/journal.pone.0279574)
Supplement: S4 File — (ZIP) [file pone.0279574.s004.zip › HC_Results_MIRIAD/miriad_230_1/stats/rh.aparc.a2009s.stats]

# Table of FreeSurfer cortical parcellation anatomical statistics 
# 
# CreationTime 2020/01/13-07:58:46-GMT
# generating_program mris_anatomical_stats
# cvs_version $Id: mris_anatomical_stats.c,v 1.79 2016/03/14 15:15:34 greve Exp $
# mrisurf.c-cvs_version $Id: mrisurf.c,v 1.781.2.6 2016/12/27 16:47:14 zkaufman Exp $
# cmdline mris_anatomical_stats -th3 -mgz -cortex ../label/rh.cortex.label -f ../stats/rh.aparc.a2009s.stats -b -a ../label/rh.aparc.a2009s.annot -c ../label/aparc.annot.a2009s.ctab miriad_230_HC_M_01_MR_1 rh white 
# sysname  Linux
# hostname ada
# machine  x86_64
# user     xzheng
# 
# SUBJECTS_DIR /home/span/acad/xzheng/freesurfer/subjects
# anatomy_type surface
# subjectname miriad_230_HC_M_01_MR_1
# hemi rh
# AnnotationFile ../label/rh.aparc.a2009s.annot
# AnnotationFileTimeStamp 2020/01/13 18:58:06
# Measure Cortex, NumVert, Number of Vertices, 128180, unitless
# Measure Cortex, WhiteSurfArea, White Surface Total Area, 86002.7, mm^2
# Measure Cortex, MeanThickness, Mean Thickness, 2.36459, mm
# Measure BrainSeg, BrainSegVol, Brain Segmentation Volume, 1268601.000000, mm^3
# Measure BrainSegNotVent, BrainSegVolNotVent, Brain Segmentation Volume Without Ventricles, 1194979.000000, mm^3
# Measure BrainSegNotVentSurf, BrainSegVolNotVentSurf, Brain Segmentation Volume Without Ventricles from Surf, 1194471.842015, mm^3
# Measure Cortex, CortexVol Total cortical gray matter volume, 454276.996942, mm^3
# Measure SupraTentorial, SupraTentorialVol, Supratentorial volume, 1133356.842015, mm^3
# Measure SupraTentorialNotVent, SupraTentorialVolNotVent, Supratentorial volume, 1066401.842015, mm^3
# Measure EstimatedTotalIntraCranialVol, eTIV, Estimated Total Intracranial Volume, 1838600.384132, mm^3
# NTableCols 10
# TableCol  1 ColHeader StructName
# TableCol  1 FieldName Structure Name
# TableCol  1 Units     NA
# TableCol  2 ColHeader NumVert
# TableCol  2 FieldName Number of Vertices
# TableCol  2 Units     unitless
# TableCol  3 ColHeader SurfArea
# TableCol  3 FieldName Surface Area
# TableCol  3 Units     mm^2
# TableCol  4 ColHeader GrayVol
# TableCol  4 FieldName Gray Matter Volume
# TableCol  4 Units     mm^3
# TableCol  5 ColHeader ThickAvg 
# TableCol  5 FieldName Average Thickness
# TableCol  5 Units     mm
# TableCol  6 ColHeader ThickStd
# TableCol  6 FieldName Thickness StdDev
# TableCol  6 Units     mm 
# TableCol  7 ColHeader MeanCurv
# TableCol  7 FieldName Integrated Rectified Mean Curvature
# TableCol  7 Units     mm^-1
# TableCol  8 ColHeader GausCurv 
# TableCol  8 FieldName Integrated Rectified Gaussian Curvature
# TableCol  8 Units     mm^-2
# TableCol  9 ColHeader  FoldInd
# TableCol  9 FieldName  Folding Index 
# TableCol  9 Units      unitless 
# TableCol 10 ColHeader CurvInd
# TableCol 10 FieldName Intrinsic Curvature Index
# TableCol 10 Units     unitless
# ColHeaders StructName NumVert SurfArea GrayVol ThickAvg ThickStd MeanCurv GausCurv FoldInd CurvInd
G&S_frontomargin                          921    687   2084  2.645 0.700     0.152     0.038       12     1.5
G&S_occipital_inf                        1347    907   2936  2.807 0.643     0.148     0.043       19     2.4
G&S_paracentral                          1639    893   2740  2.556 0.478     0.109     0.032       16     2.1
G&S_subcentral                           1592   1047   3142  2.589 0.543     0.136     0.034       20     2.1
G&S_transv_frontopol                     1247    848   2734  2.478 0.599     0.156     0.041       21     2.1
G&S_cingul-Ant                           3155   2179   5208  2.382 0.723     0.125     0.028       34     3.4
G&S_cingul-Mid-Ant                       1492   1043   2908  2.660 0.556     0.134     0.026       18     1.7
G&S_cingul-Mid-Post                      1356    959   2402  2.422 0.548     0.103     0.015        8     0.9
G_cingul-Post-dorsal                      509    345   1242  2.918 0.457     0.140     0.027        7     0.7
G_cingul-Post-ventral                     436    256    748  2.439 0.626     0.093     0.023        4     0.3
G_cuneus                                 2834   1717   3332  1.764 0.458     0.129     0.038       32     4.7
G_front_inf-Opercular                    1682   1100   3157  2.335 0.520     0.123     0.038       19     2.6
G_front_inf-Orbital                       520    308    980  2.325 0.425     0.137     0.049        9     1.1
G_front_inf-Triangul                      823    564   1819  2.464 0.517     0.120     0.028        8     0.9
G_front_middle                           4185   2785   9649  2.574 0.573     0.147     0.044       65     7.3
G_front_sup                              7745   5190  17574  2.705 0.558     0.132     0.032       88    10.3
G_Ins_lg&S_cent_ins                       623    444   1504  3.065 0.921     0.155     0.052       10     1.3
G_insular_short                           794    499   2182  3.099 0.871     0.131     0.042       12     1.3
G_occipital_middle                       1989   1325   4195  2.464 0.427     0.142     0.037       30     2.9
G_occipital_sup                          1963   1229   2782  2.032 0.548     0.139     0.038       27     3.1
G_oc-temp_lat-fusifor                    2012   1355   4331  2.633 0.433     0.136     0.033       32     2.5
G_oc-temp_med-Lingual                    3095   1952   4183  1.893 0.585     0.139     0.041       51     5.3
G_oc-temp_med-Parahip                    1564   1086   4336  2.955 0.990     0.134     0.042       21     2.5
G_orbital                                2969   1979   6802  2.727 0.762     0.135     0.037       42     4.2
G_pariet_inf-Angular                     2113   1401   4889  2.563 0.520     0.142     0.040       34     3.5
G_pariet_inf-Supramar                    2429   1646   5656  2.642 0.530     0.135     0.040       34     4.2
G_parietal_sup                           2323   1439   4451  2.361 0.538     0.120     0.032       27     2.7
G_postcentral                            2275   1358   3746  2.148 0.503     0.110     0.030       22     2.8
G_precentral                             3078   1679   5850  2.694 0.533     0.110     0.036       30     5.0
G_precuneus                              2974   1916   5645  2.394 0.460     0.137     0.032       42     3.9
G_rectus                                  961    632   1829  2.244 0.612     0.141     0.041       17     1.6
G_subcallosal                             319    200    560  2.877 0.598     0.096     0.030        2     0.3
G_temp_sup-G_T_transv                     491    253    725  2.213 0.486     0.120     0.044        7     0.8
G_temp_sup-Lateral                       1696   1174   4865  3.086 0.575     0.134     0.030       22     2.1
G_temp_sup-Plan_polar                     751    523   1739  2.849 0.694     0.089     0.017        4     0.6
G_temp_sup-Plan_tempo                     853    615   1748  2.494 0.468     0.097     0.021        6     0.7
G_temporal_inf                           2102   1436   5971  3.049 0.724     0.143     0.039       37     3.4
G_temporal_middle                        2809   1963   7495  2.836 0.530     0.148     0.039       51     4.8
Lat_Fis-ant-Horizont                      279    193    296  1.791 0.355     0.105     0.018        2     0.1
Lat_Fis-ant-Vertical                      147    111    182  1.890 0.368     0.136     0.033        1     0.2
Lat_Fis-post                             1530   1021   1906  2.121 0.605     0.113     0.025       10     1.6
Pole_occipital                           3608   2313   4494  1.837 0.541     0.148     0.043       49     6.5
Pole_temporal                            1764   1221   6329  3.406 0.739     0.144     0.046       22     3.2
S_calcarine                              2590   1719   2969  1.889 0.577     0.112     0.028       21     3.1
S_central                                3159   2229   3550  1.814 0.489     0.104     0.023       15     3.3
S_cingul-Marginalis                      1179    824   1683  2.147 0.478     0.101     0.017        6     0.9
S_circular_insula_ant                     856    597   1154  2.173 0.552     0.127     0.026        6     1.0
S_circular_insula_inf                    1032    721   1336  2.227 0.480     0.081     0.010        4     0.4
S_circular_insula_sup                    1536   1096   2152  2.292 0.496     0.096     0.016        6     1.1
S_collat_transv_ant                      1046    791   1553  2.014 0.385     0.092     0.010        4     0.5
S_collat_transv_post                      374    268    449  1.931 0.460     0.159     0.039        5     0.6
S_front_inf                              2178   1493   3108  2.156 0.436     0.112     0.024       15     2.2
S_front_middle                           3003   2100   4368  2.103 0.464     0.126     0.031       31     3.9
S_front_sup                              3005   2115   4755  2.288 0.486     0.114     0.027       23     3.5
S_interm_prim-Jensen                      440    310    561  2.164 0.329     0.134     0.029        4     0.5
S_intrapariet&P_trans                    2812   1939   3580  2.013 0.369     0.128     0.028       27     3.4
S_oc_middle&Lunatus                       735    503    794  1.863 0.333     0.118     0.033        6     0.9
S_oc_sup&transversal                     1415   1016   1958  2.137 0.408     0.115     0.021       12     1.1
S_occipital_ant                           691    469    907  2.361 0.556     0.121     0.023        5     0.7
S_oc-temp_lat                             821    578   1316  2.442 0.431     0.110     0.018        5     0.6
S_oc-temp_med&Lingual                    1712   1233   2641  2.327 0.558     0.111     0.019       12     1.3
S_orbital_lateral                         713    511    840  1.782 0.402     0.126     0.024        7     0.7
S_orbital_med-olfact                      799    571   1043  2.214 0.580     0.115     0.017        6     0.5
S_orbital-H_Shaped                       1501   1025   2724  2.851 0.663     0.141     0.036       18     2.2
S_parieto_occipital                      2660   1818   3401  2.002 0.457     0.111     0.025       20     2.6
S_pericallosal                           1493    970   1174  1.746 0.889     0.153     0.042       45     2.2
S_postcentral                            2506   1688   3001  1.944 0.441     0.095     0.018       13     1.8
S_precentral-inf-part                    1361    955   1708  2.074 0.383     0.104     0.019        6     1.2
S_precentral-sup-part                    1685   1078   2141  2.231 0.570     0.110     0.028       13     2.1
S_suborbital                              101     72    173  2.560 0.358     0.143     0.020        1     0.1
S_subparietal                            1027    710   1467  2.289 0.452     0.108     0.023        6     0.8
S_temporal_inf                           1326    966   1883  2.272 0.506     0.121     0.030       13     1.7
S_temporal_sup                           5071   3608   7645  2.268 0.473     0.109     0.022       34     4.8
S_temporal_transverse                     359    244    447  2.280 0.465     0.113     0.023        3     0.3
