# Supplementary material for: Computer assisted diagnosis of Alzheimer’s disease using statistical likelihood-ratio test
Source: PLoS One. 2023 Feb 17;18(2):e0279574. doi: 10.1371/journal.pone.0279574 (PMC9937475; doi:10.1371/journal.pone.0279574)
Supplement: S4 File — (ZIP) [file pone.0279574.s004.zip › HC_Results_MIRIAD/miriad_230_1/stats/rh.aparc.DKTatlas.stats]

# Table of FreeSurfer cortical parcellation anatomical statistics 
# 
# CreationTime 2020/01/13-08:00:20-GMT
# generating_program mris_anatomical_stats
# cvs_version $Id: mris_anatomical_stats.c,v 1.79 2016/03/14 15:15:34 greve Exp $
# mrisurf.c-cvs_version $Id: mrisurf.c,v 1.781.2.6 2016/12/27 16:47:14 zkaufman Exp $
# cmdline mris_anatomical_stats -th3 -mgz -cortex ../label/rh.cortex.label -f ../stats/rh.aparc.DKTatlas.stats -b -a ../label/rh.aparc.DKTatlas.annot -c ../label/aparc.annot.DKTatlas.ctab miriad_230_HC_M_01_MR_1 rh white 
# sysname  Linux
# hostname ada
# machine  x86_64
# user     xzheng
# 
# SUBJECTS_DIR /home/span/acad/xzheng/freesurfer/subjects
# anatomy_type surface
# subjectname miriad_230_HC_M_01_MR_1
# hemi rh
# AnnotationFile ../label/rh.aparc.DKTatlas.annot
# AnnotationFileTimeStamp 2020/01/13 18:59:44
# Measure Cortex, NumVert, Number of Vertices, 128180, unitless
# Measure Cortex, WhiteSurfArea, White Surface Total Area, 86002.7, mm^2
# Measure Cortex, MeanThickness, Mean Thickness, 2.36459, mm
# Measure BrainSeg, BrainSegVol, Brain Segmentation Volume, 1268601.000000, mm^3
# Measure BrainSegNotVent, BrainSegVolNotVent, Brain Segmentation Volume Without Ventricles, 1194979.000000, mm^3
# Measure BrainSegNotVentSurf, BrainSegVolNotVentSurf, Brain Segmentation Volume Without Ventricles from Surf, 1194471.842015, mm^3
# Measure Cortex, CortexVol Total cortical gray matter volume, 454276.996942, mm^3
# Measure SupraTentorial, SupraTentorialVol, Supratentorial volume, 1133356.842015, mm^3
# Measure SupraTentorialNotVent, SupraTentorialVolNotVent, Supratentorial volume, 1066401.842015, mm^3
# Measure EstimatedTotalIntraCranialVol, eTIV, Estimated Total Intracranial Volume, 1838600.384132, mm^3
# NTableCols 10
# TableCol  1 ColHeader StructName
# TableCol  1 FieldName Structure Name
# TableCol  1 Units     NA
# TableCol  2 ColHeader NumVert
# TableCol  2 FieldName Number of Vertices
# TableCol  2 Units     unitless
# TableCol  3 ColHeader SurfArea
# TableCol  3 FieldName Surface Area
# TableCol  3 Units     mm^2
# TableCol  4 ColHeader GrayVol
# TableCol  4 FieldName Gray Matter Volume
# TableCol  4 Units     mm^3
# TableCol  5 ColHeader ThickAvg 
# TableCol  5 FieldName Average Thickness
# TableCol  5 Units     mm
# TableCol  6 ColHeader ThickStd
# TableCol  6 FieldName Thickness StdDev
# TableCol  6 Units     mm 
# TableCol  7 ColHeader MeanCurv
# TableCol  7 FieldName Integrated Rectified Mean Curvature
# TableCol  7 Units     mm^-1
# TableCol  8 ColHeader GausCurv 
# TableCol  8 FieldName Integrated Rectified Gaussian Curvature
# TableCol  8 Units     mm^-2
# TableCol  9 ColHeader  FoldInd
# TableCol  9 FieldName  Folding Index 
# TableCol  9 Units      unitless 
# TableCol 10 ColHeader CurvInd
# TableCol 10 FieldName Intrinsic Curvature Index
# TableCol 10 Units     unitless
# ColHeaders StructName NumVert SurfArea GrayVol ThickAvg ThickStd MeanCurv GausCurv FoldInd CurvInd
caudalanteriorcingulate                  1512   1012   2578  2.180 0.858     0.142     0.024       31     1.6
caudalmiddlefrontal                      3017   2007   5348  2.424 0.582     0.114     0.032       27     4.1
cuneus                                   3544   2207   4215  1.798 0.454     0.121     0.032       35     4.8
entorhinal                                567    433   2010  3.129 1.092     0.137     0.042        6     0.8
fusiform                                 3836   2675   7606  2.550 0.550     0.125     0.027       47     3.9
inferiorparietal                         5953   4075  10875  2.356 0.513     0.130     0.031       70     7.9
inferiortemporal                         4891   3377  11294  2.750 0.746     0.129     0.032       59     6.7
isthmuscingulate                         1311    866   2059  2.400 0.610     0.116     0.033       16     1.6
lateraloccipital                         7279   4825  11196  2.154 0.619     0.142     0.039       92    11.3
lateralorbitofrontal                     4709   3197   9336  2.727 0.759     0.138     0.038       64     7.5
lingual                                  4694   3103   6111  1.882 0.566     0.137     0.038       66     7.6
medialorbitofrontal                      2469   1666   4361  2.273 0.579     0.124     0.031       32     3.1
middletemporal                           5550   3944  12381  2.659 0.605     0.132     0.033       73     8.1
parahippocampal                           948    666   1864  2.464 0.705     0.112     0.017        8     0.6
paracentral                              2739   1609   4605  2.598 0.586     0.102     0.024       19     2.8
parsopercularis                          2321   1545   3785  2.271 0.433     0.116     0.031       21     3.0
parsorbitalis                            1393    870   2449  2.321 0.615     0.131     0.033       18     1.9
parstriangularis                         2184   1517   3607  2.144 0.520     0.121     0.027       22     2.2
pericalcarine                            2597   1613   2688  1.750 0.499     0.130     0.040       31     4.7
postcentral                              7052   4536  10313  2.058 0.566     0.107     0.025       58     7.3
posteriorcingulate                       1556   1118   2895  2.472 0.717     0.137     0.033       27     1.9
precentral                               7523   4717  12166  2.394 0.601     0.112     0.030       58    10.0
precuneus                                6273   4192  10226  2.253 0.485     0.120     0.026       64     6.5
rostralanteriorcingulate                 1426    906   2208  2.336 1.117     0.137     0.032       23     1.6
rostralmiddlefrontal                     7544   5183  13829  2.313 0.551     0.140     0.037       98    11.5
superiorfrontal                         13979   9694  27341  2.503 0.579     0.127     0.030      143    17.2
superiorparietal                         6040   3955   9328  2.163 0.503     0.124     0.031       66     7.0
superiortemporal                         6483   4537  14708  2.736 0.743     0.110     0.023       55     5.9
supramarginal                            4949   3398   9433  2.445 0.561     0.126     0.033       53     6.8
transversetemporal                        641    330    829  2.197 0.463     0.118     0.042        9     1.0
insula                                   3200   2232   6181  2.636 0.848     0.119     0.031       30     3.8
