# Supplementary material for: Computer assisted diagnosis of Alzheimer’s disease using statistical likelihood-ratio test
Source: PLoS One. 2023 Feb 17;18(2):e0279574. doi: 10.1371/journal.pone.0279574 (PMC9937475; doi:10.1371/journal.pone.0279574)
Supplement: S4 File — (ZIP) [file pone.0279574.s004.zip › HC_Results_MIRIAD/miriad_230_1/stats/rh.aparc.pial.stats]

# Table of FreeSurfer cortical parcellation anatomical statistics 
# 
# CreationTime 2020/01/13-07:57:08-GMT
# generating_program mris_anatomical_stats
# cvs_version $Id: mris_anatomical_stats.c,v 1.79 2016/03/14 15:15:34 greve Exp $
# mrisurf.c-cvs_version $Id: mrisurf.c,v 1.781.2.6 2016/12/27 16:47:14 zkaufman Exp $
# cmdline mris_anatomical_stats -th3 -mgz -cortex ../label/rh.cortex.label -f ../stats/rh.aparc.pial.stats -b -a ../label/rh.aparc.annot -c ../label/aparc.annot.ctab miriad_230_HC_M_01_MR_1 rh pial 
# sysname  Linux
# hostname ada
# machine  x86_64
# user     xzheng
# 
# SUBJECTS_DIR /home/span/acad/xzheng/freesurfer/subjects
# anatomy_type surface
# subjectname miriad_230_HC_M_01_MR_1
# hemi rh
# AnnotationFile ../label/rh.aparc.annot
# AnnotationFileTimeStamp 2020/01/13 18:26:49
# Measure Cortex, NumVert, Number of Vertices, 128163, unitless
# Measure Cortex, PialSurfArea, Pial Surface Total Area, 102327, mm^2
# Measure Cortex, MeanThickness, Mean Thickness, 2.36466, mm
# Measure BrainSeg, BrainSegVol, Brain Segmentation Volume, 1268601.000000, mm^3
# Measure BrainSegNotVent, BrainSegVolNotVent, Brain Segmentation Volume Without Ventricles, 1194979.000000, mm^3
# Measure BrainSegNotVentSurf, BrainSegVolNotVentSurf, Brain Segmentation Volume Without Ventricles from Surf, 1194471.842015, mm^3
# Measure Cortex, CortexVol Total cortical gray matter volume, 454276.996942, mm^3
# Measure SupraTentorial, SupraTentorialVol, Supratentorial volume, 1133356.842015, mm^3
# Measure SupraTentorialNotVent, SupraTentorialVolNotVent, Supratentorial volume, 1066401.842015, mm^3
# Measure EstimatedTotalIntraCranialVol, eTIV, Estimated Total Intracranial Volume, 1838600.384132, mm^3
# NTableCols 10
# TableCol  1 ColHeader StructName
# TableCol  1 FieldName Structure Name
# TableCol  1 Units     NA
# TableCol  2 ColHeader NumVert
# TableCol  2 FieldName Number of Vertices
# TableCol  2 Units     unitless
# TableCol  3 ColHeader SurfArea
# TableCol  3 FieldName Surface Area
# TableCol  3 Units     mm^2
# TableCol  4 ColHeader GrayVol
# TableCol  4 FieldName Gray Matter Volume
# TableCol  4 Units     mm^3
# TableCol  5 ColHeader ThickAvg 
# TableCol  5 FieldName Average Thickness
# TableCol  5 Units     mm
# TableCol  6 ColHeader ThickStd
# TableCol  6 FieldName Thickness StdDev
# TableCol  6 Units     mm 
# TableCol  7 ColHeader MeanCurv
# TableCol  7 FieldName Integrated Rectified Mean Curvature
# TableCol  7 Units     mm^-1
# TableCol  8 ColHeader GausCurv 
# TableCol  8 FieldName Integrated Rectified Gaussian Curvature
# TableCol  8 Units     mm^-2
# TableCol  9 ColHeader  FoldInd
# TableCol  9 FieldName  Folding Index 
# TableCol  9 Units      unitless 
# TableCol 10 ColHeader CurvInd
# TableCol 10 FieldName Intrinsic Curvature Index
# TableCol 10 Units     unitless
# ColHeaders StructName NumVert SurfArea GrayVol ThickAvg ThickStd MeanCurv GausCurv FoldInd CurvInd
bankssts                                 1000    690   1642  2.276 0.444     0.096     0.018        7     0.8
caudalanteriorcingulate                  1380   1159   2399  2.210 0.860     0.140     0.026       53     1.3
caudalmiddlefrontal                      2886   2200   5223  2.445 0.577     0.109     0.019       22     2.2
cuneus                                   2943   2182   3481  1.787 0.456     0.117     0.024       29     3.0
entorhinal                                624    806   2171  3.135 1.048     0.194     0.048        9     1.5
fusiform                                 4261   3784   8932  2.594 0.600     0.141     0.030       58     5.7
inferiorparietal                         5938   4952  10924  2.366 0.514     0.136     0.027       66     7.0
inferiortemporal                         4402   3938   9789  2.725 0.731     0.143     0.029       55     5.6
isthmuscingulate                         1282    918   2030  2.422 0.616     0.108     0.025       19     1.2
lateraloccipital                         7152   5470  11099  2.165 0.615     0.128     0.029       93     9.1
lateralorbitofrontal                     4062   2951   7586  2.646 0.749     0.131     0.031       72     5.5
lingual                                  4731   3571   6165  1.886 0.566     0.130     0.029       58     6.4
medialorbitofrontal                      3274   2540   5264  2.230 0.593     0.125     0.024       39     3.3
middletemporal                           4654   4482  10789  2.704 0.610     0.153     0.030       58     6.4
parahippocampal                           934    791   1801  2.446 0.692     0.129     0.027       11     1.2
paracentral                              2604   1782   4343  2.589 0.588     0.096     0.018       18     1.9
parsopercularis                          2058   1641   3387  2.291 0.439     0.125     0.025       20     2.3
parsorbitalis                            1458   1188   2654  2.379 0.666     0.144     0.031       23     2.0
parstriangularis                         2256   1970   3831  2.166 0.516     0.136     0.025       21     2.3
pericalcarine                            2617   1529   2709  1.747 0.502     0.105     0.027       37     2.9
postcentral                              6478   4929   9263  2.033 0.565     0.102     0.018       40     4.7
posteriorcingulate                       1543   1263   2872  2.419 0.751     0.125     0.031       42     2.0
precentral                               7775   5413  12425  2.386 0.601     0.095     0.017       68     5.6
precuneus                                6068   4511   9870  2.252 0.491     0.120     0.024       68     5.9
rostralanteriorcingulate                 1084    811   1686  2.273 1.193     0.165     0.044       49     1.9
rostralmiddlefrontal                    10132   8729  18550  2.307 0.576     0.149     0.030      128    13.3
superiorfrontal                         10837   9086  22078  2.595 0.544     0.132     0.027      130    11.8
superiorparietal                         7696   5765  11712  2.140 0.499     0.120     0.024       86     7.2
superiortemporal                         5090   4416  10730  2.635 0.621     0.121     0.022       41     4.4
supramarginal                            5287   4364   9987  2.448 0.545     0.135     0.028       65     6.3
frontalpole                               505    583   1496  3.051 0.687     0.212     0.039        8     0.9
temporalpole                              694    968   2935  3.765 0.702     0.196     0.041        7     1.3
transversetemporal                        643    394    817  2.206 0.463     0.094     0.017        6     0.4
insula                                   3827   2564   7161  2.639 0.877     0.122     0.027       46     4.1
