# Supplementary material for: Computer assisted diagnosis of Alzheimer’s disease using statistical likelihood-ratio test
Source: PLoS One. 2023 Feb 17;18(2):e0279574. doi: 10.1371/journal.pone.0279574 (PMC9937475; doi:10.1371/journal.pone.0279574)
Supplement: S4 File — (ZIP) [file pone.0279574.s004.zip › HC_Results_MIRIAD/miriad_230_1/stats/rh.aparc.stats]

# Table of FreeSurfer cortical parcellation anatomical statistics 
# 
# CreationTime 2020/01/13-07:56:36-GMT
# generating_program mris_anatomical_stats
# cvs_version $Id: mris_anatomical_stats.c,v 1.79 2016/03/14 15:15:34 greve Exp $
# mrisurf.c-cvs_version $Id: mrisurf.c,v 1.781.2.6 2016/12/27 16:47:14 zkaufman Exp $
# cmdline mris_anatomical_stats -th3 -mgz -cortex ../label/rh.cortex.label -f ../stats/rh.aparc.stats -b -a ../label/rh.aparc.annot -c ../label/aparc.annot.ctab miriad_230_HC_M_01_MR_1 rh white 
# sysname  Linux
# hostname ada
# machine  x86_64
# user     xzheng
# 
# SUBJECTS_DIR /home/span/acad/xzheng/freesurfer/subjects
# anatomy_type surface
# subjectname miriad_230_HC_M_01_MR_1
# hemi rh
# AnnotationFile ../label/rh.aparc.annot
# AnnotationFileTimeStamp 2020/01/13 18:26:49
# Measure Cortex, NumVert, Number of Vertices, 128163, unitless
# Measure Cortex, WhiteSurfArea, White Surface Total Area, 85989.9, mm^2
# Measure Cortex, MeanThickness, Mean Thickness, 2.36466, mm
# Measure BrainSeg, BrainSegVol, Brain Segmentation Volume, 1268601.000000, mm^3
# Measure BrainSegNotVent, BrainSegVolNotVent, Brain Segmentation Volume Without Ventricles, 1194979.000000, mm^3
# Measure BrainSegNotVentSurf, BrainSegVolNotVentSurf, Brain Segmentation Volume Without Ventricles from Surf, 1194471.842015, mm^3
# Measure Cortex, CortexVol Total cortical gray matter volume, 454276.996942, mm^3
# Measure SupraTentorial, SupraTentorialVol, Supratentorial volume, 1133356.842015, mm^3
# Measure SupraTentorialNotVent, SupraTentorialVolNotVent, Supratentorial volume, 1066401.842015, mm^3
# Measure EstimatedTotalIntraCranialVol, eTIV, Estimated Total Intracranial Volume, 1838600.384132, mm^3
# NTableCols 10
# TableCol  1 ColHeader StructName
# TableCol  1 FieldName Structure Name
# TableCol  1 Units     NA
# TableCol  2 ColHeader NumVert
# TableCol  2 FieldName Number of Vertices
# TableCol  2 Units     unitless
# TableCol  3 ColHeader SurfArea
# TableCol  3 FieldName Surface Area
# TableCol  3 Units     mm^2
# TableCol  4 ColHeader GrayVol
# TableCol  4 FieldName Gray Matter Volume
# TableCol  4 Units     mm^3
# TableCol  5 ColHeader ThickAvg 
# TableCol  5 FieldName Average Thickness
# TableCol  5 Units     mm
# TableCol  6 ColHeader ThickStd
# TableCol  6 FieldName Thickness StdDev
# TableCol  6 Units     mm 
# TableCol  7 ColHeader MeanCurv
# TableCol  7 FieldName Integrated Rectified Mean Curvature
# TableCol  7 Units     mm^-1
# TableCol  8 ColHeader GausCurv 
# TableCol  8 FieldName Integrated Rectified Gaussian Curvature
# TableCol  8 Units     mm^-2
# TableCol  9 ColHeader  FoldInd
# TableCol  9 FieldName  Folding Index 
# TableCol  9 Units      unitless 
# TableCol 10 ColHeader CurvInd
# TableCol 10 FieldName Intrinsic Curvature Index
# TableCol 10 Units     unitless
# ColHeaders StructName NumVert SurfArea GrayVol ThickAvg ThickStd MeanCurv GausCurv FoldInd CurvInd
bankssts                                 1000    714   1642  2.276 0.444     0.083     0.014        3     0.5
caudalanteriorcingulate                  1380    921   2399  2.210 0.860     0.145     0.025       27     1.5
caudalmiddlefrontal                      2886   1927   5223  2.445 0.577     0.112     0.032       26     3.8
cuneus                                   2943   1821   3481  1.787 0.456     0.124     0.034       30     4.3
entorhinal                                624    471   2171  3.135 1.048     0.135     0.039        6     0.8
fusiform                                 4261   2954   8932  2.594 0.600     0.129     0.030       54     5.0
inferiorparietal                         5938   4076  10924  2.366 0.514     0.129     0.030       70     7.7
inferiortemporal                         4402   3071   9789  2.725 0.731     0.127     0.030       53     5.5
isthmuscingulate                         1282    853   2030  2.422 0.616     0.120     0.034       17     1.6
lateraloccipital                         7152   4727  11099  2.165 0.615     0.141     0.038       88    11.0
lateralorbitofrontal                     4062   2719   7586  2.646 0.749     0.132     0.034       48     5.4
lingual                                  4731   3127   6165  1.886 0.566     0.137     0.038       67     7.6
medialorbitofrontal                      3274   2192   5264  2.230 0.593     0.123     0.028       39     3.7
middletemporal                           4654   3313  10789  2.704 0.610     0.137     0.036       67     7.3
parahippocampal                           934    642   1801  2.446 0.692     0.108     0.016        7     0.5
paracentral                              2604   1525   4343  2.589 0.588     0.101     0.024       18     2.6
parsopercularis                          2058   1358   3387  2.291 0.439     0.112     0.031       17     2.6
parsorbitalis                            1458    951   2654  2.379 0.666     0.136     0.035       19     2.0
parstriangularis                         2256   1552   3831  2.166 0.516     0.123     0.027       23     2.5
pericalcarine                            2617   1636   2709  1.747 0.502     0.128     0.039       31     4.4
postcentral                              6478   4124   9263  2.033 0.565     0.104     0.025       50     6.6
posteriorcingulate                       1543   1104   2872  2.419 0.751     0.132     0.030       28     1.7
precentral                               7775   4887  12425  2.386 0.601     0.112     0.030       59    10.2
precuneus                                6068   4110   9870  2.252 0.491     0.122     0.026       61     6.2
rostralanteriorcingulate                 1084    692   1686  2.273 1.193     0.142     0.034       20     1.3
rostralmiddlefrontal                    10132   6990  18550  2.307 0.576     0.138     0.036      133    14.8
superiorfrontal                         10837   7529  22078  2.595 0.544     0.126     0.030      106    13.4
superiorparietal                         7696   5008  11712  2.140 0.499     0.124     0.031       86     9.2
superiortemporal                         5090   3553  10730  2.635 0.621     0.109     0.021       43     4.5
supramarginal                            5287   3622   9987  2.448 0.545     0.126     0.033       58     7.3
frontalpole                               505    359   1496  3.051 0.687     0.175     0.057        9     1.3
temporalpole                              694    487   2935  3.765 0.702     0.139     0.041        8     1.2
transversetemporal                        643    331    817  2.206 0.463     0.121     0.043        9     1.0
insula                                   3827   2652   7161  2.639 0.877     0.122     0.035       41     5.3
