# Supplementary material for: Computer assisted diagnosis of Alzheimer’s disease using statistical likelihood-ratio test
Source: PLoS One. 2023 Feb 17;18(2):e0279574. doi: 10.1371/journal.pone.0279574 (PMC9937475; doi:10.1371/journal.pone.0279574)
Supplement: S4 File — (ZIP) [file pone.0279574.s004.zip › HC_Results_MIRIAD/miriad_230_1/stats/rh.curv.stats]

Raw <mean> +- <std> (using 'rh.curv'):                -0.03126 +- 0.1754 
       Raw Min:                                       -2.33301 at vertex 101069  
       Raw Max:                                        1.53534 at vertex 70989   
       Raw Curvature Calculation Type:                discrete
       Raw Mean Vertex Separation (Whole Surface):     0.85266 +- 0.23087 mm
       Raw Total Surface Area:                     83998.89062 mm^2
       Raw Total Number of Vertices:                    137163
       Raw Average Vertex Area (Whole Surface):        0.61240 mm^2
       Raw Natural Surface Integral:               -1434.05701
       Raw Rectified Surface Integral:             10565.86426
       Raw Positive Surface Integral:               4565.90381
       Raw Negative Surface Integral:               5999.96094
       Raw Mean Natural Surface Integral:             -0.01046 across 137163 (100.00%) vertices
       Raw Mean Rectified Surface Integral:            0.07703 across 137163 (100.00%) vertices
       Raw Mean Positive Surface Integral:             0.07064 across 64635 (47.12%) vertices
       Raw Mean Negative Surface Integral:             0.08273 across 72528 (52.88%) vertices
       Raw AreaNorm Natural Surface Integral:         -0.01707 across 83999.625000 (100.00%) mm^2
       Raw AreaNorm Rectified Surface Integral:        0.12578 across 83999.625000 (100.00%) mm^2
       Raw AreaNorm Positive Surface Integral:         0.10869 across 42009.281250 (50.01%) mm^2
       Raw AreaNorm Negative Surface Integral:         0.14289 across 41990.003906 (49.99%) mm^2

Raw <mean> +- <std> (using 'rh.sulc'):                -0.00000 +- 5.4544 
       Raw Min:                                      -14.56828 at vertex 122946  
       Raw Max:                                       16.93646 at vertex 62749   
       Raw Curvature Calculation Type:                discrete
       Raw Mean Vertex Separation (Whole Surface):     0.85266 +- 0.23087 mm
       Raw Total Surface Area:                     83998.89062 mm^2
       Raw Total Number of Vertices:                    137163
       Raw Average Vertex Area (Whole Surface):        0.61240 mm^2
       Raw Natural Surface Integral:               24209.53711
       Raw Rectified Surface Integral:            372300.56250
       Raw Positive Surface Integral:             198255.04688
       Raw Negative Surface Integral:             174045.51562
       Raw Mean Natural Surface Integral:              0.17650 across 137163 (100.00%) vertices
       Raw Mean Rectified Surface Integral:            2.71429 across 137163 (100.00%) vertices
       Raw Mean Positive Surface Integral:             3.12414 across 63459 (46.27%) vertices
       Raw Mean Negative Surface Integral:             2.36141 across 73704 (53.73%) vertices
       Raw AreaNorm Natural Surface Integral:          0.28821 across 83999.625000 (100.00%) mm^2
       Raw AreaNorm Rectified Surface Integral:        4.43217 across 83999.625000 (100.00%) mm^2
       Raw AreaNorm Positive Surface Integral:         4.89534 across 40498.722656 (48.21%) mm^2
       Raw AreaNorm Negative Surface Integral:         4.00099 across 43500.609375 (51.79%) mm^2

K <mean> +- <std> (using 'rh.smoothwm'):               0.21500 +- 6.7613 mm^-2
         K Min:                                      -71.33047 at vertex 101814  
         K Max:                                     1695.89868 at vertex 100852  
         K Curvature Calculation Type:                discrete
         K Mean Vertex Separation (Whole Surface):     0.85266 +- 0.23087 mm
         K Total Surface Area:                     83998.89062 mm^2
         K Total Number of Vertices:                    137163
         K Average Vertex Area (Whole Surface):        0.61240 mm^2
         K Natural Surface Integral:                  12.56624
         K Rectified Surface Integral:              5514.12109
         K Positive Surface Integral:               2763.34375
         K Negative Surface Integral:               2750.77759
         K Mean Natural Surface Integral:              0.00009 across 137163 (100.00%) vertices
         K Mean Rectified Surface Integral:            0.04020 across 137163 (100.00%) vertices
         K Mean Positive Surface Integral:             0.04597 across 60111 (43.82%) vertices
         K Mean Negative Surface Integral:             0.03570 across 77052 (56.18%) vertices
         K AreaNorm Natural Surface Integral:          0.00015 across 83999.625000 (100.00%) mm^2
         K AreaNorm Rectified Surface Integral:        0.06564 across 83999.625000 (100.00%) mm^2
         K AreaNorm Positive Surface Integral:         0.09878 across 27974.621094 (33.30%) mm^2
         K AreaNorm Negative Surface Integral:         0.04910 across 56024.761719 (66.70%) mm^2

H <mean> +- <std> (using 'rh.smoothwm'):              -0.04979 +- 0.7844 mm^-1
         H Min:                                      -23.59155 at vertex 114827  
         H Max:                                       52.81807 at vertex 100852  
         H Curvature Calculation Type:                discrete
         H Mean Vertex Separation (Whole Surface):     0.85266 +- 0.23087 mm
         H Total Surface Area:                     83998.89062 mm^2
         H Total Number of Vertices:                    137163
         H Average Vertex Area (Whole Surface):        0.61240 mm^2
         H Natural Surface Integral:               -1383.04285
         H Rectified Surface Integral:             13847.21875
         H Positive Surface Integral:               6232.08789
         H Negative Surface Integral:               7615.13037
         H Mean Natural Surface Integral:             -0.01008 across 137163 (100.00%) vertices
         H Mean Rectified Surface Integral:            0.10095 across 137163 (100.00%) vertices
         H Mean Positive Surface Integral:             0.09043 across 68916 (50.24%) vertices
         H Mean Negative Surface Integral:             0.11158 across 68247 (49.76%) vertices
         H AreaNorm Natural Surface Integral:         -0.01646 across 83999.625000 (100.00%) mm^2
         H AreaNorm Rectified Surface Integral:        0.16485 across 83999.625000 (100.00%) mm^2
         H AreaNorm Positive Surface Integral:         0.13965 across 44628.003906 (53.13%) mm^2
         H AreaNorm Negative Surface Integral:         0.19342 across 39371.292969 (46.87%) mm^2

k1 <mean> +- <std> (using 'rh.smoothwm'):             -0.10286 +- 1.4026 mm^-1
        k1 Min:                                      -43.50066 at vertex 114827  
        k1 Max:                                       85.89146 at vertex 100852  
        k1 Curvature Calculation Type:                discrete
        k1 Mean Vertex Separation (Whole Surface):     0.85266 +- 0.23087 mm
        k1 Total Surface Area:                     83998.89062 mm^2
        k1 Total Number of Vertices:                    137163
        k1 Average Vertex Area (Whole Surface):        0.61240 mm^2
        k1 Natural Surface Integral:               -3538.52222
        k1 Rectified Surface Integral:             31388.98242
        k1 Positive Surface Integral:              13925.22949
        k1 Negative Surface Integral:              17463.75195
        k1 Mean Natural Surface Integral:             -0.02580 across 137163 (100.00%) vertices
        k1 Mean Rectified Surface Integral:            0.22884 across 137163 (100.00%) vertices
        k1 Mean Positive Surface Integral:             0.20206 across 68916 (50.24%) vertices
        k1 Mean Negative Surface Integral:             0.25589 across 68247 (49.76%) vertices
        k1 AreaNorm Natural Surface Integral:         -0.04213 across 83999.625000 (100.00%) mm^2
        k1 AreaNorm Rectified Surface Integral:        0.37368 across 83999.625000 (100.00%) mm^2
        k1 AreaNorm Positive Surface Integral:         0.31203 across 44628.003906 (53.13%) mm^2
        k1 AreaNorm Negative Surface Integral:         0.44357 across 39371.292969 (46.87%) mm^2

k2 <mean> +- <std> (using 'rh.smoothwm'):              0.00328 +- 0.2509 mm^-1
        k2 Min:                                       -9.98805 at vertex 85911   
        k2 Max:                                       19.74467 at vertex 100852  
        k2 Curvature Calculation Type:                discrete
        k2 Mean Vertex Separation (Whole Surface):     0.85266 +- 0.23087 mm
        k2 Total Surface Area:                     83998.89062 mm^2
        k2 Total Number of Vertices:                    137163
        k2 Average Vertex Area (Whole Surface):        0.61240 mm^2
        k2 Natural Surface Integral:                 772.43658
        k2 Rectified Surface Integral:              8616.84082
        k2 Positive Surface Integral:               4694.63867
        k2 Negative Surface Integral:               3922.20215
        k2 Mean Natural Surface Integral:              0.00563 across 137163 (100.00%) vertices
        k2 Mean Rectified Surface Integral:            0.06282 across 137163 (100.00%) vertices
        k2 Mean Positive Surface Integral:             0.06496 across 72268 (52.69%) vertices
        k2 Mean Negative Surface Integral:             0.06044 across 64895 (47.31%) vertices
        k2 AreaNorm Natural Surface Integral:          0.00920 across 83999.625000 (100.00%) mm^2
        k2 AreaNorm Rectified Surface Integral:        0.10258 across 83999.625000 (100.00%) mm^2
        k2 AreaNorm Positive Surface Integral:         0.10640 across 44121.261719 (52.53%) mm^2
        k2 AreaNorm Negative Surface Integral:         0.09836 across 39877.933594 (47.47%) mm^2

S <mean> +- <std> (using 'rh.smoothwm'):               1.61110 +- 25.9714 mm^-2
         S Min:                                        0.00000 at vertex 501     
         S Max:                                     4375.39697 at vertex 100852  
         S Curvature Calculation Type:                discrete
         S Mean Vertex Separation (Whole Surface):     0.85266 +- 0.23087 mm
         S Total Surface Area:                     83998.89062 mm^2
         S Total Number of Vertices:                    137163
         S Average Vertex Area (Whole Surface):        0.61240 mm^2
         S Natural Surface Integral:               30815.58984
         S Rectified Surface Integral:             30815.58984
         S Positive Surface Integral:              30815.58984
         S Negative Surface Integral:                  0.00000
         S Mean Natural Surface Integral:              0.22466 across 137163 (100.00%) vertices
         S Mean Rectified Surface Integral:            0.22466 across 137163 (100.00%) vertices
         S Mean Positive Surface Integral:             0.22466 across 137163 (100.00%) vertices
         S Mean Negative Surface Integral:             0.00000 across 0 (00.00%) vertices
         S AreaNorm Natural Surface Integral:          0.36685 across 83999.625000 (100.00%) mm^2
         S AreaNorm Rectified Surface Integral:        0.36685 across 83999.625000 (100.00%) mm^2
         S AreaNorm Positive Surface Integral:         0.36685 across 83999.625000 (100.00%) mm^2
         S AreaNorm Negative Surface Integral:         0.00000 across 0.000000 (00.00%) mm^2

C <mean> +- <std> (using 'rh.smoothwm'):               0.43989 +- 0.9094 mm^-2
         C Min:                                        0.00006 at vertex 88760   
         C Max:                                       62.31851 at vertex 100852  
         C Curvature Calculation Type:                discrete
         C Mean Vertex Separation (Whole Surface):     0.85266 +- 0.23087 mm
         C Total Surface Area:                     83998.89062 mm^2
         C Total Number of Vertices:                    137163
         C Average Vertex Area (Whole Surface):        0.61240 mm^2
         C Natural Surface Integral:               23494.87500
         C Rectified Surface Integral:             23494.87500
         C Positive Surface Integral:              23494.87500
         C Negative Surface Integral:                  0.00000
         C Mean Natural Surface Integral:              0.17129 across 137163 (100.00%) vertices
         C Mean Rectified Surface Integral:            0.17129 across 137163 (100.00%) vertices
         C Mean Positive Surface Integral:             0.17129 across 137163 (100.00%) vertices
         C Mean Negative Surface Integral:             0.00000 across 0 (00.00%) vertices
         C AreaNorm Natural Surface Integral:          0.27970 across 83999.625000 (100.00%) mm^2
         C AreaNorm Rectified Surface Integral:        0.27970 across 83999.625000 (100.00%) mm^2
         C AreaNorm Positive Surface Integral:         0.27970 across 83999.625000 (100.00%) mm^2
         C AreaNorm Negative Surface Integral:         0.00000 across 0.000000 (00.00%) mm^2

BE <mean> +- <std> (using 'rh.smoothwm'):              2.04092 +- 37.2897 mm^-2
        BE Min:                                        0.00000 at vertex 88760   
        BE Max:                                     7767.19434 at vertex 100852  
        BE Curvature Calculation Type:                discrete
        BE Mean Vertex Separation (Whole Surface):     0.85266 +- 0.23087 mm
        BE Total Surface Area:                     83998.89062 mm^2
        BE Total Number of Vertices:                    137163
        BE Average Vertex Area (Whole Surface):        0.61240 mm^2
        BE Natural Surface Integral:               30839.22070
        BE Rectified Surface Integral:             30839.22070
        BE Positive Surface Integral:              30839.22070
        BE Negative Surface Integral:                  0.00000
        BE Mean Natural Surface Integral:              0.22484 across 137163 (100.00%) vertices
        BE Mean Rectified Surface Integral:            0.22484 across 137163 (100.00%) vertices
        BE Mean Positive Surface Integral:             0.22484 across 137163 (100.00%) vertices
        BE Mean Negative Surface Integral:             0.00000 across 0 (00.00%) vertices
        BE AreaNorm Natural Surface Integral:          0.36714 across 83999.625000 (100.00%) mm^2
        BE AreaNorm Rectified Surface Integral:        0.36714 across 83999.625000 (100.00%) mm^2
        BE AreaNorm Positive Surface Integral:         0.36714 across 83999.625000 (100.00%) mm^2
        BE AreaNorm Negative Surface Integral:         0.00000 across 0.000000 (00.00%) mm^2

FI <mean> +- <std> (using 'rh.smoothwm'):              1.69392 +- 30.1982 mm^-2
        FI Min:                                        0.00000 at vertex 501     
        FI Max:                                     5681.44385 at vertex 100852  
        FI Curvature Calculation Type:                discrete
        FI Mean Vertex Separation (Whole Surface):     0.85266 +- 0.23087 mm
        FI Total Surface Area:                     83998.89062 mm^2
        FI Total Number of Vertices:                    137163
        FI Average Vertex Area (Whole Surface):        0.61240 mm^2
        FI Natural Surface Integral:               23454.66211
        FI Rectified Surface Integral:             23454.66211
        FI Positive Surface Integral:              23454.66211
        FI Negative Surface Integral:                  0.00000
        FI Mean Natural Surface Integral:              0.17100 across 137163 (100.00%) vertices
        FI Mean Rectified Surface Integral:            0.17100 across 137163 (100.00%) vertices
        FI Mean Positive Surface Integral:             0.17100 across 137163 (100.00%) vertices
        FI Mean Negative Surface Integral:             0.00000 across 0 (00.00%) vertices
        FI AreaNorm Natural Surface Integral:          0.27922 across 83999.625000 (100.00%) mm^2
        FI AreaNorm Rectified Surface Integral:        0.27922 across 83999.625000 (100.00%) mm^2
        FI AreaNorm Positive Surface Integral:         0.27922 across 83999.625000 (100.00%) mm^2
        FI AreaNorm Negative Surface Integral:         0.00000 across 0.000000 (00.00%) mm^2

curv -- calculation type:                                discrete
curv -- Folding Index (FI):                            1866.46265
curv -- Intrinsic Curvature Index - positive (ICIp):    219.89990
curv -- Intrinsic Curvature Index - negative (ICIn):    218.89992
curv -- Intrinsic Curvature Index - natural  (ICIt):      0.99999

Mean across 10 curvatures: 5.8202e-01 +- 8.0602e-01
