# Supplementary material for: Computer assisted diagnosis of Alzheimer’s disease using statistical likelihood-ratio test
Source: PLoS One. 2023 Feb 17;18(2):e0279574. doi: 10.1371/journal.pone.0279574 (PMC9937475; doi:10.1371/journal.pone.0279574)
Supplement: S4 File — (ZIP) [file pone.0279574.s004.zip › HC_Results_MIRIAD/miriad_230_1/stats/rh.w-g.pct.stats]

# Title Segmentation Statistics 
# 
# generating_program mri_segstats
# cvs_version $Id: mri_segstats.c,v 1.121 2016/05/31 17:27:11 greve Exp $
# cmdline mri_segstats --in /home/span/acad/xzheng/freesurfer/subjects/miriad_230_HC_M_01_MR_1/surf/rh.w-g.pct.mgh --annot miriad_230_HC_M_01_MR_1 rh aparc --sum /home/span/acad/xzheng/freesurfer/subjects/miriad_230_HC_M_01_MR_1/stats/rh.w-g.pct.stats --snr 
# sysname  Linux
# hostname ada
# machine  x86_64
# user     xzheng
# anatomy_type surface
# 
# SUBJECTS_DIR /home/span/acad/xzheng/freesurfer/subjects
# subjectname miriad_230_HC_M_01_MR_1
# Annot miriad_230_HC_M_01_MR_1 rh aparc
# ColorTable /tmp/mri_segstats.tmp.miriad_230_HC_M_01_MR_1.rh.191.ctab 
# ColorTableTimeStamp 2020/01/13 19:00:55 
# InVolFile  /home/span/acad/xzheng/freesurfer/subjects/miriad_230_HC_M_01_MR_1/surf/rh.w-g.pct.mgh 
# InVolFileTimeStamp  2020/01/13 19:00:53 
# InVolFrame 0 
# Only reporting non-empty segmentations
# VertexArea_mm2 0.671528 
# TableCol  1 ColHeader Index 
# TableCol  1 FieldName Index 
# TableCol  1 Units     NA 
# TableCol  2 ColHeader SegId 
# TableCol  2 FieldName Segmentation Id
# TableCol  2 Units     NA
# TableCol  3 ColHeader NVertices 
# TableCol  3 FieldName Number of Vertices
# TableCol  3 Units     unitless
# TableCol  4 ColHeader Area_mm2
# TableCol  4 FieldName Area
# TableCol  4 Units     mm^2
# TableCol  5 ColHeader StructName
# TableCol  5 FieldName Structure Name
# TableCol  5 Units     NA
# TableCol  6 ColHeader Mean 
# TableCol  6 FieldName Intensity Mean
# TableCol  6 Units     unknown
# TableCol  7 ColHeader StdDev
# TableCol  7 FieldName Itensity StdDev
# TableCol  7 Units     unknown
# TableCol  8 ColHeader Min
# TableCol  8 FieldName Intensity Min
# TableCol  8 Units     unknown
# TableCol  9 ColHeader Max
# TableCol  9 FieldName Intensity Max
# TableCol  9 Units     unknown
# TableCol 10 ColHeader Range
# TableCol 10 FieldName Intensity Range
# TableCol 10 Units     unknown
# TableCol 11 ColHeader SNR
# TableCol 11 FieldName Intensity SNR
# TableCol 11 Units     none
# NRows 35 
# NTableCols 11 
# ColHeaders  Index SegId NVertices Area_mm2 StructName Mean StdDev Min Max Range SNR  
  1 2000      8988     6111.6  unknown                            0.0293     0.7684     0.0000    40.4403    40.4403     0.0381 
  2 2001      1000      713.6  bankssts                          26.4736     6.6121     6.7936    47.1691    40.3754     4.0038 
  3 2002      1380      920.6  caudalanteriorcingulate           28.9472     7.1645     3.8569    53.4183    49.5614     4.0403 
  4 2003      2886     1926.9  caudalmiddlefrontal               21.3807     6.7273    -9.1294    43.1406    52.2699     3.1782 
  5 2005      2943     1821.1  cuneus                            19.4038     6.7361    -5.2199    44.9389    50.1589     2.8806 
  6 2006       624      471.3  entorhinal                        27.1411    10.7792    -4.1855    60.5416    64.7271     2.5179 
  7 2007      4261     2953.7  fusiform                          28.6817     7.8807    -2.8093    53.4528    56.2621     3.6395 
  8 2008      5938     4075.6  inferiorparietal                  25.9969     6.9607    -1.2599    58.1045    59.3644     3.7348 
  9 2009      4402     3071.4  inferiortemporal                  28.7940     7.7961     2.3140    54.7955    52.4815     3.6934 
 10 2010      1282      853.4  isthmuscingulate                  24.3567     9.0893    -7.3739    59.0291    66.4030     2.6797 
 11 2011      7152     4727.4  lateraloccipital                  22.7734     7.8397    -6.5004    81.0918    87.5922     2.9049 
 12 2012      4062     2719.2  lateralorbitofrontal              24.7291     7.3359    -6.0241    52.1015    58.1256     3.3710 
 13 2013      4731     3126.7  lingual                           20.7718     8.2092   -35.1239    46.7409    81.8647     2.5303 
 14 2014      3274     2191.8  medialorbitofrontal               24.1637     7.4105    -5.6633    51.2364    56.8997     3.2607 
 15 2015      4654     3313.3  middletemporal                    28.5688     7.3950   -37.4644    51.1859    88.6503     3.8632 
 16 2016       934      641.8  parahippocampal                   31.2257     8.1406     0.0000    52.6918    52.6918     3.8358 
 17 2017      2604     1525.1  paracentral                       19.3314     7.3820     0.4418    44.7888    44.3469     2.6187 
 18 2018      2058     1358.0  parsopercularis                   21.8004     7.2106     0.4127    43.9676    43.5549     3.0234 
 19 2019      1458      951.4  parsorbitalis                     24.4101     7.3696    -4.8421    45.1776    50.0197     3.3123 
 20 2020      2256     1551.7  parstriangularis                  23.7409     6.1950     0.2113    44.2476    44.0363     3.8323 
 21 2021      2617     1636.0  pericalcarine                     16.8866     8.2060   -15.6079    55.8923    71.5002     2.0578 
 22 2022      6478     4123.8  postcentral                       18.2097     6.9209    -8.3908    52.9273    61.3181     2.6311 
 23 2023      1543     1103.5  posteriorcingulate                28.7146     7.3863    -1.0405    52.7097    53.7502     3.8875 
 24 2024      7775     4886.7  precentral                        17.0302     7.4915    -7.8755    49.3844    57.2600     2.2733 
 25 2025      6068     4110.2  precuneus                         24.1758     6.3462    -7.6327    44.7349    52.3676     3.8095 
 26 2026      1084      691.9  rostralanteriorcingulate          22.2125     8.0935    -7.8585    45.2359    53.0944     2.7445 
 27 2027     10132     6990.1  rostralmiddlefrontal              24.4544     6.7988    -0.8285    51.5790    52.4075     3.5969 
 28 2028     10837     7528.6  superiorfrontal                   24.8204     7.0638   -15.1881    51.2891    66.4772     3.5137 
 29 2029      7696     5008.0  superiorparietal                  23.1740     6.9306    -2.6981    46.7010    49.3992     3.3437 
 30 2030      5090     3552.8  superiortemporal                  26.2686     7.3986    -0.7806    56.6858    57.4664     3.5505 
 31 2031      5287     3622.4  supramarginal                     23.8121     6.5544   -22.2507    47.7129    69.9637     3.6330 
 32 2032       505      358.8  frontalpole                       25.7145     6.8483     6.2779    48.4633    42.1854     3.7549 
 33 2033       694      487.2  temporalpole                      28.9711     8.6089     9.7967    52.2778    42.4811     3.3652 
 34 2034       643      331.0  transversetemporal                17.2018     7.6594    -3.7451    48.8256    52.5707     2.2459 
 35 2035      3827     2652.4  insula                            23.8017     8.3989   -28.1263    54.9319    83.0581     2.8339 
