# Supplementary material for: Computer assisted diagnosis of Alzheimer’s disease using statistical likelihood-ratio test
Source: PLoS One. 2023 Feb 17;18(2):e0279574. doi: 10.1371/journal.pone.0279574 (PMC9937475; doi:10.1371/journal.pone.0279574)
Supplement: S4 File — (ZIP) [file pone.0279574.s004.zip › HC_Results_MIRIAD/miriad_230_1/stats/wmparc.stats]

# Title Segmentation Statistics 
# 
# generating_program mri_segstats
# cvs_version $Id: mri_segstats.c,v 1.121 2016/05/31 17:27:11 greve Exp $
# cmdline mri_segstats --seg mri/wmparc.mgz --sum stats/wmparc.stats --pv mri/norm.mgz --excludeid 0 --brainmask mri/brainmask.mgz --in mri/norm.mgz --in-intensity-name norm --in-intensity-units MR --subject miriad_230_HC_M_01_MR_1 --surf-wm-vol --ctab /home/span/acad/xzheng/freesurfer/WMParcStatsLUT.txt --etiv 
# sysname  Linux
# hostname ada
# machine  x86_64
# user     xzheng
# anatomy_type volume
# 
# SUBJECTS_DIR /home/span/acad/xzheng/freesurfer/subjects
# subjectname miriad_230_HC_M_01_MR_1
# Measure VentricleChoroidVol, VentricleChoroidVol, Volume of ventricles and choroid plexus, 66955.000000, mm^3
# Measure lhCerebralWhiteMatter, lhCerebralWhiteMatterVol, Left hemisphere cerebral white matter volume, 280575.016751, mm^3
# Measure rhCerebralWhiteMatter, rhCerebralWhiteMatterVol, Right hemisphere cerebral white matter volume, 277162.828323, mm^3
# Measure CerebralWhiteMatter, CerebralWhiteMatterVol, Total cerebral white matter volume, 557737.845073, mm^3
# Measure Mask, MaskVol, Mask Volume, 1886764.000000, mm^3
# Measure EstimatedTotalIntraCranialVol, eTIV, Estimated Total Intracranial Volume, 1838600.384132, mm^3
# SegVolFile mri/wmparc.mgz 
# SegVolFileTimeStamp  2020/01/13 19:17:15 
# ColorTable /home/span/acad/xzheng/freesurfer/WMParcStatsLUT.txt 
# ColorTableTimeStamp 2017/01/19 09:00:02 
# InVolFile  mri/norm.mgz 
# InVolFileTimeStamp  2020/01/13 10:16:06 
# InVolFrame 0 
# PVVolFile  mri/norm.mgz 
# PVVolFileTimeStamp  2020/01/13 10:16:06 
# ExcludeSegId 0 
# Only reporting non-empty segmentations
# VoxelVolume_mm3 1 
# TableCol  1 ColHeader Index 
# TableCol  1 FieldName Index 
# TableCol  1 Units     NA 
# TableCol  2 ColHeader SegId 
# TableCol  2 FieldName Segmentation Id
# TableCol  2 Units     NA
# TableCol  3 ColHeader NVoxels 
# TableCol  3 FieldName Number of Voxels
# TableCol  3 Units     unitless
# TableCol  4 ColHeader Volume_mm3
# TableCol  4 FieldName Volume
# TableCol  4 Units     mm^3
# TableCol  5 ColHeader StructName
# TableCol  5 FieldName Structure Name
# TableCol  5 Units     NA
# TableCol  6 ColHeader normMean 
# TableCol  6 FieldName Intensity normMean
# TableCol  6 Units     MR
# TableCol  7 ColHeader normStdDev
# TableCol  7 FieldName Itensity normStdDev
# TableCol  7 Units     MR
# TableCol  8 ColHeader normMin
# TableCol  8 FieldName Intensity normMin
# TableCol  8 Units     MR
# TableCol  9 ColHeader normMax
# TableCol  9 FieldName Intensity normMax
# TableCol  9 Units     MR
# TableCol 10 ColHeader normRange
# TableCol 10 FieldName Intensity normRange
# TableCol 10 Units     MR
# NRows 70 
# NTableCols 10 
# ColHeaders  Index SegId NVoxels Volume_mm3 StructName normMean normStdDev normMin normMax normRange  
  1 3001      2407     2344.9  wm-lh-bankssts                    93.0125     7.8931    69.0000   109.0000    40.0000 
  2 3002      3055     3098.9  wm-lh-caudalanteriorcingulate    105.4416     7.9182    47.0000   118.0000    71.0000 
  3 3003      8238     8168.1  wm-lh-caudalmiddlefrontal         95.9514     9.0365    70.0000   115.0000    45.0000 
  4 3005      3149     3203.7  wm-lh-cuneus                      96.7259     6.6473    72.0000   114.0000    42.0000 
  5 3006       916      981.7  wm-lh-entorhinal                  85.2205     6.8506    66.0000   105.0000    39.0000 
  6 3007      6550     6570.3  wm-lh-fusiform                    90.2968     7.9914    57.0000   110.0000    53.0000 
  7 3008     10099    10154.9  wm-lh-inferiorparietal            96.1062     8.6082    56.0000   122.0000    66.0000 
  8 3009      6436     6489.7  wm-lh-inferiortemporal            89.1807     9.2442    63.0000   110.0000    47.0000 
  9 3010      4449     4505.7  wm-lh-isthmuscingulate           106.2414     9.9589    29.0000   125.0000    96.0000 
 10 3011     13473    13725.8  wm-lh-lateraloccipital            91.1168     8.1893    66.0000   113.0000    47.0000 
 11 3012      9299     9293.1  wm-lh-lateralorbitofrontal        98.4262     9.2550    70.0000   120.0000    50.0000 
 12 3013      6288     6441.0  wm-lh-lingual                     90.3920     9.5064    26.0000   116.0000    90.0000 
 13 3014      5891     5833.0  wm-lh-medialorbitofrontal        100.0893     9.9202    51.0000   128.0000    77.0000 
 14 3015      7067     7100.7  wm-lh-middletemporal              90.0794     8.8231    66.0000   111.0000    45.0000 
 15 3016      1541     1674.0  wm-lh-parahippocampal             95.1239     7.9122    75.0000   117.0000    42.0000 
 16 3017      4357     4460.7  wm-lh-paracentral                 96.2575     8.6708    71.0000   119.0000    48.0000 
 17 3018      3802     3782.7  wm-lh-parsopercularis             92.7104     9.5026    71.0000   114.0000    43.0000 
 18 3019      1498     1509.4  wm-lh-parsorbitalis               87.3458     6.7759    69.0000   106.0000    37.0000 
 19 3020      3314     3352.7  wm-lh-parstriangularis            92.1838     9.1407    71.0000   111.0000    40.0000 
 20 3021      3087     3053.1  wm-lh-pericalcarine               90.9517     8.9931    14.0000   114.0000   100.0000 
 21 3022      7360     7682.5  wm-lh-postcentral                 88.8075     8.8770    67.0000   114.0000    47.0000 
 22 3023      4795     4881.6  wm-lh-posteriorcingulate         105.2747     6.6535    68.0000   123.0000    55.0000 
 23 3024     15152    15157.9  wm-lh-precentral                  91.4999     8.7872    58.0000   117.0000    59.0000 
 24 3025     11070    11103.2  wm-lh-precuneus                  102.3975     8.5499    28.0000   125.0000    97.0000 
 25 3026      3002     3025.7  wm-lh-rostralanteriorcingulate    96.4270    13.8849    14.0000   116.0000   102.0000 
 26 3027     17676    17567.7  wm-lh-rostralmiddlefrontal        95.5117     9.1547    70.0000   115.0000    45.0000 
 27 3028     24081    24131.0  wm-lh-superiorfrontal             93.3062     9.6857    52.0000   117.0000    65.0000 
 28 3029     11870    12045.5  wm-lh-superiorparietal            98.4810     8.7887    60.0000   120.0000    60.0000 
 29 3030      8838     9027.4  wm-lh-superiortemporal            93.6542     8.9456    69.0000   113.0000    44.0000 
 30 3031      9666     9661.8  wm-lh-supramarginal               94.1628    10.3599    65.0000   114.0000    49.0000 
 31 3032       504      467.7  wm-lh-frontalpole                 89.5933     8.5366    75.0000   108.0000    33.0000 
 32 3033       826      880.4  wm-lh-temporalpole                81.8426     7.2480    64.0000   105.0000    41.0000 
 33 3034       793      832.8  wm-lh-transversetemporal          95.6948     5.3279    80.0000   108.0000    28.0000 
 34 3035     11296    11218.7  wm-lh-insula                      98.4352     9.8109    39.0000   119.0000    80.0000 
 35 4001      2728     2713.6  wm-rh-bankssts                    97.0762     7.4516    72.0000   111.0000    39.0000 
 36 4002      3252     3251.4  wm-rh-caudalanteriorcingulate    101.8816     9.9261    39.0000   121.0000    82.0000 
 37 4003      6159     6151.2  wm-rh-caudalmiddlefrontal         91.6870     8.8453    69.0000   112.0000    43.0000 
 38 4005      3356     3520.0  wm-rh-cuneus                      98.2560     7.0033    77.0000   117.0000    40.0000 
 39 4006      1018     1078.3  wm-rh-entorhinal                  82.9244     6.3403    67.0000   100.0000    33.0000 
 40 4007      6868     6892.3  wm-rh-fusiform                    90.0322     8.8194    63.0000   111.0000    48.0000 
 41 4008     10020    10112.1  wm-rh-inferiorparietal            94.0961     8.8567    69.0000   115.0000    46.0000 
 42 4009      7631     7720.4  wm-rh-inferiortemporal            89.3355     9.4617    64.0000   113.0000    49.0000 
 43 4010      4084     4190.0  wm-rh-isthmuscingulate           105.9902     7.2979    58.0000   123.0000    65.0000 
 44 4011     10703    10799.4  wm-rh-lateraloccipital            88.5829     8.6340    62.0000   118.0000    56.0000 
 45 4012      8571     8574.4  wm-rh-lateralorbitofrontal        98.9148     9.1804    71.0000   127.0000    56.0000 
 46 4013      6455     6492.0  wm-rh-lingual                     91.9811     8.5094    30.0000   117.0000    87.0000 
 47 4014      5295     5290.1  wm-rh-medialorbitofrontal        100.3728     9.1013    56.0000   121.0000    65.0000 
 48 4015      6762     6815.4  wm-rh-middletemporal              89.4166     8.7147    63.0000   111.0000    48.0000 
 49 4016      1742     1834.3  wm-rh-parahippocampal             93.8817     7.4711    69.0000   112.0000    43.0000 
 50 4017      5220     5326.9  wm-rh-paracentral                 93.9625     9.0395    66.0000   115.0000    49.0000 
 51 4018      3387     3369.9  wm-rh-parsopercularis             93.0676     9.2321    71.0000   111.0000    40.0000 
 52 4019      2125     2111.6  wm-rh-parsorbitalis               91.0471     8.8267    67.0000   114.0000    47.0000 
 53 4020      3763     3772.2  wm-rh-parstriangularis            91.5979     8.9064    70.0000   113.0000    43.0000 
 54 4021      4275     4188.1  wm-rh-pericalcarine               93.4814     7.5951    53.0000   116.0000    63.0000 
 55 4022      8294     8637.3  wm-rh-postcentral                 88.1422    10.3598    63.0000   116.0000    53.0000 
 56 4023      4735     4841.8  wm-rh-posteriorcingulate         104.6838     6.8779    50.0000   119.0000    69.0000 
 57 4024     15830    15966.4  wm-rh-precentral                  89.7764     9.4465    58.0000   117.0000    59.0000 
 58 4025     11833    11890.6  wm-rh-precuneus                  101.4547     7.8908    73.0000   123.0000    50.0000 
 59 4026      2612     2646.2  wm-rh-rostralanteriorcingulate   101.9973     9.1672    50.0000   118.0000    68.0000 
 60 4027     19078    18920.9  wm-rh-rostralmiddlefrontal        93.4206     9.4820    66.0000   113.0000    47.0000 
 61 4028     21386    21368.2  wm-rh-superiorfrontal             91.7779     9.8793    56.0000   115.0000    59.0000 
 62 4029     12849    12878.2  wm-rh-superiorparietal            94.8435     8.7591    68.0000   116.0000    48.0000 
 63 4030      7433     7697.3  wm-rh-superiortemporal            92.4549     8.7907    69.0000   112.0000    43.0000 
 64 4031      9975    10048.4  wm-rh-supramarginal               94.9870    10.2513    65.0000   121.0000    56.0000 
 65 4032       696      686.1  wm-rh-frontalpole                 90.4928     8.1939    73.0000   110.0000    37.0000 
 66 4033       887      931.5  wm-rh-temporalpole                82.5321     6.6194    66.0000    98.0000    32.0000 
 67 4034       730      709.8  wm-rh-transversetemporal          97.0027     6.8986    76.0000   113.0000    37.0000 
 68 4035     11419    11392.1  wm-rh-insula                      97.5698     9.8990    55.0000   121.0000    66.0000 
 69 5001     47224    46874.9  Left-UnsegmentedWhiteMatter      102.2435    11.3139    16.0000   135.0000   119.0000 
 70 5002     43908    43800.3  Right-UnsegmentedWhiteMatter     102.1809    10.2315    16.0000   124.0000   108.0000 
