# Supplementary material for: Computer assisted diagnosis of Alzheimer’s disease using statistical likelihood-ratio test
Source: PLoS One. 2023 Feb 17;18(2):e0279574. doi: 10.1371/journal.pone.0279574 (PMC9937475; doi:10.1371/journal.pone.0279574)
Supplement: S4 File — (ZIP) [file pone.0279574.s004.zip › HC_Results_MIRIAD/miriad_231_1/stats/aseg.stats]

# Title Segmentation Statistics 
# 
# generating_program mri_segstats
# cvs_version $Id: mri_segstats.c,v 1.121 2016/05/31 17:27:11 greve Exp $
# cmdline mri_segstats --seg mri/aseg.mgz --sum stats/aseg.stats --pv mri/norm.mgz --empty --brainmask mri/brainmask.mgz --brain-vol-from-seg --excludeid 0 --excl-ctxgmwm --supratent --subcortgray --in mri/norm.mgz --in-intensity-name norm --in-intensity-units MR --etiv --surf-wm-vol --surf-ctx-vol --totalgray --euler --ctab /home/span/acad/xzheng/freesurfer/ASegStatsLUT.txt --subject miriad_231_HC_M_01_MR_1 
# sysname  Linux
# hostname ada
# machine  x86_64
# user     xzheng
# anatomy_type volume
# 
# SUBJECTS_DIR /home/span/acad/xzheng/freesurfer/subjects
# subjectname miriad_231_HC_M_01_MR_1
# Measure BrainSeg, BrainSegVol, Brain Segmentation Volume, 1177909.000000, mm^3
# Measure BrainSegNotVent, BrainSegVolNotVent, Brain Segmentation Volume Without Ventricles, 1132165.000000, mm^3
# Measure BrainSegNotVentSurf, BrainSegVolNotVentSurf, Brain Segmentation Volume Without Ventricles from Surf, 1131762.284983, mm^3
# Measure VentricleChoroidVol, VentricleChoroidVol, Volume of ventricles and choroid plexus, 40509.000000, mm^3
# Measure lhCortex, lhCortexVol, Left hemisphere cortical gray matter volume, 234572.933984, mm^3
# Measure rhCortex, rhCortexVol, Right hemisphere cortical gray matter volume, 233581.399638, mm^3
# Measure Cortex, CortexVol, Total cortical gray matter volume, 468154.333621, mm^3
# Measure lhCerebralWhiteMatter, lhCerebralWhiteMatterVol, Left hemisphere cerebral white matter volume, 239502.704370, mm^3
# Measure rhCerebralWhiteMatter, rhCerebralWhiteMatterVol, Right hemisphere cerebral white matter volume, 236669.246992, mm^3
# Measure CerebralWhiteMatter, CerebralWhiteMatterVol, Total cerebral white matter volume, 476171.951361, mm^3
# Measure SubCortGray, SubCortGrayVol, Subcortical gray matter volume, 52809.000000, mm^3
# Measure TotalGray, TotalGrayVol, Total gray matter volume, 631593.333621, mm^3
# Measure SupraTentorial, SupraTentorialVol, Supratentorial volume, 1039553.284983, mm^3
# Measure SupraTentorialNotVent, SupraTentorialVolNotVent, Supratentorial volume, 999044.284983, mm^3
# Measure SupraTentorialNotVentVox, SupraTentorialVolNotVentVox, Supratentorial volume voxel count, 997299.000000, mm^3
# Measure Mask, MaskVol, Mask Volume, 1677059.000000, mm^3
# Measure BrainSegVol-to-eTIV, BrainSegVol-to-eTIV, Ratio of BrainSegVol to eTIV, 0.707772, unitless
# Measure MaskVol-to-eTIV, MaskVol-to-eTIV, Ratio of MaskVol to eTIV, 1.007698, unitless
# Measure lhSurfaceHoles, lhSurfaceHoles, Number of defect holes in lh surfaces prior to fixing, 22, unitless
# Measure rhSurfaceHoles, rhSurfaceHoles, Number of defect holes in rh surfaces prior to fixing, 22, unitless
# Measure SurfaceHoles, SurfaceHoles, Total number of defect holes in surfaces prior to fixing, 44, unitless
# Measure EstimatedTotalIntraCranialVol, eTIV, Estimated Total Intracranial Volume, 1664248.244463, mm^3
# SegVolFile mri/aseg.mgz 
# SegVolFileTimeStamp  2020/01/14 04:18:11 
# ColorTable /home/span/acad/xzheng/freesurfer/ASegStatsLUT.txt 
# ColorTableTimeStamp 2017/01/19 09:00:02 
# InVolFile  mri/norm.mgz 
# InVolFileTimeStamp  2020/01/13 20:14:24 
# InVolFrame 0 
# PVVolFile  mri/norm.mgz 
# PVVolFileTimeStamp  2020/01/13 20:14:24 
# Excluding Cortical Gray and White Matter
# ExcludeSegId 0 2 3 41 42 
# VoxelVolume_mm3 1 
# TableCol  1 ColHeader Index 
# TableCol  1 FieldName Index 
# TableCol  1 Units     NA 
# TableCol  2 ColHeader SegId 
# TableCol  2 FieldName Segmentation Id
# TableCol  2 Units     NA
# TableCol  3 ColHeader NVoxels 
# TableCol  3 FieldName Number of Voxels
# TableCol  3 Units     unitless
# TableCol  4 ColHeader Volume_mm3
# TableCol  4 FieldName Volume
# TableCol  4 Units     mm^3
# TableCol  5 ColHeader StructName
# TableCol  5 FieldName Structure Name
# TableCol  5 Units     NA
# TableCol  6 ColHeader normMean 
# TableCol  6 FieldName Intensity normMean
# TableCol  6 Units     MR
# TableCol  7 ColHeader normStdDev
# TableCol  7 FieldName Itensity normStdDev
# TableCol  7 Units     MR
# TableCol  8 ColHeader normMin
# TableCol  8 FieldName Intensity normMin
# TableCol  8 Units     MR
# TableCol  9 ColHeader normMax
# TableCol  9 FieldName Intensity normMax
# TableCol  9 Units     MR
# TableCol 10 ColHeader normRange
# TableCol 10 FieldName Intensity normRange
# TableCol 10 Units     MR
# NRows 45 
# NTableCols 10 
# ColHeaders  Index SegId NVoxels Volume_mm3 StructName normMean normStdDev normMin normMax normRange  
  1   4     17635    17962.4  Left-Lateral-Ventricle            23.4026    10.2499     6.0000    82.0000    76.0000 
  2   5       453      505.3  Left-Inf-Lat-Vent                 47.1104    11.3680    19.0000    80.0000    61.0000 
  3   7     12372    13215.6  Left-Cerebellum-White-Matter      85.3169     6.0988    18.0000    99.0000    81.0000 
  4   8     54576    54209.1  Left-Cerebellum-Cortex            61.0881    11.7191     5.0000    95.0000    90.0000 
  5  10      7346     7019.9  Left-Thalamus-Proper              86.0426     9.9368    28.0000   107.0000    79.0000 
  6  11      3054     2973.7  Left-Caudate                      75.8962     9.1543    27.0000   103.0000    76.0000 
  7  12      4220     4228.9  Left-Putamen                      83.8370     6.8219    39.0000   102.0000    63.0000 
  8  13      1801     1753.3  Left-Pallidum                     99.2443     4.4575    69.0000   112.0000    43.0000 
  9  14      2170     2205.1  3rd-Ventricle                     25.4203    11.2279     6.0000    71.0000    65.0000 
 10  15      1962     2070.0  4th-Ventricle                     29.3772    12.2032    10.0000    69.0000    59.0000 
 11  16     20194    20074.7  Brain-Stem                        81.9455    10.4911    11.0000   105.0000    94.0000 
 12  17      4032     3872.5  Left-Hippocampus                  70.6942     8.1831    30.0000    97.0000    67.0000 
 13  18      1490     1466.0  Left-Amygdala                     67.0289     5.8960    40.0000    87.0000    47.0000 
 14  24      1103     1034.7  CSF                               41.7362    12.3936    13.0000    75.0000    62.0000 
 15  26       376      382.9  Left-Accumbens-area               74.7979     4.3978    49.0000    85.0000    36.0000 
 16  28      4011     3842.4  Left-VentralDC                    90.5926    11.3423    37.0000   109.0000    72.0000 
 17  30        16       27.6  Left-vessel                       52.0625     8.1115    43.0000    67.0000    24.0000 
 18  31      1180     1112.0  Left-choroid-plexus               48.0856    11.1881    17.0000    81.0000    64.0000 
 19  43     19572    19659.8  Right-Lateral-Ventricle           23.3977    10.8255     5.0000    82.0000    77.0000 
 20  44       506      546.3  Right-Inf-Lat-Vent                39.3597    13.8994     5.0000    83.0000    78.0000 
 21  46     11591    12629.8  Right-Cerebellum-White-Matter     85.0929     5.9364    25.0000   114.0000    89.0000 
 22  47     55173    54781.8  Right-Cerebellum-Cortex           60.7551    11.5532     8.0000   100.0000    92.0000 
 23  49      7084     6779.1  Right-Thalamus-Proper             85.0734     9.6534    27.0000   107.0000    80.0000 
 24  50      3152     3073.5  Right-Caudate                     75.9191     8.8830    38.0000   102.0000    64.0000 
 25  51      4155     4123.2  Right-Putamen                     83.8217     7.0071    34.0000   101.0000    67.0000 
 26  52      1801     1795.6  Right-Pallidum                    98.6013     4.8871    49.0000   111.0000    62.0000 
 27  53      4143     3993.1  Right-Hippocampus                 69.2496     8.6405    21.0000    99.0000    78.0000 
 28  54      1634     1582.8  Right-Amygdala                    68.9364     6.6081    38.0000    93.0000    55.0000 
 29  58       566      547.4  Right-Accumbens-area              75.2792     4.5268    52.0000    92.0000    40.0000 
 30  60      3989     3797.7  Right-VentralDC                   89.7476    11.6991    39.0000   113.0000    74.0000 
 31  62        18       28.4  Right-vessel                      54.2778     9.6760    40.0000    69.0000    29.0000 
 32  63      1169     1118.7  Right-choroid-plexus              49.1112    10.1905    23.0000    84.0000    61.0000 
 33  72         0        0.0  5th-Ventricle                      0.0000     0.0000     0.0000     0.0000     0.0000 
 34  77      1350     1143.4  WM-hypointensities                69.0118    11.3477    35.0000   108.0000    73.0000 
 35  78         0        0.0  Left-WM-hypointensities            0.0000     0.0000     0.0000     0.0000     0.0000 
 36  79         0        0.0  Right-WM-hypointensities           0.0000     0.0000     0.0000     0.0000     0.0000 
 37  80         0        0.0  non-WM-hypointensities             0.0000     0.0000     0.0000     0.0000     0.0000 
 38  81         0        0.0  Left-non-WM-hypointensities        0.0000     0.0000     0.0000     0.0000     0.0000 
 39  82         0        0.0  Right-non-WM-hypointensities       0.0000     0.0000     0.0000     0.0000     0.0000 
 40  85       278      292.0  Optic-Chiasm                      77.2950    14.3801    39.0000   105.0000    66.0000 
 41 251      1232     1154.2  CC_Posterior                      96.0041    14.7880    38.0000   112.0000    74.0000 
 42 252       594      534.3  CC_Mid_Posterior                  91.4327    14.8373    36.0000   110.0000    74.0000 
 43 253       524      496.1  CC_Central                        95.5592    14.8479    41.0000   113.0000    72.0000 
 44 254       529      493.8  CC_Mid_Anterior                   93.9509    15.2136    41.0000   111.0000    70.0000 
 45 255      1230     1161.9  CC_Anterior                       94.8862    16.3681    24.0000   117.0000    93.0000 
