# Supplementary material for: Computer assisted diagnosis of Alzheimer’s disease using statistical likelihood-ratio test
Source: PLoS One. 2023 Feb 17;18(2):e0279574. doi: 10.1371/journal.pone.0279574 (PMC9937475; doi:10.1371/journal.pone.0279574)
Supplement: S4 File — (ZIP) [file pone.0279574.s004.zip › HC_Results_MIRIAD/miriad_231_1/stats/lh.aparc.a2009s.stats]

# Table of FreeSurfer cortical parcellation anatomical statistics 
# 
# CreationTime 2020/01/13-17:03:23-GMT
# generating_program mris_anatomical_stats
# cvs_version $Id: mris_anatomical_stats.c,v 1.79 2016/03/14 15:15:34 greve Exp $
# mrisurf.c-cvs_version $Id: mrisurf.c,v 1.781.2.6 2016/12/27 16:47:14 zkaufman Exp $
# cmdline mris_anatomical_stats -th3 -mgz -cortex ../label/lh.cortex.label -f ../stats/lh.aparc.a2009s.stats -b -a ../label/lh.aparc.a2009s.annot -c ../label/aparc.annot.a2009s.ctab miriad_231_HC_M_01_MR_1 lh white 
# sysname  Linux
# hostname ada
# machine  x86_64
# user     xzheng
# 
# SUBJECTS_DIR /home/span/acad/xzheng/freesurfer/subjects
# anatomy_type surface
# subjectname miriad_231_HC_M_01_MR_1
# hemi lh
# AnnotationFile ../label/lh.aparc.a2009s.annot
# AnnotationFileTimeStamp 2020/01/14 04:02:57
# Measure Cortex, NumVert, Number of Vertices, 119433, unitless
# Measure Cortex, WhiteSurfArea, White Surface Total Area, 79131.5, mm^2
# Measure Cortex, MeanThickness, Mean Thickness, 2.64836, mm
# Measure BrainSeg, BrainSegVol, Brain Segmentation Volume, 1177909.000000, mm^3
# Measure BrainSegNotVent, BrainSegVolNotVent, Brain Segmentation Volume Without Ventricles, 1132165.000000, mm^3
# Measure BrainSegNotVentSurf, BrainSegVolNotVentSurf, Brain Segmentation Volume Without Ventricles from Surf, 1131762.284983, mm^3
# Measure Cortex, CortexVol Total cortical gray matter volume, 468154.333621, mm^3
# Measure SupraTentorial, SupraTentorialVol, Supratentorial volume, 1039553.284983, mm^3
# Measure SupraTentorialNotVent, SupraTentorialVolNotVent, Supratentorial volume, 999044.284983, mm^3
# Measure EstimatedTotalIntraCranialVol, eTIV, Estimated Total Intracranial Volume, 1664248.244463, mm^3
# NTableCols 10
# TableCol  1 ColHeader StructName
# TableCol  1 FieldName Structure Name
# TableCol  1 Units     NA
# TableCol  2 ColHeader NumVert
# TableCol  2 FieldName Number of Vertices
# TableCol  2 Units     unitless
# TableCol  3 ColHeader SurfArea
# TableCol  3 FieldName Surface Area
# TableCol  3 Units     mm^2
# TableCol  4 ColHeader GrayVol
# TableCol  4 FieldName Gray Matter Volume
# TableCol  4 Units     mm^3
# TableCol  5 ColHeader ThickAvg 
# TableCol  5 FieldName Average Thickness
# TableCol  5 Units     mm
# TableCol  6 ColHeader ThickStd
# TableCol  6 FieldName Thickness StdDev
# TableCol  6 Units     mm 
# TableCol  7 ColHeader MeanCurv
# TableCol  7 FieldName Integrated Rectified Mean Curvature
# TableCol  7 Units     mm^-1
# TableCol  8 ColHeader GausCurv 
# TableCol  8 FieldName Integrated Rectified Gaussian Curvature
# TableCol  8 Units     mm^-2
# TableCol  9 ColHeader  FoldInd
# TableCol  9 FieldName  Folding Index 
# TableCol  9 Units      unitless 
# TableCol 10 ColHeader CurvInd
# TableCol 10 FieldName Intrinsic Curvature Index
# TableCol 10 Units     unitless
# ColHeaders StructName NumVert SurfArea GrayVol ThickAvg ThickStd MeanCurv GausCurv FoldInd CurvInd
G&S_frontomargin                         1365    966   2693  2.584 0.564     0.119     0.022       13     1.2
G&S_occipital_inf                        1585   1053   3314  2.630 0.717     0.136     0.035       18     2.2
G&S_paracentral                          1709    973   2810  2.393 0.615     0.104     0.028       16     2.0
G&S_subcentral                           1540   1067   3441  2.895 0.419     0.132     0.031       16     1.9
G&S_transv_frontopol                      789    465   1380  2.263 0.642     0.131     0.051       16     1.7
G&S_cingul-Ant                           1976   1323   3972  2.988 0.854     0.136     0.035       29     2.8
G&S_cingul-Mid-Ant                       1098    731   2156  3.088 0.577     0.161     0.030       24     1.3
G&S_cingul-Mid-Post                      1148    809   2161  2.646 0.656     0.133     0.027       15     1.2
G_cingul-Post-dorsal                      516    368   1428  3.009 0.606     0.152     0.037        8     0.8
G_cingul-Post-ventral                     330    215    721  2.995 0.809     0.141     0.031        5     0.4
G_cuneus                                 1912   1091   2738  2.158 0.534     0.133     0.047       25     4.0
G_front_inf-Opercular                    1389    902   3332  2.862 0.494     0.121     0.032       15     1.8
G_front_inf-Orbital                       384    242    943  2.988 0.381     0.143     0.037        6     0.6
G_front_inf-Triangul                     1089    697   2422  2.635 0.432     0.136     0.033       14     1.5
G_front_middle                           4160   2635   9350  2.684 0.568     0.129     0.034       63     5.9
G_front_sup                              7053   4526  16453  2.916 0.556     0.116     0.028       75     8.1
G_Ins_lg&S_cent_ins                       762    487   1860  3.580 0.791     0.122     0.039        8     1.1
G_insular_short                           576    365   2045  4.190 0.551     0.093     0.025        4     0.5
G_occipital_middle                       2079   1229   4557  2.771 0.493     0.125     0.036       29     2.8
G_occipital_sup                          1406    852   2633  2.447 0.531     0.129     0.034       18     1.9
G_oc-temp_lat-fusifor                    1820   1237   4465  2.894 0.491     0.137     0.035       29     2.5
G_oc-temp_med-Lingual                    2265   1294   3189  2.022 0.588     0.135     0.039       34     3.6
G_oc-temp_med-Parahip                    1190    791   3342  3.090 0.851     0.101     0.020        8     0.9
G_orbital                                2768   1811   7135  2.882 0.714     0.142     0.036       50     4.1
G_pariet_inf-Angular                     2408   1569   5954  2.869 0.508     0.137     0.038       37     3.4
G_pariet_inf-Supramar                    3380   2303   8457  2.934 0.553     0.139     0.035       44     5.0
G_parietal_sup                           2781   1759   5607  2.465 0.546     0.117     0.034       32     3.6
G_postcentral                            2515   1358   3908  2.280 0.562     0.103     0.026       25     2.7
G_precentral                             3026   1590   5707  2.728 0.530     0.099     0.031       28     3.8
G_precuneus                              2860   1893   5776  2.499 0.645     0.140     0.039       46     4.5
G_rectus                                 1011    617   2351  2.639 0.630     0.127     0.032       17     1.3
G_subcallosal                             585    341    873  2.604 1.037     0.111     0.052        8     1.2
G_temp_sup-G_T_transv                     699    371   1234  2.617 0.450     0.119     0.036        8     0.9
G_temp_sup-Lateral                       1914   1274   5983  3.319 0.628     0.138     0.029       30     2.3
G_temp_sup-Plan_polar                     739    540   2201  3.600 0.657     0.074     0.012        2     0.3
G_temp_sup-Plan_tempo                     989    712   1917  2.546 0.471     0.080     0.013        4     0.6
G_temporal_inf                           2217   1582   7494  3.268 0.677     0.142     0.036       43     3.6
G_temporal_middle                        2118   1422   6955  3.335 0.728     0.140     0.038       41     3.6
Lat_Fis-ant-Horizont                      316    227    629  2.884 0.600     0.092     0.016        1     0.2
Lat_Fis-ant-Vertical                      372    271    531  2.433 0.462     0.153     0.032        4     0.5
Lat_Fis-post                             1201    839   1636  2.336 0.548     0.113     0.026        8     1.2
Pole_occipital                           2180   1323   3174  2.046 0.667     0.128     0.036       27     3.0
Pole_temporal                            1492   1074   5801  3.853 0.682     0.149     0.045       26     2.6
S_calcarine                              2065   1404   2259  1.835 0.688     0.135     0.034       21     2.9
S_central                                3406   2411   4406  2.102 0.582     0.109     0.023       20     3.4
S_cingul-Marginalis                       952    679   1468  2.219 0.606     0.086     0.011        4     0.4
S_circular_insula_ant                     512    370    988  3.079 0.618     0.093     0.017        2     0.3
S_circular_insula_inf                    1317    887   1953  2.801 0.783     0.089     0.015        6     0.9
S_circular_insula_sup                    1700   1226   2637  2.673 0.508     0.097     0.016        7     1.2
S_collat_transv_ant                      1189    860   2234  2.741 0.697     0.105     0.017        9     0.8
S_collat_transv_post                      448    308    459  1.928 0.480     0.143     0.033        5     0.7
S_front_inf                              1927   1385   3507  2.728 0.440     0.125     0.025       16     1.9
S_front_middle                           1336    944   2034  2.343 0.488     0.120     0.022       11     1.2
S_front_sup                              2686   1906   4841  2.651 0.438     0.104     0.023       19     2.3
S_interm_prim-Jensen                      367    265    583  2.371 0.365     0.109     0.020        2     0.3
S_intrapariet&P_trans                    3216   2195   4806  2.402 0.473     0.104     0.018       19     2.4
S_oc_middle&Lunatus                       978    672   1249  2.245 0.451     0.130     0.028        9     1.0
S_oc_sup&transversal                     1072    720   1497  2.345 0.393     0.113     0.025        7     1.1
S_occipital_ant                           506    343    730  2.450 0.392     0.114     0.020        4     0.5
S_oc-temp_lat                             706    498   1157  2.503 0.351     0.114     0.024        5     0.7
S_oc-temp_med&Lingual                    1810   1294   3134  2.547 0.608     0.115     0.022       15     1.5
S_orbital_lateral                         394    283    600  2.342 0.397     0.105     0.014        2     0.2
S_orbital_med-olfact                      675    477    979  2.430 0.639     0.126     0.022        6     0.5
S_orbital-H_Shaped                       1414   1011   2639  2.899 0.573     0.126     0.029       13     1.7
S_parieto_occipital                      1498    996   2187  2.303 0.496     0.133     0.030       15     1.8
S_pericallosal                           1147    670    921  1.979 0.885     0.122     0.030       21     1.3
S_postcentral                            2930   2040   4417  2.302 0.526     0.102     0.020       17     2.4
S_precentral-inf-part                    1535   1076   2461  2.592 0.421     0.101     0.021        7     1.4
S_precentral-sup-part                    1449    986   2086  2.401 0.443     0.107     0.023        8     1.4
S_suborbital                              542    392    776  2.495 0.691     0.125     0.015        4     0.4
S_subparietal                            1042    748   1591  2.292 0.510     0.113     0.021        6     0.8
S_temporal_inf                           1589   1149   2631  2.741 0.553     0.118     0.024       12     1.6
S_temporal_sup                           4953   3504   8362  2.669 0.625     0.105     0.020       29     4.2
S_temporal_transverse                     360    241    520  2.427 0.447     0.118     0.019        3     0.3
